# Supplementary material for: Beyond Taxonomic Analysis of Microbiomes: A Functional Approach for Revisiting Microbiome Changes in Colorectal Cancer
Source: Front Microbiol. 2020 Jan 23;10:3117. doi: 10.3389/fmicb.2019.03117 (PMC6990412; doi:10.3389/fmicb.2019.03117)
Supplement: TABLE S1 — Statistical information about the characteristics of the reads in samples obtained using FastQC software. [file Table_1.xlsx]

## Sheet: Sheet1
FastQC Result for paired end sequence data
sample name	sample ID	sample state	Number of paired reads	Min read length in forward sequences	Max read length in forward sequences	Min read length in revers sequences	Max read length in revers sequences	%GC forward sequences	%GC revers sequences
ERR688505	31004	carcinoma	20056458	30	93	30	93	46	46
ERR688506	31009	controls	32474886	30	96	30	96	43	43
ERR688507	31021	controls	29839288	30	96	30	97	48	48
ERR688508	31030	advanced adenoma	24748494	30	96	30	97	46	46
ERR688509	31071	controls	25513317	30	97	30	97	45	45
ERR688510	31112	controls	24762672	30	97	30	98	45	44
ERR688511	31129	controls	19835598	30	97	30	98	47	46
ERR688512	31137	advanced adenoma	32109723	30	97	30	98	44	44
ERR688513	31159	carcinoma	26382550	30	95	30	97	48	48
ERR688514	31160	controls	24050022	30	93	30	93	47	47
ERR688515	31188	carcinoma	25837477	30	96	30	97	47	47
ERR688516	31219	controls	21177564	30	96	30	96	48	48
ERR688517	31223	carcinoma	25516040	30	96	30	97	49	49
ERR688518	31232	controls	24213175	30	95	30	97	47	47
ERR688519	31233	advanced adenoma	30352133	30	95	30	97	43	43
ERR688520	31236	controls	22844950	30	95	30	97	49	48
ERR688521	31237	carcinoma	26617685	30	96	30	97	43	43
ERR688522	31256	advanced adenoma	27200088	30	97	30	97	46	46
ERR688523	31267	controls	25384083	30	97	30	93	46	46
ERR688524	31275	advanced adenoma	21724739	30	97	30	93	51	51
ERR688525	31276	carcinoma	23424383	30	96	30	97	43	43
ERR688526	31282	advanced adenoma	28420748	30	97	30	97	46	46
ERR688527	31285	carcinoma	29927254	30	95	30	95	49	48
ERR688528	31300	controls	28603351	30	96	30	96	47	47
ERR688529	31328	controls	28854500	30	95	30	97	48	48
ERR688530	31333	controls	27980088	30	96	30	97	48	47
ERR688531	31337	advanced adenoma	20260031	30	95	30	97	43	43
ERR688532	31343	controls	22703007	30	95	30	97	52	51
ERR688533	31360	controls	26484125	30	95	30	97	45	45
ERR688534	31367	carcinoma	31308192	30	95	30	96	49	49
ERR688535	31379	controls	31034101	30	97	30	97	44	44
ERR688536	31398	advanced adenoma	29934929	30	95	30	94	43	43
ERR688537	31416	controls	29365450	30	98	30	98	44	44
ERR688538	31424	advanced adenoma	33467260	30	96	30	97	46	46
ERR688539	31428	controls	29307692	30	95	30	98	41	41
ERR688540	31431	advanced adenoma	19688087	30	95	30	97	49	49
ERR688541	31446	carcinoma	31580158	30	96	30	96	44	44
ERR688542	31449	advanced adenoma	33080606	30	93	30	98	43	43
ERR688543	31450	controls	19512735	30	97	30	95	50	50
ERR688544	31452	controls	25741116	30	94	30	94	50	50
ERR688545	31455	advanced adenoma	24247347	30	97	30	97	47	47
ERR688546	31477	advanced adenoma	29200249	30	91	30	98	45	44
ERR688547	31489	carcinoma	23261680	30	96	30	97	44	44
ERR688548	31493	carcinoma	29363386	30	93	30	97	45	44
ERR688549	31501	advanced adenoma	39170675	30	98	30	98	43	43
ERR688550	31512	controls	23763998	30	96	30	93	47	47
ERR688551	31519	controls	23118858	30	96	30	96	47	47
ERR688552	31537	controls	24414011	30	91	30	97	44	44
ERR688553	31549	carcinoma	27886772	30	96	30	97	44	44
ERR688554	31557	controls	27144355	30	97	30	91	48	48
ERR688555	31582	advanced adenoma	25258683	30	93	30	97	48	48
ERR688556	31600	controls	21976389	30	93	30	97	47	46
ERR688557	31637	controls	21517664	30	96	30	97	45	45
ERR688558	31685	carcinoma	24446743	30	95	30	96	45	45
ERR688559	31700	controls	32818713	30	96	30	97	46	46
ERR688560	31705	advanced adenoma	29190565	30	95	30	95	48	48
ERR688561	31711	controls	25549375	30	96	30	96	40	40
ERR688562	31714	controls	29099906	30	97	30	97	49	48
ERR688563	31723	controls	24787138	30	96	30	98	41	41
ERR688564	31749	controls	29786700	30	96	30	96	48	48
ERR688565	31750	controls	27165858	30	97	30	93	46	46
ERR688566	31766	controls	19453783	30	97	30	97	47	47
ERR688567	31884	carcinoma	23197613	30	96	30	97	49	49
ERR688568	31865	carcinoma	19520755	30	91	30	98	43	43
ERR688569	31866	carcinoma	31222562	30	93	30	93	47	47
ERR688570	31868	carcinoma	22124801	30	96	30	96	45	45
ERR688571	31870	carcinoma	29360386	30	96	30	97	41	41
ERR688572	31871	carcinoma	32431127	30	96	30	96	45	45
ERR688573	31872	carcinoma	27671795	30	96	30	96	49	49
ERR688574	31873	carcinoma	27911137	30	96	30	96	48	48
ERR688575	31874	carcinoma	30227502	30	96	30	96	47	47
ERR688576	31875	carcinoma	29991991	30	96	30	97	48	48
ERR688577	31876	carcinoma	28686450	30	96	30	96	49	49
ERR688578	31877	carcinoma	27061552	30	96	30	96	49	49
ERR688579	31878	carcinoma	25170549	30	95	30	97	49	49
ERR688580	31879	carcinoma	27416746	30	95	30	97	51	51
ERR688581	31880	carcinoma	30717938	30	96	30	96	47	47
ERR688582	31881	carcinoma	33201178	30	96	30	96	46	46
ERR688583	31883	carcinoma	36202656	30	96	30	96	45	44
ERR688584	530018	advanced adenoma	24845692	30	95	30	98	45	45
ERR688585	530026	advanced adenoma	23642060	30	96	30	97	48	48
ERR688586	530028	advanced adenoma	25396770	30	97	30	98	47	47
ERR688587	530002	advanced adenoma	28903806	30	96	30	96	44	44
ERR688588	530039	advanced adenoma	21552865	30	96	30	98	42	42
ERR688589	530041	advanced adenoma	30396280	30	97	30	97	49	49
ERR688590	530050	controls	20201402	30	96	30	97	45	45
ERR688591	530052	controls	21204955	30	96	30	97	45	45
ERR688592	530054	advanced adenoma	31432413	30	97	30	93	50	50
ERR688593	530055	controls	21987677	30	97	30	97	49	49
ERR688594	530074	controls	21835542	30	95	30	95	50	50
ERR688595	530075	controls	22482098	30	96	30	96	48	48
ERR688596	530119	controls	28090317	30	95	30	97	49	49
ERR688597	530142	advanced adenoma	29834475	30	96	30	97	45	45
ERR688598	530154	controls	28370594	30	97	30	97	43	43
ERR688599	530163	controls	26625167	30	96	30	97	43	43
ERR688600	530167	controls	23383277	30	92	30	91	47	47
ERR688601	530168	advanced adenoma	27311801	30	96	30	96	44	44
ERR688602	530172	advanced adenoma	24640465	30	98	30	98	45	45
ERR688603	530177	controls	24780764	30	96	30	97	44	44
ERR688604	530185	advanced adenoma	26145505	30	96	30	96	50	50
ERR688605	530215	controls	20578474	30	96	30	96	50	49
ERR688606	530227	controls	27786037	30	98	30	98	45	45
ERR688607	530251	controls	19278860	30	97	30	98	41	41
ERR688608	530258	controls	23631423	30	96	30	97	48	48
ERR688609	530262	advanced adenoma	15513169	30	97	30	97	46	46
ERR688610	530295	controls	28554120	30	97	30	93	48	48
ERR688611	530297	advanced adenoma	27641168	30	97	30	97	47	47
ERR688612	530315	controls	20163192	30	96	30	97	48	48
ERR688613	530323	advanced adenoma	30930120	30	97	30	97	48	48
ERR688614	530331	controls	22585513	30	94	30	94	47	47
ERR688615	530348	advanced adenoma	27309966	30	97	30	97	49	49
ERR688616	530364	controls	21617085	30	96	30	97	49	49
ERR688617	530368	controls	20561125	30	96	30	97	49	49
ERR688618	530373	carcinoma	25369054	30	96	30	97	47	47
ERR688619	530394	controls	32723661	30	95	30	97	48	48
ERR688620	530398	advanced adenoma	29108157	30	97	30	93	46	46
ERR688621	530403	advanced adenoma	29416034	30	96	30	97	44	44
ERR688622	530444	controls	24583040	30	96	30	97	44	44
ERR688623	530450	advanced adenoma	26376787	30	95	30	97	49	48
ERR688624	530451	controls	30665000	30	95	30	97	49	49
ERR688625	530558	advanced adenoma	28622644	30	97	30	97	48	48
ERR688626	530600	advanced adenoma	28239602	30	96	30	95	50	50
ERR688627	530623	advanced adenoma	25003391	30	95	30	93	50	50
ERR688628	530697	advanced adenoma	31289052	30	96	30	96	47	47
ERR688629	530705	advanced adenoma	23059238	30	95	30	97	46	46
ERR688630	530743	advanced adenoma	25433150	30	95	30	93	50	50
ERR688631	530756	advanced adenoma	21096804	30	95	30	95	47	47
ERR688632	530840	advanced adenoma	30084053	30	96	30	96	49	49
ERR688633	530867	advanced adenoma	32710495	30	93	30	93	47	47
ERR688634	530890	carcinoma	29017379	30	96	30	97	45	45
ERR688635	531128	carcinoma	22537125	30	97	30	97	50	50
ERR688636	531155	carcinoma	28120088	30	96	30	96	44	44
ERR688637	531248	carcinoma	30100955	30	96	30	97	45	45
ERR688638	531274	carcinoma	36858391	30	96	30	96	50	50
ERR688639	531277	carcinoma	25919573	30	96	30	97	48	48
ERR688640	531281	carcinoma	28651553	30	96	30	96	46	46
ERR688641	531333	carcinoma	28467172	30	96	30	97	46	46
ERR688642	531352	carcinoma	31804185	30	96	30	96	45	45
ERR688643	531361	carcinoma	24539947	30	96	30	96	46	46
ERR688644	531382	carcinoma	23237641	30	95	30	97	47	47
ERR688645	531403	advanced adenoma	31902304	30	95	30	96	46	45
ERR688646	531414	controls	26879103	30	96	30	97	46	46
ERR688647	531416	carcinoma	26712989	30	96	30	97	46	46
ERR688648	531424	controls	23309322	30	95	30	97	43	43
ERR688649	531469	carcinoma	24786392	30	96	30	96	45	45
ERR688650	531766	carcinoma	33015193	30	96	30	96	45	45
ERR688651	531775	carcinoma	21302038	30	96	30	96	46	46
ERR710424	531663	advanced adenoma	24210213	30	95	30	96	49	48
ERR710425	532305	advanced adenoma	19073795	30	94	30	94	46	45
ERR710426	532749	controls	23997592	30	96	30	96	44	44
ERR710427	532779	controls	27127751	30	96	30	97	46	46
ERR710428	532796	controls	25133862	30	95	30	96	48	48
ERR710429	532802	controls	20376523	30	96	30	96	47	46
ERR710430	532826	controls	17301869	30	97	30	97	42	42
ERR710431	532832	advanced adenoma	20792951	30	96	30	96	44	44
ERR710432	532915	controls	25550387	30	96	30	97	45	45
total reads			4109778973
average			2.63447e+07	30	95.7244	30	96.2821	46.4231	46.3141
