# Supplementary material for: Beyond Taxonomic Analysis of Microbiomes: A Functional Approach for Revisiting Microbiome Changes in Colorectal Cancer
Source: Front Microbiol. 2020 Jan 23;10:3117. doi: 10.3389/fmicb.2019.03117 (PMC6990412; doi:10.3389/fmicb.2019.03117)
Supplement: TABLE S2 — The detailed taxonomic profiles of all samples obtained using MetaPhlAn. [file Table_2.xlsx]

## Sheet: bacteria genus names
MetaPhlan Result
bacteria genus names	ERR688505	ERR688506	ERR688507	ERR688508	ERR688509	ERR688510	ERR688511	ERR688512	ERR688513	ERR688514	ERR688515	ERR688516	ERR688517	ERR688518	ERR688519	ERR688520	ERR688521	ERR688522	ERR688523	ERR688524	ERR688525	ERR688526	ERR688527	ERR688528	ERR688529	ERR688530	ERR688531	ERR688532	ERR688533	ERR688534	ERR688535	ERR688536	ERR688537	ERR688538	ERR688539	ERR688540	ERR688541	ERR688542	ERR688543	ERR688544	ERR688545	ERR688546	ERR688547	ERR688548	ERR688549	ERR688550	ERR688551	ERR688552	ERR688553
Ruminococcus	10.8508	15.8449	13.2442	2.17563	12.6757	0.00166	17.2111	0.06576	7.32552	21.8547	1.91595	13.6168	1.38609	22.1414	28.624	40.2648	9.85351	15.414	36.4451	1.96277	35.6711	11.9896	21.9528	10.4991	11.4448	22.7134	0	0.848415	5.8464	8.01582	16.8776	18.6652	60.5497	13.2035	44.9956	2.34459	11.3827	16.9796	0.744715	20.7888	20.9182	27.8665	33.509	7.7949	0	26.549	1.22775	28.6504	19.6206
Bifidobacterium	5.72652	6.92931	13.9006	1.08509	19.4369	33.7284	24.4261	30.1631	35.7519	0.00412	0.167705	6.25531	7.74549	12.977	4.16284	16.0384	18.6171	22.3751	3.90858	0.00341	2.25643	0.00065	0.013745	3.82701	2.2229	28.3322	0.38783	64.5756	9.36403	0.97303	6.14266	1.2484	3.67468	19.601	0.00453	13.7228	0.15797	10.0172	0.234335	12.5266	14.3895	16.8272	7.37906	2.59416	0.08737	18.2333	2.2355	16.4562	6.30689
Eubacterium	4.00883	6.54835	17.4235	10.2568	11.3492	0.007605	8.57448	2.36537	3.81197	11.232	19.704	15.241	2.50341	22.5998	17.4149	0.75261	14.2193	6.71726	11.9718	5.8339	9.17205	18.2697	10.1776	7.48986	17.2619	19.0828	0	1.53592	19.4651	0.904985	33.7139	15.0067	5.89042	23.699	8.41802	4.56501	1.91883	21.0064	3.77563	18.3375	5.34521	13.7192	8.2127	3.97378	0.01813	16.4812	16.0279	12.4908	23.9093
Subdoligranulum	5.82454	4.7484	9.34449	3.20981	5.41221	2.71604	0.53756	2.66213	2.2566	13.8428	9.87142	5.91087	34.0814	4.22795	0.73227	13.0703	1.04141	1.59701	9.26259	44.1824	6.02183	6.44475	13.0055	20.4229	6.12137	2.49118	0.27728	0.285495	2.47438	1.94041	0.430095	2.07936	0.45481	3.92803	0.916955	10.0157	3.88429	3.96042	3.17671	7.2056	2.59585	2.9483	4.20559	1.32502	37.3173	15.3233	12.0425	1.02836	5.26823
Bacteroides	11.2277	9.45243	2.16606	4.61258	0.81065	0.959145	0.077745	0	0.624085	0.902085	5.02187	1.58397	2.20212	1.63113	0.20946	3.91185	0.075075	0.33401	1.40888	10.3204	1.06402	4.38919	0.008395	4.00063	4.54129	0.521245	0.90037	2.52205	4.68806	0.74237	2.18016	1.77748	0.10995	0.2246	0.18365	6.71194	11.6679	4.06932	14.9618	1.64542	4.60447	0.285755	0.37237	0.378755	6.99627	0.228205	3.32251	0.542995	1.6845
Blautia	3.52469	4.28161	3.97702	2.38948	7.29529	22.9724	5.91739	25.1614	13.5842	5.08508	1.07172	1.28676	2.49891	5.65634	7.17476	2.14101	4.53585	9.4993	2.37364	1.81717	6.17204	3.94483	4.70391	1.19243	4.55402	1.98707	29.6267	0.38702	3.26335	1.5361	8.18507	18.7963	9.0266	10.7266	7.14264	1.27212	12.345	7.1395	4.93884	1.27074	1.91399	4.12818	7.58918	8.85014	2.12622	3.11086	6.00593	8.23972	9.82418
Faecalibacterium	11.3012	3.56514	6.11794	2.37017	20.3502	0.50602	2.37816	3.49993	0.141235	15.9208	6.44788	9.89815	1.29113	5.65418	1.27371	9.34202	4.20054	2.78095	8.49483	0.927165	7.36111	14.1222	5.41946	5.96826	14.2988	8.50013	0	1.74466	5.94867	0.84304	4.60215	2.4331	0.104165	8.54435	0.01496	7.12946	3.84613	9.83197	2.16342	2.13589	7.4468	4.62903	1.45098	1.16962	0.026035	4.21634	9.7386	0.88414	2.84025
Escherichia	0.006305	0.04417	0.009125	0	0.04408	0.32728	0.866725	0	25.0446	0.008355	0.3142	13.7505	1.28749	0.002795	0	0.015295	0.00784	0.01144	0.035705	3.52605	0.252545	0.322765	0.21394	0.032835	0.08367	0.003415	5.83659	0.8599	0.166835	72.4656	0.005715	0.09158	0.017365	0.031095	0	1.50076	14.6818	0.056325	0.129525	0.019315	9.00498	0.106855	0.095705	43.6149	4.39853	0	0.46507	0.009465	0.13637
Akkermansia	0.00047	0.00145	13.7342	59.2452	0.24263	0	0.01143	4.27541	0.02943	0	0	0.00297	2.9582	0	0.000105	0.01995	0	1.00118	6.00446	6.02059	4.53981	0.98648	4.16495	0.032245	2.42511	0.016755	0.00105	0	4.47221	0.45705	0	0.63245	1.15603	0.00434	22.7496	5.52912	0.017555	0.694415	0.10315	6.51437	0.029105	0.192375	0.217645	0.232345	0	0.01811	29.9737	12.5961	0.02709
Collinsella	2.98373	4.17775	2.06204	1.28981	7.1586	16.1468	16.7579	0.001185	4.50028	2.55419	1.78235	1.10966	3.30756	3.63023	6.87819	4.05931	5.19961	8.51169	5.09821	1.93803	3.37651	10.2006	3.86446	0.926975	2.89276	4.36735	0	0.00045	5.45385	1.31646	0.76326	0.586045	0.00954	5.91405	0	2.31587	0.48378	2.88063	17.7239	0.66747	8.52101	6.31745	4.88966	8.2975	0	0.00129	1.5393	0.51822	3.84364
Dorea	4.35505	5.764	1.35515	0.59618	4.32099	0.01541	10.1747	0	3.44546	8.25056	7.27019	1.64074	0.2684	3.93879	3.75929	0.06507	22.0446	9.92216	2.45676	0.761875	4.13882	3.6379	2.53629	1.19714	2.88109	3.31878	0.037435	0.721975	2.3693	1.22349	7.0307	7.26316	11.6924	5.95915	1.94051	1.25019	3.49706	2.0627	0.638915	1.13194	4.8566	5.77517	6.1365	10.5513	0.002725	4.6275	2.76916	0.279555	11.2951
Coprococcus	5.32193	6.86195	2.66078	3.23909	2.70909	0	1.71556	0	0.002435	5.84155	3.54402	3.80286	1.33184	0.70653	5.53637	1.6146	1.77864	9.52491	3.54409	2.34022	4.72759	2.90635	8.32343	1.33269	3.61489	1.09577	0	0.100875	2.9288	0.09837	2.35065	3.56644	0.304365	2.90361	2.07132	26.1537	1.42402	4.51713	0	15.1526	9.04199	9.29505	4.69154	0.47108	0	2.974	4.47619	1.36234	1.11223
Alistipes	1.33285	0.8468	1.68287	0.248405	0.215555	0	0.00638	0.778905	0.12708	0.204775	0.28258	0.379495	0.468205	0.018655	0.13458	2.1191	0.14212	0	0.27238	0.27479	0.604955	0.498035	14.0903	4.58922	7.38536	0.009975	0	2.05899	4.37204	0.547745	0.2203	0.694305	0.087135	0.06107	0.357845	1.35089	1.63412	0.974765	0.33401	1.47873	1.37748	0.060995	0.864795	0.117175	0.28227	0.04148	0.96253	0.146065	0.597045
Streptococcus	13.6628	13.0261	2.05651	0.957275	1.08619	1.07191	2.96494	0.695175	0.623955	0.34554	0.070505	0.391595	0.10816	0.325845	7.73271	0.208885	0.511645	1.47595	0.43542	0.04455	0.165025	0.26067	0.101575	1.68873	5.72343	0.306535	1.45934	3.01694	0.471415	2.17972	10.9273	9.80715	0.132205	0.77038	0.224905	1.08601	3.00358	2.21755	0.01396	1.73764	0.792595	0.831525	0.783825	0.549065	0.840335	0.086415	1.49027	8.60718	0.121375
Dialister	0	0	0	0.404765	0	0	0	0	0.01525	0	0.002475	20.4721	0	0	0	0	0	1.40067	0	0	0.023065	3.23516	0.006635	0	0.31509	0	0.044105	0	10.6034	0.06943	0.56229	0.55927	0.09458	2.08428	0	3.86985	0.0245	0	0	0	0.014275	0	2.21706	0.10598	2.11502	4.93149	0	2.59853	1.74623
Lachnospiraceae_noname	3.08119	1.61817	1.67904	1.47331	0.205125	0.018665	1.72635	9.56816	0.12476	2.23897	0.58743	0.0906	0.16536	4.43123	0.3294	0.255595	0.240405	1.96849	0.744975	0.62815	5.90184	0.61782	0.949815	2.54623	2.32152	0.41052	6.09494	0.08133	0.175055	0.14494	0.505295	4.95645	3.82489	0.439235	4.78249	0.311685	0.85829	4.42898	7.45266	1.2919	0.274315	0.667055	0.41296	0.23254	1.76448	0.68539	0.281565	1.11092	0.354875
Roseburia	2.00181	2.33852	3.14229	4.46369	3.49428	4.13912	0.420735	0	0.016125	0.613695	0.3714	1.01158	0.184055	1.59336	0.202055	1.05645	1.43632	0.430475	0.297345	0.111275	0.197065	7.8418	1.5799	3.977	1.24166	1.04645	0.22078	0.016	1.38797	0.0273	1.32356	2.30673	0.005765	0.031515	1.61875	2.10909	1.34994	0.244975	0.073155	0.82327	0.830945	0.310195	0.576685	0.06592	0.03342	0.197535	1.10921	0.835445	0.320905
Erysipelotrichaceae_noname	3.19548	0	0.030475	0.01341	0	1.77009	0.066625	0.352575	0.009425	1.55041	2.13606	0.008635	0.23729	0.057895	11.1063	0.03386	0.02799	0.000285	5.38839	3.84499	0.03435	7.78142	0.00059	0.002195	0.03115	2.14486	2.08793	0.005015	10.6816	0.16203	1.2262	2.60111	0.38129	0.003485	0.204485	0.027265	5.40745	0.027755	0.400275	0.48129	0.04124	2.37319	0.01182	7.16129	9.08681	0.14432	0.76972	0.17473	0.0108
Clostridium	0	0.03684	0.09392	0.075625	0.445745	0.14791	0.013125	4.76361	0.206675	0.01088	0.02175	0.00247	0.233885	0.271215	0.056585	0.567615	0.51426	0.65138	0.027595	0.1675	0.093925	0.05221	0.895515	0.15033	5.32496	0.003075	17.2851	0.011055	1.13636	0.017795	0.10833	0.12672	0.017425	0.00929	0.26992	2.58892	2.16579	0.14178	9.15314	0.094985	0.663675	0.233135	0.08858	0.176875	20.1074	0.00216	0.08813	0.12446	0.137505
Prevotella	0	0	0	0	0	0.00713	0.01852	0	0	0.027565	1.3519	0	0.5235	0	0	0	0.641075	0	0	0.20427	0.750125	0	0.014405	0	0	0	0	0	0.0061	0.29149	0.00622	0	0	0	0.01915	0	0.00914	0	0	0	2.48549	0.520125	0.90867	0.70459	0	0	0	0.01055	0.011165
Lactobacillus	0.57827	7.43067	0.2124	0.003405	0.32583	0.00406	0.317005	0	0.02163	0	0	0.016225	0	0	0.318145	0.56932	0.157145	0	0.014255	0.00125	0.01171	0	0	0.076245	0.615605	0.091605	0.28815	15.8925	0.07192	0.15361	0.2703	0.35746	0	0.00326	0.027225	0.022305	0.82127	0.52866	0	0.039705	0.152585	0.09509	0.00475	0.000695	0.261235	0.00888	0	0.75837	0.03227
Parabacteroides	0.00613	1.11726	0	0.28122	0.010935	0.020555	0	1.6221	0.42666	0.03829	0.37597	0.139095	0.34793	0.032	0.00753	0.194635	0.02594	0.000285	0.08515	0.87806	0.259705	0.34691	0	0.130715	0.276275	0.093865	0	0.535725	0.27168	0.13697	0.206305	0.17137	0.02506	0.00076	0.177835	0.45508	6.59966	0.34878	1.11266	0.397115	0.093875	0.025325	0.013785	0.083005	0	0	0.285855	0.045935	0.30234
Anaerostipes	0.2063	0.143705	2.26812	0.03173	0.104305	0.33409	0.00697	1.07811	0.01137	1.28196	0.0662	0.03776	0.096015	0.02198	1.13011	0.028685	0.052115	0.012985	0.0986	0	0.2346	0.79374	0.06752	0.029365	0.78247	0.023335	2.73882	0.04424	0.161395	0.00981	0.111565	0.070405	0	0.080125	0.34883	0.0862	0.461405	5.6056	0.278515	0.010745	0.08828	0.06031	0.38313	0.37268	1.62508	0.14515	0.0611	0.20443	0.139095
Eggerthella	0.000895	0.06514	0.093245	0.13768	0.018225	0.06215	0.029325	1.61152	0.31522	0	0	0.00625	0.00969	5.7507	0.16298	0.06578	0.03648	3.70588	0.002735	0	0.010485	0.03989	0.08921	0	0.02946	0.01966	0.61699	0.408195	2.43318	0.20183	0.694585	0.28527	0.80865	0.00092	1.44813	0.00078	0.503145	0.000775	5.0497	0.08219	0.030715	0.14114	0.012535	0.049635	6.32095	0.493755	0.039215	0.604825	0.05254
Butyrivibrio	0.010255	0.004275	0	0.00423	0	0	0	0.008385	0	0	26.6244	0	2.72329	0	0	0	0.003285	0.00617	0.01808	1.46615	0.004845	0.00372	1.60706	3.12506	0.01043	0.06698	0	0	0	0	0.002515	0.00291	0	0	0.00467	0	0	0.007025	0	2.0527	0.004745	0.00307	0.73132	0.00629	0	0	0.014375	0.06757	0
Klebsiella	0	0	0.00221	0	0	0.00397	0	0	0	0	0	0	0	0	0	0	0	0.000375	0	0	0.01183	0	0	0.02381	0	0	11.5401	3.45062	0.0155	2.55962	0.08947	0.065655	0	0.0861	0	0	7.83903	0	24.1846	0.789625	0.01282	0	0	0.100845	0	0	0	0	0.014345
Adlercreutzia	0	0.56523	0.740585	0.171025	0.003595	0	0.05315	3.80984	0	0.622325	0	0.30852	0.047965	3.81249	0.992525	0.459605	0.26381	1.18156	0.038135	0.089	0.06026	0.275235	0.27498	0.264755	0.550605	0	0	0	0	0.064475	0.05008	0.0107	0.338035	0.00547	0.04899	0.386415	0	0.06801	0.021505	0.20814	0.588805	0	0.980405	0.07074	0.356915	0.727995	0.85737	0.468095	3.04059
Barnesiella	0	0.698105	0.475845	0	0.00034	0	0	0	0	0.000455	0.027695	0.089775	1.18565	0	0.01932	0	0.04697	0.006425	0.064	0.00665	0.079975	0.082005	3.50482	0.32813	0.650785	0.0044	0	0.50746	0.22445	0.138905	0	0.278215	0.00046	0.00643	0	0.01096	0.000335	0.005835	0	0.62657	0.21483	0.003175	0.220755	0.03578	0.13015	0	0.48009	0.06007	0.12958
Phascolarctobacterium	1.04671	0	0	0	1.14641	0.14498	0	0	0	5.09215	0.3443	0	2.50314	0	0	0	0	0	0.15564	1.346	0	0	0	1.28527	0	0	0	0	0	0	0	0	0	0	0	0	0	0.000785	0	0	0	0	0	0.096095	0	0	0	0	0
Peptostreptococcaceae_noname	0.009545	0.071085	0.12766	0.071335	0.67761	9.55371	0.042495	0.079655	0.00685	0.08888	0.01905	0.1653	0	0	0.720775	1.49405	0.17086	0.29027	0.523135	0	0.29128	0.15141	0.15188	0.529525	0	0.60858	1.27458	0	0.0448	0.003815	0.04435	2.995	0.0066	1.0237	0.043355	0.06243	0.010695	0.00268	0.012705	0.1655	2.14747	1.18836	2.21558	0.040635	0.01497	0.183655	1.14562	0.057535	2.15374
Catenibacterium	0.012855	0	0	0	0	0	0	0	0.001105	0.187355	9.4358	0	0	0	0	0	12.6361	0	0	1.19149	0	0	0	0.67233	0	1.88159	0	0	0.57778	0	0	0	0	0	0	0	0	1.49612	0	1.06225	0	0.061055	0	0	0	0	0	0	0
Coprobacillus	0.0034	0.01566	0.046525	0.0009	0.00341	2.36311	0.40652	0.399485	0.00536	0	0	0	0	0.0551	0.000125	0	0.023305	0.38249	0.00013	0.51969	0	0	0	0	0	0	6.53669	0	0.01149	0.21981	0.010495	0.099485	0.50482	0	0.838635	0.08306	0	0.00482	0.581185	0	0	0.11328	0	0.013175	4.36198	0.007125	0	0.09285	0.00396
Enterococcus	0.023675	0.04605	0.00699	0	0.027675	0.068975	0.00031	5.57961	0	0.005255	0	0.992975	0	0	0	0.00017	0	0	0	0	0	0	0.895125	0	0	0	9.85394	0.080465	0	1.31289	0.02391	0	0	0.00901	0	0.007535	0.06304	0.00939	0.02763	0	0.078405	0.533645	0.03632	0.00606	0	0	0	0	0
Oscillibacter	0	0.001915	0.07871	0.072175	0.010705	0.031885	0	0.21939	8e-05	0.016815	0.07645	0.001985	0.033485	0.016215	0	0.297435	0.00957	0.028315	0.101475	1.62018	0.033065	0.03976	0.91843	0.03321	0.30684	0.008465	0.18224	0.010295	0.022345	0.05119	0.080105	0.09793	0.00913	0	0.031515	0.03198	0.196345	0.06449	0.007635	0.17245	0.087425	0.001065	0.04816	0.04973	0.02648	0.006655	0.01284	0.0269	0.07138
Clostridiales_noname	0	1.15559	0	0	0	0.0024	0.00028	0	0	0	0	0.720855	0	0	0	0	0	0	0	2.51105	0	0	0	18.6975	0.0091	0	0	0	0	0	0	0	0	0	0	0	0.13831	0	0.547535	0.00025	0	0	0	0	0.06441	0	0	0	0
Veillonella	0.182855	0.01764	0.047695	0.17522	0.04975	0.0016	0	0.186715	0.948895	0.018505	0.01884	0.01165	0.006395	0.014005	0	0.000785	0.01502	0.015425	0	0	0	0	0	0.853645	0.05037	0.0153	0.003775	0.01827	0.019565	0.12553	0.010675	0.00661	0	0.011975	0.00331	0.03723	2.44784	0.162485	0.019885	0.0124	0	0.00405	0.02993	0.02183	0.39306	0.00208	0.08659	0.03387	0.005805
Bacteroidales_noname	0	0.2057	0.260215	0.167055	0.005335	0	0	0	0.0038	0	0	0.073095	0.0676	0.063155	0.0035	0.064735	0	0	0.05512	0	0.105935	0.041115	0	0.77759	0.18876	0	0	0.0729	0	0.04434	0.00106	0.060505	0	0	0	0.1266	0	0.016435	0	0.12142	0.12244	0.00176	0.01457	0.001	0.001845	0	0.31804	0.012135	0.111955
Megamonas	0	0	0	0	0	0	0.20093	0	0	0	0	0	0	0	0	0.71382	0.0153	0	0	0	0.010895	0	0	0	0.119725	0	0	0	0.273965	0.011585	0	0.17815	0	0	0	0	0	0	0	0	0.002045	0	0	0.021635	0	0	0	0	0
Bilophila	0	0.01702	0.01872	0	0	0.009005	0	0	0.00096	0	0.005425	0	0.03503	0	0	0.030195	0	0	0	0.2751	0.244595	0.06515	0	0.04867	0.148785	0.06594	0	0	0.406605	0.035715	0	0	0	0.001205	0	0	0.024615	0	1.12523	0.282105	0.045715	0	0	0.021095	0.081825	0.00376	0.001255	0	0.011955
Megasphaera	0	0	0	0	0	0	0.045425	0	0	0	0.00935	0	0	0	0	0	0	0	0	0	0	0	0	0	0	0	0	0	0	0.02895	0	0	0	0	0	0	0	0.004315	0	0.02483	0	0	0	0	0	0	0	0	0
Citrobacter	0	0	0	0	0	0	0	0	0.002125	0	0	0	0	0	0	0	0	0	0	0	0	0	0	0	0	0	0	0	0	0	0	0	0	0	0	0	0	0	0.32601	0	0	0	0	0	0	0	0	0	0.020655
Porphyromonas	0	0	0	0	0	0	0	0	0	0	0	0	0	0	0	0	0	0	0	0	0	0.001835	0	0	0	0	0	0	0	0.092795	0	0.012005	0	0	0	0.003705	0	0	0	0	0	0.011315	0.00555	0	0	0	0	0	0
Odoribacter	0	0.049425	0.005865	0.01394	0	0	0	0.004535	0.001555	0	0.009105	0	0.248675	0	0	0	0	0	0	0.10524	0	0	0	0.18441	1.06354	0	0	0.0653	0.00428	0.002275	0.00227	0.067485	0	0	0	0	0.08324	0.002655	0	0.00703	0.02857	0.016185	0	0	0	0	0.10243	0	0.01306
Paraprevotella	0.00032	0	0	0.16533	0.02386	0.050205	0	0	0.00081	0.05985	0.299445	0	0.04157	0	0	0.07405	0	0.00678	0.046555	0.01456	0.041895	0.145385	0	0	0	0	0	0	0	0.0093	0.062625	0	0	0.00219	0	0	0	0.04271	0	0	0	0.001035	0.02664	0.004665	0.03573	0	0	0	0.121855
Turicibacter	0	0	0	0	0	2.35026	0.327755	0	0	0	0	0	0	0	0	0.016325	0	0	0.227785	0	0	0.007095	0.05651	0.008645	0	0	0	0	0	0.01426	0	0	0	0.213975	0	0	0	0	0	0	0.76775	0.14321	0.69353	0.134555	0	0	0.04125	0	0.344
Holdemania	0.044465	0.058055	0.594165	0.230905	0.00879	0	0.165225	0	0.0008	0	0.03596	0.06332	0.00721	0.143105	0.01035	0.091585	0.129605	0.00157	0.01634	0.140485	0.010075	0.092125	0.096105	0.099455	0.05983	0.01889	0	0.00671	0.065425	0.085645	0.054905	0.023225	0	0.010275	0.80849	0.019045	0.379935	0.029875	0.2452	0.00159	0.05257	0.00221	0.020785	0.008055	0	0.00212	0.12604	0	0.011495
Butyricicoccus	0	0	0	0	0	0	0	0	0	0	0	0	0	0	0	0	0	0	0	0	0	0	0	0	0.00145	0	0	0	0	0	0	0	0	0	0	0	0	0	0	0.001275	0	0	0	0.005015	0	0	0	0	0
Actinomyces	0.041665	0.004575	0	0	0.051365	0.048305	0.031205	0.07527	0.024375	0	0.008695	0	0.09405	0.02144	0.012275	0	0.006645	0.33546	0.011385	0.01791	0	0	0.000205	0.003505	0.00315	0	0.144895	0.008345	0.00949	0.182515	0.20443	0.94247	0.002345	0.15002	0	0	0	0.02624	0.083905	0.0143	0	0.04132	0.02752	0.024855	0.12595	0.029135	0.001665	0.07308	0.04896
Lactococcus	0.31627	0.27921	0	0.002625	0.02337	0.057005	0.14592	0.007425	0	0.145505	0	0.223775	0	0	0.1052	0.03714	0.00774	0	0.07519	0.003525	0.0173	0	0	0	0	0.00014	0.019145	0	0	0.04122	0.039665	0.00981	0	0.038195	0	0.15196	0	0.038685	0	0.00984	0	0.00483	0.004565	0	0	0	0	0.029115	0
Haemophilus	0.248265	0	0.019145	0.10338	0	0	0	0	0	0	0.00437	0	0	0	0	0	0	0	0	0	0	0	0	1.06616	0	0	0	0	0	0.001035	0.04893	0.005165	0	0	0	0	0.1381	0.001685	0.013685	0	0	0	0	0	0.00875	0	0.001875	0	0
Gordonibacter	0	0	0.24215	0.08348	0	0	0.02457	0.51385	0.00223	0	0	0.079285	0	0	0.126385	0.10188	0.113635	0.17407	0.02947	0	0.003325	0.0775	0.01679	0.046245	0	0	0	0.027645	0	0.07383	0.29075	0.004375	0.143025	0	0	0	0	0	0.0646	0.00547	0.11938	0	0.415345	0.005245	0.2953	0.456995	0.281565	0.283975	0.012855
Fusobacterium	0	0	0	0	0	0	0	0	0.10426	0	0.01225	0	0	0	0	0	0	0	0	0	0	0	0	0	0	0	0	0	0	0.02394	0	0.10296	0	0	0	0	0	0	0	0	0	0	0.000615	0	0.03138	0	0	0	0
Acidaminococcus	0	0.00015	0	0	0	0	0.00124	0	0	0	0	0	0	0	0	0	0	0	0	0	0	0	0	0	0	0	0	0	0.00379	0.10795	0	0	0	0	0	0.014135	0.078385	0	0	0	0	0	0	0.00863	0	0	0	0	0
Propionibacterium	0	0	0	0.068075	0	0	0.002265	0	0	0	0.23084	0	0	0.00384	0.757955	0	0	0.058075	0	0.017965	0	0.000485	0	0	0	0	0.003195	0	0	0	0.01986	0	0	0	0	0.06807	0	0	0	0	0.09809	0.022725	0.00046	0.002	0.00638	0.00013	0.64294	0.00057	0
Slackia	0	0	0	0	0	0	1.65667	0	0.00066	0	0	0	0	0	0	0	0.66141	0.000215	0	0	0	0.244645	0	0	0	0	0	0	0	0	0	0	0	0	0	0	0	0	0	0	0	0	0	0.157245	0	0	0	0	0
Ruminococcaceae_noname	0	0	0.000255	0.02017	0	0	0	0	0.00096	0	0	0	0	0.014825	0	0	0	0	0	0.000505	0.001985	0	0.054	0	0	0	0	0	0	0.00666	0	0	0	0	0	0	0.000425	0	0	0.00209	0.006425	0	0	0.00976	0	0	0	0	0
Anaerotruncus	0	0.00601	0.02219	0.01817	0.007185	0	0	0	0	0	0.079205	0.007065	0.016785	0.007355	0	0.089845	0.003595	0	0.019905	0.058225	0.017725	0	0.11892	0	0.1266	0	0	0	0.00019	0.003665	0	0.010815	0	0.00899	0.00575	0	0.058555	0.005275	0.010205	0.128825	0.01771	0.004705	0.020335	0.004465	0.07289	0.00896	0.030685	0	0.010845
Peptostreptococcus	0	0	0	0	0	0.008995	0.00057	0	0	0	0.00839	0	0.025715	0	0	0	0.01218	0.017915	0.000635	0.006135	0	0	0	0	0	0	0.0127	0	0.015355	0.01218	0	0.12356	0	0.015885	0	0	0.001015	0.002875	0	0	0	0	0.533605	0.011865	0	0	0	0	0.002145
Sutterella	0.243945	0.011355	0	0	0.005495	0	0	0	0	0	0	0	0	0.02681	0.00054	0.043345	0	0	0	0.070635	0.001625	0	0	0.20173	0	0	0	0	0	0.007745	0	0	0	0	0	0.01236	0.03318	0.01011	0	0	0	0.003425	0	0.00093	0	0	0	0	0
Enterobacter	0	0	0	0	0	0	0	0	0	0	0	0.01299	0	0	0	0	0	0	0	0	0	0	0	0	0	0	0.13506	0	0	0.001295	0	0	0	0	0	0	0	0	0	0	0	0.002785	0	0	0	0	0	0	0.54586
Shigella	0	0	0	0	0	0	0	0	0	0	0	0	0	0	0	0	0	0	0	0	0	0	0	0	0	0	0	0	0	0	0	0.01875	0	0	0	0	0	0	0	0	0	0	0	0	0	0	0	0	0
Coriobacteriaceae_noname	0	0	0	0	0	0	0	0	0	0	0	0	0.002205	0	0	0	0	0	0	0	0	0	0	0	0	0	0	0	0	0	0	0	0.573245	0	0	0.03684	0	0	0	0	0.007865	0	0	0.000495	0	0	0	0.27086	0
Clostridiaceae_noname	0	0	0	0.00587	0	0	0	0	0	0	0	0	0	0	0	0	0	0	0	2.11596	0	0.00266	0	0	0	0	0	0	0.004995	0	0	0	0	0	0.077855	0	0.01164	0	0.097495	0	0	0.00174	0	0	0.16855	0	0	0	0
Gemella	0.114035	0.00641	0.00451	0.00068	0.003875	0.02007	0.012555	0	0.011535	0	0	0	0.17839	0.002595	0.00898	0	0.005475	0.026885	0	0	0	0.00092	0	0.00173	0.00813	0.00045	0.00473	0.022225	0.002545	0.009185	0.05936	0.32967	0	0.04381	0.01126	0	0.093595	0.021145	0	0	0	0.026535	0.168905	0.03535	0.00036	0.00014	0.042485	0.02002	0.002105
Desulfovibrio	0	0	0	0	0	0	0	0	0	0	0.0195	0.00123	0.12173	0	0	0	0	0	0	0.196445	0	0	0	0	0	0	0	0	0	0	0	0	0	0	0	0	0	0	0	0	0	0	0	0	0	0	0	0	0
Rothia	0.160405	0.03843	0.000955	0.00707	0.015135	0	0.007345	0	0.017025	0.017665	0	0.00762	0	0.00265	0	0	0	0.01358	0.00926	0	0	0	0	0.047935	0.10828	0.00468	0	0.025295	0	0.01967	0.095295	0.124645	0.00114	0.046525	0.029225	0.00778	0.04265	0.056325	0	0.0338	0.015855	0.004755	0	0.01172	0.022705	0.00215	0	0.00686	0.0002
Mitsuokella	0.00493	0	0	0.00402	0.00491	0	0.00362	0.03257	0.005925	0.00647	0.03833	0	0	0	0	0.003975	0.006085	0	0.006945	0.00596	0.004655	0.003575	0	0.022955	0.01009	0.005315	0	0	0	0	0.002415	0	0	0.013845	0	0.004585	0.003285	0	0	0.017955	0	0.065225	0.004575	0	0	0.00268	0.006915	0.002915	0
Parvimonas	0	0	0	0	0	0	0	0	0.00056	0	0.017175	0	0.20991	0	0	0	0.00102	0.00613	0	0	0	0	0	0	0	0	0	0	0.00016	0	0.002695	0.017325	0	0	0	0	0	0.007785	0	0	0	0	0.577425	0.01516	0.01962	0	0	0	0
Cronobacter	0	0	0	0	0	0	0	0	0.30865	0	0	0	0	0	0	0	0	0	0	0	0	0	0	0	0	0	2.02377	0	0	0.000475	0	0.00493	0	0	0	0	0	0	0	0	0	0	0	0	0	0	0	0	0
Raoultella	0	0	0	0	0	0	0	0	0	0	0	0	0	0	0	0	0	0	0	0	0	0	0	0	0	0	0	0	0	0	0	0	0	0	0	0	0	0	0	0	0	0	0	0	0	0	0	0	0
Burkholderiales_noname	0	0	0.00085	0	0	0	0	0	0	0	0	0.001075	0	0	0	0	0	0	0	0	0	0	0	0.006125	0	0.0005	0	0	0	0	0.00064	0	0	0	0	0	0	0	0	0	0	0	0	0	0	0	0	0	0.02712
Granulicatella	0.066025	0.00244	0.02141	0	0.01458	0.0421	0.024135	0.00424	0.016515	0.0089	0	0	0.032525	0.03096	0.02929	0	0.00876	0.04544	0.007485	0	0	0.013595	0	0.00186	0.00631	0.00102	0.11695	0.002085	0.00146	0.014535	0.02473	0.14349	0.01467	0.0075	0.01246	0.00099	0.012215	0.008305	0	0	0	0.01649	0	0.01497	0.00107	0.002195	0.003275	0.019535	0
Flavonifractor	0.02416	0	0	0	0.01927	0.023695	0	0.05814	0.002255	0	0	0	0	0.00044	0	0.001805	0	0.000585	0	0.16574	0	0.00054	0.014755	0	0.00174	0.00108	0	0	0.01821	0	0.004325	0	0	0	0.06121	0.00276	0.06625	0.00597	0	0.01051	0.004105	0	0	0	0.02717	0	0	0	0
Pseudoflavonifractor	0	0	0.00207	0.00024	0	0	0	0	0	0	0	0	0	0	0	0.00174	0	0	0.081335	0	0	0.00061	0.055445	0	0.005735	0	0	0	0	0	0	0.000765	0	0	0	0.00172	0.006805	0.01626	0	0.129005	0	0	0	0	0	0	0	0	0
Solobacterium	0	0	0	0	0.008365	0.009475	0.00182	0.00097	0	0	0	0	0	0.01322	0	0	0.01175	0.010855	0.00026	0	0	0	0	0	0	0	0	0	0.007465	0.01245	0.003975	0.046565	0	0.0042	0	0	0.007	0.000135	0	0	0	0.006335	0.06781	0.010355	0.0027	0.00091	0.00338	0.00253	0.0108
Olsenella	0	0	0	0	0.030365	0.000945	0	0	0.0116	0	0.020645	0	0.002715	0.00116	0.000315	0	0.01636	0.004355	0.00093	0.00615	0.0066	0	0.00111	0.007645	0.00399	0	0	0	0.00085	0	0.005195	0.007005	0	0.00192	0	0.018605	0	0.02371	0	0.031785	0.00196	0.059095	0.00272	0.00193	0.00555	0	0	0	0.087385
Oxalobacter	0	0	0	0	0	0	0	0	0	0	0	0	0	0	0	0	0	0	0	0	0.010575	0	0	0	0	0	0	0	0	0	0	0	0	0	0	0.18387	0	0	0	0	0	0	0	0	0	0	0	0	0
Staphylococcus	0	0	0	0	0	0	0	0	0	0	0	0	0	0	0	0	0	0	0.03112	0	0	0	0	0	0	0	0	0	0	0	0	0	0	0	0	0	0	0	0	0	0	0.010625	0.047845	0	0	0.019815	0	0	0
Atopobium	0	0	0	0	0.00763	0.002945	0.001355	0.007695	0.00276	0	0	0	0	0	0	0	0.013485	0.003915	0.000465	0	0	0	0	0	0	0	0	0	0	0.006655	0	0.02489	0	9.5e-05	0	0	0.00816	0.00377	0	0	0	0.000205	0	0.0005	0.00157	0	0	0.008655	0
Sutterellaceae_unclassified	0	0	0	0	0.002735	0	0.00149	0	0	0	0.00197	0	0	0.003675	0	0	0	0	0.002925	0.008005	0.00405	0	0	0	0.028185	0	0	0	0.013295	0.00226	0	0.004725	0.005595	0	0	0	0	0	0	0	0.001825	0.002345	0	0	0	0	0.06323	0.002425	0
Alloscardovia	0	0	0	0	0	0	0	0	0	0	0	0	0	0	0	0	0	0.002345	0	0	0	0	0	0	0	0	0.036095	0	0	0	0.00367	0	0	0	0	0	0	0.004675	0	0	0	0	0	0	0	0	0	0.030035	0.015955
Leuconostoc	0.01421	0.065385	0	0	0.001935	0	0	0	0	0.00787	0	0.0137	0	0	0	0	0	0	0.006085	0	0	0	0	0.062995	0	0	0	0	0	0	0	0	0	0	0	0.07549	0	0	0	0	0	0.09288	0	0	0	0	0.01334	0	0
Dermatophilaceae_unclassified	0	0	0	0.012975	0	0	0	0	0	0	0.03846	0	0	0	0.173465	0.006355	0	0.014275	0	0	0	0	0.006545	0	0	0	0.01865	0	0	0	0	0	0	0	0	0.014605	0	0	0	0	0	0.004775	0	0	0	0	0.210595	0	0
Alloprevotella	0	0	0	0	0	0	0	0	0	0	0	0	0	0	0	0	0	0	0	0	0	0	0	0	0	0	0	0	0	0	0	0	0	0	0	0	0	0	0	0	0	0	0	0	0	0	0	0	0
Coprobacter	0	0	0.00151	0	0	0	0	0	0	0	0	0	0.01668	0	0	0	0	0	0	0	0.003395	0	0	0.015525	0	0	0	0	0	0.000485	0	0.003275	0	0	0	0	0	0	0	0	0.003195	0	0	0	0	0	0	0	0
Pseudomonas	0	0.037435	0	0	0.03396	0.01704	0.008335	0.037895	0.005525	0	0.0111	0.021655	0	0.01075	0	0.018325	0.007025	0.00685	0	0	0	0	0	0.010605	0	0	0.080675	0.004275	0	0.004975	0.00556	0	0	0	0.01014	0.010425	0	0	0.031915	0.02862	0	0	0	0.00687	0	0	0.015935	0.013575	0.01335
Pantoea	0	0	0	0	0	0	0	0	0	0	0	0	0	0	0	0	0	0	0	0	0	0	0	0	0	0	0.03372	0	0	0.06881	0	0	0	0.004245	0	0	0.060645	0	0	0	0.01382	0	0	0.047345	0	0	0	0	0
Scardovia	0	0	0	0	0	0	0	0.027235	0.002995	0	0	0	0	0	0	0	0.053415	0	0	0.003185	0	0	0	0	0	0	0	0.000195	0	0	0	0	0	0	0	0	0	0	0	0	0	0	0	0	0	0	0	0.01848	0
Parasutterella	0	0	0.007325	0	0	0	0	0	0	0	0	0.002705	0	0	0	0	0	0	0	0	0	0	0	0.008985	0	0.000645	0	0	0	0	0	0	0	0	0	0	0	0	0	0	0	0	0	0	0	0	0	0	0
Pediococcus	0	0	0	0	0	0	0	0	0.02272	0	0	0	0	0	0.00318	0	0	0	0	0	0	0	0	0	0	0	0.00457	0	0	0	0	0	0	0	0	0	0	0	0	0	0	0	0	0	0	0.005475	0	0	0
Anaerofustis	0	0	0	0	0	0	0	0.11382	0	0	0	0	0	0	0	0	0	0	0	0	0	0	0	0	0	0	0	0	0	0	0	0	0	0	0	0	0	0	0	0	0	0	0	0	0.020945	0	0	0	0
Candidatus_Saccharibacteria_noname	0	0	0	0	0.00292	0.00296	0.004195	0	0.000795	0	0	0	0	0	0	0.001185	0.02844	0	0	0	0	0	0	0	0	0	0	0	0	0	0	0	0	0.000545	0	0	0	0	0	0	0	0	0.009915	0.00448	0	0	0.00975	0	0.00929
Clostridiales_Family_XIII_Incertae_Sedis_unclassified	0.001665	0	0.001645	0	0.001445	0.013235	0.005595	0.01401	0.00974	0	0.00872	0	0.00529	0.005255	0.008685	0	0	0.002685	0.006905	0	0	0	0	0	0	0.00156	0	0	0.004325	0	0	0.00926	0	0.004575	0	0	0.00213	0.00216	0	0	0	0.00304	0	0.004005	0.03671	0.000795	0.00387	0.00091	0.011265
Burkholderia	0	0	0	0	0	0	0	0	0.012195	0.026615	0.0098	0.009525	0.018245	0.008855	0	0	0	0	0	0	0.009465	0	0	0.00936	0.010285	0.010835	0	0	0	0	0.004905	0	0	0	0	0.00935	0	0	0.01409	0	0	0.006065	0	0.006065	0.025685	0	0	0	0.02337
Parascardovia	0	0	0	0	0	0	0	0	0.00453	0	0	0	0	0	0	0	0.35357	0	0	0	0	0	0	0	0	0	0	0.00408	0	0	0	0	0	0	0	0	0	0	0	0	0	0	0	0	0	0.00051	0	0	0.00128
Corynebacterium	0	0	0	0	0	0	0	0	0	0	0	0	0	0.021255	0	0.000205	0.008845	0.00482	0.00159	0	0	0	0	0	0	0	0	0	0	0	0.02634	0.016635	0	0.012445	0	0	0	0	0	0	0	0	0	0	0.05269	0.011195	0	0	0.00029
Anaerococcus	0	0	0	0	0	0	0	0	0.003155	0	0	0	0	0	0	0	0	0	0	0	0	0	0	0	0	0	0	0	0	0	0	0	0	0	0	0	0	0	0	0	0	0	0.002515	0	0	0	0	0	0
Acidaminococcaceae_unclassified	0	0	0.00256	0	0	0	0	0	0	0	0	0	0	0	0	0	0	0	0	0	0.00144	0	0	0	0	0	0	0	0	0	0	0	0	0	0	0	0.00221	0	0	0	0	0	0	0	0	0	0	0	0
Abiotrophia	0	0	0	0	0	0.003645	0	0	0.001595	0	0	0	0	0	0	0	0	0	0	0	0	0	0	0	0	0	0	0	0	0	0	0.017845	0	0	0	0	0	0	0	0	0	0	0	0	0	0	0	0	0
Deinococcus	0	0	0	0	0	0.002735	0	0	0	0	0	0	0.006565	0.00322	0	0	0	0	0	0.004305	0	0	0.003025	0.003405	0.00369	0.001975	0	0	0.00281	0	0	0	0	0	0	0	0	0.002525	0	0.013315	0	0.002205	0.003395	0	0	0.001985	0.00513	0.00216	0
Oribacterium	0.000875	0	0	0	0	0	0	0	0	0	0	0	0	0	0	0	0	0	0	0	0	0	0	0	0	0	0	0	0	0.01974	0.005815	0.020825	0	0.0009	0	0	0	0.002705	0	0	0	0	0	0	0.01299	0	0	0.006315	0
Candidatus_Saccharibacteria_noname_unclassified	0	0	0	0	0.005085	0.001275	0.01116	0	0.008295	0	0	0	0	0.003015	0	0.001445	0.00111	0	0.001175	0	0	0	0	0	0	0	0	0	0	0	0.00202	0	0	0.000635	0	0	0	0	0	0	0	0	0.003175	0	0.017285	0	0.000805	0	0.008
Weissella	0	0	0	0	0	0	0	0	0	0	0	0	0	0	0	0.00587	0	0	0	0	0	0	0	0	0	0	0	0	0	0	0	0	0	0	0	0	0	0	0	0	0	0.067705	0	0	0	0	0	0	0
Stenotrophomonas	0	0	0	0	0	0	0	0	0	0.009085	0	0	0	0	0	0	0	0	0.002035	0.007755	0.0097	0	0.002165	0	0	0	0	0	0	0	0	0	0	0	0	0	0	0	0.082165	0	0	0	0	0	0	0	0	0	0
Marvinbryantia	0	0	0	0	0	0	0	0	0	0	0	0	0	0	0	0	0	0	0	0	0	0	0	0	0	0	0	0	0	0	0	0	0	0	0	0	0	0	0	0	0	0	0	0	0	0	0	0	0
Bartonella	0	0	0	0	0	0	0	0	0	0	0	0	0	0	0	0	0	0	0	0	0	0.00724	0	0	0	0	0	0	0	0	0	0.00565	0	0	0	0	0	0	0	0	0	0	0	0	0.00849	0	0	0	0
Eikenella	0	0	0	0	0	0	0	0	0	0	0	0	0	0	0	0	0	0	0	0	0	0	0	0	0	0	0	0	0	0	0	0	0	0	0	0	0	0	0	0	0	0	0.00254	0	0	0	0	0	0
Peptoniphilus	0	0	0	0	0	0	0	0	0.00027	0	0	0	0	0	0	0	0	0	0	0	0	0	0	0	0	0	0	0	0	0	0	0.000725	0	0	0	0	0	0	0	0	0	0	0	0	0	0	0	0	0.00076
Campylobacter	0	0	0	0	0	0	0	0	0	0	0	0	0	0	0	0	0	0	0	0	0.00378	0	0	0	0	0	0	0	0	0	0	0	0	0	0	0	0	0	0	0	0	0	0	0	0	0	0	0	0
Cardiobacteriaceae_unclassified	0.000785	0	0	0	0	0	0	0	0	0	0	0	0	0	0	0	0	0	0	0	0	0	0	0	0	0	0	0	0	0	0	0	0	0	0	0	0	0	0	0	0	0	0	0	0.066405	0	0	0	0
Acinetobacter	0	0	0	0	0	0	0	0	0	0	0	0	0	0	0	0	0	0	0	0	0	0	0	0	0	0	0	0	0	0	0	0	0	0	0	0	0	0	0	0	0	0	0	0	0	0	0	0	0
Propionibacteriaceae_unclassified	0	0	0	0	0	0	0	0	0	0.01719	0	0	0	0	0	0	0	0	0	0	0	0	0.00541	0	0	0	0	0	0	0	0	0	0	0	0	0	0	0	0	0	0	0	0	0	0	0	0	0	0
Cardiobacterium	0	0	0	0	0	0	0	0	0	0	0	0	0	0	0	0	0	0	0	0	0	0	0	0	0	0	0	0	0	0	0	0	0	0	0	0	0	0	0	0	0	0	0	0	0.055605	0	0	0	0
Finegoldia	0	0	0	0	0	0.000975	0	0	0	0	0	0	0	0	0	0	0	0	0	0	0	0	0	0	0	0	0.015685	0	0.012545	0	0	0	0	0	0	0	0	0	0	0	0	0	0	0	0	0	0	0	0.001075
Clostridiales_Family_XIII_Incertae_Sedis_noname	0	0	0	0	0	0.008245	0	0	0	0	0	0	0	0.00093	0	0	0	0.005745	0	0	0	0	0	0	0	0	0	0	0	0	0	0.00591	0	0.00918	0	0	0	0	0	0	0	0.00156	0	0.00565	0	0	0	0	0.00082
Anaeroglobus	0	0	0	0	0	0.045495	0	0	0	0	0	0	0	0	0	0	0	0	0	0	0	0	0	0	0	0	0	0	0	0	0	0	0	0	0	0	0	0	0	0	0	0	0	0	0	0	0	0	0
Enterobacteriaceae_noname	0.042175	0	0	0	0	0	0	0	0	0	0	0	0	0	0	0	0	0	0	0	0	0	0	0	0	0	0	0	0	0	0	0	0	0	0	0	0	0	0	0	0	0	0	0	0	0	0	0	0
Candidatus_Zinderia	0	0.002955	0	0.00095	0.001265	0	0	0.00078	0	0.00028	0	0	0	0	0	0	0	0	0.001715	0	0	0.000935	0	0.00043	0.00092	0	0	0	0	0	0	0	0.000145	0	0.000415	0	0	0.001575	0	0.00057	0	0	0	0	0	0	0.00361	0	0
Rhodococcus	0	0	0	0	0	0	0	0	0	0	0	0	0	0	0	0	0	0	0	0	0	0	0	0	0	0	0	0	0	0	0	0	0	0	0	0	0	0	0.0059	0	0	0	0	0	0	0	0	0	0
Pyramidobacter	0	0	0	0	0	0	0	0	0	0	0	0	0	0	0	0	0	0	0	0	0	0	0	0	0	0	0	0	0	0	0	0	0	0	0	0	0	0	0	0	0	0	0	0	0	0	0	0	0
Leptotrichiaceae_unclassified	0	0	0	0	0	0	0	0	0	0	0	0	0	0	0	0	0	0	0	0	0	0	0	0	0	0	0	0	0	0	0	0.001375	0	0	0	0	0	0	0	0	0	0	0	0	0	0	0	0	0
Granulicella	0	0	0	0	0	0	0	0	0	0.00441	0	0	0	0.00296	0	0	0	0	0	0	0	0	0	0	0	0	0	0.001265	0	0	0	0	0	0	0	0	0	0	0	0	0	0	0	0	0	0	0	0	0
Alcaligenes	0	0	0	0	0	0	0	0	0	0	0	0	0	0	0	0	0	0	0	0	0	0	0	0	0	0	0	0	0	0	0	0	0	0	0	0	0	0	0.034625	0	0	0	0	0	0	0	0	0	0
Brevibacterium	0	0	0	0	0	0	0	0	0	0	0	0	0	0	0	0	0	0	0	0	0	0	0	0	0	0	0	0	0	0	0	0	0	0.00484	0	0	0	0	0	0	0	0	0	0.005175	0	0	0	0	0
Actinobacillus	0	0	0	0.00261	0	0	0	0	0	0	0	0	0	0	0	0	0	0	0	0	0	0	0	0.01093	0	0	0	0	0	0	0.00148	0	0	0	0	0	0	0	0	0	0	0	0	0	0	0	0	0	0
Enterorhabdus	0	0	0	0	0	0	0	0.011765	0	0	0	0	0	0	0	0	0	0	0	0	0	0	0	0	0	0	0	0	0	0	0	0	0.0077	0	0	0	0	0	0	0	0	0	0	0	0	0	0	0	0
Bulleidia	0	0	0	0	0	0	0	0	0	0	0	0	0	0	0	0	0	0	0	0	0	0	0	0	0	0	0	0	0	0	0	0	0	0	0	0	0	0.024595	0	0	0	0	0	0	0	0	0	0	0
Sinobacteraceae_unclassified	0.00493	0	0	0	0	0	0	0	0	0	0	0	0	0	0	0	0.003045	0	0	0	0	0	0	0	0	0	0	0	0	0	0.002415	0	0	0	0	0	0	0	0	0	0	0	0	0	0	0	0	0	0
Stomatobaculum	0	0	0	0	0	0	0	0	0	0	0	0	0	0	0	0	0	0	0	0	0	0	0	0	0	0	0	0	0	0	0	0.002065	0	0	0	0	0	0.00062	0	0	0	0	0	0	0	0	0	0.005095	0
Selenomonas	0	0	0	0	0	0	0	0	0	0	0	0	0	0	0	0	0	0	0	0	0	0	0	0	0	0	0	0	0	0	0	0	0	0	0	0	0	0	0	0	0	0	0	0	0	0	0	0	0
Cellulophaga	0	0	0	0	0	0	0	0	0	0	0	0	0	0	0	0	0	0	0	0	0	0	0	0	0	0	0	0	0	0	0	0	0	0	0	0	0	0	0	0	0	0	0	0	0	0	0	0	0
Achromobacter	0	0	0	0	0	0	0	0	0	0	0	0	0	0	0	0	0	0	0	0	0	0	0	0	0	0	0	0.01953	0	0	0	0	0	0	0	0	0	0	0	0	0	0	0	0	0	0	0	0	0
Halomonas	0	0	0	0	0	0	0	0	0	0	0	0	0	0	0	0	0	0	0	0	0	0	0	0	0	0	0	0	0	0.00489	0	0	0	0	0	0	0	0	0	0	0	0	0	0	0	0	0	0	0
Spiribacter	0	0	0	0	0	0	0	0	0	0	0	0	0	0	0	0	0	0	0	0	0	0	0	0	0	0	0	0	0	0	0	0	0	0	0	0	0	0	0	0	0	0	0	0	0	0	0	0	0
Cryptobacterium	0	0	0	0	0	0	0	0	0	0	0	0	0	0	0	0	0	0	0	0	0	0	0	0	0	0	0	0	0	0	0	0	0	0	0	0	0	0	0	0	0	0	0	0	0	0	0	0	0
Actinobaculum	0	0	0	0	0	0	0	0	0	0	0	0	0	0	0	0	0	0	0	0	0	0	0	0	0	0	0	0	0	0	0.00452	0	0	0	0	0	0	0	0	0	0	0	0	0	0	0	0	0	0
Tropheryma	0	0	0	0	0	0	0	0	0	0	0	0	0	0	0	0	0	0	0	0	0	0	0	0	0	0	0	0	0	0	0	0	0	0	0	0	0	0	0	0	0	0	0	0	0	0	0	0	0
Pedobacter	0	0	0	0	0	0	0	0	0	0	0	0	0	0	0	0	0	0	0	0	0	0	0	0	0	0	0	0	0	0	0	0	0	0	0	0	0	0	0	0	0	0	0	0	0	0	0	0	0
Bavariicoccus	0	0	0	0	0	0	0	0	0	0	0	0	0	0	0	0	0	0	0	0	0	0	0	0	0	0	0	0	0	0	0	0	0	0	0	0	0	0	0	0	0	0	0	0	0	0	0	0	0
Acidobacteriaceae_unclassified	0	0	0	0	0	0	0	0	0	0	0	0	0	0	0	0	0	0	0	0	0	0	0	0	0	0	0	0	0	0	0	0	0	0	0	0	0	0	0	0	0	0	0	0	0	0	0	0	0
Gallionellaceae_unclassified	0	0	0	0	0	0	0	0	0	0	0	0	0	0	0	0	0	0	0	0	0	0	0	0	0	0	0	0	0	0	0	0	0	0	0	0	0	0	0	0	0	0	0	0	0	0	0	0	0
Chlorobium	0	0	0	0	0	0	0	0	0	0	0	0	0	0	0	0	0	0	0	0	0	0	0	0	0	0	0	0	0	0	0	0	0	0	0	0	0	0	0	0	0	0	0	0	0	0	0	0	0
Leptotrichia	0	0	0	0	0	0	0	0	0	0	0	0	0	0	0	0	0	0	0	0	0	0	0	0	0	0	0	0	0	0	0	0	0	0	0	0	0	0	0	0	0	0	0	0	0	0	0	0	0
Bordetella	0	0	0	0	0	0	0	0	0	0	0	0	0	0	0	0	0	0	0	0	0	0	0	0	0	0	0	0.00698	0	0	0	0	0	0	0	0	0	0	0	0	0	0	0	0	0	0	0	0	0
Thiomonas	0	0	0	0	0	0	0	0	0	0	0	0	0	0	0	0	0	0	0	0	0	0	0	0	0	0	0	0	0	0	0	0	0	0	0	0	0	0	0	0	0	0	0	0	0	0	0	0	0
Promicromonosporaceae_unclassified	0	0	0	0	0	0	0	0	0	0	0	0	0	0	0	0	0	0	0	0	0	0	0	0	0	0	0	0	0	0	0	0	0	0	0	0	0	0	0	0	0	0	0	0	0	0	0	0.00572	0
Comamonas	0	0	0	0	0	0	0	0	0	0	0	0	0	0	0	0	0	0	0	0	0	0	0	0	0	0	0	0	0	0	0	0	0	0	0	0	0	0	0	0	0	0	0	0	0	0	0	0	0
Leifsonia	0	0	0	0	0	0	0	0	0	0	0	0	0	0	0	0	0	0	0	0	0	0	0	0	0	0	0	0	0	0	0	0	0	0	0	0	0	0	0	0	0	0	0	0	0	0.00193	0	0	0
Gardnerella	0	0	0	0	0	0	0	0	0	0	0	0	0	0	0	0	0	0	0	0	0	0	0	0	0	0	0	0	0	0	0	0	0	0	0	0	0	0	0	0	0	0	0	0	0	0	0	0	0
Cellvibrio	0	0	0	0	0	0	0	0	0	0	0	0	0	0	0	0	0	0	0	0	0	0	0	0	0	0	0	0	0	0	0	0	0	0	0	0	0.00195	0	0	0	0	0	0	0	0	0	0	0	0
Proteus	0	0	0	0	0	0	0	0	0	0	0	0	0	0	0	0	0	0	0	0	0	0	0.003495	0	0	0	0	0	0	0	0	0	0	0	0	0	0	0	0	0	0	0	0	0	0	0	0	0	0
Hafnia	0	0	0	0	0	0	0	0	0	0	0	0	0	0	0	0	0	0	0	0	0	0	0	0	0	0	0	0	0	0	0	0	0	0	0	0	0	0	0	0	0	0	0	0	0	0	0	0	0
Dermabacteraceae_unclassified	0	0	0	0	0	0	0	0	0	0	0	0	0	0	0	0	0	0	0	0	0	0	0	0	0	0	0	0	0	0	0	0	0	0	0	0	0	0	0	0	0	0	0	0	0	0	0	0	0
Neisseria	0	0	0	0	0	0	0	0	0	0	0	0	0	0	0	0	0	0	0	0	0	0	0	0.001875	0	0	0	0	0	0	0	0	0	0	0	0	0	0	0	0	0	0	0	0	0	0	0	0	0
Aggregatibacter	0	0	0	0	0	0	0	0	0	0	0	0	0	0	0	0	0	0	0	0	0	0	0	0	0	0	0	0	0	0	0	0	0	0	0	0	0	0	0	0	0	0	0	0	0	0	0	0	0
Caulobacter	0	0	0	0	0	0	0	0	0	0	0	0	0	0	0	0	0	0	0	0	0	0	0	0.00264	0	0	0	0	0	0	0	0	0	0	0	0	0	0	0	0	0	0	0	0	0	0	0	0	0
Chlamydophila	0	0	0	0	0	0	0	0	0	0	0	0	0	0	0	0	0	0	0	0	0	0	0	0	0	0	0	0	0	0	0	0	0	0	0	0	0	0	0	0	0	0	0	0	0	0	0	0	0.00263
Tetragenococcus	0	0	0	0	0	0	0	0	0	0	0	0	0	0	0.002325	0	0	0	0	0	0	0	0	0	0	0	0	0	0	0	0	0	0	0	0	0	0	0	0	0	0	0	0	0	0	0	0	0	0
Terriglobus	0	0	0	0	0	0	0	0	0	0	0	0	0	0	0	0	0	0	0	0	0	0	0	0	0	0	0	0	0	0	0	0	0	0	0	0	0	0	0	0	0	0	0	0	0	0	0	0	0
Morganella	0	0	0	0	0	0	0	0	0	0	0	0	0	0	0	0	0	0	0	0	0	0	0	0	0	0	0	0	0	0	0	0	0	0	0	0	0	0	0	0	0	0	0	0	0	0	0	0	0
Shuttleworthia	0	0	0	0	0	0	0	0	0	0	0	0	0	0	0	0	0	0	0	0	0	0	0	0	0	0	0	0	0	0	0	0	0	0	0	0	0	0	0	0	0	0	0	0	0	0	0	0	0
Mobiluncus	0	0	0	0	0	0	0	0	0	0	0	0	0	0	0	0	0	0	0	0	0	0	0	0	0	0	0	0	0	0	0	0	0	0	0	0	0	0	0	0	0	0	0	0	0	0	0	0	0
Kingella	0	0	0	0	0	0	0	0	0	0	0	0	0	0	0	0	0	0	0	0	0	0	0	0	0	0	0	0	0	0	0	0	0	0	0	0	0	0	0	0	0	0	0	0	0	0	0	0	0
Hahellaceae_unclassified	0	0	0	0	0	0	0	0	0	0	0	0	0	0	0	0	0	0	0	0	0	0	0	0	0	0	0	0	0	0	0	0	0	0	0	0	0	0	0	0	0	0	0	0	0	0	0	0	0
Yersinia	0	0	0	0	0	0	0	0	0	0	0	0	0	0	0	0	0	0	0	0	0	0	0	0	0	0	0	0	0	0.000585	0	0	0	0	0	0	0	0	0	0	0	0	0	0	0	0	0	0	0
Clostridiales_Family_XI_Incertae_Sedis_noname	0	0	0	0	0	0	0	0	0	0	0	0	0	0	0	0	0	0	0	0	0	0	0	0	0	0	0	0	0	0	0	0	0	0	0	0	0	0	0	0	0	0	0	0	0	0	0	0	0
Xanthomonas	0	0	0	0	0	0	0	0	0	0	0	0	0	0	0	0	0	0	0	0	0	0	0	0	0	0	0	0	0	0	0	0	0	0	0	0	0	0	0	0	0.000645	0	0	0	0	0	0	0	0
Succinatimonas	0	0	0	0	0	0	0	0	0	0	0	0	0	0	0	0	0	0	0	0	0	0	0	0	0	0	0	0	0	0	0	0	0	0	0	0	0	0	0	0	0	0	0	0	0	0	0	0	0
Dolosigranulum	0	0	0	0	0	0	0	0	0	0	0	0	0	0	0	0	0	0	0	0	0	0	0	0	0	0	0	0	0	0	0	0	0	0	0	0	0	0	0	0	0	0	0	0	0	0	0	0	0
Bacteroidetes_noname	0	0	0	0	0	0	0	0	0	0	0	0	0	0	0	0	0	0	0	0	0	0	0	0	0	0	0	0	0	0	0	0	0	0	0	0	0	0	0	0	0	0	0	0	0	0	0	0	0
Pasteurella	0	0	0	0	0	0	0	0	0	0	0	0	0	0	0	0	0	0	0	0	0	0	0	0	0	0	0	0	0	0	0	0	0	0	0	0	0	0	0	0	0	0	0	0	0	0	0	0	0
[truncated: 107 more columns]

## Sheet: total genus information
Average frequency of bacteria genus in 3 group
bacteria genus names	Average in Control	Average in Advanced adenoma	Average in Carcinoma	Kruskal-Wallis test p-value
Ruminococcus	15.9598	14.826	11.1263	0.0937536
Bifidobacterium	14.731	11.031	8.82242	0.0240452
Eubacterium	10.6774	9.30225	7.99847	0.111275
Subdoligranulum	7.63094	7.82758	8.60129	0.661043
Bacteroides	3.78409	6.1825	8.2366	0.0142177
Blautia	5.99245	5.8488	4.61875	0.885744
Faecalibacterium	5.11089	5.2248	4.36794	0.783154
Escherichia	2.96647	3.9557	7.43291	0.00646132
Akkermansia	3.11607	3.56634	3.71463	0.472935
Collinsella	3.55645	3.36181	2.07022	0.596117
Dorea	2.81243	2.49405	3.03619	0.631287
Coprococcus	2.4677	3.66694	1.96028	0.115562
Alistipes	1.52496	1.84682	3.09661	0.00461441
Streptococcus	2.59096	1.33501	1.53103	0.0206791
Dialister	1.49425	1.95747	1.95995	0.00130411
Lachnospiraceae_noname	2.0725	1.60411	1.33604	0.0785123
Roseburia	1.54152	1.6168	1.43721	0.481373
Erysipelotrichaceae_noname	1.09231	1.68852	0.973035	0.525661
Clostridium	0.690779	2.16464	1.02566	0.0415266
Prevotella	0.0300435	0.299432	3.34062	5.92237e-11
Lactobacillus	1.46737	0.686999	0.141495	0.0620594
Parabacteroides	0.471792	0.354002	1.24705	0.0023308
Anaerostipes	1.00864	0.460656	0.125063	0.0968591
Eggerthella	0.823133	0.488319	0.215057	0.610632
Butyrivibrio	0.276691	0.591588	0.851779	0.428413
Klebsiella	0.490463	0.508364	0.581363	0.00325595
Adlercreutzia	0.420194	0.437556	0.363699	0.318293
Barnesiella	0.339914	0.237949	0.654372	0.0023084
Phascolarctobacterium	0.388407	0.55215	0.248958	0.928908
Peptostreptococcaceae_noname	0.459761	0.433461	0.252394	0.410365
Catenibacterium	0.152289	0.239624	0.736871	0.0719033
Coprobacillus	0.312497	0.365807	0.145511	0.689935
Enterococcus	0.157762	0.416186	0.208621	0.326611
Oscillibacter	0.156617	0.194405	0.378461	0.0012263
Clostridiales_noname	0.464386	0.0574	0.00914924	0.646721
Veillonella	0.0952025	0.273976	0.266023	0.429079
Bacteroidales_noname	0.12757	0.180583	0.24443	0.0566034
Megamonas	0.217767	0.128232	0.133885	0.532722
Bilophila	0.0776885	0.133947	0.159319	0.0336892
Megasphaera	0.00373452	0.314779	0.0433167	0.0183817
Citrobacter	0.0449409	0.0467232	0.242767	0.218068
Porphyromonas	0.000328968	0.00432426	0.317739	3.07788e-08
Odoribacter	0.0713242	0.0746874	0.146519	0.00222703
Paraprevotella	0.0312961	0.0893134	0.132266	0.0481467
Turicibacter	0.0909053	0.0386768	0.0796578	0.550459
Holdemania	0.0744955	0.0380191	0.093011	0.031053
Butyricicoccus	5.12698e-05	1.23404e-05	0.230128	0.00294117
Actinomyces	0.0825025	0.0921846	0.0175375	0.572419
Lactococcus	0.0940576	0.0321945	0.0601418	0.562318
Haemophilus	0.027855	0.0270994	0.155525	0.129485
Gordonibacter	0.0687296	0.0728759	0.0502004	0.519628
Fusobacterium	1.98413e-05	0.107302	0.10133	1.57638e-09
Acidaminococcus	0.0211946	0.00135809	0.17057	0.00044254
Propionibacterium	0.100077	0.0385334	0.013077	0.282625
Slackia	0.0763749	0.0408854	0.0243607	0.182846
Ruminococcaceae_noname	0.00732738	0.00739426	0.1318	4.80571e-05
Anaerotruncus	0.030979	0.0316427	0.0440453	0.0117019
Peptostreptococcus	0.000979365	0.00436723	0.0978853	6.99483e-08
Sutterella	0.00939444	0.0167599	0.0677604	0.00424131
Enterobacter	0.014316	0.0549584	0.0178917	0.517643
Shigella	6.16667e-05	0.000464149	0.0922388	0.00131362
Coriobacteriaceae_noname	0.0133985	0.00640691	0.0582555	0.239851
Clostridiaceae_noname	0.0130724	0.0513694	0.00647652	0.193451
Gemella	0.00966167	0.0139973	0.0474603	0.00856825
Desulfovibrio	0.0125417	0.0174713	0.0315332	0.0105449
Rothia	0.0265703	0.0157356	0.0136086	0.0419163
Mitsuokella	0.0154305	0.0367764	0.00578435	0.960387
Parvimonas	0.000426587	0.00186787	0.0534186	1.61626e-07
Cronobacter	0	0.0431638	0.00672011	0.251239
Raoultella	0.00221992	0	0.0477609	0.297087
Burkholderiales_noname	0.0105035	0.00658372	0.02642	0.0302564
Granulicatella	0.0139578	0.0170682	0.0106511	0.669806
Flavonifractor	0.0103059	0.0188968	0.0132265	0.100792
Pseudoflavonifractor	0.00933516	0.00522202	0.0105076	0.0229075
Solobacterium	0.00227476	0.00348011	0.0213682	0.14828
Olsenella	0.00511167	0.0100168	0.00930141	0.352362
Oxalobacter	0.0144543	0.00558489	0.000874457	0.727785
Staphylococcus	0.00244746	0.00547426	0.0151016	0.478408
Atopobium	0.00154103	0.00383649	0.0176824	0.675451
Sutterellaceae_unclassified	0.00383643	0.00637521	0.0111508	0.784297
Alloscardovia	0.0068523	0.00481947	0.0082737	0.623133
Leuconostoc	0.00558714	0.00998	0.00297761	0.585657
Dermatophilaceae_unclassified	0.00617516	0.00879489	0.00256424	0.090356
Alloprevotella	0	0	0.0198523	0.0264252
Coprobacter	0.00471111	0.00318926	0.0100147	0.0114189
Pseudomonas	0.00820008	0.00517117	0.00249641	0.00560383
Pantoea	0.00242937	0.00300234	0.01125	0.17413
Scardovia	0.00582214	0.0033216	0.00553554	0.429186
Parasutterella	0.00394294	0.00391745	0.00448717	0.0144632
Pediococcus	0.00304349	0.000249894	0.00943543	0.82227
Anaerofustis	0.000473333	0.00297872	0.00997522	0.138885
Candidatus_Saccharibacteria_noname	0.0047073	0.00252532	0.00167685	0.392387
Clostridiales_Family_XIII_Incertae_Sedis_unclassified	0.00196262	0.00408223	0.00382413	0.0640399
Burkholderia	0.00427024	0.0012483	0.00311033	0.0223859
Parascardovia	0.000691825	0.000502766	0.00830478	0.395507
Corynebacterium	0.00187794	0.00547819	0.000307609	0.1235
Anaerococcus	0	0	0.00821609	1.19675e-05
Acidaminococcaceae_unclassified	0.00138381	0.000647872	0.00390587	0.132157
Abiotrophia	0.00242857	0.000586596	0.000609891	0.707618
Deinococcus	0.00122087	0.000887872	0.00122457	0.860759
Oribacterium	0.00122833	0.00140883	0.000676304	0.63024
Candidatus_Saccharibacteria_noname_unclassified	0.00108095	0.00103564	0.000892065	0.808071
Weissella	0.000194444	0.00298447	4.22826e-05	0.527861
Stenotrophomonas	0.00203952	0.000205638	0.000269674	0.24206
Marvinbryantia	0.000143175	0.00259723	4.66304e-05	0.781384
Bartonella	0.00113563	0.000845	0.000247717	0.270718
Eikenella	0	0	0.00235011	0.00762766
Peptoniphilus	7.06349e-05	2.01064e-05	0.00203511	0.200576
Campylobacter	0.000403492	0.000544468	0.000982391	0.0471773
Cardiobacteriaceae_unclassified	0	0.00141287	1.70652e-05	0.505695
Acinetobacter	0	0.000436702	0.000858043	0.27785
Propionibacteriaceae_unclassified	0.000615159	0.000127021	0.000247826	0.840975
Cardiobacterium	0	0.00118309	0	0.31362
Finegoldia	0.000327698	0.000635532	2.33696e-05	0.550002
Clostridiales_Family_XIII_Incertae_Sedis_noname	0.00017627	0.000661809	0.000158913	0.454278
Anaeroglobus	0.000722143	0	0	0.478024
Enterobacteriaceae_noname	0	0	0.000983478	0.0901093
Candidatus_Zinderia	0.000540635	0.000171915	5.79348e-05	0.00190347
Rhodococcus	0.000402857	0.000272766	0.000126196	0.562468
Pyramidobacter	0	0	0.000858478	0.302507
Leptotrichiaceae_unclassified	0	2.92553e-05	0.000745761	0.260209
Granulicella	0.000310397	0.000130426	0.000195761	0.917801
Alcaligenes	0.000549603	0	0	0.478024
Brevibacterium	0	0.000185319	0.000425543	0.0642273
Actinobacillus	0.000232698	8.2234e-05	0.000196413	0.988583
Enterorhabdus	0.000246032	0.000250319	0	0.493517
Bulleidia	0	0.000525319	0	0.0968966
Sinobacteraceae_unclassified	0.000126667	0.000146596	0.00017337	0.937377
Stomatobaculum	8.0873e-05	0.00015766	0.000194239	0.367249
Selenomonas	0	0	0.000438804	0.0901093
Cellulophaga	0	0	0.000426413	0.00762766
Achromobacter	0.00031	0	0	0.478024
Halomonas	6.80159e-05	0.00014117	0.000106304	0.965296
Spiribacter	0.000192302	0	0	0.478024
Cryptobacterium	0	0.000250638	0	0.31362
Actinobaculum	0.000166429	0	0	0.226341
Tropheryma	0.000142937	0	0	0.478024
Pedobacter	0	0.000182979	0	0.31362
Bavariicoccus	0.000132222	0	0	0.478024
Acidobacteriaceae_unclassified	0	0	0.000181087	0.0901093
Gallionellaceae_unclassified	5.48413e-05	8.6383e-05	0	0.634759
Chlorobium	8.26984e-05	0	4.6413e-05	0.484184
Leptotrichia	0	0	0.000157065	0.302507
Bordetella	0.000110794	0	0	0.478024
Thiomonas	9.52381e-05	0	0	0.478024
Promicromonosporaceae_unclassified	9.07937e-05	0	0	0.478024
Comamonas	8.99206e-05	0	0	0.106142
Leifsonia	3.06349e-05	0	5.30435e-05	0.623193
Gardnerella	0	6.58511e-05	2.26087e-05	0.505695
Cellvibrio	3.04762e-05	0	4.23913e-05	0.623193
Proteus	0	0	7.59783e-05	0.302507
Hafnia	1.88095e-05	0	4.72826e-05	0.623193
Dermabacteraceae_unclassified	0	0	7.29348e-05	0.302507
Neisseria	2.97619e-05	0	3.08696e-05	0.626884
Aggregatibacter	7.46032e-06	0	5.66304e-05	0.623193
Caulobacter	4.19048e-05	0	0	0.478024
Chlamydophila	0	0	5.71739e-05	0.302507
Tetragenococcus	0	4.94681e-05	0	0.31362
Terriglobus	3.4127e-05	0	0	0.478024
Morganella	0	0	4.38043e-05	0.302507
Shuttleworthia	0	3.94681e-05	0	0.31362
Mobiluncus	0	0	3.73913e-05	0.302507
Kingella	0	0	3.38043e-05	0.302507
Hahellaceae_unclassified	0	0	3.31522e-05	0.302507
Yersinia	0	0	2.76087e-05	0.0901093
Clostridiales_Family_XI_Incertae_Sedis_noname	1.38095e-05	0	0	0.478024
Xanthomonas	0	1.37234e-05	0	0.31362
Succinatimonas	0	0	1.32609e-05	0.302507
Dolosigranulum	0	0	8.80435e-06	0.302507
Bacteroidetes_noname	0	5.31915e-06	0	0.31362
Pasteurella	0	0	3.80435e-06	0.302507

## Sheet: bacteria species names
MetaPhlan Result
bacteria species names	ERR688505	ERR688506	ERR688507	ERR688508	ERR688509	ERR688510	ERR688511	ERR688512	ERR688513	ERR688514	ERR688515	ERR688516	ERR688517	ERR688518	ERR688519	ERR688520	ERR688521	ERR688522	ERR688523	ERR688524	ERR688525	ERR688526	ERR688527	ERR688528	ERR688529	ERR688530	ERR688531	ERR688532	ERR688533	ERR688534	ERR688535	ERR688536	ERR688537	ERR688538	ERR688539	ERR688540	ERR688541	ERR688542	ERR688543	ERR688544	ERR688545	ERR688546	ERR688547	ERR688548	ERR688549	ERR688550	ERR688551	ERR688552	ERR688553
Faecalibacterium_prausnitzii	11.3026	3.61157	6.0601	2.40951	20.367	0.48657	2.3992	3.49461	0.1419	0	6.52601	9.83175	1.26572	5.68557	1.27932	9.41218	4.17693	2.78685	8.54858	0.93889	7.35674	14.1311	5.38433	6.00193	14.393	8.46801	0	1.72388	5.98477	0.85962	4.59394	2.41246	0.10785	8.63165	0.01395	7.08016	3.86072	9.75145	2.09541	2.19692	7.51351	4.6624	1.45814	1.16536	0.02612	4.24793	9.69275	0.88403	2.84114
Streptococcus_salivarius	9.80931	0.21066	0.23976	0.19253	0.4064	0.50304	0.0633	0.37159	0.06682	0	0.06335	0.11474	0.02557	0.27287	0.40799	0.0646	0.1024	0.77498	0.10549	0.02394	0.1423	0.17288	0.05327	0.34089	3.48925	0.08069	0	0	0.02089	1.30071	5.84274	4.52401	0.05285	0.3434	0.09634	0.79456	0.16933	1.55844	0.01299	0.87647	0.42912	0.49758	0.06115	0.20016	0.10851	0.04791	0.43574	6.06089	0.06899
Ruminococcus_sp_5_1_39BFAA	9.18588	3.65628	3.52355	2.18065	8.30345	0	17.2194	0	6.72054	0	0.74858	3.85608	1.1253	15.5825	9.74249	1.55223	9.86687	14.3496	3.18098	0	4.37132	8.9738	1.54811	1.45334	1.04563	2.17	0	0.85814	5.68331	7.42579	5.97971	14.1667	60.3717	13.2189	28.8456	0.9738	9.97757	3.83319	0	0	2.20717	5.64434	1.19682	7.25474	0	10.0522	1.20286	3.97496	13.8969
Subdoligranulum_unclassified	5.78956	4.69942	8.90054	3.26406	5.45338	2.73181	0.50926	2.66373	2.19212	0	9.93718	6.12917	33.8775	4.3096	0.7356	12.7655	1.03874	1.54596	9.15881	44.166	6.08872	6.32204	13.0193	20.4679	5.71728	2.56569	0.20336	0.28125	2.52058	1.51299	0.41878	2.08166	0.44764	3.94987	0.90459	10.0977	2.53608	3.94174	2.30544	7.10072	2.5516	2.91037	4.20501	1.28917	30.1055	15.5041	11.7148	0.8032	5.43629
Bacteroides_stercoris	5.66935	0	0.00856	0.5253	0.06406	0	0	0	0.14299	0	0	0.22339	0	0	0	0	0.02039	0	0.00482	0	0.00734	0	0	1.30549	0	0.06891	0	0	0.61897	0.00955	0	0	0	0.01749	0.00233	0.81786	0	0.00047	0	0	0.07413	0.02851	0.05862	0.05052	0	0	0.02223	0	0.03707
Bifidobacterium_longum	5.27434	3.57719	5.51375	1.09359	8.86146	0	0.5927	0	0.59877	0	0.02638	3.39652	2.36519	13.1092	0.08085	8.62548	5.16077	22.3205	3.34508	0	0.14131	0	0.00858	2.8166	1.04171	10.4695	0	42.7336	4.88196	0.60328	1.46632	0.73226	3.65776	5.78962	0.00224	4.75499	0.13626	2.69266	0.21567	7.14157	1.57714	6.10624	3.96626	1.19828	0	2.15621	1.21841	8.59488	0.2479
Eubacterium_biforme	3.20521	0	0	0	0	0	0	0	0.00903	0	2.16679	0	0.23713	0	11.1024	0	0	0	5.35115	0	0.0236	7.71918	0	0	0	2.12309	0	0	10.5782	0.00452	1.21513	2.49827	0	0	0	0.0285	5.40341	0.00435	0	0.47836	0.00329	2.06116	0.00596	7.16294	0	0.13	0	0	0.00942
Collinsella_aerofaciens	3.0472	4.13754	2.08362	1.2786	7.16313	16.2599	16.7586	0.0008	4.48454	0	1.816	1.11019	3.30601	3.64684	6.84631	4.02939	5.21817	8.52583	5.15379	1.96846	3.36598	10.2444	3.90943	0.9282	2.88151	4.37043	0	0.0009	5.393	1.33697	0.75145	0.57111	0	5.89296	0	2.3265	0.47676	2.87788	17.6702	0.68148	8.5905	6.29649	4.92912	8.22055	0	0.00081	1.52138	0.51921	3.83403
Eubacterium_hallii	2.463	3.87373	3.38885	1.90049	4.31768	0	3.86291	0.00694	0.2931	0	4.38975	0.39364	0.18321	9.09225	5.34524	0.00334	13.507	3.0328	1.27636	0.92872	5.43166	1.96202	0.41129	1.39235	2.04288	2.15862	0	1.40044	6.37992	0.38793	5.24262	13.0933	5.46828	4.19043	0.45682	1.49822	0.27426	2.26438	0.18698	2.94884	1.93391	1.29969	1.59543	2.76609	0	4.94877	3.9258	7.93894	12.1223
Lachnospiraceae_bacterium_5_1_63FAA	2.33884	1.40532	1.37673	0.49613	0.16874	0.00129	0.0156	0.64085	0.04704	0	0.05577	0.04578	0.11701	1.48798	0.28673	0.14579	0.09182	0.80033	0.15688	0.00384	0.14373	0.05587	0.0521	0.6792	0.4565	0.01188	3.79575	0.07143	0.0849	0.02835	0.13975	0.24182	3.53107	0.0502	4.42835	0.05687	0.21273	3.26612	0	0.02183	0.08955	0.19318	0.05256	0.1014	0.00078	0.03379	0.15536	0.03595	0.11666
Streptococcus_parasanguinis	2.33612	0.12275	0.06991	0.06118	0.47469	0.13285	0.03957	0.08353	0.13033	0	0.00766	0.05191	0.00446	0.00605	0.00539	0	0.00441	0.44263	0.03698	0	0.01634	0.02288	0.00885	0.11075	1.50926	0.00523	0.57577	2.11355	0.02274	0.5282	0.56802	3.24493	0.04767	0.08627	0.03369	0.23798	1.54067	0.27959	0	0.12322	0.21266	0.14571	0.00226	0.1546	0.07377	0.00564	0.26074	0.54583	0.023
Coprococcus_comes	2.32629	4.06602	1.94637	1.14311	1.36166	0	1.0435	0	0.00066	0	2.76145	1.50073	0.01071	0	3.14173	0	0.50371	8.26137	0.78276	0.63839	0.53333	2.21826	1.37281	0.97726	1.87989	1.09056	0	0.09219	2.42119	0.08348	1.87383	0.51853	0.31076	2.50284	1.33946	0.78885	1.0705	2.31926	0	0.80311	1.27456	2.73431	1.78779	0.19886	0	2.45901	2.67569	1.35261	0.32981
Dorea_longicatena	2.16778	4.53972	0.53728	0.26545	2.87182	0	8.8812	0	2.78175	0	7.13017	1.36228	0.00944	1.03387	1.60933	0.0004	19.2541	7.48681	2.00773	0.21178	3.08573	2.98359	2.3091	0.72737	1.23035	2.47435	0.02588	0.46765	0.73622	0.90553	5.64289	6.35105	10.6596	4.20344	1.22215	0.90646	2.5428	1.2273	0.36988	0.52898	3.43087	5.33611	5.0193	8.09759	0	1.83006	1.84196	0	9.09228
Dorea_formicigenerans	2.14155	1.08713	0.82293	0.33469	1.44254	0	1.28045	0	0.65443	0	0.17658	0.2508	0.25756	2.93201	2.13301	0	2.63186	2.42141	0.43811	0.5463	1.11298	0.67775	0.20494	0.43873	1.63532	0.83769	0	0.2392	1.6061	0.33405	1.3976	0.80623	1.04372	1.73622	0.70988	0.33986	0.9793	0.83216	0.20277	0.63772	1.40232	0.44293	1.20159	2.45167	0	2.79684	0.92654	0	2.11411
Ruminococcus_torques	2.01348	1.55084	2.78403	1.28071	5.2274	0.95348	2.91262	7.24279	1.59383	0	0.50005	0.61847	1.18483	0.80991	5.69257	1.42955	0.99147	5.47795	0.84319	1.4656	1.19853	2.59765	2.94545	0.44554	3.35745	0.56839	2.38178	0.1104	2.25602	0.97507	3.89272	1.52089	0.53379	5.20291	3.68059	0.42701	11.453	3.62723	1.35057	0.52749	1.09277	1.51733	3.13973	6.63698	1.89487	0.93768	4.18026	4.56721	4.80186
Coprococcus_sp_ART55_1	1.9344	0	0	0	0	0	0	0	0	0	0	1.84639	0	0	0.69045	0	0	0	0	0	2.50473	0	4.85739	0	0.71979	0	0	0	0	0	0	1.38945	0	0	0	24.3362	0	0	0	14.2571	7.23785	6.23829	1.29528	0	0	0	0	0	0
Bacteroides_uniformis	1.92101	6.58471	0	0.31296	0.1312	0.05756	0.00103	0	0.03679	0	3.93036	0.66837	0.38221	0.30894	0.09887	0.23444	0.0044	0.17226	0.07638	0.36813	0.11039	0.92723	0.00145	1.39755	0.47876	0.13792	0.17649	0.00605	0.25947	0.03665	0.46124	1.14775	0.02916	0.04356	0	2.21831	0.00375	0.87312	2.61049	0.76521	0.87715	0.04336	0.04328	0.09902	4.86757	0.04231	0.752	0.0681	0.49833
Bacteroides_plebeius	1.73246	0	0	0	0	0	0	0	0	0	0	0	0.11846	0	0	0.16274	0.00394	0	0	0	0	0	0	0	0	0	0	0	0	0	0	0.00794	0	0	0	0	0.00145	0	0	0	0	0.00888	0	0	0	0	0.11049	0	0
Ruminococcus_lactaris	1.58819	1.51271	0.00194	0	4.29284	0	0	0	0	0	0	0.44113	0.11663	0.49176	0.03951	0.38119	0	0	0.22744	0	0.46229	3.05175	2.69844	0.29461	2.3821	0.10628	0	0	0.06474	0.09133	0	0	0.0042	0	0.41013	0	1.34937	0.26947	0.75465	0	0.26922	0	0.14813	0.0894	0	0.79521	0	0	0.08403
Ruminococcus_obeum	1.57024	2.67882	1.17662	0.87293	1.99673	6.79444	2.17102	1.42038	0.08257	0	0.46065	0.68676	1.32703	4.21694	1.54679	0.66734	3.41184	4.02342	1.47382	0.26405	4.8492	1.24221	1.77348	0.69442	1.0812	1.32976	2.06836	0.25207	1.01772	0.23572	2.35759	0.49893	4.64712	5.87593	3.29514	0.82604	0.53446	3.64455	0.84464	0.78246	0.84835	2.22324	4.34333	2.13864	0.00923	2.12159	1.86569	3.58618	4.92604
Roseburia_intestinalis	1.17923	1.61437	1.60525	0.60043	2.59298	0	0.07693	0	0	0	0	0.04387	0.05081	0.29143	0.01811	0.66861	0.37196	0.42422	0	0.02446	0	5.89225	1.09416	0.18163	0.02071	0.09959	0.22559	0	0.00158	0	0.04912	0.13235	0	0.00208	1.07582	0.09896	0	0.17363	0	0.51042	0.15492	0.06013	0.23361	0	0	0.17408	1.09892	0.15475	0.07148
Coprococcus_catus	1.04031	2.65929	0.72577	0.33948	1.02087	0	0.70007	0	0	0	0.82268	0.43577	1.33277	0.70936	1.67657	1.61776	1.27171	1.24273	2.75168	0.43505	1.66597	0.71461	2.08359	0.36973	1.0015	0.02477	0	0.0076	0.51307	0.0198	0.45443	0.14773	0	0.4338	0.71144	0.65546	0.35997	2.16226	0	0.57924	0.47669	0.32328	1.65328	0.26985	0	0.48009	1.82762	0	0.76267
Phascolarctobacterium_succinatutens	1.03852	0	0	0	1.14853	0.14448	0	0	0	0	0.35582	0	2.5071	0	0	0	0	0	0.15882	1.35656	0	0	0	1.3035	0	0	0	0	0	0	0	0	0	0	0	0	0	0	0	0	0	0	0	0.09535	0	0	0	0	0
Eubacterium_rectale	0.90239	0.49268	11.2371	6.02564	2.77119	0.00386	4.04091	0.04394	3.48565	0	1.17244	14.2014	0.21504	12.9364	11.5167	0.00263	0.0117	3.25977	9.86818	2.04172	1.55891	12.0658	0.90109	5.57317	8.32521	15.332	0	0.05091	12.1149	0.37477	28.2285	0.45046	0.00206	19.0538	6.67716	0.85257	0.75622	17.2786	0	9.8006	1.47205	10.9736	5.78075	1.11595	0.0041	11.0994	9.07519	3.19773	10.4748
Roseburia_inulinivorans	0.73814	0.63283	0.58564	3.63945	0.89307	3.62302	0.00456	0	0.01149	0	0.10907	0.53142	0.01281	1.18082	0.00579	0.16757	0.91033	0.00393	0.25517	0.05428	0.01641	1.88183	0.46918	0.07427	0.27221	0.93598	0.00215	0.01474	1.27448	0.00624	1.05755	1.48108	0	0.0195	0.47335	0.01298	0.84216	0.06641	0.07383	0.08931	0.14999	0.13955	0.0585	0.05303	0	0.01948	0.01761	0	0.10875
Streptococcus_vestibularis	0.66674	0.0066	0	0	0.07488	0	0	0	0.01083	0	0	0	0	0	0	0	0.00542	0	0	0	0.00625	0	0	0	0.05644	0	0	0	0	0.23792	0.30149	0.35256	0	0	0	0	0.09278	0	0	0	0.08572	0.01677	0	0.00895	0.02914	0	0.04241	0.30531	0
Bacteroides_vulgatus	0.60501	0.00661	0.54496	0.37555	0.69889	0.38001	0.04135	0	0.007	0	0.85289	0.19126	0.33211	0.58568	0.02423	0.87929	0.01647	0.00241	0.08456	2.92792	0.54285	0.61928	0.00729	0.51137	0.81371	0.13489	0.38805	0.7544	1.36017	0.16531	0.43521	0.1954	0.03612	0.1358	0	0.22205	3.6303	0.43514	4.65655	0.33775	0.78324	0.03516	0.0596	0.08278	1.18466	0.1051	0.33145	0	0.3155
Bacteroides_ovatus	0.56952	0.01205	0.08142	0.03663	0.03578	0.00391	0	0	0.0103	0	0.02264	0	0.04024	0.00662	0.01179	0.00106	0.00587	0.0593	0.16028	0.00456	0.10642	0.09819	0	0.17425	0.17533	0.074	0.3423	1.39514	0.58518	0.045	0.05405	0.04509	0.01859	0.00579	0.17932	0.05744	0	0.05068	0.08686	0.0188	0.18495	0.00156	0.00511	0.00836	0.13118	0.03919	0.02825	0.00847	0.13115
Bacteroides_thetaiotaomicron	0.54966	1.27335	0.03299	0	0.00999	0.05419	0	0	0.00825	0	0.11109	0.16004	0.14528	0.1462	0.00178	0.14937	0.00922	0	0.03996	3.51878	0.07177	0.21165	0	0.06376	0.28799	0.00766	0	0.29957	0.9041	0.03052	0.03489	0.0015	0.00146	0	0	0.33201	3.06151	0.02676	0.63733	0.10878	0.06555	0.00064	0.00245	0.02823	0.22641	0.02494	0.06657	0	0.01298
Streptococcus_thermophilus	0.51759	12.5666	1.69136	0	0.04383	0.26104	2.77776	0.16741	0.24426	0	0	0.23051	0.0803	0.01404	7.28512	0.11077	0.00586	0.04077	0.29654	0.02014	0.00532	0.04294	0.01817	1.2191	0.62483	0.1894	0.42247	0.00488	0.38704	0.10353	3.15131	0.41753	0	0	0	0.0624	0.93357	0.18994	0	0.31972	0.05528	0.05771	0	0.02109	0.07731	0.00327	0.56051	1.09876	0.00169
Lachnospiraceae_bacterium_8_1_57FAA	0.50526	0	0.24253	0	0	0	0	0	0	0	0	0	0	1.28214	0.01208	0	0	0.55837	0.60827	0	0.46448	0	0	0.01772	0	0.38848	0.49844	0.03293	0	0	0	0	0.07261	0	0.17257	0	0	0.08363	0	1.26232	0	0	0	0	0	0	0	0	0
Alistipes_finegoldii	0.48927	0.00615	0.05188	0	0	0	0	0.04384	0.00362	0	0	0	0	0	0	0.04924	0	0	0	0.00596	0.06963	0.00784	0.47054	0.05207	0.44476	0	0	0.01578	0.01689	0.01389	0	0.01651	0.0116	0	0.0486	0.04281	0.0299	0.00235	0	0	0.00986	0	0.03484	0	0.00498	0	0	0	0.00051
Bifidobacterium_adolescentis	0.44993	3.25561	7.71194	0	8.82307	33.0166	0.01491	0.00378	34.9651	0	0.14101	0.00988	1.84095	0.00294	0.00025	7.38048	1.99666	0.01058	0.08892	0.00308	2.11213	0.00104	0.00648	0.8079	0.00885	14.3495	0.02232	0.00549	4.59916	0.24606	1.31169	0.12164	0	13.293	0.00222	8.03399	0.02196	7.1941	0.01316	3.28126	10.5571	3.71093	3.03368	1.39249	0	8.55536	1.02294	5.08711	6.03189
Alistipes_unclassified	0.41825	0	0	0	0	0	0	0.58689	0	0	0	0	0	0.01294	0	0	0	0	0	0	0	0	0.51534	0	0	0	0	0	0	0	0.01528	0	0	0	0.29786	0	0	0	0	0	0	0	0	0	0	0	0	0	0.36188
Alistipes_onderdonkii	0.39324	0.03402	0.46468	0	0	0	0	0	0.02257	0	0	0.01864	0.02118	0	0.04761	0	0.00347	0	0	0.15136	0.02522	0.05647	11.9364	0.15839	0.44788	0	0	0.52071	1.2246	0.14786	0.01397	0.1284	0.04758	0	0	0.03954	0.06462	0.16831	0.12643	0.01588	0.14354	0.00278	0.58647	0.02166	0	0.00946	0.23076	0.03098	0.10579
Eubacterium_ventriosum	0.33831	0.20148	0.10264	1.52248	0.08854	0	0.66432	0	0.00068	0	0.00682	0	0.02733	0.58224	0.00209	0	0.00784	0.23878	0.39155	0.00561	0.18394	2.72332	0.31508	0.10129	1.14271	0	0	0	0.10372	0.07897	0.04747	0.84169	0	0.01203	0.05941	0.22083	0.04482	0.03275	0	0.57789	0.0176	0.03976	0.3426	0.01554	0	0.02091	0.27752	0.619	0.00244
Lactococcus_lactis	0.30707	0.26225	0	0.00162	0.01551	0.04722	0	0.00669	0	0	0	0.07435	0	0	0.1093	0.04075	0	0	0.07914	0.00183	0.01833	0	0	0	0	0	0.01352	0	0	0.01817	0.04203	0.00611	0	0.03915	0	0.15087	0	0	0	0.00982	0	0.00571	0.0037	0	0	0	0	0.02916	0
Eubacterium_ramulus	0.26284	0.5775	0.04766	0.28426	3.39726	0	0.00137	0	0.00137	0	3.34939	0.19646	0	0	0.68	0.47319	0.71575	0.09532	0.06675	0.28858	0.13554	0.42354	0.24268	0.3428	0.75888	0	0	0.06765	0.46905	0.00706	0.33896	0.54553	0	0.46901	1.13996	0.05529	0.39673	0.5041	0.05751	0.73097	0.2498	0.69505	0.12359	0.03214	0	0.21564	0.64232	0.33861	0.59571
Lactobacillus_rhamnosus	0.2517	0	0.00101	0	0	0	0	0	0.00405	0	0	0	0	0	0.14906	0	0.09654	0	0	0	0	0	0	0.0089	0	0.00623	0.26558	0	0	0.06016	0.19637	0.35267	0	0	0	0	0.75548	0	0	0.04038	0	0	0	0.00028	0	0	0	0	0.01079
Haemophilus_parainfluenzae	0.24475	0	0.01776	0.02861	0	0	0	0	0	0	0.00515	0	0	0	0	0	0	0	0	0	0	0	0	1.04609	0	0	0	0	0	0	0.04469	0.00555	0	0	0	0	0.13968	0.00149	0.0141	0	0	0	0	0	0.00965	0	0.00077	0	0
Sutterella_wadsworthensis	0.24157	0.01182	0	0	0.00575	0	0	0	0	0	0	0	0	0.02764	0.00065	0.04319	0	0	0	0.07176	0.00206	0	0	0.20447	0	0	0	0	0	0.0081	0	0	0	0	0	0.01203	0.03528	0.00935	0	0	0	0.00292	0	0.00148	0	0	0	0	0
Anaerostipes_hadrus	0.19143	0.15739	2.30881	0.03376	0.09591	0.10697	0.00736	0.4562	0.01074	0	0.06244	0.03673	0.08597	0.01577	1.11512	0.02774	0.05489	0.01482	0.10176	0	0.2184	0.77087	0.06943	0.0252	0.78112	0.02342	2.58321	0.04905	0.16324	0.01017	0.10954	0.07614	0	0.07254	0.34989	0.08314	0.49193	5.92626	0	0.01137	0.09286	0.06725	0.38534	0.36739	0.04138	0.13293	0.0604	0.21502	0.13961
Lactobacillus_delbrueckii	0.18277	7.14285	0.13276	0	0.33258	0.00382	0.31318	0	0.0146	0	0	0	0	0	0.00939	0.34169	0	0	0.01274	0	0	0	0	0.0662	0	0	0	0.00134	0	0	0	0	0	0	0	0	0	0	0	0	0	0	0	0	0.17636	0	0	0.16376	0
Rothia_mucilaginosa	0.14183	0.02452	0.00132	0.00678	0.00549	0	0.00382	0	0.00767	0	0	0.00734	0	0.00378	0	0	0	0.00709	0.00982	0	0	0	0	0.04825	0.10818	0	0	0.02389	0	0.01056	0.07141	0.09709	0.00182	0.01756	0.02911	0.00785	0.04251	0.03421	0	0.03756	0.01603	0.00324	0	0.01115	0.01608	0.00197	0	0.00213	0
Lactobacillus_curvatus	0.12069	0	0	0	0	0	0	0	0	0	0	0	0	0	0	0	0	0	0	0.00188	0	0	0	0	0.00767	0	0	0	0	0	0.00153	0	0	0	0	0	0	0	0	0	0	0	0.00384	0	0	0	0	0	0
Gemella_sanguinis	0.09678	0	0.00172	0	0	0.00751	0.00149	0	0	0	0	0	0	0	0.00943	0	0	0.02158	0	0	0	0	0	0	0	0	0	0.02454	0.00228	0.00964	0.05458	0.21421	0	0.04485	0.00047	0	0.07474	0.0126	0	0	0	0.02578	0	0.03438	0	0	0.03869	0.01141	0.00174
Veillonella_unclassified	0.08659	0.01142	0.0244	0.03216	0.02265	0.00088	0	0.07221	0.65358	0	0.01338	0.01278	0.00744	0.0112	0	0	0.00293	0.00624	0	0	0	0	0	0.67778	0.01366	0.00681	0.005	0.00542	0.00522	0.03571	0.00931	0.00418	0	0.00513	0.00308	0.02526	1.31417	0.03803	0.01919	0.00425	0	0.00353	0.02113	0.01452	0.16924	0.00295	0.02034	0.00955	0.00541
Roseburia_hominis	0.0757	0.06619	0.9519	0.26747	0.00631	0.54835	0.34303	0	0.00475	0	0	0.46373	0.09401	0.15177	0.0193	0.08911	0.17308	0.00763	0.03968	0.03559	0.03508	0.12776	0.00754	3.78813	0.9657	0.02037	0	0	0.0979	0.01831	0.21333	0.69014	0	0.00269	0.06285	1.98836	0.49012	0.00455	0	0.23024	0.54125	0.11238	0.30958	0.01098	0	0.0036	0	0.6698	0.02316
Bacteroides_xylanisolvens	0.0722	0.02263	0	0.04038	0	0.11004	0	0	0.00041	0	0.01233	0	0.06201	0.05429	0	0.17199	0.0011	0	0.01494	0	0.03372	0	0	0.06993	0.00497	0	0	0	0.04663	0.01218	0.10633	0.00312	0	0	0.00235	0.07274	0.07706	0.00025	0.12334	0.11947	0.09142	0.0049	0.01465	0.00639	0.45727	0	0.24258	0	0.02285
Streptococcus_mitis_oralis_pneumoniae	0.06412	0	0.01218	0	0.01527	0.05761	0.0591	0.0024	0.03448	0	0	0	0	0.00165	0.0028	0.00771	0	0.05301	0	0	0	0	0.00183	0.00297	0.02402	0.00394	0.15913	0.01347	0.00286	0.004	0.06024	0.855	0.00872	0.01181	0.02555	0	0.02293	0.01768	0	0	0	0.00953	0	0.02431	0.01425	0	0.01499	0.01341	0
Streptococcus_sanguinis	0.0557	0	0	0.06511	0.0117	0.01981	0.02369	0.07812	0.00578	0	0	0	0	0.01164	0.00272	0.0083	0.09681	0.03263	0.00376	0	0	0.00248	0	0.011	0.00425	0.00565	0.24684	0.27536	0	0	0.28485	0.09014	0.00518	0.11532	0.06198	0.00387	0	0.0364	0	0.05043	0	0	0	0.03835	0.02292	0.01523	0.04217	0.0225	0
Veillonella_parvula	0.05173	0	0.01848	0.13181	0.02943	0	0	0.07124	0.24631	0	0.00404	0	0	0.0033	0	0	0.00377	0.00856	0	0	0	0	0	0.09857	0.0379	0.00864	0	0.01427	0.01296	0.07634	0	0.00141	0	0.00702	0	0.00623	0.54306	0.07585	0	0.00863	0	0	0.00724	0.00601	0.21259	0	0.06437	0.00616	0
Actinomyces_odontolyticus	0.04423	0	0	0	0.02436	0.01174	0.02795	0	0	0	0.00856	0	0	0.01811	0.01204	0	0.0058	0.01461	0.00122	0	0	0	0.00041	0.00441	0.00432	0	0.13349	0	0.00719	0	0.04335	0.01092	0	0.07595	0	0	0	0.01641	0.02764	0	0	0.01618	0.00943	0.01134	0.0034	0.022	0.00134	0.0083	0.00946
Holdemania_filiformis	0.04291	0.03001	0.60431	0.11902	0	0	0.16317	0	0	0	0.00801	0.00219	0.00435	0.14261	0.00198	0.08974	0.13744	0	0	0.08101	0.00832	0.09355	0.05777	0.10693	0	0.01905	0	0	0.06195	0.08602	0.05593	0.0191	0	0.01093	0.79737	0.00106	0.02121	0.00613	0	0	0.05268	0.00172	0.01429	0.00341	0	0.00211	0.1289	0	0.01245
Alistipes_putredinis	0.04174	0.46011	0.77479	0	0.21494	0	0.00613	0	0.10064	0	0.20343	0.29706	0.2273	0	0.08473	1.93716	0.13672	0	0.15679	0	0.29801	0.26447	1.23632	3.56378	4.79305	0	0	1.5407	3.07117	0.38376	0.1394	0.5285	0.02569	0.05879	0.00332	0.36802	1.49227	0.72012	0.00494	1.19301	0.73138	0.05673	0.24456	0.08859	0.27589	0.03418	0.362	0.11434	0.00917
Eubacterium_eligens	0.04108	0.22153	0.124	0.49946	0.42891	0	0	0.08278	0.00072	0	0.08807	0.3467	1.75065	0.24715	0.01145	0.04796	0.0104	0.09767	0.21973	0.02327	1.37333	0.17747	0.84564	0.06487	0.74042	0.03997	0	0	0.37134	0.00607	0.00678	0.03147	0	0	0	1.29091	0.38926	0.26029	0	1.72733	0.38219	0.36044	0.11392	0.01309	0.01708	0	0.74862	0.16396	0.03748
Enterobacteriaceae_bacterium_9_2_54FAA	0.04084	0	0	0	0	0	0	0	0	0	0	0	0	0	0	0	0	0	0	0	0	0	0	0	0	0	0	0	0	0	0	0	0	0	0	0	0	0	0	0	0	0	0	0	0	0	0	0	0
Ruminococcus_bromii	0.04023	9.31711	9.73921	0	0.02861	0	0.00786	0.05682	0.53031	0	0.78071	9.19693	0.19157	6.33933	18.7579	38.3077	0.01199	0	33.2039	1.96292	30.9143	0.00189	17.6154	8.88417	7.97318	18.7698	0	0.0032	0.01144	0.42267	9.56155	3.86254	0.00028	0	15.7275	1.26919	0.0309	12.7721	0.00212	19.1701	12.0836	21.1277	31.7522	0.1739	0	15.7356	0.02264	24.66	0.24001
Veillonella_atypica	0.03524	0.00443	0.00564	0	0	0	0	0.00646	0.02863	0	0	0	0	0	0	0	0.00708	0	0	0	0	0	0	0.07495	0	0	0	0	0	0.00889	0.00084	0	0	0	0	0.00202	0.05701	0.04263	0	0	0	0	0.00121	0	0.0094	0	0	0.01658	0
Streptococcus_infantis	0.03213	0	0.00079	0	0.01115	0.02373	0	0	0.00218	0	0	0	0	0.01309	0.01266	0	0	0.02408	0.00076	0	0	0.00533	0	0.0045	0.00692	0.0022	0	0.02359	0	0.00525	0.04282	0.28697	0.00244	0.03189	0	0	0.0787	0.0255	0	0.00582	0	0.00345	0	0.01544	0.01045	0.00217	0.01049	0.00826	0
Granulicatella_unclassified	0.0266	0	0.02238	0	0.01176	0.00466	0.01011	0.00848	0.00715	0	0	0	0	0.01958	0.01796	0	0.00245	0.02732	0.00952	0	0	0.00756	0	0.00372	0.00433	0	0.06476	0.00311	0.00148	0.00474	0.01897	0.08294	0.01936	0.00722	0.0173	0	0.00944	0.00549	0	0	0	0.01683	0	0.00819	0	0.00217	0	0.00915	0
Granulicatella_adiacens	0.02524	0	0.00427	0	0.00635	0.03843	0.0095	0	0.00523	0	0	0	0.02186	0.0102	0.00976	0	0.00736	0.01419	0	0	0	0.00371	0	0	0	0	0.04366	0	0	0.00638	0.01036	0.02826	0	0	0	0	0	0.00568	0	0	0	0.00142	0	0.00167	0	0	0	0.01487	0
Enterococcus_faecium	0.02374	0.00666	0.00638	0	0	0	0	0	0	0	0	0.79392	0	0	0	0	0	0	0	0	0	0	0.899	0	0	0	0.03339	0	0	0.1319	0.02426	0	0	0	0	0.00769	0.06722	0.00852	0	0	0.07105	0.53643	0.03707	0	0	0	0	0	0
Flavonifractor_plautii	0.02176	0	0	0	0.02131	0.02474	0	0.07416	0.00289	0	0	0	0	0	0	0.00119	0	0.00117	0	0.16128	0	0.00072	0.01512	0	0.00348	0.00082	0	0	0.02011	0	0.00407	0	0	0	0.0686	0.0023	0.05517	0.00467	0	0.013	0.00188	0	0	0	0.0249	0	0	0	0
Peptostreptococcaceae_noname_unclassified	0.01909	0.06475	0.13067	0.02477	0	0	0.01413	0.01981	0	0	0.00355	0.14629	0	0	0.60224	0	0	0.13291	0.22862	0	0.13292	0	0.10617	0	0	0.47588	0	0	0.04191	0	0	0	0	0.55244	0.05156	0.0496	0	0	0	0.03982	0	0	0.31913	0.01801	0	0.18883	0	0.05376	1.70578
Lactobacillus_fermentum	0.01859	0	0.00642	0	0	0	0	0	0	0	0	0	0	0	0	0	0.01624	0	0	0	0.00159	0	0	0	0	0	0.01647	0.71216	0	0.00413	0	0	0	0	0	0	0	0	0	0	0	0	0	0	0	0	0	0.11213	0
Streptococcus_intermedius	0.01754	0	0	0	0	0	0	0	0	0	0	0	0	0	0	0	0	0	0	0	0	0	0	0	0	0	0	0	0	0	0.00217	0	0	0	0	0	0	0	0	0	0	0	0	0.00454	0	0	0	0	0
Rothia_dentocariosa	0.01731	0	0	0	0.00984	0	0.00149	0	0.00981	0	0	0	0	0	0	0	0	0.00724	0	0	0	0	0	0	0	0	0	0.00139	0	0	0.0236	0.0298	0	0.03003	0	0	0	0.02	0	0.00043	0	0	0	0	0.00608	0	0	0.00388	0
Veillonella_dispar	0.01682	0	0	0	0	0	0	0.03397	0.00866	0	0	0	0	0	0	0	0	0	0	0	0	0	0	0.00752	0	0	0	0	0	0.00516	0	0	0	0	0	0.00128	0.52637	0.00826	0	0	0	0	0	0.00251	0.00357	0	0	0	0
Gemella_haemolysans	0.01514	0.00061	0	0	0	0.00338	0.00626	0	0	0	0	0	0	0	0	0	0	0.00711	0	0	0	0	0	0	0	0	0	0	0	0	0.00504	0.10854	0	0	0.00272	0	0.01987	0	0	0	0	0	0	0	0	0	0	0.0081	0
Bacteroides_eggerthii	0.01482	0	0	1.83989	0.01396	0	0	0	0	0	0.02425	0	0	0.31564	0	0.80591	0.00082	0	0.32668	0.0349	0.06561	0.05999	0	0	0.684	0	0	0	0	0.2127	0.03989	0.03263	0	0	0	1.90535	0	0	0	0	0	0	0	0.01631	0	0	0.12314	0	0.10912
Streptococcus_mutans	0.01356	0	0	0.07152	0.00367	0.00359	0.00117	0	0.04559	0	0	0	0	0	0	0	0.2481	0	0	0	0	0	0	0	0.00277	0	0	0.11487	0	0	0.12644	0	0	0	0	0	0	0	0	0	0	0	0	0	0.00639	0.00286	0.01491	0.07159	0
Bacteroides_coprocola	0.01343	0	0.43779	0	0	0	0	0	0	0	0.02733	0	0	0	0	0.48568	0	0	0.56364	0	0.04401	1.81697	0	0	0	0	0	0	0	0	0	0	0	0	0	0	0	1.87279	0	0.12255	0.00078	0	0	0	0	0	0.178	0	0
Leuconostoc_mesenteroides	0.01282	0.04608	0	0	0.00331	0	0	0	0	0	0	0.01331	0	0	0	0	0	0	0	0	0	0	0	0.04175	0	0	0	0	0	0	0	0	0	0	0	0	0	0	0	0	0	0	0	0	0	0	0.01599	0	0
Catenibacterium_mitsuokai	0.01126	0	0	0	0	0	0	0	0.00085	0	9.4362	0	0	0	0	0	12.5922	0	0	1.2151	0	0	0	0.67267	0	1.89796	0	0	0.58032	0	0	0	0	0	0	0	0	1.49134	0	1.0922	0	0.06045	0	0	0	0	0	0	0
Ruminococcus_gnavus	0.00965	0.00285	0.00557	0.07088	0	15.1882	0.87223	14.8119	12.262	0	0	0	0.0072	0.74872	0.00241	0.00629	0.09114	0.00714	0	0	0	0.01232	0.00563	0.02279	0.00202	0	25.0155	0	0.03546	0.32404	1.82216	16.8309	3.99111	0.00868	0.13673	0.10096	0.06732	0.01939	2.83132	0.0363	0.0303	0.39868	0.03053	0.025	0.21998	0.00318	0.00564	0.01718	0.01119
Streptococcus_cristatus	0.00946	0	0	0	0	0	0.00115	0	0.00028	0	0	0	0	0	0	0	0	0.00798	0	0	0	0	0	0	0	0	0	0	0	0	0.00689	0.00509	0	0.00194	0	0	0	0	0	0	0	0	0	0.00143	0	0	0	0	0
Bacteroides_massiliensis	0.00885	0	0	0	0	0.04042	0	0	0	0	0.00899	0	0	0	0	0.88299	0	0.02268	0.03389	0	0	0.57555	0	0	0.81658	0	0	0	0	0.04561	0.83971	0.02888	0	0	0	0.16315	0.0008	0.083	6.86544	0	0.86718	0	0.00665	0.01784	0	0	0.0793	0	0.10833
Lachnospiraceae_bacterium_1_4_56FAA	0.00667	0	0.05325	0.04493	0	0.01752	0.65025	0.31078	0	0	0	0	0	0.11355	0.00222	0	0.00362	0.13733	0	0.00197	0	0	0.00305	0	0	0	0	0	0.02771	0.01365	0.18727	0.21442	0.0232	0	0.12042	0	0.26219	0.0429	0.12505	0	0	0.04809	0	0.12452	0.91726	0.12303	0	0	0
Escherichia_unclassified	0.00627	0	0.00504	0	0.01342	0.12018	0.23455	0	3.0141	0	0.03894	2.32901	0.23792	0	0	0.02037	0.00536	0.00406	0.02274	0.77686	0	0.09881	0	0	0.0031	0.00341	1.97545	0.0238	0.03829	5.40143	0	0.02316	0.00751	0.01261	0	0.30158	3.36463	0.02391	0.05868	0.00989	0.86983	0.01838	0	3.07772	0.75434	0	0	0.00518	0.07428
Subdoligranulum_variabile	0.00605	0.00042	0.00611	0.00041	0.00203	0	0.00289	0	0	0	0	0	0	0	0.00035	0.00246	0	0.00182	0.0014	0.00126	0.00234	0.00815	0.00379	0.00412	0.00156	0.00371	0	0	0.00039	0.00044	0	0	0	0.00808	0	0.00461	0.00066	0	0	0.04647	0.00188	0.00414	0.01247	0.00476	0	0.00055	0.03767	0	0.01001
Parabacteroides_unclassified	0.00603	0	0	0.27245	0	0.00015	0	1.1241	0.42882	0	0.11946	0.08346	0	0.01578	0	0	0.0075	0	0	0	0	0	0	0.02421	0	0	0	0.15453	0.195	0	0	0	0	0	0.20912	0	3.05868	0	1.09703	0	0.00929	0	0.00246	0.03343	0	0	0	0.03306	0
Streptococcus_anginosus	0.0048	0	0	0.11532	0	0.00199	0.00077	0	0.05447	0	0	0	0	0	0	0.00923	0.02166	0.0202	0	0	0	0	0	0.00043	0.04167	0	0.00125	0.04496	0.00747	0	0.0553	0.01936	0	0.00221	0	0	0	0.04134	0	0	0	0	0.70131	0.00395	0.44949	0	0.01939	0.3687	0.0287
Streptococcus_australis	0.00477	0	0.01863	0.05508	0	0.0594	0.00151	0.00172	0	0	0	0	0	0.00599	0.03425	0.00307	0	0.02562	0.00073	0	0	0.01349	0.00599	0.01324	0.05337	0	0.04321	0.43593	0.01154	0	0.25196	0.28129	0.01488	0.0483	0	0.01027	0.08	0.01744	0	0.00453	0	0.04696	0.00226	0.06459	0.02493	0.00827	0.04978	0	0
Bacteroides_faecis	0.00416	0	0	0	0.02265	0.00058	0	0	0.00048	0	0.01492	0	0	0	0	0	0	0	0	0.00093	0	0.00085	0	0	0.00641	0	0	0	0	0.0023	0	0.05948	0	0	0	0.00183	0	0	0	0	0	0.00024	0.07132	0.00708	0.00826	0	0	0	0.00172
Eubacterium_brachy	0.00408	0	0	0	0	0	0	0	0	0	0	0	0	0	0	0	0	0.00123	0	0	0	0	0	0	0	0	0	0	0	0	0.00759	0.00978	0	0	0	0	0	0.02624	0	0	0	0	0	0.00466	0	0	0	0	0.00452
Coprobacillus_unclassified	0.00338	0.01652	0.04637	0.0018	0.00338	2.35318	0.42536	0.4324	0.00506	0	0	0	0	0.05534	0	0	0.02429	0.3963	0.00026	0	0	0	0	0	0	0	6.68111	0	0.01163	0.21825	0.0103	0.09432	0.50275	0	0.82752	0	0	0.00438	0.58293	0	0	0.11344	0	0.01252	4.5076	0.00593	0	0.0805	0.00416
Streptococcus_peroris	0.0026	0	0	0	0	0	0	0	0	0	0	0	0	0	0	0	0	0	0	0	0	0	0	0	0	0	0	0	0	0.00605	0	0.00421	0	0	0	0	0	0	0	0	0	0	0	0	0	0	0	0	0
Lachnospiraceae_bacterium_7_1_58FAA	0.0021	0.00401	0.00214	0.00169	0.00494	0	0	0.00481	0	0	0.04678	0	0.00307	0.03758	0	0.06319	0.00105	0	0.00705	0.09676	0.02427	0.00482	0.03429	0.06668	0.0146	0.00377	0	0.00229	0.04153	0.00815	0.00559	0.01369	0	0	0.00336	0.0103	0.0357	0.00757	0.095	0.02632	0.0144	0	0.00271	0.00417	0.03875	0.00506	0	0.00149	0.01112
Eggerthella_unclassified	0.00072	0.05255	0.08788	0.07512	0.01734	0.03296	0.02346	1.37363	0.20958	0	0	0	0.00731	5.24149	0.05599	0.05915	0.03227	2.28957	0.00159	0	0.00968	0.03126	0.0851	0	0.02279	0.00656	0.46739	0.40658	1.45232	0.11756	0.68975	0.09211	0	0.00121	1.41589	0	0.18297	0.00026	1.7927	0.07373	0.02149	0.05345	0.01262	0.03191	5.6459	0.23212	0.03976	0.15348	0.04223
Paraprevotella_unclassified	0.00032	0	0	0.10176	0.01957	0.03039	0	0	0.00086	0	0.23424	0	0.04438	0	0	0.0647	0	0.00752	0.04305	0.01567	0.02994	0.08822	0	0	0	0	0	0	0	0.00845	0.049	0	0	0.00241	0	0	0	0.03481	0	0	0	0.00019	0.02308	0.00503	0.0323	0	0	0	0.07736
Butyrivibrio_unclassified	0	0	0	0	0	0	0	0.01677	0	0	0	0	0	0	0	0	0	0.00617	0	0	0	0	0	0	0.01036	0	0	0	0	0	0	0	0	0	0	0	0	0.00696	0	0	0.00949	0	0	0.00616	0	0	0.01436	0	0
Mitsuokella_unclassified	0	0	0	0.00804	0	0	0	0.01641	0.01185	0	0.03031	0	0	0	0	0	0	0	0.00695	0.01192	0	0	0	0	0	0.0053	0	0	0	0	0	0	0	0.00553	0	0	0.00657	0	0	0.01239	0	0.04364	0	0	0	0	0	0.00583	0
Escherichia_coli	0	0.04611	0.00223	0	0.03055	0.21655	0.66105	0	21.9881	0	0.27008	11.4728	1.03924	0	0	0	0.00249	0.00738	0.01299	2.85572	0.2476	0.22505	0.1913	0.04081	0.08008	0	3.9877	0.80563	0.11751	67.0011	0.00211	0.06289	0.00555	0.01938	0	1.21364	11.4271	0.04057	0.0657	0.00604	8.13801	0.08819	0.09797	40.8677	3.61792	0	0.47183	0.00232	0.05725
Oribacterium_sinus	0	0	0	0	0	0	0	0	0	0	0	0	0	0	0	0	0	0	0	0	0	0	0	0	0	0	0	0	0	0.01966	0.00607	0.02112	0	0.00103	0	0	0	0.00355	0	0	0	0	0	0	0.01353	0	0	0.00681	0
Akkermansia_muciniphila	0	0.00142	13.7361	59.2132	0.23862	0	0.01188	4.29985	0.02845	0	0	0.00281	2.96892	0	0.00021	0.02009	0	1.00707	5.99393	6.07563	4.52352	0.98818	4.14714	0.031	2.41749	0.0179	0.0021	0	4.45507	0.45896	0	0.62402	1.15989	0.00423	22.6469	5.46958	0.01681	0.69121	0.10027	6.7018	0.03064	0.1911	0.21766	0.23065	0	0.01928	29.9704	12.5757	0.02691
Ruminococcus_sp	0	2.44775	0	0	0	0	0	0	0	0	0	0	0	0	0	0	0	0	0	0	0	0	0	0	0	0	0	0	0	0	0	0.37253	0	0	0	0	0	0	0	0	0	0	0	0	0	0	0	0	0
Bacteroides_pectinophilus	0	1.12689	0	0	0	0	0	0	0	0	0	0.71227	0	0	0	0	0	0	0	0	0	0	0	18.7293	0	0	0	0	0	0	0	0	0	0	0	0	0	0	0	0.0005	0	0	0	0	0	0	0	0	0
Eubacterium_siraeum	0	1.10928	2.48235	0	0.33459	0	0	0.0244	0	0	10.8163	0.14461	0.36429	0	0	0.21685	0	0	0.11078	2.60282	0.49405	0.9689	7.44654	0.01725	4.19092	1.62464	0	0	0	0.05267	0	0.00816	0.03273	0.0418	0.05939	0.65907	0.06396	0.49722	0	2.98525	1.28494	0.38529	0.38344	0.01234	0	0	1.4588	0.27963	0.51789
Parabacteroides_merdae	0	1.06201	0	0.00074	0.01258	0	0	0	0.01269	0	0.30746	0	0.23805	0	0.00676	0.18972	0.00676	0	0.0592	0.5259	0.24026	0.27685	0	0	0.17731	0.08386	0	0.36837	0	0.07427	0.10888	0.1752	0.02195	0	0	0	0	0.2956	0	0.40553	0.03481	0.01356	0.0078	0.01183	0	0	0.14639	0	0.26879
Bacteroides_cellulosilyticus	0	0.72595	0	0.30681	0	0.01551	0	0	0.00068	0	0	0	0	0	0	0	0	0.00649	0.00368	0	0.00213	0.03196	0	0	0.06893	0.0133	0	0	0	0.00736	0	0	0	0	0	0.06691	0	0.25437	0	0	0	0	0	0.00882	0.14475	0	0.7902	0	0
Barnesiella_intestinihominis	0	0.68553	0.4725	0	0	0	0	0	0	0	0.0261	0.08972	1.19218	0	0.02038	0	0.04695	0.00726	0.06423	0.00827	0.07829	0.08355	3.49472	0.33235	0.65032	0.00422	0	0.50072	0.22382	0.14148	0	0.28257	0.00046	0.00666	0	0.01028	0.00067	0.00586	0	0.64905	0.21433	0.00337	0.22556	0.0362	0.12691	0	0.48227	0.06056	0.1263
Bacteroides_dorei	0	0.66282	0	0.61318	0.01727	0.01334	0	0	0.41344	0	0.00147	0.0156	0.49124	0	0.06383	0.08219	0	0	0.02991	1.3787	0	0.01962	0	0.00244	0.1283	0.00082	0	0	0.16713	0.00455	0.03481	0.14688	0	0.00644	0	0.20665	0.00026	0.04872	0	0	0.23871	0.00133	0.03938	0.00025	0	0	0	0.2585	0.05109
Adlercreutzia_equolifaciens	0	0.55756	0.72768	0.17026	0.00244	0	0.05429	3.87709	0	0	0	0.31575	0.04787	3.83807	0.9936	0.44658	0.26773	1.16554	0.03928	0.08852	0.05661	0.27581	0.26821	0.25848	0.55457	0	0	0	0	0.0608	0.04592	0.00894	0.35174	0.00545	0.04743	0.37098	0	0.06149	0.02016	0.21811	0.56161	0	0.97217	0.07364	0.35531	0.72143	0.90755	0.50166	3.02368
Alistipes_shahii	0	0.3255	0.30652	0.18336	0.00077	0	0	0.19195	0	0	0.06183	0.05215	0.21499	0	0	0.11793	0	0	0.09611	0.11499	0.19655	0.17245	0.00062	0.26595	0.92796	0.00954	0	0	0.04524	0.01318	0.04505	0.02461	0.00028	0.00422	0	0.32646	0.01995	0.07641	0.13532	0.09725	0.07723	0.00163	0.02281	0.00871	0	0	0.29275	0	0.12984
Bacteroidales_bacterium_ph8	0	0.20297	0.26219	0.16797	0.00409	0	0	0	0.00475	0	0	0.07595	0.06804	0.06422	0.0044	0.06384	0	0	0.059	0	0.10632	0.04398	0	0.78608	0.19164	0	0	0.07253	0	0.04451	0.0004	0.06031	0	0	0	0.12699	0	0.01521	0	0.12667	0.11951	0.00163	0.01456	0.00123	0.003	0	0.31791	0.01219	0.11376
Lachnospiraceae_bacterium_2_1_58FAA	0	0.15622	0.00029	0.01689	0.01596	0	0.00201	0	0.02916	0	0.00399	0	0	0.10367	0	0	0.0121	0	0	0	0	0	0	0	0	0	0.00255	0	0	0	0.14146	0	0	0	0.01723	0	0	0.84775	0	0.02392	0.00053	0	0	0.00103	0.00286	0	0	0	0
Lactobacillus_casei_paracasei	0	0.12171	0	0.00324	0	0	0	0	0	0	0	0	0	0	0.02178	0	0	0	0	0	0	0	0	0	0	0	0	0	0	0	0	0	0	0	0	0	0	0.5238	0	0	0	0	0	0	0	0	0	0.48497	0
Odoribacter_splanchnicus	0	0.09301	0	0	0	0	0	0	0	0	0	0	0.24675	0	0	0	0	0	0	0.1028	0	0	0	0.18122	0.16837	0	0	0.06324	0	0	0	0.06848	0	0	0	0	0.08445	0	0	0	0	0	0	0	0	0	0	0	0
Enterococcus_faecalis	0	0.04141	0	0	0	0	0.00062	5.54813	0	0	0	0.06934	0	0	0	0.00034	0	0	0	0	0	0	0	0	0	0	9.80919	0	0	1.18612	0	0	0	0	0	0	0	0	0.02552	0	0.01176	0	0	0.0064	0	0	0	0	0
Parabacteroides_distasonis	0	0.04061	0	0.01677	0	0.01609	0	0.55422	0.00088	0	0	0.05146	0.10345	0.01118	0	0.00433	0.01173	0	0.0221	0.00516	0.00897	0.07342	0	0.1185	0.09626	0.00824	0	0.04922	0.06053	0.06281	0.09704	0	0.00427	0.00084	0	0.14138	3.66268	0.04618	0	0	0.0277	0.0011	0.00366	0.0429	0	0	0.14814	0	0.02955
Lactobacillus_plantarum	0	0.03919	0	0	0	0	0	0	0	0	0	0.01541	0	0	0	0	0	0	0	0	0	0	0	0	0	0	0	0	0	0	0	0	0	0	0	0	0	0	0	0	0	0	0	0	0	0	0	0	0
Clostridium_leptum	0	0.03826	0.06687	0.04843	0	0	0.0104	0.19263	0	0	0.021	0.00157	0.11567	0.03174	0.05842	0.29695	0	0.02541	0.02822	0.08261	0.05992	0.05348	0.04134	0.15282	0.05863	0.0028	0	0.00302	1.14147	0.00838	0.00548	0.0269	0.01514	0.00996	0.00653	0.04239	0.22503	0.00623	0	0.10477	0.62403	0.02474	0.00202	0.01118	0.07445	0.00155	0.08804	0	0.10425
Pseudomonas_unclassified	0	0.03694	0	0	0.02256	0.01457	0.01667	0.07579	0	0	0.0222	0.02157	0	0.02046	0	0.0183	0	0.0137	0	0	0	0	0	0	0	0	0.05368	0	0	0	0.01112	0	0	0	0.02028	0.02085	0	0	0.06383	0.05724	0	0	0	0	0	0	0.03187	0.01346	0
Holdemania_unclassified	0	0.03072	0	0.10427	0.00821	0	0	0	0.00019	0	0.02659	0.06132	0	0	0.00835	0	0	0.00182	0.01547	0.06816	0.00094	0	0.03776	0	0.06195	0	0	0.00786	0	0	0	0.00398	0	0	0	0.01978	0	0.0243	0.23333	0	0	0	0.00528	0.00584	0	0	0	0	0.00084
Clostridium_bartlettii	0	0.02919	0.02432	0.02247	0.67898	9.5782	0	0.01231	0.00722	0	0.01527	0	0	0	0.01972	1.49848	0.17287	0.15732	0.24737	0	0.13967	0.13492	0.06953	0.53896	0	0.15732	1.25735	0	0.00256	0.00394	0.04141	2.97591	0	0.48654	0	0.00343	0.00846	0.00254	0.01299	0.13001	2.13551	1.17586	1.94462	0.02832	0.01353	0	1.1422	0.0033	0.47453
Leuconostoc_pseudomesenteroides	0	0.02067	0	0	0	0	0	0	0	0	0	0	0	0	0	0	0	0	0.00678	0	0	0	0	0.02277	0	0	0	0	0	0	0	0	0	0	0	0.04969	0	0	0	0	0	0	0	0	0	0	0	0	0
Bilophila_unclassified	0	0.01719	0.01789	0	0	0.0088	0	0	0.00155	0	0.00463	0	0.03698	0	0	0.03263	0	0	0	0.23117	0.23033	0.06191	0	0.05254	0.14287	0.04954	0	0	0.35875	0.03378	0	0	0	0.00119	0	0	0.02508	0	0.96825	0.27067	0.04195	0	0	0.02096	0.07384	0.00306	0.00126	0	0.014
Eggerthella_lenta	0	0.01073	0.00823	0.05571	0	0.03015	0.00529	0.23434	0.09982	0	0	0.00489	0.00185	0.62444	0.10772	0.00556	0.00479	0.37097	0.00082	0	0.00159	0.00688	0.00188	0	0.00757	0.0128	0.16457	0.00028	0.96247	0.00522	0	0.06615	0.01929	0.0002	0.04989	0	0.11537	0	0.64786	0.00671	0.00806	0.0859	0.00239	0.01626	0.61557	0.09665	0	0.01178	0.01519
Lactococcus_raffinolactis	0	0.00806	0	0	0.01009	0.00813	0	0	0	0	0	0	0	0	0	0	0.00804	0	0	0	0	0	0	0	0	0	0.00826	0	0	0	0	0.00192	0	0	0	0	0	0	0	0	0	0	0	0	0	0	0	0	0
Rothia_unclassified	0	0.00692	0	0	0	0	0	0	0	0	0	0	0	0	0	0	0	0	0	0	0	0	0	0	0	0.00563	0	0	0	0.00821	0	0	0	0	0	0	0	0	0	0	0	0	0	0	0	0	0	0	0
Gemella_unclassified	0	0.00574	0.00277	0.00136	0.0029	0.00227	0.00562	0	0	0	0	0	0	0.0028	0	0	0	0	0	0	0	0	0	0.0023	0.00726	0	0.00562	0	0	0	0	0	0	0	0.00808	0	0	0	0	0	0	0	0	0	0	0	0	0	0
Actinomyces_graevenitzii	0	0.00488	0	0	0.00955	0.03158	0	0.07475	0	0	0	0	0	0.0013	0	0	0	0.01056	0.00174	0.00342	0	0	0	0	0	0	0	0	0.00107	0.07584	0.00052	0.09374	0.00142	0.02596	0	0	0	0.00921	0.04496	0.00222	0	0.02484	0	0.0065	0	0.00113	0.00149	0.03667	0.0346
Lactococcus_garvieae	0	0.00486	0	0	0	0	0.15464	0	0	0	0	0.15535	0	0	0	0	0	0	0	0	0	0	0	0	0	0	0	0	0	0.02031	0	0	0	0	0	0	0	0.03973	0	0	0	0	0	0	0	0	0	0	0
Lachnospiraceae_bacterium_3_1_57FAA_CT1	0	0.00302	0.02163	0.04371	0	0	0	4.15239	0	0	0.00096	0	0.02822	0	0	0.02251	0	0.01525	0	0.52155	0	0.0049	0.00546	0	0.02318	0	1.51636	0	0	0.00083	0	0	0.00943	0.00177	0	0.1727	0.12398	0.00043	0.10681	0	0	0	0	0	0.22432	0	0.00924	0	0
Oscillibacter_unclassified	0	0.00254	0.07755	0.06841	0.00852	0.03153	0	0.21818	0	0	0.07737	0.00286	0.03021	0.01692	0	0.29599	0.00877	0.02617	0.10141	1.61461	0.02976	0.03765	0.92987	0.0309	0.29817	0.00928	0.18116	0.01061	0.02164	0.05285	0.08205	0.09845	0.0096	0	0.0308	0.02931	0.19347	0.06226	0.00754	0.16979	0.08914	0.00118	0.04589	0.04864	0.0261	0.00841	0.01201	0.02809	0.07479
Lactobacillus_otakiensis	0	0.00249	0	0	0	0	0	0	0	0	0	0	0	0	0	0	0	0	0	0	0	0	0	0	0	0	0	0	0	0	0	0	0	0	0	0	0	0	0	0	0	0	0	0	0	0	0	0	0
Clostridium_scindens	0	0.00111	0.00422	0	0	0	0	0.48994	0	0	0	0	0	0	0	0	0	0.00274	0	0	0	0	0	0	0	0	0	0	0	0.00818	0	0	0	0	0	0	0	0	0	0	0	0	0	0	0.05614	0	0.00127	0.10829	0
Bifidobacterium_animalis	0	0.00032	0	0	0	0	0.63711	0	0	0	0	0.01722	0	0	4.11009	0	0	0	0.03117	0	0	0	0	0.05298	0.15722	3.46486	0.35278	0	0	0	0.32088	0	0	0	0	0.00415	0	0	0	0.02072	0	0	0.34645	0	0	0	0	2.37069	0
Acidaminococcus_unclassified	0	0.0003	0	0	0	0	0.0011	0	0	0	0	0	0	0	0	0	0	0	0	0	0	0	0	0	0	0	0	0	0	0.10842	0	0	0	0	0	0	0.06117	0	0	0	0	0	0	0.00821	0	0	0	0	0
Anaerotruncus_unclassified	0	0	0.0113	0.02977	0	0	0	0	0	0	0.05302	0	0.03357	0	0	0.07051	0	0	0.01357	0.02254	0.01798	0	0.09237	0	0.0495	0	0	0	0	0.00733	0	0.0108	0	0.01798	0.0115	0	0	0	0.01893	0.04203	0.01766	0	0.01388	0	0.00279	0	0	0	0
Candidatus_Zinderia_insecticola	0	0	0	0	0	0	0	0	0	0	0	0	0	0	0	0	0	0	0	0	0	0	0	0	0	0	0	0	0	0	0	0	0	0	0	0	0	0	0	0	0	0	0	0	0	0	0	0	0
Odoribacter_unclassified	0	0	0.01173	0.01843	0	0	0	0	0.00311	0	0.00913	0	0	0	0	0	0	0	0	0	0	0	0	0	0	0	0	0	0.00856	0.00455	0	0	0	0	0	0	0	0	0	0.01406	0.03431	0.01347	0	0	0	0	0.04228	0	0.01305
Bacteroides_caccae	0	0	0	0.00362	0.00587	0.29773	0.0076	0	0	0	0.00898	0.32661	0.47119	0	0	0	0.01107	0	0.04437	1.8389	0.05822	0	0	0.40334	0.16609	0.00517	0	0	0	0.02994	0.16357	0.01168	0	0.0112	0	0.6624	0.00212	0.08022	0	0	0.57496	0.07764	0.00136	0.02295	0	0	0.51997	0	0.22523
Bacteroides_intestinalis	0	0	0.96856	0	0	0	0	0	0	0	0	0	0	0	0	0	0	0	0	0.1431	0	0	0	0	0.18205	0.01983	0	0.0834	0.72279	0.01422	0	0.05313	0	0	0	0	0	0	0	0	0.81825	0	0	0	0	0	0	0	0
Bifidobacterium_pseudocatenulatum	0	0	0.56969	0	0.57446	0	0.41841	0	0	0	0	0.00157	0.04442	0	0	0	0.54177	0	0.16943	0	0.00585	0	0	0	0.88375	0	0	0	0	0.00546	0.00174	0.01918	0	0	0	0	0	0	0	0	0	0	0	0.01916	0	1.72132	0	0	0
Subdoligranulum_sp_4_3_54A2FAA	0	0	0.40262	0	0	0	0	0	0	0	0	0	0	0	0	0.33495	0	0	0	0	0	0.14343	0	0	0.45339	0	0	0	0	0.41648	0	0	0	0	0	0	1.31499	0	0.81086	0.2617	0	0	0	0	7.03121	0	0.27938	0.22529	0
Gordonibacter_pamelaeae	0	0	0.23832	0.09059	0	0	0.02865	0.52041	0.00203	0	0	0.07603	0	0	0.12316	0.09687	0.11747	0.16778	0.02911	0	0.00268	0.07898	0.01927	0.05038	0	0	0	0.029	0	0.07361	0.30488	0.00388	0.13829	0	0	0	0	0	0.05717	0.0024	0.12325	0	0.44457	0.00576	0.31227	0.45416	0.26467	0.27512	0.01168
Bacteroides_fragilis	0	0	0.0979	0.33557	0.00685	0.00871	0.03028	0	0	0	0	0.03982	0	0.12281	0	0	0	0.01766	0	0	0	0	0	0.06041	0	0	0	0	0.10437	0.01688	0.00446	0.04404	0.02414	0	0	0	4.86794	0	0	0.18859	0.01904	0.08491	0.06819	0.03199	0	0.01304	0	0	0.02925
Bifidobacterium_bifidum	0	0	0.06617	0	0	0	22.6908	0	0	0	0	0	0	0	0	0.00497	10.926	0	0	0	0	0	0	0	0	0	0	11.7625	0.05895	0.10918	2.76092	0	0	0	0	0.81277	0	0	0	1.72113	0.62504	6.96804	0.00345	0.00026	0	0.00722	0	0	0
Bifidobacterium_catenulatum	0	0	0.04227	0	1.15309	0	0	29.9651	0.00805	0	0	2.83205	3.42109	0	0	0	0	0	0.23713	0	0	0	0	0.04691	0.08567	0	0	0	0	0.00131	0.29885	0.39332	0	0	0	0.00068	0	0	0	0.00735	0.08225	0.02908	0	0	0	5.696	0	0.06568	0
Lactobacillus_gasseri	0	0	0.0418	0	0	0	0	0	0	0	0	0	0	0	0	0	0.01552	0	0	0	0	0	0	0	0.01817	0	0	0.02606	0	0.06381	0	0	0	0	0	0	0	0	0	0	0	0	0	0	0	0	0	0	0.01527
Ruminococcus_callidus	0	0	0.03663	0	0	0	0	0	0	0	0.39914	0	0	0	0.08589	0	0	0	0.00253	0	0.03406	0	0.05018	0.01515	0.0278	1.73944	0	0	0	0	0.01675	0.01068	0	0	0	0.07482	0	0	0	0.17357	6.30622	0.01523	0.0107	0	0	0.00292	0	0	0.7257
Alistipes_indistinctus	0	0	0.03483	0.06295	0	0	0	0	0	0	0	0.00395	0	0.00712	0.0032	0	0.0008	0	0.02429	0.00703	0.01442	0	0	0.13211	0.05139	0	0	0	0	0.00153	0	0	0	0	0	0.01962	0	0	0.07	0.21298	0.41342	0	0	0	0.01151	0	0.01676	0	0
Lactobacillus_acidophilus	0	0	0.02976	0	0	0	0	0	0	0	0	0	0	0	0.12838	0	0	0	0	0	0	0	0	0	0	0.08764	0	0	0	0	0	0	0	0	0	0	0	0	0	0	0	0.00236	0	0	0	0	0	0	0
Clostridium_ramosum	0	0	0.01913	0	0	0.80595	0.03691	0.25302	0	0	0	0	0	0.03322	0	0	0.00393	0	0	0	0	0	0	0	0	0	2.14854	0	0.00045	0.14834	0	0.02449	0.13696	0	0.16549	0	0	0	0.07716	0	0	0.02745	0	0.00174	0	0	0	0.07516	0
Lachnospiraceae_bacterium_3_1_46FAA	0	0	0.01383	0.63717	0.01696	0	0.13338	0.29108	0.01739	0	0	0.04309	0.0108	0.14001	0	0.02241	0.01348	0.45538	0	0	0.02563	0.02732	0.25805	0.06296	0.62821	0	0	0	0.02063	0.00658	0.02559	0.2122	0	0.40043	0	0.06883	0.02472	0.12265	0	0.00984	0	0.00806	0.01134	0.00555	0.06348	0.10395	0.13175	0.74289	0.1359
Eubacterium_sp_3_1_31	0	0	0.01305	0	0	0	0	2.22639	0	0	0	0	0	0	0	0	0	0	0	0	0	0	0.01879	0	0	0	0	0	0	0	0	0	0.41133	0	0	0	0	0	3.4437	0	0	0	0	0	0	0.21929	0	0	0
Clostridium_hathewayi	0	0	0.01023	0	0	0.0439	0	0.035	0	0	0	0	0.00604	0.00085	0	0.01389	0	0	0	0.01211	0	0	0.00358	0	0	0	0.73645	0	0	0	0.00157	0	0	0	0.00954	0.01021	0.14382	0	2.02559	0	0	0	0	0	2.11651	0	0	0.00266	0
Lachnospiraceae_bacterium_5_1_57FAA	0	0	0.00937	0	0	0	0	0.9846	0	0	0	0	0	0	0	0	0	0.00925	0	0	0	0	0	0	0	0	0	0	0	0.07186	0	0	0	0	0	0	0	0	0.03576	0	0	0.00138	0	0	0.42882	0	0	0.31732	0
Alistipes_senegalensis	0	0	0.00906	0	0	0	0	0	0	0	0.02054	0.00968	0	0	0	0	0	0	0.00529	0.00234	0	0	0	0.0044	0.04254	0	0	0.00024	0	0.0009	0	0.00091	0	0	0.00817	0	0	0	0	0.00044	0.02519	0	0.00061	0	0	0	0.04384	0.00334	0
Parasutterella_excrementihominis	0	0	0.00719	0	0	0	0	0	0	0	0	0.00218	0	0	0	0	0	0	0	0	0	0	0	0.00941	0	0.00129	0	0	0	0	0	0	0	0	0	0	0	0	0	0	0	0	0	0	0	0	0	0	0
Clostridium_citroniae	0	0	0.00678	0.00327	0	0.00055	0.00127	0	0	0	0	0	0	0.01592	0	0.00246	0	0	0	0	0.00191	0	0	0	0	0	0	0	0	0	0.016	0.00626	0	0	0	0	0.02429	0	0.14044	0	0.00094	0	0	0	0.57989	0	0	0	0
Lachnospiraceae_bacterium_1_1_57FAA	0	0	0.00678	0.22583	0	0	0.87803	2.30337	0.07392	0	0.02234	0	0	0	0	0	0.11429	0.00976	0	0	5.29929	0.40404	0.61084	1.45043	1.30391	0.01011	0	0	0	0	0	3.91415	0	0	0.0108	0	0.12299	0.12338	7.5003	0	0.17071	0.49857	0.34629	0	0	0.35104	0	0	0.10635
Erysipelotrichaceae_bacterium_5_2_54FAA	0	0	0.00621	0	0	0	0	0.01026	0	0	0	0	0	0	0	0	0	0	0	0	0	0	0	0	0	0	0	0	0	0	0	0	0.2393	0	0	0	0	0	0	0	0	0	0	0	0	0	0	0	0
Clostridium_bolteae	0	0	0.00585	0.01011	0	0.03377	0.00339	0.00799	0.00275	0	0	0	0	0.34219	0	0.1208	0.52083	0.61219	0	0.03649	0.03036	0	0.02381	0	0.01106	0.00034	0.00289	0.00876	0	0.0022	0.02137	0.00765	0.00275	0	0.44899	0	0.23964	0.27101	1.56236	0	0	0.00056	0	0.00133	3.78708	0.00035	0	0.00239	0
Ruminococcus_albus	0	0	0.00232	0	0	0	0	0	0	0	0	0	0	0	0	0	0	0	0	0	0	0	0	0	0	0	0	0	0.00177	0	0	0	0	0	0	0	0	0	0	0	0	0	0	0	0	0	0.01493	0	0
Erysipelotrichaceae_bacterium_6_1_45	0	0	0.00218	0	0	0.00385	0.00584	0.00411	0	0	0	0	0	0	0	0.01483	0.00126	0	0.00104	0.90117	0	0.0071	0	0.00219	0.00448	0	0	0	0	0.00103	0	0	0	0.00341	0.01731	0	0.0033	0.00131	0.27147	0	0.0174	0	0	0.00058	9.05627	0	0.00599	0	0
Erysipelotrichaceae_bacterium_2_2_44A	0	0	0.00174	0.00256	0	0.29327	0.00367	0.07108	0	0	0	0	0.00137	0	0	0.01412	0.02165	0	0	2.24385	0	0.01712	0.00118	0	0.00563	0	0	0	0	0.00076	0.00267	0	0	0	0.00576	0	0	0.00321	0.01704	0	0.01334	0.00731	0.00408	0	0	0	0.0043	0.00165	0
Klebsiella_pneumoniae	0	0	0.00145	0	0	0	0	0	0	0	0	0	0	0	0	0	0	0	0	0	0.01872	0	0	0	0	0	11.8293	3.3832	0.00789	2.57155	0	0.05798	0	0	0	0	0	0	24.0519	0.8263	0	0	0	0.01232	0	0	0	0	0
Coprobacter_fastidiosus	0	0	0.00142	0	0	0	0	0	0	0	0	0	0.01497	0	0	0	0	0	0	0	0.00544	0	0	0.01757	0	0	0	0	0	0.00033	0	0.00309	0	0	0	0	0	0	0	0	0.0032	0	0	0	0	0	0	0	0
Pseudoflavonifractor_capillosus	0	0	0.00128	0	0	0	0	0	0	0	0	0	0	0	0	0.00088	0	0	0.07774	0	0	0.00122	0.05288	0	0.00492	0	0	0	0	0	0	0.00153	0	0	0	0.00292	0.00515	0.01626	0	0.13327	0	0	0	0	0	0	0	0	0
Burkholderiales_bacterium_1_1_47	0	0	0.00126	0	0	0	0	0	0	0	0	0.00072	0	0	0	0	0	0	0	0	0	0	0	0.00772	0	0.0004	0	0	0	0	0.00091	0	0	0	0	0	0	0	0	0	0	0	0	0	0	0	0	0	0.02797
Blautia_producta	0	0	0.0012	0	0	0.02813	0.002	1.95148	0	0	0	0	0	0.04517	0	0	0	0	0	0	0	0	0	0	0	0	0.08473	0.00446	0	0	0.01449	0	0.00907	0	0	0	0	0	0.06038	0	0	0	0	0	0.11327	0	0	0.00238	0
Streptococcus_pseudopneumoniae	0	0	0.00056	0	0	0	0	0	0	0	0	0	0	0	0	0	0	0	0	0	0	0	0	0	0	0	0	0	0	0	0	0	0	0	0	0	0	0	0	0	0	0	0	0	0	0	0	0	0
Ruminococcaceae_bacterium_D16	0	0	0.00026	0.02201	0	0	0	0	0.00086	0	0	0	0	0.01475	0	0	0	0	0	0.00101	0.00199	0	0.05346	0	0	0	0	0	0	0.006	0	0	0	0	0	0	0	0	0	0.00217	0.00585	0	0	0.00944	0	0	0	0	0
Clostridium_clostridioforme	0	0	0	0.0082	0	0	0	0.24024	0	0	0	0	0	0.00865	0	0.00379	0	0	0	0	0.00044	0	0	0	0	0	4.57885	0	0	0	0	0	0	0	0	0	0.00495	0	0.01883	0	0	0	0	0	8.11181	0	0	0.00224	0
Klebsiella_unclassified	0	0	0	0	0	0	0	0	0	0	0	0	0	0	0	0	0	0.00075	0	0	0	0	0	0.02036	0	0	0	0	0	0	0.01706	0	0	0.02228	0	0	1.16608	0	0	0	0.01975	0	0	0.04531	0	0	0	0	0.00499
Coprococcus_eutactus	0	0	0	1.7954	0.33271	0	0	0	0.00208	0	0	0	0	0	0	0	0	0	0	1.28348	0.00121	0	0	0	0	0	0	0	0	0	0	1.47674	0	0	0	0.21317	0	0	0	0	0	0.00226	0	0	0	0	0	0	0.00389
Dialister_invisus	0	0	0	0.40456	0	0	0	0	0.01529	0	0.00138	20.3685	0	0	0	0	0	1.40523	0	0	0.0235	0	0.00797	0	0.31279	0	0.04533	0	10.5605	0.07043	0	0.56849	0.09329	2.09432	0	0	0.02458	0	0	0	0.01289	0	2.23454	0.10131	2.11012	4.95466	0	2.60168	1.71853
Streptococcus_gordonii	0	0	0	0.35986	0.02207	0.01005	0.00578	0	0.00734	0	0	0	0	0	0	0	0.00552	0.04442	0	0	0	0	0	0	0.01183	0	0	0	0	0	0.02774	0.05072	0.00302	0.03821	0	0	0	0.00453	0	0	0	0	0.00657	0.01829	0.01699	0	0.1242	0.06489	0
Bacteroides_finegoldii	0	0	0	0.24916	0.01455	0.01904	0	0	0	0	0	0	0	0.09924	0.00941	0.04584	0	0	0.01762	0	0.00869	0.05081	0	0	0.70436	0	0	0	0	0	0	0	0	0	0	0	0	0.21798	0	0	0.05755	0	0	0	0	0	0	0.20742	0
Haemophilus_sputorum	0	0	0	0.07857	0	0	0	0	0	0	0	0	0	0	0	0	0	0	0	0	0	0	0	0	0	0	0	0	0	0	0.00595	0	0	0	0	0	0	0	0	0	0	0	0	0	0	0	0	0	0
Propionibacterium_freudenreichii	0	0	0	0.07426	0	0	0	0	0	0	0.22806	0	0	0	0.74639	0	0	0.05177	0	0.0207	0	0	0	0	0	0	0	0	0	0	0.02262	0	0	0	0	0.06892	0	0	0	0	0.09833	0.02415	0	0	0.00528	0	0.63682	0	0
Paraprevotella_clara	0	0	0	0.06275	0.00495	0.02081	0	0	0	0	0.06975	0	0	0	0	0.01118	0	0	0.00365	0	0.01159	0.05168	0	0	0	0	0	0	0	0.00084	0.01189	0	0	0	0	0	0	0.00941	0	0	0	0	0.00376	0	0.00404	0	0	0	0.03802
Blautia_hydrogenotrophica	0	0	0	0.059	0	0	0	0	0	0	0	0	0	0	0	0	0.06987	0.01317	0	0	0	0.01461	0	0	0.03143	0	0	0	0	0.00037	0	0.03518	0	0	0	0	0.09676	0.03817	0	0	0.00269	0	0	0.00594	0	0	0	0	0
Bacteroides_nordii	0	0	0	0.0361	0	0.00218	0	0	0	0	0	0	0.03547	0	0	0.00477	0	0	0	0	0	0	0	0	0	0	0	0	0.00432	0	0	0.00052	0	0	0	0	0	0	0	0	0	0	0	0	0	0	0	0	0
Erysipelotrichaceae_bacterium_21_3	0	0	0	0.01134	0	0.00741	0	0.01751	0	0	0	0.00619	0	0.02581	0	0.00474	0	0	0	0.04932	0.01416	0.00036	0	0	0.01453	0	0	0	0.00363	0	0.00298	0.00361	0	0	0.01244	0	0.02605	0.00522	0.0185	0	0	0	0	0.00294	0.05097	0	0	0.00981	0
Clostridiaceae_bacterium_JC118	0	0	0	0.00628	0	0	0	0	0	0	0	0	0	0	0	0	0	0	0	2.13942	0	0.00337	0	0	0	0	0	0	0.00468	0	0	0	0	0	0.07767	0	0.01158	0	0.09983	0	0	0.00162	0	0	0.16664	0	0	0	0
Actinobacillus_unclassified	0	0	0	0.00522	0	0	0	0	0	0	0	0	0	0	0	0	0	0	0	0	0	0	0	0.01089	0	0	0	0	0	0	0	0	0	0	0	0	0	0	0	0	0	0	0	0	0	0	0	0	0
Streptococcus_tigurinus	0	0	0	0.00492	0	0.00513	0.00168	0	0.01662	0	0	0	0	0	0	0	0	0	0	0	0	0	0	0	0	0	0	0.03539	0	0.00889	0.0024	0	0	0	0	0	0.11878	0	0	0	0	0	0	0.00275	0	0	0	0.00329	0
Anaerotruncus_colihominis	0	0	0	0.00368	0	0	0	0	0	0	0	0	0	0	0	0.00637	0	0	0	0	0	0	0	0	0.00832	0	0	0	0.00038	0	0	0	0	0	0	0	0.05515	0	0	0.00638	0	0	0	0	0.0382	0	0.0078	0	0
Clostridium_symbiosum	0	0	0	0.00252	0	0.04867	0	0	0.00315	0	0	0	0.11743	0.03041	0	0.13277	0	0	0	0	0	0	0.00252	0	0.00139	0	0	0	0	0.00151	0.06556	0	0	0	0.0183	0	1.37941	0	4.95336	0	0	0	0	0.01	3.00367	0	0	0	0
Paraprevotella_xylaniphila	0	0	0	0.00099	0	0	0	0	0	0	0.00265	0	0	0	0	0	0	0	0	0.00049	0	0.00908	0	0	0	0	0	0	0	0	0	0	0	0	0	0	0	0	0	0	0	0	0	0	0	0	0	0	0.00938
Bifidobacterium_dentium	0	0	0	0	0.01276	0.54793	0	0	0.03073	0	0	0.01501	0	0	0	0.05832	0.03141	0.01736	0	0	0	0	0	0.06162	0.04589	0	0.01248	0.07968	0	0.00516	0	0.01106	0	0	0	0.00087	0	0.02189	0	0.01204	0	0	0.02336	0	0.08562	0	0	0.35004	0
Clostridium_asparagiforme	0	0	0	0	0	0.01921	0	0.02065	0	0	0	0	0	0	0	0.01299	0	0	0	0.0348	0	0	0.01238	0	0.00777	0	0.40644	0	0	0	0.00113	0.01075	0	0	0	0	0.16399	0	0.16646	0	0	0	0	0	1.77639	0	0	0	0
Clostridium_sp_L2_50	0	0	0	0	0.45152	0	0	0	0	0	0	0	0	0	0	0	0	0	0	0	0	0	0.8129	0	5.33847	0	0	0	0	0	0	0	0	0	0	2.54321	0	0	0	0	0	0	0	0	0	0	0	0	0
Enterococcus_italicus	0	0	0	0	0.02697	0.05263	0	0	0	0	0	0	0	0	0	0	0	0	0	0	0	0	0	0	0	0	0	0	0	0	0	0	0	0	0	0	0	0	0	0	0	0	0	0	0	0	0	0	0
Olsenella_unclassified	0	0	0	0	0.02608	0	0	0	0	0	0.01282	0	0	0	0.00063	0	0.0014	0.00037	0	0.00296	0.00737	0	0	0.00448	0.00236	0	0	0	0	0	0.00436	0.00459	0	0.00257	0	0.02067	0	0.02201	0	0.03205	0.00234	0.06377	0.00081	0.00241	0	0	0	0	0.08624
Actinomyces_viscosus	0	0	0	0	0.01192	0.00161	0	0	0.01293	0	0	0	0	0	0	0	0.00328	0.01292	0	0	0	0	0	0	0	0	0.02113	0.00515	0	0	0.01077	0.01106	0	0.0324	0	0	0	0	0	0.01251	0	0	0.01557	0.00172	0.01343	0.0079	0	0.00847	0.00749
Solobacterium_moorei	0	0	0	0	0.01007	0.01031	0.00166	0.00194	0	0	0	0	0	0.01175	0	0	0.01237	0.01034	0.00052	0	0	0	0	0	0	0	0	0	0.00716	0.01176	0.00404	0.04839	0	0.00448	0	0	0.00699	0	0	0	0	0.00761	0.06941	0.0097	0.00284	0.00182	0.00262	0.0024	0.01105
Atopobium_parvulum	0	0	0	0	0.00618	0.00368	0.00147	0.00824	0.00286	0	0	0	0	0	0	0	0.00857	0.00238	0	0	0	0	0	0	0	0	0	0	0	0.00668	0	0.02468	0	0	0	0	0.00744	0.00433	0	0	0	0	0	0.0008	0.00115	0	0	0.00909	0
Actinomyces_oris	0	0	0	0	0.00532	0	0	0	0.01096	0	0	0	0	0	0	0	0	0.03225	0	0	0	0	0	0	0	0	0	0.00022	0	0	0.01152	0.01679	0	0.01288	0	0	0	0	0.0058	0	0	0	0	0.0031	0.07683	0	0	0.00768	0
candidate_division_TM7_single_cell_isolate_TM7c	0	0	0	0	0.0034	0.0028	0.00354	0	0	0	0	0	0	0	0	0.00119	0.03022	0	0	0	0	0	0	0	0	0	0	0	0	0	0	0	0	0.00054	0	0	0	0	0	0	0	0	0.00943	0.00404	0	0	0.01264	0	0.00928
Turicibacter_unclassified	0	0	0	0	0	1.81807	0.23469	0	0	0	0	0	0	0	0	0.00914	0	0	0.11777	0	0	0.00238	0.02759	0.00501	0	0	0	0	0	0.00066	0	0	0	0.14883	0	0	0	0	0	0	0.45754	0.08573	0.25152	0.08934	0	0	0.03717	0	0.20709
Clostridium_spiroforme	0	0	0	0	0	0.61794	0	0	0	0	0	0	0	0	0	0	0	0	0	0	0	0	0	0	0	0	0	0	0	0	0	0	0	0	0	0	0	0	0	0	0	0	0	0	0	0	0.75723	0	0
Turicibacter_sanguinis	0	0	0	0	0	0.5399	0.09173	0	0	0	0	0	0	0	0	0.00702	0	0	0.10895	0	0	0.0046	0.02845	0.00323	0	0	0	0	0	0.01428	0	0	0	0.06433	0	0	0	0	0	0	0.30423	0.05632	0.4458	0.04761	0	0	0.00366	0	0.14653
Anaerostipes_unclassified	0	0	0	0	0	0.18611	0	0.56125	0	0	0	0	0	0.00319	0	0	0	0	0	0	0	0	0	0	0	0	0	0	0	0	0	0	0	0	0	0	0	0	0.15271	0	0	0	0	0	1.47883	0	0	0	0
Anaerostipes_caccae	0	0	0	0	0	0.05381	0	0.0535	0	0	0	0	0	0	0	0	0	0	0	0	0	0	0	0	0	0	0	0	0	0	0	0	0	0	0	0	0	0	0.13473	0	0	0	0	0	0.13468	0	0	0	0
Anaeroglobus_geminatus	0	0	0	0	0	0.04592	0	0	0	0	0	0	0	0	0	0	0	0	0	0	0	0	0	0	0	0	0	0	0	0	0	0	0	0	0	0	0	0	0	0	0	0	0	0	0	0	0	0	0
Enterococcus_avium	0	0	0	0	0	0.0178	0	0.04783	0	0	0	0	0	0	0	0	0	0	0	0	0	0	0	0	0	0	0	0.08419	0	0	0	0	0	0	0	0	0	0	0	0	0	0	0	0	0	0	0	0	0
Dorea_unclassified	0	0	0	0	0	0.01062	0	0	0	0	0	0	0	0	0	0.06457	0	0	0	0	0	0	0	0	0	0	0	0	0	0	0	0	0	0	0	0	0	0	0.08396	0	0	0	0	0	0	0	0	0.29511	0
Eubacterium_infirmum	0	0	0	0	0	0.00908	0	0	0	0	0	0	0	0.00125	0	0	0	0.00612	0	0	0	0	0	0	0	0	0	0	0	0	0	0.0069	0	0.00997	0	0	0	0	0	0	0	0.00143	0	0.0071	0	0	0	0	0
Clostridium_glycolicum	0	0	0	0	0	0.00709	0	0	0	0	0	0	0	0	0	0	0	0	0	0	0	0	0	0	0	0	0	0	0	0	0	0	0	0	0	0	0	0	0	0	0	0	0	0	0	0	0	0	0
Peptostreptococcus_unclassified	0	0	0	0	0	0.00703	0.00114	0	0	0	0	0	0.00094	0	0	0	0	0	0.00127	0.00871	0	0	0	0	0	0	0.00867	0	0.00065	0	0	0.0207	0	0	0	0	0.00203	0.00235	0	0	0	0	0	0.00094	0	0	0	0	0
Gemella_morbillorum	0	0	0	0	0	0.00582	0	0	0.01098	0	0	0	0.18476	0	0	0	0.00494	0	0	0	0	0	0	0	0	0	0	0	0	0	0.00075	0.00674	0	0	0	0	0	0.00532	0	0	0	0	0.16676	0.00422	0	0	0	0	0
Actinomyces_naeslundii	0	0	0	0	0	0.00451	0	0	0	0	0	0	0	0	0	0	0	0.0157	0.00948	0	0	0	0	0	0	0	0	0.00304	0	0	0.00448	0.01108	0	0	0	0	0	0	0.01138	0	0	0	0.00398	0	0	0	0	0.01305	0
Abiotrophia_defectiva	0	0	0	0	0	0.003	0	0	0.00143	0	0	0	0	0	0	0	0	0	0	0	0	0	0	0	0	0	0	0	0	0	0	0.01807	0	0	0	0	0	0	0	0	0	0	0	0	0	0	0	0	0
Pseudomonas_protegens	0	0	0	0	0	0.00246	0	0	0.0018	0	0	0	0	0	0	0	0	0	0	0	0	0	0	0	0	0	0	0	0	0	0	0	0	0	0	0	0	0	0	0	0	0	0	0	0	0	0	0	0
Prevotella_copri	0	0	0	0	0	0.00238	0.02026	0	0	0	1.01182	0	0.54261	0	0	0	0.6502	0	0	0.19343	0.76988	0	0.01537	0	0	0	0	0	0	0.29437	0.00581	0	0	0	0.02024	0	0.01073	0	0	0	2.4785	0.46068	0.889	0.72159	0	0	0	0.01009	0.00595
Bacteroides_clarus	0	0	0	0	0	0.00236	0	0	0	0	0	0	0	0	0	0	0	0.05914	0	0.00354	0	0.01234	0	0	0	0	0	0	0	0.06064	0	0.00486	0	0	0	0	0	0.05287	0	0	0.00618	0	0	0.00184	0	0	0	0	0
Clostridiales_bacterium_1_7_47FAA	0	0	0	0	0	0.00058	0.00028	0	0	0	0	0	0	0	0	0	0	0	0	2.52133	0	0	0	0	0.00893	0	0	0	0	0	0	0	0	0	0	0	0.13642	0	0.55305	0	0	0	0	0	0.06779	0	0	0	0
Finegoldia_magna	0	0	0	0	0	0.00056	0	0	0	0	0	0	0	0	0	0	0	0	0	0	0	0	0	0	0	0	0.0169	0	0.01263	0	0	0	0	0	0	0	0	0	0	0	0	0	0	0	0	0	0	0	0.00085
Deinococcus_unclassified	0	0	0	0	0	0	0	0	0	0	0	0	0	0	0	0	0	0	0	0	0	0	0.00605	0	0.00738	0	0	0	0.00562	0	0	0	0	0	0	0	0	0	0	0.00919	0	0	0	0	0	0.00397	0	0.00432	0
Clostridium_celatum	0	0	0	0	0	0	0	0	0	0	0	0	0	0	0	0	0	0	0	0	0	0	0	0.00099	0	0	0	0	0	0	0	0	0	0	0	0	0	0	0	0	0.02081	0.05191	0.04888	0	0	0	0	0	0.03228
Slackia_piriformis	0	0	0	0	0	0	1.6354	0	0	0	0	0	0	0	0	0	0.65947	0	0	0	0	0.24047	0	0	0	0	0	0	0	0	0	0	0	0	0	0	0	0	0	0	0	0	0	0.14983	0	0	0	0	0
Megamonas_unclassified	0	0	0	0	0	0	0.09942	0	0	0	0	0	0	0	0	0.10193	0.01658	0	0	0	0.01177	0	0	0	0.06227	0	0	0	0.13769	0.01023	0	0.10896	0	0	0	0	0	0	0	0	0.00163	0	0	0.01459	0	0	0	0	0
Megamonas_hypermegale	0	0	0	0	0	0	0.09796	0	0	0	0	0	0	0	0	0.43832	0	0	0	0	0	0	0	0	0.05279	0	0	0	0.14078	0.002	0	0.04262	0	0	0	0	0	0	0	0	0	0	0	0.00611	0	0	0	0	0
Megasphaera_unclassified	0	0	0	0	0	0	0.05512	0	0	0	0	0	0	0	0	0	0	0	0	0	0	0	0	0	0	0	0	0	0	0.02698	0	0	0	0	0	0	0	0	0	0.04966	0	0	0	0	0	0	0	0	0
Eubacterium_dolichum	0	0	0	0	0	0	0.01788	0	0	0	0	0	0	0	0	0	0	0	0	0.03841	0	0	0	0	0	0	0	0	0	0	0	0.04927	0	0	0	0	0	0.0109	0	0	0	0	0	0	0	0	0.01301	0	0
Megamonas_funiformis	0	0	0	0	0	0	0.00441	0	0	0	0	0	0	0	0	0.1838	0	0	0	0	0	0	0	0	0	0	0	0	0	0	0	0	0	0	0	0	0	0	0	0	0	0	0	0	0	0	0	0	0
Actinomyces_massiliensis	0	0	0	0	0	0	0.00351	0	0	0	0	0	0	0	0	0	0	0.02414	0	0	0	0	0	0	0	0	0	0	0	0	0.00022	0	0	0.00347	0	0	0	0	0	0	0	0	0	0	0.03222	0	0	0	0
Megamonas_rupellensis	0	0	0	0	0	0	0.00208	0	0	0	0	0	0	0	0	0.00524	0	0	0	0	0	0	0	0	0.00395	0	0	0	0	0	0	0.02497	0	0	0	0	0	0	0	0	0	0	0	0.00048	0	0	0	0	0
Propionibacterium_propionicum	0	0	0	0	0	0	0.00138	0	0	0	0	0	0	0.00512	0	0	0	0.00546	0	0	0	0	0	0	0	0	0	0	0	0	0	0	0	0	0	0	0	0	0	0	0	0	0.00092	0.00258	0.00202	0	0	0.00057	0
Clostridium_nexile	0	0	0	0	0	0	0	3.18592	0.20048	0	0	0	0	0	0	0.00356	0	0	0	0	0	0	0	0	0	0	0	0	0	0	0	0.07437	0	0	0	0	0	0	0	0	0	0.15887	0.04052	0.00119	0	0	0	0	0
Clostridium_sp_D5	0	0	0	0	0	0	0	0.63168	0	0	0	0	0	0	0	0	0	0	0	0	0	0	0	0	0	0	0	0	0	0	0	0	0	0	0	0	0	0	0	0	0	0	0	0	0	0	0	0	0
Lachnospiraceae_bacterium_6_1_63FAA	0	0	0	0	0	0	0	0.3856	0	0	0	0	0	0	0	0	0	0	0	0	0	0	0	0	0	0	0	0	0	0	0.00641	0.00503	0	0	0	0	0	0	0	0	0	0	0	0	0	0	0	0	0
Lachnospiraceae_bacterium_9_1_43BFAA	0	0	0	0	0	0	0	0.26023	0.00206	0	0	0	0	0	0	0	0	0	0	0	0	0	0	0	0	0	0	0	0	0	0	0.05473	0.20333	0	0	0	0	0	0	0	0	0	0	0	0	0	0	0	0
Anaerofustis_stercorihominis	0	0	0	0	0	0	0	0.10942	0	0	0	0	0	0	0	0	0	0	0	0	0	0	0	0	0	0	0	0	0	0	0	0	0	0	0	0	0	0	0	0	0	0	0	0	0.01884	0	0	0	0
Scardovia_unclassified	0	0	0	0	0	0	0	0.02737	0	0	0	0	0	0	0	0	0.04031	0	0	0.00637	0	0	0	0	0	0	0	0	0	0	0	0	0	0	0	0	0	0	0	0	0	0	0	0	0	0	0	0.00798	0
Clostridium_methylpentosum	0	0	0	0	0	0	0	0.0133	0	0	0	0	0	0	0	0	0	0	0	0	0	0	0	0	0	0	0.08825	0	0	0	0	0	0	0	0.01011	0	0	0	0.02068	0	0	0	0	0	0.00512	0	0	0	0
Enterorhabdus_caecimuris	0	0	0	0	0	0	0	0.01116	0	0	0	0	0	0	0	0	0	0	0	0	0	0	0	0	0	0	0	0	0	0	0	0	0.00628	0	0	0	0	0	0	0	0	0	0	0	0	0	0	0	0
Cronobacter_sakazakii	0	0	0	0	0	0	0	0	0.30296	0	0	0	0	0	0	0	0	0	0	0	0	0	0	0	0	0	1.98427	0	0	0	0	0.00436	0	0	0	0	0	0	0	0	0	0	0	0	0	0	0	0	0
Fusobacterium_nucleatum	0	0	0	0	0	0	0	0	0.06773	0	0	0	0	0	0	0	0	0	0	0	0	0	0	0	0	0	0	0	0	0.02555	0	0.02102	0	0	0	0	0	0	0	0	0	0	0	0	0.03008	0	0	0	0
Fusobacterium_varium	0	0	0	0	0	0	0	0	0.03704	0	0	0	0	0	0	0	0	0	0	0	0	0	0	0	0	0	0	0	0	0	0	0	0	0	0	0	0	0	0	0	0	0	0	0	0	0	0	0	0
Pediococcus_acidilactici	0	0	0	0	0	0	0	0	0.02209	0	0	0	0	0	0	0	0	0	0	0	0	0	0	0	0	0	0.00507	0	0	0	0	0	0	0	0	0	0	0	0	0	0	0	0	0	0	0	0	0	0
Olsenella_uli	0	0	0	0	0	0	0	0	0.0107	0	0	0	0	0	0	0	0	0.0025	0	0	0	0	0	0.0016	0	0	0	0	0	0	0	0.00378	0	0	0	0	0	0	0	0	0	0	0	0	0.00528	0	0	0	0
Burkholderia_unclassified	0	0	0	0	0	0	0	0	0.00805	0	0.0196	0.01905	0.03649	0	0	0	0	0	0	0	0.01893	0	0	0	0	0.01081	0	0	0	0	0.00981	0	0	0	0	0	0	0	0.02818	0	0	0	0	0	0.03428	0	0	0	0.02317
Streptococcus_sobrinus	0	0	0	0	0	0	0	0	0.00631	0	0	0	0	0	0	0	0.0007	0	0	0	0	0	0	0	0	0	0	0	0	0	0.00965	0	0	0	0	0	0	0	0	0	0	0	0	0	0	0	0	0	0
Parascardovia_denticolens	0	0	0	0	0	0	0	0	0.00466	0	0	0	0	0	0	0	0.36175	0	0	0	0	0	0	0	0	0	0	0.0039	0	0	0	0	0	0	0	0	0	0	0	0	0	0	0	0	0	0.0002	0	0	0.00256
Bifidobacterium_angulatum	0	0	0	0	0	0	0	0	0.00374	0	0	0	0	0	0	0	0	0	0	0	0	0	0	0	0	0	0	0	0	0	0	0	0	0	0	0	0	0	0	0	1.49914	0	0	0	0	0	0	0	0
Lactobacillus_gastricus	0	0	0	0	0	0	0	0	0.0034	0	0	0	0	0	0	0	0	0	0	0	0	0	0	0	0	0	0	0	0	0	0	0	0	0	0	0	0	0	0	0	0	0	0	0	0	0	0	0	0
Scardovia_wiggsiae	0	0	0	0	0	0	0	0	0.00316	0	0	0	0	0	0	0	0.02146	0	0	0	0	0	0	0	0	0	0	0	0	0	0	0	0	0	0	0	0	0	0	0	0	0	0	0	0	0	0	0.01044	0
Anaerococcus_vaginalis	0	0	0	0	0	0	0	0	0.00315	0	0	0	0	0	0	0	0	0	0	0	0	0	0	0	0	0	0	0	0	0	0	0	0	0	0	0	0	0	0	0	0	0	0.00287	0	0	0	0	0	0
Clostridium_butyricum	0	0	0	0	0	0	0	0	0.00289	0	0	0	0	0	0	0	0	0	0	0	0	0	0	0	0	0	0	0	0	0	0	0	0	0	0	0	0	0	0	0	0	0	0	0	0	0	0	0	0
Parvimonas_unclassified	0	0	0	0	0	0	0	0	0.00112	0	0.01299	0	0.16321	0	0	0	0.00078	0.00623	0	0	0	0	0	0	0	0	0	0	0.00032	0	0.0028	0.01876	0	0	0	0	0	0.00677	0	0	0	0	0.52201	0.00928	0.02191	0	0	0	0
Citrobacter_unclassified	0	0	0	0	0	0	0	0	0.00082	0	0	0	0	0	0	0	0	0	0	0	0	0	0	0	0	0	0	0	0	0	0	0	0	0	0	0	0	0	0.06586	0	0	0	0	0	0	0	0	0	0.01508
Slackia_unclassified	0	0	0	0	0	0	0	0	0.00058	0	0	0	0	0	0	0	0	0.00043	0	0	0	0	0	0	0	0	0	0	0	0	0	0	0	0	0	0	0	0	0	0	0	0	0	0	0	0	0	0	0
Peptoniphilus_duerdenii	0	0	0	0	0	0	0	0	0	0	0	0	0	0	0	0	0	0	0	0	0	0	0	0	0	0	0	0	0	0	0	0	0	0	0	0	0	0	0	0	0	0	0	0	0	0	0	0	0.0005
Prevotella_stercorea	0	0	0	0	0	0	0	0	0	0	0.32154	0	0	0	0	0	0	0	0	0	0	0	0	0	0	0	0	0	0	0	0	0	0	0	0	0	0	0	0	0	0	0.07736	0	0	0	0	0	0	0.00518
Granulicella_unclassified	0	0	0	0	0	0	0	0	0	0	0	0	0	0	0	0	0	0	0	0	0	0	0	0	0	0	0	0	0	0	0	0	0	0	0	0	0	0	0	0	0	0	0	0	0	0	0	0	0
Stenotrophomonas_unclassified	0	0	0	0	0	0	0	0	0	0	0	0	0	0	0	0	0	0	0.0024	0	0	0	0.00246	0	0	0	0	0	0	0	0	0	0	0	0	0	0	0	0.01738	0	0	0	0	0	0	0	0	0	0
Stenotrophomonas_maltophilia	0	0	0	0	0	0	0	0	0	0	0	0	0	0	0	0	0	0	0	0.00647	0.0101	0	0	0	0	0	0	0	0	0	0	0	0	0	0	0	0	0	0.06422	0	0	0	0	0	0	0	0	0	0
Butyrivibrio_crossotus	0	0	0	0	0	0	0	0	0	0	26.7281	0	2.71771	0	0	0	0	0	0.01711	1.48679	0	0	1.60482	3.15301	0	0.06903	0	0	0	0	0	0	0	0	0	0	0	0	0	2.12085	0	0	0.72022	0	0	0	0	0.06884	0
Roseburia_unclassified	0	0	0	0	0	0	0	0	0	0	0.28474	0	0.03413	0	0.16333	0.13924	0	0	0	0	0.15511	0	0	0	0	0	0	0.00151	0	0.00137	0	0	0.00579	0.01139	0	0	0	0	0	0	0	0	0	0	0.035	0	0	0	0.11014
Fusobacterium_gonidiaformans	0	0	0	0	0	0	0	0	0	0	0.01614	0	0	0	0	0	0	0	0	0	0	0	0	0	0	0	0	0	0	0	0	0.07167	0	0	0	0	0	0	0	0	0	0	0	0	0	0	0	0	0
Desulfovibrio_piger	0	0	0	0	0	0	0	0	0	0	0.01485	0	0.10916	0	0	0	0	0	0	0.19883	0	0	0	0	0	0	0	0	0	0	0	0	0	0	0	0	0	0	0	0	0	0	0	0	0	0	0	0	0
Mitsuokella_multacida	0	0	0	0	0	0	0	0	0	0	0.00814	0	0	0	0	0	0	0	0	0	0	0	0	0	0	0	0	0	0	0	0	0	0	0	0	0	0	0	0	0	0	0.04515	0	0	0	0	0	0	0
Bacteroides_salyersiae	0	0	0	0	0	0	0	0	0	0	0.00531	0	0	0	0	0	0	0	0	0	0	0	0	0	0	0	0	0	0	0	0	0	0	0	0	0	0	0.03397	0	0	0	0	0	0	0	0	0	0	0
Peptostreptococcus_stomatis	0	0	0	0	0	0	0	0	0	0	0.005	0	0.02451	0	0	0	0.0139	0.0194	0	0	0	0	0	0	0	0	0	0	0.00783	0	0	0.09964	0	0.01495	0	0	0	0	0	0	0	0	0.52956	0.00993	0	0	0	0	0
Parvimonas_micra	0	0	0	0	0	0	0	0	0	0	0.00437	0	0.04492	0	0	0	0	0.00089	0	0	0	0	0	0	0	0	0	0	0	0	0	0	0	0	0	0	0	0	0	0	0	0	0.06404	0.00532	0	0	0	0	0
Enterococcus_durans	0	0	0	0	0	0	0	0	0	0	0	0.09036	0	0	0	0	0	0	0	0	0	0	0	0	0	0	0.02002	0	0	0	0	0	0	0	0	0	0	0	0	0	0	0	0	0	0	0	0	0	0
Enterobacter_cloacae	0	0	0	0	0	0	0	0	0	0	0	0.01605	0	0	0	0	0	0	0	0	0	0	0	0	0	0	0.15431	0	0	0	0	0	0	0	0	0	0	0	0	0	0	0.00169	0	0	0	0	0	0	0.55045
Desulfovibrio_desulfuricans	0	0	0	0	0	0	0	0	0	0	0	0	0	0	0	0	0	0	0	0	0	0	0	0	0	0	0	0	0	0	0	0	0	0	0	0	0	0	0	0	0	0	0	0	0	0	0	0	0
Bacteroides_coprophilus	0	0	0	0	0	0	0	0	0	0	0	0	0.12293	0	0	0	0	0	0	0	0	0	0	0	0	0	0	0	0	0.04782	0	0	0	0.00266	0	0	0	0	0	0	0	0	0	0.00304	0	0	0	0	0
Actinomyces_cardiffensis	0	0	0	0	0	0	0	0	0	0	0	0	0.09221	0	0	0	0	0.00457	0	0	0	0	0	0	0	0	0	0	0	0	0	0	0	0.00318	0	0	0	0	0	0	0	0	0	0	0	0	0	0	0
Parabacteroides_goldsteinii	0	0	0	0	0	0	0	0	0	0	0	0	0.02557	0	0	0	0	0	0	0.35198	0	0	0	0	0	0.00102	0	0	0	0	0	0	0	0	0	0	0	0	0	0	0.02827	0.01073	0	0	0	0	0	0	0
Eubacterium_limosum	0	0	0	0	0	0	0	0	0	0	0	0	0.02356	0	0	0	0	0	0	0	0	0	0	0	0	0	0	0	0	0	0	0	0	0	0	0	0	0	0.02636	0	0	0	0	0	0	0	0	0	0
Streptococcus_constellatus	0	0	0	0	0	0	0	0	0	0	0	0	0.00732	0	0	0	0	0.00138	0	0	0	0	0	0	0	0	0	0	0	0	0.00472	0	0	0.00158	0	0	0	0	0	0	0	0	0	0.00245	0.00711	0	0	0	0
Coriobacteriaceae_bacterium_phI	0	0	0	0	0	0	0	0	0	0	0	0	0.00149	0	0	0	0	0	0	0	0	0	0	0	0	0	0	0	0	0	0	0	0.57266	0	0	0.03742	0	0	0	0	0.00926	0	0	0.00025	0	0	0	0.26441	0
Corynebacterium_casei	0	0	0	0	0	0	0	0	0	0	0	0	0	0.02092	0	0	0	0	0.00031	0	0	0	0	0	0	0	0	0	0	0	0	0	0	0	0	0	0	0	0	0	0	0	0	0	0	0.01173	0	0	0
Corynebacterium_durum	0	0	0	0	0	0	0	0	0	0	0	0	0	0.00136	0	0.00041	0.00929	0.00505	0.00036	0	0	0	0	0	0	0	0	0	0	0	0.02529	0.01673	0	0.01189	0	0	0	0	0	0	0	0	0	0	0.04922	0	0	0	0
Lactobacillus_parafarraginis	0	0	0	0	0	0	0	0	0	0	0	0	0	0	0.00518	0	0	0	0	0	0	0	0	0	0	0	0	0	0	0	0	0	0	0	0	0	0	0	0	0	0	0	0	0	0	0	0	0	0
Tetragenococcus_halophilus	0	0	0	0	0	0	0	0	0	0	0	0	0	0	0.0033	0	0	0	0	0	0	0	0	0	0	0	0	0	0	0	0	0	0	0	0	0	0	0	0	0	0	0	0	0	0	0	0	0	0
Clostridium_innocuum	0	0	0	0	0	0	0	0	0	0	0	0	0	0	0.00119	0	0.00314	0	0.0003	0	0	0	0	0	0	0	0	0	0	0	0	0.00097	0	0	0	0	0.00341	0.00118	0	0	0.00631	0.01281	0	0.00026	0	0.00237	0	0.04258	0
Pediococcus_unclassified	0	0	0	0	0	0	0	0	0	0	0	0	0	0	0	0	0	0	0	0	0	0	0	0	0	0	0	0	0	0	0	0	0	0	0	0	0	0	0	0	0	0	0	0	0	0	0	0	0
Lactobacillus_sakei	0	0	0	0	0	0	0	0	0	0	0	0	0	0	0	0.21728	0	0	0	0	0	0	0	0	0.5965	0	0	0	0	0	0	0	0	0	0	0	0	0	0	0	0	0.09101	0	0	0	0.00833	0	0.0086	0
Weissella_unclassified	0	0	0	0	0	0	0	0	0	0	0	0	0	0	0	0	0	0	0	0	0	0	0	0	0	0	0	0	0	0	0	0	0	0	0	0	0	0	0	0	0	0.0014	0	0	0	0	0	0	0
Lactobacillus_amylovorus	0	0	0	0	0	0	0	0	0	0	0	0	0	0	0	0	0	0	0	0	0	0	0	0	0	0	0	10.6783	0.05941	0	0	0	0	0	0	0	0	0	0	0	0	0	0	0	0	0	0	0	0
Lachnospiraceae_bacterium_4_1_37FAA	0	0	0	0	0	0	0	0	0	0	0	0	0	0	0	0	0	0	0	0	0	0	0	0	0	0	0	0	0	0	0	0	0.00086	0	0	0	0	0	0	0	0	0	0	0	0	0	0	0	0
Collinsella_stercoris	0	0	0	0	0	0	0	0	0	0	0	0	0	0	0	0	0.02142	0	0	0	0	0	0	0	0	0	0	0	0	0	0	0	0	0	0	0	0	0	0	0	0	0	0	0	0	0	0	0	0
Lactobacillus_crispatus	0	0	0	0	0	0	0	0	0	0	0	0	0	0	0	0	0.01649	0	0	0	0	0	0	0	0	0	0	0	0	0	0	0	0	0	0	0	0	0	0	0	0	0	0	0	0	0	0	0	0
Streptococcus_lutetiensis	0	0	0	0	0	0	0	0	0	0	0	0	0	0	0	0	0.01453	0	0	0	0	0	0	0	0	0	0	0	0	0	0	0	0	0	0	0	0	0	0	0	0	0	0	0	0	0	0	0	0
Lactobacillus_salivarius	0	0	0	0	0	0	0	0	0	0	0	0	0	0	0	0	0.01329	0	0	0	0.00787	0	0	0	0	0	0	0.07927	0	0.02473	0	0	0	0	0	0	0	0	0	0	0	0	0	0	0.07948	0	0	0	0.00439
Olsenella_profusa	0	0	0	0	0	0	0	0	0	0	0	0	0	0	0	0	0.01311	0	0	0	0	0	0	0	0	0	0	0	0	0	0	0	0	0	0	0	0	0	0	0	0	0	0	0	0	0	0	0	0
Streptococcus_agalactiae	0	0	0	0	0	0	0	0	0	0	0	0	0	0	0	0	0.01242	0	0	0	0	0	0	0	0	0	0	0	0	0	0.15717	0	0	0	0	0	0	0	0	0	0	0	0	0	0	0	0	0	0
Scardovia_inopinata	0	0	0	0	0	0	0	0	0	0	0	0	0	0	0	0	0.00579	0	0	0	0	0	0	0	0	0	0	0.00013	0	0	0	0	0	0	0	0	0	0	0	0	0	0	0	0	0	0	0	0.002	0
Atopobium_rimae	0	0	0	0	0	0	0	0	0	0	0	0	0	0	0	0	0.00493	0.0017	0	0	0	0	0	0	0	0	0	0	0	0	0	0	0	0	0	0	0	0	0	0	0	0	0	0	0	0	0	0	0
Lactobacillus_antri	0	0	0	0	0	0	0	0	0	0	0	0	0	0	0	0	0.00398	0	0	0	0	0	0	0	0	0	0	0	0	0	0	0	0	0	0	0	0	0	0	0	0	0	0	0	0	0	0	0	0
Streptococcus_infantarius	0	0	0	0	0	0	0	0	0	0	0	0	0	0	0	0	0.0026	0	0	0	0	0	0	0	0	0	0	0	0	0	0	0	0	0	0	0	0	0	0	0.39238	0	0	0	0	0	0	0	0	0
candidate_division_TM7_single_cell_isolate_TM7b	0	0	0	0	0	0	0	0	0	0	0	0	0	0	0	0	0	0	0	0	0	0	0	0	0	0	0	0	0	0	0	0	0	0	0	0	0	0	0	0	0	0	0.00139	0	0	0	0	0	0
Ruminococcus_sp_JC304	0	0	0	0	0	0	0	0	0	0	0	0	0	0	0	0	0	1.1072	0	0	0	0	0	0	0	0	0	0	0	0	1.31527	0.36806	0	0	0	0	0	0	0	0	0	1.00636	0	0.24686	0	0	0	0	4.801
Eggerthella_sp_HGA1	0	0	0	0	0	0	0	0	0	0	0	0	0	0	0	0	0	1.03504	0	0	0	0	0	0	0	0	0	0	0	0	0	0	0	0	0	0	0	0	0	0	0	0	0	0	0	0	0	0	0
Actinomyces_sp_ICM47	0	0	0	0	0	0	0	0	0	0	0	0	0	0	0	0	0	0.19636	0	0	0	0	0	0	0	0	0	0	0	0	0.12378	0.4982	0	0	0	0	0	0	0	0	0	0	0	0	0	0	0	0	0
Actinomyces_johnsonii	0	0	0	0	0	0	0	0	0	0	0	0	0	0	0	0	0	0.02225	0	0	0	0	0	0	0	0	0	0	0	0	0.0058	0	0	0	0	0	0	0	0	0	0	0	0	0	0	0	0	0	0
Clostridium_hylemonae	0	0	0	0	0	0	0	0	0	0	0	0	0	0	0	0	0	0.00731	0	0	0	0	0	0	0	0	0	0	0	0	0	0	0	0	0	0	0	0	0	0	0	0	0	0	0	0	0	0	0
Granulicatella_elegans	0	0	0	0	0	0	0	0	0	0	0	0	0	0	0	0	0	0.00691	0	0	0	0	0	0	0	0	0	0	0	0	0	0.02513	0	0	0	0	0	0	0	0	0	0	0	0	0	0	0	0	0
Alloscardovia_omnicolens	0	0	0	0	0	0	0	0	0	0	0	0	0	0	0	0	0	0.00232	0	0	0	0	0	0	0	0	0.03502	0	0	0	0.00346	0	0	0	0	0	0	0.00451	0	0	0	0	0	0	0	0	0	0.02931	0.01603
Staphylococcus_equorum	0	0	0	0	0	0	0	0	0	0	0	0	0	0	0	0	0	0	0.032	0	0	0	0	0	0	0	0	0	0	0	0	0	0	0	0	0	0	0	0	0	0	0.01173	0	0	0	0	0	0	0
Eubacterium_cylindroides	0	0	0	0	0	0	0	0	0	0	0	0	0	0	0	0	0	0	0.01569	0.77315	0	0	0	0	0	0	0	0	0	0.00566	0	0	0	0	0	0	0	0	0	0	0	0.28044	0	0	0	0	0	0	0
Coprobacillus_sp_29_1	0	0	0	0	0	0	0	0	0	0	0	0	0	0	0	0	0	0	0	0.21929	0	0	0	0	0	0	0	0	0	0	0	0	0	0	0	0.16612	0	0	0	0	0	0	0	0	0	0	0	0	0
Bilophila_wadsworthia	0	0	0	0	0	0	0	0	0	0	0	0	0	0	0	0	0	0	0	0.0461	0.01366	0.00155	0	0	0.01136	0.01406	0	0	0.05251	0.00095	0	0	0	0	0	0	0	0	0.18642	0.02177	0.00154	0	0	0.00053	0.00644	0	0	0	0
Parabacteroides_johnsonii	0	0	0	0	0	0	0	0	0	0	0	0	0	0	0	0	0	0	0	0.02281	0	0	0	0	0	0	0	0	0.02424	0.00045	0	0	0	0	0	0.30362	0	0	0	0	0	0	0	0.0004	0	0	0	0	0
Actinomyces_turicensis	0	0	0	0	0	0	0	0	0	0	0	0	0	0	0	0	0	0	0	0.0143	0	0	0	0	0	0	0	0	0	0	0	0	0	0	0	0	0	0	0	0	0	0	0.00169	0	0	0	0	0	0
Prevotella_timonensis	0	0	0	0	0	0	0	0	0	0	0	0	0	0	0	0	0	0	0	0.00409	0	0	0	0	0	0	0	0	0	0	0	0	0	0	0	0	0	0	0	0	0	0	0	0	0	0	0	0	0
Prevotella_bivia	0	0	0	0	0	0	0	0	0	0	0	0	0	0	0	0	0	0	0	0.00183	0	0	0	0	0	0	0	0	0.0025	0	0	0	0	0	0	0	0	0	0	0	0	0	0	0	0	0	0	0	0
Coprobacillus_sp_D6	0	0	0	0	0	0	0	0	0	0	0	0	0	0	0	0	0	0	0	0	0	0	0	0	0	0	0	0	0	0	0	0	0	0	0	0	0	0	0	0	0	0	0	0	0	0	0	0	0
Erysipelotrichaceae_bacterium_3_1_53	0	0	0	0	0	0	0	0	0	0	0	0	0	0	0	0	0	0	0	0	0	0	0	0	0	0	0	0.00475	0	0	0	0	0	0	0	0	0	0	0	0	0	0	0	0	0	0.01218	0	0.0377	0
Oxalobacter_formigenes	0	0	0	0	0	0	0	0	0	0	0	0	0	0	0	0	0	0	0	0	0.01409	0	0	0	0	0	0	0	0	0	0	0	0	0	0	0.18344	0	0	0	0	0	0	0	0	0	0	0	0	0
Ruminococcus_flavefaciens	0	0	0	0	0	0	0	0	0	0	0	0	0	0	0	0	0	0	0	0	0.00385	0	0	0.00191	0	0	0	0	0	0	0	0	0	0	0	0	0	0	0	0	0	0	0	0	0	0	0	0	0
Campylobacter_hominis	0	0	0	0	0	0	0	0	0	0	0	0	0	0	0	0	0	0	0	0	0.00268	0	0	0	0	0	0	0	0	0	0	0	0	0	0	0	0	0	0	0	0	0	0	0	0	0	0	0	0
Dialister_succinatiphilus	0	0	0	0	0	0	0	0	0	0	0	0	0	0	0	0	0	0	0	0	0	3.26046	0	0	0	0	0	0	0	0	0.56284	0	0	0	0	3.88171	0	0	0	0	0	0	0	0	0	0	0	0	0
Porphyromonas_bennonis	0	0	0	0	0	0	0	0	0	0	0	0	0	0	0	0	0	0	0	0	0	0.00196	0	0	0	0	0	0	0	0	0	0	0	0	0	0.00337	0	0	0	0	0	0.00237	0	0	0	0	0	0	0
Bartonella_unclassified	0	0	0	0	0	0	0	0	0	0	0	0	0	0	0	0	0	0	0	0	0	0	0	0	0	0	0	0	0	0	0	0.0113	0	0	0	0	0	0	0	0	0	0	0	0	0	0	0	0	0
Streptococcus_dysgalactiae	0	0	0	0	0	0	0	0	0	0	0	0	0	0	0	0	0	0	0	0	0	0	0.01212	0	0	0	0	0	0	0	0	0	0	0	0	0	0	0	0	0	0	0	0	0	0	0	0	0	0
Proteus_unclassified	0	0	0	0	0	0	0	0	0	0	0	0	0	0	0	0	0	0	0	0	0	0	0.00311	0	0	0	0	0	0	0	0	0	0	0	0	0	0	0	0	0	0	0	0	0	0	0	0	0	0
Alistipes_sp_AP11	0	0	0	0	0	0	0	0	0	0	0	0	0	0	0	0	0	0	0	0	0	0	0	0.42828	0.67311	0	0	0	0	0	0	0	0	0	0	0.53978	0	0	0	0	0	0	0	0	0	0	0	0	0
Klebsiella_oxytoca	0	0	0	0	0	0	0	0	0	0	0	0	0	0	0	0	0	0	0	0	0	0	0	0.00103	0	0	0	0	0	0.10122	0.07596	0	0	0.05611	0	0	6.7039	0	0.016	0	0	0	0	0.0557	0	0	0	0	0.01467
Haemophilus_pittmaniae	0	0	0	0	0	0	0	0	0	0	0	0	0	0	0	0	0	0	0	0	0	0	0	0.00052	0	0	0	0	0	0	0	0	0	0	0	0	0	0	0	0	0	0	0	0	0	0	0	0	0
Caulobacter_unclassified	0	0	0	0	0	0	0	0	0	0	0	0	0	0	0	0	0	0	0	0	0	0	0	0	0	0	0	0	0	0	0	0	0	0	0	0	0	0	0	0	0	0	0	0	0	0	0	0	0
Neisseria_unclassified	0	0	0	0	0	0	0	0	0	0	0	0	0	0	0	0	0	0	0	0	0	0	0	0	0	0	0	0	0	0	0	0	0	0	0	0	0	0	0	0	0	0	0	0	0	0	0	0	0
Odoribacter_laneus	0	0	0	0	0	0	0	0	0	0	0	0	0	0	0	0	0	0	0	0	0	0	0	0	0.89698	0	0	0	0	0	0	0	0	0	0	0	0	0	0	0	0	0	0	0	0	0	0.05365	0	0
Bacteroides_oleiciplenus	0	0	0	0	0	0	0	0	0	0	0	0	0	0	0	0	0	0	0	0	0	0	0	0	0.00036	0	0	0	0	0	0	0	0	0	0	0	0	0	0	0	0	0	0	0	0	0	0	0	0
Butyricicoccus_pullicaecorum	0	0	0	0	0	0	0	0	0	0	0	0	0	0	0	0	0	0	0	0	0	0	0	0	0	0	0	0	0	0	0	0	0	0	0	0	0	0	0	0.00156	0	0	0	0.00392	0	0	0	0	0
Clostridium_sp_KLE_1755	0	0	0	0	0	0	0	0	0	0	0	0	0	0	0	0	0	0	0	0	0	0	0	0	0	0	11.4592	0	0	0	0	0	0	0	0	0	0	0	0	0	0	0	0	0	0.67243	0	0	0	0
Pantoea_unclassified	0	0	0	0	0	0	0	0	0	0	0	0	0	0	0	0	0	0	0	0	0	0	0	0	0	0	0.06744	0	0	0.03765	0	0	0	0	0	0	0.07262	0	0	0	0.01265	0	0	0.04291	0	0	0	0	0
Bifidobacterium_breve	0	0	0	0	0	0	0	0	0	0	0	0	0	0	0	0	0	0	0	0	0	0	0	0	0	0	0	8.30666	0.03646	0	0	0	0	0	0	0	0	0	0	0	0	0	0	0	0	0.00094	0	0	0
Lactobacillus_mucosae	0	0	0	0	0	0	0	0	0	0	0	0	0	0	0	0	0	0	0	0	0	0	0	0	0	0	0	4.38336	0.01647	0	0	0	0	0.00223	0	0.02098	0	0	0	0	0.15276	0	0	0	0.00643	0	0	0	0
Bifidobacterium_pseudolongum	0	0	0	0	0	0	0	0	0	0	0	0	0	0	0	0	0	0	0	0	0	0	0	0	0	0	0	1.73537	0	0	0	0	0	0	0	0	0	0	0	0	0	0	0	0	0	0	0	0	0
Achromobacter_unclassified	0	0	0	0	0	0	0	0	0	0	0	0	0	0	0	0	0	0	0	0	0	0	0	0	0	0	0	0.01414	0	0	0	0	0	0	0	0	0	0	0	0	0	0	0	0	0	0	0	0	0
Achromobacter_piechaudii	0	0	0	0	0	0	0	0	0	0	0	0	0	0	0	0	0	0	0	0	0	0	0	0	0	0	0	0.00798	0	0	0	0	0	0	0	0	0	0	0	0	0	0	0	0	0	0	0	0	0
Bordetella_unclassified	0	0	0	0	0	0	0	0	0	0	0	0	0	0	0	0	0	0	0	0	0	0	0	0	0	0	0	0.0029	0	0	0	0	0	0	0	0	0	0	0	0	0	0	0	0	0	0	0	0	0
Peptostreptococcus_anaerobius	0	0	0	0	0	0	0	0	0	0	0	0	0	0	0	0	0	0	0	0	0	0	0	0	0	0	0	0	0.0064	0.01193	0	0.00846	0	0	0	0	0	0	0	0	0	0	0	0	0	0	0	0	0
Prevotella_disiens	0	0	0	0	0	0	0	0	0	0	0	0	0	0	0	0	0	0	0	0	0	0	0	0	0	0	0	0	0.00428	0	0	0	0	0	0	0	0	0	0	0	0	0	0	0	0	0	0	0	0
Acidaminococcus_fermentans	0	0	0	0	0	0	0	0	0	0	0	0	0	0	0	0	0	0	0	0	0	0	0	0	0	0	0	0	0.00404	0	0	0	0	0	0	0	0.00053	0	0	0	0	0	0	0	0	0	0	0	0
Actinomyces_sp_HPA0247	0	0	0	0	0	0	0	0	0	0	0	0	0	0	0	0	0	0	0	0	0	0	0	0	0	0	0	0	0	0.10588	0	0	0	0	0	0	0	0	0	0	0	0	0	0	0	0	0	0	0
Eggerthella_sp_1_3_56FAA	0	0	0	0	0	0	0	0	0	0	0	0	0	0	0	0	0	0	0	0	0	0	0	0	0	0	0	0	0	0.0784	0	0.11696	0.7973	0	0	0	0.20267	0	2.58558	0	0	0	0	0	0	0.16651	0	0.44769	0
Porphyromonas_uenonis	0	0	0	0	0	0	0	0	0	0	0	0	0	0	0	0	0	0	0	0	0	0	0	0	0	0	0	0	0	0.04501	0	0	0	0	0	0	0	0	0	0	0	0	0	0	0	0	0	0	0
Porphyromonas_somerae	0	0	0	0	0	0	0	0	0	0	0	0	0	0	0	0	0	0	0	0	0	0	0	0	0	0	0	0	0	0.04472	0	0.01235	0	0	0	0	0	0	0	0	0	0.00931	0	0	0	0	0	0	0
Halomonas_unclassified	0	0	0	0	0	0	0	0	0	0	0	0	0	0	0	0	0	0	0	0	0	0	0	0	0	0	0	0	0	0.00978	0	0	0	0	0	0	0	0	0	0	0	0	0	0	0	0	0	0	0
Megasphaera_elsdenii	0	0	0	0	0	0	0	0	0	0	0	0	0	0	0	0	0	0	0	0	0	0	0	0	0	0	0	0	0	0.00387	0	0	0	0	0	0	0	0	0	0	0	0	0	0	0	0	0	0	0
Megasphaera_micronuciformis	0	0	0	0	0	0	0	0	0	0	0	0	0	0	0	0	0	0	0	0	0	0	0	0	0	0	0	0	0	0.00308	0	0	0	0	0	0	0	0.00413	0	0	0	0	0	0	0	0	0	0	0
Porphyromonas_asaccharolytica	0	0	0	0	0	0	0	0	0	0	0	0	0	0	0	0	0	0	0	0	0	0	0	0	0	0	0	0	0	0.00014	0	0	0	0	0	0	0	0	0	0	0	0	0.00589	0	0	0	0	0	0
Yersinia_unclassified	0	0	0	0	0	0	0	0	0	0	0	0	0	0	0	0	0	0	0	0	0	0	0	0	0	0	0	0	0	0	0	0	0	0	0	0	0	0	0	0	0	0	0	0	0	0	0	0	0
Cronobacter_unclassified	0	0	0	0	0	0	0	0	0	0	0	0	0	0	0	0	0	0	0	0	0	0	0	0	0	0	0	0	0	0	0	0	0	0	0	0	0	0	0	0	0	0	0	0	0	0	0	0	0
Lactobacillus_ruminis	0	0	0	0	0	0	0	0	0	0	0	0	0	0	0	0	0	0	0	0	0	0	0	0	0	0	0	0	0	0	0.06084	0	0	0	0	0	0	0	0	0	0	0	0	0	0	0	0	0	0
Lactobacillus_helveticus	0	0	0	0	0	0	0	0	0	0	0	0	0	0	0	0	0	0	0	0	0	0	0	0	0	0	0	0	0	0	0.01513	0	0	0	0	0	0	0	0	0	0	0	0	0	0	0	0	0	0
Actinobaculum_unclassified	0	0	0	0	0	0	0	0	0	0	0	0	0	0	0	0	0	0	0	0	0	0	0	0	0	0	0	0	0	0	0.00904	0	0	0	0	0	0	0	0	0	0	0	0	0	0	0	0	0	0
Rothia_aeria	0	0	0	0	0	0	0	0	0	0	0	0	0	0	0	0	0	0	0	0	0	0	0	0	0	0	0	0	0	0	0.00374	0	0	0	0	0	0	0	0	0	0	0	0	0	0	0	0	0	0
Eubacterium_saphenum	0	0	0	0	0	0	0	0	0	0	0	0	0	0	0	0	0	0	0	0	0	0	0	0	0	0	0	0	0	0	0	0	0	0	0	0	0	0	0	0	0	0	0	0	0	0	0	0	0.01892
Actinomyces_sp_ICM39	0	0	0	0	0	0	0	0	0	0	0	0	0	0	0	0	0	0	0	0	0	0	0	0	0	0	0	0	0	0	0	0.31505	0	0	0	0	0	0	0	0	0	0	0	0	0	0	0	0	0
Shigella_sonnei	0	0	0	0	0	0	0	0	0	0	0	0	0	0	0	0	0	0	0	0	0	0	0	0	0	0	0	0	0	0	0	0.01872	0	0	0	0	0	0	0	0	0	0	0	0	0	0	0	0	0
Fusobacterium_periodonticum	0	0	0	0	0	0	0	0	0	0	0	0	0	0	0	0	0	0	0	0	0	0	0	0	0	0	0	0	0	0	0	0.01168	0	0	0	0	0	0	0	0	0	0	0	0	0	0	0	0	0
Stomatobaculum_longum	0	0	0	0	0	0	0	0	0	0	0	0	0	0	0	0	0	0	0	0	0	0	0	0	0	0	0	0	0	0	0	0.00205	0	0	0	0	0	0	0	0	0	0	0	0	0	0	0	0.00444	0
Peptoniphilus_lacrimalis	0	0	0	0	0	0	0	0	0	0	0	0	0	0	0	0	0	0	0	0	0	0	0	0	0	0	0	0	0	0	0	0.00096	0	0	0	0	0	0	0	0	0	0	0	0	0	0	0	0	0
Blautia_hansenii	0	0	0	0	0	0	0	0	0	0	0	0	0	0	0	0	0	0	0	0	0	0	0	0	0	0	0	0	0	0	0	0.00053	0	0	0	0	0	0	0	0	0	0	0	0	0	0	0	0	0
Collinsella_unclassified	0	0	0	0	0	0	0	0	0	0	0	0	0	0	0	0	0	0	0	0	0	0	0	0	0	0	0	0	0	0	0	0	0.00771	0	0	0	0	0	0	0	0	0	0	0	0	0.00023	0	0	0
Streptococcus_parauberis	0	0	0	0	0	0	0	0	0	0	0	0	0	0	0	0	0	0	0	0	0	0	0	0	0	0	0	0	0	0	0	0	0.00176	0	0	0	0	0	0	0	0	0	0	0	0	0	0	0	0
Brevibacterium_unclassified	0	0	0	0	0	0	0	0	0	0	0	0	0	0	0	0	0	0	0	0	0	0	0	0	0	0	0	0	0	0	0	0	0	0.00968	0	0	0	0	0	0	0	0	0	0.01035	0	0	0	0	0
Enterococcus_casseliflavus	0	0	0	0	0	0	0	0	0	0	0	0	0	0	0	0	0	0	0	0	0	0	0	0	0	0	0	0	0	0	0	0	0	0.00835	0	0	0	0	0	0	0	0	0	0	0	0	0	0	0
Lactobacillus_sanfranciscensis	0	0	0	0	0	0	0	0	0	0	0	0	0	0	0	0	0	0	0	0	0	0	0	0	0	0	0	0	0	0	0	0	0	0	0.02385	0	0	0	0	0	0	0	0	0	0	0	0	0	0
Leuconostoc_lactis	0	0	0	0	0	0	0	0	0	0	0	0	0	0	0	0	0	0	0	0	0	0	0	0	0	0	0	0	0	0	0	0	0	0	0	0.03068	0	0	0	0	0	0	0	0	0	0	0	0	0
Acidaminococcus_intestini	0	0	0	0	0	0	0	0	0	0	0	0	0	0	0	0	0	0	0	0	0	0	0	0	0	0	0	0	0	0	0	0	0	0	0	0.01363	0.02027	0	0	0	0	0	0	0	0	0	0	0	0
Holdemania_sp_AP2	0	0	0	0	0	0	0	0	0	0	0	0	0	0	0	0	0	0	0	0	0	0	0	0	0	0	0	0	0	0	0	0	0	0	0	0	0.35969	0	0	0	0	0	0	0	0	0	0	0	0
Lactobacillus_johnsonii	0	0	0	0	0	0	0	0	0	0	0	0	0	0	0	0	0	0	0	0	0	0	0	0	0	0	0	0	0	0	0	0	0	0	0	0	0.06653	0	0	0	0	0	0	0	0	0	0	0	0
Cellvibrio_unclassified	0	0	0	0	0	0	0	0	0	0	0	0	0	0	0	0	0	0	0	0	0	0	0	0	0	0	0	0	0	0	0	0	0	0	0	0	0	0	0	0	0	0	0	0	0	0	0	0	0
Bulleidia_extructa	0	0	0	0	0	0	0	0	0	0	0	0	0	0	0	0	0	0	0	0	0	0	0	0	0	0	0	0	0	0	0	0	0	0	0	0	0	0.02483	0	0	0	0	0	0	0	0	0	0	0
Citrobacter_freundii	0	0	0	0	0	0	0	0	0	0	0	0	0	0	0	0	0	0	0	0	0	0	0	0	0	0	0	0	0	0	0	0	0	0	0	0	0	0	0.25824	0	0	0	0	0	0	0	0	0	0.00486
Alcaligenes_unclassified	0	0	0	0	0	0	0	0	0	0	0	0	0	0	0	0	0	0	0	0	0	0	0	0	0	0	0	0	0	0	0	0	0	0	0	0	0	0	0.03729	0	0	0	0	0	0	0	0	0	0
Rhodococcus_erythropolis	0	0	0	0	0	0	0	0	0	0	0	0	0	0	0	0	0	0	0	0	0	0	0	0	0	0	0	0	0	0	0	0	0	0	0	0	0	0	0.00877	0	0	0	0	0	0	0	0	0	0
Xanthomonas_arboricola	0	0	0	0	0	0	0	0	0	0	0	0	0	0	0	0	0	0	0	0	0	0	0	0	0	0	0	0	0	0	0	0	0	0	0	0	0	0	0	0	0	0	0	0	0	0	0	0	0
Leuconostoc_carnosum	0	0	0	0	0	0	0	0	0	0	0	0	0	0	0	0	0	0	0	0	0	0	0	0	0	0	0	0	0	0	0	0	0	0	0	0	0	0	0	0	0	0.09379	0	0	0	0	0	0	0
Weissella_cibaria	0	0	0	0	0	0	0	0	0	0	0	0	0	0	0	0	0	0	0	0	0	0	0	0	0	0	0	0	0	0	0	0	0	0	0	0	0	0	0	0	0	0.05415	0	0	0	0	0	0	0
Staphylococcus_aureus	0	0	0	0	0	0	0	0	0	0	0	0	0	0	0	0	0	0	0	0	0	0	0	0	0	0	0	0	0	0	0	0	0	0	0	0	0	0	0	0	0	0	0.04821	0	0	0	0	0	0
Ruminococcus_champanellensis	0	0	0	0	0	0	0	0	0	0	0	0	0	0	0	0	0	0	0	0	0	0	0	0	0	0	0	0	0	0	0	0	0	0	0	0	0	0	0	0	0	0	0.03713	0	0	0	0	0	0
Eikenella_corrodens	0	0	0	0	0	0	0	0	0	0	0	0	0	0	0	0	0	0	0	0	0	0	0	0	0	0	0	0	0	0	0	0	0	0	0	0	0	0	0	0	0	0	0.00256	0	0	0	0	0	0
Clostridium_sp_SS2_1	0	0	0	0	0	0	0	0	0	0	0	0	0	0	0	0	0	0	0	0	0	0	0	0	0	0	0	0	0	0	0	0	0	0	0	0	0	0	0	0	0	0	0	0	0	0	0	0	0
Cardiobacterium_valvarum	0	0	0	0	0	0	0	0	0	0	0	0	0	0	0	0	0	0	0	0	0	0	0	0	0	0	0	0	0	0	0	0	0	0	0	0	0	0	0	0	0	0	0	0	0.03956	0	0	0	0
Cardiobacterium_hominis	0	0	0	0	0	0	0	0	0	0	0	0	0	0	0	0	0	0	0	0	0	0	0	0	0	0	0	0	0	0	0	0	0	0	0	0	0	0	0	0	0	0	0	0	0.00915	0	0	0	0
Corynebacterium_propinquum	0	0	0	0	0	0	0	0	0	0	0	0	0	0	0	0	0	0	0	0	0	0	0	0	0	0	0	0	0	0	0	0	0	0	0	0	0	0	0	0	0	0	0	0	0.00401	0	0	0	0
Staphylococcus_carnosus	0	0	0	0	0	0	0	0	0	0	0	0	0	0	0	0	0	0	0	0	0	0	0	0	0	0	0	0	0	0	0	0	0	0	0	0	0	0	0	0	0	0	0	0	0	0.02085	0	0	0
Pediococcus_pentosaceus	0	0	0	0	0	0	0	0	0	0	0	0	0	0	0	0	0	0	0	0	0	0	0	0	0	0	0	0	0	0	0	0	0	0	0	0	0	0	0	0	0	0	0	0	0	0.00567	0	0	0
Leifsonia_unclassified	0	0	0	0	0	0	0	0	0	0	0	0	0	0	0	0	0	0	0	0	0	0	0	0	0	0	0	0	0	0	0	0	0	0	0	0	0	0	0	0	0	0	0	0	0	0	0	0	0
Lactobacillus_vaginalis	0	0	0	0	0	0	0	0	0	0	0	0	0	0	0	0	0	0	0	0	0	0	0	0	0	0	0	0	0	0	0	0	0	0	0	0	0	0	0	0	0	0	0	0	0	0	0	0.00355	0
Bacteroides_fluxus	0	0	0	0	0	0	0	0	0	0	0	0	0	0	0	0	0	0	0	0	0	0	0	0	0	0	0	0	0	0	0	0	0	0	0	0	0	0	0	0	0	0	0	0	0	0	0	0	0.12035
Chlamydophila_unclassified	0	0	0	0	0	0	0	0	0	0	0	0	0	0	0	0	0	0	0	0	0	0	0	0	0	0	0	0	0	0	0	0	0	0	0	0	0	0	0	0	0	0	0	0	0	0	0	0	0
Collinsella_intestinalis	0	0	0	0	0	0	0	0	0	0	0	0	0	0	0	0	0	0	0	0	0	0	0	0	0	0	0	0	0	0	0	0	0	0	0	0	0	0	0	0	0	0	0	0	0	0	0	0	0
Rhodococcus_qingshengii	0	0	0	0	0	0	0	0	0	0	0	0	0	0	0	0	0	0	0	0	0	0	0	0	0	0	0	0	0	0	0	0	0	0	0	0	0	0	0	0	0	0	0	0	0	0	0	0	0
Comamonas_unclassified	0	0	0	0	0	0	0	0	0	0	0	0	0	0	0	0	0	0	0	0	0	0	0	0	0	0	0	0	0	0	0	0	0	0	0	0	0	0	0	0	0	0	0	0	0	0	0	0	0
Lactobacillus_oris	0	0	0	0	0	0	0	0	0	0	0	0	0	0	0	0	0	0	0	0	0	0	0	0	0	0	0	0	0	0	0	0	0	0	0	0	0	0	0	0	0	0	0	0	0	0	0	0	0
Lactobacillus_ultunensis	0	0	0	0	0	0	0	0	0	0	0	0	0	0	0	0	0	0	0	0	0	0	0	0	0	0	0	0	0	0	0	0	0	0	0	0	0	0	0	0	0	0	0	0	0	0	0	0	0
Cryptobacterium_curtum	0	0	0	0	0	0	0	0	0	0	0	0	0	0	0	0	0	0	0	0	0	0	0	0	0	0	0	0	0	0	0	0	0	0	0	0	0	0	0	0	0	0	0	0	0	0	0	0	0
Corynebacterium_kroppenstedtii	0	0	0	0	0	0	0	0	0	0	0	0	0	0	0	0	0	0	0	0	0	0	0	0	0	0	0	0	0	0	0	0	0	0	0	0	0	0	0	0	0	0	0	0	0	0	0	0	0
Enterococcus_gallinarum	0	0	0	0	0	0	0	0	0	0	0	0	0	0	0	0	0	0	0	0	0	0	0	0	0	0	0	0	0	0	0	0	0	0	0	0	0	0	0	0	0	0	0	0	0	0	0	0	0
Clostridium_perfringens	0	0	0	0	0	0	0	0	0	0	0	0	0	0	0	0	0	0	0	0	0	0	0	0	0	0	0	0	0	0	0	0	0	0	0	0	0	0	0	0	0	0	0	0	0	0	0	0	0
Leuconostoc_unclassified	0	0	0	0	0	0	0	0	0	0	0	0	0	0	0	0	0	0	0	0	0	0	0	0	0	0	0	0	0	0	0	0	0	0	0	0	0	0	0	0	0	0	0	0	0	0	0	0	0
Propionibacterium_acidipropionici	0	0	0	0	0	0	0	0	0	0	0	0	0	0	0	0	0	0	0	0	0	0	0	0	0	0	0	0	0	0	0	0	0	0	0	0	0	0	0	0	0	0	0	0	0	0	0	0	0
Streptococcus_oligofermentans	0	0	0	0	0	0	0	0	0	0	0	0	0	0	0	0	0	0	0	0	0	0	0	0	0	0	0	0	0	0	0	0	0	0	0	0	0	0	0	0	0	0	0	0	0	0	0	0	0
Lactobacillus_animalis	0	0	0	0	0	0	0	0	0	0	0	0	0	0	0	0	0	0	0	0	0	0	0	0	0	0	0	0	0	0	0	0	0	0	0	0	0	0	0	0	0	0	0	0	0	0	0	0	0
Aggregatibacter_unclassified	0	0	0	0	0	0	0	0	0	0	0	0	0	0	0	0	0	0	0	0	0	0	0	0	0	0	0	0	0	0	0	0	0	0	0	0	0	0	0	0	0	0	0	0	0	0	0	0	0
Prevotella_histicola	0	0	0	0	0	0	0	0	0	0	0	0	0	0	0	0	0	0	0	0	0	0	0	0	0	0	0	0	0	0	0	0	0	0	0	0	0	0	0	0	0	0	0	0	0	0	0	0	0
Haemophilus_haemolyticus	0	0	0	0	0	0	0	0	0	0	0	0	0	0	0	0	0	0	0	0	0	0	0	0	0	0	0	0	0	0	0	0	0	0	0	0	0	0	0	0	0	0	0	0	0	0	0	0	0
Lachnospiraceae_bacterium_2_1_46FAA	0	0	0	0	0	0	0	0	0	0	0	0	0	0	0	0	0	0	0	0	0	0	0	0	0	0	0	0	0	0	0	0	0	0	0	0	0	0	0	0	0	0	0	0	0	0	0	0	0
Enterococcus_dispar	0	0	0	0	0	0	0	0	0	0	0	0	0	0	0	0	0	0	0	0	0	0	0	0	0	0	0	0	0	0	0	0	0	0	0	0	0	0	0	0	0	0	0	0	0	0	0	0	0
Raoultella_ornithinolytica	0	0	0	0	0	0	0	0	0	0	0	0	0	0	0	0	0	0	0	0	0	0	0	0	0	0	0	0	0	0	0	0	0	0	0	0	0	0	0	0	0	0	0	0	0	0	0	0	0
Marvinbryantia_formatexigens	0	0	0	0	0	0	0	0	0	0	0	0	0	0	0	0	0	0	0	0	0	0	0	0	0	0	0	0	0	0	0	0	0	0	0	0	0	0	0	0	0	0	0	0	0	0	0	0	0
Hafnia_alvei	0	0	0	0	0	0	0	0	0	0	0	0	0	0	0	0	0	0	0	0	0	0	0	0	0	0	0	0	0	0	0	0	0	0	0	0	0	0	0	0	0	0	0	0	0	0	0	0	0
Shigella_flexneri	0	0	0	0	0	0	0	0	0	0	0	0	0	0	0	0	0	0	0	0	0	0	0	0	0	0	0	0	0	0	0	0	0	0	0	0	0	0	0	0	0	0	0	0	0	0	0	0	0
Staphylococcus_saprophyticus	0	0	0	0	0	0	0	0	0	0	0	0	0	0	0	0	0	0	0	0	0	0	0	0	0	0	0	0	0	0	0	0	0	0	0	0	0	0	0	0	0	0	0	0	0	0	0	0	0
Lactobacillus_farciminis	0	0	0	0	0	0	0	0	0	0	0	0	0	0	0	0	0	0	0	0	0	0	0	0	0	0	0	0	0	0	0	0	0	0	0	0	0	0	0	0	0	0	0	0	0	0	0	0	0
Lactobacillus_brevis	0	0	0	0	0	0	0	0	0	0	0	0	0	0	0	0	0	0	0	0	0	0	0	0	0	0	0	0	0	0	0	0	0	0	0	0	0	0	0	0	0	0	0	0	0	0	0	0	0
Bavariicoccus_seileri	0	0	0	0	0	0	0	0	0	0	0	0	0	0	0	0	0	0	0	0	0	0	0	0	0	0	0	0	0	0	0	0	0	0	0	0	0	0	0	0	0	0	0	0	0	0	0	0	0
Fusobacterium_necrophorum	0	0	0	0	0	0	0	0	0	0	0	0	0	0	0	0	0	0	0	0	0	0	0	0	0	0	0	0	0	0	0	0	0	0	0	0	0	0	0	0	0	0	0	0	0	0	0	0	0
Prevotella_melaninogenica	0	0	0	0	0	0	0	0	0	0	0	0	0	0	0	0	0	0	0	0	0	0	0	0	0	0	0	0	0	0	0	0	0	0	0	0	0	0	0	0	0	0	0	0	0	0	0	0	0
Succinatimonas_hippei	0	0	0	0	0	0	0	0	0	0	0	0	0	0	0	0	0	0	0	0	0	0	0	0	0	0	0	0	0	0	0	0	0	0	0	0	0	0	0	0	0	0	0	0	0	0	0	0	0
Lactobacillus_reuteri	0	0	0	0	0	0	0	0	0	0	0	0	0	0	0	0	0	0	0	0	0	0	0	0	0	0	0	0	0	0	0	0	0	0	0	0	0	0	0	0	0	0	0	0	0	0	0	0	0
Prevotella_intermedia	0	0	0	0	0	0	0	0	0	0	0	0	0	0	0	0	0	0	0	0	0	0	0	0	0	0	0	0	0	0	0	0	0	0	0	0	0	0	0	0	0	0	0	0	0	0	0	0	0
Bacteroides_sp_2_1_22	0	0	0	0	0	0	0	0	0	0	0	0	0	0	0	0	0	0	0	0	0	0	0	0	0	0	0	0	0	0	0	0	0	0	0	0	0	0	0	0	0	0	0	0	0	0	0	0	0
Staphylococcus_haemolyticus	0	0	0	0	0	0	0	0	0	0	0	0	0	0	0	0	0	0	0	0	0	0	0	0	0	0	0	0	0	0	0	0	0	0	0	0	0	0	0	0	0	0	0	0	0	0	0	0	0
Staphylococcus_epidermidis	0	0	0	0	0	0	0	0	0	0	0	0	0	0	0	0	0	0	0	0	0	0	0	0	0	0	0	0	0	0	0	0	0	0	0	0	0	0	0	0	0	0	0	0	0	0	0	0	0
Collinsella_tanakaei	0	0	0	0	0	0	0	0	0	0	0	0	0	0	0	0	0	0	0	0	0	0	0	0	0	0	0	0	0	0	0	0	0	0	0	0	0	0	0	0	0	0	0	0	0	0	0	0	0
Chlorobium_phaeobacteroides	0	0	0	0	0	0	0	0	0	0	0	0	0	0	0	0	0	0	0	0	0	0	0	0	0	0	0	0	0	0	0	0	0	0	0	0	0	0	0	0	0	0	0	0	0	0	0	0	0
Enterococcus_raffinosus	0	0	0	0	0	0	0	0	0	0	0	0	0	0	0	0	0	0	0	0	0	0	0	0	0	0	0	0	0	0	0	0	0	0	0	0	0	0	0	0	0	0	0	0	0	0	0	0	0
Campylobacter_ureolyticus	0	0	0	0	0	0	0	0	0	0	0	0	0	0	0	0	0	0	0	0	0	0	0	0	0	0	0	0	0	0	0	0	0	0	0	0	0	0	0	0	0	0	0	0	0	0	0	0	0
Morganella_morganii	0	0	0	0	0	0	0	0	0	0	0	0	0	0	0	0	0	0	0	0	0	0	0	0	0	0	0	0	0	0	0	0	0	0	0	0	0	0	0	0	0	0	0	0	0	0	0	0	0
Porphyromonas_gingivalis	0	0	0	0	0	0	0	0	0	0	0	0	0	0	0	0	0	0	0	0	0	0	0	0	0	0	0	0	0	0	0	0	0	0	0	0	0	0	0	0	0	0	0	0	0	0	0	0	0
Atopobium_minutum	0	0	0	0	0	0	0	0	0	0	0	0	0	0	0	0	0	0	0	0	0	0	0	0	0	0	0	0	0	0	0	0	0	0	0	0	0	0	0	0	0	0	0	0	0	0	0	0	0
Oscillibacter_sp_KLE_1745	0	0	0	0	0	0	0	0	0	0	0	0	0	0	0	0	0	0	0	0	0	0	0	0	0	0	0	0	0	0	0	0	0	0	0	0	0	0	0	0	0	0	0	0	0	0	0	0	0
Streptococcus_downei	0	0	0	0	0	0	0	0	0	0	0	0	0	0	0	0	0	0	0	0	0	0	0	0	0	0	0	0	0	0	0	0	0	0	0	0	0	0	0	0	0	0	0	0	0	0	0	0	0
Gardnerella_vaginalis	0	0	0	0	0	0	0	0	0	0	0	0	0	0	0	0	0	0	0	0	0	0	0	0	0	0	0	0	0	0	0	0	0	0	0	0	0	0	0	0	0	0	0	0	0	0	0	0	0
Alloprevotella_unclassified	0	0	0	0	0	0	0	0	0	0	0	0	0	0	0	0	0	0	0	0	0	0	0	0	0	0	0	0	0	0	0	0	0	0	0	0	0	0	0	0	0	0	0	0	0	0	0	0	0
Cellulophaga_unclassified	0	0	0	0	0	0	0	0	0	0	0	0	0	0	0	0	0	0	0	0	0	0	0	0	0	0	0	0	0	0	0	0	0	0	0	0	0	0	0	0	0	0	0	0	0	0	0	0	0
Mobiluncus_unclassified	0	0	0	0	0	0	0	0	0	0	0	0	0	0	0	0	0	0	0	0	0	0	0	0	0	0	0	0	0	0	0	0	0	0	0	0	0	0	0	0	0	0	0	0	0	0	0	0	0
Prevotella_denticola	0	0	0	0	0	0	0	0	0	0	0	0	0	0	0	0	0	0	0	0	0	0	0	0	0	0	0	0	0	0	0	0	0	0	0	0	0	0	0	0	0	0	0	0	0	0	0	0	0
Alloprevotella_tannerae	0	0	0	0	0	0	0	0	0	0	0	0	0	0	0	0	0	0	0	0	0	0	0	0	0	0	0	0	0	0	0	0	0	0	0	0	0	0	0	0	0	0	0	0	0	0	0	0	0
Prevotella_nigrescens	0	0	0	0	0	0	0	0	0	0	0	0	0	0	0	0	0	0	0	0	0	0	0	0	0	0	0	0	0	0	0	0	0	0	0	0	0	0	0	0	0	0	0	0	0	0	0	0	0
Selenomonas_sputigena	0	0	0	0	0	0	0	0	0	0	0	0	0	0	0	0	0	0	0	0	0	0	0	0	0	0	0	0	0	0	0	0	0	0	0	0	0	0	0	0	0	0	0	0	0	0	0	0	0
Campylobacter_gracilis	0	0	0	0	0	0	0	0	0	0	0	0	0	0	0	0	0	0	0	0	0	0	0	0	0	0	0	0	0	0	0	0	0	0	0	0	0	0	0	0	0	0	0	0	0	0	0	0	0
Prevotella_oris	0	0	0	0	0	0	0	0	0	0	0	0	0	0	0	0	0	0	0	0	0	0	0	0	0	0	0	0	0	0	0	0	0	0	0	0	0	0	0	0	0	0	0	0	0	0	0	0	0
Slackia_exigua	0	0	0	0	0	0	0	0	0	0	0	0	0	0	0	0	0	0	0	0	0	0	0	0	0	0	0	0	0	0	0	0	0	0	0	0	0	0	0	0	0	0	0	0	0	0	0	0	0
Anaerococcus_obesiensis	0	0	0	0	0	0	0	0	0	0	0	0	0	0	0	0	0	0	0	0	0	0	0	0	0	0	0	0	0	0	0	0	0	0	0	0	0	0	0	0	0	0	0	0	0	0	0	0	0
Bacteroides_sp_1_1_6	0	0	0	0	0	0	0	0	0	0	0	0	0	0	0	0	0	0	0	0	0	0	0	0	0	0	0	0	0	0	0	0	0	0	0	0	0	0	0	0	0	0	0	0	0	0	0	0	0
Pyramidobacter_piscolens	0	0	0	0	0	0	0	0	0	0	0	0	0	0	0	0	0	0	0	0	0	0	0	0	0	0	0	0	0	0	0	0	0	0	0	0	0	0	0	0	0	0	0	0	0	0	0	0	0
Lactobacillus_iners	0	0	0	0	0	0	0	0	0	0	0	0	0	0	0	0	0	0	0	0	0	0	0	0	0	0	0	0	0	0	0	0	0	0	0	0	0	0	0	0	0	0	0	0	0	0	0	0	0
Gemella_bergeri	0	0	0	0	0	0	0	0	0	0	0	0	0	0	0	0	0	0	0	0	0	0	0	0	0	0	0	0	0	0	0	0	0	0	0	0	0	0	0	0	0	0	0	0	0	0	0	0	0
Peptoniphilus_harei	0	0	0	0	0	0	0	0	0	0	0	0	0	0	0	0	0	0	0	0	0	0	0	0	0	0	0	0	0	0	0	0	0	0	0	0	0	0	0	0	0	0	0	0	0	0	0	0	0
Acinetobacter_johnsonii	0	0	0	0	0	0	0	0	0	0	0	0	0	0	0	0	0	0	0	0	0	0	0	0	0	0	0	0	0	0	0	0	0	0	0	0	0	0	0	0	0	0	0	0	0	0	0	0	0
Streptococcus_massiliensis	0	0	0	0	0	0	0	0	0	0	0	0	0	0	0	0	0	0	0	0	0	0	0	0	0	0	0	0	0	0	0	0	0	0	0	0	0	0	0	0	0	0	0	0	0	0	0	0	0
Leptotrichia_unclassified	0	0	0	0	0	0	0	0	0	0	0	0	0	0	0	0	0	0	0	0	0	0	0	0	0	0	0	0	0	0	0	0	0	0	0	0	0	0	0	0	0	0	0	0	0	0	0	0	0
Bacteroides_sp_2_1_16	0	0	0	0	0	0	0	0	0	0	0	0	0	0	0	0	0	0	0	0	0	0	0	0	0	0	0	0	0	0	0	0	0	0	0	0	0	0	0	0	0	0	0	0	0	0	0	0	0
Prevotella_bergensis	0	0	0	0	0	0	0	0	0	0	0	0	0	0	0	0	0	0	0	0	0	0	0	0	0	0	0	0	0	0	0	0	0	0	0	0	0	0	0	0	0	0	0	0	0	0	0	0	0
Shuttleworthia_satelles	0	0	0	0	0	0	0	0	0	0	0	0	0	0	0	0	0	0	0	0	0	0	0	0	0	0	0	0	0	0	0	0	0	0	0	0	0	0	0	0	0	0	0	0	0	0	0	0	0
Clostridiales_bacterium_BV3C26	0	0	0	0	0	0	0	0	0	0	0	0	0	0	0	0	0	0	0	0	0	0	0	0	0	0	0	0	0	0	0	0	0	0	0	0	0	0	0	0	0	0	0	0	0	0	0	0	0
Acinetobacter_unclassified	0	0	0	0	0	0	0	0	0	0	0	0	0	0	0	0	0	0	0	0	0	0	0	0	0	0	0	0	0	0	0	0	0	0	0	0	0	0	0	0	0	0	0	0	0	0	0	0	0
Bacteroidetes_oral_taxon_274	0	0	0	0	0	0	0	0	0	0	0	0	0	0	0	0	0	0	0	0	0	0	0	0	0	0	0	0	0	0	0	0	0	0	0	0	0	0	0	0	0	0	0	0	0	0	0	0	0
Terriglobus_unclassified	0	0	0	0	0	0	0	0	0	0	0	0	0	0	0	0	0	0	0	0	0	0	0	0	0	0	0	0	0	0	0	0	0	0	0	0	0	0	0	0	0	0	0	0	0	0	0	0	0
Lactobacillus_buchneri	0	0	0	0	0	0	0	0	0	0	0	0	0	0	0	0	0	0	0	0	0	0	0	0	0	0	0	0	0	0	0	0	0	0	0	0	0	0	0	0	0	0	0	0	0	0	0	0	0
Fusobacterium_mortiferum	0	0	0	0	0	0	0	0	0	0	0	0	0	0	0	0	0	0	0	0	0	0	0	0	0	0	0	0	0	0	0	0	0	0	0	0	0	0	0	0	0	0	0	0	0	0	0	0	0
Bacteroides_sp_2_1_56FAA	0	0	0	0	0	0	0	0	0	0	0	0	0	0	0	0	0	0	0	0	0	0	0	0	0	0	0	0	0	0	0	0	0	0	0	0	0	0	0	0	0	0	0	0	0	0	0	0	0
Spiribacter_unclassified	0	0	0	0	0	0	0	0	0	0	0	0	0	0	0	0	0	0	0	0	0	0	0	0	0	0	0	0	0	0	0	0	0	0	0	0	0	0	0	0	0	0	0	0	0	0	0	0	0
Corynebacterium_crenatum	0	0	0	0	0	0	0	0	0	0	0	0	0	0	0	0	0	0	0	0	0	0	0	0	0	0	0	0	0	0	0	0	0	0	0	0	0	0	0	0	0	0	0	0	0	0	0	0	0
Lactobacillus_versmoldensis	0	0	0	0	0	0	0	0	0	0	0	0	0	0	0	0	0	0	0	0	0	0	0	0	0	0	0	0	0	0	0	0	0	0	0	0	0	0	0	0	0	0	0	0	0	0	0	0	0
Citrobacter_koseri	0	0	0	0	0	0	0	0	0	0	0	0	0	0	0	0	0	0	0	0	0	0	0	0	0	0	0	0	0	0	0	0	0	0	0	0	0	0	0	0	0	0	0	0	0	0	0	0	0
Clostridium_hiranonis	0	0	0	0	0	0	0	0	0	0	0	0	0	0	0	0	0	0	0	0	0	0	0	0	0	0	0	0	0	0	0	0	0	0	0	0	0	0	0	0	0	0	0	0	0	0	0	0	0
Fusobacterium_sp_oral_taxon_370	0	0	0	0	0	0	0	0	0	0	0	0	0	0	0	0	0	0	0	0	0	0	0	0	0	0	0	0	0	0	0	0	0	0	0	0	0	0	0	0	0	0	0	0	0	0	0	0	0
Dialister_micraerophilus	0	0	0	0	0	0	0	0	0	0	0	0	0	0	0	0	0	0	0	0	0	0	0	0	0	0	0	0	0	0	0	0	0	0	0	0	0	0	0	0	0	0	0	0	0	0	0	0	0
Prevotella_buccalis	0	0	0	0	0	0	0	0	0	0	0	0	0	0	0	0	0	0	0	0	0	0	0	0	0	0	0	0	0	0	0	0	0	0	0	0	0	0	0	0	0	0	0	0	0	0	0	0	0
Staphylococcus_warneri	0	0	0	0	0	0	0	0	0	0	0	0	0	0	0	0	0	0	0	0	0	0	0	0	0	0	0	0	0	0	0	0	0	0	0	0	0	0	0	0	0	0	0	0	0	0	0	0	0
Lactobacillus_zeae	0	0	0	0	0	0	0	0	0	0	0	0	0	0	0	0	0	0	0	0	0	0	0	0	0	0	0	0	0	0	0	0	0	0	0	0	0	0	0	0	0	0	0	0	0	0	0	0	0
Pediococcus_lolii	0	0	0	0	0	0	0	0	0	0	0	0	0	0	0	0	0	0	0	0	0	0	0	0	0	0	0	0	0	0	0	0	0	0	0	0	0	0	0	0	0	0	0	0	0	0	0	0	0
Enterococcus_hirae	0	0	0	0	0	0	0	0	0	0	0	0	0	0	0	0	0	0	0	0	0	0	0	0	0	0	0	0	0	0	0	0	0	0	0	0	0	0	0	0	0	0	0	0	0	0	0	0	0
Bacteroides_sp_D2	0	0	0	0	0	0	0	0	0	0	0	0	0	0	0	0	0	0	0	0	0	0	0	0	0	0	0	0	0	0	0	0	0	0	0	0	0	0	0	0	0	0	0	0	0	0	0	0	0
Bacteroides_sp_3_2_5	0	0	0	0	0	0	0	0	0	0	0	0	0	0	0	0	0	0	0	0	0	0	0	0	0	0	0	0	0	0	0	0	0	0	0	0	0	0	0	0	0	0	0	0	0	0	0	0	0
Corynebacterium_variabile	0	0	0	0	0	0	0	0	0	0	0	0	0	0	0	0	0	0	0	0	0	0	0	0	0	0	0	0	0	0	0	0	0	0	0	0	0	0	0	0	0	0	0	0	0	0	0	0	0
Desulfovibrio_vulgaris	0	0	0	0	0	0	0	0	0	0	0	0	0	0	0	0	0	0	0	0	0	0	0	0	0	0	0	0	0	0	0	0	0	0	0	0	0	0	0	0	0	0	0	0	0	0	0	0	0
Pasteurella_multocida	0	0	0	0	0	0	0	0	0	0	0	0	0	0	0	0	0	0	0	0	0	0	0	0	0	0	0	0	0	0	0	0	0	0	0	0	0	0	0	0	0	0	0	0	0	0	0	0	0
Klebsiella_sp_MS_92_3	0	0	0	0	0	0	0	0	0	0	0	0	0	0	0	0	0	0	0	0	0	0	0	0	0	0	0	0	0	0	0	0	0	0	0	0	0	0	0	0	0	0	0	0	0	0	0	0	0
Oscillibacter_sp_KLE_1728	0	0	0	0	0	0	0	0	0	0	0	0	0	0	0	0	0	0	0	0	0	0	0	0	0	0	0	0	0	0	0	0	0	0	0	0	0	0	0	0	0	0	0	0	0	0	0	0	0
Selenomonas_noxia	0	0	0	0	0	0	0	0	0	0	0	0	0	0	0	0	0	0	0	0	0	0	0	0	0	0	0	0	0	0	0	0	0	0	0	0	0	0	0	0	0	0	0	0	0	0	0	0	0
Kingella_oralis	0	0	0	0	0	0	0	0	0	0	0	0	0	0	0	0	0	0	0	0	0	0	0	0	0	0	0	0	0	0	0	0	0	0	0	0	0	0	0	0	0	0	0	0	0	0	0	0	0
Kingella_unclassified	0	0	0	0	0	0	0	0	0	0	0	0	0	0	0	0	0	0	0	0	0	0	0	0	0	0	0	0	0	0	0	0	0	0	0	0	0	0	0	0	0	0	0	0	0	0	0	0	0
Enterococcus_asini	0	0	0	0	0	0	0	0	0	0	0	0	0	0	0	0	0	0	0	0	0	0	0	0	0	0	0	0	0	0	0	0	0	0	0	0	0	0	0	0	0	0	0	0	0	0	0	0	0
Weissella_confusa	0	0	0	0	0	0	0	0	0	0	0	0	0	0	0	0	0	0	0	0	0	0	0	0	0	0	0	0	0	0	0	0	0	0	0	0	0	0	0	0	0	0	0	0	0	0	0	0	0
Dolosigranulum_pigrum	0	0	0	0	0	0	0	0	0	0	0	0	0	0	0	0	0	0	0	0	0	0	0	0	0	0	0	0	0	0	0	0	0	0	0	0	0	0	0	0	0	0	0	0	0	0	0	0	0
Enterococcus_mundtii	0	0	0	0	0	0	0	0	0	0	0	0	0	0	0	0	0	0	0	0	0	0	0	0	0	0	0	0	0	0	0	0	0	0	0	0	0	0	0	0	0	0	0	0	0	0	0	0	0
Fusobacterium_ulcerans	0	0	0	0	0	0	0	0	0	0	0	0	0	0	0	0	0	0	0	0	0	0	0	0	0	0	0	0	0	0	0	0	0	0	0	0	0	0	0	0	0	0	0	0	0	0	0	0	0
Parabacteroides_sp_D13	0	0	0	0	0	0	0	0	0	0	0	0	0	0	0	0	0	0	0	0	0	0	0	0	0	0	0	0	0	0	0	0	0	0	0	0	0	0	0	0	0	0	0	0	0	0	0	0	0
Staphylococcus_xylosus	0	0	0	0	0	0	0	0	0	0	0	0	0	0	0	0	0	0	0	0	0	0	0	0	0	0	0	0	0	0	0	0	0	0	0	0	0	0	0	0	0	0	0	0	0	0	0	0	0
Clostridium_sp_ATCC_BAA_442	0	0	0	0	0	0	0	0	0	0	0	0	0	0	0	0	0	0	0	0	0	0	0	0	0	0	0	0	0	0	0	0	0	0	0	0	0	0	0	0	0	0	0	0	0	0	0	0	0
Campylobacter_concisus	0	0	0	0	0	0	0	0	0	0	0	0	0	0	0	0	0	0	0	0	0	0	0	0	0	0	0	0	0	0	0	0	0	0	0	0	0	0	0	0	0	0	0	0	0	0	0	0	0
Tropheryma_whipplei	0	0	0	0	0	0	0	0	0	0	0	0	0	0	0	0	0	0	0	0	0	0	0	0	0	0	0	0	0	0	0	0	0	0	0	0	0	0	0	0	0	0	0	0	0	0	0	0	0
Campylobacter_jejuni	0	0	0	0	0	0	0	0	0	0	0	0	0	0	0	0	0	0	0	0	0	0	0	0	0	0	0	0	0	0	0	0	0	0	0	0	0	0	0	0	0	0	0	0	0	0	0	0	0
Brevibacterium_linens	0	0	0	0	0	0	0	0	0	0	0	0	0	0	0	0	0	0	0	0	0	0	0	0	0	0	0	0	0	0	0	0	0	0	0	0	0	0	0	0	0	0	0	0	0	0	0	0	0
Streptococcus_gallolyticus	0	0	0	0	0	0	0	0	0	0	0	0	0	0	0	0	0	0	0	0	0	0	0	0	0	0	0	0	0	0	0	0	0	0	0	0	0	0	0	0	0	0	0	0	0	0	0	0	0
Pedobacter_unclassified	0	0	0	0	0	0	0	0	0	0	0	0	0	0	0	0	0	0	0	0	0	0	0	0	0	0	0	0	0	0	0	0	0	0	0	0	0	0	0	0	0	0	0	0	0	0	0	0	0
Thiomonas_unclassified	0	0	0	0	0	0	0	0	0	0	0	0	0	0	0	0	0	0	0	0	0	0	0	0	0	0	0	0	0	0	0	0	0	0	0	0	0	0	0	0	0	0	0	0	0	0	0	0	0
[truncated: 107 more columns]

## Sheet: total species information
Average frequency of bacteria species 3 group
bacteria species names	Average in Control	Average in Advanced adenoma	Average in Carcinoma	Kruskal-Wallis test p-value
Ruminococcus_sp_5_1_39BFAA	4.86051	5.0703	4.37252	0.113685
Subdoligranulum_unclassified	1.03836	0.452744	0.620283	0.479393
Ruminococcus_bromii	8.06007	6.36011	4.02391	0.639867
Eubacterium_rectale	7.28653	6.82652	8.41953	0.71168
Bifidobacterium_adolescentis	0.169268	1.43508	0.386929	0.275493
Bifidobacterium_longum	5.03575	4.05127	3.36426	0.202566
Faecalibacterium_prausnitzii	0.832914	1.23696	0.860294	0.87881
Collinsella_aerofaciens	3.31951	3.20459	2.07803	0.781873
Akkermansia_muciniphila	2.94148	2.37524	2.37488	0.482654
Eubacterium_hallii	0.640258	0.450909	0.383002	0.309341
Ruminococcus_gnavus	0.420364	0.21969	0.249806	0.756822
Escherichia_coli	1.16134	1.37759	0.781322	0.00334981
Dorea_longicatena	1.86981	1.73727	2.2081	0.874326
Ruminococcus_obeum	0.75993	0.70309	0.833628	0.349653
Bifidobacterium_bifidum	1.66715	2.47859	2.62819	0.519686
Ruminococcus_torques	0.629603	1.51271	0.607842	0.162984
Dialister_invisus	0.934951	1.1758	1.42937	0.000129431
Coprococcus_comes	0.00996619	0.00232596	0.0591915	0.139849
Streptococcus_salivarius	0.587859	0.342171	0.594442	0.165627
Anaerostipes_hadrus	1.86542	1.40707	1.20252	0.166258
Bacteroides_uniformis	0.66205	0.702408	0.438322	0.244364
Bacteroides_vulgatus	0.53213	0.412021	0.449862	0.00367725
Eubacterium_biforme	0.30939	0.551074	0.250377	0.0111378
Streptococcus_thermophilus	5.8423	4.73032	3.42733	0.015269
Dorea_formicigenerans	0.435654	0.569527	0.49814	0.873178
Lachnospiraceae_bacterium_1_1_57FAA	0.0474368	0.0328779	0.12023	0.9025
Alistipes_putredinis	0.928026	0.653376	1.10751	0.000563646
Bifidobacterium_catenulatum	0.157772	0.113307	0.546201	0.354849
Eubacterium_siraeum	0.313904	0.261154	0.341022	0.19473
Roseburia_intestinalis	0.818966	0.476703	0.397267	0.637776
Escherichia_unclassified	0.140826	0.0824468	0.0217074	0.298713
Lachnospiraceae_bacterium_5_1_63FAA	0.0646441	0.0487649	0.119077	0.376881
Coprococcus_sp_ART55_1	5.79495	4.77956	4.59384	0.4639
Ruminococcus_lactaris	0.022591	0.266549	0.320552	0.336162
Eggerthella_unclassified	0.4559	0.584605	0.906902	0.785054
Bifidobacterium_breve	0.26004	0.274605	0.335967	0.213778
Coprococcus_catus	0.0754092	0.0306934	0.040817	0.903662
Alistipes_onderdonkii	0.389007	0.276763	0.352667	0.000811748
Bacteroides_pectinophilus	0.0265067	0.0198119	0.0518876	0.038803
Klebsiella_pneumoniae	0.0272644	0.0256104	0.156536	0.818715
Roseburia_inulinivorans	0.00936889	0.0166294	0.0678667	0.27219
Streptococcus_parasanguinis	0.957436	0.38333	0.114531	0.346967
Adlercreutzia_equolifaciens	0.14035	0.0207068	0.0108709	0.480426
Clostridium_bartlettii	0.0192554	0.010717	0.0109824	0.576346
Lactobacillus_animalis	0.000812698	0.000279149	0.00475022	0.226341
Eubacterium_ramulus	0.00700508	0.0107585	0.00990913	0.956563
Bifidobacterium_animalis	0.0225521	0.0965264	0.160611	0.00604141
Roseburia_hominis	0.373563	0.281869	0.411563	0.37699
Bifidobacterium_pseudocatenulatum	0.0417851	0.0214796	0.121218	0.708445
Eubacterium_eligens	0.0134057	0.0294343	0.0122263	0.336142
Barnesiella_intestinihominis	0.0429	0.0222649	0.0266126	0.00216937
Coprobacillus_unclassified	0.0677644	0.0600411	0.0732607	0.529482
Bacteroides_thetaiotaomicron	0.0117433	0.0141626	0.00431261	0.222577
Phascolarctobacterium_succinatutens	0.0571256	0.0265883	0.0773963	0.861344
Clostridium_sp_L2_50	0.712853	0.528969	1.35661	0.9281
Butyrivibrio_crossotus	0.344003	0.38994	0.556261	0.15059
Eubacterium_ventriosum	0	0	0.000976304	0.521062
Parabacteroides_merdae	6.66371	7.45056	6.17839	0.000461799
Lactobacillus_fermentum	0.00466698	0.112906	0.0162217	0.46409
Lactobacillus_amylovorus	0.00593222	0.0107851	0.00587043	0.373481
Lachnospiraceae_bacterium_2_1_58FAA	0.00916063	0.0106053	0.00483391	0.251602
Bacteroides_massiliensis	0.00497016	0.00509255	0.00447087	0.00462245
Collinsella_intestinalis	0.095631	0.0404423	0.0941696	0.129113
Bacteroides_caccae	0.0102011	0.0185126	0.0130052	0.0228365
Ruminococcus_callidus	0.0600656	0.0733277	0.112983	0.567338
Alistipes_shahii	0.243552	0.0049183	0.0057	0.0709837
Bacteroides_stercoris	0.000188889	0.000275319	0.00156565	0.0488267
Bacteroides_eggerthii	0.00661032	0.00379362	0.00186565	0.0026924
Bacteroides_ovatus	0.000431905	0.00348	0.01732	0.0199556
Eggerthella_sp_1_3_56FAA	0.00140397	0.0026	0.00169522	0.260568
Oscillibacter_unclassified	0.163932	0.228563	0.853016	0.00388731
Catenibacterium_mitsuokai	0.0779611	0.00480681	0.0150972	0.0469585
Subdoligranulum_sp_4_3_54A2FAA	0.0565833	0.300694	0.195994	0.0540039
Bacteroides_cellulosilyticus	0.00348444	0.00137851	0.00233087	0.207243
Lachnospiraceae_bacterium_8_1_57FAA	0.149932	0.239276	0.734758	0.0248221
Lactobacillus_delbrueckii	2.33391	1.83255	0.736597	0.605694
Bacteroidales_bacterium_ph8	0.00157952	0.000552553	0.000767826	0.0407583
Megamonas_unclassified	0.202183	0.370011	0.471732	0.665298
Bacteroides_dorei	0.0937614	0.0568553	0.0349967	0.0187198
Lactobacillus_gasseri	0.655633	0.934076	0.778476	0.470863
Propionibacterium_freudenreichii	0.00434079	0.00286617	0.00616761	0.11623
Parabacteroides_distasonis	0.0951567	0.0951983	0.271686	0.0570487
Clostridium_bolteae	0.036014	0.03974	0.0325891	0.262586
Eggerthella_lenta	0.0214992	0.0207838	0.0126748	0.241285
Enterococcus_faecium	0.0817905	0.0192204	0.117791	0.19246
Parabacteroides_unclassified	0.00126508	0.00130319	0.000339783	0.643889
Lachnospiraceae_bacterium_1_4_56FAA	0.317246	0.358973	0.0927265	0.255252
Clostridium_leptum	0.000298571	0.00016766	0.000275652	0.239064
Clostridium_symbiosum	0.017543	0.0311689	0.0426259	0.0135376
Lachnospiraceae_bacterium_3_1_46FAA	0.571916	0.350109	0.17303	0.4538
Eubacterium_cylindroides	0.0218984	0.0575483	0.0973957	0.854743
Lactobacillus_mucosae	0.000767143	0.0014017	0.000827609	0.739345
Bacteroides_faecis	0.0104529	0.0265077	0.00185739	0.0194805
Megamonas_hypermegale	2.32177	2.89246	6.6716	0.596104
Streptococcus_mutans	0.00137222	0.00148106	0.000679783	0.0243602
Slackia_piriformis	3.11891	3.56426	3.71721	0.240034
Lactococcus_lactis	0.0615516	0.0260149	0.0314133	0.364128
Eubacterium_sp_3_1_31	0.452516	0.000933191	0	0.528174
Bilophila_unclassified	0.663537	1.11	0.951245	0.0697072
Gordonibacter_pamelaeae	0.245938	0.125908	0.538705	0.54285
Veillonella_parvula	0.141443	0.355196	0.29492	0.312713
Ruminococcus_sp_JC304	0.3407	0.238442	0.656411	0.233013
Alistipes_finegoldii	0.110742	0.230959	1.14051	0.000113852
Roseburia_unclassified	0.409217	0.423218	0.36404	0.148449
Ruminococcus_sp	0.170668	0.213632	0.219833	0.781384
Alistipes_sp_AP11	0.127265	0.177125	0.245884	0.0964304
Peptostreptococcaceae_noname_unclassified	0.210751	0.0327219	0.0366554	0.644441
Lactobacillus_salivarius	0.0571663	0.0141549	0.00628739	0.00689217
Clostridium_ramosum	0.0556756	0.0437145	0.135657	0.257177
Lactobacillus_casei_paracasei	0.0311092	0.355444	0.0575157	0.306894
Holdemania_filiformis	0.0983946	0.0597136	0.290545	0.0222087
Coprococcus_eutactus	0.0368035	0.000451277	0.000459565	0.123087
Bacteroides_coprocola	0.0924359	0.0648594	0.088522	0.463675
Bacteroides_finegoldii	0.00918492	0.00605766	0.00133174	0.145541
Odoribacter_splanchnicus	0.0171756	0.00815191	0.00786913	0.00690183
Bacteroides_intestinalis	0.39932	0.345862	0.143436	0.302717
Turicibacter_unclassified	0.00206222	0.0022866	0.00024587	0.799624
Bifidobacterium_dentium	0.0709362	0.125511	0.140173	0.766931
Bacteroides_fragilis	0.0968067	0.0695677	0.0332798	0.0535339
Bacteroides_clarus	0.000610159	0.000216596	0.00801587	0.764511
Streptococcus_vestibularis	0.000534762	0.000722128	0.000963696	0.711015
Dorea_unclassified	0.000931746	0.000267234	0.000362826	0.0432277
Streptococcus_sanguinis	0.0183154	0.0114477	0.0055963	0.106649
Lachnospiraceae_bacterium_3_1_57FAA_CT1	0.0163116	0.00115553	0.0119722	0.0621644
Bacteroides_xylanisolvens	0.0428551	0.153159	0.0758263	0.000120135
Actinomyces_sp_HPA0247	0.151055	0.185379	0.363441	0.480845
Lactobacillus_reuteri	0.00113952	0	0	0.328421
Turicibacter_sanguinis	0.00309889	0.0120094	0.0039563	0.493223
Clostridium_hathewayi	0.379213	0.161453	0.0207252	0.00910392
Lactobacillus_plantarum	0.0213643	0.00108745	0.122937	0.416924
Streptococcus_anginosus	0.0190629	0.0131066	0.0271639	0.825245
Clostridium_spiroforme	0	0	0	0.523709
Enterococcus_faecalis	0.00243857	0.00506043	0.00334891	0.378156
Streptococcus_sobrinus	0.193871	0.270519	0.513131	0.0314837
Prevotella_copri	0.0538325	0.0522366	0.0497998	9.76142e-09
Citrobacter_freundii	0.352246	0.318572	0.19302	0.747662
Bifidobacterium_pseudolongum	0.145081	0.20456	0.181352	0.626884
Haemophilus_parainfluenzae	0.0677778	0.0732313	0.0508357	0.214699
Klebsiella_oxytoca	0.0498716	0.517404	0.305614	0.000679238
Lactobacillus_rhamnosus	1.81173	0.665771	0.390806	0.313256
Clostridium_clostridioforme	0.704136	0.947265	0.197674	0.603253
Lachnospiraceae_bacterium_6_1_63FAA	0.0999483	0.00384809	0.00992978	0.400528
Anaerostipes_caccae	0.177672	0.291332	0.0479215	0.864858
Alistipes_unclassified	0.0214152	0.0416149	0.0516417	0.0815837
Veillonella_unclassified	0.00260619	0.0222634	0	0.245527
Bacteroides_salyersiae	0.057463	0.0594757	0.0191383	0.0245831
Paraprevotella_unclassified	0.0893368	0.154718	0.0929293	0.0494218
Streptococcus_australis	0.0742113	0.0497628	0.00728261	0.107604
Alistipes_indistinctus	0.0385548	0.0771881	0.0261293	0.11458
Acidaminococcus_unclassified	0.00937825	0.0487204	0.0144015	0.000720532
Blautia_hydrogenotrophica	0.01343	0.00992702	0.012147	0.432473
Dialister_succinatiphilus	0.00410492	0.00399511	0.0044087	0.151941
Rothia_mucilaginosa	0.00957095	0.0145702	0.00921304	0.136801
Anaerotruncus_unclassified	0.759504	0.535516	0.620792	0.0206577
Clostridium_perfringens	0.00764571	0.000249574	0.000339565	0.3886
Lactobacillus_oris	0.0971611	0.330004	0.17487	0.839999
Actinomyces_graevenitzii	0.00137556	0.000197872	0.000725652	0.179873
Enterococcus_hirae	0.0146608	0.215559	0.0120889	0.478024
Clostridium_nexile	0.0117075	0.0587972	0.0139361	0.0343436
Lachnospiraceae_bacterium_7_1_58FAA	0.452066	0.509143	0.0681309	0.00357807
Holdemania_unclassified	0.00495365	0.00293638	0.010082	0.930706
Megamonas_rupellensis	0.00927651	0.00535064	0.0102107	0.66192
Streptococcus_gordonii	0.0106878	0.00671915	0.0260441	0.439565
Lactococcus_garvieae	0.0106381	0.0654617	0.00955652	0.447338
Citrobacter_unclassified	8.88889e-06	0	0	0.132082
Odoribacter_laneus	0.00732095	0.00747638	0.1317	0.441894
Oxalobacter_formigenes	0.0250246	0.685324	0.110082	0.549284
Erysipelotrichaceae_bacterium_6_1_45	0.00966032	0.00195532	0.0994615	0.478204
Enterobacter_cloacae	0.0569584	0.322789	0.123436	0.67428
Parabacteroides_goldsteinii	1.47491	1.63712	1.95801	0.0662035
Lactobacillus_sakei	0.0164184	0.0184791	0.00601304	0.664553
Alistipes_senegalensis	0.0559467	0.0456568	0.00661022	0.576855
Streptococcus_mitis_oralis_pneumoniae	9.44444e-05	0.0016717	0	0.876674
Coriobacteriaceae_bacterium_phI	0.0991017	0.0380055	0.0129215	0.239997
Clostridiaceae_bacterium_JC118	0.0071227	0.0204574	0.032375	0.133059
Clostridiales_bacterium_1_7_47FAA	0.0212238	0.0385917	0.0375924	0.895844
Desulfovibrio_piger	0.000756667	0.00856298	0.0180285	0.723251
Actinomyces_odontolyticus	0.00799857	0.0472355	0.00724196	0.0681407
Erysipelotrichaceae_bacterium_2_2_44A	0.0130352	0.0518134	0.00654717	0.208129
Parabacteroides_johnsonii	0.000244286	0.000111064	0.000284783	0.141207
Burkholderiales_bacterium_1_1_47	0.00597762	0.000310851	0.00741826	0.0495303
Blautia_producta	0.00802317	0.0128038	0.0123328	0.0398053
Mitsuokella_unclassified	0.0907895	0.0788406	0.07753	0.0910211
Flavonifractor_plautii	0.00140333	0.00409426	0.00302783	0.0852855
Clostridium_asparagiforme	0.0509789	0.032947	0.0139213	0.0252484
Bacteroides_plebeius	0.0100329	0.0529736	0.0341376	0.0508571
Klebsiella_unclassified	0.294006	0.420677	0.179665	0.010626
Clostridium_citroniae	0.00126349	0	0	0.0304011
Lachnospiraceae_bacterium_5_1_57FAA	0.0039019	0.00917085	0.00451457	0.357488
Sutterella_wadsworthensis	0.00556556	0.00370957	0.00157826	0.00427384
Pseudoflavonifractor_capillosus	0.00235984	0.00359915	0.0212737	0.0271387
Parabacteroides_sp_D13	0.00146619	0.00214766	0.00174543	0.623193
Pseudomonas_unclassified	0.00236	0.00459553	0.000537391	0.00297077
Granulicatella_unclassified	0.00351825	0.00171511	0.00165522	0.0972722
Enterococcus_avium	0.0520751	0.0217891	0.023223	0.347677
Anaerotruncus_colihominis	0.0319163	0.00608106	0.0383061	0.29349
Erysipelotrichaceae_bacterium_21_3	0.0388148	0.0166877	0.0568798	0.822781
Bilophila_wadsworthia	0.00543651	0.0700443	0.0066213	0.0537093
Erysipelotrichaceae_bacterium_5_2_54FAA	0.0232568	0.00824766	0.000513696	0.525213
Lactobacillus_antri	0.000728889	0	0	0.385978
Ruminococcaceae_bacterium_D16	0.00808984	0.00101766	0.018828	5.65045e-05
Paraprevotella_clara	0.0463978	0.0114417	0.00122348	0.11486
Gemella_sanguinis	0.000201746	0.000673404	0.000154348	0.8718
Alloscardovia_omnicolens	0.00011254	0	0	0.883951
Rothia_dentocariosa	0.000337143	0.00105936	0.0157513	0.0262244
Bacteroides_sp_1_1_6	0.000180317	0.000287234	0.0258041	0.623193
Streptococcus_infantarius	0.00233365	0.000709787	0.000105217	0.385978
Streptococcus_tigurinus	0.00235937	0.000609149	0.000568913	0.0489252
Streptococcus_infantis	0.000305397	1.08511e-05	0.000186087	0.168102
Lachnospiraceae_bacterium_9_1_43BFAA	0.0295957	0.295387	3.23786	0.744816
Actinomyces_viscosus	0.0480125	0.00675404	0.0342265	0.250708
Anaerostipes_unclassified	0.0126227	0.0564549	0.00931478	0.125719
Ruminococcus_champanellensis	0.000321746	0.000620638	1.84783e-05	0.914534
Granulicatella_adiacens	0.00131333	0.000795532	0.000876087	0.757048
Coprobacter_fastidiosus	0.000192063	0.00284574	0.00599239	0.00745058
Oscillibacter_sp_KLE_1745	0.0759352	0.0409387	0.0218678	0.634159
Veillonella_atypica	0.117055	0.073543	0.0764628	0.0223584
Bacteroides_sp_2_1_56FAA	0.0804873	0.0540002	0.0483759	0.478024
Subdoligranulum_variabile	0.00351841	0.11955	0.0345239	0.185515
Megamonas_funiformis	0.0011827	0.00867809	0.00293913	0.236081
Scardovia_wiggsiae	0.00433333	0	0.00276174	0.332937
Parasutterella_excrementihominis	6.53968e-05	0.00133064	4.5e-05	0.0390784
Olsenella_unclassified	0.0167294	0.000713617	0.00701413	0.0241816
Burkholderia_unclassified	0.000312063	0.000324255	0.00014087	0.0765251
Streptococcus_agalactiae	0.017853	0.126833	0.285886	0.532973
Megasphaera_unclassified	0	0.0189685	0	0.51599
candidate_division_TM7_single_cell_isolate_TM7c	0.0237878	0.010537	1.06522e-05	0.49238
Leuconostoc_mesenteroides	0.00562556	0.0111657	0.00159652	0.760997
Clostridium_scindens	0.000502857	0.00276979	0.00999565	0.612706
Lachnospiraceae_bacterium_2_1_46FAA	0.00137079	0.00152128	0.00162326	0.478024
Lactobacillus_acidophilus	0.0025354	0.00266447	0.00179435	0.139329
Clostridium_methylpentosum	0.00020619	0.000237447	0	0.298545
Lactobacillus_sanfranciscensis	0	0.0423113	0.00658609	0.850452
Erysipelotrichaceae_bacterium_3_1_53	0	0.00110915	0.0173176	0.41535
Odoribacter_unclassified	0	0	0.000805217	0.637725
Actinomyces_oris	0.00137222	0.000144681	0.00935413	0.36296
Solobacterium_moorei	0.000891746	0.000290426	0.00298652	0.154526
Abiotrophia_defectiva	0.00387175	0.00105809	0.0033063	0.719019
Actinomyces_naeslundii	0.0297879	5.74468e-06	0.00135087	0.0516336
Clostridium_innocuum	0.000681429	0.000475106	0.00851348	0.160597
Raoultella_ornithinolytica	0	0.0470138	0.100595	0.297087
Lactobacillus_buchneri	0	0.000297872	7.3913e-05	0.478024
Leuconostoc_pseudomesenteroides	0.00424683	0.00132936	0.0043587	0.25245
Actinomyces_sp_ICM47	0	0	0.00722087	0.00118842
Enterococcus_durans	0	0	0.000311087	0.870008
Mitsuokella_multacida	0.000367302	0.00181447	0.0466178	0.649401
Bacteroides_sp_2_1_22	0.0153975	0.00227894	0.239945	0.122688
Streptococcus_cristatus	9.52381e-06	7.38298e-05	0.00189609	0.949269
Stenotrophomonas_maltophilia	0	0	1.08696e-05	0.129408
Atopobium_parvulum	0.000267937	0.00374745	0.00737478	0.885017
Blautia_hansenii	0.000113175	0.000130851	0.000153913	0.404679
Pediococcus_pentosaceus	0.00039381	0	7.69565e-05	0.288096
Gemella_haemolysans	0.00153794	0.00013766	0.000219565	0.137221
Paraprevotella_xylaniphila	0.277832	0.591173	0.853335	0.0828136
Ruminococcus_albus	0.0641065	0.0614277	0.0882617	0.462163
Oribacterium_sinus	0	0.00152489	0.016028	0.428658
Pediococcus_acidilactici	0.0122205	0.0160015	0.012673	0.704645
Scardovia_unclassified	0.00180079	0.00866234	0.00194978	0.620067
Deinococcus_unclassified	0.0222452	0.0311434	0.13789	0.738078
Eubacterium_brachy	0.000496667	0.00320596	0.059965	0.676445
Enterococcus_italicus	9.20635e-06	0.000117872	0.00683283	0.226341
Pantoea_unclassified	0.00183968	0.0200951	0.0070563	0.167162
Eubacterium_dolichum	0.0143063	0.0553936	0.0179015	0.753762
candidate_division_TM7_single_cell_isolate_TM7b	0.000409841	0.0010883	0.0158607	0.839999
Lactobacillus_otakiensis	0.000327302	5.65957e-05	0.055948	0.106142
Staphylococcus_saprophyticus	1.31746e-05	0.000373404	0.00253804	0.478024
Corynebacterium_durum	0.0135808	0.0186162	0.0219504	0.0404695
Lactobacillus_ruminis	0.000722698	0.000120426	0.00157739	0.626884
Gemella_unclassified	7.49206e-05	0.000298511	0.00174217	0.13361
Collinsella_stercoris	0.0132868	0.00638319	0.0574943	0.304594
Olsenella_uli	0.00070127	0.00273787	0	0.553648
Lactobacillus_johnsonii	0.00109476	0.00196872	0.000201957	0.0396528
Lactobacillus_curvatus	0	0.000110213	0	0.0297043
Bartonella_unclassified	0	7.02128e-05	0	0.574902
Butyrivibrio_unclassified	0.00221429	0.00123723	0.00799696	0.371566
Bacteroides_nordii	0	0	0	0.0227089
Anaeroglobus_geminatus	0.013551	0.00224447	0.00147239	0.478024
Eubacterium_limosum	0	0.00187511	0	0.42462
Lactobacillus_vaginalis	0.221914	0.00370468	0.016297	0.150158
Corynebacterium_casei	0.000315397	0.00701851	0.000457609	0.042343
Bacteroides_fluxus	0.000896667	0	0.00184304	0.968498
Parascardovia_denticolens	0.00043873	0.0540789	0.000892826	0.530638
Staphylococcus_equorum	0	2.80851e-05	0.0094363	0.398191
Lactobacillus_brevis	0.058226	0.0154953	0.0174343	0.484184
Lactococcus_raffinolactis	0.000227143	0.000165319	0.00114565	0.84148
Alcaligenes_unclassified	0.00381429	0.000146596	0.000370652	0.478024
Rothia_unclassified	0.000431587	0.000238723	0.00012587	0.769637
Collinsella_unclassified	5.01587e-05	0.00176213	0.0154135	0.864481
Anaerofustis_stercorihominis	0.00737317	0	0.000187174	0.0645698
Peptostreptococcus_stomatis	0.0062573	0	0.000217826	0.000220878
Enterococcus_dispar	0.00114206	0.000666809	3.02174e-05	0.385978
Enterococcus_casseliflavus	0.0671565	0.121246	0.114598	0.652514
Lactobacillus_crispatus	0	0.0534132	0	0.649303
Veillonella_dispar	0.00196476	0.049203	0	0.0150845
Scardovia_inopinata	0.000125714	0.000473404	0	0.141871
Megasphaera_elsdenii	0	0.000155532	0.000621739	0.0493713
Desulfovibrio_desulfuricans	9.8254e-05	0.000681702	0.000148261	0.00239811
Rhodococcus_erythropolis	0.00675175	0.00465255	0.00826935	0.562468
Stenotrophomonas_unclassified	0.000661429	0.00397468	0	0.224668
Parvimonas_unclassified	0.0892659	0.0535319	0.00916043	8.11798e-08
Peptostreptococcus_unclassified	0	0.00820021	0.0319693	0.253967
Staphylococcus_carnosus	0.00789889	0.00854128	0.019683	0.626884
Bacteroides_coprophilus	0.0114324	0.057377	0.00741957	0.00404279
Finegoldia_magna	7.55556e-05	0.000311064	0.000758043	0.550144
Lachnospiraceae_bacterium_4_1_37FAA	1.80952e-05	0.000671702	0	0.713942
Propionibacterium_propionicum	3.96825e-05	3.89362e-05	0.000958696	0.975675
Pseudomonas_protegens	0	0	0.0202035	0.824832
Streptococcus_peroris	0.00247556	0.00334234	0.00790935	0.661476
Prevotella_stercorea	0.0147214	0.00537809	0.000729783	0.0599643
Campylobacter_concisus	8.79365e-05	0.000561915	8.36957e-05	0.478024
Actinobacillus_unclassified	8.90476e-05	0.000568723	0.000143043	0.836212
Lactobacillus_helveticus	0.0208492	0.155393	0	0.478024
Olsenella_profusa	0.000134603	0.00016383	0.000106739	0.928609
Achromobacter_unclassified	0.0008	0.000537021	0.000259783	0.478024
Enterorhabdus_caecimuris	0	0	0.00383891	0.493517
Eubacterium_infirmum	0	0	6.76087e-05	0.130027
Lactobacillus_farciminis	0.0611289	0.0430383	0.11566	0.478024
Clostridium_celatum	0.026966	0.00397681	0.357776	0.688867
Streptococcus_intermedius	8.25397e-06	0	0	0.442574
Gemella_morbillorum	0	0	0	1.99844e-08
Staphylococcus_epidermidis	0	0	6.17391e-05	0.623193
Porphyromonas_asaccharolytica	0.0150894	0.0223489	0.00736152	3.94954e-08
Corynebacterium_crenatum	5.71429e-06	1.2766e-05	0	0.634759
Bavariicoccus_seileri	2.47619e-05	8.29787e-06	0.230054	0.478024
Actinobaculum_unclassified	0	0.272403	0.0118452	0.478024
Staphylococcus_aureus	0.0012581	0.00329894	0.00955043	0.29892
Porphyromonas_bennonis	0.553386	0.000845319	0.0073413	0.35129
Marvinbryantia_formatexigens	0.0886825	0.503714	0.00769543	0.847122
Collinsella_tanakaei	0.0275456	0	0.000226957	0.116057
Achromobacter_piechaudii	0.000224444	0	0	0.478024
Actinomyces_johnsonii	0.000126667	0	0	0.299939
Peptostreptococcus_anaerobius	4.60317e-05	0	0	0.00375819
Granulicella_unclassified	0.000118571	0.00018	0.0214293	0.972367
Clostridium_glycolicum	6.79365e-05	0.000410851	0	0.478024
Comamonas_unclassified	6.4127e-05	0	0.0474898	0.226341
Granulicatella_elegans	0.0403154	0	0.00230174	0.838983
Haemophilus_sputorum	0.156379	0.0107262	0.0121826	0.634759
Weissella_cibaria	0	0.000234681	0.0606802	0.634759
Lactobacillus_zeae	0	0.00125532	0.0807296	0.478024
Tropheryma_whipplei	0	0	0.000212609	0.478024
Campylobacter_hominis	0.000412222	0.00263255	0.00356674	0.667169
Leuconostoc_unclassified	0	0.190499	0.00197022	0.638221
Ruminococcus_flavefaciens	0.000166825	0.00268702	0.17673	0.551315
Campylobacter_jejuni	0	0	0	0.478024
Propionibacterium_acidipropionici	0	0	0	0.478024
Lactobacillus_versmoldensis	0.000965714	0	0.000290435	0.478024
Actinomyces_turicensis	0.000240159	0	0	0.207295
Streptococcus_constellatus	0.000143492	0	0	0.0906016
Pediococcus_lolii	5.93651e-05	0	0	0.226341
Stomatobaculum_longum	1.15873e-05	0	0.000411304	0.419716
Peptoniphilus_lacrimalis	0	0.00670319	0	0.928998
Prevotella_disiens	0	0.000398298	0.0911648	0.634759
Actinomyces_massiliensis	0	0.000460213	0.000918261	0.166297
Acidaminococcus_fermentans	7.04762e-05	0.000165532	0.00017413	0.113174
Rothia_aeria	6.88889e-05	2.04255e-05	0.00012587	0.478024
Streptococcus_oligofermentans	0.00145778	8.48936e-05	0	0.29601
Staphylococcus_xylosus	0.000533492	0.0173304	0.000122391	0.478024
Rhodococcus_qingshengii	2.79365e-05	0	0	0.626884
Atopobium_rimae	0	0.000205957	0.000416304	0.455357
Bordetella_unclassified	0.000439048	0.00017766	0.000682174	0.478024
Prevotella_bivia	0.0024927	3.57447e-05	0.000518261	0.114767
Streptococcus_parauberis	0	0.000652766	0	0.478024
Butyricicoccus_pullicaecorum	0	0.00029	0.000483478	0.00113995
Prevotella_timonensis	0	0.00306298	0.00781935	0.0409489
Aggregatibacter_unclassified	0.000822222	0	0.00216978	0.623193
Actinomyces_cardiffensis	0	0	0	0.419958
Eubacterium_saphenum	0	0.000528298	0	0.623193
Slackia_unclassified	0.0294127	0.0409126	0.00624935	0.42231
Parvimonas_micra	0.000591905	0	0	1.0937e-06
Streptococcus_pseudopneumoniae	0.000395238	0.000293617	0.000100217	0.478024
Haemophilus_pittmaniae	0	0	0	0.478024
Hafnia_alvei	0	0.00574894	0.000326522	0.623193
Bacteroides_oleiciplenus	9.4127e-05	0.00115213	0	0.634759
Enterobacteriaceae_bacterium_9_2_54FAA	0.000140635	0	0.00163304	0.0901093
Candidatus_Zinderia_insecticola	0.00505508	0.000520851	0.000807174	1
Clostridium_sp_D5	0	0	0.00229478	0.0968966
Cronobacter_sakazakii	0	0	0.0195272	0.274023
Fusobacterium_nucleatum	0	0.000841702	0	1.37732e-09
Fusobacterium_varium	0	0.000194681	0	0.302507
Bifidobacterium_angulatum	0	8.53191e-05	0.000106739	0.0746188
Lactobacillus_gastricus	0.000330952	0	7.91304e-05	0.505695
Anaerococcus_vaginalis	0.00142794	4.25532e-06	0	1.19675e-05
Clostridium_butyricum	0	0	0.000106087	0.0901093
Peptoniphilus_duerdenii	0.000705397	0.00368	0	0.302507
Fusobacterium_gonidiaformans	0.000700952	2.31915e-05	0.0026163	0.101786
Lactobacillus_parafarraginis	0	0	0	0.31362
Tetragenococcus_halophilus	0.195842	0.152332	0	0.31362
Pediococcus_unclassified	5.11111e-05	0	1.63043e-05	1
Weissella_unclassified	0.000105714	0	0	0.0968966
Streptococcus_lutetiensis	0.0184663	0.0162804	0.000151087	0.0995035
Eggerthella_sp_HGA1	0	0.00268957	0	0.00883666
Clostridium_hylemonae	0	0.000248511	0	0.101786
Coprobacillus_sp_29_1	0	0.000140213	2.82609e-05	0.250778
Coprobacillus_sp_D6	0	9.02128e-05	0	0.0264252
Streptococcus_dysgalactiae	0.0186851	0.00411426	0.0046863	0.0264252
Proteus_unclassified	8.88889e-05	8.80851e-05	0	0.302507
Caulobacter_unclassified	8.34921e-05	0	0	1
Neisseria_unclassified	5.77778e-05	1.55319e-05	0	0.302507
Clostridium_sp_KLE_1755	0.396763	0	0	0.107251
Porphyromonas_uenonis	1.49206e-05	0	4.41304e-05	1.87095e-05
Porphyromonas_somerae	0	8.08511e-06	0	1.05367e-05
Halomonas_unclassified	0	4.89362e-06	0	0.302507
Megasphaera_micronuciformis	0.00281	0	0	0.0370599
Yersinia_unclassified	0.000475873	0	0.0328961	1
Cronobacter_unclassified	0.00218048	0	0.0465907	1
Actinomyces_sp_ICM39	0.00013127	0.00267447	4.17391e-05	0.31362
Shigella_sonnei	6.34921e-06	0	1.28261e-05	0.00102631
Fusobacterium_periodonticum	0	0	0.00011413	0.27785
Brevibacterium_unclassified	0.00112794	0	0	0.264189
Leuconostoc_lactis	0.000197302	0	0	0.31362
Acidaminococcus_intestini	0.000633175	0	0.000273043	0.264189
Holdemania_sp_AP2	0.000162857	0	0	0.50546
Cellvibrio_unclassified	0	0	0.0150109	1
Bulleidia_extructa	0	0	0.000241739	0.31362
Xanthomonas_arboricola	0	0	2.65217e-05	1
Leuconostoc_carnosum	0.0397383	0	0.00311283	0.146896
Eikenella_corrodens	0	0	0.0642257	0.00762766
Clostridium_sp_SS2_1	0.00166111	0.00971021	0.0424309	0.302507
Cardiobacterium_valvarum	0	0	0.00705543	0.31362
Cardiobacterium_hominis	0.000175397	0	0.00601	0.31362
Corynebacterium_propinquum	0.000127302	0	0.000312174	0.50546
Leifsonia_unclassified	0	0	0	0.302507
Chlamydophila_unclassified	0	0	0.000146739	1
Lactobacillus_ultunensis	0	0	0.000635	0.31362
Cryptobacterium_curtum	0	0	4.78261e-05	0.31362
Corynebacterium_kroppenstedtii	0	0	0.00047087	0.505695
Enterococcus_gallinarum	0	0	0.000318478	0.31362
Prevotella_histicola	0.00470286	0.00749979	0.0172146	0.31362
Haemophilus_haemolyticus	0	0	0.000256957	0.31362
Shigella_flexneri	0	5.38298e-05	2.52174e-05	0.302507
Fusobacterium_necrophorum	0	0	0.00512261	0.0264252
Prevotella_melaninogenica	0	0	0.000155435	0.302507
Succinatimonas_hippei	0	0	3.6087e-05	0.302507
Prevotella_intermedia	0	0	0.0155352	0.00216672
Staphylococcus_haemolyticus	0	0	0.0160378	0.302507
Chlorobium_phaeobacteroides	0	0	0.00169065	1
Enterococcus_raffinosus	0	0	0.000459783	0.302507
Campylobacter_ureolyticus	0	0	0.000217826	0.0264252
Morganella_morganii	0	0	0.000211957	0.302507
Porphyromonas_gingivalis	0	0	0.000413913	0.302507
Atopobium_minutum	0	0	0.00103739	0.0901093
Streptococcus_downei	0.00644302	0	0.0096637	0.0901093
Gardnerella_vaginalis	0	0	0.000890652	0.505695
Alloprevotella_unclassified	0	0	0.000430652	0.0901093
Cellulophaga_unclassified	0	0	0.0101602	0.302507
Mobiluncus_unclassified	0	0	0.001915	0.302507
Prevotella_denticola	0	0.000402128	0.00083587	0.0901093
Alloprevotella_tannerae	0	0	0.000341957	0.0901093
Prevotella_nigrescens	0	0	0.000166957	0.302507
Selenomonas_sputigena	0	0.00413191	0	0.302507
Campylobacter_gracilis	0	1.74468e-05	0	0.302507
Prevotella_oris	0	7.08511e-05	0	0.302507
Slackia_exigua	0	0	0	0.0901093
Anaerococcus_obesiensis	0	9.17021e-05	0	0.00762766
Pyramidobacter_piscolens	0	1.06383e-05	0	0.302507
Lactobacillus_iners	0	0	0	0.0901093
Gemella_bergeri	0.00211048	0	0	0.0901093
Peptoniphilus_harei	0	0.000749362	0.000261957	0.0901093
Acinetobacter_johnsonii	0.00449762	0	0	0.27785
Streptococcus_massiliensis	0	0	0	0.302507
Leptotrichia_unclassified	0.000164127	0.000245957	0	0.302507
Bacteroides_sp_2_1_16	7.68254e-05	0	0	0.31362
Prevotella_bergensis	0	0.00300979	0	0.31362
Shuttleworthia_satelles	0	0.00392894	0	0.31362
Clostridiales_bacterium_BV3C26	0	0	0.0488193	1
Acinetobacter_unclassified	0	0	0.00486261	0.31362
Bacteroidetes_oral_taxon_274	0	0.000721915	0.000468478	0.31362
Terriglobus_unclassified	0	0	0.000195217	1
Fusobacterium_mortiferum	9.2381e-05	0	0	0.270148
Spiribacter_unclassified	7.26984e-05	0	0	1
Citrobacter_koseri	0.0182897	0	0	0.0968966
Clostridium_hiranonis	0	0.0107428	0	0.31362
Fusobacterium_sp_oral_taxon_370	0	0.00169213	0	0.302507
Dialister_micraerophilus	0	0.000381702	0	0.302507
Prevotella_buccalis	0	0	0.00339087	0.274023
Staphylococcus_warneri	0	0	0	0.302507
Bacteroides_sp_D2	0	0	0.0558613	0.31362
Bacteroides_sp_3_2_5	0	0	0	0.31362
Corynebacterium_variabile	0	0	0	0.31362
Desulfovibrio_vulgaris	0	0	1.8913e-05	0.302507
Pasteurella_multocida	0	0	6.95652e-06	1
Klebsiella_sp_MS_92_3	0	0	0.000125	0.302507
Oscillibacter_sp_KLE_1728	0	0	6.69565e-05	1
Selenomonas_noxia	0	0	1.76087e-05	1
Kingella_oralis	0	0	1.52174e-05	0.302507
Kingella_unclassified	0	0.10248	0.000127174	0.302507
Enterococcus_asini	0.00922698	0	0.132356	0.302507
Weissella_confusa	5.20635e-05	0	0	0.302507
Dolosigranulum_pigrum	0	0	0.00494587	0.302507
Enterococcus_mundtii	0.000255873	0	0	0.302507
Fusobacterium_ulcerans	9.19048e-05	0	0	0.505695
Clostridium_sp_ATCC_BAA_442	8.61905e-05	0	0	0.302507
Brevibacterium_linens	0	0	0.000123696	0.302507
Streptococcus_gallolyticus	0	0	0.00211304	0.0901093
Pedobacter_unclassified	0	0	0	1
Thiomonas_unclassified	0	0	0	1
