# Supplementary material for: Beyond Taxonomic Analysis of Microbiomes: A Functional Approach for Revisiting Microbiome Changes in Colorectal Cancer
Source: Front Microbiol. 2020 Jan 23;10:3117. doi: 10.3389/fmicb.2019.03117 (PMC6990412; doi:10.3389/fmicb.2019.03117)
Supplement: TABLE S4 — The annotated EC number associated with each KO obtained from the KEGG database. [file Table_4.xlsx]

## Sheet: Sheet1
KO and related EC number extracted from KEGG
K00001	EC:1.1.1.1
K00002	EC:1.1.1.2
K00003	EC:1.1.1.3
K00004	EC:1.1.1.303
K00004	EC:1.1.1.4
K00005	EC:1.1.1.6
K00006	EC:1.1.1.8
K00007	EC:1.1.1.11
K00008	EC:1.1.1.14
K00009	EC:1.1.1.17
K00010	EC:1.1.1.18
K00010	EC:1.1.1.369
K00011	EC:1.1.1.21
K00012	EC:1.1.1.22
K00013	EC:1.1.1.23
K00014	EC:1.1.1.25
K00015	EC:1.1.1.26
K00016	EC:1.1.1.27
K00018	EC:1.1.1.29
K00019	EC:1.1.1.30
K00020	EC:1.1.1.31
K00021	EC:1.1.1.34
K00022	EC:1.1.1.35
K00023	EC:1.1.1.36
K00024	EC:1.1.1.37
K00025	EC:1.1.1.37
K00026	EC:1.1.1.37
K00027	EC:1.1.1.38
K00028	EC:1.1.1.39
K00029	EC:1.1.1.40
K00030	EC:1.1.1.41
K00031	EC:1.1.1.42
K00033	EC:1.1.1.343
K00033	EC:1.1.1.44
K00034	EC:1.1.1.47
K00035	EC:1.1.1.48
K00036	EC:1.1.1.363
K00036	EC:1.1.1.49
K00037	EC:1.1.1.225
K00037	EC:1.1.1.357
K00037	EC:1.1.1.50
K00038	EC:1.1.1.53
K00039	EC:1.1.1.56
K00040	EC:1.1.1.57
K00041	EC:1.1.1.58
K00042	EC:1.1.1.60
K00043	EC:1.1.1.61
K00044	EC:1.1.1.62
K00045	EC:1.1.1.67
K00046	EC:1.1.1.69
K00048	EC:1.1.1.77
K00049	EC:1.1.1.79
K00049	EC:1.1.1.81
K00050	EC:1.1.1.81
K00051	EC:1.1.1.82
K00052	EC:1.1.1.85
K00053	EC:1.1.1.86
K00054	EC:1.1.1.88
K00055	EC:1.1.1.90
K00057	EC:1.1.1.94
K00058	EC:1.1.1.399
K00058	EC:1.1.1.95
K00059	EC:1.1.1.100
K00060	EC:1.1.1.103
K00061	EC:1.1.1.315
K00064	EC:1.1.1.122
K00065	EC:1.1.1.127
K00066	EC:1.1.1.132
K00067	EC:1.1.1.133
K00068	EC:1.1.1.140
K00069	EC:1.1.1.141
K00070	EC:1.1.1.145
K00070	EC:5.3.3.1
K00072	EC:1.1.1.153
K00073	EC:1.1.1.350
K00074	EC:1.1.1.157
K00075	EC:1.3.1.98
K00076	EC:1.1.1.159
K00077	EC:1.1.1.169
K00078	EC:1.1.1.179
K00078	EC:1.3.1.20
K00079	EC:1.1.1.184
K00079	EC:1.1.1.189
K00079	EC:1.1.1.197
K00081	EC:1.1.1.184
K00082	EC:1.1.1.193
K00083	EC:1.1.1.195
K00084	EC:1.1.1.184
K00086	EC:1.1.1.202
K00087	EC:1.17.1.4
K00088	EC:1.1.1.205
K00090	EC:1.1.1.215
K00090	EC:1.1.1.79
K00090	EC:1.1.1.81
K00091	EC:1.1.1.219
K00094	EC:1.1.1.251
K00096	EC:1.1.1.261
K00097	EC:1.1.1.262
K00098	EC:1.1.1.264
K00099	EC:1.1.1.267
K00101	EC:1.1.2.3
K00102	EC:1.1.2.4
K00103	EC:1.1.3.8
K00104	EC:1.1.3.15
K00105	EC:1.1.3.21
K00106	EC:1.17.1.4
K00106	EC:1.17.3.2
K00107	EC:1.1.3.37
K00108	EC:1.1.99.1
K00109	EC:1.1.99.2
K00111	EC:1.1.5.3
K00112	EC:1.1.5.3
K00113	EC:1.1.5.3
K00114	EC:1.1.2.8
K00115	EC:1.1.5.9
K00116	EC:1.1.5.4
K00117	EC:1.1.5.2
K00118	EC:1.1.99.28
K00121	EC:1.1.1.1
K00121	EC:1.1.1.284
K00122	EC:1.17.1.9
K00123	EC:1.17.1.9
K00125	EC:1.17.1.9
K00126	EC:1.17.1.9
K00128	EC:1.2.1.3
K00129	EC:1.2.1.5
K00130	EC:1.2.1.8
K00131	EC:1.2.1.9
K00132	EC:1.2.1.10
K00133	EC:1.2.1.11
K00134	EC:1.2.1.12
K00135	EC:1.2.1.16
K00135	EC:1.2.1.20
K00135	EC:1.2.1.79
K00137	EC:1.2.1.19
K00139	EC:1.2.1.24
K00140	EC:1.2.1.18
K00140	EC:1.2.1.27
K00141	EC:1.2.1.28
K00143	EC:1.2.1.95
K00145	EC:1.2.1.38
K00146	EC:1.2.1.39
K00147	EC:1.2.1.41
K00148	EC:1.2.1.46
K00149	EC:1.2.1.3
K00149	EC:1.2.1.47
K00150	EC:1.2.1.59
K00151	EC:1.2.1.60
K00152	EC:1.2.1.65
K00153	EC:1.1.1.306
K00154	EC:1.2.1.68
K00156	EC:1.2.5.1
K00157	EC:1.2.3.1
K00158	EC:1.2.3.3
K00161	EC:1.2.4.1
K00162	EC:1.2.4.1
K00163	EC:1.2.4.1
K00164	EC:1.2.4.2
K00166	EC:1.2.4.4
K00167	EC:1.2.4.4
K00169	EC:1.2.7.1
K00170	EC:1.2.7.1
K00171	EC:1.2.7.1
K00172	EC:1.2.7.1
K00174	EC:1.2.7.11
K00174	EC:1.2.7.3
K00175	EC:1.2.7.11
K00175	EC:1.2.7.3
K00176	EC:1.2.7.3
K00177	EC:1.2.7.3
K00179	EC:1.2.7.8
K00180	EC:1.2.7.8
K00181	EC:2.3.1.250
K00186	EC:1.2.7.7
K00187	EC:1.2.7.7
K00188	EC:1.2.7.7
K00189	EC:1.2.7.7
K00192	EC:1.2.7.4
K00194	EC:2.1.1.245
K00197	EC:2.1.1.245
K00198	EC:1.2.7.4
K00200	EC:1.2.7.12
K00201	EC:1.2.7.12
K00202	EC:1.2.7.12
K00203	EC:1.2.7.12
K00207	EC:1.3.1.2
K00208	EC:1.3.1.10
K00208	EC:1.3.1.9
K00209	EC:1.3.1.44
K00209	EC:1.3.1.9
K00210	EC:1.3.1.12
K00211	EC:1.3.1.13
K00212	EC:1.1.1.149
K00212	EC:1.1.1.357
K00212	EC:1.3.1.20
K00213	EC:1.3.1.21
K00214	EC:1.3.1.24
K00215	EC:1.17.1.8
K00216	EC:1.3.1.28
K00217	EC:1.3.1.32
K00218	EC:1.3.1.33
K00219	EC:1.3.1.34
K00220	EC:1.3.1.12
K00220	EC:1.3.1.43
K00221	EC:4.99.1.2
K00222	EC:1.3.1.70
K00223	EC:1.3.1.71
K00225	EC:1.3.2.3
K00226	EC:1.3.98.1
K00227	EC:1.14.19.20
K00228	EC:1.3.3.3
K00230	EC:1.3.5.3
K00231	EC:1.3.3.15
K00231	EC:1.3.3.4
K00232	EC:1.3.3.6
K00234	EC:1.3.5.1
K00235	EC:1.3.5.1
K00239	EC:1.3.5.1
K00239	EC:1.3.5.4
K00240	EC:1.3.5.1
K00240	EC:1.3.5.4
K00244	EC:1.3.5.4
K00245	EC:1.3.5.4
K00248	EC:1.3.8.1
K00249	EC:1.3.8.7
K00251	EC:1.3.1.3
K00252	EC:1.3.8.6
K00253	EC:1.3.8.4
K00254	EC:1.3.5.2
K00255	EC:1.3.8.8
K00256	EC:1.3.99.16
K00259	EC:1.4.1.1
K00260	EC:1.4.1.2
K00261	EC:1.4.1.3
K00262	EC:1.4.1.4
K00263	EC:1.4.1.9
K00264	EC:1.4.1.13
K00264	EC:1.4.1.14
K00265	EC:1.4.1.13
K00265	EC:1.4.1.14
K00266	EC:1.4.1.13
K00266	EC:1.4.1.14
K00270	EC:1.4.1.20
K00272	EC:1.4.3.1
K00273	EC:1.4.3.3
K00274	EC:1.4.3.4
K00275	EC:1.4.3.5
K00276	EC:1.4.3.21
K00277	EC:1.4.3.13
K00278	EC:1.4.3.16
K00279	EC:1.5.99.12
K00281	EC:1.4.4.2
K00282	EC:1.4.4.2
K00283	EC:1.4.4.2
K00284	EC:1.4.7.1
K00285	EC:1.4.5.1
K00286	EC:1.5.1.2
K00287	EC:1.5.1.3
K00288	EC:1.5.1.5
K00288	EC:3.5.4.9
K00288	EC:6.3.4.3
K00289	EC:1.5.1.6
K00290	EC:1.5.1.7
K00293	EC:1.5.1.10
K00294	EC:1.2.1.88
K00295	EC:1.5.1.15
K00297	EC:1.5.1.20
K00298	EC:1.5.1.24
K00299	EC:1.5.1.38
K00301	EC:1.5.3.1
K00302	EC:1.5.3.1
K00303	EC:1.5.3.1
K00304	EC:1.5.3.1
K00305	EC:1.5.3.1
K00306	EC:1.5.3.1
K00306	EC:1.5.3.7
K00308	EC:1.5.3.13
K00310	EC:1.5.4.1
K00311	EC:1.5.5.1
K00314	EC:1.5.8.3
K00315	EC:1.5.8.4
K00316	EC:1.5.99.6
K00317	EC:1.5.8.1
K00317	EC:1.5.8.2
K00319	EC:1.5.98.1
K00320	EC:1.5.98.2
K00322	EC:1.6.1.1
K00323	EC:1.6.1.2
K00324	EC:1.6.1.2
K00325	EC:1.6.1.2
K00326	EC:1.6.2.2
K00327	EC:1.6.2.4
K00329	EC:1.6.5.3
K00330	EC:1.6.5.3
K00331	EC:1.6.5.3
K00332	EC:1.6.5.3
K00333	EC:1.6.5.3
K00334	EC:1.6.5.3
K00335	EC:1.6.5.3
K00336	EC:1.6.5.3
K00337	EC:1.6.5.3
K00338	EC:1.6.5.3
K00339	EC:1.6.5.3
K00340	EC:1.6.5.3
K00341	EC:1.6.5.3
K00342	EC:1.6.5.3
K00343	EC:1.6.5.3
K00344	EC:1.6.5.5
K00346	EC:1.6.5.8
K00347	EC:1.6.5.8
K00348	EC:1.6.5.8
K00349	EC:1.6.5.8
K00350	EC:1.6.5.8
K00351	EC:1.6.5.8
K00354	EC:1.6.99.1
K00355	EC:1.6.5.2
K00356	EC:1.6.99.3
K00357	EC:1.5.1.34
K00362	EC:1.7.1.15
K00363	EC:1.7.1.15
K00364	EC:1.7.1.7
K00365	EC:1.7.3.3
K00366	EC:1.7.7.1
K00367	EC:1.7.7.2
K00368	EC:1.7.2.1
K00370	EC:1.7.5.1
K00371	EC:1.7.5.1
K00374	EC:1.7.5.1
K00376	EC:1.7.2.4
K00380	EC:1.8.1.2
K00381	EC:1.8.1.2
K00382	EC:1.8.1.4
K00383	EC:1.8.1.7
K00384	EC:1.8.1.9
K00387	EC:1.8.3.1
K00390	EC:1.8.4.10
K00390	EC:1.8.4.8
K00392	EC:1.8.7.1
K00394	EC:1.8.99.2
K00395	EC:1.8.99.2
K00399	EC:2.8.4.1
K00401	EC:2.8.4.1
K00402	EC:2.8.4.1
K00404	EC:1.9.3.1
K00411	EC:1.10.2.2
K00422	EC:1.10.3.1
K00423	EC:1.10.3.3
K00425	EC:1.10.3.14
K00426	EC:1.10.3.14
K00428	EC:1.11.1.5
K00430	EC:1.11.1.7
K00431	EC:1.11.1.8
K00432	EC:1.11.1.9
K00433	EC:1.11.1.10
K00434	EC:1.11.1.11
K00436	EC:1.12.1.2
K00437	EC:1.12.2.1
K00440	EC:1.12.98.1
K00441	EC:1.12.98.1
K00443	EC:1.12.98.1
K00446	EC:1.13.11.2
K00448	EC:1.13.11.3
K00449	EC:1.13.11.3
K00450	EC:1.13.11.4
K00451	EC:1.13.11.5
K00452	EC:1.13.11.6
K00453	EC:1.13.11.11
K00454	EC:1.13.11.12
K00455	EC:1.13.11.15
K00456	EC:1.13.11.20
K00457	EC:1.13.11.27
K00458	EC:1.13.11.31
K00459	EC:1.13.12.16
K00460	EC:1.13.11.33
K00461	EC:1.13.11.34
K00462	EC:1.13.11.39
K00463	EC:1.13.11.52
K00464	EC:1.13.11.75
K00466	EC:1.13.12.3
K00467	EC:1.13.12.4
K00469	EC:1.13.99.1
K00471	EC:1.14.11.1
K00472	EC:1.14.11.2
K00473	EC:1.14.11.4
K00474	EC:1.14.11.8
K00475	EC:1.14.11.9
K00476	EC:1.14.11.16
K00477	EC:1.14.11.18
K00480	EC:1.14.13.1
K00481	EC:1.14.13.2
K00483	EC:1.14.14.9
K00484	EC:1.5.1.36
K00485	EC:1.14.13.8
K00486	EC:1.14.13.9
K00487	EC:1.14.13.11
K00488	EC:1.14.15.15
K00489	EC:1.14.14.23
K00490	EC:1.14.14.1
K00491	EC:1.14.14.47
K00493	EC:1.14.14.1
K00496	EC:1.14.15.3
K00497	EC:1.14.15.4
K00498	EC:1.14.15.6
K00499	EC:1.14.15.7
K00500	EC:1.14.16.1
K00501	EC:1.14.16.2
K00502	EC:1.14.16.4
K00503	EC:1.14.17.1
K00504	EC:1.14.17.3
K00505	EC:1.14.18.1
K00507	EC:1.14.19.1
K00508	EC:1.14.19.3
K00509	EC:1.14.99.1
K00510	EC:1.14.14.18
K00511	EC:1.14.14.17
K00512	EC:1.14.14.19
K00512	EC:1.14.14.32
K00513	EC:1.14.14.16
K00514	EC:1.3.5.6
K00515	EC:1.13.11.63
K00516	EC:1.14.99.55
K00518	EC:1.15.1.1
K00520	EC:1.16.1.1
K00521	EC:1.16.1.7
K00522	EC:1.16.3.2
K00523	EC:1.17.1.1
K00524	EC:1.17.4.1
K00525	EC:1.17.4.1
K00526	EC:1.17.4.1
K00527	EC:1.17.4.2
K00528	EC:1.18.1.2
K00528	EC:1.19.1.1
K00529	EC:1.18.1.3
K00531	EC:1.18.6.1
K00532	EC:1.12.7.2
K00533	EC:1.12.7.2
K00537	EC:1.20.4.1
K00541	EC:2.1.1.1
K00542	EC:2.1.1.2
K00543	EC:2.1.1.4
K00544	EC:2.1.1.5
K00545	EC:2.1.1.6
K00546	EC:2.1.1.8
K00547	EC:2.1.1.10
K00548	EC:2.1.1.13
K00549	EC:2.1.1.14
K00550	EC:2.1.1.71
K00551	EC:2.1.1.17
K00551	EC:2.1.1.71
K00552	EC:2.1.1.20
K00553	EC:2.1.1.28
K00554	EC:2.1.1.228
K00555	EC:2.1.1.215
K00555	EC:2.1.1.216
K00556	EC:2.1.1.34
K00557	EC:2.1.1.35
K00558	EC:2.1.1.37
K00559	EC:2.1.1.41
K00560	EC:2.1.1.45
K00561	EC:2.1.1.184
K00562	EC:2.1.1.49
K00562	EC:2.1.1.96
K00563	EC:2.1.1.187
K00564	EC:2.1.1.172
K00565	EC:2.1.1.56
K00566	EC:2.8.1.13
K00567	EC:2.1.1.63
K00568	EC:2.1.1.222
K00568	EC:2.1.1.64
K00569	EC:2.1.1.67
K00570	EC:2.1.1.17
K00570	EC:2.1.1.71
K00571	EC:2.1.1.72
K00573	EC:2.1.1.77
K00574	EC:2.1.1.79
K00575	EC:2.1.1.80
K00577	EC:2.1.1.86
K00579	EC:2.1.1.86
K00580	EC:2.1.1.86
K00581	EC:2.1.1.86
K00583	EC:2.1.1.86
K00584	EC:2.1.1.86
K00586	EC:2.1.1.314
K00587	EC:2.1.1.100
K00588	EC:2.1.1.104
K00589	EC:2.1.1.107
K00590	EC:2.1.1.113
K00591	EC:2.1.1.114
K00591	EC:2.1.1.64
K00592	EC:2.1.1.127
K00592	EC:2.1.1.259
K00594	EC:1.1.3.41
K00595	EC:2.1.1.132
K00596	EC:4.1.1.64
K00597	EC:1.16.1.8
K00598	EC:2.1.1.144
K00600	EC:2.1.2.1
K00601	EC:2.1.2.2
K00602	EC:2.1.2.3
K00602	EC:3.5.4.10
K00603	EC:2.1.2.5
K00604	EC:2.1.2.9
K00605	EC:2.1.2.10
K00606	EC:2.1.2.11
K00608	EC:2.1.3.2
K00609	EC:2.1.3.2
K00611	EC:2.1.3.3
K00613	EC:2.1.4.1
K00615	EC:2.2.1.1
K00616	EC:2.2.1.2
K00618	EC:2.3.1.1
K00619	EC:2.3.1.1
K00620	EC:2.3.1.1
K00620	EC:2.3.1.35
K00621	EC:2.3.1.4
K00622	EC:2.3.1.5
K00623	EC:2.3.1.6
K00624	EC:2.3.1.7
K00625	EC:2.3.1.8
K00626	EC:2.3.1.9
K00627	EC:2.3.1.12
K00628	EC:2.3.1.13
K00628	EC:2.3.1.71
K00629	EC:2.3.1.15
K00630	EC:2.3.1.15
K00631	EC:2.3.1.15
K00632	EC:2.3.1.16
K00633	EC:2.3.1.18
K00634	EC:2.3.1.19
K00635	EC:2.3.1.20
K00637	EC:2.3.1.26
K00638	EC:2.3.1.28
K00639	EC:2.3.1.29
K00640	EC:2.3.1.30
K00641	EC:2.3.1.31
K00643	EC:2.3.1.37
K00645	EC:2.3.1.39
K00647	EC:2.3.1.41
K00648	EC:2.3.1.180
K00649	EC:2.3.1.42
K00650	EC:2.3.1.43
K00651	EC:2.3.1.46
K00652	EC:2.3.1.47
K00653	EC:2.3.1.48
K00654	EC:2.3.1.50
K00655	EC:2.3.1.51
K00656	EC:2.3.1.54
K00657	EC:2.3.1.57
K00658	EC:2.3.1.61
K00659	EC:2.3.1.65
K00659	EC:3.1.2.2
K00660	EC:2.3.1.74
K00661	EC:2.3.1.79
K00662	EC:2.3.1.81
K00663	EC:2.3.1.82
K00665	EC:2.3.1.85
K00667	EC:2.3.1.86
K00668	EC:2.3.1.86
K00669	EC:2.3.1.87
K00670	EC:2.3.1.256
K00671	EC:2.3.1.97
K00672	EC:2.3.1.101
K00673	EC:2.3.1.109
K00674	EC:2.3.1.117
K00675	EC:2.3.1.118
K00677	EC:2.3.1.129
K00678	EC:2.3.1.135
K00679	EC:2.3.1.158
K00681	EC:2.3.2.2
K00681	EC:3.4.19.13
K00682	EC:4.3.2.9
K00683	EC:2.3.2.5
K00684	EC:2.3.2.6
K00685	EC:2.3.2.8
K00686	EC:2.3.2.13
K00688	EC:2.4.1.1
K00689	EC:2.4.1.5
K00690	EC:2.4.1.7
K00691	EC:2.4.1.8
K00692	EC:2.4.1.10
K00693	EC:2.4.1.11
K00694	EC:2.4.1.12
K00695	EC:2.4.1.13
K00696	EC:2.4.1.14
K00697	EC:2.4.1.15
K00697	EC:2.4.1.347
K00698	EC:2.4.1.16
K00699	EC:2.4.1.17
K00700	EC:2.4.1.18
K00701	EC:2.4.1.19
K00702	EC:2.4.1.20
K00703	EC:2.4.1.21
K00704	EC:2.4.1.22
K00705	EC:2.4.1.25
K00706	EC:2.4.1.34
K00709	EC:2.4.1.37
K00709	EC:2.4.1.40
K00710	EC:2.4.1.41
K00712	EC:2.4.1.52
K00715	EC:2.4.1.62
K00716	EC:2.4.1.65
K00717	EC:2.4.1.68
K00718	EC:2.4.1.69
K00719	EC:2.4.1.79
K00720	EC:2.4.1.80
K00721	EC:2.4.1.83
K00722	EC:2.4.1.88
K00725	EC:2.4.1.92
K00726	EC:2.4.1.101
K00727	EC:2.4.1.102
K00728	EC:2.4.1.109
K00729	EC:2.4.1.117
K00731	EC:2.4.1.122
K00733	EC:2.4.1.133
K00734	EC:2.4.1.134
K00735	EC:2.4.1.135
K00736	EC:2.4.1.143
K00737	EC:2.4.1.144
K00738	EC:2.4.1.145
K00739	EC:2.4.1.147
K00741	EC:2.4.1.149
K00742	EC:2.4.1.150
K00743	EC:2.4.1.87
K00744	EC:2.4.1.155
K00745	EC:2.4.1.166
K00746	EC:2.4.1.174
K00746	EC:2.4.1.175
K00747	EC:2.4.1.175
K00747	EC:2.4.1.226
K00748	EC:2.4.1.182
K00749	EC:2.4.1.183
K00750	EC:2.4.1.186
K00752	EC:2.4.1.212
K00753	EC:2.4.1.214
K00756	EC:2.4.2.2
K00757	EC:2.4.2.3
K00758	EC:2.4.2.4
K00759	EC:2.4.2.7
K00760	EC:2.4.2.8
K00761	EC:2.4.2.9
K00762	EC:2.4.2.10
K00763	EC:6.3.4.21
K00764	EC:2.4.2.14
K00765	EC:2.4.2.17
K00766	EC:2.4.2.18
K00767	EC:2.4.2.19
K00768	EC:2.4.2.21
K00769	EC:2.4.2.22
K00770	EC:2.4.2.24
K00771	EC:2.4.2.26
K00772	EC:2.4.2.28
K00773	EC:2.4.2.29
K00774	EC:2.4.2.30
K00775	EC:2.4.2.31
K00776	EC:2.4.2.36
K00778	EC:2.4.99.1
K00779	EC:2.4.99.1
K00780	EC:2.4.99.4
K00781	EC:2.4.99.6
K00783	EC:2.1.1.177
K00784	EC:3.1.26.11
K00787	EC:2.5.1.1
K00787	EC:2.5.1.10
K00788	EC:2.5.1.3
K00789	EC:2.5.1.6
K00790	EC:2.5.1.7
K00791	EC:2.5.1.75
K00793	EC:2.5.1.9
K00794	EC:2.5.1.78
K00795	EC:2.5.1.1
K00795	EC:2.5.1.10
K00796	EC:2.5.1.15
K00797	EC:2.5.1.16
K00798	EC:2.5.1.17
K00799	EC:2.5.1.18
K00800	EC:2.5.1.19
K00801	EC:2.5.1.21
K00802	EC:2.5.1.22
K00803	EC:2.5.1.26
K00804	EC:2.5.1.1
K00804	EC:2.5.1.10
K00804	EC:2.5.1.29
K00805	EC:2.5.1.30
K00806	EC:2.5.1.31
K00807	EC:4.4.1.20
K00808	EC:2.5.1.44
K00809	EC:2.5.1.46
K00811	EC:2.6.1.1
K00812	EC:2.6.1.1
K00813	EC:2.6.1.1
K00814	EC:2.6.1.2
K00815	EC:2.6.1.5
K00816	EC:2.6.1.64
K00816	EC:2.6.1.7
K00816	EC:4.4.1.13
K00817	EC:2.6.1.9
K00818	EC:2.6.1.11
K00819	EC:2.6.1.13
K00820	EC:2.6.1.16
K00821	EC:2.6.1.11
K00821	EC:2.6.1.17
K00822	EC:2.6.1.18
K00823	EC:2.6.1.19
K00824	EC:2.6.1.21
K00825	EC:2.6.1.39
K00825	EC:2.6.1.7
K00826	EC:2.6.1.42
K00827	EC:2.6.1.40
K00827	EC:2.6.1.44
K00830	EC:2.6.1.44
K00830	EC:2.6.1.45
K00830	EC:2.6.1.51
K00831	EC:2.6.1.52
K00832	EC:2.6.1.57
K00833	EC:2.6.1.62
K00835	EC:2.6.1.66
K00836	EC:2.6.1.76
K00838	EC:2.6.1.27
K00838	EC:2.6.1.39
K00838	EC:2.6.1.5
K00838	EC:2.6.1.57
K00839	EC:2.6.1.112
K00840	EC:2.6.1.81
K00844	EC:2.7.1.1
K00845	EC:2.7.1.2
K00846	EC:2.7.1.3
K00847	EC:2.7.1.4
K00848	EC:2.7.1.5
K00849	EC:2.7.1.6
K00850	EC:2.7.1.11
K00851	EC:2.7.1.12
K00852	EC:2.7.1.15
K00853	EC:2.7.1.16
K00854	EC:2.7.1.17
K00855	EC:2.7.1.19
K00856	EC:2.7.1.20
K00857	EC:2.7.1.21
K00858	EC:2.7.1.23
K00859	EC:2.7.1.24
K00860	EC:2.7.1.25
K00861	EC:2.7.1.26
K00862	EC:2.7.1.215
K00863	EC:2.7.1.28
K00863	EC:2.7.1.29
K00863	EC:4.6.1.15
K00864	EC:2.7.1.30
K00865	EC:2.7.1.165
K00866	EC:2.7.1.32
K00867	EC:2.7.1.33
K00868	EC:2.7.1.35
K00869	EC:2.7.1.36
K00870	EC:2.7.1.37
K00871	EC:2.7.11.19
K00872	EC:2.7.1.39
K00873	EC:2.7.1.40
K00874	EC:2.7.1.45
K00875	EC:2.7.1.47
K00876	EC:2.7.1.48
K00877	EC:2.7.1.49
K00877	EC:2.7.4.7
K00877	EC:3.5.99.2
K00878	EC:2.7.1.50
K00879	EC:2.7.1.51
K00880	EC:2.7.1.53
K00881	EC:2.7.1.55
K00882	EC:2.7.1.56
K00883	EC:2.7.1.58
K00884	EC:2.7.1.59
K00885	EC:2.7.1.60
K00886	EC:2.7.1.63
K00887	EC:2.7.1.66
K00888	EC:2.7.1.67
K00889	EC:2.7.1.68
K00891	EC:2.7.1.71
K00892	EC:2.7.1.73
K00893	EC:2.7.1.74
K00894	EC:2.7.1.82
K00895	EC:2.7.1.90
K00897	EC:2.7.1.95
K00898	EC:2.7.11.2
K00899	EC:2.7.1.100
K00900	EC:2.7.1.105
K00901	EC:2.7.1.107
K00902	EC:2.7.1.108
K00903	EC:2.7.10.2
K00904	EC:2.7.1.113
K00905	EC:2.7.11.4
K00906	EC:2.7.11.5
K00907	EC:2.7.11.18
K00908	EC:2.7.11.17
K00909	EC:2.7.11.14
K00910	EC:2.7.11.15
K00911	EC:2.7.1.127
K00912	EC:2.7.1.130
K00913	EC:2.7.1.134
K00913	EC:2.7.1.159
K00914	EC:2.7.1.137
K00915	EC:2.7.1.140
K00915	EC:2.7.1.151
K00916	EC:2.7.11.22
K00916	EC:2.7.11.23
K00917	EC:2.7.1.144
K00918	EC:2.7.1.146
K00918	EC:2.7.1.147
K00919	EC:2.7.1.148
K00920	EC:2.7.1.149
K00921	EC:2.7.1.150
K00922	EC:2.7.1.153
K00923	EC:2.7.1.154
K00925	EC:2.7.2.1
K00926	EC:2.7.2.2
K00927	EC:2.7.2.3
K00928	EC:2.7.2.4
K00929	EC:2.7.2.7
K00930	EC:2.7.2.8
K00931	EC:2.7.2.11
K00932	EC:2.7.2.15
K00933	EC:2.7.3.2
K00934	EC:2.7.3.3
K00936	EC:2.7.13.3
K00937	EC:2.7.4.1
K00938	EC:2.7.4.2
K00939	EC:2.7.4.3
K00940	EC:2.7.4.6
K00941	EC:2.7.1.49
K00941	EC:2.7.4.7
K00942	EC:2.7.4.8
K00943	EC:2.7.4.9
K00944	EC:2.7.4.10
K00945	EC:2.7.4.25
K00946	EC:2.7.4.16
K00948	EC:2.7.6.1
K00949	EC:2.7.6.2
K00950	EC:2.7.6.3
K00951	EC:2.7.6.5
K00952	EC:2.7.7.1
K00953	EC:2.7.7.2
K00954	EC:2.7.7.3
K00955	EC:2.7.1.25
K00955	EC:2.7.7.4
K00956	EC:2.7.7.4
K00957	EC:2.7.7.4
K00958	EC:2.7.7.4
K00960	EC:2.7.7.6
K00962	EC:2.7.7.8
K00963	EC:2.7.7.9
K00965	EC:2.7.7.12
K00966	EC:2.7.7.13
K00967	EC:2.7.7.14
K00968	EC:2.7.7.15
K00969	EC:2.7.7.18
K00970	EC:2.7.7.19
K00971	EC:2.7.7.13
K00972	EC:2.7.7.23
K00972	EC:2.7.7.83
K00973	EC:2.7.7.24
K00974	EC:2.7.7.72
K00975	EC:2.7.7.27
K00976	EC:2.7.7.30
K00977	EC:2.7.7.31
K00978	EC:2.7.7.33
K00979	EC:2.7.7.38
K00980	EC:2.7.7.39
K00981	EC:2.7.7.41
K00982	EC:2.7.7.42
K00982	EC:2.7.7.89
K00983	EC:2.7.7.43
K00984	EC:2.7.7.47
K00986	EC:2.7.7.49
K00987	EC:2.7.7.50
K00988	EC:2.7.7.53
K00989	EC:2.7.7.56
K00990	EC:2.7.7.59
K00991	EC:2.7.7.60
K00992	EC:2.7.7.99
K00993	EC:2.7.8.1
K00994	EC:2.7.8.2
K00995	EC:2.7.8.5
K00996	EC:2.7.8.6
K00997	EC:2.7.8.7
K00998	EC:2.7.8.8
K00999	EC:2.7.8.11
K01000	EC:2.7.8.13
K01001	EC:2.7.8.15
K01002	EC:2.7.8.20
K01003	EC:4.1.1.3
K01004	EC:2.7.8.24
K01006	EC:2.7.9.1
K01007	EC:2.7.9.2
K01008	EC:2.7.9.3
K01011	EC:2.8.1.1
K01011	EC:2.8.1.2
K01012	EC:2.8.1.6
K01014	EC:2.8.2.1
K01015	EC:2.8.2.2
K01016	EC:2.8.2.4
K01017	EC:2.8.2.5
K01019	EC:2.8.2.11
K01020	EC:2.8.2.17
K01021	EC:2.8.2.20
K01022	EC:2.8.2.21
K01023	EC:2.8.2.22
K01024	EC:2.8.2.23
K01026	EC:2.8.3.1
K01027	EC:2.8.3.5
K01028	EC:2.8.3.5
K01029	EC:2.8.3.5
K01031	EC:2.8.3.6
K01032	EC:2.8.3.6
K01034	EC:2.8.3.8
K01034	EC:2.8.3.9
K01035	EC:2.8.3.8
K01035	EC:2.8.3.9
K01039	EC:2.8.3.12
K01040	EC:2.8.3.12
K01042	EC:2.9.1.1
K01044	EC:3.1.1.1
K01045	EC:3.1.1.2
K01045	EC:3.1.8.1
K01046	EC:3.1.1.3
K01047	EC:3.1.1.4
K01048	EC:3.1.1.5
K01049	EC:3.1.1.7
K01050	EC:3.1.1.8
K01051	EC:3.1.1.11
K01052	EC:3.1.1.13
K01053	EC:3.1.1.17
K01054	EC:3.1.1.23
K01055	EC:3.1.1.24
K01056	EC:3.1.1.29
K01057	EC:3.1.1.31
K01058	EC:3.1.1.32
K01058	EC:3.1.1.4
K01059	EC:3.1.1.34
K01060	EC:3.1.1.41
K01061	EC:3.1.1.45
K01062	EC:3.1.1.47
K01063	EC:3.1.1.59
K01065	EC:3.1.1.77
K01067	EC:3.1.2.1
K01068	EC:3.1.2.2
K01069	EC:3.1.2.6
K01070	EC:3.1.2.12
K01071	EC:3.1.2.21
K01073	EC:3.1.2.20
K01074	EC:3.1.2.22
K01075	EC:3.1.2.23
K01077	EC:3.1.3.1
K01078	EC:3.1.3.2
K01079	EC:3.1.3.3
K01080	EC:3.1.3.4
K01081	EC:3.1.3.5
K01082	EC:3.1.3.7
K01083	EC:3.1.3.8
K01084	EC:3.1.3.9
K01085	EC:3.1.3.10
K01086	EC:3.1.3.11
K01086	EC:3.1.3.37
K01087	EC:3.1.3.12
K01089	EC:3.1.3.15
K01089	EC:4.2.1.19
K01090	EC:3.1.3.16
K01091	EC:3.1.3.18
K01092	EC:3.1.3.25
K01093	EC:3.1.3.2
K01093	EC:3.1.3.26
K01094	EC:3.1.3.27
K01095	EC:3.1.3.27
K01096	EC:3.1.3.27
K01096	EC:3.1.3.4
K01096	EC:3.1.3.81
K01096	EC:3.6.1.27
K01097	EC:3.1.3.29
K01099	EC:3.1.3.36
K01100	EC:3.1.3.37
K01101	EC:3.1.3.41
K01102	EC:3.1.3.43
K01103	EC:2.7.1.105
K01103	EC:3.1.3.46
K01104	EC:3.1.3.48
K01106	EC:3.1.3.56
K01107	EC:3.1.3.57
K01108	EC:3.1.3.64
K01108	EC:3.1.3.95
K01109	EC:3.1.3.66
K01110	EC:3.1.3.16
K01110	EC:3.1.3.48
K01110	EC:3.1.3.67
K01112	EC:3.9.1.3
K01113	EC:3.1.3.1
K01114	EC:3.1.4.3
K01115	EC:3.1.4.4
K01116	EC:3.1.4.11
K01117	EC:3.1.4.12
K01119	EC:3.1.3.6
K01119	EC:3.1.4.16
K01120	EC:3.1.4.17
K01121	EC:3.1.4.37
K01122	EC:3.1.4.39
K01124	EC:3.1.4.43
K01125	EC:3.1.4.45
K01126	EC:3.1.4.46
K01127	EC:3.1.4.50
K01129	EC:3.1.5.1
K01130	EC:3.1.6.1
K01131	EC:3.1.6.2
K01132	EC:3.1.6.4
K01133	EC:3.1.6.6
K01134	EC:3.1.6.8
K01135	EC:3.1.6.12
K01136	EC:3.1.6.13
K01137	EC:3.1.6.14
K01139	EC:2.7.6.5
K01139	EC:3.1.7.2
K01141	EC:3.1.11.1
K01142	EC:3.1.11.2
K01143	EC:3.1.11.3
K01144	EC:3.1.11.5
K01147	EC:3.1.13.1
K01148	EC:3.1.13.4
K01150	EC:3.1.21.1
K01151	EC:3.1.21.2
K01153	EC:3.1.21.3
K01154	EC:3.1.21.3
K01155	EC:3.1.21.4
K01156	EC:3.1.21.5
K01158	EC:3.1.22.1
K01159	EC:3.1.22.4
K01160	EC:3.1.22.4
K01161	EC:3.1.25.1
K01164	EC:3.1.26.5
K01166	EC:3.1.27.1
K01167	EC:3.1.27.3
K01168	EC:3.1.27.5
K01169	EC:3.1.27.6
K01170	EC:4.6.1.16
K01174	EC:3.1.31.1
K01176	EC:3.2.1.1
K01177	EC:3.2.1.2
K01178	EC:3.2.1.3
K01179	EC:3.2.1.4
K01180	EC:3.2.1.6
K01181	EC:3.2.1.8
K01182	EC:3.2.1.10
K01183	EC:3.2.1.14
K01184	EC:3.2.1.15
K01185	EC:3.2.1.17
K01186	EC:3.2.1.18
K01187	EC:3.2.1.20
K01188	EC:3.2.1.21
K01189	EC:3.2.1.22
K01190	EC:3.2.1.23
K01191	EC:3.2.1.24
K01192	EC:3.2.1.25
K01193	EC:3.2.1.26
K01194	EC:3.2.1.28
K01195	EC:3.2.1.31
K01196	EC:2.4.1.25
K01196	EC:3.2.1.33
K01197	EC:3.2.1.35
K01198	EC:3.2.1.37
K01199	EC:3.2.1.39
K01200	EC:3.2.1.41
K01201	EC:3.2.1.45
K01202	EC:3.2.1.46
K01203	EC:3.2.1.10
K01203	EC:3.2.1.48
K01204	EC:3.2.1.49
K01205	EC:3.2.1.50
K01206	EC:3.2.1.51
K01207	EC:3.2.1.52
K01208	EC:3.2.1.133
K01208	EC:3.2.1.135
K01208	EC:3.2.1.54
K01209	EC:3.2.1.55
K01210	EC:3.2.1.58
K01212	EC:3.2.1.65
K01213	EC:3.2.1.67
K01214	EC:3.2.1.68
K01215	EC:3.2.1.70
K01216	EC:3.2.1.73
K01217	EC:3.2.1.76
K01218	EC:3.2.1.78
K01219	EC:3.2.1.81
K01220	EC:3.2.1.85
K01222	EC:3.2.1.86
K01223	EC:3.2.1.86
K01224	EC:3.2.1.89
K01225	EC:3.2.1.91
K01226	EC:3.2.1.93
K01227	EC:3.2.1.96
K01228	EC:3.2.1.106
K01229	EC:3.2.1.108
K01229	EC:3.2.1.62
K01230	EC:3.2.1.113
K01231	EC:3.2.1.114
K01232	EC:3.2.1.122
K01233	EC:3.2.1.132
K01235	EC:3.2.1.139
K01236	EC:3.2.1.141
K01237	EC:3.2.1.147
K01239	EC:3.2.2.1
K01240	EC:3.2.2.3
K01241	EC:3.2.2.4
K01242	EC:2.4.99.20
K01242	EC:3.2.2.6
K01243	EC:3.2.2.9
K01244	EC:3.2.2.16
K01245	EC:3.2.2.19
K01246	EC:3.2.2.20
K01247	EC:3.2.2.21
K01251	EC:3.3.1.1
K01252	EC:3.3.2.1
K01252	EC:6.3.2.14
K01253	EC:3.3.2.9
K01254	EC:3.3.2.6
K01255	EC:3.4.11.1
K01256	EC:3.4.11.2
K01257	EC:3.4.11.3
K01258	EC:3.4.11.4
K01259	EC:3.4.11.5
K01260	EC:3.4.11.6
K01261	EC:3.4.11.7
K01262	EC:3.4.11.9
K01263	EC:3.4.11.14
K01264	EC:3.4.11.15
K01265	EC:3.4.11.18
K01266	EC:3.4.11.19
K01267	EC:3.4.11.21
K01268	EC:3.4.11.22
K01271	EC:3.4.13.9
K01273	EC:3.4.13.19
K01275	EC:3.4.14.1
K01276	EC:3.4.14.2
K01277	EC:3.4.14.4
K01278	EC:3.4.14.5
K01279	EC:3.4.14.9
K01280	EC:3.4.14.10
K01281	EC:3.4.14.11
K01283	EC:3.4.15.1
K01284	EC:3.4.15.5
K01285	EC:3.4.16.2
K01286	EC:3.4.16.4
K01288	EC:3.4.16.6
K01291	EC:3.4.17.2
K01292	EC:3.4.17.3
K01293	EC:3.4.17.4
K01294	EC:3.4.17.10
K01295	EC:3.4.17.11
K01296	EC:3.4.17.12
K01297	EC:3.4.17.13
K01298	EC:3.4.17.15
K01299	EC:3.4.17.19
K01300	EC:3.4.17.20
K01301	EC:3.4.17.21
K01303	EC:3.4.19.1
K01304	EC:3.4.19.3
K01306	EC:3.4.19.6
K01307	EC:3.4.19.9
K01308	EC:3.4.19.11
K01310	EC:3.4.21.1
K01311	EC:3.4.21.2
K01312	EC:3.4.21.4
K01313	EC:3.4.21.5
K01314	EC:3.4.21.6
K01315	EC:3.4.21.7
K01316	EC:3.4.21.9
K01317	EC:3.4.21.10
K01318	EC:3.4.21.19
K01319	EC:3.4.21.20
K01320	EC:3.4.21.21
K01321	EC:3.4.21.22
K01322	EC:3.4.21.26
K01323	EC:3.4.21.27
K01324	EC:3.4.21.34
K01325	EC:3.4.21.35
K01326	EC:3.4.21.36
K01327	EC:3.4.21.37
K01328	EC:3.4.21.38
K01329	EC:3.4.21.39
K01330	EC:3.4.21.41
K01331	EC:3.4.21.42
K01332	EC:3.4.21.43
K01333	EC:3.4.21.45
K01334	EC:3.4.21.46
K01335	EC:3.4.21.47
K01336	EC:3.4.21.48
K01337	EC:3.4.21.50
K01338	EC:3.4.21.53
K01340	EC:3.4.21.59
K01341	EC:3.4.21.61
K01342	EC:3.4.21.62
K01343	EC:3.4.21.68
K01344	EC:3.4.21.69
K01345	EC:3.4.21.70
K01346	EC:3.4.21.71
K01347	EC:3.4.21.72
K01348	EC:3.4.21.73
K01349	EC:3.4.21.75
K01350	EC:3.4.21.76
K01352	EC:3.4.21.78
K01353	EC:3.4.21.79
K01354	EC:3.4.21.83
K01355	EC:3.4.23.49
K01356	EC:3.4.21.88
K01358	EC:3.4.21.92
K01359	EC:3.4.21.93
K01360	EC:3.4.21.94
K01361	EC:3.4.21.96
K01363	EC:3.4.22.1
K01364	EC:3.4.22.10
K01365	EC:3.4.22.15
K01366	EC:3.4.22.16
K01367	EC:3.4.22.52
K01368	EC:3.4.22.27
K01369	EC:3.4.22.34
K01370	EC:3.4.22.36
K01371	EC:3.4.22.38
K01372	EC:3.4.22.40
K01373	EC:3.4.22.41
K01374	EC:3.4.22.42
K01377	EC:3.4.23.3
K01378	EC:3.4.23.4
K01379	EC:3.4.23.5
K01380	EC:3.4.23.15
K01381	EC:3.4.23.25
K01382	EC:3.4.23.34
K01385	EC:3.4.23.42
K01387	EC:3.4.24.3
K01388	EC:3.4.24.7
K01389	EC:3.4.24.11
K01390	EC:3.4.24.13
K01392	EC:3.4.24.15
K01393	EC:3.4.24.16
K01394	EC:3.4.24.17
K01395	EC:3.4.24.18
K01396	EC:3.4.24.22
K01397	EC:3.4.24.23
K01398	EC:3.4.24.24
K01399	EC:3.4.24.26
K01400	EC:3.4.24.28
K01401	EC:3.4.24.29
K01402	EC:3.4.24.34
K01403	EC:3.4.24.35
K01404	EC:3.4.24.36
K01405	EC:3.4.24.37
K01406	EC:3.4.24.40
K01407	EC:3.4.24.55
K01408	EC:3.4.24.56
K01409	EC:2.3.1.234
K01410	EC:3.4.24.59
K01411	EC:3.4.24.61
K01412	EC:3.4.24.64
K01413	EC:3.4.24.65
K01414	EC:3.4.24.70
K01415	EC:3.4.24.71
K01416	EC:3.4.24.77
K01419	EC:3.4.25.2
K01424	EC:3.5.1.1
K01425	EC:3.5.1.2
K01426	EC:3.5.1.4
K01427	EC:3.5.1.5
K01428	EC:3.5.1.5
K01429	EC:3.5.1.5
K01430	EC:3.5.1.5
K01431	EC:3.5.1.6
K01432	EC:3.5.1.9
K01433	EC:3.5.1.10
K01434	EC:3.5.1.11
K01435	EC:3.5.1.12
K01437	EC:3.5.1.15
K01438	EC:3.5.1.16
K01439	EC:3.5.1.18
K01440	EC:3.5.1.19
K01441	EC:3.5.1.23
K01442	EC:3.5.1.24
K01443	EC:3.5.1.25
K01444	EC:3.5.1.26
K01447	EC:3.5.1.28
K01448	EC:3.5.1.28
K01449	EC:3.5.1.28
K01451	EC:3.5.1.32
K01452	EC:3.5.1.41
K01455	EC:3.5.1.49
K01456	EC:3.5.1.52
K01457	EC:3.5.1.54
K01458	EC:3.5.1.68
K01460	EC:3.5.1.78
K01460	EC:6.3.1.8
K01461	EC:3.5.1.82
K01462	EC:3.5.1.88
K01464	EC:3.5.2.2
K01465	EC:3.5.2.3
K01466	EC:3.5.2.5
K01467	EC:3.5.2.6
K01468	EC:3.5.2.7
K01469	EC:3.5.2.9
K01470	EC:3.5.2.10
K01473	EC:3.5.2.14
K01474	EC:3.5.2.14
K01476	EC:3.5.3.1
K01477	EC:3.5.3.4
K01478	EC:3.5.3.6
K01479	EC:3.5.3.8
K01480	EC:3.5.3.11
K01481	EC:3.5.3.15
K01482	EC:3.5.3.18
K01483	EC:4.3.2.3
K01484	EC:3.5.3.23
K01485	EC:3.5.4.1
K01486	EC:3.5.4.2
K01487	EC:3.5.4.3
K01488	EC:3.5.4.4
K01489	EC:3.5.4.5
K01490	EC:3.5.4.6
K01491	EC:1.5.1.5
K01491	EC:3.5.4.9
K01492	EC:2.1.2.2
K01492	EC:2.1.2.3
K01493	EC:3.5.4.12
K01494	EC:3.5.4.13
K01495	EC:3.5.4.16
K01496	EC:3.5.4.19
K01497	EC:3.5.4.25
K01499	EC:3.5.4.27
K01501	EC:3.5.5.1
K01502	EC:3.5.5.7
K01505	EC:3.5.99.7
K01507	EC:3.6.1.1
K01509	EC:3.6.1.3
K01510	EC:3.6.1.5
K01511	EC:3.6.1.6
K01512	EC:3.6.1.7
K01513	EC:3.1.4.1
K01513	EC:3.6.1.9
K01514	EC:3.6.1.11
K01515	EC:3.6.1.13
K01517	EC:3.6.1.13
K01517	EC:3.6.1.16
K01517	EC:3.6.1.53
K01518	EC:3.6.1.17
K01520	EC:3.6.1.23
K01521	EC:3.6.1.26
K01522	EC:3.6.1.29
K01523	EC:3.6.1.31
K01524	EC:3.6.1.11
K01524	EC:3.6.1.40
K01525	EC:3.6.1.41
K01526	EC:3.6.1.42
K01528	EC:3.6.5.5
K01530	EC:3.6.3.1
K01531	EC:3.6.3.2
K01533	EC:3.6.3.4
K01534	EC:3.6.3.3
K01534	EC:3.6.3.5
K01535	EC:3.6.3.6
K01536	EC:3.6.3.7
K01537	EC:3.6.3.8
K01539	EC:3.6.3.9
K01541	EC:3.6.3.10
K01542	EC:3.6.3.10
K01543	EC:3.6.3.10
K01544	EC:3.6.3.10
K01546	EC:3.6.3.12
K01547	EC:3.6.3.12
K01548	EC:3.6.3.12
K01551	EC:3.6.3.16
K01555	EC:3.7.1.2
K01556	EC:3.7.1.3
K01557	EC:3.7.1.5
K01560	EC:3.8.1.2
K01561	EC:3.8.1.3
K01562	EC:1.21.99.4
K01563	EC:3.8.1.5
K01565	EC:3.10.1.1
K01568	EC:4.1.1.1
K01569	EC:4.1.1.2
K01571	EC:4.1.1.3
K01572	EC:4.1.1.3
K01573	EC:4.1.1.3
K01574	EC:4.1.1.4
K01575	EC:4.1.1.5
K01576	EC:4.1.1.7
K01577	EC:4.1.1.8
K01578	EC:4.1.1.9
K01579	EC:4.1.1.11
K01580	EC:4.1.1.15
K01581	EC:4.1.1.17
K01582	EC:4.1.1.18
K01583	EC:4.1.1.19
K01584	EC:4.1.1.19
K01585	EC:4.1.1.19
K01586	EC:4.1.1.20
K01587	EC:4.1.1.21
K01587	EC:6.3.2.6
K01588	EC:5.4.99.18
K01589	EC:6.3.4.18
K01590	EC:4.1.1.22
K01591	EC:4.1.1.23
K01592	EC:4.1.1.25
K01593	EC:4.1.1.105
K01593	EC:4.1.1.28
K01594	EC:4.1.1.29
K01595	EC:4.1.1.31
K01596	EC:4.1.1.32
K01597	EC:4.1.1.33
K01598	EC:4.1.1.36
K01599	EC:4.1.1.37
K01601	EC:4.1.1.39
K01602	EC:4.1.1.39
K01607	EC:4.1.1.44
K01608	EC:4.1.1.47
K01609	EC:4.1.1.48
K01610	EC:4.1.1.49
K01611	EC:4.1.1.50
K01612	EC:4.1.1.61
K01613	EC:4.1.1.65
K01615	EC:4.1.1.70
K01616	EC:4.1.1.71
K01617	EC:4.1.1.77
K01618	EC:4.1.1.107
K01619	EC:4.1.2.4
K01620	EC:4.1.2.48
K01621	EC:4.1.2.22
K01621	EC:4.1.2.9
K01622	EC:3.1.3.11
K01622	EC:4.1.2.13
K01623	EC:4.1.2.13
K01624	EC:4.1.2.13
K01625	EC:4.1.2.14
K01625	EC:4.1.3.42
K01626	EC:2.5.1.54
K01627	EC:2.5.1.55
K01628	EC:4.1.2.17
K01629	EC:4.1.2.19
K01630	EC:4.1.2.20
K01631	EC:4.1.2.21
K01633	EC:1.13.11.81
K01633	EC:4.1.2.25
K01633	EC:5.1.99.8
K01634	EC:4.1.2.27
K01635	EC:4.1.2.40
K01637	EC:4.1.3.1
K01638	EC:2.3.3.9
K01639	EC:4.1.3.3
K01640	EC:4.1.3.4
K01641	EC:2.3.3.10
K01643	EC:2.8.3.10
K01644	EC:4.1.3.34
K01647	EC:2.3.3.1
K01648	EC:2.3.3.8
K01649	EC:2.3.3.13
K01652	EC:2.2.1.6
K01653	EC:2.2.1.6
K01654	EC:2.5.1.56
K01655	EC:2.3.3.14
K01657	EC:4.1.3.27
K01658	EC:4.1.3.27
K01659	EC:2.3.3.5
K01661	EC:4.1.3.36
K01662	EC:2.2.1.7
K01664	EC:2.6.1.85
K01665	EC:2.6.1.85
K01666	EC:4.1.3.39
K01667	EC:4.1.99.1
K01668	EC:4.1.99.2
K01669	EC:4.1.99.3
K01671	EC:4.1.2.57
K01672	EC:4.2.1.1
K01673	EC:4.2.1.1
K01674	EC:4.2.1.1
K01676	EC:4.2.1.2
K01677	EC:4.2.1.2
K01678	EC:4.2.1.2
K01679	EC:4.2.1.2
K01681	EC:4.2.1.3
K01682	EC:4.2.1.3
K01682	EC:4.2.1.99
K01683	EC:4.2.1.5
K01684	EC:4.2.1.6
K01685	EC:4.2.1.7
K01686	EC:4.2.1.8
K01687	EC:4.2.1.9
K01689	EC:4.2.1.11
K01690	EC:4.2.1.12
K01692	EC:4.2.1.17
K01693	EC:4.2.1.19
K01694	EC:4.2.1.20
K01695	EC:4.2.1.20
K01696	EC:4.2.1.20
K01697	EC:4.2.1.22
K01698	EC:4.2.1.24
K01699	EC:4.2.1.28
K01702	EC:4.2.1.33
K01703	EC:4.2.1.33
K01703	EC:4.2.1.35
K01704	EC:4.2.1.33
K01704	EC:4.2.1.35
K01705	EC:4.2.1.36
K01706	EC:4.2.1.40
K01707	EC:4.2.1.41
K01708	EC:4.2.1.42
K01709	EC:4.2.1.45
K01710	EC:4.2.1.46
K01711	EC:4.2.1.47
K01712	EC:4.2.1.49
K01713	EC:4.2.1.51
K01713	EC:4.2.1.91
K01714	EC:4.3.3.7
K01715	EC:4.2.1.17
K01716	EC:4.2.1.59
K01716	EC:5.3.3.14
K01719	EC:4.2.1.75
K01720	EC:4.2.1.79
K01721	EC:4.2.1.84
K01723	EC:4.2.1.92
K01724	EC:4.2.1.96
K01725	EC:4.2.1.104
K01727	EC:4.2.2.1
K01728	EC:4.2.2.2
K01729	EC:4.2.2.3
K01730	EC:4.2.2.6
K01731	EC:4.2.2.9
K01732	EC:4.2.2.10
K01733	EC:4.2.3.1
K01734	EC:4.2.3.3
K01735	EC:4.2.3.4
K01736	EC:4.2.3.5
K01737	EC:4.1.2.50
K01737	EC:4.2.3.12
K01738	EC:2.5.1.47
K01739	EC:2.5.1.48
K01740	EC:2.5.1.49
K01741	EC:4.2.99.18
K01744	EC:4.3.1.1
K01745	EC:4.3.1.3
K01746	EC:4.3.1.4
K01749	EC:2.5.1.61
K01750	EC:4.3.1.12
K01751	EC:4.3.1.15
K01752	EC:4.3.1.17
K01753	EC:4.3.1.18
K01754	EC:4.3.1.19
K01755	EC:4.3.2.1
K01756	EC:4.3.2.2
K01757	EC:4.3.3.2
K01758	EC:4.4.1.1
K01759	EC:4.4.1.5
K01760	EC:4.4.1.8
K01761	EC:4.4.1.11
K01762	EC:4.4.1.14
K01763	EC:4.4.1.16
K01764	EC:4.4.1.17
K01768	EC:4.6.1.1
K01769	EC:4.6.1.2
K01770	EC:4.6.1.12
K01771	EC:4.6.1.13
K01772	EC:4.99.1.1
K01772	EC:4.99.1.9
K01775	EC:5.1.1.1
K01776	EC:5.1.1.3
K01777	EC:5.1.1.4
K01778	EC:5.1.1.7
K01779	EC:5.1.1.13
K01781	EC:5.1.2.2
K01782	EC:1.1.1.35
K01782	EC:4.2.1.17
K01782	EC:5.1.2.3
K01783	EC:5.1.3.1
K01784	EC:5.1.3.2
K01785	EC:5.1.3.3
K01787	EC:5.1.3.8
K01788	EC:5.1.3.9
K01790	EC:5.1.3.13
K01791	EC:5.1.3.14
K01792	EC:5.1.3.15
K01793	EC:5.1.3.17
K01794	EC:5.1.3.19
K01795	EC:5.1.3.37
K01796	EC:5.1.99.4
K01799	EC:5.2.1.1
K01800	EC:5.2.1.2
K01801	EC:5.2.1.4
K01802	EC:5.2.1.8
K01803	EC:5.3.1.1
K01804	EC:5.3.1.4
K01805	EC:5.3.1.5
K01807	EC:5.3.1.6
K01808	EC:5.3.1.6
K01809	EC:5.3.1.8
K01810	EC:5.3.1.9
K01811	EC:3.2.1.177
K01812	EC:5.3.1.12
K01813	EC:5.3.1.14
K01814	EC:5.3.1.16
K01815	EC:5.3.1.17
K01816	EC:5.3.1.22
K01817	EC:5.3.1.24
K01818	EC:5.3.1.25
K01818	EC:5.3.1.3
K01819	EC:5.3.1.26
K01820	EC:5.3.1.14
K01821	EC:5.3.2.6
K01822	EC:5.3.3.1
K01823	EC:5.3.3.2
K01824	EC:5.3.3.5
K01825	EC:1.1.1.35
K01825	EC:4.2.1.17
K01825	EC:5.1.2.3
K01825	EC:5.3.3.8
K01826	EC:5.3.3.10
K01827	EC:5.3.3.12
K01829	EC:5.3.4.1
K01830	EC:5.3.99.2
K01831	EC:5.3.99.4
K01832	EC:5.3.99.5
K01834	EC:5.4.2.11
K01835	EC:5.4.2.2
K01836	EC:5.4.2.3
K01837	EC:5.4.2.11
K01837	EC:5.4.2.4
K01838	EC:5.4.2.6
K01839	EC:5.4.2.7
K01840	EC:5.4.2.8
K01841	EC:5.4.2.9
K01843	EC:5.4.3.2
K01844	EC:5.4.3.3
K01845	EC:5.4.3.8
K01846	EC:5.4.99.1
K01847	EC:5.4.99.2
K01848	EC:5.4.99.2
K01849	EC:5.4.99.2
K01850	EC:5.4.99.5
K01851	EC:5.4.4.2
K01852	EC:5.4.99.7
K01853	EC:5.4.99.8
K01854	EC:5.4.99.9
K01855	EC:5.4.99.45
K01856	EC:5.5.1.1
K01857	EC:5.5.1.2
K01858	EC:5.5.1.4
K01859	EC:5.5.1.6
K01860	EC:5.5.1.7
K01866	EC:6.1.1.1
K01867	EC:6.1.1.2
K01868	EC:6.1.1.3
K01869	EC:6.1.1.4
K01870	EC:6.1.1.5
K01872	EC:6.1.1.7
K01873	EC:6.1.1.9
K01874	EC:6.1.1.10
K01875	EC:6.1.1.11
K01876	EC:6.1.1.12
K01878	EC:6.1.1.14
K01879	EC:6.1.1.14
K01880	EC:6.1.1.14
K01881	EC:6.1.1.15
K01883	EC:6.1.1.16
K01884	EC:6.1.1.16
K01885	EC:6.1.1.17
K01886	EC:6.1.1.18
K01887	EC:6.1.1.19
K01889	EC:6.1.1.20
K01890	EC:6.1.1.20
K01892	EC:6.1.1.21
K01893	EC:6.1.1.22
K01895	EC:6.2.1.1
K01896	EC:6.2.1.2
K01897	EC:6.2.1.3
K01899	EC:6.2.1.4
K01899	EC:6.2.1.5
K01900	EC:6.2.1.4
K01900	EC:6.2.1.5
K01902	EC:6.2.1.5
K01903	EC:6.2.1.5
K01904	EC:6.2.1.12
K01905	EC:6.2.1.13
K01906	EC:6.2.1.14
K01907	EC:6.2.1.16
K01908	EC:6.2.1.17
K01909	EC:6.2.1.20
K01910	EC:6.2.1.22
K01911	EC:6.2.1.26
K01912	EC:6.2.1.30
K01914	EC:6.3.1.1
K01915	EC:6.3.1.2
K01916	EC:6.3.1.5
K01917	EC:6.3.1.8
K01918	EC:6.3.2.1
K01919	EC:6.3.2.2
K01920	EC:6.3.2.3
K01921	EC:6.3.2.4
K01922	EC:6.3.2.51
K01923	EC:6.3.2.6
K01924	EC:6.3.2.8
K01925	EC:6.3.2.9
K01928	EC:6.3.2.13
K01929	EC:6.3.2.10
K01930	EC:6.3.2.17
K01931	EC:2.3.2.27
K01933	EC:6.3.3.1
K01934	EC:6.3.3.2
K01935	EC:6.3.3.3
K01937	EC:6.3.4.2
K01938	EC:6.3.4.3
K01939	EC:6.3.4.4
K01940	EC:6.3.4.5
K01941	EC:6.3.4.6
K01942	EC:6.3.4.10
K01942	EC:6.3.4.11
K01942	EC:6.3.4.15
K01942	EC:6.3.4.9
K01945	EC:6.3.4.13
K01946	EC:2.1.3.15
K01946	EC:6.3.4.14
K01946	EC:6.4.1.2
K01947	EC:2.7.1.33
K01947	EC:6.3.4.15
K01948	EC:6.3.4.16
K01949	EC:6.3.4.12
K01950	EC:6.3.5.1
K01951	EC:6.3.5.2
K01952	EC:6.3.5.3
K01953	EC:6.3.5.4
K01954	EC:6.3.5.5
K01955	EC:6.3.5.5
K01956	EC:6.3.5.5
K01958	EC:6.4.1.1
K01959	EC:6.4.1.1
K01960	EC:6.4.1.1
K01961	EC:6.3.4.14
K01961	EC:6.4.1.2
K01962	EC:2.1.3.15
K01962	EC:6.4.1.2
K01963	EC:2.1.3.15
K01963	EC:6.4.1.2
K01965	EC:6.4.1.3
K01966	EC:2.1.3.15
K01966	EC:6.4.1.3
K01968	EC:6.4.1.4
K01969	EC:6.4.1.4
K01971	EC:6.5.1.1
K01972	EC:6.5.1.2
K01973	EC:6.5.1.3
K01974	EC:6.5.1.4
K01975	EC:3.1.4.58
K01988	EC:2.4.1.228
K02000	EC:3.6.3.32
K02010	EC:3.6.3.30
K02013	EC:3.6.3.34
K02017	EC:3.6.3.29
K02028	EC:3.6.3.21
K02036	EC:3.6.3.27
K02041	EC:3.6.3.28
K02045	EC:3.6.3.25
K02056	EC:3.6.3.17
K02079	EC:3.5.1.25
K02083	EC:3.5.3.9
K02087	EC:2.7.11.22
K02087	EC:2.7.11.23
K02088	EC:2.7.11.22
K02089	EC:2.7.11.22
K02090	EC:2.7.11.22
K02091	EC:2.7.11.22
K02111	EC:3.6.3.14
K02112	EC:3.6.3.14
K02117	EC:3.6.3.14
K02117	EC:3.6.3.15
K02133	EC:3.6.3.14
K02145	EC:3.6.3.14
K02169	EC:2.1.1.197
K02170	EC:3.1.1.85
K02178	EC:2.7.11.1
K02182	EC:6.2.1.48
K02186	EC:3.4.22.55
K02187	EC:3.4.22.56
K02188	EC:2.1.1.195
K02189	EC:3.7.1.12
K02190	EC:4.99.1.3
K02191	EC:2.1.1.196
K02193	EC:3.6.3.41
K02201	EC:2.7.7.3
K02202	EC:2.7.11.22
K02202	EC:2.7.11.23
K02203	EC:2.7.1.39
K02203	EC:3.1.3.3
K02204	EC:2.7.1.39
K02206	EC:2.7.11.22
K02207	EC:2.3.2.23
K02208	EC:2.7.11.22
K02208	EC:2.7.11.23
K02209	EC:3.6.4.12
K02210	EC:3.6.4.12
K02211	EC:2.7.11.22
K02211	EC:2.7.11.23
K02212	EC:3.6.4.12
K02214	EC:2.7.11.1
K02216	EC:2.7.11.1
K02217	EC:1.16.3.2
K02218	EC:2.7.11.1
K02223	EC:2.3.1.48
K02224	EC:6.3.5.11
K02224	EC:6.3.5.9
K02226	EC:3.1.3.73
K02227	EC:6.3.1.10
K02228	EC:2.1.1.152
K02229	EC:1.14.13.83
K02230	EC:6.6.1.2
K02231	EC:2.7.1.156
K02231	EC:2.7.7.62
K02232	EC:6.3.5.10
K02233	EC:2.7.8.26
K02236	EC:3.4.23.43
K02256	EC:1.9.3.1
K02257	EC:2.5.1.141
K02274	EC:1.9.3.1
K02275	EC:1.9.3.1
K02276	EC:1.9.3.1
K02277	EC:1.9.3.1
K02278	EC:3.4.23.43
K02288	EC:4.4.1.32
K02289	EC:4.4.1.32
K02291	EC:2.5.1.32
K02291	EC:2.5.1.99
K02293	EC:1.3.5.5
K02297	EC:1.10.3.10
K02298	EC:1.10.3.10
K02302	EC:1.3.1.76
K02302	EC:2.1.1.107
K02302	EC:4.99.1.4
K02303	EC:2.1.1.107
K02304	EC:1.3.1.76
K02304	EC:4.99.1.4
K02314	EC:3.6.4.12
K02318	EC:2.7.1.24
K02318	EC:2.7.7.3
K02319	EC:2.7.7.7
K02320	EC:2.7.7.7
K02322	EC:2.7.7.7
K02323	EC:2.7.7.7
K02324	EC:2.7.7.7
K02325	EC:2.7.7.7
K02326	EC:2.7.7.7
K02327	EC:2.7.7.7
K02330	EC:2.7.7.7
K02331	EC:2.7.7.7
K02332	EC:2.7.7.7
K02334	EC:2.7.7.7
K02335	EC:2.7.7.7
K02336	EC:2.7.7.7
K02337	EC:2.7.7.7
K02338	EC:2.7.7.7
K02339	EC:2.7.7.7
K02340	EC:2.7.7.7
K02341	EC:2.7.7.7
K02342	EC:2.7.7.7
K02343	EC:2.7.7.7
K02344	EC:2.7.7.7
K02345	EC:2.7.7.7
K02346	EC:2.7.7.7
K02349	EC:2.7.7.7
K02350	EC:2.7.7.7
K02361	EC:5.4.4.2
K02362	EC:6.3.2.14
K02363	EC:2.7.7.58
K02363	EC:6.3.2.14
K02364	EC:6.3.2.14
K02365	EC:3.4.22.49
K02366	EC:2.4.1.224
K02366	EC:2.4.1.225
K02367	EC:2.4.1.224
K02367	EC:2.4.1.225
K02368	EC:2.4.1.224
K02369	EC:2.4.1.223
K02370	EC:2.4.1.223
K02370	EC:2.4.1.224
K02371	EC:1.3.1.9
K02372	EC:4.2.1.59
K02377	EC:1.1.1.271
K02412	EC:3.6.3.14
K02427	EC:2.1.1.166
K02428	EC:3.6.1.66
K02431	EC:5.1.3.29
K02433	EC:6.3.5.6
K02433	EC:6.3.5.7
K02434	EC:6.3.5.6
K02434	EC:6.3.5.7
K02435	EC:6.3.5.6
K02435	EC:6.3.5.7
K02438	EC:3.2.1.196
K02439	EC:2.8.1.1
K02446	EC:3.1.3.11
K02449	EC:2.7.11.22
K02464	EC:3.4.23.43
K02467	EC:5.3.1.13
K02469	EC:5.99.1.3
K02470	EC:5.99.1.3
K02472	EC:1.1.1.336
K02473	EC:5.1.3.7
K02476	EC:2.7.13.3
K02478	EC:2.7.13.3
K02480	EC:2.7.13.3
K02482	EC:2.7.13.3
K02484	EC:2.7.13.3
K02486	EC:2.7.13.3
K02488	EC:2.7.7.65
K02489	EC:2.7.13.3
K02491	EC:2.7.13.3
K02492	EC:1.2.1.70
K02493	EC:2.1.1.297
K02495	EC:1.3.98.3
K02496	EC:2.1.1.107
K02506	EC:3.4.23.43
K02510	EC:4.1.2.52
K02516	EC:2.1.1.320
K02517	EC:2.3.1.241
K02523	EC:2.5.1.90
K02527	EC:2.4.99.12
K02527	EC:2.4.99.13
K02527	EC:2.4.99.14
K02527	EC:2.4.99.15
K02528	EC:2.1.1.182
K02535	EC:3.5.1.108
K02536	EC:2.3.1.191
K02540	EC:3.6.4.12
K02541	EC:3.6.4.12
K02542	EC:3.6.4.12
K02545	EC:3.4.16.4
K02548	EC:2.5.1.74
K02549	EC:4.2.1.113
K02551	EC:2.2.1.9
K02552	EC:5.4.4.2
K02554	EC:4.2.1.80
K02555	EC:3.1.3.48
K02558	EC:6.3.2.45
K02560	EC:2.3.1.243
K02563	EC:2.4.1.227
K02564	EC:3.5.99.6
K02586	EC:1.18.6.1
K02588	EC:1.18.6.1
K02591	EC:1.18.6.1
K02594	EC:2.3.3.14
K02609	EC:1.14.13.149
K02611	EC:1.14.13.149
K02615	EC:2.3.1.174
K02615	EC:2.3.1.223
K02618	EC:1.2.1.91
K02618	EC:3.3.2.12
K02619	EC:4.1.3.38
K02626	EC:4.1.1.19
K02636	EC:1.10.9.1
K02641	EC:1.18.1.2
K02654	EC:3.4.23.43
K02668	EC:2.7.13.3
K02677	EC:2.7.11.13
K02703	EC:1.10.3.9
K02706	EC:1.10.3.9
K02725	EC:3.4.25.1
K02726	EC:3.4.25.1
K02727	EC:3.4.25.1
K02728	EC:3.4.25.1
K02729	EC:3.4.25.1
K02730	EC:3.4.25.1
K02731	EC:3.4.25.1
K02732	EC:3.4.25.1
K02733	EC:3.4.25.1
K02734	EC:3.4.25.1
K02735	EC:3.4.25.1
K02736	EC:3.4.25.1
K02737	EC:3.4.25.1
K02738	EC:3.4.25.1
K02739	EC:3.4.25.1
K02740	EC:3.4.25.1
K02741	EC:3.4.25.1
K02749	EC:2.7.1.208
K02759	EC:2.7.1.196
K02759	EC:2.7.1.205
K02760	EC:2.7.1.196
K02760	EC:2.7.1.205
K02768	EC:2.7.1.202
K02769	EC:2.7.1.202
K02773	EC:2.7.1.200
K02774	EC:2.7.1.200
K02778	EC:2.7.1.199
K02781	EC:2.7.1.198
K02782	EC:2.7.1.198
K02786	EC:2.7.1.207
K02787	EC:2.7.1.207
K02790	EC:2.7.1.199
K02790	EC:2.7.1.208
K02793	EC:2.7.1.191
K02794	EC:2.7.1.191
K02798	EC:2.7.1.197
K02799	EC:2.7.1.197
K02802	EC:2.7.1.193
K02803	EC:2.7.1.193
K02805	EC:2.6.1.59
K02808	EC:2.7.1.211
K02809	EC:2.7.1.211
[truncated: 4,998 more rows]
