# Supplementary material for: Beyond Taxonomic Analysis of Microbiomes: A Functional Approach for Revisiting Microbiome Changes in Colorectal Cancer
Source: Front Microbiol. 2020 Jan 23;10:3117. doi: 10.3389/fmicb.2019.03117 (PMC6990412; doi:10.3389/fmicb.2019.03117)
Supplement: TABLE S6 — The normalized frequencies of each KO in each of the 156 samples of the dataset. In this data, the rows indicate the samples and the columns indicate the frequency of each KO in the sample. [file Table_6.xlsx]

## Sheet: Sheet1
Normalized frequency of KO numbers for each sample
	Sample name
KO number	ERR688505	ERR688506	ERR688507	ERR688508	ERR688509	ERR688510	ERR688511	ERR688512	ERR688513	ERR688514	ERR688515	ERR688516	ERR688517	ERR688518	ERR688519	ERR688520	ERR688521	ERR688522	ERR688523	ERR688524	ERR688525	ERR688526	ERR688527	ERR688528	ERR688529	ERR688530	ERR688531	ERR688532	ERR688533	ERR688534	ERR688535	ERR688536	ERR688537	ERR688538	ERR688539	ERR688540	ERR688541	ERR688542	ERR688543	ERR688544	ERR688545	ERR688546	ERR688547	ERR688548	ERR688549	ERR688550	ERR688551	ERR688552	ERR688553
K00001	3.16355	3.82852	3.67989	2.83741	3.25676	6.32678	4.45724	10.5942	4.63638	3.90354	2.67153	1.93958	2.66038	3.72429	6.31551	3.17063	6.77498	6.092	3.45621	3.20249	2.49119	3.75517	4.93844	2.25351	2.97914	6.39423	7.35722	3.97089	3.96425	1.91678	4.73393	3.24351	5.41711	4.59124	7.88681	1.81206	5.59391	4.82327	6.95946	2.44168	3.17384	3.53554	2.44686	3.99436	7.51483	4.95633	2.19768	7.33935	3.00157
K00002	1.29623	1.08332	1.60832	0.977203	1.78498	5.49789	1.7738	6.21096	11.1211	1.39725	0.893325	0.887681	1.29514	1.96937	1.85288	1.73027	2.7172	2.93351	0.815545	0.970308	0.667885	1.04976	0.441689	0.993036	0.883575	2.19393	4.7425	4.85925	1.06845	1.86109	1.04224	1.34339	7.83491	2.39279	2.15813	0.580993	2.56084	1.41332	2.8585	1.79754	0.773209	1.34038	1.22034	1.723	7.84112	2.1094	1.13868	2.02177	1.11208
K00003	7.47335	11.2988	11.8163	15.3828	8.61938	9.84625	6.31219	28.8008	19.0574	5.68422	6.79741	5.80056	5.92339	13.5249	10.2883	7.89541	11.4891	14.2994	6.5718	8.80071	5.26867	8.33435	6.93301	5.59466	6.59473	7.99244	28.6947	13.8027	8.03316	25.3273	8.66811	9.31696	45.2594	11.3622	21.2677	5.98245	15.7054	21.5165	18.7372	13.1409	5.61861	9.03781	7.00944	16.4359	35.6954	11.5536	10.2077	15.5652	7.91655
K00004	0.240199	0.718858	0.254763	0.484219	0.960859	2.7834	0.288002	1.07867	1.08385	0.358827	0.394309	0.258867	0.25094	1.13306	0.593941	0.479347	0.533372	0.78218	0.575009	1.2358	0.270314	0.816192	0.522533	0.158456	0.547864	0.385619	1.68599	0.649927	0.336096	0.315837	0.506969	1.09436	0.336306	0.938618	1.89257	0.365918	0.588	0.891349	1.03282	0.969433	0.476251	0.659732	0.353597	0.270922	3.41651	0.637244	0.363441	0.596349	0.332872
K00005	4.10417	4.1536	5.30197	4.64448	6.06842	10.0466	5.4517	7.70119	14.336	2.71023	3.01462	3.63915	3.30651	6.30122	4.9136	5.09704	8.09768	5.85678	3.06943	3.83793	3.44814	4.36571	3.61461	3.51798	3.22315	6.10629	6.11942	4.93944	3.28695	3.70877	5.98332	6.62918	6.47777	6.68497	6.88831	3.18825	7.30404	10.1922	5.73686	2.52487	2.59312	3.63479	4.62054	6.78903	12.1269	7.00246	6.02041	8.48832	5.6635
K00006	1.22581	1.11075	2.49492	2.14515	1.05762	3.07962	4.3124	5.02761	3.02097	0.820105	1.31507	0.69197	0.945575	1.92215	1.584	1.39326	1.64531	2.09039	1.07572	0.99606	0.958506	1.75583	1.3968	1.11363	1.04288	1.7833	7.629	3.49062	1.96492	1.31414	1.76911	2.00574	9.08703	2.06606	6.90094	0.672839	2.0927	2.1427	2.48019	0.566688	1.06292	1.69688	0.801407	1.10467	6.22256	2.6385	1.72565	2.24818	1.36699
K00007	0.0489625	0.052838	0.0601816	0.0355381	0.0618997	0.0823473	0.0270115	0.0377892	1.57861	0.0283443	0.107746	0.231947	0.123255	0	0.000672213	0.0145515	0.0495969	0.0183381	0.100481	0.0952394	0.0374531	0.0740215	0.302739	0.0248903	0.0303895	0.80526	0.0605839	0.0447192	0.0728284	2.35518	0.012347	0.0236466	0.0041552	0.110504	0.00178698	0.0750215	0.231669	0.0133778	0.00120263	0.133468	0.210482	0.0750555	0.0584789	1.01636	0.147625	0.0789783	0.0172004	0.0397911	0.0620372
K00008	10.1556	9.07261	11.557	12.4386	11.8763	10.5305	10.0323	20.29	14.9192	6.77942	7.21258	5.7942	7.19696	14.7843	18.6797	9.42417	12.6122	14.26	6.11713	6.39827	6.1246	13.1165	6.0454	5.82194	7.92315	17.4594	22.9907	19.737	19.5624	17.1448	12.59	12.2729	23.7895	16.0673	20.0826	5.7871	13.1842	12.8378	6.32144	8.37382	6.8447	7.97335	7.47131	20.4919	23.326	13.1158	8.54287	12.2017	8.90313
K00009	1.23098	1.47552	0.813613	2.54735	1.12544	1.53506	1.43085	1.03311	5.28064	0.962681	2.16408	0.777785	0.565079	0.849533	1.3494	0.946233	1.6379	1.29906	1.18027	0.740602	0.869787	0.973486	1.39721	0.665956	1.10207	1.18158	0.427366	2.47804	1.16515	5.762	1.28914	1.15533	3.02413	0.923066	0.850261	0.878301	1.28618	1.55547	0.669071	0.669849	0.639145	0.641944	0.880592	4.5048	0.686556	1.11925	0.86368	1.19289	1.90508
K00010	1.39958	2.0358	2.10162	1.14781	2.10762	3.60014	2.28933	8.22544	2.80031	1.55765	2.18675	1.30934	2.7972	1.72071	2.12419	2.28756	4.48519	2.78345	1.13251	1.80429	2.13216	2.8458	1.47212	1.24353	1.61141	3.19165	4.33596	4.39625	1.72383	1.26723	3.48298	2.08335	2.91071	3.04127	3.75101	1.35081	2.56451	3.61036	3.7413	1.83635	1.0104	1.72645	1.91251	2.09124	2.89931	2.14758	1.11985	2.69947	1.57074
K00011	1.23218	1.3791	2.5341	1.83915	1.0776	3.33818	1.64267	0.905083	0.564504	0.832319	0.832951	0.927214	0.886192	2.18362	1.5001	1.80491	1.60015	0.853732	0.666358	0.591131	0.777431	1.25189	0.777252	0.530104	0.957024	1.80306	2.2123	0.807695	0.570184	3.63595	2.15856	1.05945	0.5512	1.59442	1.10921	0.503004	2.39483	0.824743	2.0575	1.68797	0.853341	1.09792	1.67771	1.13793	3.07548	1.64903	0.855218	1.32985	1.18255
K00012	18.6188	22.6761	26.5818	22.0775	26.564	50.9015	21.7936	50.4077	49.0855	18.7123	19.0239	17.5256	19.0005	33.6312	42.7352	23.9319	27.6357	28.6635	20.3712	17.9239	17.1684	23.5837	21.2783	14.9736	18.4212	29.8831	49.3529	35.705	17.5829	46.3772	28.6371	24.7229	59.8246	34.8378	47.755	14.0832	31.4733	37.6328	30.6009	28.333	14.94	26.0216	25.3056	40.1498	52.4017	34.8302	18.1238	34.5145	21.3363
K00013	7.76146	7.9916	8.19891	8.49614	7.16857	9.62646	9.37463	11.6174	9.71097	6.8319	5.41851	4.34724	4.80002	10.0686	11.3317	7.67312	16.5198	10.4735	4.74265	5.79561	4.71859	5.51175	7.2075	4.83322	6.91929	7.79746	7.80397	7.42403	5.53948	3.77468	6.12731	5.59036	6.83516	11.4507	11.868	4.7104	8.36722	12.6817	8.49057	8.80773	5.35767	7.62184	7.22762	8.82096	11.6462	7.21421	8.56021	8.20934	6.08401
K00014	9.37351	10.1411	11.2591	6.62542	14.2165	29.3537	17.0835	38.0947	34.1296	8.4345	8.16117	7.3539	10.1217	13.4966	19.4884	12.2363	15.2943	17.3011	8.68515	9.16865	8.95049	10.0432	9.18857	7.0972	7.49522	12.9648	50.7124	15.1406	8.12153	25.1514	14.758	11.746	42.1247	17.5883	25.7747	6.54332	16.8165	16.104	14.3721	10.066	8.98295	12.125	8.30255	18.2467	42.8726	17.7172	8.82879	11.5196	10.318
K00015	1.66087	0.811695	1.16321	0.989417	1.6225	4.05554	1.9392	6.82551	7.8106	2.19169	0.944436	1.12191	1.2476	2.7607	2.09094	1.05398	2.07638	2.24438	1.23843	1.36916	0.625585	1.47533	1.06052	0.826026	0.528425	2.63315	1.50648	0.968896	1.06311	11.4557	3.13392	2.01135	13.9652	2.29741	3.37058	0.815586	2.21921	3.74371	0.418382	0.726855	1.50759	1.10928	0.735367	5.62115	1.94583	1.97954	0.798445	1.47485	1.17863
K00016	5.21572	9.90537	7.49163	5.86812	7.28615	12.482	9.402	11.0857	10.2384	5.69857	3.47328	6.85486	8.2837	9.96047	17.008	7.60081	5.05356	8.63162	5.47648	5.91715	6.72055	5.21816	7.68862	4.6445	6.53542	6.71734	5.68776	5.80751	5.2714	10.6265	11.8883	5.88499	9.74237	9.58731	6.78369	3.47918	8.98586	10.0202	6.79988	7.19182	6.6725	7.92883	5.94448	9.5444	13.6178	11.1458	13.6863	7.95426	5.57487
K00018	4.82413	5.52571	3.95935	3.59923	6.55569	9.63364	9.13774	14.4555	16.958	4.06502	5.32011	3.06269	5.11969	5.64349	10.7956	5.72747	10.4573	8.38572	4.98459	5.38333	4.39821	5.34383	4.69382	2.89041	3.75129	7.71487	17.6611	15.9876	4.51855	8.98944	7.65535	7.30023	18.4949	7.5134	7.41715	3.32331	6.05379	8.31481	6.4375	5.33074	3.69928	5.9769	5.23855	10.1579	21.8123	9.01814	3.3287	7.10233	4.16204
K00019	1.24032	1.27032	2.28844	1.33432	2.15446	0.78054	1.03046	1.89525	5.04739	0.913868	1.21019	0.869184	0.337695	1.84846	3.02353	2.00972	4.14555	3.11427	1.33523	0.47692	0.71531	1.04431	0.500588	0.460377	1.06189	1.39565	3.03989	0.685844	1.16008	2.62186	1.35025	1.65597	0.882079	2.13719	1.43623	0.526907	2.92405	7.66637	0.641014	0.65291	0.976146	1.637	1.79294	3.70883	0.29632	2.054	3.64224	1.62895	1.41266
K00020	3.01275	3.10086	3.25975	2.92764	4.27188	5.19748	4.73771	15.2129	6.10078	1.8538	1.34518	3.05062	1.30646	4.57371	6.73944	2.45965	3.69413	5.89936	2.10304	1.98347	1.49391	2.92041	2.26602	1.18062	2.1365	4.04423	10.0243	5.01494	2.45252	8.54075	4.19159	2.79143	6.9832	6.67292	4.67758	1.77994	3.23515	4.44527	1.91477	2.47	2.11278	3.79032	3.5702	22.2272	16.5451	7.6415	3.05075	2.78861	3.94358
K00021	1.41055	2.08829	2.54629	0.571881	1.22441	1.50603	0.942318	9.49982	1.37289	1.23564	1.76362	0.789884	0.428746	1.65403	2.9623	2.63659	2.29041	2.64993	1.3576	0.670476	0.632754	1.12783	1.07637	0.928817	1.32955	1.1169	11.6338	1.18966	0.92641	1.33734	1.06983	1.52482	21.1686	3.01503	5.37273	0.67805	1.99647	9.71757	0.897055	0.903116	1.39534	0.860727	0.825223	3.10489	9.10763	1.46731	3.13211	4.13829	0.571699
K00022	0.257214	0.388352	0.150963	0.121337	0.249879	0.382119	0.228739	0.875776	0.531651	0.235326	0.235137	0.0882862	0.038121	0.149987	0.168698	0.423679	0.299891	0.228019	0.168868	0.17999	0.121084	0.298526	0.0654121	0.0373988	0.0196447	0.534271	0.196067	0.862644	0.0923644	0.228981	0.708938	0.10399	0.0261645	0.382394	0.00666633	0.0723814	0.713117	0.288226	0.203456	0.348106	0.535144	0.31234	0.194855	0.543068	0.0687043	0.0119586	0.113847	0.246896	0.116051
K00023	0.402373	0.506386	0.414666	0.310105	0.259535	0.106521	0.252753	0.87375	2.35053	0.394215	0.375531	0.222236	0.116042	0.417689	0.490899	0.22891	0.538798	1.02176	0.3444	0.220688	0.21671	0.346028	0.522764	0.327894	0.407862	0.722296	1.54813	0.33412	0.636636	0.599014	1.06417	0.216908	0.78649	0.61275	0.655265	0.478439	1.46341	0.467556	0.847324	0.687896	0.662534	0.610542	0.315709	0.523112	0.452847	0.528893	0.237552	0.2272	0.156727
K00024	3.48498	3.62411	4.87052	5.09717	5.30015	12.8893	6.99091	21.9725	12.6766	2.73674	2.93048	3.77898	3.22016	5.04101	12.368	3.94376	5.48832	7.51075	3.32078	3.08814	3.03269	4.2026	3.35749	2.48153	3.04961	3.75079	14.3743	6.01668	4.05556	9.94868	4.56169	5.59514	13.4143	6.53548	7.31603	2.82399	14.1859	5.55129	11.0737	6.31287	3.03874	5.84283	3.68345	6.90751	11.7657	6.10175	4.41461	4.76734	3.49546
K00025	0.874547	0.477748	0.48556	1.3015	0.428128	1.04575	0.221978	0.222459	0.586521	0.287834	0.15528	1.23912	0.184212	0.57729	0.84347	0.380206	0.544462	0.466523	0.309752	0.227513	0.140627	0.958352	0.872166	0.709285	0.347314	0.254433	0.140978	0.594718	1.0738	0.129694	0.566752	0.339348	0.0886253	0.648045	0.763168	0.388059	0.585232	0.786009	0.430382	0.24183	0.337882	0.220331	0.549631	0.551615	0.699971	0.512345	0.769115	1.62007	0.191595
K00026	0.441624	0.478978	0.466919	0.205436	0.380712	3.83435	0.378643	1.59837	3.88874	0.50419	0.181312	0.714958	0.211206	0.594953	0.831665	0.445394	0.568322	0.760648	0.418907	0.1805	0.324864	0.594081	0.421066	0.188525	0.261283	0.420886	3.42198	0.370402	0.997767	5.66927	0.647931	0.829138	0.950175	0.760744	2.51797	0.247566	1.84693	1.03102	0.611873	0.121808	0.468456	0.933114	0.468617	2.25695	1.70111	0.958023	0.207851	0.746138	0.559653
K00027	4.13032	6.69023	5.81011	4.75823	6.39938	6.58114	7.55629	13.8375	15.7119	4.65849	4.33073	3.92652	3.54725	7.81346	12.4285	6.60019	9.86487	8.40809	4.38911	4.20795	3.15573	6.44096	6.2802	3.08852	3.73745	6.10411	10.5552	10.9311	6.78941	4.852	7.39477	7.98667	19.2182	9.94794	6.58669	4.10224	12.5883	8.39445	10.4589	3.43976	3.31019	6.02224	6.52851	40.9989	9.64767	8.72681	4.52128	7.51616	7.38299
K00028	0.447005	0.641777	0.302854	0.13965	0.42521	1.76765	1.79628	4.91643	2.30946	0.187139	0.0259753	0.161372	0.114356	1.11744	0.543258	0.0864145	0.754321	1.68013	0.213293	0.0615792	0.139182	0.509159	0.181623	0.0739499	0.0277887	0.301934	9.46266	0.269212	0.338934	0.841798	0.642794	1.26696	12.11	1.33755	3.13168	0.0294319	0.77682	0.718287	0.505143	0.193877	0.0966441	0.426264	0.0692586	0.677785	7.44104	1.05208	0.0410129	0.537852	0.56286
K00029	5.54057	7.72847	7.57478	5.27286	5.75153	13.0956	7.79073	29.706	16.3487	5.00502	4.2452	4.58373	3.79747	13.4385	13.493	6.83859	10.7158	11.4724	5.44801	5.30996	5.64288	7.07142	4.27563	3.05216	4.64237	10.0031	15.783	11.4386	5.87958	9.32173	12.6052	6.44232	28.6487	11.7199	14.8005	3.96621	8.60878	10.5654	6.0572	4.48064	4.38736	8.74169	5.32392	15.5293	13.3562	12.6424	5.4086	9.99959	5.81793
K00030	5.60593	2.0013	3.34548	3.37911	2.98783	7.2497	4.56278	6.00941	10.6902	2.55674	2.92275	2.07039	3.15857	3.7944	5.65983	2.10163	4.78508	4.60483	2.41142	1.34781	3.23015	2.71736	5.43918	1.94437	2.95029	2.34956	9.76323	4.83883	2.72067	8.06782	2.5985	3.09678	6.94253	3.89332	4.7645	2.3186	4.24143	2.48041	2.47203	3.34288	2.44166	2.92246	4.23261	5.87976	8.60442	3.24388	3.0778	2.55965	3.74616
K00031	8.2126	12.1282	11.1275	8.79924	11.0194	15.7214	13.576	24.4652	27.9624	7.97024	6.97301	8.41677	7.5468	12.2298	17.5037	11.1146	17.7481	17.0518	8.71819	8.08426	8.55459	9.49741	10.5457	6.80502	8.48046	11.658	8.66845	13.4868	7.9968	21.3157	13.4475	11.276	19.8944	16.1886	16.9638	7.26835	14.2245	14.8831	9.02139	9.61092	9.24819	11.0801	10.7445	18.4609	8.11997	18.2083	8.29506	9.9483	11.8011
K00033	7.91909	7.77442	8.03954	5.64937	8.78123	18.5882	10.1398	23.7503	11.3455	6.08829	4.87858	4.24447	5.23572	9.49618	16.5239	9.75733	11.2419	13.4498	5.81377	4.8531	5.45804	8.32858	8.25333	5.32017	6.18138	7.91296	13.4848	6.78883	6.98473	18.1724	10.6042	8.40269	40.7709	12.5182	20.5808	4.87891	13.8491	15.8992	7.50512	5.62875	5.7542	9.59576	7.55635	12.0721	39.4693	12.3145	5.84305	9.12147	10.0846
K00034	0.354399	0.327672	0.61966	0.220777	1.5992	2.25545	0.411102	1.75643	3.45643	0.731507	0.409882	0.284471	0.290668	0.612869	0.874447	0.469451	0.959085	1.11356	0.571997	0.310644	0.414209	0.434278	0.449865	0.335722	0.472006	1.18249	1.01502	0.728262	0.863864	8.0363	0.897594	0.937516	1.45758	1.43356	0.232181	0.535631	0.365572	0.183126	0.721154	0.257564	0.762627	0.505473	0.25704	1.26808	0.390954	0.392083	0.223171	0.475994	0.433214
K00035	0.0675889	0.129098	0.00160484	0.0590738	0.13792	0.0014407	0	0.157362	0	0.00629418	0.0264714	0.0712336	0.00125616	0.0071747	0.23242	0.0269154	0.00361723	0.296495	0.0131322	0.00447685	0.0473125	0.0834285	0.0278794	0	0.0477067	0.035792	0	0.0126488	0.00595469	0.0347424	0.00187585	0.00302712	0.0111564	0.994481	0.31845	0.00508961	0.202661	0.23126	0	0.00853234	0.0693779	0.0354031	0.0936435	0.293933	0	0.0213465	0.0265995	0.00534182	0.0922235
K00036	5.12682	5.31401	5.51876	4.78528	6.05265	8.88438	9.52791	20.8437	9.95368	4.89742	3.12438	3.97507	2.40276	8.14326	8.36866	4.8443	8.1271	9.96009	3.77378	3.44631	4.60416	6.72559	4.68574	3.18507	2.88442	5.7085	35.7781	5.81589	4.94801	18.9667	7.21442	5.46508	21.0621	9.62327	10.1537	2.54039	7.65654	7.90089	4.67587	3.65488	3.31251	5.29094	5.36762	11.9296	25.3458	6.87716	3.52739	6.51035	4.5698
K00037	0	0	0	0	0	0	0	0	0	0	0.00856623	0	0	0	0	0	0	0	0	0	0	0	0.00902513	0.00229763	0	0	0	0	0	0	0	0	0	0	0	0	0	0	0	0	0	0	0	0	0	0	0	0	0
K00038	0.530523	0.214457	0.735299	0.236431	0.235491	0.365073	0.476219	0.380464	0.534553	0.207409	0.165353	0.17095	0.174507	0.646892	0.461451	0.266505	0.456052	0.686192	0.6317	0.130061	0.214158	0.430973	0.237628	0.159956	0.220003	0.89461	0.00296248	0.0671378	0.132792	0.0454471	0.342665	0.122158	0.110426	1.03552	0.338069	0.118257	0.564619	0.401724	0.107787	0.381169	0.134701	0.611014	0.0746045	0.110871	0.0503637	0.775559	0.500075	0.0501477	0.13998
K00039	0.165189	0.0592518	0.0721161	0.0868868	0.068604	0.0640125	0.0138613	0.0147439	0.00376946	0.00233031	0.0790468	0.0111341	0.0102873	0.0233325	0.0815311	0.0312977	0.0625204	0.0308139	0.0325616	0.0371372	0.0443862	0.0156706	0.0761558	0.241734	0.0649598	0.169986	0.61061	0.0701702	0.0610967	0.269431	0.234117	0.05712	0	0.0899205	0.0029783	0.043103	1.44139	0.103443	1.40982	0.0528718	0.0668052	0.0143154	0.0176975	0.023542	0.0898665	0.0421503	0.353249	0.377062	0.0264971
K00040	1.61383	3.148	3.29578	1.84837	2.599	7.26064	4.18124	8.08413	4.00272	2.56155	1.52358	1.36325	1.60077	3.19461	9.75325	4.20864	2.33662	3.75306	3.50813	2.12835	2.54962	3.46577	2.71347	1.74006	1.89167	5.41757	5.5213	4.5526	2.94109	1.50548	3.57807	2.0517	6.24663	5.40008	6.51414	1.78892	3.33317	7.43599	2.74518	2.0609	2.91498	4.34817	3.59797	2.37188	6.31262	5.24016	2.13229	4.5803	2.30477
K00041	2.93782	2.70709	4.17803	2.36294	4.10277	15.6358	8.08255	31.4965	22.2912	2.68904	2.16725	2.43068	2.49908	4.81153	6.41121	3.01336	4.60389	7.75974	1.82046	2.7189	2.7127	3.95744	3.17744	1.59101	1.97396	4.59908	18.2462	5.30847	3.36295	3.17171	5.6399	3.7167	20.7073	9.01993	10.6448	3.02172	5.54162	5.53876	8.87173	2.33249	3.01625	3.81292	2.81219	3.89216	22.12	7.40604	3.21287	4.75634	4.01002
K00042	1.66209	0.669163	1.95204	0.955021	1.52996	2.74279	2.64889	4.93918	3.93276	1.42643	1.06062	1.92717	0.676771	1.88887	1.37858	1.38303	1.33689	3.03109	1.27089	0.507142	0.944067	2.04841	2.68582	1.69633	1.76531	1.28078	9.29916	1.62738	1.09028	9.43982	1.37518	1.32903	13.1056	2.24319	2.15414	0.892819	3.26779	2.25695	0.963397	1.55407	0.895412	1.23843	0.895166	3.75722	7.26235	2.60509	2.10186	3.21722	1.43654
K00043	0.0783373	0.0999901	0.0497501	0.0144709	0.120882	0.830373	0.581924	0.172679	1.74042	0.00615366	0.0432222	0.0175992	0.0665763	0.109614	0.0991007	0.103657	0.0954746	0.122713	0.0372455	0.0124436	0.0377473	0.366803	0.126528	0.0206633	0.00327127	0.0848529	0	0	0.0219635	0.0307329	0.00818935	0.0329087	0.00295987	0.299605	0	0.0502083	0.00258589	0.052687	0.207367	0.00552445	0.0896747	0.15027	0.0534583	0.161939	0.0497677	0.0475298	0.0564391	0.0142085	0.0777928
K00044	0.0828469	0.0274365	0.0949132	0.175045	0.0858474	0	0.0207974	0.00216617	0.0665096	0.013572	0.0194362	0.0114744	0.0254074	0.0313483	0.00410694	0.0516432	0.00758261	0.00911931	0.025049	0.0773514	0.0292306	0.0384007	0.00564824	0.0368886	0.0197386	0.0349666	0	0.0279524	0.0269794	6.50089	0.0506199	0.0344166	0.0528602	0.0146675	0.0348905	0.0279717	0.379372	0.0721917	0.525311	0.0412237	0.0279132	0.0172269	0.0372785	1.86658	0.0366325	0.109913	0.037949	0.0189598	0.0334135
K00045	0.200699	0.476871	0.489668	0.577029	0.55946	1.16474	0.184267	0.344896	0.210348	0.360045	0.415987	0.37254	0.808389	0.266625	0.476009	0.276738	0.423191	0.103488	0.290123	0.092743	0.527168	0.41318	0.385191	0.345603	0.478531	0.0952611	0.174176	0.292574	0.298429	0.216819	0.475451	0.527471	1.67403	0.491005	0.273357	0.585321	0.263479	0.81532	0.388171	0.105282	0.567189	0.11158	0.483103	0.415153	0.301379	0.149749	0.134526	0.823168	0.256601
K00046	5.67523	5.77683	4.91965	4.15276	5.97141	14.9294	7.42409	21.4879	18.1457	4.78536	2.90484	4.76285	3.77707	7.73598	12.0599	6.80838	7.37785	9.60533	4.54344	2.97651	4.43637	5.15798	4.04838	3.22126	3.52392	5.98638	31.6074	4.68218	3.69775	6.57723	12.3627	7.07665	41.1985	8.1509	9.49384	2.44988	7.48402	7.8682	8.03384	5.3808	2.86103	5.97854	5.33946	8.12996	19.2892	9.65963	4.1686	9.33369	5.79181
K00048	4.12442	5.3756	6.07895	4.71122	5.67828	12.6241	10.0456	18.4169	15.2362	4.28567	4.00656	4.07586	2.27223	6.7896	10.3117	4.24816	7.37918	9.33004	4.86664	4.23386	3.69554	6.53114	3.75758	3.17655	4.0236	5.59708	13.1925	6.827	4.28038	10.3844	5.91837	8.04442	33.3536	9.84654	10.4408	2.8761	5.1157	6.41641	4.68852	5.78581	5.52289	4.22749	4.1078	8.69937	15.0126	8.13912	4.27634	7.16397	4.41997
K00049	0.153106	1.24463	0.125483	0.0371226	0.0040883	0.235395	0.0727856	0.0148138	0.0228533	0.151874	0.0742057	0.0228595	0.116822	1.05147	0.054615	0.0150478	0.916867	0.267491	0.0291683	0.020778	0.348167	0.393582	0.31592	0.0341	0.177344	0.152471	0	0.216776	0.686262	0.0729571	0.613907	0.112201	0.0399582	0.110349	0.0354101	0.0572184	0.0134102	0.830679	0	0.0799548	0.096588	0.338957	0.136654	0.230431	0	0.121738	0.0936583	0.0244016	0.266534
K00050	0.00149398	0.0380361	0.00774276	0	0.00147918	0.00327569	0.0117936	0	0.0102043	0	0	0.00120489	0	0	0.045646	0	0	0	0	0	0.00288347	0	0	0	0.000930987	0	0	0	0.00241076	0.00207188	0.0218733	0.00365401	0	0	0	0	0.00179023	0	0	0	0.00110043	0	0	0.00102439	0	0	0.00511481	0.0127459	0
K00051	0.0839674	0.185052	0.217971	0.279042	0.320791	0.262708	0.0529181	0.556944	0.0304238	0.171565	0.253619	0.102349	0.173211	0.19873	0.108282	0.195034	0.273865	0.198834	0.145422	0.192033	0.137455	0.36314	0.199457	0.591902	0.674641	0.208624	0.0985986	0.0696628	0.114195	1.20277	0.126557	0.181424	0.0607912	0.175936	0.153947	0.145784	0.0326552	0.481233	0.0256517	0.65019	0.10829	0.154666	0.139337	0.103312	0.237832	0.340887	0.411425	0.256208	0.176708
K00052	7.69086	6.32985	7.7808	5.78076	7.28589	21.6106	7.10133	20.7252	27.8733	5.21752	3.82551	5.11432	6.08907	6.29588	14.7526	5.3524	8.31699	11.6455	4.95999	4.79373	5.22863	6.83459	5.44104	6.056	4.74835	9.98055	19.0404	5.38924	7.01285	12.2471	13.8791	6.20672	15.9131	10.2497	11.6146	4.36063	10.23	12.0778	5.64796	6.23301	4.87247	6.04312	3.98254	26.4801	16.9375	12.3682	6.01755	11.3008	5.88084
K00053	6.94109	7.96976	8.3883	12.521	6.77745	14.8807	7.80568	21.3566	19.1209	5.6196	6.18566	5.64133	5.49447	8.14335	14.7617	5.99055	6.94679	8.60899	6.2305	7.59933	4.52933	7.54872	6.77204	4.61293	6.69711	5.07047	20.4815	6.94783	6.86755	13.6643	10.0069	7.99456	28.8333	9.52503	18.9077	5.03661	17.6469	12.2637	15.6996	7.67769	8.09114	5.35956	4.51226	12.3546	23.9266	8.34644	6.12581	10.1573	5.82872
K00054	0.231028	0.41222	1.05918	2.99336	0.486576	1.52343	0.476164	0.966071	4.26486	0.376187	0.312939	0.533482	0.950395	0.596173	0.419967	0.356205	0.153622	0.27263	0.662691	0.496788	0.354432	0.77508	0.538699	0.319976	0.305223	0.327479	1.82416	0.238675	0.450274	4.95873	0.228637	0.505383	0.567062	0.268472	1.69911	0.490883	0.881109	0.342228	2.12433	0.325523	0.395696	0.34048	0.246918	2.51759	2.63825	0.375611	1.02685	1.24832	0.442223
K00055	0.247441	0.240868	0.320992	0.291017	0.397003	1.81883	0.94129	0.434841	1.18023	0.0593995	0.112282	0.108741	0.361965	0.457549	1.44972	0.117887	0.558336	0.415535	0.0836921	0.156232	0.152755	0.2655	0.138116	0.0493741	0.107875	0.286658	5.35698	1.07333	0.270278	0.0439891	0.371943	0.717411	7.20115	0.525305	1.37895	0.0856398	0.366757	0.289333	0.254204	0.105282	0.222709	0.346322	0.183716	0.862706	0.308166	0.74172	0.124095	0.396031	0.495761
K00057	7.34905	7.10559	7.65239	7.07212	6.3474	21.8279	5.76023	14.0178	11.1984	6.84676	5.17887	4.869	7.84125	8.84009	12.1928	6.71888	12.3527	8.93401	7.40118	6.96193	5.79102	6.25171	7.18128	4.87974	5.42968	8.51178	15.2114	9.78815	5.86066	15.3432	10.8674	6.96092	16.5254	8.37691	12.9807	3.63529	11.1912	14.3433	11.1265	4.39716	4.824	6.24575	6.75971	13.5505	9.97758	7.20431	3.64148	11.9639	6.16347
K00058	14.4533	15.2345	15.9814	13.9584	17.8085	34.205	26.3786	45.5663	47.3734	14.3765	11.8645	10.3056	9.96621	15.8638	36.3351	15.2838	24.948	33.0912	11.4957	11.9148	12.012	17.8874	12.9624	9.54825	10.4669	17.9864	29.8707	16.4556	15.4322	22.0774	20.9967	17.9508	57.5172	25.4733	46.0411	9.77515	26.4887	28.9414	18.6627	9.62262	12.5255	17.1776	12.773	66.3025	42.7089	23.0817	15.1782	23.0299	14.6876
K00059	25.0507	35.9468	29.0161	31.6633	38.0194	58.6944	54.371	75.6824	76.7555	23.0832	19.8847	21.3117	22.5305	35.6025	55.8143	27.654	48.7068	42.0372	23.8775	22.2272	18.4576	28.5788	23.3155	17.0594	18.1158	31.0436	103.362	34.785	26.8175	56.6833	40.9474	30.9844	108.221	49.9283	82.7164	18.396	38.6932	55.9996	30.0015	24.324	20.6817	32.6316	25.5383	46.9384	105.356	37.426	27.042	35.0478	48.7713
K00060	0.860071	3.02148	1.14472	0.628473	1.14207	1.84887	1.74694	5.18116	1.28535	0.95517	1.1034	0.574973	0.394836	0.997149	1.13061	0.424818	3.14054	1.87273	1.4629	0.89955	0.976214	1.19979	0.817227	0.473603	0.692855	1.31766	1.38836	0.680263	0.903142	0.863524	1.84402	1.14257	11.7509	2.13154	10.3432	0.358347	1.78252	1.86932	1.06907	0.670951	0.794484	0.954029	0.747949	1.21653	5.14321	1.4567	0.912638	1.47171	2.02687
K00061	0.0500208	0.0125739	0.00520975	0.185368	0.0235848	0.0131938	0.0382253	0.0940817	0.0521573	0.0451015	0.0330201	0.27732	0.0732273	0.101598	0.0286749	0.0952069	0.00427955	0.00881172	0.0112016	0.220088	0.0670849	0.0317507	0.0281156	0.015719	0.0737743	0.0390585	0	0.432301	0.0216969	0.0939445	0.0192345	0.0131702	0	0.00835408	0.0454476	0.0323365	0.00712778	0.141461	0.877905	0.0359569	0.0220544	0.0356452	0.0297036	0.0333021	0.0702732	0.0297728	0.124139	0.0485852	0.0130583
K00064	0.227072	0.123925	0.631284	0.436855	0.408494	0.647587	0.364803	0.00831531	0.517393	0.330061	0.352656	0.583742	0.224885	0.696434	1.30138	0.0828291	0.0251423	0.25459	0.480459	1.18331	0.189544	1.43602	0.229859	0.229563	0.44303	1.10324	0.0139757	0.00582883	0.411557	0.109244	2.27014	0.25913	0.0231667	1.35629	0.456022	0.103268	0.0365091	1.1163	0.0719726	0.828979	0.1285	0.557052	0.256451	0.122102	0.0318042	0.830934	0.376715	0.461277	0.413878
K00065	1.66484	1.87251	2.87249	1.08476	1.90639	3.33451	1.33767	5.50533	2.48582	1.55107	2.11634	1.44041	1.35512	1.80982	3.42654	1.76161	5.20027	3.35352	2.08333	2.04269	1.09452	1.96929	2.48553	1.37455	1.39515	2.36796	5.93193	2.99138	2.00624	1.16363	2.3189	1.74598	3.37998	2.54695	4.26225	1.60359	2.1211	5.48949	2.25264	4.07876	1.22159	2.06284	1.06444	2.66744	4.81185	1.94967	1.56872	2.69659	1.8419
K00066	0.485074	0.607976	0.965426	0.339537	0.780981	2.3959	2.91267	2.00575	0.152545	0.117552	0.212234	0.321633	0.188985	0.378308	0.616023	0.58104	0.572007	1.00881	0.527981	0.620456	0.507818	0.510704	0.242191	0.123569	0.151089	1.27848	0.0656269	0.613915	0.313566	0.46366	0.720368	0.130121	0.281396	0.987217	0.193577	0.362516	0.330638	0.323855	2.34487	0.236946	0.48482	0.28146	0.157726	0.480846	0.150422	0.709291	1.23063	0.496172	0.462001
K00067	9.94444	13.9307	15.1273	15.0662	12.4479	30.93	18.621	31.105	37.3318	9.56136	7.98025	8.83434	8.77915	16.9187	18.1796	10.5985	19.6644	17.8053	8.57577	6.30429	7.27605	12.1817	8.6636	8.22102	8.32396	12.8225	47.8961	17.4042	12.1249	42.9458	16.8742	16.7544	56.4915	20.661	40.5361	7.49598	18.1435	18.3116	13.2703	10.4711	8.11313	11.0674	10.3976	26.9309	48.5405	14.5686	10.3006	16.563	10.7444
K00068	0.99195	1.49016	1.147	0.71166	1.13754	2.60935	0.291536	2.12511	0.926277	1.15069	0.636596	0.227479	1.27258	1.17106	0.927718	1.12351	2.37109	1.07094	0.755041	0.284564	0.93485	0.757258	0.607387	0.454002	0.911509	0.331955	0.752244	0.595414	1.07782	0.383672	1.28908	0.883711	0.800057	0.635492	0.37263	0.22117	0.828132	1.15677	1.38085	0.461759	0.351205	0.898258	0.906718	0.801736	2.89644	0.87097	0.690701	1.09982	0.602945
K00069	0.181858	1.07495	0.0755114	0.106064	0.833143	0.457338	1.00078	0.379374	0.371899	0.148671	0.321286	0.0481231	0.525212	0.460703	0.124939	0.148458	0.310242	0.149609	0.27925	0.27112	0.668773	0.313539	0.262895	0.0887445	0.183665	0.493449	0.0480329	0.310757	0.173286	0.174959	0.290918	0.0370089	0.0173418	0.0417335	0.0303407	0.0581602	0.575137	0.241732	0.301027	0.414538	0.389878	0.637051	0.192626	0.161531	0.894785	0.0291253	0.151526	0.0307609	0.225089
K00070	0.302995	0.039139	0.227139	0.10012	0.266431	1.00879	0.0113451	2.51929	0.210254	0.0687558	0.263202	0.194847	0.137324	0.0794684	0.352332	0.0935365	0.336352	0.495736	0.314285	0.34671	0.0893449	0.650096	0.137513	0.0758102	0.0965493	0.20319	0.0313209	0.168293	0.409818	0.123488	0.370172	0.195639	0.137103	0.0506991	1.44171	0.0600066	1.72299	0.163588	1.49891	0.0996319	0.131099	0.279529	0.0498741	0.735796	0.0941598	0.0611927	0.0864862	0.426374	0.146597
K00071	0.0549246	0.0155961	0.17476	0.0717835	0.0181063	0.0100546	0.149422	0.106115	0.0443029	0.0240818	0.0119479	0.161829	0.181905	0.603928	0.00799288	0.00879242	0.011981	0	0.0924038	0.0837764	0.0288294	0.159215	0.0130955	0.0288374	0.0528356	0.00528101	0	0.0660522	0.127198	0.0243734	0.0213553	0.134797	0.0844701	0.00696173	0	0.0733708	0.288343	0.281683	0.127505	0.0309118	0.021168	0.0230181	0.028423	0.0317276	0	0.101829	0.0230827	0.0425801	0.0184121
K00072	0.00980081	0.0109911	0.0261625	0.0304719	0.0557433	0	0.077293	0.0836142	0	0.268349	0.0100353	0.00404419	0.00281643	0.0190933	0.0252862	0.0425503	0.014851	0.0991816	0.0288671	0.00358664	0.128644	0.00702495	0.832443	0.00917134	0.0127733	0.011849	0.0901634	0	0.00368835	0.0350493	0.0337863	0.0278315	0.0567308	0.111505	0.746426	0.00791482	0.0234802	0.0117961	0.00877522	0.00796312	0.0338535	0.0138185	0.0477263	0.011126	0.0153365	0.0293062	0.00627241	0.0341586	0.0165573
K00073	0.0431526	0.0545255	0.660003	0.0303087	0.619079	0.190839	0.154641	0.19476	0.0550435	0.0526193	0.0593865	0.110119	0.117252	0.0737404	0.293775	0.0345896	0.146218	0.205402	0.0588044	0.168875	0.0692569	0.101481	0.124035	0.0734091	0.145964	0.101004	0.213118	0.15273	0.55372	0.0181769	0.160217	0.0786092	0.142624	0.0657644	0.0585522	0.0385477	0.150462	0.121749	0.0707304	0.0729683	0.224926	0.125112	0.0933792	0.0740595	0.615505	0.0769693	0.0862346	0.141531	0.0766921
K00074	3.84935	5.59179	4.46961	3.68084	5.92809	8.06694	8.56858	18.1231	11.0326	3.52726	4.08746	2.49896	5.7038	6.25896	6.68074	4.502	11.9923	7.34306	3.70579	2.77094	4.40492	4.44244	3.36222	3.28389	4.44351	5.11945	22.8633	4.47266	3.60176	14.6703	5.57403	4.53638	28.333	7.0767	9.42569	2.38076	8.61656	9.43864	9.25942	3.58795	3.30865	4.13916	4.25365	9.05626	20.7112	6.11309	3.75824	4.73369	4.46312
K00075	7.77813	7.70072	11.4764	8.6522	8.70659	26.4743	12.7822	29.4277	17.7012	7.17179	4.60859	6.12427	6.76743	14.3204	20.2734	6.24372	11.7794	16.4404	8.12482	7.67849	5.19749	8.36322	5.73901	5.25828	6.10436	10.419	21.414	23.8345	7.32661	10.5833	12.995	8.65579	27.533	13.3	27.5119	4.31239	19.5078	16.6622	22.9389	9.38568	7.19713	7.7097	6.19749	12.5783	27.8846	10.7395	7.6469	13.5219	7.40613
K00076	0.424893	1.16876	0.364065	0.378727	0.527938	0.962902	0.86485	0.723418	0.719934	0.842436	0.67999	0.227228	1.50942	0.608487	1.54195	1.5197	2.23988	0.893593	0.550073	0.914464	0.58725	0.738704	1.25677	0.442227	0.39259	0.353541	0.549823	0.663602	0.974592	0.338877	1.89196	0.78886	2.06455	0.615461	0.844102	0.569449	0.968524	0.639677	0.376422	0.455995	0.904608	0.604159	0.621207	1.10746	14.5007	0.438108	0.301711	0.275222	1.67793
K00077	3.88825	5.62135	5.09439	3.18359	4.73415	11.4384	8.64082	15.1444	21.1188	4.00718	4.10215	4.97598	5.8962	8.33886	8.91226	4.28634	14.3041	7.67414	4.93833	4.09753	3.99859	6.58877	6.26608	5.24246	5.39499	6.23246	24.6852	8.58578	4.99119	16.7413	8.08008	9.05922	33.2199	10.6934	12.2004	4.73329	10.7405	17.6737	6.69697	10.3048	4.88774	7.03811	4.11482	12.4867	24.9856	7.48989	3.70258	10.8486	5.68158
K00078	0.305243	0.183336	0.173664	0.0950267	0.246058	0.181255	0.401792	0.122913	0.0284208	0.294368	0.27007	0.160011	0.131996	0.191925	0.0372848	0.0817597	0.425755	0.155046	0.193815	0.0954523	0.245438	0.209543	0.332865	0.122315	0.0757174	0.411317	0.0777029	0.0629608	0.081166	3.46658	0.286011	0.0488688	1.18158	0.271883	0.177494	0.114855	0.248983	0.335393	0.080021	0.10663	0.242074	0.151653	0.368523	0.62022	0.0557759	0.173048	0.230468	1.02156	0.28146
K00079	0.560811	0.585023	0.853285	0.272309	0.448788	0.47308	0.223925	2.92918	0.721859	0.301863	0.287088	0.403036	0.509596	0.338969	0.78543	0.319546	0.263719	0.477117	0.129837	0.290918	0.399187	0.495086	0.162794	0.205605	0.241629	0.312636	1.03379	2.56441	0.345317	5.14389	0.273482	0.352908	0.74232	0.473641	4.2016	0.282299	0.554234	3.43661	0.22538	0.298326	0.721163	0.332255	0.775897	0.381509	1.42478	0.521419	0.316521	0.707355	0.225687
K00081	0.00294647	0	0.0229349	0	0	0	0	0	0.00376946	0.0011593	0	0	0.00130905	0	0	0	0	0	0	0	0.0033382	0	0.0213819	0.00853843	0.00181927	0	0	0.0150677	0.00472709	0.0995846	0.00595652	0	0	0	0	0	0	0.00354632	0.00562988	0.00313971	0.00100873	0.0100087	0	0.00404064	0	0	0	0	0
K00082	0.182155	0.554294	0.323513	0.702691	0.3999	0.50981	0.332639	0.456405	0.0719982	0.294983	0.919596	0.249596	0.410168	0.422971	0.62711	0.250318	0.444869	0.84977	0.451501	0.750904	0.231759	0.353797	0.163608	0.275796	0.309818	0.225594	0.648354	0.228858	0.223851	0.106568	0.182034	0.177861	0.0439427	0.37583	0.403896	0.531007	0.217182	1.02717	0.47406	1.62605	0.188978	0.32993	0.249343	0.305676	1.04197	0.364033	0.47367	0.480137	0.531851
K00083	0.486499	0.545867	0.50895	1.07396	0.886332	2.15113	0.33545	3.50653	1.27384	0.451249	0.603409	0.719342	0.557641	0.131996	0.442344	0.171697	1.94376	0.301679	0.543066	0.432441	0.46983	0.730687	0.752453	0.290034	0.212534	0.478229	0.0281096	0.286651	0.57209	0.289267	0.338472	0.219376	1.23578	0.453853	0.888066	0.483349	0.760782	0.289591	0.769298	0.352217	0.391309	2.22789	0.732446	1.13118	0.220002	1.43617	0.484762	0.797331	0.476724
K00084	0.00709642	0.0389515	0.0786373	0.0128729	0.0147644	0	0	0.0818813	0	0.00852495	0.0287942	0.0286943	0.00136194	0	0.0189048	0.0131327	0.0236564	0.119157	0.00623268	0.0441686	0.000786402	0.0234223	0.0224674	0.00864967	0.0426375	0.00708565	0.00300771	0.0150323	0.0272683	0.00399988	0.00382169	0.00630274	0.0399772	0.0103873	0.187342	0.012687	0.146998	0.00110718	0.0292331	0.0628421	0.030328	0.0274203	0.0094653	0	0.00323515	0.0273925	0.000924818	0.0234204	0.0150898
K00086	0.11357	0.120417	0.0627805	0.0207544	0.11274	0.0164998	0.133329	0.0466076	0.0378996	0.0310493	0.0433224	0.0162437	0.15495	0.289318	0.146506	0.0561443	0.189234	0.752479	0.0404882	0.324636	0.0309586	0.0476001	0.0280151	0.0262175	0.0209557	0.0616514	0.0232023	0.0182653	0.0335785	0.0338599	0.128013	0.0492642	0.361692	0.0399287	0.0439268	0.0265802	0.0214413	0.116221	0.0562724	0.213998	0.0100618	0.0425257	0.0492982	0.112256	0.016723	0.12408	0.026933	0.101495	0.0367019
K00087	1.66892	3.13909	2.88209	3.96972	2.29336	5.02975	3.12738	1.14201	3.59789	0.922393	1.07653	0.889957	1.67561	1.64194	4.89883	2.15578	2.13008	3.21802	1.65723	2.34986	1.39076	1.76155	1.36549	1.58591	1.92365	3.25825	1.27364	2.57283	2.02255	1.02937	2.79271	0.927034	2.70982	3.37217	3.56826	1.31044	1.3382	4.3008	1.95189	1.85607	2.03366	1.87678	1.8939	0.643677	3.03153	2.86803	2.41671	3.3877	1.47653
K00088	10.6656	12.0303	12.2284	12.8353	14.6409	20.3586	14.1769	40.4746	25.7661	8.75264	9.93667	8.82153	10.8205	16.1484	22.0522	12.7986	20.9175	18.8282	10.6904	10.7925	9.23856	12.8025	11.6242	8.45985	8.72237	16.9495	29.4812	18.0572	13.8979	15.4298	20.931	13.2137	23.1925	18.4224	44.0307	8.83511	22.8886	20.8128	17.6756	10.2179	9.26247	12.543	11.835	22.2829	29.2296	23.2462	10.8557	21.1016	12.7981
K00090	0.489224	0.188846	0.912095	0.0556397	0.0844025	0.0249468	0.0100541	0.0100203	0.122973	0.466712	0.0943478	0.413975	0.0299825	0.160972	1.73712	1.94904	0.10394	0.0763562	0.943796	0.287899	0.868086	0.256722	0.580829	0.307921	0.43469	1.04633	0.0470379	0.305672	0.184296	0.146221	0.784742	0.276208	0.218063	0.236927	1.21619	0.719651	0.173155	2.06589	0.0261406	0.938252	0.420053	1.37772	0.963144	0.23653	0.265866	1.37941	0.142032	1.35738	0.401343
K00091	1.85499	3.35483	3.97987	1.41405	2.06791	5.72453	3.03803	4.59388	6.83006	1.80743	1.22203	1.6749	2.09359	2.71851	4.12655	2.45848	2.90262	4.60702	1.97368	1.6111	1.01253	2.21895	2.2953	1.7338	1.3672	4.46822	1.83059	5.26216	2.02337	0.709006	4.70942	2.17502	0.928925	4.71532	2.33026	1.02531	4.81592	6.18278	5.98798	1.41435	1.33499	2.3041	1.01916	1.56545	2.91003	4.3684	2.54794	3.0583	4.58498
K00094	0.00711025	0.0052667	0.247415	0.0506143	0.0039171	0	0.00208959	0	0.0255818	0.0178755	0.08954	0.0468346	0.0154309	0.0272857	0.0113908	0.0166693	0.00324362	0.00604336	0.00205426	0.00786351	0.00714181	0.0165127	0.0980805	0.0355615	0.0300948	0.0259574	0.00217098	0	0.0115594	0.000911245	0	0.00754522	0.00793093	0	0.00240799	0.0100734	0.00158303	0.101495	11.6007	0.0496841	0.00925175	0.00242731	0.00770369	0.00453387	0	0.0036371	0.0168103	0.0589054	0.0172027
K00096	1.67703	1.76719	2.34088	3.92477	2.23889	5.70538	5.00317	3.78151	11.4274	1.80967	1.98334	1.88491	1.24305	2.92158	5.62636	2.06446	4.77822	2.55944	2.60704	2.232	1.43962	2.29101	2.27329	1.07267	1.59827	2.76038	2.11989	3.73954	1.93309	1.85428	3.76407	3.48816	8.89331	4.97183	3.08335	2.02082	4.21922	4.25401	1.58784	2.97407	1.54474	2.96867	2.41922	1.88727	2.63532	3.57229	2.41615	3.28439	1.87644
K00097	2.50412	6.57438	2.72756	2.99446	4.5636	9.17204	4.99402	15.0631	21.5071	2.15264	1.5324	1.37378	3.29617	4.66701	6.66864	3.8414	7.1209	5.93808	3.27755	1.60091	1.89123	3.62961	1.92205	1.142	2.22238	4.47299	18.3085	6.29127	3.37808	2.45271	4.27349	5.20564	18.2749	6.75356	6.96374	1.72016	3.95665	9.87645	14.0326	1.20955	1.89073	3.37468	1.59615	7.2729	11.254	5.76448	2.44278	4.0935	3.83904
K00098	0.0931803	0.161547	0.0434505	0.0660917	0.295077	0.260054	0.0593838	0.835024	0.0264651	0.137436	0.310616	0.110365	0.34383	0.0212465	0.012551	0.0752877	0.0555322	0.480546	0.120195	0.276358	0.0482219	0.051326	0.486121	0.0413036	0.0831055	0.0560067	0.577503	0.121438	0.218341	0.0186086	0.0527338	0.0378165	0.0470923	0.228323	0.00680574	0.0793492	0.0317766	0.0592884	0.106532	0.0545794	0.122407	0.0447683	0.0924713	0.06355	0.24997	0.611994	0.0328405	0.00683172	0.0603251
K00099	6.48709	7.45677	9.70174	11.1957	7.0011	13.2033	6.24154	13.4518	25.1649	6.47158	5.53928	6.28083	6.768	12.2198	13.7648	6.96415	13.4799	12.1873	6.35048	6.99532	5.49745	7.67382	5.7248	5.0488	6.43702	9.35139	10.0294	8.6092	6.6628	28.2756	12.3819	7.29916	9.22237	10.5459	19.1425	5.74308	13.9734	15.0597	16.4214	7.70073	6.37638	6.54009	5.97784	19.568	19.3773	9.80949	7.19271	8.96963	5.71593
K00100	0.00494536	0.0906645	0.283219	0.0362454	0.0164354	0.0146648	0.0141348	0.0226959	0	0.011552	0.00449298	0.314393	0.00335857	0.0450921	0.0567513	0.00532577	0.0169059	0.0329761	0.0321045	0.00161915	0.0660952	0.00645395	0.0422613	0.0237473	0.071528	0.0214108	0	0	0.0755669	0	0.382603	0.0398891	0	0.0148664	0.00728734	0.00630117	0.0147197	0.00683457	0.00763867	0.0184548	0.0590614	0.00528785	0.00309638	0	0	0	0.0219251	0.00332501	0.00735125
K00101	1.40776	1.117	0.782151	0.687771	0.750288	0.390247	1.35086	1.2297	0.983307	0.667165	1.45661	0.614868	0.338937	0.722769	0.915351	0.98561	1.87126	1.47272	0.742511	1.17489	0.807752	2.06913	1.59871	0.70365	1.41531	1.56547	0.188785	1.50426	4.95739	0.458538	1.65039	1.08102	2.45284	2.09618	0.331555	0.733639	2.90858	1.49693	5.21496	1.0769	1.13467	1.46046	0.721761	4.06478	2.16362	1.1892	1.39636	0.893611	1.41534
K00102	1.81478	2.36595	1.19344	0.956408	1.59705	3.06861	2.92752	2.08781	0.616487	0.939619	1.26342	0.809441	1.92025	2.09859	1.70281	1.00828	0.751264	1.35244	1.14628	1.32729	1.54383	1.58908	2.76193	1.28453	1.05366	1.21392	0.429695	2.51906	2.04673	1.89631	1.94937	1.26419	0.693691	1.17216	0.422475	1.17946	4.0547	1.88607	13.9559	1.21267	1.7631	0.999645	1.19877	2.52738	4.12126	2.23519	0.861119	0.540215	1.56317
K00103	0.0834279	0.0906314	0.13089	0.0436984	0.0279607	0.376371	0.0798092	0.205255	0.122436	0.138624	0.0349994	0.0562785	0.13072	0.152847	0.0467326	0.126232	0.0379725	0.0709913	0.0836222	0.151136	0.0643405	0.154756	0.0490252	0.152276	0.109826	0.116679	0.123791	0.213342	0.147595	0.226861	0.148556	0.31717	0.101546	0.137776	0.447582	0.0523404	0.788987	0.241716	0.265384	0.0750475	0.0487653	0.0675443	0.0818135	0.154806	0.0594002	0.0163288	0.237408	0.362853	0.0622682
K00104	5.4292	3.1805	6.59231	5.08399	5.10805	14.1858	10.9569	21.532	25.2556	2.83877	2.25418	3.58818	4.20258	5.32884	8.76012	4.21336	6.51561	8.20631	3.43742	2.67779	2.69142	4.57	2.80671	2.83695	2.83701	6.4189	14.8182	8.48249	4.80009	6.84601	4.51701	5.86658	21.6541	8.77162	15.3598	2.48679	9.61661	8.16957	6.35363	2.23462	2.78373	4.79725	3.4264	5.67604	15.3124	8.35496	4.23196	7.82313	4.21227
K00105	0.00988381	0.00291737	0.065529	0.0490298	0.00723841	0.0298301	0.00479184	0	0.0241939	0.11843	0.0691499	0.0375692	0.0306899	0.0483304	0.00101292	0.0327933	0.0195042	0.00198128	0.128837	0.0194814	0.0686844	0.196716	0.0575076	0.0426768	0.0299325	0.21727	0	0.00388196	0.0301012	0.00261863	0.0107091	0.0344787	0	0	0.151855	0.0191363	0.00588456	0.226298	0.023894	0.0454958	0.0194052	0.00592494	0.0271763	0.0135068	0.000668921	0.00104733	0.0115885	0.00496935	0.00148791
K00106	1.8163	2.63011	3.07307	3.17652	2.30968	4.70179	2.54356	7.05972	8.51031	2.24648	1.98461	2.41529	0.995802	5.41359	3.65094	2.90785	5.17769	3.73244	1.55231	1.44544	1.52413	2.30748	2.67633	0.965921	2.14734	2.65927	4.21278	3.51271	1.74812	15.2048	3.14331	2.69122	7.53165	5.38776	16.3752	1.33733	8.30089	4.01053	2.33885	2.41789	1.64487	3.35534	3.34232	8.1204	2.2726	4.22724	3.63568	1.77176	2.38021
K00107	0.106474	0.0202561	0.0443966	0.0315668	0.0157232	0.333908	0.774232	0.0939699	0.021702	0.00403413	0.0126061	0.0597648	0.0194374	0.0443687	0.0872311	0.0417675	0.0146388	0.371847	0.0449355	0.048768	0.0220941	0.171361	0.103975	0.0114536	0.00147335	0.0353443	0	0.010171	0.00955973	0.0352508	0.025345	0.0126507	0.0654207	0.0904288	0.0394657	0.0315482	0.107621	0.0897401	0.116734	0.00826271	0.0558416	0.0438381	0.028362	0.0261693	0.0377393	0.0328291	0.110141	0.0313605	0.00468795
K00108	1.67354	4.55245	1.89638	1.42613	2.46218	6.31097	3.18886	12.1847	8.56914	1.2674	1.40286	1.47624	1.58522	3.81273	4.45777	2.91232	2.42423	3.67842	1.34825	0.984326	1.97504	3.061	3.17295	1.0098	1.41911	2.14827	17.0422	2.32563	2.27074	7.2574	2.07582	3.30718	13.934	3.55296	5.62525	1.59283	6.63989	3.12973	1.94996	2.56042	1.51892	1.80252	2.25083	4.95544	11.3397	2.89859	1.26815	1.93598	18.499
K00109	0.100726	0.278705	0.442356	0.436733	1.17709	0.30282	0.394222	6.56458	0.593476	0.293303	0.262567	0.447327	0.391603	0.642821	0.696265	0.416962	0.473671	0.229801	0.324992	0.120288	0.291028	0.440997	0.285437	0.192368	0.278147	0.581373	0.0717327	0.258498	0.436537	0.191016	0.570615	0.310845	0.845384	0.912274	0.511166	0.292372	0.54273	0.690957	0.180183	0.156806	0.294003	0.517846	0.23544	0.67051	0.0887111	1.09626	0.251783	0.410975	0.333537
K00111	9.96431	12.0724	12.1003	10.3797	13.6371	27.746	18.9172	43.3767	35.5441	7.89202	8.88961	8.09364	8.17269	15.0153	27.1991	9.5147	22.7092	19.4588	9.37715	6.9575	7.82905	11.3693	7.75343	6.89052	8.60732	12.7496	63.3697	14.5795	8.8941	27.0149	17.6947	15.7659	65.9778	20.5682	25.437	6.75693	24.5907	25.6908	17.2191	11.3094	8.09992	10.6698	8.43568	19.8939	41.9208	15.8366	7.19251	19.9842	12.3934
K00112	1.12715	2.68065	2.5653	2.55087	1.19639	3.50466	1.07934	1.30753	1.18798	1.81056	0.532203	1.26839	0.827807	3.89295	1.25267	2.12781	1.34998	1.76761	0.867235	1.37641	0.699213	2.14596	1.96726	0.636282	1.36657	2.96201	0.219337	1.16337	1.7381	6.31175	2.26222	0.848035	1.57029	3.39983	2.89323	0.802068	1.71422	1.15287	1.29183	1.7726	0.67147	1.60648	2.51668	1.18174	2.33811	2.3263	0.936432	1.11544	1.78664
K00113	0.405817	0.449258	0.850662	0.472502	0.466545	4.14757	2.09911	0.503768	5.64685	0.44071	0.331822	0.667314	0.335123	0.798696	1.06148	0.513364	1.63577	1.68268	0.46004	1.28907	0.361344	0.717433	0.393538	0.330866	0.381837	0.714811	0.816785	2.23144	0.474431	8.40299	0.787136	0.956983	0.893805	0.861052	0.125367	0.366817	3.58814	0.560318	2.05311	0.542007	0.788971	0.981622	0.795072	3.77669	4.38823	0.541508	0.460012	0.956759	0.812761
K00114	0.713854	1.98843	1.91135	2.06046	1.33203	4.55581	0.658571	1.47909	6.45848	0.796099	0.724867	0.609786	0.85849	0.861191	2.13952	0.955599	1.81085	1.18031	1.00265	0.993447	0.850213	1.19838	0.86797	1.61757	0.875982	1.9883	2.08595	0.442661	0.654739	0.647578	0.629936	1.07431	1.79055	3.21899	3.53092	0.850753	2.48664	5.91853	0.568909	0.897586	0.991104	1.04298	0.742515	1.15851	1.40212	1.3389	1.07385	1.40156	0.880791
K00115	0.508826	0.110838	0.124309	0.104173	0.254639	1.0589	0.986035	2.53965	1.14271	0.121047	0.761507	0.141775	0.0867277	0.555261	0.233746	0.0650345	0.61808	0.711397	0.114726	0.0605535	0.140306	0.307056	0.096181	0.0846862	0.0423215	0.10164	3.36226	0.0943469	0.146695	0.611426	0.352632	0.635967	6.91111	0.666499	1.90942	0.0238979	0.651752	0.156304	0.144368	0.187574	0.0878865	0.204404	0.0549895	0.693929	3.6433	0.746871	0.0503743	0.252119	0.43973
K00116	1.28937	1.67798	1.65157	1.63525	1.49365	2.18863	2.10759	6.93182	9.30671	1.08729	0.642586	1.39284	0.590235	4.36293	1.72451	1.92132	1.40527	2.60496	0.566351	0.867528	0.888142	1.29156	2.06912	1.21882	1.84292	1.72151	10.038	1.671	1.19249	10.6469	1.41476	1.263	11.2041	2.88007	4.21823	0.608515	3.61659	1.05192	2.64627	2.79175	0.968448	1.33812	1.87122	5.8299	8.26232	1.94914	1.15717	1.70009	1.43645
K00117	2.46564	2.96937	2.12615	1.11566	2.5148	1.78309	1.66422	2.50408	7.84241	1.96071	1.76826	2.2329	0.669816	2.89286	4.41703	1.92268	3.85482	3.55498	1.60414	0.576068	1.50319	2.10534	1.88329	0.988625	1.53349	1.97671	2.18855	3.25046	1.41468	0.843036	4.72962	2.46815	5.74833	3.48714	7.43339	0.986628	2.51475	6.17992	1.30694	2.01169	2.60096	1.54122	1.3889	2.7518	3.22323	2.81331	1.11307	2.04674	2.47707
K00118	0.0264214	0.0012243	0.0251086	0.00580062	0.00607424	0.248832	0.00198019	0.0855987	0.0243359	0.101193	0.044925	0.0606797	0.00855509	0.0781815	0.00170355	0.0511051	0.00641932	0	0.064467	0.0931687	0.041155	0.170375	0.0528995	0.0516334	0.0373719	0.213905	0.00447764	0.0032094	0.0228467	0.0286898	0.00698544	0.0293902	0.182544	0.068306	0.015842	0.011523	0.0136174	0.0347306	0.0419202	0.0140328	0.0453162	0.0692963	0.00614533	0.038462	0.0161149	0.0104067	0.00285624	0.0241654	0.00767057
K00121	2.66332	2.93034	3.30846	2.58527	5.47203	8.14733	3.84662	10.9806	9.5162	2.86774	2.27079	2.45909	2.1442	3.8833	6.21404	2.71133	4.96128	5.24048	2.94561	2.02921	1.94144	2.8278	1.9864	2.10209	2.44299	3.26814	19.42	2.79826	3.0652	4.81826	2.58598	4.00691	18.4586	5.13997	13.1373	2.34432	9.40624	10.3109	3.18773	4.42375	2.13471	3.58694	2.07315	7.33089	12.946	4.2738	2.6476	3.19346	3.12115
K00122	0.551805	0.514515	0.478135	0.663562	0.374788	1.47675	0.831001	0.371701	1.57716	0.466542	0.61642	0.304129	0.427424	0.370544	1.01467	0.526245	1.21091	0.371494	0.293135	0.554149	0.405783	0.483695	0.649764	0.289014	0.338999	0.216361	2.01526	1.70755	0.494806	0.876301	0.766348	0.753923	1.40685	0.927516	0.578196	0.273902	0.981055	0.36284	0.942543	0.219366	0.357023	0.421263	0.39383	0.63458	0.369135	0.56694	0.546291	0.392651	0.780578
K00123	6.78317	10.1727	11.1791	6.291	6.89465	9.40366	8.54517	20.8594	9.44346	6.18868	4.60467	3.91148	3.8854	8.00855	12.9695	7.92936	13.8034	11.9922	6.62602	4.38056	5.52361	5.66224	7.00391	3.6984	5.10213	8.44032	41.7121	8.73803	5.84522	11.0422	11.1822	9.92215	39.7835	10.8656	15.8412	3.03606	6.90574	18.8694	9.72939	7.78202	4.66196	7.47736	6.08641	10.2584	13.0354	9.7748	6.7151	14.9396	6.46961
K00124	1.642	1.92104	2.21116	1.79617	2.4086	4.55136	1.67394	6.4735	9.36106	1.30565	0.798319	2.14998	1.10214	1.73686	2.20239	1.96896	1.78292	2.64124	1.29267	1.62034	1.01084	1.34741	0.938212	0.854994	1.26886	2.30647	2.04348	2.28138	1.20876	9.17833	1.42225	0.886846	5.05314	3.16848	3.57457	0.901522	3.88717	2.37413	3.1796	2.07982	1.47422	2.42072	2.73191	3.99969	5.00838	5.30475	2.2429	2.17148	1.06986
K00125	0.0193941	0.0992401	0.162628	0.0399311	0.0141618	0.0264937	0.0688033	0.361527	3.71999	0.0751554	0.0854858	0.400035	0.0356881	0.401573	0.209767	0.029795	0.0754015	0.143213	0.0885642	0.118127	0.0578353	0.0939717	0.62896	0.0419097	0.0752562	0.31684	0.177749	0.199384	0.0901981	6.61688	0.0167287	0.0301075	0.121108	0.028009	0.0196061	0.0516474	1.13923	0.0448534	0.0349687	0.0564788	0.294176	0.0371168	0.151452	2.47594	0.292501	0.195042	0.0531424	0.105147	0.187267
K00126	0	0	0	0	0	0	0	0	0	0	0	0	0	0	0.0049357	0	0	0	0	0	0	0	0.00269347	0	0	0	0	0	0	0	0	0	0	0	0	0	0	0	0	0	0	0	0	0	0	0	0	0	0
K00127	1.77292	1.69753	1.4671	0.592227	1.11106	4.05253	5.08596	11.4531	4.13974	0.767837	0.65162	1.04441	0.419041	2.39921	2.18525	0.922386	2.01761	3.67468	0.76329	0.69862	0.831489	2.63825	0.968141	0.864986	0.660044	0.968132	12.1567	2.85811	1.53783	2.61053	1.9925	2.41255	14.5222	3.80468	4.8759	0.612134	2.3787	1.16941	1.50099	0.805809	0.961795	1.88883	0.636682	2.73777	14.5177	3.98023	1.51864	1.1339	2.00398
K00128	9.29688	13.2403	9.52598	11.6117	13.6202	27.2662	16.7435	35.3041	37.3132	7.29036	6.1645	6.7444	4.568	13.948	20.7472	11.143	13.0378	16.9477	5.78462	7.23124	5.79925	10.0562	8.30317	5.37466	6.66946	11.9606	40.8074	10.2351	7.79198	11.1649	10.6358	14.2089	62.4297	18.1679	19.8381	5.48133	14.0859	18.789	16.3405	9.21435	6.82254	9.74586	9.03318	18.2347	39.7544	16.2349	8.14303	12.2483	9.71171
K00129	0.764103	1.14822	0.515867	0.216139	0.330097	1.22995	1.358	2.3862	1.4808	0.344166	0.447085	0.301474	0.169237	0.676836	1.76052	0.512749	1.18875	0.857885	0.40842	0.27014	0.385663	0.556419	0.934619	0.219901	0.595204	0.674864	3.6602	0.52535	0.549298	0.776112	1.28976	1.60682	5.01601	1.08724	2.36492	0.254544	0.956324	3.42526	0.383731	0.659099	0.567964	0.466566	0.307273	0.555048	6.44094	0.672301	0.291299	0.606787	0.446809
K00130	0.224734	0.340052	0.507813	0.476779	0.584428	2.7613	0.614821	1.96621	1.15397	0.372487	0.343937	0.264708	0.518693	0.407099	1.03519	0.638443	0.38133	0.691421	0.372503	0.903562	0.4374	0.813677	0.592543	0.242509	0.379873	0.576211	4.09223	0.399369	0.300351	0.468533	0.525791	0.431704	3.86988	0.671656	0.734994	0.343178	1.62795	1.33668	1.11765	0.421248	0.473449	0.391695	0.491959	0.905683	3.51933	0.972409	1.61595	0.560637	0.330548
K00131	0.45341	0.901974	1.4084	2.25607	0.614498	2.24749	0.565218	3.18648	0.633931	0.595833	0.38755	0.183222	0.14018	1.16192	0.902671	0.848119	2.77236	0.998067	0.448736	0.684545	0.73367	1.11781	0.816367	0.287668	0.449389	0.861288	1.62692	0.549857	0.945286	0.568789	1.52539	0.424808	2.39194	1.15942	1.60013	0.28196	1.62242	0.136325	0.286278	0.519688	0.545048	0.435578	0.687423	1.40564	1.4582	1.26005	0.394105	1.17901	0.781549
K00132	0.140932	0.128232	0.20924	0.0832759	0.0551954	0.047816	0.0250532	0.920176	0.0231845	0.0682113	0.162448	0.30718	0.0880566	0.108596	1.05927	0.316653	0.0357648	0.0470079	0.297173	0.149478	0.102446	0.105663	0.0801709	0.149246	0.171404	0.0655615	6.30269	0.0689077	0.0783998	0.127459	0.106762	0.1755	0.103956	0.152068	0.0520506	0.0552503	0.926404	1.83213	0.368824	0.168394	0.0828327	0.347418	0.0810412	1.40354	0.419754	0.0195565	0.0668197	0.0982968	0.119135
K00133	10.4048	14.6083	12.5031	8.75512	10.6431	23.1207	14.242	24.8051	26.3436	11.5877	8.40457	7.40194	9.38381	15.086	25.0778	10.8529	16.6222	15.3714	8.26246	7.80509	8.26828	11.0981	8.16562	6.80699	8.19125	12.1271	26.1106	22.5867	10.1322	20.4612	14.8742	14.4	33.469	14.8498	32.7205	9.51469	11.1414	21.693	19.5651	11.4424	7.17112	17.7545	9.49108	13.4975	27.9659	14.6639	8.83276	18.9909	11.6659
K00134	10.8652	11.6263	14.76	14.8384	11.5834	29.5944	20.3683	36.1901	26.122	9.53988	9.35913	7.91519	14.136	16.5351	16.2558	10.1565	22.0112	18.5411	8.93551	10.4415	9.65556	14.4004	10.7271	8.02016	8.80157	14.1739	53.2595	12.1939	12.3094	17.8316	14.0466	12.2377	45.6986	20.0704	36.953	8.07888	21.9973	18.5245	31.1776	10.5299	8.45313	14.0433	9.47011	17.7728	44.4115	17.7164	13.3504	15.6951	12.0712
K00135	3.59732	4.40427	4.58803	3.1965	6.91565	11.602	9.29804	19.609	16.4901	4.13929	3.35289	2.66112	5.73176	6.11279	9.44319	4.38625	8.55291	8.78866	3.6979	3.04911	3.01041	6.01078	3.68832	2.27776	3.89678	5.87451	31.4244	8.33523	4.27882	11.484	6.17508	7.0957	30.7067	9.14452	10.9114	2.97723	8.72208	8.53882	14.1254	4.30014	3.48443	8.65093	3.25898	9.91059	15.2003	7.61865	17.7138	5.36185	3.97452
K00137	0.192572	0.204381	0.223349	0.307474	0.0376986	0.345176	0.433431	0.617638	0.733151	0.085999	0.141681	0.0849337	0.0800833	0.0825133	0.706505	0.129349	0.0867457	0.0848874	0.0410905	0.0997486	0.0600661	0.516657	0.0465679	0.0668691	0.214844	0.345287	1.08384	0.129674	0.117772	0.031366	0.754701	0.250359	0.227701	0.148789	1.55659	0.0329767	0.352593	0.0919212	0.0972278	0.27092	0.078431	0.287347	0.0508497	0.0323821	0.0663205	0.0993632	0.225656	0.0696617	0.127308
K00138	0.655409	0.689535	2.34858	1.56053	1.91345	0.628994	0.550514	0.615416	10.2352	0.745424	0.887783	1.22738	0.865783	2.38829	1.21705	0.75763	0.721239	1.02343	1.28155	0.641292	0.786001	1.4527	1.05457	0.642362	1.32553	1.31716	0.807378	1.03166	1.08103	2.68822	2.41587	0.436448	1.93627	3.73816	3.02915	0.688626	1.75821	1.87346	2.27992	1.55837	0.385924	1.60785	1.52329	1.98291	0.826568	1.96906	1.09179	1.30251	1.32019
K00139	0.48082	0.477301	0.503088	0.171482	0.352998	0.763313	0.251243	1.08397	2.1946	0.560773	0.301254	0.205947	0.458424	0.416326	0.61932	0.308133	0.547739	0.814912	0.157452	0.189737	0.261599	0.452613	0.222679	0.19177	0.325384	0.275669	2.80147	0.218864	0.521863	0.419029	0.311776	0.272707	0.911355	0.360279	2.79926	0.142557	0.56999	1.66281	2.50349	0.373296	0.179349	0.425888	0.337268	0.488387	3.07666	1.20313	0.578439	0.944739	0.190575
K00140	2.10107	2.01994	2.25777	2.87242	3.25059	6.67423	2.56395	13.8615	4.35605	2.13862	2.41924	1.47906	3.0235	2.49902	3.561	2.83531	2.46286	3.35092	2.85712	1.89618	2.66856	2.83003	2.96026	1.66149	2.48954	1.41625	7.22787	2.20397	2.56366	7.33214	2.45774	3.75889	10.6026	4.12593	3.46775	2.17026	4.20495	5.41692	2.6604	1.99377	2.02259	4.12298	3.91289	3.88883	5.21548	2.63304	2.89423	2.2366	4.08244
K00141	0.0632384	0.228376	0.0547922	0.0727967	0.0769518	0.0597056	0.00515287	0.0388374	0.0361805	0.132002	0.22369	0.130641	0.111421	0.223955	0.0307192	0.0535093	0.0248876	0.0495772	0.138872	0.0571411	0.151128	0.0493361	0.361	0.0467082	0.056897	0.0898052	0.236026	0.0269495	0.0681568	0.0590678	0.0144958	0.0529125	0.00648895	0.348705	0.0106078	0.12732	0.263222	0.0287368	0.0294842	0.0327992	0.0790067	0.10749	0.0491288	0.0240731	0.612659	0.0259453	0.0490531	0.518102	0.0263748
K00142	0.452891	2.42295	0.560796	1.57613	1.23518	4.80802	2.58359	2.40302	5.52454	0.605588	0.588294	0.436148	1.51156	0.894289	2.01716	0.554398	1.61104	1.20464	0.563189	0.717986	0.491036	0.99463	0.526347	0.275834	0.680568	1.0425	7.13144	0.180611	0.814693	1.31647	1.29776	0.630246	8.90993	1.48577	2.44038	0.309392	1.20761	1.41399	1.38311	0.736634	1.67257	1.31783	0.46943	2.39259	4.54426	0.70732	2.69856	1.31129	1.00208
K00143	0.528566	0.290297	0.348328	0.547461	0.706906	0.889366	0.672881	5.24972	0.575086	0.31417	0.25279	0.537197	0.218452	0.290857	0.502078	0.32678	1.1892	1.55686	0.220601	0.0650885	0.220326	0.867702	0.258548	0.132779	0.472365	0.836603	0.0356628	0.41931	0.753896	0.178882	0.284107	0.431975	1.62436	0.515713	2.132	0.336835	1.18804	1.54035	0.279618	0.168676	0.460203	0.499185	0.343149	1.74529	1.57031	1.94887	0.194589	0.309998	0.430327
K00145	3.74485	6.39515	7.0184	4.16805	6.62826	10.8733	7.01311	9.83499	19.3931	4.10267	5.03135	5.72785	10.038	7.17756	11.0643	6.33428	7.60152	6.34071	7.01929	6.30776	5.54703	5.12593	5.56496	3.84866	5.22069	8.60588	10.2552	11.0216	4.69055	22.3234	12.8723	3.29436	10.4442	8.93986	15.6313	4.11023	11.4133	10.427	6.94543	7.58224	6.15379	8.01735	5.96658	13.2022	19.3081	9.7769	6.01028	6.79394	4.46517
K00146	0.11882	0.111604	0.059972	0.0342461	0.130969	0.0466787	0.103539	0.305025	0.0231687	0.0697161	0.0352379	0.0492722	0.00842947	0.190453	0.0048252	0.0754275	0.270036	0.0521285	0.0786425	0.168488	0.0581563	0.091803	0.0615277	0.191635	0.110326	0.233015	0	0.0828072	0.0512815	0.148427	0.0819914	0.0676246	0.131335	0.0830766	0.475515	0.0277495	0.33702	0.0209199	0.243618	0.126841	0.0193849	0.0332816	0.0201841	0.00979809	1.03966	0.0424836	0.0173576	0.0641836	0.0106328
K00147	8.08097	9.97749	10.7874	9.67327	11.4308	24.5135	10.6698	33.1364	20.0714	7.22904	4.65468	8.34347	4.70875	15.019	16.2099	10.0707	15.2556	22.8282	8.82647	8.42116	5.9314	9.20271	6.19509	5.61154	6.54589	10.5131	43.2224	8.14946	8.09993	17.3553	14.4575	9.27192	51.7684	14.5998	26.0022	4.89677	18.5235	18.3307	15.5427	7.94703	6.26371	12.1531	8.64744	12.0119	42.7596	17.0186	8.36397	14.3099	8.5161
K00148	0.0897773	0.205203	0.42802	1.64869	0.286181	0.80438	0.035709	0.04412	0.0544126	0.173345	0.255203	0.413556	0.0223265	0.31816	0.536297	0.731518	0.0570181	0.200824	0.459158	0.18328	0.528425	0.0850203	0.388533	0.107056	0.23451	0.504438	0	0.151255	0.205481	0.979665	0.349279	0.228384	0.0571672	0.0833124	0.599742	0.103353	0.0359372	0.429329	0.0400832	0.289494	0.220279	0.521445	0.356653	0.118943	0.443677	0.543032	0.0991506	0.760319	0.0733766
K00149	0.0917416	0.263672	0.292291	0.0800526	0.0690354	0.150894	0.227733	3.1118	0.0612576	0.213258	0.245125	0.124288	0.120604	0.0662209	0.216443	0.329821	0.576202	0.114172	0.0834393	0.0847182	0.146736	0.33834	0.102367	0.18521	0.145776	0.344868	0.142832	0.3374	0.0477153	0.034704	0.659648	0.182785	0.123005	0.162661	0.0104811	0.161063	0.292313	0.738633	0.212006	0.0539263	0.0670854	0.116772	0.137542	0.19912	0.138442	0.927031	0.122686	0.379397	0.282996
K00150	0.431132	0.419957	1.13952	0.149306	0.214988	0.616483	0.369934	1.98446	0.212462	0.520836	0.499512	0.295282	0.327731	0.110354	0.274696	0.41274	0.139832	1.37733	0.229587	0.278952	0.521181	0.496303	0.383151	0.160999	0.109835	0.761312	0.92192	0.41275	0.213047	0.195965	0.539083	0.222087	0.179489	1.11648	0.160917	0.184877	0.947232	0.306399	0.614622	0.0652568	0.131002	0.288449	0.117134	0.149343	1.06312	0.742387	1.54653	0.403126	0.217827
K00151	0.551501	0.539829	0.740617	0.359652	0.519878	2.16256	0.368118	1.17986	0.0881169	0.572911	0.136626	0.141524	0.609216	0.409118	0.844391	0.313095	0.370987	0.841202	0.71458	0.312889	0.469054	0.586081	0.213754	0.560982	0.323766	0.247641	7.19114	0.22251	0.41384	0.814748	0.452647	0.895306	1.34412	0.777879	6.3227	0.130912	0.49606	2.09345	0.561786	0.248978	0.106879	0.424665	0.172347	0.401285	2.03871	0.483134	0.235791	0.871435	0.188333
K00152	0.0818717	0.165446	0.0879908	0.0846564	0.308862	0	0	1.40038	0.666279	0.00358329	0.00389201	0.013661	0	0.00171587	0.287523	0.0499239	0.00692879	0.304638	0.0109757	0.0236937	0.0141927	0.0706244	0	0.00312999	0.00871626	0.00285384	0	0	0.0340062	0.00391356	0.0842803	0.0149831	0	0.17741	0.0698317	0.00107929	0.143774	0.045869	0	0.00244466	0.00623576	0.00389899	0.0428683	0.185832	0	0.0874427	0.0552123	0.270689	0.0194108
K00153	0.0229216	0.282681	0.141334	0.0339809	0.048498	0.0329844	0.187516	0.281966	0.0312281	0.156646	0.0848372	0.293876	0.112195	0.0848095	0.10749	0.125673	0.0353232	0.458146	0.154376	0.0251387	0.0835886	0.0718067	0.0961357	0.391859	0.531653	0.053006	0	0.568205	0.0431327	0.0177261	0.618443	0.0508568	0.122569	0.0647846	0.170676	0.0567211	0.0115536	0.050714	0.0670168	0.637085	0.159934	0.0824139	0.0369059	0.500983	0.0443069	0.0229556	0.124718	0.0355486	0.0422187
K00154	0.418364	0.173724	0.264458	0.114605	0.476009	1.49314	1.37917	3.44621	2.43183	0.222006	0.0441666	0.283133	0.0672705	0.711742	1.20366	0.187052	0.788837	1.55613	0.194697	0.0969683	0.185553	0.532898	0.100472	0.0842528	0.134096	0.519498	6.30726	0.330745	0.387816	3.89752	0.560522	0.746615	8.46352	1.11	1.58263	0.102464	0.73412	0.371098	0.263547	0.135115	0.214747	0.482258	0.177137	1.3188	4.6967	1.08938	0.131859	0.581586	0.49782
K00156	0.627625	1.16952	0.507076	0.503103	1.05613	0.782133	0.49462	0.442416	0.479793	1.06008	1.28961	1.10808	1.60079	0.730768	2.10884	1.29563	1.4527	1.78258	0.933826	0.673043	1.19219	0.983371	1.78291	0.774163	1.50172	1.50569	0.806089	0.333282	0.86668	0.284606	1.05981	1.1867	0.632425	1.81658	1.06875	1.47165	1.08682	4.25501	1.8989	3.04259	1.1414	0.530677	0.922972	1.07494	1.17312	1.02151	0.636011	0.791571	0.815744
K00157	2.48106	1.14043	2.47779	2.78266	0.939952	3.61421	2.52159	7.52422	1.43091	1.34523	0.855822	0.647255	0.851139	1.71255	2.35176	1.47464	3.16141	2.49346	1.09763	1.38416	0.533127	1.551	0.692714	0.489372	0.59941	1.07621	5.55126	1.63916	0.678557	1.06549	1.48745	1.82191	10.6285	3.01491	3.68405	0.872995	2.56032	4.51077	1.58773	1.37278	1.21024	1.48285	0.663079	2.25153	3.98115	1.56848	1.37087	2.35412	1.34499
K00158	0.162132	0.147225	0.220552	0.123669	0.238614	0.384682	0.112641	0.466705	0.40882	0.225876	0.247085	0.0326604	0.122733	0.0761881	0.435649	0.136974	0.124268	1.40247	0.189363	0.123081	0.0844339	0.085897	0.619945	0.0594353	0.0463529	0.174287	0.00255542	0.0901699	0.178585	0.0473943	0.248711	0.0375793	0.0299402	0.320026	0.26659	0.131097	1.00121	0.332921	0.0180659	0.0784568	0.255141	0.361529	0.279453	0.596043	0.00814867	0.169363	0.231028	0.449322	0.322578
K00161	1.94017	3.44972	4.15996	4.45776	2.64069	4.16686	5.24218	3.88842	11.9161	2.2814	2.32872	2.14852	2.08601	3.67323	7.51105	3.84222	4.14634	6.09932	4.07102	2.29712	3.86266	2.82247	3.79095	1.81652	2.03057	6.30109	3.56271	1.5891	1.56778	2.21731	6.06741	2.5197	11.9537	5.21671	6.25454	2.69661	3.17609	6.99236	2.5241	6.02574	1.91498	7.80065	4.1132	5.49458	22.3911	4.34567	2.07374	6.61349	2.49061
K00162	1.6008	2.66885	2.07065	3.32117	2.67717	4.85334	1.25582	4.11383	7.57273	2.40432	1.62162	1.27379	1.56435	1.96055	2.17663	2.31891	3.95731	2.88171	2.20692	1.75528	1.53512	1.9451	2.03158	1.82072	1.66992	4.29406	2.04673	3.97522	1.60722	1.62201	1.36057	2.0525	1.96105	3.28994	8.16144	1.15189	3.062	4.31166	5.39595	1.97795	1.82841	2.20918	3.27729	2.61265	2.42903	2.36283	1.18625	2.75031	1.66687
K00163	3.98756	5.56138	3.97375	3.82083	3.6919	5.4882	3.44271	6.7393	11.3867	3.99858	2.43771	3.19558	2.26164	4.30837	7.10309	4.76253	5.07	5.71195	3.72642	3.08961	2.53986	4.01236	2.62498	2.3328	2.8508	5.10046	3.75484	4.38143	4.04494	2.68285	7.56768	4.17804	4.36247	5.97461	7.22313	2.51539	6.28875	7.07261	3.96768	3.00525	3.53434	3.65328	5.03837	7.66065	5.20016	5.09551	2.54165	3.50426	4.47552
K00164	6.1458	8.23574	7.36952	9.22229	8.47892	17.2021	9.50495	17.0892	10.0694	5.12203	5.38683	5.57836	5.09393	8.97562	12.0894	7.25059	10.157	13.1526	6.82589	4.93697	6.39597	7.39027	6.08613	4.66021	5.55964	9.4481	20.2223	5.94602	5.63318	4.82002	9.62742	8.05906	24.1377	11.0699	18.4982	5.05656	10.6762	13.1214	6.67998	9.21257	6.14799	6.93511	7.08288	8.34502	25.4382	11.011	8.38623	11.2745	6.21266
K00166	1.17096	0.722283	0.301543	0.440738	0.572656	0.244631	0.376203	0.484063	0.189356	1.48169	0.595863	0.369176	0.244012	0.543225	0.708273	0.774823	1.15542	0.993869	0.672355	0.281906	0.253072	0.537403	0.984945	0.625112	0.859416	0.425363	1.27561	0.303253	0.440164	0.271541	0.662973	0.742103	0.341523	0.708822	0.736224	0.391672	0.324181	2.41577	0.450748	1.18886	0.378328	0.484099	0.317138	0.523036	1.3236	0.656505	0.608769	0.428754	0.661803
K00167	0.814636	0.431847	0.824829	1.69428	1.77465	0.7828	1.86631	0.512502	1.38763	0.262541	0.308055	0.345307	0.197012	0.286382	1.12317	0.328199	0.898993	0.875083	0.602268	0.160315	0.376242	1.38196	0.294156	0.180189	0.55439	0.690155	0.0516286	1.5967	0.822392	0.308413	1.61064	0.334977	0.310805	0.73275	0.0390728	0.329983	0.35309	1.0044	1.17933	0.283946	0.369199	1.10826	0.344382	1.71822	0.267204	0.573814	0.529908	0.61649	0.659866
K00169	2.15435	2.21664	1.69014	1.16359	1.85038	3.12861	2.20434	2.9598	6.28381	2.11136	1.94303	1.73751	3.35383	2.59678	2.0292	1.45886	4.44838	2.50393	1.35989	2.62761	1.98753	1.68999	1.91413	1.81119	2.05524	3.1549	1.63362	3.90877	2.65078	12.6485	2.55685	2.05765	3.35756	4.15526	1.61257	1.57727	3.88961	3.01708	1.41023	3.92261	2.29687	2.20364	1.52278	5.62337	3.72135	1.69685	0.933639	2.82267	1.87966
K00170	1.20583	1.37483	1.29728	0.769816	2.70884	3.65522	2.36799	5.31864	6.52059	1.0824	1.2867	1.37386	1.624	1.27114	2.43031	0.90615	1.76762	1.90411	1.21524	1.34507	0.757401	1.35663	0.915176	1.72127	1.41668	1.02561	18.9046	0.626706	1.12094	2.03218	1.51304	2.0214	3.44129	2.19071	2.8217	0.648703	1.98795	1.69062	1.33558	1.38397	1.68075	1.68004	1.69702	2.65844	1.70104	2.64208	0.746215	3.5745	1.57546
K00171	1.03487	3.08458	2.04298	1.91425	0.664831	3.69855	2.40766	4.27981	0.485818	1.08285	0.392816	0.827537	0.654649	3.03975	0.783404	1.14048	1.23623	2.27182	0.981654	0.64695	0.717354	1.43544	0.992955	0.399243	1.33729	2.00867	4.97527	0.701938	1.22796	0.601968	0.757311	0.525116	8.82607	3.42951	4.11538	0.916722	2.5854	3.17993	0.318934	1.56069	0.940204	1.60152	2.42675	2.37819	4.08649	3.10542	3.10921	2.31655	1.64338
K00172	1.37866	2.22058	2.30383	3.51576	2.62236	2.82098	2.61527	2.34992	1.81618	1.97333	1.25888	0.984575	0.758071	3.05385	3.26538	1.8821	2.21999	3.89315	1.87014	1.69158	1.12016	2.13774	1.38024	1.83457	2.05682	2.3423	3.06775	1.03225	1.73553	4.82561	2.16373	2.03165	5.87616	3.74705	3.90307	1.36383	2.71692	2.43704	4.99854	2.05109	1.49041	1.75389	1.65679	1.8356	1.67234	2.33761	1.92117	3.75821	2.37545
K00174	6.59449	9.12783	8.21139	8.11027	10.9809	9.75835	7.22808	19.7162	22.0044	5.36258	7.133	6.3201	7.13923	10.3926	11.3443	7.8414	9.41864	10.2221	6.41231	4.72469	6.00377	7.6752	4.95347	4.77251	5.74049	10.2612	10.7149	11.5529	5.92419	11.4975	12.1074	6.41643	16.8242	12.4979	9.19557	6.37453	12.0989	11.1005	6.62673	11.1355	6.22661	10.5221	6.4923	11.9867	19.3413	9.7366	6.59668	9.87434	8.12058
K00175	6.95285	7.96162	6.89702	5.77679	5.95827	8.13931	4.71126	12.8171	10.5088	3.89505	4.94025	3.46372	4.8022	7.30373	13.5066	5.00599	7.7316	8.27551	3.8951	4.78529	3.92533	5.78463	5.64788	3.42543	5.75319	5.46004	6.83349	9.03582	5.48962	11.0138	8.29009	6.02099	18.8351	7.91283	13.7905	4.1813	10.1893	11.2418	9.88302	5.61475	3.73423	6.41033	5.15934	8.71538	8.87048	6.33179	5.09303	6.29191	17.0546
K00176	2.57956	2.53483	2.81289	1.96204	1.78033	2.28287	2.20165	2.40392	2.14189	1.0253	0.945228	1.51812	0.802545	4.07052	3.03834	1.88	2.28815	3.59774	1.23669	0.879571	1.07427	1.65902	1.38594	0.830886	1.23202	2.0807	1.98642	1.65109	1.7389	1.7318	2.52635	1.73769	2.91371	3.19008	2.91563	0.848267	1.93469	3.90768	1.10076	1.01489	1.2264	1.08136	0.909096	1.79364	1.96321	2.61944	2.31818	2.23114	1.31616
K00177	1.07598	1.76541	2.49203	1.13106	3.12329	9.3722	2.6183	10.1192	14.012	1.44697	1.69316	2.36305	1.52556	2.64457	2.90808	1.9392	2.58567	4.10581	1.85261	1.98007	1.23066	1.99607	1.55412	1.66396	1.60026	2.66395	2.97903	1.34595	2.07163	12.1316	3.25553	1.55074	2.91526	4.51807	3.7846	2.27417	5.14568	2.30549	4.13578	1.92498	2.09824	2.72545	1.35716	5.45008	8.03346	4.66479	1.75155	1.98111	2.93381
K00179	4.26647	5.86234	5.45099	5.93967	5.85641	12.4453	9.00967	13.0487	16.6171	4.04663	3.25753	4.35969	4.03625	6.41479	9.60006	5.68019	8.95903	12.239	4.49023	4.46947	3.64073	6.12059	6.4807	3.51284	3.74043	8.64598	22.1205	11.3988	5.72743	17.2358	12.5104	6.25349	21.1792	9.54326	9.2457	3.19581	10.3468	8.68456	12.3178	4.207	4.13754	6.0283	4.78988	10.5871	19.9434	9.69542	3.27788	7.36714	4.89996
K00180	3.30547	1.53886	1.76769	1.51825	3.42217	9.75892	7.50469	5.57986	8.19204	2.25377	2.31086	1.66326	1.96323	2.00411	2.68867	2.53942	4.14158	3.41615	2.03235	2.55986	2.0757	3.33117	2.87667	1.61552	2.5979	3.05096	3.22284	4.70165	2.18225	2.437	2.66796	1.97284	6.25511	4.4394	1.61225	1.57851	3.0498	4.61424	4.44337	1.56974	2.26112	3.12518	2.18027	3.42281	3.50963	2.12434	2.88091	2.35313	2.92976
K00181	0.248527	0.825008	0.15973	0.153067	0.384122	0.490793	0.0658604	0.242541	1.17736	0.147301	0.14699	0.105071	0.0870979	0.13081	0.573932	0.282699	0.357928	0.129652	0.0686293	0.290466	0.0958394	0.656919	0.406156	0.103865	0.191937	0.310621	0.411106	1.12311	0.128998	1.18051	0.465379	0.122774	0.397173	1.11195	0.434287	0.140848	0.362464	0.268188	2.793	1.11053	0.257668	0.278243	0.302619	1.27189	0.392997	0.0565654	0.244894	0.745902	0.0525186
K00182	0.158169	0.350084	0.323507	0.139133	0.277429	0.435758	0.509959	0.540914	2.39346	0.319165	0.406271	0.637058	0.526667	0.468332	0.555091	0.243057	0.285957	1.21807	0.17865	0.568076	0.133346	0.531918	0.79795	0.817181	0.373702	0.152373	0.430804	0.16237	0.172958	0.179745	0.220013	0.602816	1.17704	0.121362	0.120361	0.108353	0.236974	0.30932	0.255697	0.280926	0.203564	0.0990101	0.278457	2.20336	0.0851962	0.499663	0.320088	1.08317	0.287174
K00183	0.866171	0.767554	1.2496	3.13467	0.411172	0.48083	0.313614	1.16287	0.302771	0.388055	0.371133	0.285743	0.49205	0.614905	1.77134	0.671746	0.258505	0.559824	0.625623	0.631229	0.497996	0.375939	0.51894	0.253798	0.543175	0.629021	0.400907	2.45428	0.512659	0.350302	0.722083	0.49154	0.369813	0.66118	2.93844	0.343057	0.380714	6.70177	0.194231	0.55326	0.35985	0.339607	0.593739	0.448768	0.341344	0.414848	0.959804	1.78671	0.640449
K00184	1.39087	2.27717	1.98303	1.75035	2.47449	2.60061	1.25195	3.6502	7.99648	1.42009	1.66313	1.38627	0.672209	3.16683	4.59674	2.00977	3.16439	3.69583	2.03843	1.78875	1.37877	1.35723	1.98121	1.30043	1.6097	3.01975	0.983544	5.47699	1.9115	6.29315	2.24519	1.51624	1.39395	2.38511	1.75004	0.748157	4.33505	4.2584	0.592076	1.1519	1.94507	1.59327	1.52332	6.85554	5.05333	2.85092	1.69646	3.03002	1.75924
K00185	0.777667	2.48723	2.13083	1.28104	1.73005	1.3052	2.71311	6.51153	3.14128	1.0546	1.27797	1.56592	1.04585	1.478	5.57407	1.11863	3.5158	3.03351	2.53184	1.13629	1.30553	1.24168	1.897	1.50029	1.32511	2.86672	1.79221	1.89764	1.07046	1.05704	4.15849	3.51932	3.5797	3.29732	4.67209	1.07201	3.19874	2.81315	2.75098	4.36285	1.4366	2.30232	2.03463	2.52493	8.56888	3.20245	1.16893	2.27801	2.28488
K00186	0.323593	0.120252	0.00167071	0	0.932057	0.0243251	0.00206771	0	0.0684495	0.0257505	0.00583801	0.560085	0.102397	0.0148036	0	0.0591077	0.102531	0	0.059084	0.0212295	0.00470236	0.105184	0	0.0787408	0.0323411	0.0870283	0	0	0.00311622	0.010321	0.000650948	0.0119843	0	0.0389194	0.00300365	0.190162	0	0	0	0.0145721	0.0207196	0.0448702	0.0215595	0.014939	0	0.00354188	0.00290657	0	0.500924
K00187	0.0533477	0.309004	0.376246	0.0323828	0.138084	0.360978	0.283036	0.0861577	0.339377	0.280609	0.525988	0.0885539	0.182043	0.145588	0.389662	0.361915	0.775107	0.450393	0.477544	0.789402	0.166257	0.25468	0.131724	0.128617	0.569375	0.227335	0.322187	0.063067	0.0928088	0.0863093	0.245288	0.444886	1.3578	0.319974	0.0417469	0.109077	0.0773944	1.91525	0.266481	0.278961	0.189768	0.197389	0.111131	0.327491	0.141057	0.170972	0.11749	0.189144	0.131725
K00188	0.0201411	0.0283299	0.0353544	0	0.00940925	0	0.0319893	0	0	0	0.00175999	0.00151727	0.856229	0	0.0347341	0	0.00466165	0	0.0198435	0.00714102	0.00592209	0.00425649	0.00597488	0.0130685	0.00630338	0.0127374	0	0	0.0976637	0.100141	0	0.00208397	0	0.446007	0	0.249629	0	0	0	0.00221098	0.0923494	0.0496102	0.0100006	0.0026084	0.0422515	1.07471	0.0750675	0.217897	0.0269387
K00189	0.0301978	0.0100591	0.0195156	0.00660305	0.0318435	0	0	0.00308854	0	0.0130743	0.0208814	0.0964694	0.0120128	0.0379258	0.00333344	0.0850027	0.0174154	0.022943	0.0240219	0.0138756	0.0389724	0.0253832	0.046794	0.00699262	0.00993337	0.242101	0	0.021628	0.0063102	0.0106568	0.0189265	0.00714989	0.0608101	0.0555907	0.00231927	0.0228927	0.00309975	0.0545101	0.450787	0.0346806	0.0227422	0.142224	0.00122636	0.00524525	0.0249568	0.0071885	0.00910348	0.00166251	0.033563
K00192	0.0605063	0.0618989	0.0291267	0.0659149	0.197752	0.0583256	0.188862	0.100916	0.0274902	0.0503476	0.0978868	0.140013	0.0668011	0.505896	0.229786	0.934715	0.112415	0.314336	0.359124	0.233441	0.061671	0.0401253	0.0153367	0.0113232	0.0832037	0.143406	0	0.0423475	0.0619133	0.319252	0.013103	0.552219	0.0524049	0.42938	0.0351693	0.0438225	0.060901	2.70472	0.12773	0.0720336	0.0183914	0.0199791	0.0879047	0.477621	0.10721	0.109532	0.0323435	0.167504	0.292786
K00193	0	0.252471	0.0503669	0.0156202	0.012217	0.0437063	0.0304796	0.269402	2.32933	0.00803313	0.00680624	0.0613937	0.108215	0.295811	0.0532613	0.00949833	0	0.304846	0.085386	0.000928914	0.0332268	0.0120312	0.0141156	0.0192748	0.0125641	0.0146889	0.506697	0.125237	0.0836823	6.27142	0.660768	0.0209018	0.110843	0.0270808	0.010329	0.0244217	0.561785	0.0719253	0.256847	0.0135295	0.215475	0.231627	0.0184902	2.05644	0.266462	0.0490818	0.00758728	0.0209857	0.00450451
K00194	0.213937	0.378381	0.486004	1.35409	1.11128	1.5057	3.21625	0.271149	2.51065	0.365004	0.0866973	1.69712	0.273406	1.64678	1.28882	0.268483	1.98634	0.800283	0.319335	0.497246	0.298089	0.532143	0.729066	0.177769	0.0965749	0.881775	1.76801	2.94847	0.975814	2.04054	0.765508	0.353055	0.131638	2.16758	0.432107	0.297197	0.490623	0.556272	2.39064	0.296038	0.745851	0.798063	0.531927	1.78314	0.325594	0.829734	0.197282	0.452002	0.436883
K00195	0	0	0	0	0	0	0	0	0	0	0.0140036	0	0.00300155	0	0.00601308	0	0	0	0.00351159	0.00585732	0.00174399	0	0.00152261	0.000625231	0.0104501	0.0114084	0.0110584	0	0	0	0	0	0	0.00120081	0	0	0	0	0.0172465	0.00488932	0	0.00393084	0.00212749	0	0	0	0	0	0
K00196	1.03662	0.445359	0.834422	0.663093	0.806771	1.40526	1.22588	1.1937	0.677966	0.636227	0.30298	0.49675	0.145741	1.35004	0.584899	1.16223	0.812264	0.721385	0.201828	0.668721	0.294601	0.604036	0.396432	0.32194	0.494725	0.634043	3.50319	0.110524	0.290091	0.372901	0.560802	0.721918	6.51033	1.05022	1.83583	0.382811	0.785265	0.964207	0.0669243	0.677944	0.350104	0.452104	0.677206	0.666944	1.02936	0.837561	0.582812	0.41351	0.618415
K00197	1.04645	0.413632	0.520202	0.447239	0.594844	1.98267	0.9072	1.5287	1.40539	0.72376	0.439544	0.34041	0.464368	1.30269	0.359523	0.822126	0.934817	1.28981	0.732848	0.304032	0.830713	1.17557	0.939744	0.397394	0.789592	1.82072	8.67715	0.563615	2.44457	1.33631	0.882972	1.37004	3.09293	1.82937	3.00459	0.724978	1.39379	1.93799	1.55968	0.278589	0.450259	1.17355	1.08692	1.27259	7.48622	1.569	0.342982	0.618416	1.19751
K00198	1.83509	1.68171	1.84806	1.39547	3.16118	8.40931	5.20889	8.35175	5.10719	1.38454	1.44026	2.01487	1.56027	2.87773	7.25714	3.07398	3.2035	3.95966	3.03974	1.13597	1.73432	1.86147	2.53333	1.1971	1.8178	3.11815	17.8435	1.05586	1.89348	2.71883	7.06537	2.664	21.888	5.09121	7.69218	0.528579	2.21551	2.91771	1.86304	1.69724	0.910569	4.26672	3.13845	2.6994	11.5972	4.83931	0.959345	4.80444	2.56024
K00200	0.438906	0.290176	0.156544	0.162064	0.381746	0.929706	0.536128	0.302831	0.017554	0.116902	0.0909852	0.076756	0.435886	0.564698	1.41695	0.0924462	0.382883	0.65327	0.199419	0.0474907	0.0651216	0.158304	0.0913468	0.0369884	0.0755167	0.33483	7.01986	0.574659	0.0840601	1.06943	0.548028	0.175167	5.74604	0.6973	2.72352	0.0263104	1.1983	0.620081	1.56652	0.121017	0.0785736	0.0972326	0.126084	2.24999	4.28366	0.325501	0.20933	0.610939	0.273205
K00201	0.0873634	0.310796	0.579887	0.0309888	0.0145795	0.0223081	0.00901478	0.0347985	0.13712	0.313497	0.105404	0.294278	0.0167796	0.421911	0.984967	1.65258	2.61049	0.00513866	0.965962	0.249826	0.811658	0.0198694	0.591804	0.154179	0.320016	0.928045	0	0.0780875	0.0772333	0.0869039	0.543864	0.865159	0	0.933056	0.8768	0.087391	0.869207	0.719528	0.392453	0.405604	0.539521	0.839449	0.873816	0.319837	0.0442704	1.03085	0.0277571	1.36614	0.0348471
K00202	0.382667	0.20747	0.403995	0.188163	0.531575	1.25938	0.490944	2.24717	0.684748	0.333638	0.153391	0.405005	0.122965	0.453436	0.612607	0.105614	0.455627	0.987998	0.266268	0.0491808	0.122721	0.659705	0.632272	0.0603789	0.13226	0.33632	5.5084	1.52397	0.561652	0.592194	0.558695	0.722731	2.64514	0.723998	1.51536	0.071117	0.497535	0.14097	0.502038	0.205915	0.196569	0.408062	0.120772	0.415001	2.61665	0.725458	0.0536898	0.35465	0.356461
K00203	0	0.00280707	0.00184437	0.0283299	0.00673165	0	0.00181608	0	0.00969964	0.00234202	0.0390536	0.00243767	0.0246008	0	0	0.00464083	0	0	0.00970125	0.00774095	0	0	0.0120603	0	0	0.00645613	1.07158	0.82609	0	0.38232	0	0.00347329	0	0	0	0.00981945	0.141835	1.36328	1.85427	0.0519071	0.00203783	0	0.00271018	0.00292141	0	0	0	0	0.164255
K00204	0	0	0	0	0	0	0	0	0	0	0	0	0	0	0	0	0	0	0	0	0	0	0	0	0	0	0	0	0	0	0	0	0	0	0	0.00319556	0	0	0	0	0	0	0	0	0	0	0	0	0
K00205	0.127286	0.201342	0.064541	0.0315736	0.00977904	0.034046	0.0517475	0.00240375	0.0743482	0.341033	0.130969	0.0438	0.0135599	0.0490622	0.169996	0.0234418	0.00343043	0.0234768	0.121465	0.0625856	0.0607776	0.195701	0.00355277	0.106109	0.105056	0.0806141	0.087495	0.762055	0.149395	0.0844772	0.183609	0.0989802	0.0940897	0.16935	0.0506438	0.0307228	0.372592	0.0870846	0.583671	0.0316308	0.046004	0.0650915	0.0401581	0.0163618	0.382392	0.0109779	0.117012	0.0306701	0.0718479
K00207	2.13034	1.33973	1.24876	0.862918	1.31118	4.83332	2.85918	5.36395	2.57775	0.896121	0.803074	0.760677	0.729946	2.87774	1.62321	1.14201	1.41149	2.69178	0.791474	0.781352	0.977139	1.31194	0.528161	0.722503	0.376892	1.23424	6.21054	4.69871	0.941864	1.12751	1.71166	2.02611	10.5903	2.41839	7.21535	0.580401	1.40689	2.14695	1.02452	0.861605	0.564153	1.20181	0.768289	3.12334	7.05867	2.46855	1.91075	1.60526	1.28716
K00208	5.79764	4.19051	4.44986	3.63292	6.93877	8.51473	3.70232	9.09239	7.76986	3.05574	3.27657	5.08575	3.72306	3.88817	7.022	3.66166	6.4783	8.80612	4.07707	3.50571	2.68784	3.14839	2.83837	2.01644	2.65171	4.23449	11.0675	9.78485	2.79467	5.21677	7.05805	4.60479	11.6202	8.03126	9.47247	2.55795	8.19554	10.6757	6.66825	3.0862	3.32988	3.87563	3.59662	5.6565	10.8259	6.13306	3.30029	7.01524	5.81516
K00209	0.693658	0.730715	1.03357	0.667458	1.96214	1.66243	1.27526	0.620461	4.36046	0.80422	0.662457	0.637248	1.73607	0.511204	1.35838	1.0623	0.773052	1.82688	1.07215	0.980836	1.12065	1.02664	0.778021	0.705629	0.628992	1.03453	1.18529	1.98593	1.08024	5.94681	0.776616	0.539935	0.684811	1.80003	0.964526	0.480952	1.3992	1.0871	1.99542	0.645288	0.785308	0.775217	1.03702	2.78056	19.5343	0.749785	0.608587	0.721555	0.389222
K00210	1.5275	2.47239	2.22863	2.85437	1.49036	2.73774	2.5289	4.68638	0.428062	1.75979	0.775835	1.61275	1.20134	4.91497	1.04743	3.13439	2.22341	3.6301	0.958176	0.692853	1.26186	2.40248	1.45296	0.732568	1.88499	2.99824	2.77878	2.37865	1.45191	9.93985	1.15524	1.01897	1.5452	3.03542	2.28533	1.8638	2.14757	0.497941	5.87555	4.91282	1.16474	1.65989	3.66651	1.38234	1.62909	3.83184	1.89683	0.749954	2.46217
K00211	0.0917762	0.0998853	0.0148268	0.08467	0.0651525	0.233196	0.19012	0.031109	0.239021	0.0391352	0.516988	0.0295087	0.165575	0.057263	0.186636	0.0315073	0.203312	0.112806	0.143115	0.219333	0.176678	0.0872062	0.128829	0.0509659	0.0743807	0.0959535	0	0	0.17373	0.04679	0.206567	0.042312	0	0.0901268	0	0.051531	0.0261076	0.113873	0.339511	0.0222176	0.0735657	0.147537	0.0797674	0.143974	0	0.0438832	0.114558	0.341695	0.281148
K00212	0	0	0	0	0	0	0	0	0	0	0	0	0	0	0	0	0	0	0	0	0	0	0	0	0	0	0	0	0	0	0	0	0	0	0	0	0	0.0153674	0	0	0	0	0	0	0	0	0	0	0
K00213	0.349592	0.513457	0.468782	0.432598	0.495602	0.398877	0.392996	0.351702	0.110355	0.653201	0.452813	0.187935	0.521668	0.796493	0.893711	0.717938	1.88774	1.01987	0.591663	0.291459	0.356946	0.518785	0.402221	0.308063	0.352818	0.675137	0.517213	0.514235	0.651522	0.227303	0.749402	1.60458	0.845783	0.817661	0.220154	0.155508	1.01414	5.76565	0.247834	0.379779	0.537422	0.837448	0.504324	0.804316	0.93531	0.804789	0.359138	1.03901	0.521402
K00214	0.603299	0.55671	0.961953	1.11661	0.306396	0.0564299	0.337507	0.565818	0.305894	0.508312	0.0794093	0.528211	0.0452811	1.59736	0.228497	1.17795	0.313298	0.281088	0.178882	0.0623275	0.0913564	0.789049	0.282025	0.130834	0.419516	1.00847	0.225262	0.305707	0.20897	0.214526	0.45187	0.403607	0.415103	0.984691	0.796107	0.123568	0.330605	0.317287	0.11273	0.712492	0.186436	0.414032	1.31165	0.527228	0.107794	0.802608	0.212324	0.369858	1.14682
K00215	7.65638	12.045	8.60504	7.72994	8.38839	20.6022	12.7111	25.308	20.8854	5.63131	4.85303	5.32167	4.35671	11.8007	11.0243	7.22747	13.7472	15.6825	5.58449	6.34307	5.73077	9.75697	7.14553	4.26524	5.47293	8.63527	33.2632	17.7497	8.13575	16.425	9.43253	10.0066	36.8265	15.5133	17.2539	3.3126	13.5868	10.0493	19.8255	6.3305	4.37763	7.23607	6.53728	10.1677	31.6707	11.8469	7.93754	10.1063	17.8494
K00216	0.0348527	0.0211551	0.197743	0.00445417	0.0243791	0	0.0602152	0	0	0.0742537	0.0130878	0.0203214	0.211927	0	0.155742	0	0.114818	0.0214865	0.086155	0.0240485	0.0594563	0.00742868	0.0253015	0.0524235	0.0377861	0.0196691	0	0.00278463	0.0213469	0.00492072	0.0116961	0.0300736	0.0089555	0.000979799	0.126166	0.0247761	0.0526875	0	0	0.0101202	0.0913457	0.0148761	0.0383219	0.0110311	0	0.20662	0.0788675	0.342149	0.0288411
K00217	0	0.0116088	0.0114016	0	0	0.0558688	0	0	0	0	0	0	0	0.00885693	0	0.00367632	0	0	0	0	0	0	0	0	0	0.0110447	0	0.652062	0	0	0	0	0	0.104691	0	0	0	0.00437879	0	0	0.00804433	0	0	0	0	0.0200421	0	0	0
K00218	0.230322	0.0385986	0.44532	0.0425016	0.12358	0.111798	0.372582	0.00680597	0.0567153	0.126206	0.0677619	0.110013	0.126065	0.172689	0.22718	0.172298	0.138185	0.316769	0.12076	0.0744486	0.131848	0.125388	0.101216	0.108932	0.0386872	0.417088	0	0.147467	0.13833	0.0126039	0.0667117	0.0423176	1.06037	0.254829	0.0525068	0.11486	0.243977	0.0956174	0.153183	0.0882295	0.107526	0.0726919	0.0645023	0.0627913	0.0684732	1.32465	0.569103	0.171474	0.352853
K00219	1.89427	2.51052	2.52753	1.55401	2.34553	4.80434	2.98391	3.68439	3.35357	1.57602	1.0751	1.28674	2.45651	3.28722	2.9275	1.61451	4.54774	3.71529	1.76157	1.17502	1.2358	2.01087	1.83165	1.54653	1.779	2.08066	16.5791	3.29474	1.88692	0.762836	1.91519	1.81544	5.23474	2.53103	6.31964	1.00153	1.89573	4.60624	1.3117	1.42711	1.76293	3.06597	1.958	3.62839	9.68224	2.75613	2.45859	3.14746	2.02725
K00220	0.662561	0.290595	0.202659	0.154216	0.144029	2.19129	0.33021	0.711888	0.0108825	0.221379	0.162653	0.173666	0.111395	0.343738	0.434903	0.178812	0.456111	0.612704	0.124691	0.208361	0.205005	0.158067	0.156025	0.371479	0.186624	0.171301	0.120399	0.234026	0.263595	0.15096	0.343071	0.21854	0.383853	0.939067	0.305003	0.254824	1.48152	1.82312	1.35404	0.102316	0.178127	0.49398	0.597242	9.30213	0.354552	0.42635	0.146279	0.13449	0.244331
K00221	0	0.0208683	0.0913562	0.00494378	0	0	0.0121327	0.11204	0	0.00335494	0.0118525	0.00478609	0.00921622	0	0.050195	0.0212052	0.0162096	0.0388114	0.00631872	0	0.00265344	0.0130925	0.00634674	0.00965848	0.00816535	0.0173539	0	0.0200587	0	0.031884	0.0408207	0.00718942	0.0421592	0.0138424	0.00841529	0.00999934	0.00142556	0.0313841	0	0.00103059	0.00914986	0.0100915	0.0232466	0.00325338	0.0702854	0.0612594	0.0107455	0.0443607	0.00233039
K00222	0.232148	0.291648	2.66146	0.135713	0.366207	1.173	1.03171	0.468955	2.46901	0.324809	0.83102	0.856036	0.365409	24.8934	0.402536	0.486756	1.3867	1.03432	0.317856	0.566334	0.251119	0.505525	0.672935	0.394878	0.458562	0.385262	0.634536	0.428608	0.68945	1.19187	0.291471	1.36114	0.854587	1.47595	0.0696162	0.239931	1.19684	0.398103	1.77129	0.318099	0.598134	0.468955	0.235684	2.74144	4.08195	0.519115	0.131387	0.423721	1.12298
K00223	0.659275	0.24593	0.322208	0.366296	0.392997	1.59808	0.765337	1.83862	0.533796	0.280381	0.175617	0.0621356	0.0163499	0.498419	0.907929	0.435567	0.735352	0.43428	0.266817	0.072165	0.065924	0.392797	0.165754	0.0436281	0.149475	0.297199	2.69909	0.176163	0.186967	0.171621	0.280132	0.506806	5.38267	0.588307	0.464932	0.0846028	0.190278	1.3557	0.294155	0.237432	0.128821	0.184221	0.0971735	0.429361	2.91168	0.494959	0.435168	0.14571	0.565537
K00225	0.277079	0.128772	0.028977	0.637456	0.025153	0	0.00926641	0	1.20832	0.132277	0.126314	0.195109	0.0931341	0.408832	0.00300194	0.436804	0.01013	0.291049	0.0377348	0.250007	0.0425406	0.132551	0.059392	0.121843	0.0953834	0.0962823	0.0278157	0.115633	0.075578	0.120841	0.0303846	0.0556912	0.0859501	0.168768	0.26223	0.0691488	1.02434	0.0469929	0.266441	0.0167771	0.129423	0.0250886	0.534204	1.19557	0.0836151	0.757516	0.21077	0.105664	0.253258
K00226	0.912132	1.50084	1.51473	0.700025	0.658832	0.269881	0.523196	5.29411	1.40454	1.19464	1.13979	0.622951	1.1183	0.650744	1.11519	0.914957	0.436802	1.58374	0.888482	1.34543	0.505426	1.3859	0.968443	0.932109	0.887141	1.89684	0.200816	0.603638	1.47386	4.04654	1.69396	0.78991	1.00683	1.77907	0.685491	0.390149	1.39838	1.9958	1.82546	0.792693	0.822427	0.900813	0.388599	0.599761	0.333402	2.259	0.534979	1.06734	0.778859
K00227	0.613944	0.552358	0.713172	0.440146	4.44764	0.415346	0.876742	0.342702	0.407164	0.656732	0.401401	1.36069	0.781395	0.979309	1.06391	0.318058	2.37425	1.19486	0.587076	0.268288	0.348895	0.715287	0.391377	0.2714	0.322079	1.03377	0.975764	0.11194	0.531717	0.407355	1.69303	0.272063	0.182867	2.44001	0.415961	0.206663	0.809003	1.5166	0.577341	0.885931	0.633923	1.02713	0.540268	0.730133	0.0728516	0.875341	0.605542	0.574882	0.470752
K00228	1.44956	2.57289	2.09044	2.25711	1.66673	6.53777	1.81498	2.14723	5.21394	1.08595	1.06186	0.933724	0.985065	2.27322	2.00819	0.987239	3.20689	2.36939	1.18409	0.818508	1.06899	2.07272	1.21434	0.945591	1.61104	1.54043	12.129	0.668853	1.44361	2.52261	1.56714	2.6856	7.01797	2.94864	2.11515	0.795958	2.38784	2.5919	1.28278	2.58227	0.616607	1.66533	0.887875	4.32824	0.976005	1.6286	1.37515	1.53655	1.295
K00230	0.370162	0.106001	0.254529	0.259756	0.275457	0.221595	0.00598433	0.133562	0.0250298	0.315856	0.236387	0.16058	0.128703	0.0610901	0.211029	0.144152	0.0486034	0.716925	0.0982225	0.117262	0.116692	0.428078	0.449111	0.244216	0.177891	0.0416326	0.198645	0.129898	0.143107	0.994398	0.341811	0.703151	0.573228	0.124707	0.183958	0.0820475	0.215043	0.136408	0.247543	0.206184	0.217457	0.118836	0.56699	0.111175	0.457141	0.078826	0.0826863	0.229153	0.491596
K00231	0.701024	1.2699	0.649847	0.361338	0.794547	2.65615	1.15637	2.62209	0.822688	0.715036	0.396698	0.281638	0.583617	1.41399	0.893896	0.526951	0.794773	2.2191	0.581069	0.449955	0.434618	0.719688	1.03168	0.342174	0.466339	0.73632	7.67138	2.09976	0.756318	0.759738	2.00616	0.626807	18.7473	2.39453	1.67344	0.29115	2.60857	0.992136	1.90681	0.687908	0.50876	0.478824	0.584084	0.949959	2.23403	1.95199	0.46821	0.950599	0.509363
K00232	1.88658	1.62217	2.39311	1.22932	2.44728	9.58749	7.05517	4.03083	6.50263	1.93721	1.36489	1.24261	1.71327	1.77169	2.03873	1.85018	3.48511	4.75262	1.16944	1.60793	1.93279	1.46796	1.1617	1.61837	1.28639	1.74959	7.03103	7.16076	1.22221	2.8461	2.82192	1.73874	8.90283	2.95385	3.32177	2.00946	4.28059	2.00186	3.03313	2.2401	1.43087	3.34507	1.67783	2.74537	4.14067	2.36965	1.0899	2.4893	3.00316
K00234	0.918731	0.843075	1.12108	2.07485	0.820255	0.686577	0.989678	5.75247	0.910615	1.10719	1.3759	1.13283	1.82323	1.55157	0.849226	1.11129	0.533389	0.782298	0.91822	1.85394	1.01117	1.01201	1.75184	0.815098	1.30243	0.878201	2.88908	0.419204	0.947207	0.490374	0.757087	0.406211	0.473086	3.3038	1.59728	0.707244	1.37624	0.524863	0.6313	1.06008	0.39432	0.751065	0.733917	0.785099	2.25278	2.40151	1.53801	1.64162	0.626263
K00235	0.232778	0.343918	0.402678	0.538879	0.125792	0.307309	0.290628	0.745513	0.166313	0.27986	0.120681	0.228528	0.205924	0.118698	0.352958	0.141147	0.576575	0.492624	0.537032	0.141846	0.549877	0.200857	0.173075	0.241408	0.0782499	0.0804882	1.297	0.147455	0.603741	0.164369	0.545487	0.421967	1.03766	0.596948	6.08304	0.218769	0.513564	1.83526	0.248468	0.261555	0.108306	1.95998	0.62803	0.187937	0.970568	0.266174	0.311016	0.91138	0.275407
K00236	0.211945	0.194603	0.240253	0.371539	0.109055	0	0.132848	0.0728113	0.127483	0.247464	0.0315939	0.288588	0.0698687	0.640887	0.0602321	0.550379	0.159999	0.0704214	0.0473178	0.012063	0.0813685	0.250539	0.0574322	0.0585799	0.209387	0.385304	0	0.120459	0.0542588	0.15401	0.172676	0.09706	0.0119154	0.421947	0.364595	0.0448383	0.670608	0.119001	0.233349	0.339682	0.0714769	0.126125	0.493131	0.175208	0.048065	0.300413	0.0668197	0.00998412	0.470541
K00237	0.00731083	0.131392	0.128375	0.0492746	0.0353018	0.0130118	0.148842	0.730936	2.07623	0.0641479	0.0992652	0.117109	0.00482628	0.00614013	0.084662	0.075728	0.063862	0.0889857	0.0394611	0.0440911	0.0493668	0.075919	0.0107035	0.00197926	0.0486334	0.136418	0.175646	0.00607662	0.0713341	3.53709	0.40468	0.148905	0.17264	0.0325986	0.00108993	0.00840156	0.12099	0.788772	0.00400435	0.0257948	0.00263899	0.00272674	0.0145062	0.774343	0.360256	0.0100639	0.0330104	0.233033	0.0183306
K00239	6.3221	9.55747	8.02243	5.94633	8.20362	17.9548	7.37874	17.6697	15.9743	4.71103	6.05931	4.12906	7.93931	10.3288	10.8327	7.54619	8.88381	12.4982	4.57024	7.09656	5.58133	7.17981	6.26395	4.2641	5.03693	7.89381	22.8772	14.8767	6.34559	5.56469	6.63171	6.965	21.0565	9.26593	19.7734	4.74283	11.4751	10.8428	9.94843	4.75116	4.77006	7.29755	4.55169	6.58938	23.2603	17.5843	7.32587	8.44114	5.09284
K00240	3.22946	2.72039	4.27486	2.03416	3.25569	3.92935	8.23891	5.00319	4.82372	2.82962	1.69826	1.60195	4.2703	8.72669	5.97857	4.57055	6.42549	4.90601	2.33052	2.76613	2.9996	2.54254	2.59184	2.23344	2.14596	3.66322	12.6157	3.98522	2.36381	1.54322	3.47022	4.01424	4.363	6.68408	4.52011	1.18325	5.23753	4.26215	3.31233	3.19216	1.72993	4.36815	4.85651	3.87083	4.41045	5.07249	3.5294	3.56726	3.02469
K00241	1.29499	1.82199	2.34564	1.34331	2.10208	4.67965	2.90104	5.35096	21.1044	1.3168	1.14022	1.9801	0.995451	1.63306	3.66074	3.24937	1.32203	2.36818	2.12813	1.46772	2.00476	1.21692	2.01531	1.03228	1.593	2.92512	7.30213	3.42895	1.31432	17.6247	5.53084	2.84922	3.0362	1.4755	4.29619	1.14567	6.02484	2.69675	1.92909	1.11524	1.94625	2.70254	2.66347	11.2127	7.4074	2.74367	1.77947	3.69962	1.43946
K00242	0.425391	1.16434	0.997697	0.35262	0.419787	1.43782	2.64355	4.62968	1.72927	0.542107	0.311699	0.182005	0.178658	1.63156	1.26835	0.888027	1.2799	3.04202	0.527056	0.0580507	0.447719	0.850428	0.316588	0.246963	0.353331	0.403973	4.54843	0.215183	0.598369	0.661784	1.35524	2.05639	2.23793	1.38356	5.96244	0.161862	0.440472	2.60197	0.650992	0.192433	0.987308	0.650634	0.303398	0.380428	2.16987	0.707072	0.482988	1.52988	0.674548
K00243	4.45599	3.72541	4.65719	2.69525	4.72644	4.70831	9.33917	9.24006	8.77897	2.67232	2.77228	3.34999	2.85235	5.41098	3.93777	4.18404	3.65572	8.43027	2.77752	3.17726	2.61028	4.55916	3.26207	1.7042	2.24781	3.85104	16.4397	5.63773	3.62092	13.2369	4.20511	4.0953	16.4906	7.20676	10.9854	2.10299	3.52075	6.99178	5.18713	2.47716	3.38176	4.27237	2.92216	9.70534	14.4571	5.07391	2.24864	4.1034	3.10937
K00244	10.1273	10.3267	11.1253	10.0169	14.4468	31.6021	18.7542	25.7671	23.8271	8.801	7.75507	5.63179	8.33699	13.3396	22.2824	8.11159	16.9061	17.6814	8.12223	8.25969	8.19142	12.9861	12.1894	4.94934	8.14345	12.7171	37.5505	11.9844	10.3863	9.68063	14.6818	9.97281	44.3799	15.8267	18.7971	7.16878	16.7733	17.7123	15.3455	7.85526	7.89892	14.7036	8.85128	14.2063	32.3606	12.2903	8.95505	11.7685	9.91529
K00245	0.219463	0.304382	0.102237	0.185042	0.341568	2.44353	2.28416	0.593168	4.04043	0.438655	0.274415	0.116713	0.212198	0.285693	0.851344	0.176512	2.01009	1.16179	0.460105	0.0969489	0.343786	0.626212	0.242658	0.0958598	0.120755	0.51095	0.627435	0.0640582	0.345417	0.348393	0.928427	0.88165	3.80599	1.25142	0.0840768	0.140594	0.372526	0.511061	1.33258	0.040966	0.423054	0.92931	0.530836	1.29091	0.0735935	1.48105	0.139566	0.645579	1.33562
K00246	0.136492	0.283977	0.134202	0.058081	0.106522	0.0114498	0.252786	0.440725	0.143981	0.16958	0.0564675	0.0668547	0.0785759	0.518538	0.173514	0.956458	0.136317	0.680954	0.0757493	0.0357309	0.084145	0.153459	0.347442	0.0469192	0.162752	0.15217	0.505476	0.0878927	0.0883206	0.34304	0.448006	0.13133	0.0205104	0.299325	0.848436	0.0387117	0.300436	0.18922	0.137575	0.379144	0.0510782	0.0961241	0.0395686	0.0236463	0.453261	0.098849	0.198465	0.370757	0.0659574
K00247	0.103514	1.54012	0.114441	0.141201	0.129024	0.443447	0.0833758	0.591658	0.32463	0.0240525	0.0519507	0.130463	0.133774	0.281235	0.0261518	0.242344	0.165145	0.312843	0.133812	0.0417882	0.0881947	0.196849	0.159216	0.202886	0.0719764	0.700906	0.0647449	0.197697	2.17088	5.83206	0.0274588	0.14803	0.11312	0.204108	0.100274	0.0907929	0.854339	0.423735	0.0161364	0.0350401	0.182972	0.185094	0.263578	0.21424	0.0140595	1.66432	0.315835	0.0874587	0.0704415
K00248	3.86776	4.93797	4.85505	11.3313	4.67652	6.2533	3.00885	8.11613	6.82188	3.46805	4.271	2.31987	4.11804	5.26226	10.1446	3.77666	4.85509	5.60428	5.03081	4.64352	3.54431	3.25879	5.87512	1.97496	2.86561	5.97478	5.75029	5.57975	4.60394	10.9388	4.44365	4.99171	21.5384	5.31614	8.4358	2.67947	8.5317	3.92407	12.8423	7.61133	3.28572	4.30079	2.82907	6.02347	10.8147	5.52558	3.48122	7.42997	3.52832
K00249	2.06601	2.35637	2.43133	1.1557	2.17528	4.23138	1.57184	3.92218	4.30003	1.24144	1.03491	2.00176	1.06192	1.83355	4.32728	1.47409	1.69569	2.71565	1.56001	1.7421	1.32867	1.72989	1.28917	2.18114	1.2735	1.56221	2.72817	1.25366	1.46016	7.36336	2.33343	2.72358	1.74858	2.95821	5.2775	1.09268	3.51331	3.62948	0.696678	0.871557	1.52828	1.44237	1.07345	2.61209	5.12477	3.42328	2.12202	2.7067	1.30298
K00251	0.457809	0.122061	0.64747	0.157263	0.281552	0.134637	0.412109	0.0644261	0.155778	0.10655	0.154583	0.395846	0.489775	0.200984	0.208018	0.453481	0.14643	1.28893	0.266306	0.109496	0.353597	0.298093	0.243186	0.290602	0.380547	0.211541	0	0.00079055	0.150856	0.188522	0.210207	0.311669	0.0301869	0.84483	0.120881	0.515315	0.94027	0.133869	0.00726863	0.266977	0.640347	0.19658	0.0551996	0.250473	0.0571502	1.47933	1.73638	0.15613	0.211087
K00252	1.13323	1.32916	1.33697	0.766259	1.67191	1.48117	1.62438	0.430076	1.64306	1.55697	1.0259	0.928943	1.10226	1.49444	2.49897	0.731707	3.09977	2.70598	0.79811	1.17557	0.956992	1.55071	0.755855	0.792763	0.966014	1.76249	0.77565	0.836851	1.52479	2.87448	2.44973	1.57783	4.36801	2.52521	1.62054	0.636397	3.47688	2.86921	3.22407	0.618517	1.04395	2.00446	1.02477	3.67362	2.13894	1.39136	3.16955	2.14704	1.41731
K00253	1.32094	1.63354	1.05402	1.05413	0.929591	1.57013	1.16936	2.50166	1.45917	0.909898	0.984453	0.751317	0.53657	1.68143	2.4984	0.8428	1.19834	1.75085	0.476888	0.927662	0.642228	1.02482	0.914654	0.4733	0.886312	1.21193	0.518841	2.14692	1.18336	0.726032	1.84619	1.26498	2.17689	1.94615	1.67875	0.543086	5.02335	1.68546	3.6715	0.584753	1.12282	0.50541	0.678311	0.623853	2.19208	2.32581	0.650172	1.50441	0.652366
K00254	2.26122	3.49158	3.24063	2.61336	4.09404	5.95643	4.22451	11.4563	8.53706	2.16681	3.64913	2.16072	1.6212	3.69891	5.82631	3.07331	4.42224	4.94691	2.264	2.54872	2.03258	3.28953	4.60586	2.81256	3.01604	2.99226	9.7066	1.95748	2.36605	5.02583	3.4888	4.01988	14.7532	5.9526	6.50105	1.47697	4.1275	3.18481	2.36515	5.13268	2.27179	4.21121	2.90462	4.47058	9.18638	4.88394	2.222	3.41765	3.46333
K00255	0.288567	0.542123	0.116836	0.213603	0.255844	0.197558	0.184223	0.685419	1.37743	0.135937	0.268405	0.190283	0.18964	0.311254	0.42203	0.278632	0.220091	0.187905	0.0865207	0.469921	0.154477	0.42528	0.172302	0.210714	0.283742	0.447795	0.098983	0.567851	0.320815	2.49788	0.82417	1.28556	0.136515	0.363667	0.012192	0.31854	3.18684	0.166477	7.14961	0.103551	0.262758	0.100182	0.0681746	0.834241	0.351305	0.104933	0.199478	0.42879	0.271364
K00256	0	0	0	0	0	0	0	0	0	0	0	0	0	0	0	0	0	0	0	0.00256741	0	0	0	0	0	0	0	0	0	0	0	0	0	0	0	0	0	0	0	0	0	0	0	0	0	0	0	0	0
K00259	2.54783	2.76087	3.78459	1.7127	3.62271	9.54568	1.81471	6.96248	10.0339	1.97561	2.33019	2.18415	2.97196	2.60131	4.27125	2.98619	3.26141	3.11177	1.82132	2.32719	1.85568	2.44779	2.3873	2.03826	2.10415	3.19475	5.42765	2.18752	3.21549	1.23385	2.52661	4.1432	3.69014	4.07035	11.7936	2.1427	7.01807	8.37121	4.36455	3.25098	2.427	2.69424	1.89414	4.21877	12.7726	3.90922	4.6072	4.24146	1.74261
K00260	0.539937	1.00369	0.259014	1.37211	0.666975	0.0626628	0.506151	0.419874	1.09628	0.406434	0.21324	0.262371	0.281412	1.11781	1.30988	0.127504	0.398346	1.27845	0.31721	0.0943492	0.259823	0.43099	0.429126	0.444942	0.419469	0.194754	0.589692	2.1953	0.564124	3.64802	0.723854	0.51164	1.11153	0.644745	0.798755	0.404523	0.616669	0.233075	0.172174	0.453688	0.266553	0.237055	0.189658	0.800569	1.85768	0.461388	0.317703	0.379433	0.590444
K00261	1.99642	1.51903	2.44814	1.34935	1.96685	3.11458	2.70672	2.79308	7.15184	1.55678	1.94923	1.77201	3.60622	2.81848	2.80605	2.01409	1.87304	3.02379	2.02984	2.31755	1.65356	1.77632	3.0053	1.89687	2.17978	1.85638	1.8354	1.59105	1.69572	10.5572	1.56558	1.76931	3.49428	2.13154	3.93922	1.48837	6.68353	8.09101	1.28413	4.22082	1.88628	1.23205	1.03674	5.44805	1.90213	3.66704	2.69988	1.81587	1.93027
K00262	10.6051	10.2932	12.142	8.93966	11.4809	19.3971	16.3645	27.23	25.492	9.10417	8.05603	6.57797	9.4803	10.4628	19.5992	12.4316	19.0966	18.0504	10.0912	9.75343	8.14136	11.2255	8.8532	6.87392	8.57625	14.0214	31.2307	14.6324	12.2206	20.6657	13.279	9.38825	39.6997	17.5565	24.0366	5.47549	20.3783	18.2807	16.7996	7.9796	7.75915	10.6852	9.57015	18.7602	34.8828	13.3616	8.57637	17.6469	10.3942
K00263	0.962803	1.21949	0.321579	0.116808	0.890174	0.821896	0.729005	2.20611	0.209812	0.906619	0.466173	0.236281	0.826815	0.33356	0.901704	0.641406	0.588005	0.293365	0.526545	0.198149	0.561379	0.518514	0.417126	0.210373	0.778574	0.834918	0.0661696	1.72215	0.454673	0.273134	0.762015	0.190681	1.22539	0.644877	1.7053	0.377472	0.612624	0.285212	0.147038	0.286774	0.23354	0.32914	0.803826	0.275655	0.107234	1.44741	0.29866	0.796667	0.672334
K00264	3.72943	3.15259	5.4896	4.10329	4.25864	14.4448	6.7482	16.0622	15.7267	2.80707	2.15403	3.3767	2.84467	8.7127	5.20156	3.80241	7.16093	8.47634	2.91142	2.38867	3.32744	4.39726	2.44063	3.39511	3.28906	4.05984	18.3963	7.26841	4.71401	2.12224	4.89944	4.32644	18.266	7.6211	9.75126	3.04136	5.69653	7.52644	6.40369	5.20928	2.51525	3.86872	4.1597	5.27654	21.7699	7.60836	3.48261	3.40371	5.88376
K00265	7.54206	11.4722	8.16367	6.45214	8.49641	25.4234	8.05558	28.2065	17.0504	6.89158	7.09857	5.39519	5.87231	13.0777	13.9463	9.82837	19.5432	15.3687	7.0121	4.53485	6.45974	9.61497	7.1143	6.31718	6.82572	11.7816	24.0465	23.9322	7.74302	3.85899	13.9494	11.0699	33.4459	14.6808	11.7131	4.71079	9.77986	15.7656	7.73796	7.11153	4.95697	10.2377	6.98032	9.63531	32.5131	11.9158	6.49166	13.0288	7.61742
K00266	14.5017	20.7505	18.3178	15.7076	20.0786	39.7836	26.0644	49.5557	50.4831	12.4845	12.4744	10.579	13.5009	22.3452	36.726	17.9869	25.8928	27.1315	13.5043	14.4453	12.0839	21.0721	14.029	10.805	13.7882	21.7469	51.2098	28.5713	13.8742	22.8461	20.353	18.057	61.0764	24.9522	37.8916	12.2079	26.0573	29.7327	17.3901	16.7812	12.6506	19.9127	17.173	30.3732	41.6774	24.3332	11.9673	21.5333	15.7427
K00270	0	0	0	0	0	0	0	0	0	0.0011593	0	0	0.00393375	0	0	0	0	0	0	0	0	0	0	0	0	0	0	0	0	0	0	0	0	0	0	0	0	0	0	0	0	0	0	0	0	0	0	0	0
K00272	0.127162	0.195122	0.142424	0.201424	0.0959688	0.0168031	0.13311	0.186836	0.0329788	0.230712	0.0415481	0.125604	0.0184589	0.781798	0.329946	0.328206	0.0705361	0.474548	0.104686	0.0436138	0.0926135	0.171944	0.0925076	0.0702484	0.238751	0.263442	1.06193	0.481056	0.0758835	0.282706	0.0895718	0.109615	0.207153	0.342981	0.249404	0.0792064	0.24687	0.394782	1.46812	0.178227	0.047456	0.12113	0.236443	0.0803956	0.0987327	0.263718	0.0808241	0.131229	0.241925
K00273	0.563688	0.231956	0.405025	0.181506	0.38491	0.525643	1.86714	0.0148557	2.54263	0.136903	0.236659	0.0495232	0.432012	0.125242	0.424516	0.620886	0.0633186	0.0694624	0.469548	0.13306	0.521914	0.179632	0.408442	0.211443	0.250329	0.179925	0.011375	0.182959	0.0745781	0.349083	0.136132	0.312601	0.0761787	0.896884	0.018719	0.113828	0.048212	0.345932	0.913072	0.377233	0.652951	0.597533	0.241281	1.00975	1.00834	0.139695	0.266983	0.0902114	0.250078
K00274	1.61675	2.23952	1.40308	1.53387	2.37011	4.32351	2.60686	7.25364	3.61918	1.86377	0.797318	1.01268	0.38363	2.75615	3.2011	2.1706	2.75691	2.90166	1.20506	1.12213	0.999372	1.56543	0.752855	0.757401	1.17359	1.92467	3.70007	1.6124	1.35266	1.07522	2.59734	1.86749	15.6545	2.61957	1.38053	0.704556	0.978511	2.16095	1.34105	1.61653	1.26428	1.48819	2.16382	2.57946	5.34307	3.03979	1.10598	1.57948	1.93876
K00275	1.62845	3.02299	1.76725	1.69072	1.5135	1.24464	2.02934	0.939601	1.68129	1.57596	1.59301	1.61723	1.61406	2.86035	1.70957	1.91898	2.96769	1.58788	1.05522	1.55548	1.54384	2.39194	1.80991	0.843571	1.69253	2.22392	0.973638	1.14564	1.60901	0.738473	1.17452	1.8098	3.08621	2.90739	3.92668	0.89503	0.882079	2.32962	0.663811	2.24251	1.59696	1.59176	2.6433	1.75416	5.15255	1.79311	1.07124	1.20647	1.65264
K00276	3.33914	4.0678	4.79728	2.80225	3.64687	3.06095	3.63321	2.60413	7.98949	3.11859	2.38798	4.06388	2.38853	5.01898	7.58764	4.00282	4.44191	4.90658	3.56471	2.07286	2.62194	3.02917	3.4704	2.97069	3.95486	3.53666	4.10285	3.01938	3.34062	8.75247	2.42831	3.01861	4.1936	7.66936	10.9886	3.15163	4.61393	8.05733	6.41734	4.61581	2.50009	3.47885	4.60607	6.76893	6.07512	7.56294	8.1302	3.66698	3.91937
K00277	0.129638	0.103779	0.731077	2.03836	0.0457451	0.48729	0.62517	0.620909	0.0932743	0.132558	0.191033	0.102934	0.134045	0.0160737	0.211314	0.0761264	0.0130594	0.0874839	0.141157	0.0754742	0.138289	0.0737562	0.321146	0.083198	0.0811197	0.0829224	0.906632	0.034737	0.248553	0.0236732	0.0586133	0.176206	0.404193	0.0459474	1.11959	0.156926	0.144172	1.79599	0.0717612	0.605167	0.0542216	0.149863	0.106253	0.0730826	0.621111	0.0786165	0.079893	0.395931	0.154261
K00278	7.86271	6.22593	9.00129	9.41077	10.7151	30.0342	18.1837	39.4185	23.0082	4.87857	4.18505	5.93837	5.20052	10.5343	12.8261	5.40978	12.9664	18.9191	6.94975	6.25938	5.76943	9.11235	6.06841	3.58631	4.57064	10.2029	39.0292	6.75936	7.07667	15.7879	10.0816	11.5464	55.2466	17.8263	19.9663	5.29005	10.6207	9.60802	8.12853	5.14359	6.62935	8.00268	5.77755	10.7785	44.0812	16.4271	4.97216	10.9841	10.3182
K00279	1.32024	0.494519	0.688369	0.29998	1.01225	0.472216	4.60865	2.59006	2.9119	0.35262	0.380854	0.387367	0.13667	0.188132	0.455235	0.555118	0.137345	0.484093	0.381548	0.38766	0.539868	0.384434	0.249362	0.600498	0.172647	0.434015	1.28533	0.482601	0.579299	0.31202	0.977402	0.642524	1.59664	4.15434	3.50248	0.449055	2.52004	2.42009	2.75785	0.163571	0.16429	0.405176	0.108597	1.90203	2.9203	0.259529	0.763019	1.2845	0.316518
K00280	3.24363	2.87785	2.90051	3.78695	1.5585	7.34714	3.63021	9.65375	4.56483	2.3483	1.08669	1.58381	1.81632	4.77892	3.96304	2.32329	4.58245	5.32007	1.82179	0.802523	1.816	2.73139	2.27483	1.11653	1.41439	2.83482	14.7386	2.97089	2.54049	1.90694	2.77943	3.58805	19.1909	4.08763	13.8893	0.958619	1.90712	4.56373	2.50544	1.21778	1.58144	2.63514	2.17198	4.42529	16.461	4.98308	1.6381	5.87608	3.69539
K00281	3.25434	3.80678	2.85125	1.91826	3.9173	6.20714	4.51691	5.70718	5.67812	3.91403	2.98348	2.27555	3.62874	3.95914	3.89032	3.07431	3.84886	4.59279	2.79931	3.07701	3.2748	3.41058	4.26777	2.87132	4.42887	4.47753	7.86677	5.02719	4.16577	19.076	4.73239	3.22126	13.4001	4.76003	10.6601	2.6089	5.72184	7.48452	5.18782	6.64203	2.73444	3.53863	2.98616	9.87752	8.313	4.6304	3.07256	3.26147	3.15697
K00282	1.79215	3.75357	3.43344	1.87307	1.822	4.55328	1.73914	3.02961	2.03667	2.20501	1.55701	2.15769	1.95318	3.6808	6.89947	3.42929	5.38364	4.74782	2.9102	3.03159	3.47439	2.22852	2.88156	1.82126	2.05167	4.4342	2.92544	1.87234	3.08162	1.28703	5.50113	3.03121	3.85709	3.78714	9.34015	1.80636	7.03628	6.85202	7.08617	3.18168	2.87996	4.21808	3.19121	1.99117	6.52085	4.08372	1.69773	6.33371	2.91871
K00283	2.10516	2.92976	2.52483	1.25072	2.60635	5.14649	1.75807	5.48658	1.73049	2.38178	1.9433	1.57814	2.11619	2.2497	4.55308	2.71115	2.6626	2.77905	2.4475	3.50104	2.59919	2.47312	4.3746	1.25535	2.26584	2.03654	4.78409	4.22636	2.77014	1.09591	2.74943	2.33811	3.1874	2.3247	12.9297	1.49009	5.36456	6.5514	5.47017	1.10263	1.69871	3.82274	1.75841	2.48773	5.43981	2.7574	1.38506	3.38746	2.03674
K00284	4.11964	6.38481	6.50802	5.65303	5.35528	8.0389	8.74144	14.0471	5.7374	4.23993	4.32392	4.08091	5.80794	4.62117	10.3121	6.93743	8.25598	7.443	6.09494	4.39384	5.49103	4.2805	6.27438	3.43901	5.69111	6.42675	9.55834	8.75104	3.34227	5.3965	8.11551	5.57551	12.045	5.61967	20.4352	4.237	6.48734	9.65721	4.94972	4.4896	4.11574	7.19522	5.86965	6.41516	18.4126	8.23845	4.57358	11.4583	4.55759
K00285	0.688408	1.58987	2.49734	1.47321	1.41465	1.56137	1.08214	1.36515	1.73292	1.52298	0.906084	1.20601	0.858735	1.97349	2.96865	2.9751	1.90079	2.39945	2.0612	0.496995	1.48242	1.33235	1.22573	0.938016	1.57048	2.72786	0.678815	1.37662	1.07483	1.33538	1.81127	1.78649	2.32879	3.05875	3.42033	0.625943	0.973745	1.57126	2.9314	1.88687	1.53266	2.18467	2.40961	2.09312	0.716524	2.46778	0.747964	2.13374	1.46427
K00286	5.3399	9.28948	9.70835	6.80246	6.52613	16.8123	10.5202	16.7129	19.2287	6.83137	5.44966	3.36355	6.30612	5.98373	23.7623	6.18152	12.6841	10.5639	5.57154	6.45466	4.96864	5.90983	6.7237	4.15817	6.06304	9.57993	16.7952	8.68493	5.76714	4.66381	9.47959	9.07835	15.2394	11.7391	23.0643	5.52626	7.76105	16.3689	11.7785	6.16644	6.02658	6.74481	5.36542	7.12333	15.1771	8.55817	5.50674	9.39038	5.90864
K00287	5.28436	10.288	5.56717	5.7176	7.83064	9.37006	7.96472	11.5493	16.3144	5.36505	5.80846	4.04235	3.00342	8.34311	9.3029	6.65395	9.70747	9.59099	3.84834	4.27055	4.31522	7.32052	5.43897	5.81892	4.948	7.20897	4.08755	5.6705	5.11527	16.0216	7.02478	6.13412	11.6073	10.3538	6.82958	4.02852	8.37705	9.84853	5.76236	7.49749	4.90379	6.06507	5.19064	9.94727	17.4455	9.97855	4.80506	4.69059	16.2225
K00288	1.02695	2.47006	2.91007	2.66425	1.1666	1.67884	1.32948	2.14689	2.94805	1.2442	1.1044	1.87188	0.450802	4.53043	2.511	2.82275	1.38043	1.72942	1.34106	1.56613	1.56157	1.72604	2.33041	0.627184	1.47631	3.09881	0.143104	1.94592	1.04454	2.56565	2.09536	1.03083	9.80366	2.41699	2.93887	0.554334	3.01945	4.01582	1.3927	1.47156	1.3351	2.07332	3.34852	2.54266	2.40492	2.23778	1.84197	3.19575	2.15524
K00289	0.845401	1.11208	1.15852	0.713442	1.99358	2.60917	2.06925	0.601078	1.3529	0.866483	0.769978	1.30697	1.16295	1.07903	1.1704	0.863509	1.52658	1.85299	1.00368	0.871514	0.764693	0.853554	0.687624	0.546226	1.03549	1.26033	0.010086	0.984908	1.05496	0.349736	1.54799	1.24209	2.07699	1.6278	0.514904	0.90257	0.440894	0.968869	0.837359	0.77911	0.633903	2.64528	0.921624	0.883867	0.593406	1.74465	0.628983	1.00587	1.91597
K00290	1.44616	4.94597	3.06232	2.83819	2.7184	4.56118	1.48322	5.52787	14.19	2.56859	2.95905	2.36313	3.0741	4.3534	3.78145	2.30758	2.28444	4.08805	1.47145	2.76531	1.55388	2.13035	2.42681	2.17399	3.34754	2.73314	6.15276	4.12383	1.28759	23.8634	3.49388	1.7189	2.7535	4.2621	2.0371	2.42437	7.65102	2.96833	10.0534	3.81173	3.37028	2.01831	2.18098	10.6539	5.59752	2.31047	2.45556	4.10737	2.18217
K00293	0.103396	0.0708881	0.01727	0.104438	0.212852	0.246602	0.155242	0.0249739	0.480266	0.0275831	0.0582704	0.332321	0.0833559	0.558987	0.074367	0.0942634	0.316117	1.17203	0.0805462	0.0110115	0.140504	0.025066	0.0956634	0.0455422	0.103907	0.56511	0	0.0612263	0.114967	0.042416	0.556253	0.112461	1.18799	0.0888449	0.0889055	0.156349	0.0324231	0.102827	0.056616	0.171953	0.0269809	0.246235	0.221191	0.117406	0.00559461	0.0288492	0.0380245	0.66791	0.0743482
K00294	1.09693	1.2532	1.85965	0.867855	2.77079	1.22038	1.40686	5.77704	2.63953	1.08683	1.2491	1.35199	1.05221	1.18991	4.23429	1.17329	1.65021	2.92997	1.43533	0.982236	1.20172	1.4916	1.26472	1.01874	1.19245	1.36258	10.5884	0.97981	1.06371	1.93872	1.777	2.07427	3.99922	3.44557	2.76078	0.815136	3.13641	3.84068	1.32481	1.24953	0.987048	1.14574	1.0345	2.80057	9.54042	1.79178	1.22096	1.28431	2.45261
K00295	0.00107207	0.00179785	0.00456302	0.0155046	0.00445809	0	0	0.0426526	0.0256922	0.000907533	0.00317656	0	0.0021553	0	0	0.0122591	0	0.00446014	0.0608425	0.117669	0.00233246	0	0.00146231	0	0	0.00101423	0	0	0	0.00279129	0	0.00184112	0	0	0	0.00649163	0.00743444	0.00409575	0	0.00348124	0	0	0	0	0	0	0.000975148	0	0
K00297	6.51547	10.1621	10.2639	9.9369	8.38235	11.5379	9.0619	26.1935	19.0453	6.60792	5.83675	4.85792	4.15684	10.6489	13.0448	9.02663	13.4502	11.5159	7.05831	5.98071	7.70116	8.82454	10.1665	4.77515	6.53159	12.0383	36.996	7.18354	6.80569	10.285	9.75949	9.05222	40.6962	10.928	16.1497	4.503	11.4943	12.0811	8.1298	8.31406	6.11522	8.89709	7.95331	10.6991	19.2965	13.46	6.06158	11.7835	6.75501
K00298	0.00362429	0.122745	0.0859069	0.0659557	0.0809716	0.00473156	0.324204	0.143415	0.0164973	0.047502	0.0401554	0.0774198	0.0655185	0.0914038	0.0883637	0.233761	0.0843937	0.364718	0.0711246	0.0432783	0.206637	0.0165646	0.0750855	0.0387375	0.0856892	0.0138985	0.265221	0.00370497	0.0549309	0.0833261	0.0741241	0.15226	0.154425	0.17352	0.0689572	0.0281622	0.0562348	0.0321832	0.040136	0.0391205	0.118352	0.0482723	0.0585738	0.0198428	0	0.0946883	0.0675495	0.0113196	2.51627
K00299	0.221103	0.443076	0.275847	0.0949927	0.217269	0.331133	0.111602	0.366684	3.68579	0.230133	0.278736	0.282246	0.183643	0.0637144	0.322349	0.410735	0.0924857	0.335696	0.408458	0.619134	0.0697276	0.0993297	0.184201	0.11141	0.0928809	0.179792	1.23958	0.0642588	0.085732	1.72695	0.159594	0.479443	0.567517	0.22945	0.326397	0.129944	0.72066	1.44869	0.607816	0.0679591	0.164621	0.0659515	0.105263	0.85012	0.713958	0.340764	0.171349	0.0366115	0.0726496
K00301	0.0379444	0	0	0.000775229	0	0	0	0	0	0.00635858	0.0152628	0	0.00189085	0	0.292035	0	0	0	0.0888062	0	0.000304931	0.127874	0	0	0	0.0819361	0	0	0.164421	0	0.0151958	0.0290457	0	0	0	0	0.0412002	0	0	0.00566825	0	0.0134681	0	0.0708061	0	0.00598883	0	0	0.000774531
K00302	2.78505	1.6873	2.16851	2.5231	2.07577	6.39417	6.15544	15.3406	9.99584	1.5267	1.27506	1.3221	1.88903	4.68504	5.03544	0.915991	3.99682	4.77154	1.40871	2.73444	3.22468	2.70401	3.03324	1.51108	1.22511	1.40823	10.3107	2.48083	2.72137	3.24266	2.87952	3.43734	14.1622	4.36167	7.98589	1.49325	3.09122	3.55781	3.2514	1.30069	1.66302	2.74034	1.47359	4.31108	9.03774	4.8923	1.431	2.87381	2.50637
K00303	1.68483	1.7341	1.4785	1.64966	1.81192	3.47472	2.35645	2.61847	2.00847	0.98496	0.829846	1.26786	2.20994	1.37572	4.51307	1.43493	2.5324	2.00588	1.16111	0.627107	0.834474	1.15364	0.630257	0.972376	0.697224	1.06984	0.874723	1.14729	1.18834	4.86472	1.4831	1.19323	2.22791	2.08937	2.3327	0.76678	3.33652	3.12675	1.9811	0.95606	1.26589	1.494	1.20972	1.64429	0.903652	1.66822	1.35276	0.803417	1.35226
K00304	0.252144	0.375309	0.374862	0.247162	0.541162	0.220351	0.62703	0.0201105	2.14277	0.439386	0.188719	0.198037	0.0482364	0.771596	0.794491	0.0873441	0.928508	0.63998	0.595406	0.0766547	0.26621	0.111355	0.253106	0.109895	0.121771	0.174826	0.51416	0.248988	0.29959	17.0186	0.798748	0.75965	0.945508	0.389223	0.258567	0.0689161	0.489662	1.10489	0.0404136	0.109824	0.257516	0.425882	0.149676	3.72573	0.0438691	0.579555	0.174155	0.535481	0.751764
K00305	0.148513	0.00370048	0.0136052	0.031798	0.00970371	0	0.0155024	0.468969	0.0379942	0.0681294	0.0140894	0.0275619	0.0054742	0.0451594	0.00617883	0.0874559	0.0339646	0	0.0215428	0.00725069	0.0612859	0.0606983	0.123598	0.0210431	0.0167962	0.358339	0.00759842	0.165626	0.086082	0.0142538	0.062463	0.0406798	2.25333	0.0247234	0.0428495	0.0126605	0.0222536	0.149703	0	0.0910516	0.0203274	0.0406208	0.00696516	0.208179	0.13005	0.146969	0.0136143	0.893929	0.218058
K00306	0.498064	0.480638	0.725263	0.323685	0.737037	1.7472	2.26523	4.8403	6.42661	0.592543	0.765557	0.836401	0.442028	0.871966	0.945803	0.651191	1.37691	2.05796	0.54768	0.7303	0.864432	1.02981	0.563553	0.605251	1.35604	0.37719	6.84068	0.581987	0.535511	8.81711	0.776385	1.17759	11.6633	1.4666	2.20294	0.704244	2.06804	0.509105	1.11432	0.826631	0.71509	1.02237	2.55107	4.38633	5.42603	1.31002	0.479427	0.572874	1.27752
K00308	0.257774	0.574561	0.637242	0.249012	0.5562	0.450893	0.306284	2.93839	0.180066	0.382809	0.716349	0.480947	0.597699	2.12697	1.93415	0.369848	0.865946	1.00858	0.718995	0.464218	0.256891	0.438932	1.00732	0.260833	0.512974	0.382394	3.13869	0.716486	0.638158	0.210104	0.862667	0.957989	0.269784	1.11506	0.416379	0.470778	0.175559	1.12412	0.205676	1.83812	0.148914	0.218388	0.349552	1.06568	2.90976	0.308801	0.185077	0.914578	0.436584
K00310	0	0.0531523	0.0211623	0	0	0	0	0	0.0167181	0	0	0	0.00422465	0	0	0.0311579	0.00871193	0	0	0	0.0178144	0.007371	0.00355277	0.00813184	0.00409122	0.00446962	0	0.0226192	0	0.00612932	0.00223282	0.00721766	0.00605255	0	0.222524	0	0	0	0	0.0114863	0	0.00203232	0.00662639	0.0100542	0	0	0.108506	0	0.00650878
K00311	1.30281	1.62107	3.31743	2.14861	2.09996	2.58223	3.09077	2.11525	1.77764	1.32277	0.941889	1.32763	1.21481	1.79741	4.14824	1.32744	2.64271	1.78606	1.848	2.46557	2.01229	1.14388	1.31916	1.07696	0.955487	2.19652	1.28588	3.15787	1.79812	6.07799	2.74615	2.55265	3.20848	2.49861	9.96786	1.12946	1.97721	2.35485	0.629133	2.31736	1.41617	2.42731	2.14698	2.57956	3.50085	1.18952	1.57778	2.97492	1.96679
K00312	0.475308	0.274552	0.356808	0.102813	0.240997	0.173506	0.191892	1.40696	0.375211	0.127131	0.234455	0.10974	0.0169779	0.207671	1.53397	0.209613	0.255508	0.130122	0.202355	0.0148755	0.0669833	0.259479	0.0447186	0.165376	0.164554	0.226013	4.17038	0.866266	0.177747	0.495228	0.336869	0.0520033	2.2343	0.342186	1.83289	0.131404	0.216925	0.995433	0.215006	0.0536447	0.149271	0.0634095	0.0631607	1.00968	0.619555	0.1559	0.0684743	0.306855	0.0505212
K00313	1.45198	2.13267	1.23836	0.742119	1.43844	5.27925	1.41729	0.745946	2.31861	0.605436	1.00153	0.597341	0.504651	2.00655	0.540431	0.926223	1.69881	3.89019	1.56534	0.677481	0.721387	1.8642	0.526543	0.5075	0.720494	1.79133	3.11325	13.1983	0.980464	0.438702	0.735333	0.800663	2.29077	1.36011	3.03773	0.724751	0.582464	1.97524	1.18706	0.826535	0.888326	1.63515	1.14583	0.699838	1.75405	0.975694	0.521704	1.59555	1.47861
K00314	0.738208	0.481355	0.624649	0.422337	0.596193	1.5478	3.46383	14.0805	2.7285	0.805708	0.561794	0.781283	0.614558	0.977315	1.66816	0.12656	2.11956	2.48434	0.327853	1.11458	0.587202	1.3331	0.743443	0.290192	0.35647	0.552912	3.27171	0.537374	0.506043	1.90687	0.820208	1.04978	6.86435	1.93142	5.37865	0.534626	1.16504	0.879928	1.38662	0.290795	0.547015	0.885268	0.688792	1.95779	4.63109	0.863096	0.274017	0.733601	1.03878
K00315	1.81479	1.56077	1.41176	1.7015	3.41436	3.1809	1.50015	3.93047	5.94118	1.2518	1.09303	1.88721	1.81076	3.65879	2.7447	1.99075	1.05249	1.38918	1.86705	0.770927	1.47993	1.44146	1.81815	0.800208	0.822787	2.36626	1.0482	1.66688	1.01879	6.35255	1.76746	1.13253	2.86117	1.99826	4.53421	1.88554	1.65544	2.38386	0.932684	0.931391	1.8772	2.73578	1.50658	2.11087	6.08319	2.91941	1.08016	3.21871	1.70734
K00316	0.0628787	0.0555182	0.014204	0.00171366	0.344691	0.0747647	0	0	0.0241308	0.00313245	0	0.239333	0.0721563	0.0156111	0.105482	0.0024602	0.083553	0.112987	0.0298566	0.00532835	0.0376778	0.0177931	0.0169799	0.0477285	0.0304962	0.0459623	0.0200589	0.00502648	0.016592	0.0426271	0.278025	0.0447743	0	0.05909	0.00133073	0.0564248	0.0187892	0.26475	0.00138765	0	0.0187786	0.0385312	0.0305302	0.0742397	0.00127703	0.0210704	0.0350173	0.562935	0.203219
K00317	0.106114	0.101656	0.393953	0.145281	0.169859	2.18222	0.295322	0.336679	0.0761619	0.0928962	0.0719067	0.0555979	0.0462794	0.118706	0.383419	0.0683544	0.191043	0.34021	0.125148	0.0672237	0.0506347	0.150892	0.174829	0.222099	0.124991	0.265555	0	0.135762	0.13993	0.102712	0.209206	0.14803	0.677013	0.562721	0.519593	0.113363	0.0407278	0.706275	0.017154	0.122676	0.298221	0.0843634	0.0678222	0.237241	0.471285	0.224853	0.122756	0.443862	0.204143
K00318	1.5811	1.23871	1.65956	1.5802	1.53302	3.72947	2.55827	5.81461	5.01167	1.05161	0.700752	1.37567	0.557958	2.44329	2.55535	0.74428	2.12658	2.75139	1.10964	0.416353	0.739544	2.60139	0.837267	0.725487	0.634766	2.01365	10.6369	1.6451	1.64445	4.72328	4.21206	1.82861	11.4655	3.22761	3.70768	0.810333	2.61475	2.11603	3.456	1.0263	0.886527	1.48757	0.909787	1.86403	9.72999	2.60485	2.87642	1.8941	1.66224
K00319	0.0572417	0	0	0.00318252	0	0	0	0	0.00758623	0.00403999	0	0.00384896	0.00456183	0.0348053	0	0	0	0	0.0222526	0.00174816	0	0	0.00222613	0	0	0.0192984	0	0.130193	0.0383111	0	0	0	0	0	0	0	0.00398658	0	0	0	0.00702542	0	0	0.00377506	0	0	0.03905	0	0
K00320	0.00924748	0.0218389	0.0745293	0.0299075	0.0723156	0.41113	0.0889115	0.0353435	0.172023	0.0463134	0.0254459	0.0544823	0.0547354	0.0462108	0.0844594	0.260711	0.0715805	0.0165107	0.0401171	0.00462522	0.0457504	0.0487594	0.0448744	0.0260104	0.0539161	0.0770818	0.00450026	0	0.0370446	0.0555763	0.0137889	0.0536976	0.23197	0.179038	0.12026	0.0614033	0.0438027	0.0574154	0.00486337	0.0138051	0.0562288	0.0896258	0.0738727	0.0204309	0.826117	0.175875	0.0351934	0.0215853	0.184664
K00322	0.769588	0.711049	0.772096	0.698889	0.855351	0.668682	1.52332	1.48799	8.84253	0.719545	0.697857	0.58483	0.415894	0.892279	1.64181	0.606216	1.40788	2.15357	0.931793	0.536867	0.52109	1.52733	0.918523	0.346321	0.62289	0.936978	4.11421	0.578034	0.769883	0.43852	0.530642	1.23351	2.53794	1.57395	1.56173	0.340813	3.81824	1.33489	0.341097	0.777624	0.768618	0.852515	0.434767	1.39506	0.371689	1.7042	0.479635	0.95129	0.845584
K00323	1.11091	1.54843	0.764354	0.641944	0.822001	0.503077	0.730624	0.551256	3.1168	0.933067	0.93307	0.480595	0.566903	2.3422	1.23604	1.12491	1.04531	0.8081	0.589001	0.993363	0.736029	2.21758	0.665799	0.729695	0.824137	1.24031	0.795324	1.79808	2.36047	2.19729	1.22668	1.36422	1.79939	0.986635	0.636913	0.940879	1.66071	2.14523	5.19406	1.54682	0.500231	1.41997	1.18183	3.47587	0.510131	0.870313	0.515621	0.997467	1.00386
K00324	3.53318	2.23334	2.40695	1.46092	4.63362	5.51365	5.26639	7.17475	6.38743	1.29023	0.740669	0.81705	1.21784	2.02843	7.44907	1.4044	3.9573	5.10395	2.03973	0.615928	1.31882	3.76643	1.88033	1.04228	1.55743	2.05666	8.94457	2.81951	2.64005	2.59785	1.78647	2.99266	9.57184	4.7534	6.44424	1.03426	5.52229	3.93131	4.68354	1.30093	1.5836	1.94202	1.92562	4.44595	7.43644	4.38844	1.9805	3.3773	2.10715
K00325	1.87321	1.5913	1.88402	3.62657	2.10351	3.66769	1.28967	15.2244	9.14282	1.05274	0.871542	1.35747	0.977904	4.88284	3.28147	1.69865	1.158	3.10895	1.42164	1.49514	1.24633	2.41752	1.79183	1.03274	1.65541	3.22289	2.53143	2.63848	2.07163	7.00084	4.61138	2.26938	1.93744	2.94679	2.0851	1.14884	6.63502	7.24404	3.42504	1.00141	1.37959	1.98331	1.66971	4.85591	5.96077	2.15638	1.33768	1.98427	1.94337
K00326	1.99102	1.94701	1.4136	2.20589	2.71901	3.57184	2.34435	2.48154	5.4439	1.41722	1.93933	0.99046	1.523	1.69581	2.66592	1.47878	2.69918	3.05999	1.40425	2.837	1.2565	2.19922	2.1481	1.17735	1.78594	2.38707	5.01243	2.12752	1.54879	7.02576	1.59174	1.84706	7.64136	3.13195	2.39622	1.14285	2.19407	1.58639	2.62419	1.73392	1.75417	1.62065	2.74223	4.01768	1.29766	2.38315	1.35198	2.54801	1.73038
K00327	0.58596	1.4311	1.54651	0.562082	0.933762	3.10895	2.08822	4.90579	2.29394	0.773353	0.826345	1.42538	1.45148	0.760451	2.14991	1.31115	1.5811	1.47378	1.18247	1.32136	0.713079	1.1675	2.22918	1.03573	0.896796	1.04633	5.90346	1.0345	0.661021	0.710464	2.03382	1.64067	8.26997	1.34012	2.47113	0.89356	1.67398	5.75636	2.89939	1.54705	0.76545	1.32446	0.532862	1.88383	4.63419	0.831819	0.944604	3.69232	1.13033
K00329	0.216157	0.173062	0.120291	0.151958	0.220597	0.953803	0.13509	0.417736	0.189056	0.0719469	0.103024	0.0751328	0.0680176	0.174312	0.273176	0.0519717	0.107634	0.0199576	0.154569	0.208064	0.114681	0.189979	0.238121	0.243276	0.162538	0.0697933	0.0983272	0.0788426	0.112767	0.0616481	0.225382	0.639779	0.0306422	0.0568283	0.0566384	0.059832	0.416958	0.312875	0.289516	0.146752	0.0602943	0.35312	0.089463	1.57444	0.126171	0.310686	2.3486	0.0974428	0.20468
K00330	0.859684	1.2559	2.03744	2.39391	1.26648	0.638776	0.839457	1.75048	1.70053	1.17096	0.799988	1.43027	1.20862	2.63847	2.13804	2.83131	1.12048	1.66957	2.04923	0.842054	1.94263	3.40672	1.52932	0.83491	1.32985	3.94493	0.524495	6.5515	1.16462	0.509597	1.50366	1.24546	2.82381	1.32476	2.57273	1.78167	0.851197	3.57459	0.280278	3.00634	1.91823	2.66962	2.27098	1.0023	1.03909	2.31384	0.821679	3.62519	1.00054
K00331	2.04838	2.44779	3.65347	4.22393	1.92983	4.47193	1.08164	2.35956	5.08474	1.9433	1.30007	1.28083	1.5862	1.84616	4.0789	2.28736	2.18855	1.53732	2.13996	1.47462	1.78389	1.58279	2.05952	0.939562	1.01598	3.54524	4.13671	2.01169	1.65947	7.28238	1.75568	2.11165	2.70027	3.135	9.34192	0.925023	2.12492	4.63024	2.16215	2.58275	1.34174	2.00725	2.71069	4.48614	3.40069	2.90027	1.34268	4.87035	1.54678
K00332	1.39115	1.06267	0.989199	0.655123	1.97681	4.07487	1.93238	5.76016	3.9804	0.504764	0.432051	0.306505	0.799114	1.50325	1.29718	0.832072	1.36339	2.74363	0.539543	0.296594	0.73764	2.02534	1.15012	0.492786	0.755158	0.706502	6.94055	0.775412	1.00607	1.01839	1.89813	1.76833	11.035	3.19895	7.55134	0.429093	3.06445	1.29908	0.616869	1.03201	0.554422	0.996561	0.889982	2.77811	0.460728	1.33874	0.919653	0.689758	1.34082
K00333	3.00769	2.87724	2.95214	3.0522	3.35113	10.113	2.4088	12.0658	5.63425	2.22668	1.37501	1.80232	1.52996	2.33582	5.71714	2.77291	3.10193	3.46093	2.06921	1.40986	1.69046	3.39998	1.36466	1.8412	1.9935	4.40174	2.37989	5.30365	1.76016	4.53422	5.50591	3.24729	6.82203	4.62759	4.29962	1.02257	5.11454	6.53754	3.2407	1.54722	1.59068	1.81478	1.3179	6.7952	7.24072	4.26604	1.88312	2.83855	2.90435
K00334	2.17638	2.6859	3.57968	2.30132	2.25995	9.1914	3.97462	5.27636	4.35006	2.19094	1.59064	0.710724	1.4626	6.46594	10.261	3.30152	3.37247	4.06059	1.87896	0.840093	1.31833	3.07483	1.35977	0.80269	1.28453	2.93712	5.09816	3.1277	2.14261	2.28344	4.77717	2.10225	6.79379	4.22812	4.58571	0.981289	2.86055	3.61047	2.97379	2.52988	1.88895	2.22091	1.78039	5.36571	4.46231	2.38911	2.92985	3.04742	2.7404
K00335	9.07718	8.59864	11.6657	6.8374	9.30391	18.82	11.6239	29.4932	14.6452	6.50833	6.57314	6.26159	6.44123	11.5002	18.9478	10.8516	9.01113	13.2712	8.93859	6.4398	6.7134	23.7152	6.6098	4.31624	6.72889	14.7886	24.2548	6.63095	19.1739	10.1217	11.6369	8.26684	31.2997	15.4048	25.3282	6.28381	17.4572	20.1205	10.7272	11.4451	6.32403	10.696	7.75357	10.6551	40.9123	14.7901	7.53633	12.2576	6.95529
K00336	8.80107	10.1447	11.9935	8.09979	11.0917	27.1522	21.1449	30.7051	24.6635	9.80147	5.79561	5.66507	6.43687	12.5587	18.9862	9.64226	12.7173	19.3041	10.471	4.45375	8.06266	9.4269	9.70286	8.32252	8.13209	15.2845	60.1588	9.91033	7.94994	12.3311	12.2045	11.6476	77.7771	17.316	26.8016	4.65522	11.6308	22.4958	15.4247	5.91908	7.839	10.8026	8.72704	14.0295	45.5163	18.9042	7.06896	17.2292	9.18838
K00337	1.61303	4.38812	2.77863	3.39896	4.1844	4.4828	3.14501	1.78326	4.32366	2.88655	3.2443	1.33279	2.57302	3.61273	6.74819	2.59943	7.61036	5.29919	2.28228	2.6074	1.96236	2.29187	1.9261	1.80292	1.95523	4.37846	2.77709	2.33258	2.33693	3.59466	4.40986	3.01919	6.65768	4.2969	5.70007	2.54057	2.96442	4.00915	1.90356	2.46285	3.19927	2.86329	1.9358	4.02599	2.65556	3.2458	2.47144	2.30013	2.59763
K00338	1.11802	9.77959	1.35443	1.22144	1.06183	1.56569	1.06768	2.79837	5.62474	1.13614	2.48743	1.27491	1.60381	1.23242	2.01937	1.29708	2.26051	0.619299	1.05002	1.08129	2.02533	1.29406	2.75854	1.08355	1.32994	1.31941	2.07894	6.36751	2.55936	7.36308	1.72086	1.51677	1.47204	1.29357	0.816207	1.07465	3.30651	1.75102	2.39394	1.52261	2.18441	1.82374	1.16458	5.96459	16.2697	1.61723	1.19215	0.512888	2.29945
K00339	2.77223	1.41942	2.49773	1.34727	1.88164	4.194	4.34978	8.45312	5.50273	1.3755	1.84898	2.46687	1.49155	2.94683	3.89148	1.36128	3.40471	3.62647	1.35427	1.52806	1.36333	2.73802	2.82981	1.13868	1.03302	1.82053	13.6199	1.08736	1.74334	3.57238	2.96664	2.47046	17.9194	3.64889	10.4577	1.1201	3.13615	3.489	1.91532	1.60832	2.08309	1.9028	2.12529	3.23655	9.19372	4.67819	1.7283	2.15725	1.85281
K00340	0.961178	2.63821	1.41308	2.75338	1.1327	2.54617	0.707726	1.73024	4.96737	1.08183	1.04204	0.936959	0.76166	1.60228	2.00994	1.845	1.19426	1.03399	0.734063	0.894731	1.06918	1.43404	1.68582	0.476702	1.08141	2.47663	0.301902	1.48933	1.55523	1.23376	2.53734	0.753404	1.09806	2.14524	2.13487	0.974835	1.43884	2.38404	1.10637	1.24869	1.14001	0.717121	1.27532	1.5262	1.06009	1.39464	3.55868	1.16598	1.24869
K00341	4.16356	5.71487	3.40521	5.33928	5.30619	12.3028	7.1385	13.8257	13.096	3.48102	3.22739	2.67759	5.77444	5.54368	8.15102	4.04679	5.98503	7.12856	3.40093	4.43953	2.78563	4.087	2.97006	3.62122	5.16694	5.03073	3.97773	6.57753	3.31378	4.48535	5.96583	5.83751	8.15135	7.40958	8.49895	3.32498	10.1552	9.0801	12.5153	5.68321	3.12462	3.45636	3.98455	6.06079	23.1401	6.13419	5.41313	5.9958	3.82214
K00342	4.10997	5.92513	4.9879	5.35334	5.60291	17.519	9.15239	18.9214	29.4222	3.57956	2.97428	3.55297	4.47382	7.27947	8.50808	4.50084	7.74948	8.4007	3.22123	2.61912	3.75105	5.44576	3.50603	2.39012	3.51871	5.48781	20.7734	4.89183	4.27378	17.202	7.01884	8.37129	26.0784	11.0325	19.8717	3.52405	7.94622	5.30375	11.006	7.99268	4.29892	8.75768	5.58511	10.7063	23.2065	10.0763	5.60861	6.30794	6.28436
K00343	3.684	4.03475	3.66857	4.40633	4.89991	6.08306	2.65087	6.40203	7.29103	2.98206	3.60089	2.98044	2.72019	5.86795	4.96468	2.69039	7.12375	4.0345	1.90101	3.59249	2.31694	3.35354	4.77262	2.77403	2.57621	4.23437	3.05873	8.00351	3.78519	4.15252	3.78484	3.51552	9.78835	3.60917	6.24003	3.15737	4.46699	9.16021	4.64027	2.63402	2.88704	4.7617	4.13008	3.40821	3.80499	4.56194	3.35369	3.24855	4.92481
K00344	2.46618	2.54433	2.09208	3.358	2.18402	3.55567	4.88993	6.07425	5.01267	1.66759	1.92611	1.28199	2.48295	2.69081	4.30518	1.481	3.84406	3.51916	1.64224	1.63698	2.49085	2.06914	2.28588	1.56012	1.47977	3.66071	8.14832	1.87203	1.45961	7.38614	2.34161	3.063	9.76524	4.38968	6.10519	2.18063	5.6092	3.85997	7.28038	1.27461	2.35774	1.59248	2.46483	4.98158	17.4184	3.19195	2.38833	3.49023	2.13944
K00346	2.0187	2.10505	3.0671	2.15481	2.39982	0.640793	1.89539	1.93348	4.64171	1.79435	1.13419	1.7074	1.71094	1.72835	5.39536	4.33526	2.1879	2.18708	2.58852	2.00932	2.06687	1.69516	2.54028	1.34612	1.59204	3.77704	3.73141	1.54016	1.93136	8.1249	2.17511	1.76301	2.66811	3.14604	3.04645	0.929589	3.95798	2.60519	8.93451	1.11529	1.67059	2.66503	2.82666	4.10513	1.17601	3.39033	1.90421	3.71219	2.14607
K00347	3.05971	2.17921	2.58213	3.74393	2.00653	4.71654	6.62854	5.97145	8.56558	2.08082	1.32777	2.54265	3.08455	4.06087	2.71338	3.9077	2.15265	2.99048	1.44196	1.54156	1.83695	2.71547	2.19711	1.25684	2.02006	3.01837	6.95446	3.91118	2.11696	8.43659	1.70393	1.95937	5.21713	3.39917	3.81026	2.2359	3.14543	1.89308	1.72158	3.51565	1.60169	3.10175	3.5329	5.23912	12.1704	3.07816	2.38597	1.61942	3.72878
K00348	1.10409	1.36363	2.14298	3.64356	2.48158	3.33363	1.51034	1.8484	0.605479	0.95096	1.42899	1.02723	2.62709	0.937068	0.698346	1.28629	0.811466	5.46598	1.25447	1.02726	1.16725	2.09028	1.60948	1.54832	1.61429	1.68748	1.19906	3.3962	1.47956	0.484235	1.39731	2.79738	1.13612	2.06896	3.49497	2.45178	2.42474	2.56521	0.677568	4.08699	1.21028	1.38296	0.890172	2.51956	1.125	0.928716	2.8203	1.71622	1.52526
K00349	1.38085	1.6512	1.70758	2.41988	1.94815	8.66771	1.13099	3.02219	8.52036	2.37726	0.65846	1.61564	0.632329	3.90579	3.9063	2.39958	2.37504	2.29797	2.01163	0.574475	0.890469	2.73717	1.27871	1.24187	1.16945	2.43735	5.29447	2.00602	1.47933	10.1364	3.85438	4.94295	3.39112	2.8621	6.00354	1.48431	1.64698	4.37531	4.43422	1.59522	1.87988	1.60652	1.86189	2.08147	4.47865	2.05992	1.28421	1.38176	1.63898
K00350	2.22778	1.72169	1.48558	0.992844	1.18416	1.95028	2.22417	3.0053	9.16667	0.787053	2.00318	1.08838	0.645479	1.45988	2.66638	2.01052	0.856945	2.94481	1.65647	2.41119	1.50948	1.73862	1.06772	1.10416	1.90511	1.734	2.43805	0.713513	1.96935	10.8277	2.3578	1.5398	3.01679	2.46441	1.06092	1.09628	2.9521	2.37048	1.42593	1.2571	1.71351	1.38316	0.90108	6.21231	3.91768	1.66094	1.19551	1.838	1.71501
K00351	2.5727	2.56959	2.50343	2.13811	1.76187	18.4271	2.35224	3.96437	7.62769	1.70916	1.2099	1.40423	3.79074	1.90427	1.59302	3.72638	4.3789	2.61198	2.52488	1.77656	2.2278	1.90397	1.45727	2.32854	1.81973	2.47685	2.02177	2.8649	1.07057	2.76089	3.64962	1.83844	2.99636	3.12039	3.09008	1.23089	3.18358	1.88852	1.43052	1.75338	1.71807	2.85634	3.28831	3.1955	2.13029	2.9169	2.44458	1.73487	2.95481
K00354	0.504766	0.691311	0.682405	0.390545	0.619613	3.50844	2.63382	1.66446	2.30443	0.557137	0.271167	0.165098	0.677716	0.882278	0.817945	0.522946	0.994425	3.44514	0.490881	0.255019	0.214832	0.844401	0.510337	0.558961	0.42248	0.748099	2.37609	0.279064	1.02753	0.314571	0.6829	0.749597	1.65857	0.934986	6.156	0.202981	0.258158	2.27367	2.86385	0.144109	0.472675	1.13416	0.481477	1.21744	3.47716	0.293805	0.32653	1.1475	0.351005
K00355	0.497019	0.379043	0.827637	0.247019	0.995476	5.11759	0.494631	7.44519	1.67127	0.482187	0.952072	1.20799	0.658279	0.399832	0.501959	0.525693	0.456638	0.112589	0.60956	1.22077	0.7749	1.21226	1.01304	0.41042	0.667825	1.0797	0.285597	8.86436	1.26934	0.721619	1.42015	0.502107	1.9326	0.439908	1.26564	0.421623	0.605256	0.540197	0.167112	0.583525	0.57531	0.710903	1.03481	3.04469	0.146421	1.83315	0.338175	0.638357	1.08092
K00356	0.216157	0.173062	0.120291	0.151958	0.220597	0.953803	0.13509	0.417736	0.189056	0.0719469	0.103024	0.0751328	0.0680176	0.174312	0.273176	0.0519717	0.107634	0.0199576	0.154569	0.208064	0.114681	0.189979	0.238121	0.243276	0.162538	0.0697933	0.0983272	0.0788426	0.112767	0.0616481	0.225382	0.639779	0.0306422	0.0568283	0.0566384	0.059832	0.416958	0.312875	0.289516	0.146752	0.0602943	0.35312	0.089463	1.57444	0.126171	0.310686	2.3486	0.0974428	0.20468
K00357	0.000746992	0.00667299	0.000646727	0.00174087	0.00138331	0.00658172	0	0.00202642	0	0.0129865	0.0182724	0.00337481	0.00723943	0	0.00557108	0.00708006	0.00537491	0.000977069	0.0173482	0	0.010036	0.000311451	0.00604523	0.00835432	0.000619234	0	0	0	0.00089987	0	0.00101492	0.0129782	0	0	0.00733803	0	0.108964	0.00268887	0.196993	0	0.0010291	0	0	0.000512194	0.172484	0	0.00292545	0.00131729	0.0034718
K00360	0.00584452	0.00233279	0.000508998	0.00172726	0.00173941	0	0	0	0.00533086	0	0.00289993	0.00270543	0.00111732	0.000714947	0	0.0324928	0	0.00152893	0.00136592	0.0109083	0	0.027598	0.00195478	0	0.0149727	0	0	0.00486129	0.00620466	0.00972634	0.0443764	0.00238894	0	0	0	0.00357648	0.0133107	0.00492821	0.590675	0.00233081	0.0249787	0.00333198	0.0022901	0	0	0	0.00159798	0.00353396	0.00459283
K00362	2.6949	4.21152	3.35045	3.25876	2.80262	9.07243	7.86926	15.1386	10.3466	1.94867	2.10218	2.99931	1.21472	4.22586	4.40066	2.24832	5.76473	6.80684	1.97445	1.86341	1.80414	3.56097	2.57873	1.2763	1.6799	3.42754	21.9015	4.5231	3.52845	10.9076	7.93567	4.12316	33.0173	6.91994	11.1792	2.11449	6.39023	3.32998	4.77343	1.81781	2.34343	3.18854	2.12525	7.63028	17.6374	6.37091	1.8483	3.94336	3.34845
K00363	0.608764	0.28872	0.372114	0.113578	0.755239	1.64586	1.83773	4.41444	1.82005	0.32564	0.0945767	0.167463	0.0278272	0.897166	1.30808	0.148702	0.773995	1.36688	0.229044	0.0557542	0.199233	0.696416	0.109136	0.0723657	0.0665698	0.333151	9.1888	0.17365	0.305578	0.78603	0.570314	1.10391	10.303	1.23967	4.54797	0.0493036	0.88672	0.346191	0.853892	0.156081	0.104653	0.370684	0.0805194	0.783895	5.91955	1.47133	0.0921735	0.54751	0.558423
K00364	1.77302	2.38118	2.86335	1.36282	2.194	3.11262	6.55577	3.20441	1.7214	0.911672	1.30916	0.94903	0.636369	2.0847	3.32827	1.72196	3.57485	3.88858	1.81945	1.382	1.3055	3.851	1.29222	1.11736	1.36196	1.30236	7.09876	3.07584	2.24004	2.11373	3.68787	1.78202	4.96947	3.08503	11.1197	1.08383	3.34111	1.73456	2.0136	1.87867	1.19136	2.45366	0.82592	2.71585	3.04889	2.12147	3.1554	2.15462	0.793371
K00365	0.731879	0.313873	0.466578	0.968036	0.44129	0.24507	1.42496	0.264497	0.730738	0.2586	0.264437	0.212764	0.645281	0.482934	2.0543	0.273019	0.730563	0.537949	0.259917	0.194949	0.340769	0.555623	0.45195	0.238532	0.607862	0.177463	0.0885578	0.296291	0.277471	0.177856	0.406317	0.194346	0.325092	0.48612	0.674921	0.220943	0.433269	1.15306	0.241358	0.301011	0.182014	0.180271	0.15278	0.655353	3.26565	0.404956	0.548014	0.230171	0.257878
K00366	2.02077	2.80048	2.56761	0.958788	1.46163	5.81213	6.60461	14.1655	2.8972	2.42381	1.38397	1.76508	2.96377	1.92446	4.34137	3.47273	1.92352	3.29886	2.04809	1.88018	2.35345	1.84268	2.03719	1.22763	1.31039	2.59846	8.0205	1.03859	1.71095	1.72126	2.63151	2.43166	5.96712	4.26252	13.9959	0.79026	2.49506	5.37344	1.81647	2.51348	1.77996	2.50536	2.36635	2.57255	8.98653	4.62737	3.79163	4.46844	1.92249
K00367	1.77184	1.61311	2.16601	1.0763	2.9213	5.38615	4.31157	6.64528	5.21464	2.10617	1.13492	0.976821	1.08676	2.67145	5.46748	0.590098	4.88451	6.00281	0.963118	0.332177	0.825011	1.7505	0.850086	0.564112	1.01364	1.79476	11.3922	1.16233	1.2458	1.43946	2.53192	5.75448	15.0342	4.38657	7.28601	0.541006	2.24349	6.02473	0.822928	0.576478	0.974358	1.74319	1.46609	5.45037	8.22466	2.85732	0.879401	2.60292	2.99641
K00368	0.970107	0.425401	1.06192	1.67666	0.499217	0.373899	0.95817	0.197555	0.224117	0.520818	0.441385	0.291031	0.512287	0.891799	0.975206	0.275417	1.13871	1.21022	0.359914	0.281267	0.550364	0.433764	0.266422	0.645254	0.207781	0.652544	0.276099	0.517563	0.717257	0.329727	0.9789	0.976648	1.47466	1.05332	1.00356	0.451081	0.585804	0.809967	0.580208	0.231038	0.393398	0.517877	0.505713	0.869924	1.04629	1.84909	0.501314	1.32985	1.2424
K00370	3.30901	4.38444	5.17195	4.96525	4.414	9.09721	4.43332	11.989	6.34071	3.25196	1.63023	3.82291	0.813189	6.6372	3.8349	6.49759	5.58365	5.15395	2.05587	1.77781	2.83947	4.86528	2.30484	1.67327	2.64283	4.22583	12.7055	5.03539	3.42826	4.86934	3.09685	5.11178	19.154	6.37641	6.02694	1.94559	4.43672	9.20524	2.88886	5.0062	2.56204	3.2472	4.79474	6.36166	10.9441	8.16296	2.93575	4.25181	4.10963
K00371	2.62492	1.84489	1.79589	1.26496	1.85739	2.24854	1.56165	5.56501	4.66996	1.33354	0.915843	1.04752	0.664877	2.04792	3.48468	1.46	2.62212	3.35496	1.14965	0.772101	0.633776	1.57592	0.853855	0.614142	0.940267	2.16015	11.6506	7.72101	1.8548	4.02362	1.73897	2.11288	3.36809	1.99418	1.76275	0.940678	1.84184	4.06226	1.57877	0.520808	0.861192	1.65634	0.850292	2.5984	3.47737	2.61986	1.00454	1.5029	1.52279
K00372	2.37465	3.24204	2.64883	2.43994	3.47946	6.21075	5.3119	10.6197	5.91907	2.76669	1.935	1.94939	1.40708	3.80529	6.10878	1.27715	6.43375	6.84076	1.76267	1.36106	1.51073	2.41397	1.50365	1.87105	1.56938	2.73859	11.5876	2.51323	1.7194	1.68291	2.85378	6.1375	15.3508	5.26629	8.45614	1.04376	4.09218	6.85958	2.73172	3.00565	1.98076	2.79623	2.10936	4.80401	9.27277	4.17163	3.1011	3.81178	3.53352
K00373	0.364836	0.14337	0.152322	0.235275	0.391497	0.268925	0.565382	0.794133	0.51222	0.221737	0.14079	0.0972782	0.112962	0.463109	0.335213	0.0961714	0.324889	0.322243	0.0681346	0.204471	0.221059	0.289782	0.315794	0.613847	0.258464	0.313349	0.88551	0.022336	0.0820715	0.183563	0.180719	0.128788	0.09242	0.196387	0.0311391	0.151318	0.575535	0.804348	0.322291	0.028527	0.341815	0.260914	0.360698	0.307829	0.855708	0.175009	0.425876	0.0713242	0.113795
K00374	0.588463	1.83345	0.589696	0.289371	0.734188	0.592188	0.463769	8.68007	0.450647	0.285814	0.599631	0.691959	0.252111	1.0302	1.04643	0.704728	0.347034	1.62031	0.561807	0.343788	0.290017	0.622821	0.506975	0.336087	0.53044	0.947609	0.263638	3.80915	0.577489	2.05578	1.04698	0.210504	1.44624	0.541763	0.30347	0.565074	1.37694	0.820764	0.406316	2.49579	0.341301	0.378017	0.324829	1.1384	1.40045	1.71998	0.297596	1.12735	0.330894
K00375	7.45965	7.95574	11.9412	14.0872	9.97469	15.9717	8.6169	25.1299	25.1741	7.59984	4.77116	7.14512	7.274	13.4099	15.0714	10.0844	10.4526	15.1262	9.54174	8.74618	6.23042	10.9798	6.66306	4.96261	6.22982	11.0969	24.3823	9.27239	7.2004	11.3503	12.8498	11.3428	19.9259	14.7596	21.7767	5.23948	15.1354	13.0016	14.0432	11.6222	4.94522	8.99314	9.92693	11.391	32.7711	11.992	8.73952	15.3539	7.08963
K00376	0.405983	0.67662	2.18739	2.23919	1.23862	4.52152	0.312881	2.79528	11.7873	0.533723	0.753485	1.1052	0.626862	1.00076	0.332616	2.02901	1.13253	1.63424	0.500093	0.464631	0.804211	0.845681	0.717543	0.59519	0.787423	1.91218	0.101697	1.30562	0.695983	0.471871	1.03673	0.625931	0.836581	2.19209	1.73561	0.927975	0.836967	1.13876	0.970573	1.21158	0.792859	0.740865	1.3573	0.689632	0.393763	1.73596	1.00282	1.44895	1.09708
K00380	1.22484	1.69384	2.65725	2.8704	1.57021	6.8398	4.81664	3.75272	3.99395	1.1464	0.897627	0.585404	1.21909	2.46291	2.48489	1.59129	2.60978	3.35248	1.69348	1.64923	0.933951	2.09985	0.95688	0.823817	1.22424	1.67822	4.98221	0.808556	1.4835	1.2241	2.36143	2.44717	13.5371	2.87425	3.52109	0.719497	3.12933	4.56012	5.4998	0.751907	1.17162	2.03317	1.11507	2.49934	6.26948	2.44938	2.70107	1.84108	1.82352
K00381	1.47981	2.31953	2.92818	1.37318	3.25926	5.31486	3.72392	7.61789	1.75808	1.38785	1.64894	1.6824	0.955757	3.66975	5.99311	2.43397	3.21045	2.89826	1.73142	1.64718	1.44485	3.0088	2.07569	2.15032	1.59477	3.0146	1.46939	1.01359	1.59006	8.15124	2.69208	2.09077	11.1373	3.85958	2.1787	1.62655	1.98352	4.06137	3.25792	2.12564	1.3217	2.38979	1.28454	5.5149	1.60062	2.61454	4.83707	1.41371	1.67066
K00382	14.8623	13.1756	15.7671	16.4824	18.566	30.8625	26.3292	73.3155	50.9876	9.2649	9.97095	12.1116	11.6951	20.1044	30.5411	11.3912	24.252	24.8625	11.2111	10.4997	10.2629	15.1873	13.4734	7.89053	9.75387	16.1697	115.735	10.8116	12.2603	26.2372	23.3575	22.8211	146.031	23.2299	42.4715	7.73217	22.263	20.3052	15.7521	10.5432	8.38112	16.2325	10.194	22.2868	75.9026	24.4938	14.1835	20.9268	15.5263
K00383	2.33033	2.55404	4.15404	5.79341	2.36228	8.07806	3.41995	8.95846	11.5173	2.44522	1.72235	1.68941	1.83542	2.27197	6.9163	2.90919	3.83151	4.49053	2.89502	2.81857	2.14973	5.64925	2.371	1.75339	1.8597	4.48438	11.3819	3.93925	7.24873	11.0096	5.97861	4.95475	10.4534	4.64688	9.09247	1.14245	8.95241	6.27801	8.42861	1.60362	1.79503	4.26018	2.99441	14.408	9.35392	4.91433	2.10257	3.32772	2.65317
K00384	13.0442	13.5668	15.4168	11.6638	14.3811	27.7267	20.9204	41.5568	38.8304	12.1646	12.5816	12.0631	12.4965	20.4988	27.607	13.4666	22.2602	25.0225	13.3738	12.4566	9.9504	18.3622	12.393	10.71	13.6399	19.4849	30.3617	17.9463	15.3651	50.7054	26.2969	15.4225	49.1329	24.7982	44.3081	7.91739	20.4977	26.3392	20.6326	16.2734	10.9069	16.672	14.1191	30.0488	36.7148	21.6709	10.37	20.7068	27.3595
K00385	0.121801	0.058408	0.22257	0.0501451	0.0664263	0.101258	0.0586398	0.936639	0.0831015	0.167484	0.41084	0.129236	0.559525	0.286483	0.0394027	0.208949	0.390975	0.0358802	0.064252	0.0738164	0.0518651	0.0574511	0.284744	0.331906	0.209258	0.363515	2.95246	0.529091	0.766361	0.109349	0.0724442	0.269725	0.18484	0.052946	0.0753954	0.0758627	0.825181	0.288867	0.415092	0.0837536	0.407821	0.0733035	0.0918548	0.0471788	0.803775	0.0446258	0.170997	0.264865	0.111573
K00387	0.632411	0.605417	0.468901	0.90102	0.656168	1.15109	1.1574	0.293258	1.24775	0.597356	0.734979	0.415994	1.36112	0.557541	0.999046	0.440816	0.580727	0.824384	0.615465	0.660264	0.392837	0.729078	1.37572	0.45103	0.313559	0.446018	0.66545	1.52957	0.525907	0.419853	1.74378	0.629286	6.76256	1.31217	0.945148	0.443717	0.876866	0.990663	1.8565	0.613981	0.346497	0.489941	0.21779	0.566544	0.348617	1.577	0.987152	0.33043	0.765766
K00389	0.255042	0.585282	0.554431	0.548373	0.139317	2.31167	0.0682454	0.474392	0.393506	0.336127	0.161366	0.148938	0.113927	0.268677	0.116928	0.790535	0.214113	0.302412	0.0804709	0.173952	0.1191	0.24863	0.385382	0.0952154	0.251883	0.461547	0.00791502	0.102453	0.258957	2.71678	0.0542807	0.0591757	0.115359	0.278683	0.414618	0.218076	0.0946751	0.499007	0.00500875	0.322276	0.121149	0.317768	0.375008	0.764593	0.17167	0.533016	0.378804	0.0149989	0.347669
K00390	9.58704	9.84397	11.3088	13.5144	11.0911	31.4613	11.7439	23.9574	32.2382	10.4563	7.51617	6.23742	7.70742	14.4465	17.7419	10.6606	17.1498	14.8316	8.48416	8.4515	8.80727	19.2313	9.12338	5.24933	7.02153	15.6757	31.1126	25.59	17.8271	6.15042	17.3102	8.58971	30.4007	16.2942	35.5742	6.08289	15.7422	19.4096	13.4964	8.68911	7.41651	10.2484	9.54898	9.75066	25.3508	15.0405	6.43625	14.3374	7.0936
K00392	1.27313	1.58785	1.29429	0.743893	2.00933	0.536926	1.40917	4.40578	0.391345	1.06475	1.31812	0.909464	0.842081	2.01247	2.07841	1.06371	1.79953	2.8865	0.879662	2.4893	1.12481	1.06586	1.72954	1.31604	1.14789	1.4056	3.44035	3.2337	1.22732	1.5624	1.3621	1.57908	1.24421	2.21134	1.45382	0.705673	1.54478	4.04722	4.89278	1.17997	1.16844	1.41457	0.787416	1.36892	2.29306	1.10212	0.808083	1.42516	1.43924
K00394	1.25436	1.72471	1.66377	1.52037	2.96028	6.03993	1.34869	7.65099	10.8144	1.49026	1.16797	1.07907	1.53648	1.6039	3.4883	1.83377	2.07144	2.9296	1.22548	0.593808	1.44378	2.13164	0.845086	0.744604	1.34778	2.29674	1.88362	5.96318	2.64449	3.84033	2.04417	1.89696	3.84132	3.22196	1.17045	1.67138	3.46973	2.47835	0.409158	1.94233	1.39249	1.11356	0.845549	4.13593	2.99315	5.16191	4.51128	3.95656	1.85018
K00395	0.356758	0.61032	0.499225	0.250147	0.505004	0.0787986	0.678406	1.28236	0.229984	0.29801	0.757906	0.288979	1.0575	0.340155	0.738881	0.10922	1.03389	1.05019	0.171702	0.502891	0.266066	0.218546	0.237121	0.283322	0.617842	0.517497	0.0883995	0.13011	0.304611	0.236348	0.400585	0.302069	2.27559	0.707687	0.457569	0.208245	1.02857	0.718229	0.0741532	0.276307	0.313928	0.249962	0.324266	0.611494	0.11323	0.80636	0.315722	0.771639	0.372583
K00399	0.164553	0.194173	0.241846	0.100943	0.132606	0.0861993	0.0456975	0.212383	0.32463	0.104571	0.0966801	0.0930165	0.0859475	0.341593	1.35806	0.0694307	0.219029	0.661793	0.0689036	0.215147	0.136085	0.0230474	0.109131	0.032209	0.0722625	0.0548736	1.32127	0.0778869	0.130092	0.408295	0.148836	0.233422	0.237188	0.0385584	1.06973	0.0595886	0.210037	0.613421	0.275111	0.0228108	0.0505382	0.113548	0.0416148	0.138757	1.24647	0.150892	0.08821	0.163344	0.166497
K00400	0.767437	0.12248	0.391773	0.220117	0.134304	0.115544	0.223203	0.773156	0.472696	0.117066	0.0802965	0.0416189	0.0232455	0.105888	0.377738	0.476824	0.143501	0.315078	0.102627	0.0875178	0.158949	0.0739407	0.151271	0.11217	0.244559	0.142951	0.0238129	0.132234	0.318098	0.0531399	0.111753	0.0763389	0.500825	0.258225	0.43264	0.0489597	0.768482	0.468738	0	0.107074	0.367971	0.261564	0.154013	0.756454	0.0476758	0.42654	0.205404	0.117375	0.191126
K00401	0.1476	0.394236	0.325507	0.127641	0.404481	1.51824	0.381378	2.24016	0.984727	0.0827319	0.0192359	0.076823	0.0612872	0.577298	0.800983	0.100491	0.418444	0.924163	0.0635529	0.209857	0.0686149	0.139397	0.0590302	0.0986101	0.0978006	0.107523	0.0042515	0.0256398	0.109984	0.0484974	0.269856	0.0680707	0.67172	0.270366	0.128321	0.0366642	0.170586	0.528867	0.0417087	0.0611464	0.0862104	0.183947	0.22071	0.673574	0.110189	0.775758	0.164567	0.758339	0.321593
K00402	0.0205769	0.172351	0.321184	0.159792	0.129456	0.0251895	0.0303702	0.0092796	0.0926908	0.0920999	0.159711	0.12875	0.184126	0.0961982	0.0198717	0.221928	0.0269425	0.0114987	0.165545	0.454548	0.160945	0.120883	0.209809	0.174018	0.408537	0.115609	0	0	0.0265406	0.019587	0.0418567	0.0822632	0.223205	0.267404	0.112339	0.0899147	0.529751	0.0802333	0.0658538	0.48605	0.0456983	0.0379514	0.114674	0.0248794	17.3182	0.0183473	0.287379	0.208068	0.115983
K00404	1.9641	2.66954	1.59003	3.41683	2.75619	4.2436	1.77468	5.77669	9.20195	1.3753	1.20153	1.74251	0.704611	3.061	2.76671	1.26333	3.47086	3.41697	1.3417	2.04278	1.13697	2.2034	1.27264	1.26523	1.24544	1.85532	8.4501	9.4875	1.84368	9.05343	3.08542	3.07854	8.05246	2.97683	7.01011	1.08532	2.59585	5.06193	3.10542	2.32146	1.23852	1.56412	1.03463	4.93225	7.77446	2.05316	0.767259	1.8613	1.6856
K00405	0.992496	0.3878	0.453571	1.4958	0.941452	0.70937	0.434547	0.241717	0.933674	0.409221	0.318133	0.562026	1.12796	0.605148	0.255045	0.557333	0.491851	1.19679	0.492656	0.686899	0.545073	0.633739	0.801352	0.276057	0.720097	0.348372	0.068431	1.31712	0.504499	1.45128	0.469382	0.161556	0.815216	1.27751	1.65699	0.406703	1.67224	0.255293	4.2115	0.707268	0.456041	1.23406	0.458691	0.914713	0.802851	0.979198	1.69856	1.12841	0.61527
K00406	0.790815	1.162	0.953899	2.03249	0.687512	2.78651	1.05656	2.31072	0.621503	0.407359	0.877113	0.953543	1.24503	1.25919	1.66665	0.580985	1.45993	1.9604	0.53408	0.706703	0.890271	0.9707	1.0764	0.651073	0.595524	1.23425	3.1433	2.39919	0.959656	0.699107	1.70469	1.08231	5.74985	1.86799	0.76166	0.653586	2.19683	2.08281	1.3124	2.07837	0.780448	0.834849	0.80037	0.903008	3.07824	2.44332	0.632783	1.34957	1.06995
K00407	0.0928829	0.27629	0.178539	0.0490842	0.25657	0.716073	0.245839	0.951984	0.0726448	0.157401	0.145435	0.0435769	0.0114178	0.276853	0.330277	0.296587	0.493438	0.452709	0.216423	0.0153271	0.0653837	0.298739	0.0298543	0.0224853	0.0285787	0.259791	0.362734	0.18926	0.0529868	0.0674513	0.392865	0.419042	0.120444	0.28395	0.0501876	0.0263316	0.0298206	1.46761	0.135804	0.0408761	0.113293	0.117862	0.0710677	0.293004	0.0553867	0.189577	0.102957	0.188517	0.252912
K00408	0.0644903	0.0692668	0.0760144	0.0368778	0.0322339	0	0.0366718	0.35528	0.476213	0.0314475	0.0913286	0.0451834	0.0289709	0.0813189	0.0379846	0.0915446	0.0838927	0.0509524	0.0762978	0.15011	0.059039	0.100443	0.247412	0.0351165	0.174492	0.0305809	0.00477163	0.00551025	0.0418606	0.0480562	0.0361801	0.210108	2.56101	0.0136656	0.0349032	0.159566	0.0756788	0.136983	1.12873	0.0362565	0.122382	0.0218331	0.0417706	0.0160488	0.131072	0.103333	0.0562503	0.0245288	0.0286373
K00410	0	0	0	0.00422296	0	0	0	0	0	0	0	0	0	0	0	0.00173332	0	0	0	0	0	0	0	0.000951272	0	0	0	0	0	0	0	0	0	0	0	0	0	0.00206452	0.00820694	0.00148597	0	0	0	0	0	0	0	0	0
K00411	0.536554	0.711661	0.727634	0.407458	0.39714	0.252244	0.818791	0.204529	0.166029	0.559456	0.361036	0.116378	0.52512	1.14508	0.784951	0.389571	0.646899	0.506556	0.21838	0.452923	0.220176	0.571772	0.744121	0.295803	0.333148	0.511426	0.27135	1.24503	0.548393	0.249796	0.60177	0.37045	0.189678	0.737354	0.719165	0.521801	0.161701	0.144317	0.836077	0.261471	0.274526	0.582982	1.01546	0.347315	0.619056	0.51304	0.2057	0.368768	0.369302
K00412	2.41811	2.26158	2.30341	2.67838	2.60769	6.15733	3.2351	12.4993	7.64127	2.86199	2.20664	2.23198	2.62868	4.36761	3.58167	2.41234	3.13663	5.28759	1.48355	1.59012	1.63859	3.20417	1.73785	1.27334	1.43783	1.99423	30.8298	2.69935	2.87493	12.026	3.28753	3.53513	10.8632	5.92472	6.84664	1.37533	5.34718	3.59816	2.08047	3.21969	1.5877	2.35015	2.38793	7.07716	29.7643	3.59811	1.54684	3.44449	2.46735
K00413	0.625592	1.39634	0.968013	0.342801	0.820549	0.468015	0.263518	0.520608	0.5772	0.792305	0.734373	0.565395	0.672361	0.805434	1.9892	1.61276	0.760621	0.595189	1.70142	0.423572	1.17242	0.836257	1.02891	0.411498	0.481337	1.36594	5.44368	0.480171	0.797885	0.687922	0.748485	1.36454	0.844891	1.03154	1.96832	0.630223	0.674644	2.1436	0.367092	0.975977	0.862517	1.49534	1.18703	0.795817	3.6904	1.45504	0.28911	2.32543	0.494144
K00414	0.375764	0.21829	0.539586	0.226754	0.461923	0.243524	0.203128	0.301978	0.353919	0.358054	0.35163	0.167262	0.182043	0.500143	0.263922	0.428159	0.829408	0.414124	0.480594	0.205161	0.131848	0.273546	0.395598	0.423504	0.443517	0.465128	2.70298	0.258333	0.134364	0.236262	0.132051	0.455752	0.946248	0.106746	5.70185	0.508268	0.13861	0.390145	0.280463	2.15648	0.275938	0.303337	0.157319	0.42883	2.32888	0.44703	0.248971	0.190988	0.164499
K00415	0.40397	0.194256	0.289494	0.147151	0.295138	0.0103275	0.219834	0.52051	0.0383727	0.156547	0.22225	0.167346	0.243582	0.292321	0.542245	0.211451	0.120566	0.57458	0.145078	0.356425	0.265718	0.10974	0.321809	0.124559	0.107939	0.126059	0	0.0801052	0.101546	0.0643722	0.0637019	0.0988164	1.12492	0.400738	0.400284	0.0947027	1.27115	0.356696	0.0411272	0.112233	0.181566	0.223797	0.105934	0.590418	0.0257474	0.343782	0.501943	0.211656	0.275998
K00416	0.344474	0.122993	0.0494866	0.0101868	0.0287619	0.124855	0.0710133	0.0451542	0.0765878	0.0671516	0.248406	0.0144977	0.0614261	0.420506	0.132444	0.0042075	0.373501	0.0557653	0.0481352	0.0218101	0.178497	0.173305	0.138799	0.0558911	0.0468654	0.00665198	0.0045681	0.127326	0.141635	0.0872013	0.398408	0.195306	0.0489327	0.327628	0.0160702	0.0878725	0.0230078	0.0701521	0.0554795	0.1932	0.0957118	0.0711757	0.103969	0.0700758	0.0235095	0.0661152	0.0353193	0.135208	0.0732475
K00417	0.0947434	0.294952	0.268009	0.565237	0.0940788	1.40135	0.210983	0.0239117	0.0220332	0.0675497	0.133606	0.0760755	0.0964728	0.176962	1.17344	0.0189547	0.413121	0.312798	0.0906131	0.0404206	0.142735	0.0336136	0.185332	0.0568654	0.0697386	0.0302591	0.0575761	0.399299	0.115106	0.033035	0.283036	0.0569111	0.367479	0.368382	1.5873	0.0652444	0.613254	0.821638	0.0937785	0.0512779	0.0758073	0.144963	0.21718	0.254741	0.0739097	0.187282	0.284542	0.288086	0.137167
K00418	0.522853	0.63298	1.06136	1.32402	0.204271	0	1.02237	0	0.0419372	0.425551	0.0279642	0.687982	0.119441	0.354117	0.842881	1.5779	0.826377	0.11268	0.314769	0.0453361	0.166792	0.780905	0.157618	0.088967	0.183379	0.114133	0	0.0151384	0.132731	0.184033	0.0439145	0.238968	0.0412484	1.11223	1.01243	0.130653	0.0114708	0.127284	0.0808007	1.04695	0.166985	0.610963	1.65293	1.24301	0	1.00057	0.253721	0.157429	1.01396
K00419	0.213723	0.343295	0.472344	0.0343141	0.00245161	0.0890049	0.00245062	0.0952696	0.154705	0.443725	0.0248735	0.291232	0.0200522	0.513777	1.61301	1.94801	0.00210581	0.023314	1.42519	0.0665334	0.902586	0.00705378	0.637613	0.20905	0.229501	1.40572	0	0	0.0158255	0.127382	0.965279	0.32432	0.00470543	0.0127963	1.18767	0.0611388	0.0100866	0.93393	0.00148016	0.459836	0.670334	1.29468	1.3074	0.0371056	0.452178	1.46363	0.00156024	2.29086	0.0114277
K00420	0.0134943	0.00380526	0.0358634	0	0	0	0.00754878	0.0272658	0.0108825	0.00403999	0.0405894	0	0.0159928	0	0.0488137	0.197627	0	0	0.100137	0.0311444	0.0282463	0	0.135704	0.020368	0.0442731	0	0	0	0.0153256	0	0.0273118	0.022037	0.0370173	0.010159	0	0.106088	0.00668022	0.00406245	0	0.0521408	0.0523264	0	0.00656541	0	0.444212	0	0	0.0626574	0.055739
K00422	0.00420529	0.0597095	0.0931826	0.0962916	0.0183871	0.00189566	0.271472	0	0.0122547	0.0736624	0.0230325	0.0200146	0.0495785	0.04288	0.0444673	0.161171	0.0494355	0.0841003	0.0781101	1.46771	0.230437	0.0242643	0.0675478	0.268585	0.132819	0.0334907	0.0585938	0.00358697	0.123788	0.0557394	0.0590403	0.0429332	0.349929	0.0320018	0.0192639	0.0610277	0.14452	0.0723748	0.00360788	0.110729	0.0456168	0.10238	0.0682694	0.0288157	0.151067	0.0564321	0.0479647	0.29857	0.0876239
K00423	0.317762	1.54893	0.294908	0.0968764	1.06305	0.474642	0.545175	0.342325	0.328889	0.683091	0.19512	0.206176	0.328346	0.584902	2.68812	0.314696	1.02508	0.862779	0.356403	0.0253838	0.270132	0.506263	0.376427	0.235256	0.234895	0.184367	0.0274312	0.117745	0.783309	0.216771	1.31246	0.318819	1.57888	1.08458	0.291468	0.133764	0.821675	0.218731	0.245257	0.235598	0.373998	0.639702	0.340541	1.52285	0.164518	0.32631	0.546108	0.3212	0.773057
K00425	5.80872	5.48604	7.24228	3.42794	6.47691	19.3983	10.7285	33.6495	19.7028	4.85183	3.45718	4.08599	4.32749	8.90221	14.7668	4.45819	7.70632	13.2797	4.20018	4.04581	4.4928	5.22715	4.52776	3.11997	4.27314	6.24407	37.3386	7.58348	4.83855	9.68431	10.5221	9.52381	51.8032	10.3382	9.07735	2.82509	16.0489	12.1624	11.5074	4.6719	4.54969	5.2899	3.71511	11.5553	21.3	9.29852	4.91128	8.95045	10.8612
K00426	4.57069	4.10636	6.38192	5.05469	4.36388	5.17965	7.24397	15.7648	7.37728	3.77425	3.27385	3.44587	4.39552	5.70175	10.0284	4.08198	5.57046	7.11602	4.67955	3.4815	3.42129	4.28652	3.96124	3.58296	4.79737	5.12442	18.5952	5.34827	3.74489	7.1581	7.99514	4.68038	16.0153	6.09525	19.9899	2.45281	7.69801	8.63542	4.79216	4.66115	3.50762	6.45697	3.5338	4.73187	14.5043	7.07839	3.45329	8.66425	7.02138
K00427	0.335565	0.49453	0.931114	0.451231	0.505935	1.27719	0.249624	1.02591	0.153349	0.749792	0.207206	0.456414	0.258233	0.261057	0.83685	0.946604	0.371038	0.994023	0.555278	0.281474	0.550792	0.223737	0.434372	0.381867	0.620114	0.570454	1.957	0.451841	0.249175	0.0806883	0.615958	0.514317	1.0034	0.401334	8.70464	0.162592	0.140865	2.22842	0.194178	0.423208	0.271673	0.579968	0.580676	0.0992804	1.66949	0.904799	0.136754	1.80476	0.221964
K00428	1.96612	1.72053	2.0097	1.31448	1.8454	4.45667	4.56422	2.26988	2.74226	1.74298	1.53808	2.04877	2.96545	2.72477	4.93343	1.64102	2.36379	3.47759	1.40841	2.67772	1.20331	2.51072	2.6858	1.09905	1.24296	1.32707	9.22356	1.35609	1.66791	4.03031	2.94888	2.64943	15.6082	2.23282	3.43146	2.74561	2.54008	1.6478	2.75	3.19736	1.674	2.30131	1.39439	3.2025	7.65111	2.54922	1.34336	3.04799	2.85763
K00430	5.90726	6.06533	3.55485	3.26594	4.39652	5.28888	3.33748	3.65312	6.04673	2.79729	2.73624	2.89897	3.02085	4.57039	4.46126	3.49304	11.1634	4.87824	2.89292	2.92785	3.45618	3.53016	3.73923	2.1527	2.35053	3.95067	4.17875	9.56204	5.23406	2.69483	6.12603	4.44935	11.223	3.72096	6.04927	3.32461	9.43836	4.44369	12.814	3.23804	2.679	5.69191	3.41865	2.31097	9.73382	5.2926	3.74672	3.91405	3.42117
K00431	0.338712	0.239434	0.398073	0.309656	0.261089	1.33845	0.543534	2.12931	2.94716	0.657206	0.268038	0.128946	0.393415	0.385281	1.60038	0.388222	1.68072	0.439365	0.45911	0.62683	0.242677	0.613079	0.392347	0.429001	0.330714	0.74677	1.51215	0.392561	0.33589	0.381111	0.789859	0.945265	1.09379	0.601427	0.575053	0.236238	1.88245	0.595232	0.921662	0.224603	0.275968	0.349323	0.215425	0.363563	2.78772	0.563274	0.205901	0.9898	0.443548
K00432	1.94216	3.08748	3.32644	2.01169	2.53332	7.19776	1.69264	8.28116	8.81543	1.87665	3.04978	2.21475	2.4095	2.72751	5.98862	1.92719	3.5753	3.11835	2.35936	2.97101	1.80095	2.75589	1.87663	1.6361	2.43519	3.07532	7.45028	2.66348	5.08132	1.77785	5.13958	2.27176	7.93826	4.43357	4.80445	1.3738	5.31559	6.85346	3.43145	2.34093	2.16831	2.29456	1.57023	2.05177	5.63408	3.73645	2.45962	3.19345	1.90025
K00433	0.597988	1.1361	0.616451	0.385758	0.456753	1.29206	0.158328	0.67818	4.33361	0.506872	0.381011	0.569501	0.614532	0.381151	0.412407	0.603713	0.122188	0.114172	0.385243	1.11408	0.149416	0.889567	0.508704	0.745583	0.976255	0.278809	0.298216	1.27775	0.171475	6.90047	1.3577	0.643196	0.341504	0.436607	0.189509	0.428501	3.28411	1.21322	2.00908	0.54157	0.645666	0.268705	0.388294	3.87709	0.84807	0.219425	0.477225	0.644453	0.675241
K00434	0.603804	0.460668	0.26405	0.159099	0.981417	0.817923	0.252611	0.133618	3.12977	0.433467	0.169603	0.789338	0.289564	0.541997	0.948759	0.429745	0.637669	0.225061	0.2638	0.255187	0.322965	0.39838	0.367166	0.250154	0.375162	0.396887	1.59906	0.735979	0.585121	3.14953	0.222064	0.274734	0.949169	0.927435	3.10684	0.410761	1.51818	1.48974	1.44601	0.306134	1.17594	0.411203	0.40093	2.51127	0.175549	0.350961	0.210764	0.514214	0.563621
K00435	0.187571	0.0568693	0.0690741	0.0895525	0.178351	1.01983	0.12345	0.118986	0.0167181	0.162554	0.0753933	0.049116	0.192172	0.13563	0.475254	0.156642	0.156136	0.146986	0.0513671	0.191214	0.169472	0.0847435	0.217402	0.0856605	0.113132	0.104592	0.085143	0.00292622	0.0289292	0.105647	0.241488	0.236336	0.0219524	0.0944953	0.50806	0.0933483	0.083942	0.13188	0.0120263	0.0659639	0.0995531	1.07359	0.376661	0.0606571	0.108049	0.0427311	0.190437	0.301504	0.297012
K00436	0.211565	0.448789	0.580031	0.154985	0.463203	0.00236578	0.435554	0.212467	2.37365	0.622515	0.392205	0.642385	0.0572477	0.425856	1.55278	1.97307	0.76586	0.169847	1.18053	0.273552	1.20699	0.112641	0.631116	0.323467	0.243261	1.49076	0.134578	0.283984	0.458195	3.61389	1.01329	0.891296	0.578996	0.278366	0.0906671	0.263967	0.417315	0.957872	0.0072422	0.635036	0.414984	1.21689	1.06635	1.97395	0.113546	1.53711	0.11123	2.30321	0.408585
K00437	0.320522	0.176526	0.0602953	0.0721099	0.546914	0.0017895	0.0854544	1.34902	0.862149	0.166272	0.0432604	0.148665	0.0969753	0.0765834	0.358759	0.201771	0.674937	0.30993	0.0978299	0.0363437	0.194937	0.448743	0.0270251	0.0916712	0.162128	0.046333	0.0053596	0.0378992	0.20667	0.00527563	0.243923	0.0554653	0.00449673	0.34872	0.0454857	0.0861848	0.157051	0.0620938	0.000792941	0.00390067	0.0846362	0.116581	0.247927	0.183233	0.00143514	0.146769	0.10921	0.244125	0.321899
K00440	0.0319477	0.0011857	0.00292225	0.00146206	0.00147233	0.0244312	0.00704553	0.00300469	0.00339093	0	0	0.000596867	0	0.00270839	0.0128549	0.00450105	0.00273415	0.0155517	0.00231238	0.0048897	0.00574555	0.00248007	0	0.00164938	0.0393321	0.00150387	0	0	0	0.00515093	0.0939745	0.0533813	0.00407931	0.0166197	0	0.00113749	0.0084373	0.0178814	0	0	0.00054512	0.00616066	0.000724973	0.010187	0.00261487	0	0	0.0175608	0
K00441	0.94105	2.02047	1.24873	0.858029	1.05141	3.58499	1.39715	1.7386	2.22119	1.06648	0.716091	0.686989	0.489015	3.32411	1.7128	1.02072	0.980203	1.16427	0.584081	1.10794	0.630309	1.05608	0.939825	1.94413	1.73416	1.27189	2.7493	0.448407	1.39827	0.838796	1.27772	0.52842	0.318319	1.86223	1.6161	0.653269	5.01871	3.05182	2.43757	1.56915	0.423461	1.10754	0.772076	1.16862	1.27035	1.42503	1.01226	0.979361	1.14122
K00442	0.0215313	0.0037832	0.00246116	0.00558301	0	1.13002	0.0494172	0.0430439	0.71648	0	0.00163598	0.00861274	0.00612872	0.0245269	0	0.00430535	0.0218478	0	0.00276948	0.00442524	0.00225221	0.00593487	0.00270352	0.00298423	0.00146481	0	0.11608	0.0459109	0.00684346	0.0490346	0.0675516	0.97008	0.0584385	0.0227416	0.00780695	0.00108458	0.217497	0.0271302	0.0153831	0.00308578	0.00214482	0.0163923	0.0127853	0.0110691	0	0	0	0.00774928	0.0235349
K00443	0.00331305	0	0	0.000884033	0	0	0	0	0	0.0116574	0.0238862	0.0266359	0.00450894	0	0.00251389	0	0	0.00126657	0.00372132	0.131706	0	0	0.00137186	0.0421667	0	0.00385409	0	0	0.00151645	0.00648422	0	0	0	0.0186751	0.00357396	0	0	0	0.00171804	0.00919144	0	0.00261844	0.000880808	0	0.0102527	0	0.0155583	0	0
K00444	0.263723	1.05701	0.29683	0.190128	0.618963	0.456307	0.276647	0.724312	0.118225	0.377985	0.406619	0.200994	0.417308	0.284717	1.39546	0.516866	0.202548	0.791471	0.264467	0.522056	0.171082	0.624845	0.567905	0.355937	0.362384	0.548393	1.2115	0.202003	0.369685	0.141128	0.60156	0.167452	0.448193	1.08129	0.695402	0.174068	0.195276	0.841168	0.0312022	0.149082	0.312679	0.250472	0.200269	0.147246	1.34093	0.763181	0.381491	0.216825	0.138349
K00445	0.0303569	0.0664928	0.504046	0.330574	0.147672	0.167288	0.236638	0.408372	1.04633	0.00670989	0.0640035	0.4393	0.344002	0.576104	0.7382	0.0120144	0	0.235546	0.360807	0.110767	0.0444772	0.317565	0.113146	0.188643	0.163529	0.775197	0.630239	0.63467	0.274199	0.359452	1.6983	0.151543	0.117788	1.94692	0.214539	0.0472402	0.0574035	0.862163	2.01399	0.248576	0.0343272	0.432648	0.176521	0.054985	0.148756	0.704388	0.147914	0.235667	0.345366
K00446	0.442994	0.368614	0.371419	0.436678	0.333159	0.123566	0.454612	0.633277	0.103762	0.328966	0.293389	0.0952087	0.317338	0.351602	1.26752	0.276968	0.262776	0.274186	0.157398	0.473552	0.131121	0.432144	0.382417	0.152096	0.324086	0.221439	0.293534	0.115173	0.232905	0.20291	0.210039	0.272594	0.453088	0.241465	0.120906	0.147694	1.21389	0.688343	0.688947	0.168556	0.330144	0.114581	0.111483	0.367111	2.37969	0.10042	0.200226	0.077093	0.27271
K00448	0.12593	0.11043	0.543035	0.175542	0.108384	0.198225	1.74075	0.0174272	0.665049	0.0154983	0.0496422	0.123992	0.0610624	0.325578	0.483395	0.0420401	0.363023	0.430851	0.0576321	0.162199	0.0613447	0.419617	0.139266	0.103831	0.246067	0.660868	0.129852	0.01646	0.358248	0.154106	0.306078	0.0352299	0.0110046	1.25831	0.373682	0.0518801	0.313788	0.558828	0.0250966	0.0892001	0.183802	0.533945	0.109945	0.961142	0.220452	0.658191	0.161346	0.131456	0.0973667
K00449	0.573461	0.68471	0.436337	0.459479	0.567493	0.473141	1.19881	3.29507	0.112421	0.470108	0.591275	0.399143	0.487362	0.610136	2.34049	0.330981	1.51745	1.66857	0.607947	0.452181	0.261931	0.509061	1.11754	0.311695	0.315587	0.36262	6.49285	0.394437	1.05442	0.135919	1.00247	1.75483	11.917	1.23581	0.806258	0.334375	0.729752	2.64425	0.479412	0.508028	0.454166	1.29411	0.36019	1.11246	0.291881	1.52408	0.196011	0.360945	0.664092
K00450	0.0840158	0.204745	0.244295	0.12556	0.165627	2.3738	0.609515	1.00576	4.73603	0.359395	0.108051	0.136872	1.13836	0.233266	0.296308	0.225891	0.170171	0.386974	0.204899	0.418095	0.139263	0.128335	0.23891	0.121816	0.110002	0.267667	1.18472	0.776025	0.223279	0.115786	0.278529	1.12953	0.906422	0.240345	0.231002	0.148207	0.391912	0.204921	0.965433	0.125648	0.307723	0.163732	0.17377	0.590997	0.210734	0.186682	0.113715	0.671825	0.112742
K00451	1.42519	1.08927	1.87324	2.42868	2.12517	2.16332	1.35713	5.40102	1.33109	0.633112	1.12064	0.565088	0.586559	0.892817	3.87555	1.47486	1.54711	2.55166	0.781892	1.09271	0.888982	1.11588	0.55288	0.785214	1.29232	0.627293	1.08999	5.75731	0.963111	1.40829	1.44548	0.602787	1.83963	2.19952	2.16614	0.345384	1.4197	1.78872	3.6138	1.53254	0.730475	1.4477	1.16163	0.818667	1.28586	1.952	2.57809	0.929559	0.984041
K00452	0.774139	0.302496	0.892663	3.80178	0.267609	1.23357	0.509269	0.629308	3.13166	0.496116	0.443002	0.195326	0.949072	0.615712	0.684395	0.161276	0.530214	0.673463	0.416471	1.20189	0.360702	0.42464	0.614191	0.479502	0.664635	0.437729	1.02158	0.545798	0.832113	0.179601	0.773627	1.76067	0.771482	1.0928	0.534536	0.196659	0.872672	0.953002	0.218535	0.435485	0.0926398	0.244872	0.288058	0.260394	0.206222	0.918072	1.06856	1.10811	0.283111
K00453	1.39742	1.3468	1.37367	2.00801	1.55683	0.692051	0.225566	1.00462	0.28047	0.603732	0.380262	0.751199	0.629334	2.19267	0.379579	1.57029	0.647944	0.773323	0.705873	0.680261	0.453813	1.08384	0.726051	0.445978	0.561125	0.754618	1.09153	0.367122	0.608201	0.481626	0.344212	0.597315	0.644474	0.598561	1.85613	0.884978	0.272778	0.375468	1.56813	1.09043	0.717596	0.260156	0.714132	0.52996	0.820851	1.92064	2.96508	0.821814	1.4432
K00454	0.771857	1.04246	1.17591	0.541021	0.798951	1.90582	1.72202	0.699422	5.26471	0.405878	0.845495	0.496404	0.401944	0.644789	1.23525	0.662737	0.938443	0.701527	0.860997	0.833397	0.468375	1.76865	0.627704	0.571481	1.1406	1.42899	0.846681	2.16266	0.652245	0.713792	1.31173	0.730226	0.584479	0.639691	0.19383	0.939356	1.91023	1.13858	2.0382	3.4723	0.741138	1.07148	0.467933	4.11139	0.962687	1.02564	0.67211	0.864131	0.68139
K00455	0.788726	1.35078	0.309046	0.250678	1.01913	2.00366	1.38555	3.67216	1.16467	0.511755	0.371405	0.165974	0.140266	1.20821	1.55187	0.22197	1.35662	1.64996	0.260165	0.0438073	0.553771	1.67371	0.482146	0.235766	0.218321	0.394691	0.434806	0.570341	0.756979	0.136236	1.1167	1.35589	7.29447	0.898328	0.965959	0.188913	0.533506	1.28516	0.213711	1.01538	0.25021	0.621749	0.379459	3.91912	0.335567	1.06338	0.323309	0.955614	0.693905
K00456	0.0503182	0.0778038	0.101865	0.0181159	0.113664	0.388412	0.472116	1.15714	0.688217	0.14705	0.0194791	0.141614	0.183597	0.180209	0.168118	0.0566195	0.0916026	0.69029	0.117517	0.0687396	0.152567	0.133993	0.0827488	0.243326	0.0501067	0.07157	3.12472	0.0636452	0.11235	0.328681	0.218152	0.242673	4.95154	0.45361	1.48853	0.0275908	0.388	0.0472176	0.250041	0.220816	0.189207	0.00264392	0.107567	0.0637872	0.00341758	0.0839769	0.0315508	0.100205	0.102272
K00457	2.57317	3.06079	3.02465	3.93686	3.69036	9.85223	3.43594	11.6122	13.1591	2.02674	1.97115	2.14013	1.63355	3.0815	4.51758	2.86741	3.22842	5.14366	1.82886	1.69249	1.81016	2.7784	2.55214	1.82662	3.34452	3.63713	10.4984	3.92296	3.08542	9.84324	5.95836	3.82455	15.678	3.92876	8.69672	1.56618	6.79066	5.89375	5.97953	2.47594	2.36243	2.8135	2.47316	5.34998	7.59408	3.93969	2.8734	1.81153	3.21093
K00458	0.0911468	0.0469757	0.0650141	0.0685126	0.514948	0	0.109665	0.00610721	0.0293197	0.156915	0.0812361	0.0607856	0.0438531	0.0373959	0.150143	0.262668	1.00352	0.0805268	0.104568	0.0482971	0.0484038	0.131623	0.12188	0.0924537	0.24069	0.218543	0.038173	0.337081	0.283298	0.0175151	0.117661	0.0646314	0.0558011	0.239373	0.074597	0.138028	0.293399	0.0944935	0.0225988	0.0646577	0.182742	0.169389	0.0399413	0.0554877	0.0989638	0.0697713	0.0395722	0.0673633	0.0865912
K00459	2.83136	1.87669	1.82679	1.13166	3.31434	3.58978	4.24198	10.2324	3.05099	2.68409	2.15288	1.18046	1.55126	3.25425	5.32465	1.38422	2.4882	4.34756	1.50488	2.23494	1.50924	2.84422	2.3421	1.11778	1.50025	2.24511	2.04192	2.27981	1.84012	3.86279	2.05117	2.10861	3.68369	3.99654	4.41511	1.53026	4.55954	2.28285	4.21912	1.83642	1.99742	2.6764	1.60323	4.24505	5.71299	2.71886	1.32387	3.3688	1.6892
K00460	0.170625	0.326596	0.0799966	0.128797	0.410713	0.365134	0.21223	0.0270003	0.0408647	0.2964	0.388738	0.0808895	0.0610294	0.10185	0.91676	0.104356	0.246133	0.439057	0.0913337	0.0421753	0.0505919	0.31347	0.321387	0.0948319	0.161454	0.491456	0.0651294	0.287642	0.326358	0.0496868	0.950363	0.113416	0	0.70891	0.489443	0.0794868	0.141089	1.11893	0.169531	0.0865338	0.161523	0.159336	0.215412	0.413901	0.193756	0.465882	0.56222	0.159383	0.448888
K00461	0.472735	0.423228	0.607642	1.37317	0.390292	0.0801332	0.618103	0.37806	0.32247	0.261305	0.429394	0.245653	0.215484	0.308319	1.17318	0.597164	0.537457	0.185598	0.152413	0.911658	1.53057	0.359028	0.447392	0.291147	0.289443	0.378058	0.0298283	0.402048	0.279149	0.406597	0.396063	0.301385	0.602694	0.386181	1.45144	0.549482	2.08559	1.32446	4.62739	0.886171	0.357013	1.39072	3.35717	0.36713	2.24529	0.351037	0.383114	0.218224	1.25763
K00462	0.0246991	0.00757743	0	0	0.0451493	0.20831	0	0	0.0173332	0.0064347	0	0	0.0254272	0	0	0	0.00699672	0	0.00147885	0	0	0.0205961	0.00138191	0.00210584	0	0	0	0	0	0	0	0	0	0	0	0	0	0	0	0	0	0	0.0148924	0	0	0	0	0	0
K00463	0.575889	0.312456	0.276218	0.103248	0.56174	0.308082	0.650585	0.020921	0.215569	0.494793	0.360106	0.272975	0.144194	0.424418	1.50213	0.51523	0.751824	0.326603	0.544066	0.274616	0.863202	0.301409	1.03837	0.317545	0.446404	0.331711	0.00694261	1.36956	0.586959	0.161041	0.349083	0.819498	0.750232	0.674521	0.0882211	0.365415	1.43969	0.536518	0.197138	0.965443	0.28632	0.971441	0.825351	0.441976	0.232493	0.682127	0.986951	0.56944	0.60109
K00464	0	0.00457734	0.00885657	0.0715591	0	0.00438276	0.00250532	0	0	0.0031266	0	0.531859	0	0	0	0.00167042	0	0.104094	0	0	0.00127857	0	0.00357287	0.00309547	0.00152887	0	0.00540483	0	0.329619	0.00343395	0	0.0804729	0.0384973	0.137142	0.00150816	0.00562926	0.266322	0	0	0.00865817	0.003663	0.00368238	0.0899373	0.010187	0.15384	0.393901	0.000931109	0.172374	0.0493322
K00466	0.319948	0.131243	0.262895	0.047221	0.203511	0.00823473	0.200087	0.049207	0.199229	0.0705943	0.0271105	0.121203	0.141046	0.366221	0.00232051	0.205245	0.376167	0.944917	0.0895752	0.268082	0.084787	0.0473117	0.0263819	0.124555	0.0275324	0.509453	0.0136591	4.32286	0.0879873	0.0764198	0.102157	0.032406	0.320861	0.308998	0.0892477	0.115204	0.0205462	0.179197	0.0138236	0.126266	0.023165	0.353954	0.0815967	0.0676855	0.0795286	0.126051	0.0216798	0.412256	0.0565272
K00467	0.073966	0.265883	0.022869	0.472686	0.0709871	0.213072	0.0402274	0.00359165	0.0367956	0.0189762	0.14244	0.039198	0.0840699	0.174397	0.217493	0.0315563	0.0133906	3.00885	0.0621923	0.0724682	0.0683795	0.221718	0.184849	0.0587717	0.0950204	0.135774	0.191838	0.571509	0.227445	0.25089	0.0572344	0.498278	0.122265	0.40364	2.04459	1.20049	0.223978	0.68697	0.00972675	0.306314	0.0940713	1.33173	0.259059	0.0303238	0.0161879	0.605243	0.0414721	0.00233478	0.0607871
K00469	0.522057	1.63003	0.82023	0.371702	1.43809	3.17248	1.7543	7.42072	6.5219	0.851728	1.63335	0.708448	0.536511	0.980865	1.70445	1.18341	1.50389	1.4232	0.830296	1.47279	0.498905	1.60666	0.829458	0.725011	0.474483	1.97895	1.20421	2.60865	1.0889	2.84466	1.86203	1.59772	0.502647	1.95546	1.80893	0.91186	2.79512	4.00833	3.29089	0.757826	0.694844	0.777377	0.545302	3.01104	1.84676	1.86187	0.532595	1.3234	1.09077
K00471	0.370072	1.20745	0.825679	0.85962	0.689231	0.0331816	1.15191	5.90542	3.08204	0.360636	0.217776	0.414064	0.237896	2.00797	0.603426	0.989231	0.56653	1.72977	0.232066	0.10967	0.223499	0.646434	0.45296	0.308623	0.376157	1.07696	10.2518	5.19282	0.764212	0.275014	0.776791	0.342856	0.68946	1.32102	0.820491	0.203965	1.30277	0.328317	0.467664	0.777198	0.184194	0.8471	0.719444	1.25262	0.546569	1.4785	0.231129	0.88468	0.751668
K00472	1.07916	1.69503	1.87215	3.53584	2.14895	3.33296	0.935152	0.962912	3.10934	1.20695	0.961812	1.07918	0.804383	0.840323	2.11521	1.10348	0.934996	2.06932	1.32836	1.28656	1.422	1.2048	1.00132	1.08216	1.40382	2.14979	1.1065	1.16833	0.711769	4.97531	0.800764	1.31498	0.915207	1.75675	3.27834	1.87663	1.92525	1.32934	1.9693	1.97795	1.53351	1.19119	2.68066	5.50818	8.32707	0.812729	2.97613	1.72697	0.859356
K00473	0.971207	0.892234	0.4189	0.233194	0.691498	2.29155	2.77812	5.25414	3.0175	0.91176	0.444934	0.557502	0.389832	1.02978	1.69861	0.921219	2.34967	1.95802	0.587162	0.540034	0.619653	0.764796	0.746407	0.310222	0.478408	0.550631	9.39921	0.579804	0.50426	1.60827	1.43709	1.67934	14.2735	2.07548	2.28907	0.291065	1.03475	0.435173	2.24282	0.557706	0.501632	0.88997	0.480955	1.63385	6.86112	1.64516	1.68356	1.37214	1.14384
K00474	0.397199	0.761394	0.399354	0.50428	0.6239	0.495873	0.0684204	0.564071	0.266922	0.606648	0.336143	0.547578	0.200965	0.526083	2.35457	0.885539	0.47638	0.409618	0.823558	0.262367	0.313742	0.790491	0.450181	0.31911	0.575435	0.675102	0.0534151	0.405127	0.589954	0.297085	0.263627	0.366197	0.0368466	0.763315	2.10115	0.39546	0.41661	1.41533	0.183725	0.411254	0.404565	0.15682	0.554618	0.162793	0.28462	0.442164	0.413551	0.162753	0.401479
K00475	0.0315673	0.00281258	0.00104195	0.00473978	0	0.010555	0.0323722	0.0213962	0.811916	0.136762	0.0144186	0.0825183	0	0	0	0.00261396	0	0	0.00727056	0.0149465	0.00448303	0.000697881	0.0098995	0	0.00336095	0	0.0168703	0.0147845	0.0115261	0.112515	0.00356971	0.00764123	0.0070961	0	0.017667	0.00895708	0.746253	0.0302852	0.0226913	0.00564429	0.0244336	0.00110854	0	0.49312	0.00452434	0	4.66612	0.049003	0.00504804
K00476	0.801923	1.3049	0.790462	1.12514	0.51742	1.79496	0.903371	4.76376	6.25532	1.00123	0.694671	0.619292	0.332227	1.27414	2.08168	1.03468	0.814676	1.64058	0.571352	1.22055	0.832992	1.02431	0.712252	0.460139	0.876853	1.16186	4.25616	1.36003	1.03858	0.452486	1.79766	1.22009	5.91386	1.06436	7.36826	0.258015	3.91094	3.63036	1.00969	0.286445	0.776785	1.26609	0.490936	1.98885	2.71935	0.428663	0.616206	2.57516	1.17464
K00477	0.176525	0.248131	0.108698	1.45672	0.36103	0.0217166	0.840672	0.0141849	0.619105	0.233775	0.274782	0.0963801	0.432647	0.268778	0.426349	0.0281106	1.49258	0.681497	0.258282	0.081796	0.188416	0.166269	0.141663	0.0731137	0.137615	0.35822	0.0374946	0.0791848	0.0576694	0.156168	0.507326	0.537941	1.67417	0.426308	0.310339	0.0782858	0.150181	0.142552	0.190887	0.0959289	0.220239	0.489298	0.332966	0.759186	0.0152027	0.538024	0.0588423	0.0372474	0.751404
K00478	0.0732121	0.049314	0.12495	0.147083	0.305568	0.771426	0.0942504	0.268522	0.157528	0.0944829	0.123156	0.0394211	0.122898	0.054992	0.0267872	0.184166	0.187918	0.133659	0.0548734	0.168333	0.0606599	0.2179	0.0643417	0.138418	0.15146	0.215039	0.0265945	0.00363417	0.102124	0.0432985	0.53643	0.0871484	0.0533346	0.228404	0.0262851	0.13287	0.0288426	0.135584	0.214517	0.0911774	0.0620621	0.125309	0.054312	1.44834	0.00374596	0.378563	0.707033	0.103221	0.0433873
K00479	0.252525	0.173525	0.167898	0.166654	0.20436	0.76257	0.0665825	0.667447	1.93854	0.283513	0.227725	0.285766	0.320439	0.262705	0.181147	0.37214	0.165374	0.19906	0.305681	0.0364211	0.0725576	0.088527	0.11189	0.707996	0.567975	0.173147	1.11731	0.751636	0.0955806	0.853654	0.0885989	0.0643377	1.22928	0.687414	0.0257655	0.0741432	0.469629	0.13923	2.13262	0.666613	0.124527	0.49579	0.0974445	0.330935	0.0250785	0.0763885	0.272192	0.0956259	0.202961
K00480	0.756536	0.695889	0.944653	2.0321	0.775612	3.06431	2.71487	5.73376	3.1982	0.493797	0.412896	0.456185	0.915414	1.73539	2.17563	0.512386	1.25249	1.93145	0.513037	0.664199	0.47068	1.55544	0.675046	0.657421	0.358383	0.66063	11.3178	0.472041	0.714352	3.11686	1.11994	1.29071	15.0751	1.79546	4.96915	0.407656	1.13976	0.466074	1.22211	0.533847	0.463662	0.954781	0.428046	1.92965	26.3313	1.52447	0.612374	1.48116	1.1171
K00481	0.425889	0.473711	0.313866	0.304577	0.89142	0.414967	0.826089	1.11418	0.122499	0.373336	0.385084	0.181682	0.640587	0.522172	0.892459	0.394932	0.474894	0.800365	0.148541	0.455497	0.279023	0.853675	0.562392	0.183572	0.313862	0.332795	0.135754	0.666505	0.249592	0.0926208	0.707328	0.369744	0.175126	0.678087	0.576878	0.482354	0.490059	1.04695	0.466831	0.316733	0.243266	0.299018	0.0973496	0.443883	0.623799	0.26249	0.311286	0.406069	0.230158
K00483	0.48865	0.696148	0.635404	0.363725	1.38747	1.68246	1.00513	4.96527	1.69114	0.599422	0.436134	0.499366	0.209858	0.477206	1.0398	0.544186	2.42648	1.00959	0.46253	0.218166	0.815065	0.99948	0.349327	0.893432	0.587666	0.78457	2.46603	0.436643	0.732105	0.715912	2.17221	1.12806	3.1545	1.48222	2.6549	0.343321	1.86249	1.39187	3.20609	0.702582	0.561504	0.518776	0.800479	1.60594	2.96343	0.980064	0.645202	2.84286	0.604603
K00484	0.28403	0.301151	0.333053	0.647214	0.264527	0.0334545	0.122597	0	0.0612418	0.440956	0.0934368	0.246992	0.0217315	0.91366	0.210071	0.807162	0.277007	0.30471	0.13165	0.0553478	0.0731247	0.2253	0.066799	0.158694	0.208046	0.559354	0.0665088	0.221661	0.136225	0.136783	0.0975302	0.0589668	0.0152168	0.524716	0.513041	0.0699213	0.468212	0.3936	0.0430171	0.386364	0.0802345	0.357184	1.08608	0.263107	0.111199	0.630008	0.102384	0.021122	0.542226
K00485	1.4	1.97624	4.01957	3.85047	1.32842	3.54456	1.34598	2.91718	9.75223	1.04517	1.0355	2.02646	1.31354	2.54493	1.40243	2.07895	1.57375	2.73288	1.82858	1.13471	1.67194	1.31538	1.80048	1.16517	1.82614	1.52502	2.53496	1.32948	1.49371	10.7315	2.55406	1.73962	1.39924	1.97986	13.4715	1.0452	2.64959	1.60921	2.46746	3.62651	1.41728	2.82645	1.79669	7.43919	3.59775	2.48022	2.17316	2.27967	1.89987
K00486	0.613515	0.35749	0.25929	0.300707	0.473558	0.216696	1.32572	3.52162	0.190775	0.12192	0.401721	0.332979	0.280387	0.161157	1.05148	0.444395	1.07646	0.510455	0.390206	0.372217	0.50885	0.465625	0.257307	0.175924	0.496434	0.336523	4.16706	1.38684	0.83959	0.327329	0.636858	0.47475	0.153534	2.09938	0.659713	0.185009	2.00232	1.36521	0.319344	0.211823	0.274781	0.579089	0.6565	0.527181	0.242417	0.474822	0.496558	1.1152	0.416691
K00487	0.396148	0.255802	0.396186	0.127498	0.30439	0.0221716	0.0476886	0.996439	0.126064	0.0835516	0.173037	0.109137	0.0217117	0.0373034	0.108926	0.141888	0.416661	3.66646	0.100901	0.0254742	0.058167	0.151025	0.286995	0.0913758	0.0943371	0.129304	0.0981689	4.7505	0.399837	0.3903	0.352709	0.311252	0.258856	0.0987976	0.0495032	0.20732	0.106386	0.900307	0.135857	0.878454	0.0460804	0.31076	0.133199	0.250767	0.178894	0.185063	0.090802	0.192569	0.0749732
K00488	0.336139	0.337256	0.368706	0.286495	0.659853	3.66449	1.02218	2.12032	0.721622	1.02527	0.312562	0.286982	0.211028	1.23036	0.987637	0.910099	0.325568	0.813329	0.842309	0.0680365	0.488227	0.998569	0.758618	0.281983	0.399987	0.900318	0.169472	0.404597	0.64279	0.178335	0.785925	0.831459	4.89204	0.832851	0.0219634	0.174369	0.229937	0.286994	0.104285	0.381343	0.489619	0.751326	0.630984	0.478987	4.65515	0.932868	0.0501415	1.02936	0.40277
K00489	0.293312	0.573519	0.560659	0.254833	0.511161	0.220579	0.431232	0.785328	0.264382	0.340887	0.353958	0.206789	0.495065	0.583304	0.53184	0.380968	0.62348	0.446032	0.416277	0.442337	0.351013	0.24626	0.618287	0.254477	0.325209	0.449481	0.639489	0.103975	0.224034	0.125905	0.532972	0.488355	1.60425	0.353324	0.695263	0.252242	0.211902	0.938417	0.178914	0.162594	0.402543	0.433903	0.722019	0.496051	0.308215	0.279295	0.21876	0.444071	0.594432
K00490	0.0229285	0.0178792	0.0990151	0.0148585	0.0529082	0	0	0	0	0.134853	0.0454306	0.033525	0.0198671	0.00432333	0.00127076	0.0143488	0.00468712	0	0.0146487	0.00890854	0.0381806	0.0349402	0.023593	0.0299421	0.0161641	0.0112195	0	0.0211325	0	0.00123737	0.0145028	0.0162426	0	0.00969485	0	0.00563984	0	0.0655403	0	0.00987451	0.00548686	0.0183227	0.00348258	0.00243767	0	0.00394177	0.00347279	0.00933911	0.0087984
K00491	0.199364	0.0783277	0.0961169	0.0655817	0.127566	0	0.223969	0	0.0124124	0.437712	0.0790278	0.0321416	0.0743116	0.34235	0.312763	0.00210375	0.34098	0.16384	0.121685	0.01016	0.0850331	0.0952463	0.0192714	0.0834473	0.0627605	0.124051	0	0.130075	0.207759	0.0530824	0.30906	0.351333	0.403377	0.185624	0.0678293	0.0208293	0.409806	0.0700855	0.0208147	0.0299351	0.0664231	0.0870201	0.0142149	0.181402	0	0.292386	0.112998	0.414972	0.214688
K00493	0.119622	0.00180888	0.00981469	0.00669145	0.352272	0	0	0.00229195	0	0	0	0.248609	0.0476149	0.00186727	0	0.00114623	0	0	0.00119383	0.0142433	0.00118763	0	0	0.013571	0.0188973	0	0	0.00967539	0.000910979	0.023865	0.00229582	0.00277863	0	0	0	0.099713	0.00407775	0	0	0.00491329	0	0.00104483	0	0.00420189	0	0	0.00103177	0	0.228589
K00496	0.715542	0.43707	0.473368	0.431102	0.504799	0.14222	0.264393	0.480513	0.0922334	0.215922	0.130783	0.102667	0.158619	0.387796	0.291409	0.70721	0.909157	1.10475	0.166249	0.0716167	0.321103	0.569355	0.244352	0.201213	0.317227	0.592425	0.191996	2.69828	0.302578	0.130375	0.544403	0.38301	0.462593	0.772133	0.629917	0.215663	0.318819	1.27845	0.124849	0.192481	0.176838	0.339607	0.346374	0.207344	0.760162	0.359901	0.290066	0.413828	0.159118
K00497	0.134701	0.143905	0.13631	0.0273098	0.0844436	0.0250682	0.0435204	0.00821748	0.0263862	0.0987454	0.0299055	0.00292298	0.0164292	0.0997897	0.0580958	0.20723	0.589567	0.0745739	0.149052	0.00885693	0.0989315	0.226909	0.0695528	0.0203373	0.0543261	0.100808	0.21746	0	0.0332508	0.0545116	0.195011	0.33356	1.00237	0.101825	0.0714286	0.0157397	0.00702003	0.78153	0.0698317	0.0232842	0.0424429	0.0639511	0.0451245	0.236605	0.0103014	0.102515	0.100371	0.296289	0.248923
K00498	0.0952691	0.377377	0.0117609	0.011132	0.429579	0.0263572	0.0529071	0.106282	1.99311	0.0759283	0.348125	0.50196	0.213725	0.00862142	0.944882	0.0455207	0.01103	0.0204823	1.06012	0.368598	0.162951	0.165259	0.23004	0.324414	0.452601	0.156626	0.0418366	0.166511	0.234261	3.21445	1.15076	0.169389	0.00777915	0.0119639	0.0392629	0.604336	1.37532	0.420388	0.180103	2.39513	0.213748	0.773089	0.794516	2.19257	0.276386	0.042655	0.259868	0.0679629	0.152039
K00499	0.408224	0.61107	0.27562	0.164144	0.496697	0.335501	1.34296	3.72714	1.84303	0.573163	1.0238	0.297106	0.173892	0.901666	0.880184	0.476845	0.342389	0.809375	0.510327	0.24255	0.321788	0.335456	0.815664	0.419281	0.531295	0.304872	5.89258	0.315878	0.523147	0.863255	0.738602	0.35292	8.27638	0.767079	3.14973	0.683039	0.770372	1.3571	0.663718	2.76517	0.660308	0.55739	0.382068	0.845377	4.69316	0.499596	1.56211	0.642036	1.25396
K00500	1.06633	1.05002	0.79563	0.867032	1.47391	3.24882	3.81966	9.37059	3.98933	1.22509	0.364017	0.667604	0.502039	2.71691	1.92188	0.853088	2.23636	3.61471	0.90725	0.679462	0.513863	0.691277	1.45307	0.540476	0.95629	1.73046	13.7041	8.19454	1.09161	0.764803	1.4876	1.01255	12.4942	2.71255	4.27706	0.484635	2.09272	4.07682	0.252472	0.862276	0.405065	1.79787	0.563297	1.71062	11.7906	2.28141	0.553544	2.39713	0.922052
K00501	0.596418	0.540187	0.391857	0.257158	0.814729	0.571017	0.431779	1.246	0.130717	0.362439	0.557063	0.263804	0.314568	0.554445	0.908749	0.607537	0.389549	1.11421	0.216702	0.431758	0.39739	0.666978	0.55903	0.322965	0.392513	0.89468	0.474155	0.762267	0.287403	0.280174	0.448328	0.202682	1.01061	0.732367	0.325573	0.516558	2.61627	0.427323	1.33068	0.600523	0.809288	0.473421	0.575385	1.08924	1.11098	0.969391	0.423435	0.480746	0.389256
K00502	0.435724	0.772689	0.550209	0.363208	0.352518	1.88095	2.87314	1.93682	0.82406	0.331443	0.629541	0.246623	0.271508	0.962209	1.15385	0.213031	1.09334	0.868135	0.264493	0.380803	0.236466	0.562503	0.218221	0.270821	0.282738	0.969783	0.0413617	1.68039	0.373146	0.488792	1.17255	0.693708	3.57023	1.0238	1.05352	0.318937	0.478788	2.22518	0.285155	0.305379	0.387646	2.00413	0.508308	0.605215	7.47756	0.618649	0.330802	0.836885	0.522102
K00503	0.0393831	0.135434	0.36709	0.0345861	0.280394	0.0392932	0.405698	0.196353	0.0277268	0.301201	0.0624581	0.0560163	0.100056	0.240306	0.402766	0.303527	0.529738	0.406678	0.187604	0.119475	0.129435	0.178375	0.0864724	0.0731099	0.162636	0.1241	0.234534	0.0210263	0.0763112	0.0615234	0.194997	0.24261	0.683483	0.325242	0.728062	0.212362	0.0915836	1.16602	0.273723	0.123	0.12012	0.142753	0.164162	0.332433	0.00970544	0.29489	0.166574	0.235367	0.181777
K00504	1.67144	1.21839	1.27118	1.36481	2.174	2.32624	2.3774	7.45969	4.51863	0.848315	0.46498	1.8153	0.751552	1.23835	1.78173	1.41939	1.58355	1.45427	1.02362	0.962374	1.2738	0.873891	0.732614	0.532498	0.393829	1.42579	1.28095	0.75848	1.07934	5.06168	2.87534	1.53207	11.0986	2.61885	2.92904	0.420115	3.14876	3.0648	1.11279	0.851748	0.714137	1.43819	1.15668	4.01025	2.11609	2.90501	0.354205	2.75985	1.72754
K00505	0.886478	0.613607	0.630158	0.417474	0.855002	2.75175	1.39042	4.11918	3.92377	0.456384	0.600175	0.336388	0.532115	1.32672	1.26895	0.399796	2.47698	0.692389	0.480545	0.219437	0.869568	1.24183	0.657257	0.368135	0.323458	1.01761	2.29172	0.493964	0.500111	1.16112	1.32265	0.711651	7.9079	1.89575	1.11561	0.368415	1.00462	1.03738	0.452981	1.07307	0.723858	0.82456	1.32157	0.686862	2.24891	0.851166	0.358402	1.098	1.53594
K00506	0.188422	0.153694	0.281458	2.24163	0.0375822	0.0635576	0.0600839	0.232898	0.0123651	0.0743591	0.148125	0.213645	0.0995405	0.0584574	0.596851	0.407624	0.229542	0.302692	0.217203	0.281074	0.0742642	0.121714	0.305065	0.598619	0.690181	0.225775	0.0081864	0.26061	0.151339	0.165693	0.134354	0.120848	0.0310217	0.198988	0.405189	0.120754	0.22963	0.434907	0.404585	0.11433	0.153571	0.558282	0.239465	0.159169	0.186155	0.0774264	0.399144	0.180904	0.167068
K00507	2.54629	3.3031	2.61345	1.94554	4.06088	5.25957	2.83724	7.01891	7.77781	1.41639	2.38253	3.02018	1.1524	2.70003	5.3527	2.01292	4.36418	4.54973	3.11567	1.23242	1.85408	2.21685	2.3681	1.68389	1.82644	4.50961	12.8598	1.4668	2.36045	5.18423	3.90414	2.84962	7.38192	4.68305	7.5027	1.64911	3.07701	5.0514	1.83172	1.67307	1.32519	1.89995	2.18886	2.76629	14.1835	2.74778	1.65742	4.53967	2.45102
K00508	0.305623	0.56277	0.217995	0.137107	0.870972	0.409113	1.16809	3.04384	1.10557	0.327327	0.380119	0.272529	0.174738	0.990748	0.89349	0.250269	0.333949	0.64824	0.466778	0.490737	0.711913	0.71854	0.158407	0.207197	0.359199	0.349785	0.416014	0.1124	0.203115	0.487007	0.239346	0.636436	5.01838	1.45074	0.838867	0.141017	0.343053	1.74981	0.158707	0.78582	0.352407	0.8471	0.250888	0.627628	23.0982	0.417038	1.36609	1.06214	0.172387
K00509	0.205858	0.186678	1.13152	0.207367	0.305164	0.720137	0.190284	0.587564	0.244747	0.154117	0.381345	0.218141	0.161132	0.163706	0.0484361	1.2398	0.122409	0.61094	0.256137	0.262818	0.146142	0.830732	0.376905	0.715974	0.454791	0.158109	0.35439	1.64427	0.465544	0.118212	0.0712333	0.144703	0.0771084	0.383698	0.953577	0.530399	1.47203	0.152275	2.60956	1.21617	0.328682	0.192363	0.0837039	0.267299	7.2341	0.227985	0.200723	0.209212	0.28004
K00510	0.0740974	0.112895	0.243175	0.0326956	0.161197	0.00494387	0.0430281	0.597081	0.0752156	0.148771	0.130444	0.0629667	0.108744	0.14092	0.0941282	0.187632	0.0662056	0.0434072	0.103439	0.283744	0.0609221	0.08081	0.377603	0.410313	0.130923	0.108971	0.0474223	0.111031	0.154955	0.0188292	0.124051	0.0536298	0.880182	0.10962	0.0750786	0.0632921	0.0737062	0.222361	0.00979283	0.187999	0.140223	0.176302	0.11792	0.185699	0.0152879	1.01776	0.0973576	0.0667183	0.155001
K00511	1.42334	1.39888	1.26517	0.909133	1.70505	4.64275	3.99337	12.0078	4.66453	0.696587	0.616148	1.35358	0.99282	2.84883	2.06699	0.937015	2.19024	4.45941	0.648806	0.561096	0.890549	1.72638	1.30008	0.55697	0.49774	1.6791	33.8115	3.47548	1.29733	8.49173	2.44611	2.27248	23.5723	3.55753	7.91874	1.19215	2.31173	1.73072	3.96122	0.919767	0.670589	1.74881	0.800641	2.63911	21.9408	3.1584	0.497464	2.11228	1.73608
K00512	0.372341	0.447819	0.128315	0.0394347	0.359469	0.501439	0.530318	0.501266	1.77664	0.215928	0.168463	0.458918	0.479858	0.183607	1.08739	0.325564	0.533372	0.431702	0.260573	0.256496	0.184483	0.226777	0.176266	0.204159	0.198309	0.134131	0.102104	0.231596	0.0824047	1.09481	0.299884	0.163256	0.0426335	0.638424	0.723918	0.246396	0.578378	0.241399	0.0302111	0.5023	0.388395	0.225326	0.245922	1.11088	0.137287	0.492227	0.180358	0.392906	0.240213
K00513	0.347884	0.491237	0.704508	0.0812358	0.290523	1.48181	0.484796	2.95727	1.27122	0.266926	0.194433	0.339952	0.0588741	0.507091	1.51765	0.20665	0.612833	0.586567	0.117114	0.0586054	0.137348	0.0952059	0.227292	0.0933666	0.11118	0.188857	5.37754	0.225142	0.342217	0.499122	0.425783	0.838508	8.00998	0.730024	4.4459	0.135933	0.522847	1.9829	0.0763338	0.180407	0.137396	0.464757	0.167191	0.433193	5.45696	0.876864	0.16721	1.9624	0.431692
K00514	0.30305	0.262216	0.663883	0.0781417	0.0743426	0.11521	0.0755644	0.121767	0.822703	0.0308971	0.288395	0.131629	0.046729	0.446345	1.45935	0.0491341	0.454141	0.0493872	0.0894838	0.103664	0.0339223	0.11282	0.286447	0.0865504	0.143846	0.0203197	0.0190865	4.10996	0.0858709	3.27818	0.171458	0.086098	0.0544161	0.0427207	1.19133	0.206203	0.379529	0.854096	2.52677	0.90284	0.108886	0.0265539	0.0690893	0.599296	0.218908	0.0523571	0.178792	0.0574518	0.0529331
K00515	0.929168	1.8092	0.457068	0.233949	0.797102	0.266241	0.784636	1.19677	1.24308	0.818606	0.514851	0.384238	0.10278	0.392615	1.08275	0.519158	0.888515	1.31735	0.461627	0.146665	0.277841	0.787215	0.236337	0.174785	0.591377	0.846893	0.508506	0.417222	0.707481	1.58689	1.59965	0.411886	1.04032	1.51111	3.33404	0.268871	0.705484	1.06679	0.401189	0.219498	0.423782	0.481563	0.23023	1.63066	1.35292	0.801837	0.292167	0.84081	0.448331
K00516	0	0	0	0.00380134	0	0.028268	0	0.0221508	0	0	0	0	0	0.00234671	0.157924	0.00221558	0	0	0	0	0.00149256	0.00160916	0	0	0.0115989	0	0	0	0	0	0	0.00149097	0	0	0	0.00167714	0	0.00232259	0.0110747	0.00502114	0	0	0.00214782	0	0	0	0	0.0108381	0
K00517	0	0	0.019318	0.00346133	0.0058688	0	0.00371969	0	0.0053624	0.0487433	0.0503671	0.0312825	0.00450233	0.0285642	0.00156543	0	0	0	0.0466456	0.00547672	0.0281874	0.0440645	0.0530453	0.0477554	0.143889	0.163886	0	0	0.0188639	0	0.0011899	0.00193149	0.00654587	0	0.0172108	0.045415	0.00424351	0.00423727	0	0.0162738	0.00605235	0.00216611	0.00576591	0.0096653	0	0.00492246	0.00427178	0.00462413	0.00231
K00518	0.0959262	0.0236257	0.0934401	0.112721	0.112226	0	0.0266833	0.035078	1.57603	0.00483627	0.0874318	0.119139	0.0195828	0.0139036	1.09493	0.0512239	0.137981	0.957908	0.267139	0.24355	0.00884301	0.03569	0	0.0575942	0.136834	0.0670654	0.0373815	0.245436	0.139935	0.0466653	0.0231402	0.0332532	0	0.0157578	1.06142	0.0464731	1.35316	0.161074	1.69292	0.00568024	0.0825627	0.0438573	0	1.02285	0.0598259	0.150425	0.130072	0.114013	0.0112307
K00520	0.188595	0.229667	0.560323	0.135196	0.286469	0.142932	0.106591	0.671234	0.0157087	0.101532	0.104908	0.497966	0.0985289	0.207284	0.489187	0.191378	0.408731	0.443888	0.227737	0.325346	0.217678	0.29251	0.607629	0.185644	0.192714	0.15594	0.0291725	0.231643	0.485702	0.147449	0.106357	0.279376	0.230547	0.200955	0.25076	0.437161	0.532785	0.24706	1.07225	0.254994	0.197542	0.212457	0.218691	0.233153	0.48796	0.376735	1.19884	0.674169	0.485196
K00521	0.515784	0.858919	0.755838	2.22729	0.963777	1.86323	0.934353	1.43159	0.486906	0.447958	0.139926	0.316624	0.121305	0.672899	0.714065	1.03235	0.715024	0.70691	0.658765	0.479965	0.315513	0.719382	0.23108	0.145821	0.23539	0.413745	3.23844	0.770798	0.511743	0.447316	0.395237	2.06472	5.4975	1.19755	2.37913	0.286447	0.366989	0.451098	0.377229	0.280081	0.260863	0.256945	0.248164	0.643051	2.85358	0.848529	0.70931	1.43321	6.60802
K00522	0.506094	0.600393	0.537718	0.563891	0.408713	0.537699	0.86078	3.89211	2.03511	0.499178	0.437316	0.391037	0.105087	0.951333	0.430327	0.826194	0.276752	0.373901	0.241746	0.353445	0.205834	0.656983	0.989297	0.319796	0.451328	0.334949	3.44894	0.981781	0.581249	0.457147	0.656072	0.735828	0.67449	0.73728	1.57662	0.197241	0.51475	0.354449	0.414312	0.734932	0.197588	0.381821	0.712154	0.279061	3.17484	1.14986	0.320723	0.796177	0.541852
K00523	0.137107	0.0530531	0.240343	0.182838	0.433873	2.25959	0.964384	0.517995	0.0927381	0.279491	0.295964	0.159983	0.105325	0.030995	0.686559	0.253946	1.00459	0.449868	0.239584	0.154051	0.199425	0.214221	0.408282	0.0793392	0.0520285	0.13837	0.612804	0.0784297	0.288486	0.141147	0.333852	1.12053	0.467432	0.485214	0.549377	0.139768	0.171406	0.282115	0.321472	0.244724	0.152358	0.324546	0.115034	1.55236	0.428158	0.530388	0.0941616	0.154322	0.350944
K00524	0.525225	0.374774	0.545975	0.199914	0.467696	0.288534	0.37454	0.780786	0.274697	0.236532	0.204192	0.337213	0.106463	0.189065	0.570976	0.534646	0.333728	1.06305	0.303793	0.206774	0.227559	0.213419	0.476267	0.137079	0.220652	0.322016	0.71579	0.102264	0.366103	0.141876	0.172767	0.653548	0.089555	1.10088	2.24442	0.3908	0.860969	0.797372	0.0593517	0.344925	0.196707	0.30328	0.144202	0.291439	0.774416	1.33726	1.64716	0.274768	0.605737
K00525	17.8473	18.0446	24.1054	27.3992	21.262	43.192	24.0878	48.0805	53.1455	15.983	11.1789	16.4001	14.7686	28.8694	42.8644	22.8583	28.6114	28.8211	16.2169	14.7282	14.3726	23.2156	14.6763	12.1427	17.0839	26.3987	56.5345	18.456	17.2168	46.9689	30.4336	24.8117	79.501	37.2925	42.7665	14.5602	35.4277	33.9856	36.1616	25.1293	14.2585	22.3449	22.0855	35.1925	48.3164	35.1168	18.9258	28.0067	19.2115
K00526	4.46464	5.24221	6.52248	5.39822	7.03244	7.83607	6.79676	23.4323	7.43734	4.42418	3.29288	4.6986	5.47463	10.112	10.6649	7.44626	8.52983	7.52975	5.96822	3.51703	3.76127	5.71928	5.67435	3.63565	4.11005	8.33959	23.17	5.82927	5.87982	12.9417	8.37757	6.15004	22.9879	8.58885	17.4377	2.93359	4.74373	9.54634	3.45577	7.59813	2.85266	9.80595	7.57214	7.43928	13.2614	12.2157	5.30369	8.55238	6.19436
K00527	0	0	0.00652715	0	0	0.0143918	0	0	0	0.00687383	0.00188877	0.00838961	0.00418498	0	0	0	0	0	0	0.0265385	0	0.00178219	0.00158794	0.000759483	0.00274171	0	0.0429447	0	0.00109984	0	0.00416467	0.00111823	0	0	0.0175783	0.00257655	0.0288509	0	0	0	0.0735606	0.00144619	0.00751397	0	0.00336893	0.0018852	0	0	0
K00528	5.75383	4.82296	8.58096	6.03172	7.70803	13.0659	9.37115	18.8963	12.0747	4.26872	3.98006	4.32971	5.4089	7.80683	12.2651	5.73644	8.54053	12.997	4.22582	5.08412	4.31208	8.06335	5.88143	3.59121	5.34111	6.3813	30.3689	11.9447	5.4097	12.1847	7.12787	5.53018	46.0356	11.4046	16.7235	3.56018	8.43843	9.7114	8.38313	6.95702	4.14635	6.29027	6.46664	12.1482	36.8815	11.9446	4.67996	8.28222	6.33327
K00529	0.381491	0.629716	0.481644	0.217622	0.28842	0.524672	0.443989	0.805495	1.33235	0.243605	0.310497	0.107308	0.416912	0.311456	0.755392	0.118048	1.01498	0.856754	0.171955	0.0866341	0.305194	0.319993	0.555372	0.128153	0.269662	0.200567	0.110449	0.50666	0.215108	0.16552	0.255445	0.535033	0.656427	0.57361	0.451447	0.13142	0.811937	0.272176	0.390167	0.145535	0.304987	0.209316	0.315248	0.478617	0.782516	0.675948	0.269361	0.243153	0.341921
K00531	0	0	0	0	0	0	0	0	0	0	0	0	0	0	0	0	0	0	0	0	0	0	0	0	0.0023659	0	0	0	0	0	0	0	0	0	0	0	0	0	0	0	0	0.625367	0	0	0	0.601644	0	0	0
K00532	0	0	0	0	0	0	0	0	0	0.00107733	0	0.00034027	0	0	0	0	0	0	0.000661449	0	0	0	0	0	0	0	0	0	0	0	0	0	0	0	0	0	0	0	0	0	0	0	0	0	0	0	0	0	0
K00533	1.35982	3.58242	1.2795	0.851344	1.39529	4.47113	1.57554	3.44836	5.27833	1.18665	0.472073	0.437007	1.44126	2.23172	1.55227	1.203	2.1277	3.1483	1.42369	0.744744	1.15103	1.5472	1.45781	0.576824	0.740096	1.86942	2.45701	6.9003	1.55844	1.18054	1.21175	1.89696	4.59051	1.28283	3.54082	0.600584	0.377374	0.799969	3.73724	0.83454	0.721448	2.71422	1.2595	6.69363	1.23929	1.2996	0.529122	1.7035	1.76605
K00537	2.38271	2.65501	3.21112	3.26478	2.26692	3.09631	2.39956	5.2934	3.47665	1.74168	2.44973	1.86886	1.75097	4.14736	3.12957	3.25692	3.42029	2.68494	1.58668	2.82436	1.85403	2.08708	3.26473	1.69509	1.24205	2.51372	12.6792	3.26703	5.73143	2.01572	3.97816	1.27036	10.7483	3.06494	6.68026	1.3941	2.49446	1.62474	2.10555	2.72507	1.57759	1.97948	1.57072	3.93067	4.11067	3.11788	2.99349	2.56916	1.74807
K00541	0.546051	0.0411134	0.0125333	0.0308935	0.120547	0.0142402	0.00841306	0.270184	0.0537187	0.020358	0.0766477	0.0539244	0.0601435	0.359366	0.157896	0.0676695	0.0911951	0.0069571	0.0691725	0.116527	0.0864775	0.0671292	0.0948543	0.0304829	0.0596259	0.0950163	0.174832	0.0300999	0.150467	0.139938	0.037524	0.0636317	0.116763	0.0435311	0.0627218	0.030035	0.334268	0.074148	0.362335	0.0669106	0.231997	0.0635625	0.0997414	0.0426639	0.0209798	0.0166907	0.0220572	0.064656	0.0234058
K00542	0.22093	0.664575	0.707005	0.0622971	0.0500594	0.0714132	0.340964	5.56903	0.0792532	0.089834	0.0817798	0.0280304	0.0564345	0.066448	0.783763	0.216721	0.0871023	0.820458	0.148659	0.206554	0.049431	0.447665	0.0747739	0.142338	0.112701	0.158374	5.12557	0.0338521	0.104468	0.210785	0.628011	0.208437	8.75545	0.716653	2.2162	0.0600807	0.496052	2.29373	0.201182	0.0706255	0.108876	0.0861345	0.111666	0.247703	3.77911	0.412306	0.45613	2.46299	0.0494273
K00543	0.0340089	0.793424	3.94079	0.0564761	0.110726	0	0.0907386	0.0067361	0.00397449	0.674625	0.067366	0.072366	0.0839972	0.152174	1.04393	0.0935575	0.359694	0.225296	0.193907	0.102458	0.246968	0.115883	0.246834	0.0658641	0.222493	0.263512	0	0	0.384133	0.0709908	0.0214253	0.0648403	0.124258	0.344698	1.74435	0.226186	0.249754	0.588006	0.0137311	0.225694	0.00245559	0.186272	0.0821659	1.61626	0.0351731	0.191471	1.10651	0.498861	0.148051
K00544	0.0727902	0.568109	0.209977	0.190679	0.330029	0.273824	0.172276	0.0127595	0.0729918	0.191788	0.262095	0.2095	0.324776	0.468509	0.349191	0.226247	0.380871	0.378759	0.336392	0.150426	0.136567	0.173778	0.151477	0.502759	0.0965835	0.175987	0.355973	0.0159998	0.327036	0.104841	1.15426	0.409537	0.0440945	0.993162	0.673755	0.0824813	0.36282	1.05569	0.272534	0.258667	0.240693	0.432253	0.172293	0.463612	0.915218	0.681013	0.435973	0.238529	0.0849538
K00545	0.365805	0.643475	0.650739	0.0340965	0.0184282	0.0405671	0.0137957	0.0312627	0.0756572	0.262716	0.706137	0.235305	0.439516	1.28954	0.18182	0.97642	0.0212534	0.67767	0.16889	0.323539	0.299213	0.214942	0.191156	0.175567	0.30954	0.25416	0.0111715	0.0110087	0.12091	0.0407374	0.403392	0.153903	0.00563514	0.445433	0.0205059	0.0736776	0.0274917	0.00870762	0.114792	0.346573	0.125469	0.0494127	0.165978	0.041649	0.0129892	0.860716	0.150406	0.297271	0.0812034
K00546	0.182245	0.16538	0.0699244	0.0502063	0.43551	0.0112526	0.0569878	0.0765427	0.0140842	0.169791	0.17205	0.155537	0.0403358	0.217234	0.35374	0.168628	0.0179164	0.179708	0.106698	0.111063	0.216769	0.143319	0.22394	0.0431448	0.343863	0.106005	0.0150612	0.0288728	0.126626	0.0356153	0.0448734	0.13059	0.0273598	0.325868	0.155543	0.0573719	0.0741952	0.244596	0.0107972	0.0848141	0.101922	0.0295865	0.0322376	0.045443	0.0257231	0.116873	0.0681031	0.0201045	0.031518
K00547	1.45622	1.40288	3.01289	0.89794	2.73466	4.17101	3.11159	5.42148	5.4456	1.44535	1.61236	1.06031	0.649492	2.67397	2.29448	3.18738	3.46179	3.26396	1.30059	0.728062	1.27747	1.7975	2.25396	0.961142	1.46209	2.6094	3.96502	2.44787	1.47066	2.1403	2.78186	1.13708	17.6149	3.06678	1.32948	1.15849	2.25415	3.35188	4.27444	1.62136	1.22333	2.14653	1.95195	1.90012	8.71743	2.22528	1.99308	2.61997	1.2247
K00548	14.6892	17.9772	19.6005	17.672	20.0988	42.6592	29.372	53.4539	56.954	14.6297	13.2387	13.4912	17.7124	25.0998	31.1744	18.8652	25.9017	31.7024	15.2319	14.756	15.5677	17.0321	26.3663	12.1317	13.0781	22.1133	59.2227	22.6677	15.6	41.4322	22.5608	25.2761	85.3218	34.4245	40.5876	13.2006	29.5558	25.8238	28.3273	17.1273	15.7993	16.2956	15.2865	27.7794	53.4237	29.9436	20.7774	23.777	23.8906
K00549	4.90096	7.86246	5.18009	4.38335	7.01298	5.53782	5.25621	9.83456	4.79907	3.08927	2.64375	3.88007	2.33676	5.76751	6.6014	4.75918	5.31301	5.24423	3.93079	2.73969	3.4562	4.17721	4.63908	2.50373	3.06005	6.55304	6.17876	9.23546	3.40059	3.45477	9.85079	4.8505	7.67794	5.76062	6.12486	2.70232	4.37839	8.43589	4.3667	4.88547	3.3187	5.15264	5.21084	4.04507	14.202	5.88166	7.2821	6.42987	4.24266
K00550	0.111163	0.0154582	0.0331927	0.0125125	0.0302342	0.197573	0.0316721	0	0.003801	0.000708461	0.0243632	0.00341944	0.0172424	1.29907	0.00111422	0.00421449	0.0123716	0.0274665	0.016918	0.0175268	0.0203395	0.0180872	0.014804	0	0	0.0075473	0	0	0.0087654	0.00231168	0.321204	0.0812184	0	0.0462126	0	0.00191522	0	0.0913801	0.0883997	0.0167591	0.0286468	0.0876954	0.00660606	0.335127	0	0.0525665	0.0199685	0.00218942	0.0405609
K00551	0.521165	0.373031	0.505645	0.223749	0.80295	0.00636941	0.188916	0	0.00217651	0.412231	0.159119	0.312206	0.246815	0.00961393	0.215145	0.694182	0.41554	0.347149	0.328009	0.0662754	0.207637	0.129258	0.132719	0.132921	0.160963	0.0988634	0	0.128871	0.308228	0.161693	0.158054	0.0960039	0.0154065	0.1637	0.741572	0.0856557	0.102068	1.3119	0.00754616	0.226347	0.0678343	0.439369	0.487826	0.0421043	0	0.201145	0.72256	0.742459	0.279857
K00552	0.190815	0.909331	0.248433	0.112741	0.201977	0.259811	0.121678	0.0359724	0.0264335	0.310253	0.105237	0.0295366	0.0712571	0.250248	0.498533	0.388145	1.4669	0.30072	0.341286	0.0683655	0.291258	0.595517	0.241678	0.108295	0.147903	0.186388	0.442744	0.0570612	0.380328	0.0670964	0.227258	0.607469	0.04584	0.403611	0.0804268	0.095163	0.119871	2.14967	0.194786	0.158202	0.167398	0.257168	0.171358	0.436428	0.0414001	0.243962	0.147373	0.0330321	0.265603
K00553	0.181491	0.0767836	0.38845	0.147314	0.113541	0.0305732	0.017406	0.0233248	0.0096681	0.0708461	0.0860486	0.183294	0.0153053	0.08973	0.0705087	0.21113	0.251389	0.0257838	0.165497	0.0732939	0.0540638	0.22834	0.105201	0.0499341	0.252336	0.0683664	0.0927189	0.0456631	0.0642851	0.0212176	0.0137679	0.147493	0.00345318	0.355114	0.0373238	0.0331671	0.0397747	0.602557	0.0306207	0.0062914	0.0427384	0.155316	0.0300017	0.170087	0	0.0755221	0.21966	0.030343	0.0304853
K00554	7.534	10.8874	13.7528	8.90084	9.08267	13.6086	9.56024	29.7665	26.898	6.0594	5.83109	6.93868	9.343	8.32009	15.4877	6.41261	11.8559	15.5466	6.74986	6.74036	6.96058	9.4597	7.22393	5.51556	7.05935	9.63148	34.8532	6.12453	7.47365	18.1148	15.6023	10.0259	33.2237	15.3828	19.0401	5.65658	11.6342	12.7427	15.6411	11.4778	6.70695	6.55345	5.81888	15.1242	28.96	9.46443	10.6558	10.9	12.0564
K00555	1.1868	0.696512	0.801355	0.505946	0.800437	1.46715	1.6833	1.20761	1.57942	0.610067	0.3478	0.46815	0.408886	0.404273	1.49194	0.41121	0.648317	1.60372	0.408463	0.374042	0.491105	0.784274	0.465272	0.367486	0.455475	1.05792	2.50967	0.29838	0.619077	0.261307	0.526995	0.629269	1.53574	1.51316	3.85245	0.231323	1.50583	1.62333	0.432801	0.542583	0.489059	2.28932	1.22003	1.17421	4.32515	1.59951	0.381207	0.609222	0.442583
K00556	0.231471	0.304482	0.441272	0.421758	0.856742	1.25517	0.33417	0.729888	3.87607	0.223997	0.127797	0.493459	0.311401	0.578156	0.346585	0.389655	0.46895	0.863033	0.300206	0.240498	0.237381	0.414783	0.136417	0.125073	0.444072	0.688931	0.972689	0.609904	0.325853	1.37988	0.644837	1.08424	1.04665	1.33026	0.149485	0.155588	0.470284	2.00738	1.46381	0.146841	0.222495	0.225307	0.353184	1.84583	1.11549	0.507108	0.403579	0.600328	0.247035
K00557	1.40387	1.60432	1.88023	1.4017	1.60227	4.56136	2.31164	10.7761	0.890049	1.95786	0.555097	0.733321	1.12517	1.1068	4.13455	0.937832	1.8183	1.67608	0.927964	0.738873	0.639275	1.83211	1.21235	1.30832	0.470849	0.720918	6.13351	0.333482	1.72575	0.290399	1.35735	1.3553	19.412	2.77135	14.6014	0.342231	2.00649	5.4967	0.445184	0.735297	0.418244	1.8827	1.09983	1.94575	7.58909	2.21799	0.769424	4.1416	1.83376
K00558	55.8182	71.6132	72.176	74.4841	73.2339	133.519	88.8855	175.606	182.987	53.2541	45.7558	50.5079	60.3415	83.5536	134.222	75.652	89.8206	102.475	60.7454	54.472	51.1753	67.5705	56.4587	46.6986	53.5363	86.4412	165.833	121.075	57.1049	139.62	89.2293	61.4349	179.095	100.191	141.869	44.2884	95.6953	115.928	71.5959	67.577	48.4731	79.4102	69.0603	116.794	146.549	104.464	60.7823	102.584	67.3425
K00559	0.616178	1.58438	0.467135	2.05988	0.712302	0.35881	0.64227	0.597584	0.760105	0.425475	0.143608	0.24423	0.161264	0.693969	1.53756	0.756316	0.169458	1.36506	0.303137	0.351813	0.866529	0.184056	0.202608	0.411958	0.45146	0.506893	4.91234	0.20998	0.317765	1.53827	0.475948	0.278021	0.110084	0.689108	0.180156	0.524939	1.49003	0.336542	0.183923	0.430428	0.190114	0.294679	0.114654	0.234936	0.120612	1.2023	1.56769	1.51796	0.382408
K00560	8.88586	10.5044	13.5289	12.8888	15.5716	17.5216	32.1412	24.7433	32.4167	9.64987	7.007	8.90642	7.47217	17.0457	26.3275	12.8887	24.7838	18.0944	9.60975	5.60303	8.35537	11.8616	8.0989	8.83119	7.52475	14.0912	39.5297	16.2051	9.61017	24.6925	15.5599	12.5194	40.8517	18.4089	39.1216	6.61935	17.5399	24.2453	12.5986	11.0811	6.99528	14.8868	10.2752	25.7992	28.2831	17.5789	9.9434	17.577	21.5399
K00561	0.32268	0.19034	0.0674333	0.280177	0.724971	1.038	0.132738	0.0694572	3.38866	0.173719	0.144224	0.376791	0.145946	0.201724	0.059873	0.237801	0.111531	0.204678	0.10331	0.290827	0.142226	0.409714	0.345995	0.306735	0.245435	0.167468	0.548828	0.450236	0.223184	5.73423	0.134795	0.375747	0.0698605	0.238319	0.171018	0.522225	0.639038	0.0913801	0.0706643	0.0489291	0.430186	0.151436	0.22819	2.53525	0.927599	0.044264	0.138207	0.226292	0.114223
K00562	0	0	0	0	0	0	0.688624	0	0	0	0.00644375	0	0.332247	0	0	0.00944241	0	0	0	0	0.71148	0.00225514	0	0	0	0	0	0	0	0	0	0	0	0	0	0	0	0	0	0.00809494	0	0.340085	0	0	0	0	0	0.00533274	0
K00563	2.70343	3.80672	2.02496	1.22009	2.96364	9.71002	7.96956	17.5138	7.21426	1.5594	1.35868	1.16266	2.40988	3.80453	5.30295	1.09835	5.37384	5.08771	1.76053	1.16935	1.50312	2.42791	1.72035	0.820748	1.28279	2.66243	34.6284	2.82873	2.16902	4.12644	2.84885	4.35821	38.0525	5.72911	9.25625	1.05773	4.52647	1.90919	2.81099	1.61091	1.14965	2.38066	0.833699	4.98896	24.9652	4.77612	0.935029	2.99159	3.03999
K00564	1.05003	0.544081	0.427163	0.675422	1.47647	1.44375	1.41614	0.867992	0.119156	0.453632	0.756194	1.02738	0.677068	0.411969	0.386053	0.529055	0.928279	0.952009	0.755514	0.593105	0.52713	0.711313	0.729392	0.648606	0.803903	0.342217	0.189169	2.13158	0.429177	0.343463	0.533546	0.629009	0.445252	0.728344	0.94781	0.624842	2.24628	1.05419	3.13041	0.766694	0.690198	0.594392	0.453738	0.472386	1.41083	1.10197	0.563082	0.833106	1.13747
K00565	0.446369	1.08442	0.992104	1.37655	0.404009	1.17654	0.356707	0.300888	0.185271	0.500964	0.779465	0.412603	0.507963	0.21853	2.37908	0.91379	0.317943	0.705652	0.630581	0.668289	0.396989	0.825022	0.521779	0.290545	0.342266	0.980163	0.391862	0.345234	0.782609	0.283378	0.546236	1.30385	0.00739967	1.84946	1.36461	0.539038	0.834522	0.9065	0.574896	0.401194	0.568748	0.501861	0.393193	0.451462	0.94341	0.658438	0.300056	0.166478	0.392388
K00566	10.8819	12.199	16.515	10.9839	12.5678	29.648	13.9027	29.4008	48.377	10.8376	7.91688	10.376	9.08108	17.7238	19.4516	12.0191	15.3362	19.2402	9.23268	8.01874	7.19199	14.0524	13.2078	8.81079	12.5024	15.5531	26.7983	9.60888	10.5747	10.2704	14.1001	13.8314	32.4228	20.8051	31.2984	7.07292	16.4622	23.0171	9.40824	11.2027	7.48431	11.9919	10.5981	17.4901	32.5939	18.3788	13.8856	15.6108	13.2993
K00567	5.50428	13.7622	6.43666	5.08628	6.44553	16.337	8.86558	18.1236	14.6967	4.2553	4.72962	3.74887	3.2797	10.596	12.1411	4.17596	7.50924	7.88073	3.89341	4.63132	5.68318	6.28409	5.74493	3.00304	3.34775	6.1496	14.7576	7.96641	4.83028	14.7332	6.72665	6.81293	17.1565	9.82466	11.073	3.07918	6.50329	6.91605	12.1077	5.50687	4.22542	5.5202	4.05168	8.71118	16.884	7.44575	4.54835	5.0344	30.8523
K00568	2.0095	1.24527	1.50534	0.792189	1.92317	0.535106	1.59334	6.10665	3.32431	0.775045	0.678072	1.26862	0.61832	1.11117	3.54813	1.7351	3.5084	3.39402	1.23043	0.695176	1.64203	2.21515	1.18502	1.00771	1.2862	1.9379	13.9959	0.7573	1.43859	3.17367	1.84434	2.05539	11.6913	4.1172	2.20167	2.35452	3.69874	2.15604	3.66997	1.18074	1.25991	1.21075	1.06496	2.8923	13.0003	2.97088	4.77653	1.32946	0.806463
K00569	0.214864	0.430507	0.0246655	0.0627595	0.0869431	0.0364724	0.0337835	0.227085	0.00285469	0.0904137	0.529217	0.372434	0.21676	0.0446968	0.0223488	0.0747635	0.0148425	0.301453	0.0959692	0.100252	0.0891095	0.0648798	0.512101	0.202744	0.496263	0.0552933	0.644487	0.150087	0.225817	0.288586	0.108512	0.0542454	1.08358	0.122033	0.00678039	0.145218	0.100842	0.0669055	0.065682	0.101873	0.187215	0.0482914	0.0962317	0.201245	0.214444	0.0498625	0.0529034	0.0648468	0.069042
K00570	0.00103749	0.00272986	0.0368634	0.169592	0.00981328	0.161677	0	0	0.00236577	0.0393986	0.213965	0.0106934	0.534435	0.00379342	0.00334265	0.0211354	0.140665	0.00270504	0.0580408	0.0633274	0.0134812	0.00502359	0.146332	0.0187876	0.0233985	0.0188018	0	0	0.00378279	0.0157885	0	0.0236466	0.0545868	0.0129658	0.00539897	0.00304742	0.0723884	0.139905	0.0626027	0.0173044	0.0303229	0.0586887	0.0751465	0.0092195	0.00626353	0.00286588	0.0249449	0.0310516	0.0291468
K00571	11.9825	15.7619	14.7827	6.96071	15.1143	27.4437	20.8608	38.3276	31.1217	11.7414	9.89657	9.39553	10.4418	16.1008	29.7289	12.3421	25.1407	24.7473	13.6774	10.6731	10.8946	15.8246	13.1813	7.916	9.80402	18.8907	39.7522	26.7533	13.0817	18.6619	25.0403	18.8648	52.9164	22.4593	35.3056	8.2682	20.0357	27.8698	15.7402	12.9492	10.1798	18.753	13.5708	23.5435	29.3442	25.0275	10.6378	18.6786	14.0683
K00572	0.214573	0.520052	0.372587	0.0470442	0.10029	0.0436911	0.0993157	0.100986	2.34713	0.243178	0.298878	0.0507226	0.0375392	0.357036	0.27778	0.304499	1.39701	0.373087	0.227678	0.110057	0.456188	0.228092	0.505518	0.22473	0.125863	0.106537	0.743696	0.799423	0.729905	0.105263	0.24813	0.786476	14.3452	0.241369	0.207873	0.310196	0.0457918	1.70881	0.767105	0.245275	0.199391	0.23657	0.0953983	0.630312	1.72438	0.193699	0.11291	0.128304	0.0770862
K00573	1.43979	1.5509	1.87748	2.94335	1.32349	4.85438	2.23498	5.14709	1.44042	1.05993	0.794623	1.15558	0.505477	1.63652	2.5916	1.16365	1.25665	2.17876	1.63624	0.53528	1.50774	1.39045	1.27288	0.964114	0.57482	1.71371	4.08194	1.24566	1.8993	0.98094	2.11552	2.05888	8.41049	1.76233	9.67673	1.01053	1.09694	2.77936	1.01463	0.858866	0.633536	2.95297	1.58041	1.15052	9.53627	1.83784	1.60703	3.05598	0.800349
K00574	3.2831	3.5981	4.32001	3.93539	3.39188	5.62341	3.7809	8.71419	8.89908	2.86631	1.80369	3.65495	1.24658	5.9768	6.12523	9.0915	5.51003	5.04982	3.20127	2.72587	2.71918	4.42761	2.43833	1.71265	4.01541	4.62158	14.8735	4.44826	2.7361	10.8692	3.81542	4.50937	13.8132	5.64499	7.85768	1.8338	5.35599	4.98171	7.71824	3.17973	2.30535	3.69991	5.3795	8.18762	9.53932	4.42641	2.20479	3.14052	3.99891
K00575	2.80584	4.19277	4.14407	5.23231	3.6189	10.4913	5.06205	9.73497	13.85	4.11252	1.53321	2.49626	1.53532	4.68808	5.92532	4.918	5.68437	4.4843	3.12147	1.84576	3.17416	2.87115	2.29809	1.91105	2.07807	4.89938	7.17868	2.07486	2.26938	8.02584	6.2518	3.15846	8.56736	5.09699	6.44138	1.488	7.06412	6.22696	5.65351	2.32709	2.96526	3.94399	4.137	8.72309	6.10556	5.18442	2.3339	5.84891	3.46998
K00577	0	0.0507478	0.0143957	0.00654184	0.0526754	0	0.0157759	0	0	0.025165	0.0429504	0.0107269	0.0800833	0.00232988	0	0.0638464	0	0	0.0783091	0.203871	0.00514639	0.0360475	0	0.00212885	0.208494	0.0302661	0	0	0	0.0322772	0.0605732	0	0.00263732	0.0849994	0	0.0330666	0	0.0343227	0	0.0345668	0.0759295	0.0306313	0.0716639	0.319211	0	0	0.0453727	0	0.00734445
K00579	0.132709	0.0673366	0.0316597	0.0521239	0.0382396	0.0323323	0.0116404	0.788207	0.0423472	0.0343633	0.0941713	0.119284	0.0371822	0.309774	0.0353234	0.170739	0.148714	0.00766276	0.0142131	0.110857	0.0267377	0.0638878	0.0708041	0.0729449	0.0532328	0.106746	0.0144732	0.148423	0.0899314	0.0449963	0.118171	0.0370258	0.0120861	0.00471482	0.0680701	0.0284267	1.58682	0.190927	1.36948	0.0245305	0.559751	0.0222663	0.0546033	0.028313	0.212097	0.0376849	0.0509342	0.152015	0.0795321
K00580	0.130502	0	0.00492231	0.0541164	0	0	0	0	0.00119866	0	0	0.00200815	0.00172556	0.00887375	0	0.0203805	0	0	0.0101476	0.00254806	0.000599163	0	0.00595478	0.00723811	0.0120857	0.00659602	0	0	0.0209636	0.0111843	0.00660047	0	0	0	0.00434705	0.0567158	0.00284282	0	0	0	0.0583329	0	0.000928236	0.00211517	0	0	0.00258572	0.0129821	0.00372318
K00581	0.00751833	0.0458231	0	0	0	0.00823473	0	0	0.00343825	0	0.0215062	0.00121605	0.00237347	0.0440828	0	0.0113924	0.0126009	0.00491249	0.00409238	0.00701846	0.0058151	0.00313181	0	0.00385495	0	0.055685	0.00983724	0.942183	0.0476987	0.0459171	0.00456363	0.00306666	0.0309458	0.000802993	0	0	0.473873	1.16101	0.0301978	0	0.0055378	0.000547897	0	0.00103387	0.0719637	0.00218987	0	0.00493301	0.00738522
K00583	0	0	0	0	0	0.0223081	0	0	0	0	0	0.0112791	0.00243298	0	0	0	0.00156237	0	0.000989484	0.0391305	0.00098434	0	0	0.00705015	0.00157157	0.00257406	0	0	0	0	0.0115771	0	0	0	0	0.0320931	0	0.00918213	0.00243169	0	0.016858	0.00234449	0	0.00174526	0	0	0.0138786	0	0.00499369
K00584	0.213563	0.0824583	0.0437739	0.0427464	0.104536	0.497451	0.100946	0.912126	0.0406123	0.105801	0.0869453	0.0201931	0.00942117	0.0418706	0.924716	0.126225	0.129711	0.378135	0.281299	0.291389	0.109679	0.104278	0.08999	0.0493242	0.16294	0.167852	0.745663	0.0210381	0.122466	0.0273469	0.0688955	0.430676	0	0.233988	0.116483	0.0643291	0.994606	0.0407493	0.24383	0.0173103	0.17482	0.168714	0.138748	0.446634	0.298412	0.0397224	0.0229003	0.0556712	0.0539182
K00586	0.174167	0.736252	0.453176	0.204783	0.17077	0.378798	0.280311	0.719896	1.02305	0.270989	0.258275	0.0883141	0.694681	0.366196	0.798736	0.110164	0.392054	1.25312	0.144164	0.281383	0.188704	0.359674	0.212422	0.0951349	0.293684	0.697311	2.49538	0.229684	0.28908	0.466174	0.7568	0.276372	2.38645	0.644059	2.42989	0.16027	0.8783	0.740073	0.100254	0.171648	0.153764	0.464961	0.345738	1.4746	0.233587	0.358359	0.369795	0.368231	0.23189
K00587	0.612132	0.660935	0.451062	0.820648	0.935412	0.848086	0.210217	3.52851	3.82865	0.400193	0.508012	0.296727	0.557462	0.788611	1.86139	0.766821	0.144358	1.1873	0.661744	0.288311	0.40742	0.485304	0.472553	0.417608	0.36253	0.549974	0.207962	0.331748	0.489035	0.146202	1.45125	0.307976	0.625291	0.65452	0.575294	0.285928	0.707531	0.538016	0.451792	0.581907	0.263384	0.628636	1.1338	0.651502	0.930287	0.687478	0.496212	0.732211	1.12555
K00588	0.39464	0.57021	0.476405	0.494712	1.03692	0.49698	0.677935	1.11238	1.32888	0.596442	1.0909	1.085	0.53388	0.826571	1.1433	0.606216	0.355415	0.541658	0.313747	0.713812	0.375285	0.340537	0.995413	0.645515	0.761846	0.600238	2.20741	0.334521	0.863619	3.5029	0.579792	0.564124	1.11612	1.02548	0.946264	0.461636	1.78623	1.23235	2.24598	0.560288	0.58121	0.748504	0.466056	1.16381	1.99936	0.754393	0.424617	0.772193	0.407172
K00589	0.0283304	0.186496	0.0331987	0.0541028	0.18396	0.143569	0.118461	0.00519881	0.0173805	0.148502	0.0722788	0.0562506	0.0311527	0.112196	0.665021	0.123108	0.0445277	0.22554	0.108617	0.00565089	0.0297014	0.126126	0.0994423	0.073129	0.0740732	0.503186	0.00990509	0.149733	0.110862	0.0503007	0.0783097	0.0397084	0.00168864	0.367741	0.172197	0.0419231	0.0129295	0.195347	0.021872	0.0288506	0.0981215	0.0228333	0.025164	0.0951449	0.00481623	0.199202	0.0359484	0.129212	0.0310152
K00590	5.78486	6.90152	7.29567	6.39628	8.42506	15.6665	7.56541	10.7981	26.6047	6.17393	6.27026	7.28565	6.67913	7.99851	14.8389	4.91882	7.82681	13.0087	7.16027	4.45888	4.97646	5.8173	7.29718	4.87594	5.15165	10.6714	20.4386	12.2633	6.40968	22.204	13.1244	6.93456	14.1898	14.7565	10.6308	5.4635	10.5041	8.37824	11.8977	8.34639	6.3275	9.98265	5.36266	11.4488	5.72574	10.2499	7.60176	7.40927	8.16158
K00591	0.384798	0.21637	0.278314	0.24298	0.335549	0	0.931804	2.00385	0.0439717	0.284198	0.0794809	0.236103	0.126158	0.450425	0.44425	0.158962	0.348656	0.22848	0.187975	0.0564508	0.396143	0.444163	0.339824	0.061288	0.0404766	0.144133	4.79049	0.111586	0.214052	0.62496	0.476914	0.669102	0.799753	0.323813	1.2086	0.764288	0.637107	0.416776	0.353163	0.44778	0.27285	0.392282	0.571821	0.221657	3.02527	0.530264	0.397231	0.328786	0.180085
K00592	0.0947365	0.109349	0.0184976	0.0463845	0.180262	0	0.059712	0.228762	0	0.0652662	0.0470761	0.0224355	0.0123434	0.00601396	0.1753	0.0639023	0.0426426	0.0646223	0.0470113	0.00278029	0.0257533	0.0549711	0.0867438	0.0310928	0.0415399	0.310468	0	0.0203419	0.152417	0.0357783	0.0392179	0.0436843	0	0.114312	0.0754334	0.0281092	0.00388712	0.0610033	0.0111276	0.0443873	0.0424276	0.0202594	0.00584044	0.0327046	0.293936	0.157928	0.0351494	0.104674	0.0131738
K00594	0	0.111489	0.11083	0.032988	0	0.461979	0.0396694	0.0125778	0	0.0508335	0.0602927	0.0142244	0.166401	0.00540836	0.0135271	0.120459	0.00327759	0.0106211	0.0149713	0.292382	0.0955505	0.00296455	0.491397	0.0412614	0.0252989	0	0	0.00303241	0.000716563	0.0511064	0.0219992	0.0205121	0.0361256	0.0961013	0.00814914	0.00504199	0.0164022	0.0339231	0.0730431	0.0012463	0.13629	0.0498268	0.128815	0.3078	0.689402	0.0232793	0.0198301	0.00962073	0.05792
K00595	3.21757	4.84781	4.02357	1.8822	4.35789	7.19418	5.25903	5.33925	11.898	2.6758	2.48729	1.84415	3.18165	3.21284	14.1109	2.66802	4.74336	5.48945	3.10673	2.76728	2.4874	3.69331	2.36028	1.80507	3.03579	3.93242	9.38543	2.18565	3.27384	4.05079	3.10987	3.06811	3.78201	7.10191	8.1196	1.87483	7.77621	7.31991	2.59394	4.82958	2.44666	2.49995	2.859	5.85173	9.04171	4.38822	2.56889	2.73355	2.71946
K00596	0.0798866	0.0963503	0	0.0487578	0.0197772	0.145056	0.0589024	0.0191182	0.0235315	0.263389	0.0198034	0.0367994	0.032151	0.0427286	0.163734	0.0053118	0.104382	0.00962594	0.0880157	0.0216424	0.06571	0.00930892	0.0105578	0.351549	0.0936581	0.110104	0.00687476	0	0.0633075	0.0102059	0.0180865	0.00869733	0.474737	0.109723	0.0966491	0.0779207	0	0.553975	0.03707	0.00198928	0.0514909	0.0307141	0.115128	0.0374756	0.0339204	0.0101306	0.0117899	0.0952625	0.0447393
K00597	0.304233	0.417575	0.707011	1.49835	0.501313	0.837713	0.582886	0.339865	0.340907	0.26983	0.299303	0.319084	0.401798	0.968963	0.918399	0.53241	0.946892	0.120315	0.689579	0.202581	0.820827	0.339441	0.574146	0.153515	0.28141	0.286951	0.493061	0.902419	0.329141	0.12155	1.04719	0.507252	0.511431	0.185027	0.151564	0.484635	0.192682	0.634325	0.0603825	0.649968	0.517899	0.891862	0.706957	0.200496	0.620029	0.703645	0.150148	1.78905	0.725151
K00598	0.688415	1.61755	0.319585	0.457746	0.885654	0.240066	0.513842	0.952934	0.163711	0.608129	0.329614	0.609178	0.641751	1.03101	1.79654	0.10207	0.211549	0.11144	0.146277	0.452697	1.20669	0.307638	1.35421	0.415265	0.378263	0.357101	0.713121	0.294899	0.50976	0.253393	0.222995	0.571082	1.87052	1.26871	0.110615	0.342755	0.351101	1.09669	0.221944	0.282939	0.302852	0.513348	1.55957	0.286971	0.356182	0.794106	0.203353	1.70191	0.994898
K00599	0.201293	0.103487	0.0789606	0.0663025	0.461471	0.27619	0.0230949	0.293202	0.262048	0.39117	0.162391	0.144213	0.0964993	0.133569	0.169932	0.444213	0.19432	0.0496858	0.374181	0.0980649	0.159447	0.266204	0.411191	0.100091	0.108729	0.252558	0.334828	0.320279	0.151684	0.117339	0.105307	0.0438029	1.21968	0.237922	0.0889055	0.077069	0.133637	1.14176	0.102131	0.0812969	0.21761	0.159368	0.154792	0.216023	0.277371	0.0889375	0.168965	0.0899934	0.215408
K00600	11.3228	15.0036	14.6441	15.1355	12.6488	24.2384	19.2958	40.783	29.6411	9.81477	8.30612	11.0132	15.8628	14.4078	26.5617	15.2785	24.0729	19.0557	13.2745	8.43292	10.6837	13.3196	13.316	8.29631	9.04226	17.8171	60.6102	20.1625	11.6182	26.0463	21.491	14.0955	57.5805	19.8787	45.4698	7.20514	23.2426	19.0124	24.6094	13.5129	8.6239	18.8487	14.9885	24.2735	50.5986	22.5481	8.18847	20.3296	18.0505
K00601	0.343353	0.225327	0.326777	0.248053	0.196204	0.160433	0.361193	0.519336	0.113967	0.566529	0.177549	0.0739334	0.178625	0.265935	0.713687	0.16057	0.998102	0.464524	0.133371	0.124997	0.344385	0.104221	0.441307	0.0970835	0.403715	0.174441	0.776125	0.261118	0.297601	0.0982609	0.269213	0.827201	0.999336	0.462045	0.488252	0.0751114	0.264308	1.12184	0.0285855	0.115768	0.178901	0.145913	0.16154	0.324191	0.192382	0.452076	0.0972946	0.878639	0.634911
K00602	8.47104	10.4465	9.74434	9.03252	12.4878	20.0073	12.534	30.4409	33.046	8.63721	6.58244	6.38119	10.6229	14.3387	10.8379	8.70738	9.37437	20.0745	7.41925	9.45802	7.12526	13.2186	7.79957	7.59934	7.80833	10.4782	29.9401	17.8927	9.9174	31.2042	11.0556	11.0798	29.8448	17.8461	16.7782	6.2491	18.2054	14.8033	13.1078	9.3729	8.71844	8.44763	7.39447	16.8573	21.8039	14.1741	7.99352	12.6345	8.42835
K00603	0.776097	0.633852	0.938246	0.766967	0.820063	1.9112	1.58917	3.24985	6.17369	0.762187	0.9369	1.42575	0.295283	1.10435	1.56928	0.650311	2.02988	1.26731	0.571997	0.711451	0.44016	0.822305	0.993639	0.328423	0.743004	0.962802	2.90963	1.18869	1.12871	9.25999	1.20937	1.07359	8.05094	1.26902	1.3694	0.845198	1.80842	0.631919	3.87018	2.28539	0.937743	1.51229	0.493652	4.84441	5.956	1.66338	0.732978	0.893929	1.33635
K00604	8.34458	11.2653	14.9747	15.252	15.3437	28.0712	12.0789	31.2361	34.3723	9.4834	10.1745	9.22638	11.0349	16.6311	18.2751	13.3193	15.2788	16.9477	12.1192	8.38415	9.72968	12.1185	10.9304	7.04278	9.49954	15.8794	34.2932	21.1702	8.51468	21.9708	16.3423	14.6283	28.6633	15.3531	25.3985	8.70222	15.8494	15.4728	12.0844	12.9911	9.05529	14.365	12.2851	18.8546	28.1212	16.8325	11.0808	17.2049	12.7776
K00605	5.69853	7.92905	5.64989	4.29564	6.63216	24.4845	10.2113	18.3469	20.004	7.23041	3.67231	4.40344	4.45243	9.17526	10.0633	4.82918	8.7051	12.1345	6.31554	5.95725	5.1551	7.53115	7.29367	4.07635	4.06004	7.75823	30.8711	6.37822	5.99653	8.01355	13.8415	7.93429	47.2369	12.828	17.1603	3.11904	10.5746	7.60672	13.9182	5.32423	4.32112	9.42486	6.60609	11.64	30.4426	11.1482	5.66127	7.26781	6.47391
K00606	3.85293	3.72579	4.25764	1.87403	4.11716	8.6628	3.67082	9.36626	17.1444	2.48567	2.81105	3.63993	5.3177	3.06175	3.5738	2.4645	4.45166	5.34632	2.51426	3.35096	2.23793	2.35298	4.49519	2.2321	2.48593	2.59108	14.1027	3.01961	3.14645	9.45515	6.35518	5.37949	9.22506	7.68117	12.7844	2.12176	6.98606	3.38476	5.14591	1.98068	2.98785	2.56469	1.90653	7.37686	9.25573	5.93492	3.70717	3.41949	3.84044
K00608	0	0.0234823	0.0356538	0.00248209	0.00166408	0.0589625	0	0.040752	0	0.00500607	0.00174091	0.00479725	0.0040197	0.0173774	0	0.0161381	0.00928933	0.0142942	0.0145734	0.110515	0.00457932	0.00911282	0.00549749	0.00606052	0.0119363	0.00425279	0.359953	0.0263123	0.00269961	0.0621661	0.00938625	0.00297629	0.00922113	0.0021806	0.0215578	0.0194273	0.126891	0.0647578	0.0706511	0.0216125	0.0101382	0.0324151	0.00192423	0.00370867	0.777323	0.00347524	0.00688266	0.0364298	0.00466757
K00609	7.7519	7.1285	7.80936	4.83584	7.7088	22.2119	11.6797	18.7418	12.816	5.92633	5.38393	6.50678	5.65511	8.85711	11.2547	7.83354	10.2813	10.6362	4.62866	6.39694	5.4101	8.11312	8.28377	4.61215	4.49675	7.26895	10.2718	16.0865	6.36876	9.81625	10.6281	5.81747	30.9081	11.252	15.3286	5.21258	9.4448	17.0566	9.41589	6.43534	4.98166	6.86494	6.31362	11.8095	19.1181	9.14292	4.41687	9.28065	25.3096
K00610	1.45089	2.11162	5.24811	2.67184	1.85827	5.46374	2.45552	4.25738	6.89332	1.39327	1.19029	1.81868	1.36793	2.68669	1.35756	1.55999	2.40144	5.61837	1.17387	1.25669	2.59509	2.05459	2.70158	1.34714	2.72461	2.69972	17.2473	1.03887	1.26076	7.79766	2.03691	1.28233	3.322	5.66931	2.57671	0.857329	3.48692	2.23402	1.0234	2.04866	1.13681	1.58866	2.72912	4.48053	3.55361	2.56665	1.27639	1.56746	1.54526
K00611	6.32597	7.63746	8.95369	7.37976	8.40797	26.7805	6.7104	16.7254	23.1533	8.2092	6.21211	5.23184	5.00138	8.39056	13.4285	7.41359	10.5407	7.0248	7.64271	6.18687	5.06387	7.66712	6.64012	5.18424	5.27908	9.94336	15.2174	7.25854	8.13057	15.8634	9.32215	5.96421	20.48	10.1359	23.5288	4.37458	10.3746	17.6378	7.82181	7.16847	5.41414	8.28486	6.08925	12.2577	14.7494	9.52497	5.32742	12.856	6.3489
K00612	1.13008	0.873076	1.41095	1.15489	1.62221	2.39292	2.87657	7.23297	3.78319	0.513488	0.574691	0.885221	0.700082	1.96775	1.81268	1.0965	1.2555	1.63217	0.622993	1.09921	0.654019	1.41549	1.55757	0.803046	0.574585	1.14524	0.591546	2.18521	0.891521	1.14147	0.887298	0.568642	0.098909	2.00171	1.53655	0.570613	1.08809	1.85281	2.26792	0.752943	0.893558	0.886179	1.29001	2.195	4.75828	2.43646	0.973758	0.414309	1.13247
K00613	0.648195	0.25996	0.436493	0.394483	0.759869	2.09887	1.31536	4.30813	1.56841	0.28695	0.15775	0.403817	0.23988	1.1663	0.629127	0.380863	0.726258	1.65579	0.318603	0.481951	0.311399	0.718748	0.433764	0.194014	0.549218	0.687784	5.14784	0.620606	0.284564	0.985688	0.547342	0.736461	5.21622	1.33637	2.44607	0.434188	1.43219	1.26798	0.54816	0.212578	0.701635	0.636899	0.19226	0.784217	7.15136	1.37363	0.409336	0.469862	0.849375
K00615	29.1288	32.6795	34.1212	30.8999	30.8994	67.6933	35.5799	94.5763	92.4111	26.739	23.9095	24.2221	21.2996	38.5851	56.4842	35.6271	36.7594	46.531	26.6989	24.0737	22.6787	32.8382	25.8836	19.1471	25.1511	40.9562	66.2704	49.7212	30.9599	59.3479	45.1501	33.1427	80.6018	49.2994	69.2885	17.1819	51.0387	57.0224	46.9443	28.7572	24.0106	35.9645	30.9027	49.8918	99.222	52.1162	27.3517	44.3637	24.9214
K00616	5.13891	7.01931	8.92345	9.75016	5.80933	6.3804	12.6734	16.0262	5.88574	5.30634	4.1491	4.87677	5.15394	20.7652	10.8052	5.48966	12.5229	10.9358	4.1035	3.33539	4.36255	10.3295	3.4671	3.47376	4.71366	8.00646	10.4381	12.9536	8.13518	6.63812	6.91154	4.99977	37.9192	10.3294	11.2627	4.28418	9.97074	8.35604	8.63727	6.82512	3.57025	7.28659	5.88927	12.3668	42.0345	10.4952	5.48465	7.27311	6.17021
K00618	0.0547656	0.0897931	0.0720981	0.0164294	0.0757465	0.0857443	0.114917	0.0376075	0.0738435	0.0891783	0.0796669	0.0187874	0.0456051	0.196299	0.204482	0.0176757	0.0796216	0.125771	0.0430641	0.0713457	0.0453438	0.0365263	0.0578241	0.0280318	0.0288179	0.0568811	0.0146767	0.0303123	0.055542	0.0176014	0.00765739	0.144218	0.00815861	0.145563	0.12533	0.0334105	0.175998	0.00492821	0.00667392	0.0415952	0.0680533	0.107375	0.0460527	0.0364701	0	0.0469681	0.187618	0.0461232	0.0389847
K00619	0.916095	0.23152	0.291255	0.275791	0.740352	0.900406	0.769527	2.33055	1.66605	0.15455	0.181026	0.271865	0.0685333	0.451914	0.737426	0.128972	0.359295	0.862282	0.156317	0.305883	0.16989	0.227434	0.154653	0.163995	0.377451	0.230609	4.39268	0.103468	0.173558	0.552176	0.751691	0.599337	3.19402	0.453838	1.14628	0.191321	0.55711	0.227056	0.734132	1.41636	0.101983	0.226504	0.0706544	0.428934	3.6088	0.739349	0.376602	0.345601	0.521578
K00620	5.17783	9.60567	5.74808	3.53136	6.07793	15.309	8.03066	20.7123	9.3124	5.11313	6.47719	2.9365	4.0751	5.50945	9.15911	4.50107	7.57912	11.032	3.84188	4.46713	4.12931	6.27828	5.62711	3.59066	3.68052	7.91421	22.0084	13.1989	7.64596	6.23862	4.71663	6.16979	24.1095	11.813	16.1448	4.43942	9.30273	12.3587	4.2527	2.91336	4.18005	5.19318	3.39717	6.32535	18.4088	15.0415	6.89155	8.03348	4.12135
K00621	0.850996	1.19367	0.725454	1.10032	0.328844	0.55244	0.48787	0.82703	0.356978	0.486607	1.10511	0.333269	0.434075	0.269527	1.29246	1.37057	0.439036	0.25468	0.96351	0.134151	0.902025	0.590234	2.61766	0.845455	0.993316	1.43015	0.0313209	1.28709	0.797401	0.305219	1.08698	0.394379	1.69335	0.462944	0.960027	0.411872	1.15434	0.837256	3.08966	0.966947	0.701212	0.821839	1.33877	0.365451	0.451972	0.836323	0.481711	1.78862	0.279667
K00622	0.158169	0.208308	0.656183	0.15646	0.0970098	0.0752955	0.170953	0.0881283	0.102658	0.0627661	0.204211	0.192928	0.0645929	0.129464	0.309605	0.199703	0.0500384	0.247045	0.181102	0.100065	0.0639767	0.149243	0.670136	0.233844	0.24599	0.109495	0.0104252	0.150216	0.277388	0.133042	0.232969	0.0603335	0.288815	0.150521	0.119728	0.149085	0.275538	0.154381	0.108778	0.130747	0.284761	0.0552484	0.120352	0.0998779	0.212984	0.407136	0.464234	0.345592	0.112456
K00623	0.367188	0.867649	0.944755	0.246808	0.417397	0.58917	0.784658	1.58456	1.22135	0.65008	0.522392	0.371023	0.121272	0.937261	2.14302	1.78062	1.66513	1.10526	1.61609	0.224055	1.19818	0.321775	0.616995	0.316313	0.416313	1.62438	0.210042	0.172788	0.385333	0.284596	1.49231	1.50964	2.36509	0.669711	3.91568	0.187919	0.512355	1.34845	0.158231	0.475984	1.15002	2.20685	1.65548	1.32518	0.936757	1.63903	0.333671	3.04189	0.773301
K00624	1.77081	2.01429	2.18873	0.725193	1.49145	2.56006	1.55809	2.17001	2.86558	1.11825	1.48344	1.27259	0.841446	0.799092	3.91913	1.20288	1.95632	2.52121	1.07069	1.39114	1.09922	1.16695	0.912131	0.834994	1.04321	0.738936	9.45637	2.93089	1.53938	0.739489	2.10916	1.93155	2.9191	1.84828	9.21928	1.21289	1.53949	6.59277	0.700484	1.38355	1.14341	1.16529	2.71885	2.21177	4.41281	2.26348	2.29058	2.42772	0.908165
K00625	4.80946	4.77617	6.67883	7.84302	7.81733	11.0627	7.07474	9.45971	7.06573	4.16726	3.10541	4.19042	5.72299	8.59928	11.2022	6.91111	8.0084	8.32852	6.24643	5.04862	4.91594	7.17467	4.70156	3.92968	5.28493	5.77464	8.6937	8.30294	5.04518	6.1239	5.03219	5.97267	5.19004	9.45928	16.2491	4.28873	11.7658	13.8083	12.4675	5.4879	3.74187	6.43111	5.02939	7.02975	9.92437	7.95539	8.34056	7.47281	5.47563
K00626	7.65995	8.66098	12.6296	5.79429	9.05695	23.2723	15.3273	27.5407	17.9746	7.92827	6.43535	6.29508	8.4919	16.3396	18.199	7.38997	15.3351	14.8853	5.90691	9.67527	6.801	11.1182	7.8717	5.73384	7.13049	10.9184	27.2101	25.6477	10.089	13.3884	13.7189	12.5298	37.3611	14.0219	34.6148	5.03787	15.6429	18.858	11.4381	8.80767	7.03001	8.92475	6.24523	12.7164	33.4317	12.3217	5.88739	13.9878	10.2339
K00627	6.74735	8.88897	6.4092	4.34492	9.01621	24.068	17.8817	26.6133	24.7298	4.98725	5.1272	5.5036	6.49974	8.96646	11.5497	5.88848	9.8911	11.4913	5.8788	6.40802	4.54455	8.29193	5.48397	4.71571	5.12355	8.18538	35.5899	8.0982	8.09786	15.6463	10.4227	6.86926	42.8216	12.852	18.0799	3.91012	12.1756	11.3751	17.2275	4.75368	5.45805	11.4036	5.23857	56.5357	56.4397	13.0596	5.70071	5.95967	7.5379
K00628	0.406585	0.0245743	0.00347316	0	0.0416431	0	0	0.0224863	0.00361174	0.00607754	0.025651	0.0323703	0.0201183	0	0.0215568	0	0	0.970022	0.0499582	0.00845053	0.106994	0.029709	0.0954573	0.0304445	0.0400538	0.0122967	0.0122344	0.00273743	0.00572139	0.0670101	0.00487161	0.00682232	0	0.00168702	0.0420511	0.00951789	0.0428578	0.0117378	0.0085902	0.0503971	0.0247953	0.00293698	0.0793947	0	0.0131473	0.00108542	0.00314564	0.00908473	0.00519751
K00629	0.670466	0.439364	0.700184	1.44092	0.637042	2.4693	0.855813	0.687082	1.45059	0.606929	0.489701	0.607611	0.287283	0.828295	2.54492	0.734523	0.342567	0.989889	0.914418	0.742066	0.358664	0.660864	0.412498	0.695844	0.584907	1.06665	0.845279	0.585597	1.8009	0.236933	0.893493	1.3001	5.32562	0.746658	1.21147	0.438034	3.20699	0.460172	0.957781	0.619098	0.425983	0.432017	0.582235	1.66777	4.72235	0.466282	0.378723	1.48083	0.665628
K00630	0.143575	0.0530917	0.0638703	0.0737012	0.136462	0.00753713	0.23375	0.00278108	0.00193993	0.145726	0.103119	0.0611482	0.0469472	0.220481	0.0194942	0.0202827	0.112109	0.116289	0.0627408	0.396665	0.0550481	0.251254	0.172694	0.0382695	0.0427272	0.05693	0	0.0380644	0.121344	0.077168	0.0945904	0.0303503	0.00942984	0.0893385	0.28721	0.0303102	0.315155	0.480176	0.0714044	0.00469159	0.0533962	0.136159	0.101422	0.0748468	0	0.00275163	0.117672	0.00903022	0.0588915
K00631	0.811793	1.01919	0.437385	0.821375	1.90054	0.810901	0.771639	0.334205	1.92966	0.365408	0.707062	0.89949	0.238187	0.360173	1.65645	1.21541	0.333287	1.21529	0.522286	0.385499	0.630849	0.724475	0.65696	0.34611	0.511552	1.72165	0.28087	1.07133	0.472048	3.42978	0.366162	0.598789	0.656787	1.4151	0.819616	0.598214	0.650667	1.07846	1.41204	0.477991	0.73421	0.481296	1.25076	2.16625	0.738769	0.889089	0.624032	0.819407	0.995693
K00632	2.22837	2.24575	2.93255	2.78787	2.79666	15.7237	4.07765	9.67092	15.026	1.51036	1.15368	1.81678	1.63126	3.82795	3.30235	2.88632	5.1795	3.62961	1.70432	0.921082	1.56686	2.40308	2.24972	1.47252	1.53112	2.95733	17.2515	1.23001	1.63289	10.9824	2.6196	3.34781	12.2369	4.34529	7.44709	1.00015	4.38122	5.10746	1.32779	2.58189	2.29608	2.35584	3.15911	10.294	10.2353	4.34176	1.75597	3.67457	2.70948
K00633	2.0338	1.90931	2.93962	2.64431	2.01626	7.51711	6.34124	1.24751	12.0388	1.83877	1.25553	2.3503	1.04984	2.37057	4.01993	1.35462	1.66933	3.99269	1.75154	1.57711	1.49161	1.78273	2.21275	0.973949	2.0925	3.21738	3.75236	2.75999	1.82741	16.5415	2.60227	1.83697	1.39632	4.46307	4.78731	2.45795	3.85528	2.53503	2.8042	3.47674	2.34175	1.49645	1.40887	8.89847	6.7669	4.32227	3.17791	3.5378	1.84092
K00634	1.75371	2.91985	1.57346	0.870854	2.52341	3.69307	2.57758	18.3206	5.18917	1.60808	1.08247	1.35634	2.84791	1.94639	3.89901	1.46789	1.41067	3.89979	1.29438	1.41568	2.05551	3.20767	1.44177	1.06195	1.42214	1.95926	31.6168	3.36623	2.15774	4.50328	3.98511	1.60462	20.3527	4.56994	14.5191	0.786969	2.6816	3.72085	5.91254	1.67699	1.00176	3.84075	1.03579	2.05202	5.8549	3.54242	1.53239	4.55896	2.44074
K00635	0.0278047	0.0118239	0.0473069	0.00838471	0.100482	0.0207309	0.0212679	0	0.0359281	0.04225	0.0527758	0.0458584	0	0.0311044	0.0889531	0.0571297	0.0567889	0.136383	0.0921027	0.0108889	0.0347622	0.075648	0.0277789	0.0168084	0.0476426	0.159766	0	0.0917628	0.0397331	0.011827	0.0163507	0.134854	0	0.0756655	0.0202144	0.0276913	0.141602	0.184067	0.00902632	0.00438002	0.0235471	0.0192083	0.0796793	0.0155745	0	0.151082	0.0252909	0.00913016	0.019404
K00637	1.23997	1.10887	1.25567	0.50617	1.76807	6.85013	2.57617	2.30731	6.47078	0.693285	1.13197	0.88675	0.384311	0.76019	1.90519	0.906332	3.61566	1.8894	0.824972	0.461889	0.979926	1.63185	0.846825	0.704678	0.77356	0.960088	8.84882	0.836815	1.10331	9.06643	1.94267	0.977044	6.75097	2.05799	7.14703	0.325317	3.12693	2.89305	0.746277	0.422009	0.706358	3.65783	1.07011	2.82788	6.10314	1.74234	0.575677	1.26699	2.55466
K00638	1.83885	3.36568	2.13704	0.974129	2.00657	0.937683	2.63328	2.54594	5.80689	1.21266	1.29652	1.07143	1.13298	2.0032	2.78755	1.39581	4.18034	2.83634	1.51428	1.02487	1.627	1.38546	2.33055	1.28263	2.1496	2.84635	5.46243	3.33007	1.55831	1.58965	2.21403	2.29431	5.8972	4.43701	1.58054	1.33732	2.21957	4.29959	3.77575	2.41006	1.86023	3.21619	2.5436	4.2605	2.97445	2.79461	1.03302	1.6463	4.07725
K00639	4.29182	5.33263	6.09391	3.93397	6.02963	8.85361	7.59358	7.99944	16.7587	3.93711	2.51477	3.6505	3.03501	5.77167	9.3347	3.71646	7.7701	8.55098	3.31368	3.41122	3.33979	5.03141	2.90862	2.19	3.52147	5.89949	10.6701	11.7553	5.07024	11.748	5.92855	5.28386	41.8152	6.82887	12.1869	2.81999	6.91443	8.15118	6.52283	4.8321	4.65204	5.76484	4.12737	11.6041	10.6	5.44415	2.31963	7.5814	4.56359
K00640	9.95691	13.3616	14.3007	9.94087	12.797	21.9225	14.091	27.4967	46.4269	9.94169	10.0691	9.57944	9.03141	12.7697	25.4415	14.0751	17.4238	16.5423	12.3852	8.06376	10.3527	11.5641	11.3919	7.32012	9.2185	16.0513	24.7047	29.5081	8.80768	40.0951	15.6213	11.788	47.2514	17.7169	22.9602	7.41705	19.9826	23.2751	16.4529	11.0866	11.5531	13.4199	11.6184	21.9285	22.8672	16.9856	11.6666	19.5692	10.6294
K00641	1.98364	3.17899	1.4967	1.35149	3.13677	5.26689	5.58109	10.982	4.54648	1.62291	1.37352	1.91593	1.15305	3.34839	4.54733	2.11811	3.2992	4.46061	2.32962	1.80392	1.74329	2.68884	3.1874	1.42215	1.59392	3.16094	19.9313	2.10083	2.49604	11.1578	3.88481	2.62242	22.3265	6.36375	7.17633	1.06924	3.62053	2.78317	3.78386	2.10101	1.19686	5.38499	2.28997	3.06077	14.6671	5.18797	1.492	2.78288	3.38165
K00643	1.21471	3.31001	3.38262	0.906889	1.31154	2.41269	1.12762	2.12525	3.12209	1.19676	1.08804	0.815639	1.12796	1.98792	1.65501	0.755561	2.82577	1.27017	0.406323	1.54251	0.870996	1.14113	1.28019	0.526621	0.90354	1.7789	11.6755	1.0411	1.90996	3.46633	1.28715	2.15135	5.68033	2.55613	0.855673	0.803232	2.19577	2.4356	0.219367	0.90634	0.40026	0.89227	0.675756	2.02907	1.01592	1.60449	1.48741	1.11718	1.59161
K00645	6.14701	7.94935	8.63853	7.63286	6.8966	10.8023	8.42019	8.94896	17.8116	4.64285	4.88039	3.60714	7.95966	5.54881	9.64344	5.62031	18.0216	8.86069	5.69767	5.12264	5.27221	5.3994	5.71352	4.72711	5.5467	6.92248	17.1116	15.373	3.48019	9.48062	9.69901	8.40506	30.8741	8.9492	14.5999	4.7564	10.3152	12.1168	4.40526	7.97015	5.41516	8.13813	5.65889	10.6481	6.68751	5.96362	8.62011	8.51152	5.03461
K00646	0	0.000501853	0	0.00310772	0.00751918	0	0.000864281	0.00127175	0.00577247	0.00053281	0	0	0.000522297	0.00133737	0.278499	0.00294246	0.0132038	0	0.000984107	0	0.0102446	0.00211094	0	0.000349055	0.23068	0.575302	0.00832208	0.0046843	0.00253852	0	0	0	0	0.00606297	0.00695782	0	0.00227094	0.0137108	0.0194403	0.0028521	0.00207349	0.518636	0.00806278	0.0112778	0.00893922	1.50482	0.0148097	0	0.0124333
K00647	1.9268	2.8142	4.09175	3.91069	2.86327	6.63962	4.59129	10.6997	7.09628	2.51575	1.52942	1.72589	2.55848	3.87041	6.48381	3.40857	5.59496	4.73148	3.329	1.64057	3.26461	3.47337	2.83043	2.33159	1.44257	4.10089	18.8143	1.63763	2.15456	2.78915	5.09683	5.85641	21.6729	4.11266	10.3969	1.51222	4.43945	4.58707	4.84124	1.96597	1.92219	4.42709	3.10351	2.79843	13.0472	6.75061	1.89308	7.81746	4.06932
K00648	11.8599	13.5657	17.524	18.1045	13.6664	18.9206	17.3811	25.0855	41.5455	10.2791	9.05267	10.8501	9.27359	19.0874	19.9973	14.6915	19.6042	24.1531	9.14621	7.7889	9.78762	13.3707	11.0651	5.88361	9.5314	17.5873	43.7551	29.1593	9.27289	39.293	18.5962	15.8363	44.0859	20.2487	24.2768	7.96035	22.7692	23.0832	20.4136	12.197	9.88492	13.1145	14.3335	25.3832	46.9177	21.0129	9.38475	22.6853	14.4482
K00649	0.388111	0.161773	0.642871	1.62384	0.261055	0.488367	1.07901	1.14157	0.546981	0.109156	0.0380854	0.079177	0.0494992	0.433863	0.685565	0.326375	0.651323	0.913768	0.301379	0.236505	0.423822	0.776983	0.11495	0.0617368	0.179185	0.104711	2.31677	0.177579	0.308928	0.300452	0.407612	0.226266	2.18414	0.899109	1.6499	0.16838	0.228064	0.246402	0.13924	0.345991	0.244998	0.184272	0.249093	0.313292	0.778563	0.658438	0.650902	1.01837	0.388631
K00650	0.167319	0.47333	0.26838	0.126097	0.32014	0.0752652	0.359005	0.0766266	0.316666	0.366567	0.482709	0.268981	0.430663	0.304281	0.681191	0.928264	0.691792	0.491204	0.359656	0.168179	0.396614	0.224204	0.45788	0.181996	0.287427	1.01519	0.0550207	0.372019	0.0423272	0.141089	0.722398	0.341173	1.1084	0.476978	0.434667	0.158487	0.130521	1.63333	0.11047	0.233327	0.362927	0.638906	0.396913	0.461298	0	0.596827	0.16066	0.644952	0.561412
K00651	4.50762	6.02752	5.44586	7.00293	6.33864	15.4167	8.32879	21.9209	16.6538	4.5302	4.81205	4.00937	4.57357	9.56235	8.89913	5.94107	8.07381	12.4259	5.2618	4.79176	3.85971	6.56755	4.49309	3.48169	4.53114	6.26827	10.6802	8.10828	4.87527	10.8856	8.89071	6.45945	20.8517	9.39324	10.0738	3.76419	9.69397	9.66865	6.66232	4.58999	3.67734	5.05802	3.20994	11.141	29.1328	8.99897	5.44951	6.73247	5.76401
K00652	3.41971	4.44403	4.06592	4.63974	2.44558	9.19374	7.61636	8.85963	6.31516	2.83417	5.18348	2.94464	4.70617	5.2395	5.76806	3.2618	4.29727	4.45104	2.70245	2.61676	2.86817	4.36065	2.99944	3.03547	4.12973	3.64539	10.9756	11.2304	3.91635	6.40965	8.21793	5.23486	13.6993	5.59667	6.08703	2.57263	8.49066	5.41468	7.19774	4.25167	3.81635	4.5624	2.36208	5.55035	8.82194	5.54102	3.50142	6.0815	3.55871
K00653	0.415991	0.851038	0.75327	0.206707	0.589694	0.714056	0.528043	2.1496	0.168269	0.893943	0.578592	0.498317	0.209844	0.401506	1.2412	0.239429	1.20755	1.16536	0.28339	0.30369	0.334167	0.326043	0.12091	0.26794	0.298825	0.336873	2.88688	0.43354	0.74968	0.698627	0.703654	1.12992	2.24867	0.80384	6.51554	0.129224	0.351557	2.09616	0.126329	0.289123	0.257628	0.638466	0.272929	2.48623	3.15952	1.01066	0.358993	1.55323	0.542987
K00654	3.10413	1.49097	2.57739	2.11741	2.84615	12.7641	10.8651	31.5895	15.1828	1.53089	0.938131	1.33239	1.40378	5.30456	5.17162	1.48231	5.45252	6.82221	1.4966	1.04591	1.56685	3.84179	2.16273	0.797293	1.08918	2.71319	49.3753	4.3439	2.2117	5.92106	3.87262	5.46011	63.423	8.12878	21.9895	0.602896	5.66585	2.621	14.5224	1.61942	1.16663	2.9337	1.33884	5.65057	35.205	8.84564	1.15114	3.09289	4.20781
K00655	9.39611	12.2309	8.4361	6.65246	11.8199	45.5659	13.2438	41.3983	24.361	7.72345	8.44404	6.43894	10.0205	12.809	33.0566	7.03979	16.1423	19.0797	7.36852	8.11652	7.11587	10.4754	9.06345	5.93488	7.44177	12.3182	37.0069	11.0071	7.29125	20.7875	15.0246	11.8986	44.2675	17.3855	27.5631	5.75898	13.6861	17.892	9.79559	6.34088	7.6655	13.4168	8.50934	16.695	32.4853	19.5973	9.74393	12.0358	10.9774
K00656	14.2934	25.6042	19.8709	13.746	17.3233	35.0524	28.6649	48.9854	49.7491	13.5422	12.2135	11.3283	11.8805	20.4054	30.5588	19.2045	26.6776	31.3435	14.0435	13.797	11.8543	17.0598	14.7429	9.72683	14.1039	22.0621	60.8144	28.8503	17.9869	38.474	22.6987	20.3202	71.2843	28.0043	38.8894	10.4079	29.3328	26.5001	24.6299	18.3221	14.0132	19.9105	14.8529	30.9153	54.3762	30.5309	13.2388	21.9763	37.4008
K00657	4.45313	3.71671	4.27862	2.54457	5.43197	23.8942	5.50425	8.5803	13.5737	3.33393	3.52553	2.70414	2.80258	5.75269	7.05958	4.54732	4.4564	7.9824	4.12043	3.67585	3.29551	5.04641	3.4539	2.19765	2.68686	4.01623	16.6561	3.93906	4.5507	11.9076	4.29318	3.95195	16.0368	8.90977	10.0644	2.76124	10.6275	5.81975	12.6237	4.98554	4.13144	4.76964	3.25192	14.4707	10.0707	8.8153	5.96154	3.77295	4.08389
K00658	4.21994	5.55624	3.49706	2.87519	4.35219	12.3467	3.88192	8.11407	17.6628	2.998	2.79149	3.23271	4.56852	4.14494	4.09966	4.61045	5.73142	3.13802	2.55757	4.14499	2.6474	4.71924	2.36622	2.77041	3.93223	4.69375	7.01696	6.98717	3.81189	9.13686	4.09872	3.68389	4.63715	5.33965	5.12885	3.04501	9.47718	9.90316	7.00659	5.4531	3.53746	2.91833	4.61832	8.74536	4.18369	4.12002	5.17065	3.47265	3.78244
K00659	0.0965348	0.0537148	0.0554688	0.0569453	0.289434	0.0264027	0.00858811	0	0.175004	0.134262	0.0656681	0.160401	0.0460547	0.0664564	0.042598	0.15277	0.138686	0.263836	0.107612	0.170114	0.0433217	0.144063	0.0721106	0.105641	0.34461	0.108453	0.0136591	0.148564	0.410096	0.0165655	0.0287747	0.0945298	0.0919647	0.349818	0.0243714	0.113839	0.282252	0.180779	0.0169161	0.0539203	0.125872	0.420906	0.0475095	0.181478	0.0531245	0.0268498	0.0380937	0.00780378	0.0294118
K00660	0.0980288	0.110148	0.0856375	0.147511	0.0284811	0.0400059	0.900657	0.129062	0.0300452	0.0395509	0.105742	0.0625539	0.211371	0.183884	0.241518	0.0275375	0.366368	0.0994168	0.22898	0.265508	0.0284603	0.128808	0.0840302	0.153826	0.123988	0.0421362	0	0.631685	0.237388	0.0305795	0.0983071	0.0742154	0.00311166	0.386107	0.0102149	0.0765664	0.574764	0.0241249	0.513707	0.142665	0.0477769	0.38951	0.00874033	0.0503184	0.0414488	0.244818	0.0336332	0.103566	0.114005
K00661	8.92766	10.1043	13.149	10.4627	12.5961	31.1713	24.9322	30.8978	59.9048	7.84482	8.36036	11.0767	9.66061	35.7052	19.6183	11.4197	16.962	16.9564	10.8767	11.2369	8.67072	10.2175	9.86428	7.37879	10.6494	13.5838	28.6702	10.906	9.8247	53.7318	17.3921	11.1231	49.178	20.133	22.7931	8.1433	26.5847	18.0852	14.3288	12.0732	10.2759	12.2909	8.96073	34.8518	47.7563	16.7924	12.9878	12.9149	10.798
K00662	0.76698	0.718147	0.776097	0.732517	1.04364	2.1349	0.938686	2.31261	1.71841	0.440382	0.471023	0.47837	0.253816	0.7261	1.66182	0.646844	0.532167	1.07617	0.484724	0.285628	0.565905	1.16356	0.80585	0.227174	0.823483	1.09863	0.701723	0.636287	0.416734	1.98125	0.398576	0.976016	0.436865	1.12882	0.663363	0.573396	1.95507	1.03868	1.63152	0.527633	0.334403	0.760908	0.687288	1.40688	0.892341	0.819575	0.83031	0.558057	0.571998
K00663	0.0402684	0.0374294	0.0227013	0.0238961	0.00916272	0.275234	0.370558	0.00533857	3.8917	0.0925157	0.023414	0.304157	0.0904234	0.00306165	0.129479	0.065377	0.0126688	1.07897	0.0269258	0.169198	0.108117	0.028244	0.015603	0.0420823	0.0358003	0.0383031	0.248758	0.109521	0.136069	6.3563	0.0267659	0.017406	0.0631249	0.0141666	0.00250938	0.0774023	0.717941	0.0191135	0.0438497	0.0250458	0.325788	0.0996026	0.0579775	2.64364	0.248389	0	0.0146335	0.00870317	0.0470901
K00665	1.45221	1.77295	2.59007	2.9403	2.82008	4.60679	2.46082	4.91576	4.68015	1.13911	1.36007	1.40769	1.17151	2.11113	3.92691	1.6637	2.29218	2.4474	1.07067	1.87994	1.19232	2.38808	1.35482	1.16125	1.42156	3.32403	2.59611	2.74845	1.84384	1.1346	3.28853	2.41949	3.8122	3.31572	2.04252	0.601584	5.27818	3.26458	8.1764	0.863738	1.114	1.4784	1.15166	2.55699	1.0302	2.54251	1.11317	1.84785	1.56883
K00666	6.88708	7.62541	11.1821	5.6416	8.76602	15.5459	9.14577	15.3355	17.0299	6.96858	6.23857	8.0253	5.79083	7.53738	13.3108	9.07735	12.4417	13.2694	8.10059	6.75127	6.60427	7.45974	6.6956	4.9771	6.13499	12.3318	30.2973	9.02197	6.30964	7.93969	13.1866	10.6964	19.6438	16.0599	19.4881	4.93583	11.2105	20.6077	8.94418	8.2593	5.02276	10.7815	6.92479	10.3217	9.47296	14.4228	9.41856	11.459	8.67829
K00667	0.863135	0.899895	1.19307	0.616715	0.843799	1.46384	1.087	2.09118	0.610589	1.49564	0.968809	0.497614	0.392152	1.46918	2.36323	0.865683	3.47799	1.75881	1.00115	0.978849	0.803692	0.742776	0.401156	0.472491	0.445131	0.9204	2.83453	1.07013	1.05563	0.255743	2.5432	2.21365	4.59635	1.10546	8.42241	0.402608	0.876758	3.00606	0.507496	0.545237	0.618385	0.786373	0.870577	1.3741	3.86648	2.24869	0.852808	3.72054	1.9624
K00668	0.644571	1.13315	0.890633	0.27777	0.794629	2.07295	1.10061	4.07018	1.34846	0.85917	0.92727	0.371659	1.07699	1.07663	1.97026	0.470576	1.83703	1.15127	0.559392	1.14426	0.739646	0.459834	0.987071	0.397352	0.40723	0.762012	0.241951	0.914572	0.546571	0.511813	1.36105	0.650177	3.34748	1.36153	1.01793	0.501512	1.24303	1.49909	0.216235	1.15466	0.475604	0.705774	0.585622	1.41425	3.17189	0.757078	0.295231	1.10859	0.904951
K00669	0.0257712	0.015778	0.176664	0.0357149	0.056928	0.012845	0.0175044	0.0132486	0.072566	0.0623504	0.0145044	0.116138	0.0210902	0.0182017	0.00457657	0.0241127	0.00875439	0.0172616	0.0133096	0.0972843	0.0658598	0.251474	0.0729649	0.0263594	0.0506918	0.102018	0	0.0136635	0.16091	0.421446	0.0464063	0.0500831	0.0905986	0.172017	0	0.0283791	0.0431479	0.0065432	0.149324	0.050535	0.0402217	0.101877	0.0551454	0.227433	0	0.00355141	0.00171752	0.0509653	0.0841929
K00670	1.79019	2.17629	2.2577	2.17031	1.09991	0.736334	2.4756	0.871416	0.326886	1.03362	0.681879	0.962557	0.474959	2.71873	0.840735	1.75359	3.12308	0.896199	0.4871	0.612431	0.648514	1.10093	0.484744	1.28246	0.853847	2.11994	1.02579	0.623437	0.798968	0.557634	1.33768	0.976615	1.0413	1.40745	0.764207	0.353521	0.849863	2.45295	0.377176	1.30475	0.770264	1.63179	1.91916	1.14605	0.449259	1.02675	0.864038	2.23565	1.44061
K00671	1.31616	0.991596	1.26426	1.48281	1.70018	1.0631	0.662663	0.510881	1.45465	0.801076	0.407196	0.958692	0.688453	1.90887	1.39612	2.24381	0.648334	1.53592	0.956105	0.438725	0.750281	1.0827	0.82599	0.694793	1.2022	1.39686	0.517823	2.53691	0.815793	0.64495	0.645957	0.60041	6.9411	2.97807	2.60288	0.584009	2.08335	1.03066	0.442157	1.10296	1.10067	1.36984	1.12115	1.95924	0.563426	2.23787	3.23206	0.956223	0.919633
K00672	0.192426	0.0479628	0.0776851	0.211685	0.117896	0.19228	0.118461	0.0010761	0.0365748	0.104548	0.10518	0.035879	0.0872169	0.248381	0.200329	0.0139644	0.465367	0.103723	0.121916	0.089595	0.0846318	0.140937	0.0922965	0.0905128	0.0478134	0.158577	0	0.138346	0.294668	0.0700507	0.0570594	0.103978	0.0249881	0.0862591	0.182868	0.0482455	0.318065	0.0379106	0.187478	0.0733398	0.0253098	0.0292552	0.140204	0.0234187	0.034638	0.221844	0.0530481	0.0983695	0.0703736
K00673	0.434957	0.785615	0.218013	0.25794	0.188699	0.0740519	0.57443	0.991715	0.100167	0.185277	0.193336	0.0985612	0.36287	0.44362	0.275653	0.181412	0.651782	0.556269	0.160329	0.063908	0.184441	0.186749	0.0666483	0.102768	0.101922	0.114944	0.113275	0.174865	0.320792	0.066377	0.543724	0.390041	1.16993	0.199304	0.118536	0.0473249	1.03164	0.393583	0.441933	0.380462	0.0681094	0.112695	0.0810073	0.303598	0.104753	0.400423	0.184221	0.362108	0.226027
K00674	1.71829	1.52374	2.27693	3.38039	2.12675	6.7594	2.70971	6.42663	6.07343	1.32599	0.995424	1.96041	2.49352	1.83024	3.53566	2.63141	1.8862	2.3795	1.39634	1.01499	1.15572	2.35794	1.468	2.00613	2.55824	1.30019	8.17459	4.60891	1.47294	5.9581	1.92029	2.52469	9.57015	2.55435	7.17445	1.00767	4.99429	1.81331	2.93456	3.01367	0.969167	1.61492	1.63893	5.0484	5.82856	2.7131	4.05762	2.7201	1.58438
K00675	0.119187	0.679923	0.318339	0.178819	0.188082	0.41756	1.12063	2.38459	4.9392	0.375947	0.422559	0.280349	0.544524	0.202607	1.80421	0.82437	0.141972	0.238541	0.229318	0.38697	0.413016	0.432559	0.433885	0.245781	0.387056	0.713895	0.10977	0.142488	0.282609	2.19516	0.422297	0.237437	0.540935	0.185874	2.98978	0.120701	0.590296	0.286711	0.658763	1.07376	0.210605	0.168096	0.130902	1.34827	4.98914	1.17095	0.162887	0.249022	0.399665
K00677	5.16145	4.65404	7.50982	9.58618	8.18733	10.4311	5.26942	15.4299	18.7889	5.10559	3.45371	3.76806	5.5107	6.1509	8.33748	5.38248	8.30718	6.78269	3.21275	4.06819	3.63724	5.50254	4.71291	3.14173	4.61027	5.80777	9.021	8.22045	5.78462	8.01244	10.1187	5.12117	7.0383	9.88459	14.8188	4.06625	7.14532	7.83062	8.83014	4.93803	3.73007	4.80024	4.35322	9.87049	3.35179	7.97684	5.24847	9.01314	6.54549
K00678	0.730371	0.678313	0.438541	0.176943	0.775085	0.469941	0.178228	0.273008	0.0833539	1.36274	0.257788	0.306489	0.0897292	0.540592	1.66513	1.40588	0.424006	0.732431	1.39203	0.247523	0.711164	0.415839	0.733488	0.534001	0.643355	0.956402	0.022931	0.229661	0.542644	0.122212	0.77628	0.770025	0.00720994	1.31648	1.40529	0.270061	0.0889563	1.05625	0.147276	0.527729	0.593946	0.889524	1.18277	0.190109	2.74272	1.17619	0.253929	1.52405	0.224702
K00679	0.391811	0.82406	0.77118	0.771938	0.731251	2.15803	0.413859	0.473679	2.07421	0.572232	0.847026	0.672407	0.886238	1.03423	1.2349	0.58234	0.520839	1.34811	0.87635	0.871689	0.419575	0.761249	0.930181	0.371614	0.710488	0.862847	0.372255	0.315701	0.677191	0.155641	0.770806	0.373358	0.262726	1.93896	0.718671	0.810079	1.24845	1.05233	0.488373	2.36811	0.499299	0.686069	0.364404	2.8558	1.22923	1.25349	1.42826	0.389908	0.290266
K00680	0	0.00227764	0	0	0	0.0250682	0	0	0	0	0	0.0023038	0	0.00405417	0	0	0.00526452	0	0	0.0306606	0	0	0.0207638	0.00158417	0	0	0	0	0.00114983	0.00396152	0	0	0	0	0	0	0	0.0040125	0	0.00247462	0	0.0131623	0.0475975	0	0	0	0.0143001	0	0.0926447
K00681	5.97788	8.66203	6.66075	3.53564	4.86774	22.2595	11.3984	12.1997	19.0881	5.28928	4.69667	4.22065	4.53041	4.7407	12.2697	5.93056	7.35623	7.19784	5.46043	3.46725	5.05011	8.09061	6.55806	3.50556	4.32519	8.52784	12.6085	6.43974	8.72776	8.49652	8.63209	7.02925	23.8513	9.02968	16.2338	3.9625	7.80731	12.4185	9.98936	4.80854	5.13023	6.07491	4.66768	7.37056	15.384	8.67068	6.6642	4.86675	6.69141
K00682	0.132204	0.0547958	0.149161	0.0856356	0.13414	0.559598	0.592306	4.95588	0.05446	0.0756472	0.14461	0.145362	0.222902	0.13965	0.238378	0.333119	0.215879	0.384513	0.157027	0.0774675	0.213784	0.169597	0.231121	0.15314	0.309361	0.267268	0.196202	1.12128	0.253597	0.121071	0.320763	0.300058	0.365107	0.234562	0.587182	0.297874	0.19855	0.902646	0.0600917	1.23744	0.3768	0.18303	0.0588922	0.204128	0.238391	0.376573	0.153042	0.376571	0.122301
K00683	0.894771	0.264058	0.505561	0.421439	0.259816	0.420184	0.543469	1.09372	0.427873	0.257605	0.061695	0.191829	0.113927	0.221305	0.167436	0.43707	0.332217	0.545132	0.137156	0.063708	0.267189	0.690417	0.325472	0.0868726	0.136138	0.294625	8.48891	1.46432	0.343489	0.277642	0.167154	0.26127	2.01383	0.505525	2.99636	0.168851	1.00207	0.135318	0.12362	0.311712	0.288358	0.221229	0.166527	0.373153	1.12004	0.316561	0.68171	0.1734	0.243733
K00684	0.462021	0.89385	0.654859	1.20071	1.24134	1.21832	1.21273	1.37855	0.382765	0.65528	0.460239	0.398144	0.737787	0.495424	1.53722	0.699046	1.54818	1.0896	0.524039	0.40022	0.448506	0.728541	0.558196	0.582976	0.761056	0.602385	0.435372	1.56223	0.408902	0.458912	1.34888	0.496279	1.65288	1.68638	1.59593	1.03296	2.59385	1.29002	0.227759	3.0868	0.630927	0.849088	0.818366	1.08243	0.626341	0.270602	0.933695	0.649949	0.831765
K00685	0.157511	1.02504	0.258176	0.0829903	0.376452	0.827295	0.109676	1.20738	0.0638599	0.114782	0.313345	0.356687	0.235536	0.329035	0.0853434	0.268679	0.059124	0.211382	0.161404	0.281912	0.15436	0.550345	0.390432	0.198601	0.188798	0.321442	0.0751927	0.997792	0.090037	0.0497348	0.44501	0.0905765	0.0820415	0.065757	0.149384	0.226884	0.0646307	0.0848036	0.0449069	0.650118	0.20715	0.103916	0.109322	0.0417628	0.150714	0.0915749	0.195678	0.301386	0.271228
K00686	0	0	0.00337136	0.000476018	0.00434168	0.762539	0	0	0	0.000409854	0	0	0	0	0.0466866	0.00639512	0	0	0.00265117	0	0.000754304	0.0150304	0.000351759	0	0	0	0	0.0290852	0.00430493	0.0148581	0.0971032	0	0	0.032687	0	0	0	0.000582728	0	0.000844846	0.000718335	0	0.00476992	0.00267479	0	0.236021	0	0	0.00191595
K00687	0.0246922	0.133079	0.148627	0.0393667	0.000650567	0.0014407	0.0158306	0.0372721	0	0	0.0500857	0.0181292	0	0.000799058	1.23864	0.0134822	0.164516	0.0596374	0.00724905	0	0.00184564	0.0107451	0.00161809	0.00184884	0.00609839	0	0	0.0351618	0	0.00925633	0.0585153	0.00699175	0.176928	0	0.90965	0.00393625	0.00133439	0.69775	0.00212773	0.00500316	0.00289881	0.00303255	0.0305708	0.00802438	0.0547542	0.0780643	0.0884994	0.0511198	0
K00688	18.3901	25.901	24.6866	30.4073	24.4173	47.2411	33.4743	58.1897	50.7006	17.7473	15.7231	13.6836	21.4617	23.6136	37.7199	15.0404	41.2338	39.2383	16.5277	18.9291	13.3726	22.0943	19.4619	13.416	17.3665	26.762	56.2422	32.806	22.9638	42.818	33.5139	29.987	65.8097	34.2715	57.2202	13.082	36.242	42.6807	24.6905	17.5145	16.4353	23.7567	15.8522	35.2426	47.8189	33.9203	19.0298	28.184	35.8436
K00689	0.683864	1.94626	1.23679	0.744553	1.64447	2.35983	1.32348	2.76107	2.46614	1.32547	0.990334	0.859974	2.13713	2.22855	3.58535	2.79753	1.33214	0.905354	3.02942	3.25778	1.8591	1.06392	1.58771	1.55564	1.31686	2.34646	1.24352	0.584901	0.968771	0.539888	2.06219	1.113	4.11088	1.32298	1.73907	0.897184	2.10377	3.02499	2.89729	1.82149	1.68145	3.38272	2.34656	1.0144	1.96291	2.73439	0.995526	4.30694	0.731558
K00690	0.802248	1.7224	0.712586	0.75833	0.743228	1.73014	0.876753	2.63555	2.53241	0.513792	0.41737	1.03342	1.70853	1.35752	2.47653	0.798838	1.54534	1.62361	0.517016	1.17896	0.685555	0.714076	0.540578	0.454225	0.479736	1.30277	2.74776	3.21697	1.01921	2.63266	1.8439	0.603747	1.79674	0.885473	3.85953	0.65793	1.22283	1.19985	3.73926	1.05754	1.79883	1.01845	0.721585	2.48553	4.16999	0.77473	0.99126	1.03222	0.871218
K00691	1.27947	1.81588	1.70646	0.447606	1.28201	0.893506	1.14246	2.17249	0.675994	1.30366	0.729441	1.10901	0.840653	1.43065	3.72425	1.35737	1.86334	1.0337	1.33133	1.54082	0.930153	1.33949	1.32119	1.01048	1.13712	0.92126	3.10165	2.15046	1.33791	0.714157	1.33972	1.15461	2.1914	2.16772	7.67576	0.593045	1.67246	3.36843	1.34418	1.51862	0.796119	0.670473	0.670153	0.494581	8.84618	0.869142	1.29948	1.51637	1.3972
K00692	0.2262	0.205043	0.167383	0.179268	0.0785679	0.0441764	0.0263879	0.639678	0.653378	0.0778312	0.111914	0.0493057	0.350329	0.321734	0.209463	0.436671	0.109952	0.215245	0.121212	0.0564573	0.176973	0.210045	0.175995	0.0891626	0.427758	0.113636	0.0931033	0.153001	0.19766	0.116246	0.0321274	0.201485	1.75205	0.0810728	0.0243207	0.143932	0.308276	0.0695195	0.0806025	0.0708532	0.276977	0.110516	0.180471	0.258345	0.0778624	0.274077	0.286417	0.148345	0.207316
K00693	1.04051	2.4094	1.13325	0.901299	0.728073	4.83816	1.04046	1.12746	3.59093	0.628768	0.512881	0.669484	0.269875	1.48557	1.60262	1.26063	1.78035	1.759	0.336548	0.300452	0.614635	1.58527	0.867719	0.847894	0.596374	1.39421	0.752312	5.26489	0.502277	2.0664	1.61348	1.2226	0.74325	0.871328	1.2645	0.787466	2.22716	1.08502	6.16237	1.00483	0.871957	0.865869	0.993139	2.53556	1.56754	0.868	0.764894	1.53865	1.04885
K00694	0.676256	1.86742	1.29696	2.52522	1.06718	4.53811	2.62944	2.76817	2.15632	1.16399	1.19146	0.920342	1.43165	1.63015	2.9428	2.69408	1.78651	2.92956	2.47243	0.68577	1.99693	0.928008	1.69937	1.15706	1.23276	2.14547	1.67003	2.24718	1.28038	1.08637	3.65007	2.05736	4.72198	2.49041	2.32869	0.561333	2.07538	5.24467	3.37081	0.976827	1.42222	2.25217	2.12593	1.38859	12.2171	2.32738	1.05698	3.15495	1.95344
K00695	0.513944	1.91165	0.72261	0.329058	0.582387	2.49556	0.974767	4.56762	1.80558	0.964368	0.790616	0.804555	0.94026	2.00317	1.32532	0.753087	1.36592	1.14241	0.592739	0.812458	0.659428	1.31742	0.905247	1.07607	0.698868	1.84349	2.83539	2.15693	1.18979	4.16713	1.18326	1.45778	6.713	2.26889	2.53706	0.422274	2.50538	0.868074	1.86127	0.803197	0.776851	0.83474	0.624141	2.01578	4.81791	1.20196	0.567398	0.817644	1.20261
K00696	0.37611	0.751881	1.17689	0.799383	1.13381	2.94417	0.954921	1.27631	2.0254	0.61567	1.09492	0.757001	0.764497	1.11057	1.28988	0.577357	0.850288	1.04477	0.810339	1.0007	0.453091	0.716037	1.07535	1.02259	1.17377	1.23485	9.13027	0.597845	0.827375	0.728861	2.5518	0.721545	8.10695	2.02488	1.75913	1.05097	0.551798	1.25009	1.57049	2.86321	0.794912	2.18659	0.479627	0.416073	2.22004	1.45948	5.9583	1.14945	2.33923
K00697	0.497925	0.761532	0.708813	0.505891	1.55958	1.03294	1.47546	0.519336	0.634388	0.377633	0.525335	1.42244	0.501808	0.74987	0.276454	0.426348	0.40986	1.36388	0.871849	0.293285	0.41613	1.53269	0.815186	0.348365	0.574534	1.20682	0.0483269	3.13215	0.830319	0.406204	0.435785	0.790373	0.284432	1.34317	0.520075	0.53079	0.947248	0.742279	0.788038	0.408312	0.646277	0.944798	0.502386	0.336853	1.06586	1.05457	0.512098	0.736354	1.60984
K00698	7.23506	7.06828	7.65628	5.80835	9.33374	10.2248	6.70119	24.9548	7.48488	5.11207	4.68594	4.42194	3.84771	10.4395	9.6687	6.78843	11.1196	10.945	4.56432	3.2631	4.55943	6.88653	3.33031	3.14086	4.20773	10.0271	4.92251	2.86176	4.30415	3.25454	9.75119	6.21808	13.3601	11.4976	15.3326	3.94267	6.1541	14.5753	2.42131	6.62059	4.4369	5.59148	5.84349	7.01129	13.4373	10.0305	4.56578	7.64456	6.55624
K00699	2.22512	2.20812	2.58404	3.86856	2.1627	3.49362	3.87888	4.54829	5.41466	1.27032	1.11863	1.71916	1.50223	3.61421	4.40499	2.269	3.80187	4.39816	2.29989	1.44182	1.82958	2.50272	1.96644	1.29264	1.56807	2.97087	11.3335	2.23812	2.58643	3.05005	4.91125	2.4061	20.1848	5.24044	3.77503	1.20893	4.61187	5.88645	6.81141	1.50973	2.07973	3.08263	1.82037	2.93296	12.0597	5.24769	2.47124	1.89558	2.24513
K00700	18.3332	18.085	18.289	16.4709	20.6734	30.2453	22.8661	49.4135	42.7595	17.9762	14.0248	13.2836	16.8018	24.998	31.5482	16.2491	25.3807	26.4799	13.6901	13.326	11.4274	18.3185	17.2047	11.3263	13.2199	19.683	51.1851	28.6831	15.6314	32.8695	24.9742	21.2719	48.7812	27.9205	28.3326	10.6197	36.1628	34.6612	28.2415	16.623	13.5748	16.7844	14.8279	28.5933	57.5254	22.7312	13.4837	24.5559	16.7771
K00701	0.0803777	0	0.0284021	0.0325732	0.0195855	0.0485288	0	0	2.96347	0.00694409	0.0532241	0.0110225	0.013064	0.0365716	0	0.0331498	0.00156237	0.000425206	0.00900216	0.29922	0.0153001	0.0484075	0.00280402	0.0284001	0.0385292	0.0221173	0.0109906	0.179077	0.0575195	0.019846	0.0362851	0.0234885	0.00172659	0.00582723	0	0.0220197	0.818136	0.0361957	1.21308	0.00738791	0.0382603	0.00626896	0.00185647	0.0196057	0.0528812	0.015053	0.017408	0.00358847	0.00599242
K00702	3.01494	3.5262	5.56686	8.18225	3.69253	9.8746	2.76362	8.05416	2.32503	2.00433	2.3745	2.29893	1.92271	3.08833	3.48842	2.81345	4.80826	2.85471	3.29319	2.47966	2.40314	4.19554	3.55734	2.24485	3.29651	3.10886	5.23789	3.7474	4.11167	1.54343	2.98366	3.55287	4.28802	5.50609	14.3967	2.29037	6.06659	11.176	5.12605	3.60222	2.60592	4.47342	1.49639	3.53163	7.13297	2.1802	2.87888	4.77515	2.46669
K00703	11.6322	16.3418	15.2933	15.4111	13.1713	26.0837	29.693	46.067	37.1472	9.67343	9.88035	10.5329	9.53242	18.1343	29.2516	11.0207	25.1217	23.2328	10.6294	8.64092	8.17936	14.8715	9.92797	6.94767	9.46586	14.6483	71.4974	22.1887	8.79912	48.0055	15.919	13.1712	80.1441	21.0772	33.806	6.84169	24.4119	37.1979	25.5105	9.10048	8.23766	11.9278	9.26577	55.1227	33.2916	16.2273	10.3298	17.5764	15.1785
K00704	0.0101951	0.0473121	0.023354	0.0246781	0.0325215	0	0.0279305	0.0172595	1.42938	0.00249425	0.00822759	0.170905	0.00296189	0.0241736	0.0744499	0.0229386	0.166206	0.0192519	0.0114436	0.0510386	0.0394592	0.0119678	0.0171608	0.00996918	0.0410189	0.0810058	0	0.0999515	0.0469821	5.96575	0.0519148	0.0361391	0.0472251	0.0610127	0.043141	0.0169036	0.0633295	0.0531365	0.00520698	0.0133018	0.0354633	0.00813564	0.0143572	0.249211	0.0045365	0.166031	0.0177477	0.00536908	0.0378977
K00705	14.1442	18.7178	14.0822	17.1292	16.4309	38.4823	25.0898	35.7121	39.3753	12.7605	10.456	9.51517	14.0708	18.9323	23.3859	12.4707	25.4516	26.7316	11.7507	12.5258	8.54593	15.1957	12.1693	9.64605	11.3858	21.3202	45.1876	30.4319	15.0184	21.1799	19.8349	14.19	72.106	26.027	33.6551	9.19549	25.4089	29.7292	21.4359	11.8984	11.0048	16.1937	12.2043	42.8828	40.5567	22.5141	14.3059	19.0355	31.8459
K00706	1.51991	3.35608	2.50269	2.79091	1.95639	4.30989	2.55037	7.98811	3.95307	1.91122	0.944288	0.78015	0.830352	2.43203	3.62001	1.26807	2.3183	2.64008	1.83686	1.74208	1.33071	2.03702	1.61981	0.979012	1.08695	1.79775	9.66818	1.23675	1.86843	1.46462	4.13175	2.90206	11.0264	3.83691	12.7456	1.18632	2.69612	4.38373	2.13844	2.55596	1.91512	2.27407	1.43089	2.10297	9.24406	2.36023	1.28847	3.3624	3.5132
K00709	0.00383179	0.0648769	0.0334442	1.42619	0.0577292	0.0764025	0.0241561	0.0523794	1.35995	0.161734	0.351773	0.303421	0.387742	0.0381697	0.0694497	0.0393003	0.0437295	0.0986569	0.112366	0.320043	0.21235	0.0896459	0.0207689	0.0867345	0.0327084	0.168167	0.095817	0.0394095	0.0206803	2.60154	0.0111711	0.00918868	0.282592	0.0417483	0.0168559	0.0466265	0.240604	0.00341312	0.153751	0.103616	0.093786	0.307651	0.059441	1.15082	0.158595	0.0280209	0.0278578	0.23603	0.218798
K00710	6.27575	8.77147	10.616	10.2937	6.47688	12.0635	9.73567	22.806	17.1892	7.69654	5.40805	6.25044	3.91688	13.904	10.6061	8.94291	13.7489	10.8723	5.20344	4.83694	4.97859	8.09181	5.35078	3.99404	5.17843	10.3141	23.5116	10.8834	8.31723	19.1621	11.1139	10.1424	24.1228	12.7634	28.9537	4.53926	11.2399	16.8345	5.24494	7.19568	6.08151	8.78156	7.5931	15.3833	18.1765	13.3753	4.87935	10.7867	8.3718
K00712	2.44369	0.978366	0.983888	1.6006	2.60216	1.58885	1.90543	2.48603	3.14559	1.32273	0.71952	0.984056	0.422498	1.84616	3.80117	1.08073	2.95965	1.53752	1.3384	1.15769	1.04811	1.46441	0.862005	1.08172	0.709865	1.32909	1.44205	1.0516	1.03118	4.7987	1.1217	1.1154	2.08825	1.17772	1.9648	0.554868	1.77952	1.97919	0.960279	0.56622	0.632374	0.97576	1.38652	2.69418	1.89483	2.20795	1.57495	1.24533	1.46905
K00713	0.0159496	0.242285	0.155298	0.0231617	0.0642623	0.0135426	1.68677	0.475552	0.679527	0.210237	0.055876	0.112367	0.153621	0.120178	0.34491	0.0236515	0.968434	0.0644142	0.10132	0.09313	0.0551177	0.0470118	0.117945	0.524489	0.0530534	0.140979	0	1.75205	0.0658405	0.0283541	0.217375	0.0300227	0.752016	0.0238982	0.012775	0.0881476	0.0306163	0.0194215	0.286384	0.0797391	0.253506	0.407196	0.0841511	0.0140948	0.0938922	0.0214322	0.0818747	0.429054	0.0684305
K00714	0.865452	0.440423	0.620068	0.152428	0.45174	2.08769	1.03166	2.88724	0.874451	0.645619	0.0728606	0.307019	0.178837	1.03866	1.32667	0.379661	2.1409	2.04579	0.516758	0.104806	0.215164	0.590251	0.511267	0.153723	0.186381	0.634722	4.28621	4.75622	0.62266	0.711279	0.666613	0.712216	5.35298	0.880876	3.35501	0.986527	0.588862	0.927237	0.382713	0.696902	0.365831	1.05898	0.436718	0.979041	3.12408	1.07945	0.130771	0.745593	0.52003
K00715	0.179133	0.00216183	0.025396	0.106254	0.105768	0.164058	0.135813	0.0387535	0.00277583	0.0896701	0.233043	0.0913988	0.169522	0.123728	0.0126984	0.0272928	0.0859391	0.156955	0.0798525	0.158754	0.0199275	0.236132	0.0236533	0.068599	0.0430902	0.0606442	0.0279966	0.0047551	0.0422828	0.0543677	0.0760979	0.0215118	0	0.0330922	0.28541	0.104591	0.296607	0.339914	0.241953	0.688879	0.0312705	0.00853063	0.037021	0.0571571	0	0.00132345	0.0943252	0.0616126	0.0972919
K00716	0.00298105	0.0659248	0.0709125	0.00293091	0.00611533	0	0	0.00349383	0	0.0154222	0.0318515	0.0530989	0.0136921	0	0.00550662	0.0766925	0.023495	0.0116977	0.00556585	0.614483	0.121133	0.0337636	0.127	0.0135902	0.0603177	0.130249	0	0.150806	0.0490929	0.041006	0.0265909	0.0231665	0	0.0152421	0.00316841	0.100512	0.0862627	0.0634258	0.00660785	0.235233	0.159481	0.00407737	0.0182395	0.00656368	0.0300893	0.0738749	0.0167348	0.0435885	0.0152732
K00717	1.65224	3.05006	2.20997	0.992932	2.12453	2.33671	0.358698	0.84784	3.80349	0.740365	0.430935	0.582158	1.83044	2.2436	4.66823	0.84995	0.700283	0.806317	1.38164	0.639293	0.737618	2.09826	1.91309	0.919113	1.62596	0.425936	1.74578	1.03123	1.46376	0.672345	5.84508	1.27936	5.80626	1.49167	8.9253	0.772557	1.82453	3.01404	1.44199	0.432142	2.25779	1.75088	0.737033	1.62168	1.23968	2.74705	0.445272	0.923263	1.55782
K00718	0.291686	5.12491	0.469003	0.336653	0.394045	1.09812	0.488975	0.0968209	0.826047	0.307367	0.727695	0.385649	0.127513	0.588603	0.529851	0.326829	0.416814	0.395433	0.502679	0.174874	0.208803	0.674233	0.443834	0.339297	0.191975	0.344392	0.446679	0.484725	0.332546	3.63518	0.431096	0.246716	0.273333	0.607033	0.173134	0.268596	0.714709	1.06657	0.938261	0.114773	0.426528	0.388638	0.334091	1.21127	0.17606	1.12277	0.906674	0.762691	0.577759
K00719	0.411447	0.0816201	0.687681	0.256166	0.273409	0.320639	0.115562	0.180994	0.0538764	0.21974	0.120757	0.103241	0.531295	0.145765	0.110317	0.170243	0.209834	0.81569	0.361065	0.260464	0.303904	0.620687	0.220905	0.368879	0.213222	0.387158	0.146383	0.136234	0.219279	0.127747	0.175665	0.0816646	0.0110995	0.353236	0.00651425	0.277944	0.0229829	0.151867	1.25264	0.0316967	0.454467	0.343735	0.36397	0.552933	0.226606	0.0780643	0.120239	0.0981151	0.230056
K00720	0.0861599	0.202831	0.245373	0.223348	0.424834	0.703562	0.152704	0.807703	1.34677	0.200342	0.207946	0.193095	0.111481	0.410901	0.224068	0.195537	0.209214	0.392239	0.168756	1.13482	0.330187	0.195978	0.354131	0.22778	0.411663	0.0909663	0.0494576	0.48869	0.231361	0.875284	0.369242	0.349367	0.0393511	0.41209	0.078906	0.328777	0.410228	0.326885	0.0696599	0.193452	0.204985	0.522993	0.48956	0.656586	0.176036	0.210361	0.174275	0.622813	0.490849
K00721	3.56953	4.57635	4.32022	3.5908	3.56503	10.7369	2.82308	7.50623	7.84805	2.62803	2.9192	2.33573	3.27178	3.54693	10.0598	3.27068	4.36161	5.14203	2.07484	5.13304	3.00335	3.61656	5.01844	2.0684	3.12631	4.19397	6.43761	5.85019	4.5316	2.49009	3.85123	2.96391	12.2807	5.15477	13.2858	3.45054	10.5283	8.7206	32.8234	2.8121	3.02145	5.15885	2.70498	3.71575	11.206	4.85998	5.89621	3.83536	3.19908
K00722	0.641859	0.309947	0.631847	0.208632	0.632337	1.55788	1.51463	3.99137	1.46687	0.585774	0.308065	0.199995	0.200906	1.5442	1.01763	0.46184	1.68158	1.56225	0.209314	0.205342	0.493449	0.56139	0.541357	0.113416	0.235869	0.404225	4.11421	0.411464	0.473248	0.775488	1.00243	1.31131	8.85299	1.1974	2.67236	0.149726	0.990396	1.0533	0.430052	0.426383	0.157662	0.425289	0.217688	1.38774	5.07529	1.49474	0.313086	0.745039	0.964366
K00725	0.585607	0.700036	0.426139	0.355028	0.646711	1.54258	1.75517	4.05159	1.33182	0.614236	0.28446	0.157065	0.119064	1.15591	1.31234	0.376963	2.95927	1.07816	0.554342	0.787364	0.682078	0.854194	0.0927689	0.187753	0.200615	0.572944	4.85263	0.59211	0.470554	0.629085	1.30974	1.63604	8.01218	0.984131	3.3012	0.179173	0.852474	1.33673	1.12606	0.277343	0.277598	0.695447	0.597601	1.08328	5.11789	1.44385	0.303693	0.961601	1.07503
K00726	0.828919	1.49581	1.27586	0.621373	1.2238	6.57483	2.2536	5.87878	3.33963	1.30572	0.356667	1.06936	0.227781	1.62023	2.1273	0.648458	1.39968	1.57255	1.1234	0.565405	1.18572	1.28811	0.631211	0.309256	0.798612	0.937838	4.30831	0.74871	1.59894	1.4748	2.19292	1.7006	11.9198	2.60269	5.29441	0.246714	3.18069	1.92591	0.630706	0.686919	0.658178	1.19337	0.355257	2.5522	9.64331	2.20741	0.356086	1.96618	1.61096
K00727	0.250623	0.200107	0.616121	0.243612	0.547236	0.309675	0.0590227	0.411615	0.0516368	0.0945708	0.241552	0.52425	0.554157	0.326983	0.307459	0.513811	0.71482	0.266288	0.48702	0.521733	0.209969	0.202564	0.193191	0.43663	0.233588	0.481887	0.153167	0.791612	0.234977	0.103489	0.433951	0.19935	0.113898	0.250652	0.410714	0.267284	1.43488	0.77015	0.267975	0.119123	0.276101	0.289927	0.134994	0.150405	0.315098	0.244733	0.409424	0.524452	0.0993777
K00728	5.23692	6.94463	6.31186	7.80309	5.70229	10.6633	8.75052	16.8907	13.8225	4.63301	3.54905	3.48984	3.97434	8.10282	8.64256	5.83879	10.8192	7.07614	4.08165	3.98372	3.6148	5.56	3.80096	4.2895	4.58339	6.10213	28.2532	4.24773	5.22507	9.04905	6.8469	5.99007	28.6685	9.38072	15.5516	3.95966	6.65739	8.02357	15.5978	6.78998	3.53055	4.7111	4.44532	6.08621	18.6826	10.1863	6.22911	4.91479	5.68695
K00729	0.122631	0.143503	0.150879	0.137059	0.128936	0.493022	0.0420872	1.04327	0.84838	0.0343633	0.0749497	0.598457	0.125695	0.054336	0.261224	0.124219	0.157698	0.345521	0.0526416	0.0552381	0.122336	0.120566	0.450523	0.12322	0.17482	0.204099	0	0.107149	0.70772	0.041687	0.882447	0.162234	0.0359169	0.368272	0.145481	0.121193	0.104231	0.105074	0.128694	0.0842029	0.108942	0.0585294	0.1179	0.0665094	0.260454	1.61262	0.0482289	0.934074	0.061813
K00731	0.991016	1.25779	0.819451	0.480662	0.972118	0.933482	0.851032	3.94341	0.366899	0.387821	0.42783	0.619046	1.303	1.41124	2.40074	0.664911	1.27112	1.7935	1.13412	0.333048	0.723688	0.79946	0.633935	0.200024	0.422271	1.16773	0.185392	4.708	0.615011	0.328719	0.781683	0.733919	6.50314	1.10924	2.13429	0.31909	1.8582	1.21719	0.956063	0.471927	0.385664	1.19627	1.20696	1.27435	0.440065	0.698494	0.803661	0.771139	1.3094
K00733	0.0697815	0.252493	0.0254859	0.0646228	0.0474297	1.468	0.0431047	0.407925	0.0262442	0.137313	0.10113	0.02957	0.0244223	0.111969	0.217244	0.0819834	0.164049	0.240395	0.113253	0.160063	0.0581028	0.0862373	0.139442	0.0349554	0.06007	0.101297	0.0472866	0.246675	0.494451	0.0421187	0.0728502	0.0599269	0.491566	0.0560916	0.337955	0.0544091	0.162157	0.570416	0.288525	0.127188	0.0997416	0.0739343	0.100344	0.458215	0.199253	0.219797	0.267801	0.285815	0.179114
K00734	0.19298	0.151593	0.154077	0.0338789	1.51695	0.255095	0.215994	1.84139	0.0667304	0.106632	0.269707	0.387763	0.0769164	0.154235	0.359938	0.388837	0.589397	0.14011	0.375203	0.153993	0.16584	0.739534	0.212578	0.0746634	0.107811	0.35736	0.784198	0.0421352	0.319348	0.0897432	0.350812	0.105904	0.20905	0.669711	0.505767	0.158794	0.17923	0.344575	0.093501	0.0994341	0.381044	0.189216	0.286127	0.192225	0.118703	0.513611	0.117056	0.0901569	0.165641
K00735	0.0473855	0.28481	0.0654033	0.0507707	0.248208	1.18105	0.133657	0.172889	2.35768	0.00632931	0.0311599	0.12812	0.0726786	0.0089074	0	0.199898	0.075911	0.0155245	0.00517866	0	0.0202111	0.004666	0.116367	0.0126696	0.0272036	0.218116	0.266555	0.662882	0.0371502	0.191774	0.0183035	0.0332814	0	0.41198	0.0396051	0.112977	0.0285111	0.297308	0.0199689	0.0451303	0.161075	0.19493	0.339213	0.0948508	0.459391	0.151101	0.0196854	0.293737	0.106226
K00736	0.321027	1.14959	0.561868	0.250977	0.59896	0.0318319	0.393478	1.81859	0.398285	0.229483	0.342134	0.18123	0.33784	0.239507	0.953953	0.206713	0.252137	0.560756	0.393056	0.78897	0.221412	0.289649	0.511633	0.181424	0.254625	1.06969	0.30405	0.0965769	0.240815	0.135449	0.293928	0.269617	0.164368	0.412282	0.304623	0.271199	0.685253	0.318145	0.673009	0.345949	0.197038	1.11547	0.654183	0.349013	0.37743	0.292662	0.297722	0.720301	0.418029
K00737	1.11582	0.489627	1.22208	0.371648	0.743125	3.77964	1.06067	2.20638	7.33528	0.807605	0.509657	0.514907	0.165826	1.41099	1.06466	0.162024	2.07876	1.39532	0.509547	0.408909	0.590604	0.713926	0.468191	0.608626	0.286458	0.727234	2.03323	0.735082	0.733433	2.37982	1.49032	3.91932	3.35196	1.91246	5.46749	0.78844	0.661773	0.818334	0.51898	0.615539	0.75846	0.417357	0.331069	1.62083	2.67249	1.63987	0.418251	1.55734	1.24558
K00738	1.24869	1.07515	1.98897	0.721099	1.50398	1.81807	1.71513	1.47997	0.424198	1.32401	0.545329	0.914808	0.525186	2.6468	1.6221	1.18719	2.95791	2.9973	1.2168	0.685893	0.922161	0.65377	1.51107	0.755717	0.878903	1.31145	0.683858	4.43035	1.17673	0.914736	1.59221	2.06052	1.71837	3.88351	2.25632	0.824268	0.975527	2.33045	0.86876	1.13315	0.650812	2.93433	1.21665	0.985529	2.98082	2.03537	1.98533	1.72637	1.30925
K00739	0	0	0	0	0.00169832	0	0	0	0	0	0	0.00138339	0	0.0104466	0	0	0	0	0.00200586	0	0	0.00429687	0	0.00143074	0	0	0	0	0	0	0	0	0	0	0	0.00985649	0	0	0	0.000742985	0	0.00395633	0.00168031	0	0	0	0	0	0.00337668
K00741	0.522562	0.514036	0.454613	0.0699746	0.631817	0.808444	0.129478	0.272239	1.6902	0.138976	0.231675	0.300492	0.545278	0.594011	0.264879	0.370162	0.0452154	1.29402	0.0614126	0.130712	0.0972357	0.360072	0.423447	0.577108	0.356747	0.310391	0.673229	0.266581	0.284814	0.109704	0.979313	0.621944	0.290655	0.31523	0.38998	0.159058	0.48362	0.236871	0.0590081	0.164277	0.141283	0.174269	0.670322	0.0956571	0.0987571	0.549145	0.931518	0.0576517	0.208057
K00742	0.100284	0.354016	0.585396	0.305889	0.306876	0.960112	0.170734	0.922021	0.297535	0.289737	0.072999	0.202182	0.461988	0.188468	1.21334	1.41743	0.53215	0.827361	0.91822	0.151555	0.684319	0.100437	0.418603	0.245094	0.195546	0.810891	0.545594	0.114736	0.184468	0.137185	0.652824	0.186258	0.582905	0.525526	0.64325	0.503967	1.42834	0.859574	0.162183	0.504469	0.340486	1.13563	1.12572	0.752252	0.00841624	0.922709	0.0922176	1.05129	0.340216
K00743	0.570328	0.461143	0.948491	0.402432	0.660654	0.685014	0.862487	0.299071	1.32551	0.331905	0.3535	0.331485	0.270239	0.756893	1.03605	0.127483	1.50463	0.930776	0.642735	0.144285	0.279002	0.324797	0.250608	0.191029	0.216083	0.441311	0.32732	0.139491	0.153078	0.586036	0.673269	0.672829	2.04233	1.29867	0.36898	0.114141	0.287282	0.689933	0.189394	0.373452	0.733634	0.847801	0.472181	0.966217	0.408747	0.543975	0.327247	0.511716	0.644043
K00744	0.378538	0.825168	0.598786	0.149714	0.818591	0.854259	0.410916	1.13049	0.246718	0.549227	0.405074	0.300938	0.148398	1.06016	0.747068	0.334524	1.03553	0.820349	0.561877	0.459361	0.467631	0.396033	0.143347	0.243242	0.338213	0.450698	0.860318	0.176599	0.308572	0.16413	0.716414	0.600252	0.890276	0.912509	2.8139	0.223027	0.850319	2.12905	0.28193	0.515464	0.336089	0.351196	0.190695	0.876886	0.746516	1.04625	0.522415	0.709581	1.16057
K00745	0.502186	0.388203	0.498992	0.238172	0.291817	0.00981192	0.152825	4.47435	0.700945	0.179352	0.242335	0.445754	0.271793	0.173429	0.281878	0.457415	0.466063	0.124504	0.518872	0.173152	0.238023	0.108045	0.388739	0.467631	0.165421	0.246557	0.0604708	1.79019	0.252958	0.137934	0.308346	0.371856	0.226601	0.065536	1.11305	0.182596	1.06514	0.267556	0.194984	0.209216	0.534314	0.0975576	0.244932	0.15032	2.1817	1.0488	0.210242	0.164597	0.0724798
K00746	0.746162	0.451138	0.670614	0.315178	0.402023	3.15322	0.125222	1.21296	3.75931	0.209945	0.263497	0.442301	0.158025	0.668097	0.108438	0.51718	0.273763	0.46428	0.307955	0.163695	0.283538	0.668483	0.684578	0.461164	0.352605	0.805148	0.936755	1.99404	0.973387	4.00317	0.668944	0.530735	0.527084	0.583533	0.570377	0.409343	0.675241	0.84528	0.27334	0.425179	0.687009	0.209838	0.361098	1.92839	0.78833	0.515487	0.262378	0.422086	0.252219
K00747	0.0688477	0.149839	0.18315	0.266475	0.0703982	0.137973	0.216574	0.104354	2.31359	0.120807	0.139592	0.212747	0.44739	0.0537724	0.0445318	0.088679	0.0899724	0.0542364	0.117571	0.386789	0.127975	0.159751	0.126819	0.187546	0.0767509	0.209086	0.335054	0.110288	0.037589	3.79407	0.193633	0.114974	0.0135091	0.128685	0.0152717	0.112347	0.487938	0.267556	0.120289	0.0663473	0.148441	0.619366	0.0234837	1.62701	0.398993	0.224215	0.122831	0.0509108	0.189998
K00748	3.95656	2.70737	3.80947	5.30429	5.49349	2.81811	5.30439	2.45763	6.5401	2.04079	2.39418	3.61007	4.86743	4.52488	3.77551	4.10504	4.69442	2.97936	2.6079	2.27707	2.93298	3.3365	3.90759	2.8119	2.76737	4.5534	2.70427	6.23155	3.41027	3.25099	3.68959	1.75141	3.20395	4.27799	5.06725	4.69371	2.2517	4.52417	1.31856	4.1171	2.82067	6.06968	5.63513	3.81102	3.58513	2.86678	4.64746	4.45305	3.27978
K00749	0.437938	0.372993	0.763785	0.360447	0.183364	0.652667	0.550208	5.64035	4.49008	0.398981	0.442997	0.657921	2.54951	0.583439	1.14359	0.28574	1.59302	0.297237	0.494366	0.532751	0.366688	0.783264	1.40923	0.529521	0.466258	1.26928	3.91045	0.862892	0.664565	8.96315	0.393019	0.548502	1.61859	0.192173	1.09253	0.637058	2.16671	2.07306	0.480919	0.867423	0.914002	0.446715	0.394074	5.13253	3.7704	0.899372	0.311676	0.399229	0.252477
K00750	0.184355	0.780801	0.703801	0.22194	0.446391	3.36129	0.858329	3.74196	7.54394	0.257944	0.335204	0.701777	0.352134	0.35982	1.78923	0.901873	0.536769	0.290814	0.182151	0.62363	0.256672	0.180607	0.454372	0.266414	0.843196	1.04638	0.0408189	1.50974	0.381939	3.54107	0.5135	1.01903	1.21793	0.923832	1.44137	0.430374	1.03039	1.13045	0.563689	0.250961	0.454202	0.470554	0.270191	3.00954	0.434519	2.00536	0.428103	0.779579	0.550834
K00752	1.81367	2.01152	2.18263	1.75905	2.15238	2.5866	1.57863	1.55231	9.12418	1.58538	1.27313	1.61711	0.611702	3.89515	1.52952	2.29616	3.06343	4.15764	1.30198	1.01784	0.906748	2.1263	2.37353	1.45157	1.15418	4.15149	0.547629	8.31904	1.87381	5.236	3.37136	1.28249	4.05371	3.13186	1.33695	1.15011	4.51479	2.94367	4.41261	1.26303	1.43526	2.24882	2.04673	4.26935	1.37885	3.0035	1.30455	2.03359	1.66248
K00753	0.0457532	0.200052	0.135645	0.0668397	0.577655	0.781026	0.589221	0.458068	0.393853	0.0664841	0.0385385	0.122168	0.0258504	0.399916	0.0999755	0.107235	0.205291	0.307125	0.0874349	0.0612115	0.0500034	0.100564	0.609186	0.0525271	0.0463401	0.0916868	0.251743	0.141792	0.0832879	0.0766117	0.139156	0.214813	0.18262	0.153902	0.043065	0.0462245	0.113365	0.117361	0.103307	0.0683007	0.148527	0.114358	0.179942	0.119522	0.122595	0.107647	0.155772	0.128349	0.100662
K00754	2.43963	4.66272	5.72873	3.90051	2.90053	13.3293	4.17408	8.85278	12.9152	2.78632	1.76494	1.98036	2.12222	2.00262	4.61929	3.75508	3.41569	4.21266	2.50356	3.09996	2.14851	2.59579	2.87669	2.31436	3.15932	4.13716	18.9901	3.00271	3.63342	13.8381	2.87459	2.6843	5.07215	7.0865	6.05668	1.95947	6.21514	10.9933	3.35599	3.12298	2.69725	2.20984	2.08027	5.4888	13.1165	4.49414	2.27045	4.06514	3.20646
K00756	5.1356	5.69583	4.85185	3.16684	5.21723	7.48922	4.73882	13.7418	8.60519	3.09272	2.84227	4.1819	5.14358	7.34217	7.14822	4.81564	6.30564	6.48323	3.92022	2.34213	3.64662	4.50934	3.18786	2.46385	3.07867	3.67957	14.2552	4.07844	4.38312	8.71603	4.22634	4.3461	5.11898	7.26967	8.92106	2.50332	5.9804	6.38861	12.8994	2.49779	4.2166	2.94662	3.1739	7.6382	6.76336	6.21176	2.82029	7.34485	4.17064
K00757	4.07458	10.4509	5.11373	3.98196	4.47063	10.4435	4.41283	8.29967	5.73473	3.19382	3.04408	2.60719	3.87444	6.29856	7.76964	5.3055	4.71861	9.34332	3.10852	4.62427	3.60579	5.00731	6.7888	4.55844	6.39851	4.5823	4.33029	4.37721	4.3577	2.28334	6.11337	3.21801	9.71158	7.8569	12.8246	3.44183	8.38286	6.60551	4.10625	4.10711	5.12332	4.04916	6.03859	5.58094	12.2306	7.20231	6.34562	5.20306	13.1582
K00758	0.676837	1.33026	1.09019	1.05033	0.786193	0.875444	2.14291	0.152149	0.300705	0.71383	0.901257	1.2577	0.787445	1.79036	0.262089	0.838823	2.32867	0.781067	0.586802	0.903588	0.75225	0.775824	0.690051	1.05843	1.14861	1.01966	5.79816	1.79042	0.862942	0.523553	1.229	0.526211	0.537197	1.91907	3.16218	1.08478	0.973223	0.382911	3.45927	1.97648	1.41248	0.993376	0.786216	0.435621	0.914196	0.652706	0.660911	3.51105	0.958631
K00759	5.81422	6.69521	7.17384	14.8633	5.79072	12.443	6.72925	18.6447	6.55448	5.46177	5.96008	4.29062	4.02281	7.66534	12.819	5.31355	6.92092	8.4044	6.27175	4.74295	4.32707	8.88293	4.69709	3.79261	4.67947	7.30462	16.7275	4.87329	13.9136	5.13911	7.30931	6.22883	19.8734	9.97043	12.3006	3.22614	7.85865	8.47527	11.8697	5.38014	4.98474	5.64181	5.78257	13.7049	14.314	8.12367	5.90657	8.84828	5.78334
K00760	5.37316	13.392	6.95095	7.11545	7.32942	12.0635	5.62734	14.3928	8.3492	6.28212	4.71456	2.80319	4.82516	6.77166	13.8979	6.09411	7.51657	11.5719	5.16751	4.12275	4.45314	6.51513	4.92957	4.26656	5.50688	6.12939	5.37052	11.981	6.302	5.02066	10.0203	6.95811	10.9796	9.41707	16.745	3.2928	7.98644	18.8389	6.49917	5.69937	3.95952	6.72986	5.43366	12.1028	8.11522	8.03927	5.14122	12.0672	5.50773
K00761	5.41381	5.45609	7.2628	8.07759	6.33587	14.3511	10.3168	11.7154	13.8982	5.42472	4.64003	5.3275	4.3039	11.7002	15.1533	6.1727	11.1159	8.58942	6.18095	4.2635	6.62179	7.73451	6.41927	4.39907	5.83637	8.34219	16.9088	7.26448	8.45234	9.71774	8.83173	9.04986	28.1074	12.195	14.3611	4.43705	9.82915	14.6862	6.68738	8.24991	5.02455	7.62152	6.22485	10.1338	14.3914	12.7579	4.07742	11.7123	6.59128
K00762	6.87754	6.64968	7.40573	10.3515	7.05626	23.6732	7.84711	11.6291	19.4532	5.72511	5.49876	6.04662	4.83247	10.2499	10.9845	7.37791	9.84527	12.6694	5.16042	5.97564	4.37043	9.18745	6.31883	5.65409	5.85876	8.71815	9.48901	18.2674	6.89654	25.3505	9.29155	5.37638	19.2128	10.0104	8.70881	4.40973	11.3603	9.45916	6.91695	10.3131	5.25967	7.1238	7.03508	17.2315	19.2847	9.1011	6.33276	9.27283	7.19586
K00763	8.42959	10.4682	12.2243	12.4168	10.4578	18.4328	17.518	24.0575	21.3664	7.5822	9.17161	7.05462	8.45482	11.6918	16.015	9.61264	15.1996	16.2474	7.74514	8.80456	7.80526	9.5832	9.80859	5.46529	7.3448	11.579	28.4009	18.1901	8.38166	24.444	12.0784	9.54491	40.3693	16.0947	22.4124	7.50357	14.2237	17.8747	17.0139	10.55	7.93097	12.0245	8.05104	16.0459	36.3385	13.8147	10.5852	14.5396	8.19727
K00764	16.1706	17.7042	23.3013	18.3789	19.3126	29.5277	28.1204	50.219	33.1154	14.0082	12.0058	11.9408	10.4101	25.0861	39.3304	20.2828	26.5577	31.0421	14.7372	14.7464	12.995	27.8237	12.6581	11.0407	14.131	22.7334	61.2673	31.9791	18.9428	33.0922	27.1993	19.4372	83.3428	35.9224	43.7288	9.5834	34.4133	39.507	20.8773	15.1667	12.5367	18.9829	21.544	34.8636	65.4338	26.6682	15.4031	25.4388	17.6257
K00765	5.84533	5.69446	6.16422	5.61502	8.89388	11.882	7.53731	16.4549	7.99602	4.18121	4.39574	3.95396	3.97371	7.29166	10.6608	4.67201	8.48971	11.6193	4.08259	4.68654	3.19604	5.30182	4.17306	3.02699	3.50036	6.48902	19.9778	14.8873	4.69497	4.74197	5.49184	6.07988	21.8398	9.80584	19.3541	3.41099	9.01986	12.7055	11.6522	4.20533	3.98282	5.50299	3.3769	11.0113	16.6909	7.63863	4.58334	7.64807	6.89383
K00766	4.16839	3.73433	6.91057	8.04613	4.54062	10.7149	4.62749	10.3963	10.8075	5.39509	3.1427	3.68732	5.68645	2.85356	8.06424	4.45297	5.53842	7.83867	4.43285	5.05166	4.88009	3.98587	5.83291	3.53628	3.44682	5.42929	7.25941	4.71374	4.82148	4.01602	4.19765	5.92321	8.6783	6.70083	19.8652	3.45226	8.31169	8.29604	9.42727	3.52743	2.92601	4.0646	4.56668	5.77176	10.1235	8.84796	4.58425	9.54806	3.56426
K00767	2.81013	5.56961	4.0787	7.92833	3.93596	9.84483	3.11061	17.6936	11.0362	3.76688	3.06631	2.97923	4.42713	4.44814	6.39861	3.13901	3.22585	6.28195	2.73007	5.20635	3.70153	3.47309	4.65809	3.59401	3.42108	3.64946	6.70149	5.39905	3.55244	13.263	5.21073	4.43169	5.06047	4.27301	9.62012	3.12074	5.03803	7.43096	4.91609	7.00071	4.33198	3.24822	3.95526	7.59622	17.5109	4.36796	2.45883	4.60624	3.27551
K00768	3.08593	3.47616	3.69357	5.91735	3.69417	7.53695	7.96096	15.5152	14.6206	3.51478	1.61125	2.66772	3.7437	4.56345	5.53899	2.07648	6.07841	4.98789	1.92812	2.22303	2.47129	3.54187	4.36733	2.37948	1.93184	2.82918	27.6961	10.9501	2.61818	9.30275	4.02628	5.61302	15.138	6.02296	7.41608	1.58623	5.59032	4.9569	3.25423	2.83094	2.10785	4.1526	2.62254	5.93333	12.3806	4.27518	3.39353	3.2695	3.40675
K00769	0.970432	0.986048	1.03194	2.02856	1.113	1.51229	1.46721	5.47267	1.52448	0.937569	0.517084	0.339997	0.196549	0.954799	2.61812	0.48777	1.13463	1.52203	0.543254	0.171385	0.519603	0.756468	0.40787	0.348883	0.471109	0.865093	6.57221	0.725159	0.870668	0.176014	1.10294	1.51784	5.5608	1.56811	9.03409	0.15955	0.909156	3.34187	0.180209	0.3745	0.280171	0.925315	0.442193	0.804563	6.97832	1.30086	0.632097	1.68011	1.19335
K00770	0.274077	0.123401	0.203396	0.146008	0.177776	0.0381103	0.211924	0.813978	2.26134	0.283472	0.1589	0.32454	0.396807	0.739028	0.101863	0.0717512	0.111931	0.235718	0.146637	0.16774	0.422041	0.0750597	0.423151	0.144467	0.299786	0.0485643	0.66294	0.0555509	0.153156	3.65286	0.145504	0.228858	4.45062	0.296636	0.0932652	0.25957	0.694229	0.211089	0.10862	0.200109	0.281827	0.265412	0.177957	2.44707	0.207913	0.120443	0.0714501	0.411593	0.0595437
K00771	1.39034	1.41007	1.82857	1.42713	2.19118	1.4498	0.953433	4.99867	1.43359	1.31858	0.985684	1.44765	0.52623	1.77541	2.04726	1.34398	2.21699	6.65571	1.10596	1.0825	0.885317	1.70896	1.02408	0.655357	0.951836	1.70653	4.68045	6.74156	1.35268	1.65657	2.52698	1.2114	7.90925	3.27768	2.53157	0.983268	1.58779	6.50644	2.41219	0.886603	0.902366	1.64617	0.832005	2.27592	3.24827	1.84948	1.4159	3.43813	1.98981
K00772	1.40284	2.51628	1.83822	1.57593	2.38039	1.26043	4.58511	11.0601	2.61523	1.54825	1.13698	1.05962	0.881339	1.92941	5.25642	2.27666	1.66985	2.66776	2.38706	0.520617	1.61877	1.24731	1.24223	0.750907	0.811039	1.83231	13.6052	0.43085	1.49352	1.99197	3.28307	2.96448	13.7628	2.34634	4.99771	0.531356	3.40507	2.30245	1.2983	0.957707	1.24485	2.3077	0.939213	3.67357	1.15209	3.59833	2.44767	2.27451	3.35811
K00773	10.1046	10.186	15.9073	10.1408	12.5833	27.5916	14.7717	29.4409	37.6122	11.5799	11.4979	8.92542	10.0477	17.6634	18.1721	14.6334	24.3167	18.7116	12.0336	10.9914	9.27369	11.1526	10.7565	7.38486	8.93679	18.2284	42.8953	13.161	10.0196	15.0597	19.3071	14.1872	53.7237	21.3047	20.7898	6.52632	20.5724	19.2808	19.7321	9.96734	8.39594	12.1707	12.8052	16.0131	35.0902	16.3259	7.66818	13.9449	12.5675
K00774	0.1323	0.106647	0.201809	0.0614743	0.0494431	0.00733998	1.78977	0.0306758	0.021008	0.075817	0.0201087	0.0324763	0.0906813	0	0.154959	0.0901398	0.760485	0.010992	0.0429565	0.141375	0.0716856	0.080014	0.114412	0.1024	0.0346857	0.014535	0.0115333	2.24936	0.128465	0.197846	0.265748	0.0884869	0.127976	0.0103063	0.520506	0.0781271	0.189317	0.0976319	0.01348	0.0482101	0.0340623	0.372646	0.0267698	0.0322113	0.024823	0.0186615	0.228059	0.0957077	0.17467
K00775	0	0.621316	0	0	0	0	0	0	0.0149201	0	0	0.000585711	0.00312717	0.0151232	0	0	0	0	0.00350084	0	0.00607188	0	0	0.00242421	0.00675179	0.0178645	0.0272503	0	0	0	0.0316375	0	0	0	0	0.000999934	0	0	0.00370039	0	0	0	0	0.0107656	0	0	0.0404403	0	0
K00776	0	0	0	0	0	0	0	0	0	0	0	0	0	0	0	0	0	0	0	0	0	0	0	0	0	0	0	0	0	0	0	0	0	0	0	0	0	0	0	0	0	0	0	0	0	0	0	0	0
K00778	0.101031	0.095865	0.0759605	0.0848196	0.298555	0.0128146	0.0595479	1.35792	2.78266	0.176079	0.206753	0.450997	0.145324	0.0398772	0.396965	0.0950741	0.11964	0.299227	0.193202	0.0706619	0.183237	0.312408	0.049789	0.0813261	0.184139	0.23796	0.153235	0.384184	0.0448435	4.326	0.737258	0.065134	0.0968029	0.130932	0.0435719	0.0561656	0.708874	0.0296858	0.0099382	0.0307919	0.174988	0.110949	0.047645	2.32165	0.247756	0.0194423	0.151588	0.152097	0.0445899
K00779	0.0803362	0.577992	0.173113	0.0462349	0.178413	0.0149074	0.0185984	1.22832	0.107343	0.0825913	0.252961	0.016333	0.0515884	0.131281	0.0113171	0.0807952	0.0700945	0.0403132	0.0305718	0.699098	0.158093	0.299887	0.0726784	0.0307667	0.0186838	0.0509146	0.0232249	0.114535	0.0254685	4.28049	0.0846792	0.0527883	0.0225595	0.214738	0.174364	0.0813861	0.420837	0.183168	0.467373	0.0379102	0.0427384	0.076266	0.0510259	0.137458	0.0178541	0.217426	0.0756086	0.0253646	0.0604678
K00780	0.063937	0.0455197	0.0286835	0.513644	0.0597973	0.321382	0.0370656	0.028286	0.0721717	0.175587	0.0688351	0.204263	0.181257	0.0147279	0.00895977	0.0286208	0	0.00316643	0.0671613	0.0677784	0.054235	0.124407	0.00742714	0.456469	0.0206653	0.0263141	0.184556	0.0386898	0.182923	0.0141771	0.0704354	0.0302656	0.0238118	0.0508096	0.330237	0.0107559	0.0653269	0.0849451	0.00411008	0.0652508	0.0531415	0.0146658	0.0962182	0.416253	0.0288731	0.0366852	0.288694	1.10157	0.0813937
K00781	0.149717	0.135671	0.0426481	0.0948635	0.123409	0.0348497	0.0359825	0.116596	0.086319	0.0850797	0.161022	0.047398	0.0576576	0.0518378	0.452574	0.188653	0.298592	0.123192	0.258309	0.104709	0.233224	0.162341	0.129186	0.290675	0.0958062	0.0881824	0.0351653	0.121827	0.233838	0.0405168	0.0771128	0.0860641	0.0124846	0.0952099	0.0353341	0.100417	0.24963	0.13998	0.0361317	0.763932	0.0918195	0.20599	0.231761	0.385607	0.282041	0.0498244	0.0656935	0.0273269	0.0423614
K00782	0.177217	0.9376	0.585354	0.57014	0.620312	1.6013	0.560524	1.42619	0.681357	0.224336	0.405064	0.420295	0.263376	0.154698	1.39705	0.431395	0.873452	1.58546	0.453748	0.316037	0.815986	0.50744	1.05616	0.403911	0.725572	2.42969	1.02751	1.23345	0.628937	0.750136	0.423543	0.563152	1.12024	0.700755	0.386089	0.337792	0.57541	0.437412	0.602213	0.489933	0.361384	2.06492	1.12985	1.04755	1.16809	0.768665	0.562686	0.609386	1.03435
K00783	4.25157	7.64704	6.91029	8.68067	6.54441	6.4193	5.21766	14.3618	5.6889	4.6621	4.91166	5.18671	3.92188	6.61612	11.1612	5.02587	6.42712	12.2348	4.43693	4.61011	3.93744	6.77054	6.61892	3.71248	5.50728	6.41843	14.9754	13.0229	6.98791	11.2265	7.71885	5.60744	19.2384	8.74049	6.89004	3.76766	7.62752	8.50244	9.6128	6.7196	4.01794	6.33337	5.42989	6.54863	16.2013	6.99224	5.39168	7.04049	19.3619
K00784	7.06394	10.781	8.35987	6.91685	8.71902	15.8016	11.2598	29.1774	21.3026	5.5477	6.01656	4.99851	6.53701	10.6264	12.9995	7.89257	16.2062	13.8123	5.61792	6.42341	6.10747	8.00263	6.79446	4.12753	4.99485	9.96477	41.5193	19.6983	6.78302	19.3064	11.5081	9.60543	31.6424	12.2353	16.2039	5.11637	17.7656	10.0101	9.48692	8.50379	6.44192	10.062	8.99912	13.817	27.2542	8.88285	5.59501	9.57684	8.13234
K00785	0.00877023	0.0215521	0.00126351	0.00242089	0.0573868	0.0127995	0.00592962	0.0193558	0.0205664	0.00785748	0.0506342	0.0199978	0.04382	0.00655228	0	0.00851984	0.166724	0.00979783	0.0232314	0.139743	0.0040925	0.013923	0.0136081	0.0520822	0.168859	0.00140594	0.00816378	0.0135338	0.0303401	0.00211984	0.00905728	0.0162313	0	0.00461905	0.00125469	0.23445	0.0420539	0.0423061	0.00917169	0.00506308	0.0640948	0.0113848	0.00394331	0.000853658	0.00844057	0.00639824	0.0153948	0.00534182	0.00792195
K00786	2.74351	2.24756	3.01463	2.29518	3.35238	5.0778	5.35801	3.86096	6.51856	3.04254	2.00942	2.48081	2.30594	2.17189	4.04291	1.82189	5.88877	5.67022	1.79432	2.51619	1.97636	2.04281	2.0286	1.51797	2.1782	1.93437	4.62688	3.60119	2.21395	1.77527	3.48755	3.01803	8.72319	3.26161	2.6952	1.46386	4.55857	6.55753	4.54991	1.95318	1.93082	2.9321	2.54065	4.23431	4.4039	3.08218	2.07115	1.75291	2.34377
K00787	0.548492	0.615079	0.458793	0.476011	0.453609	0.336866	0.813649	0.420782	0.506858	0.901461	0.339425	0.134368	0.59007	0.829321	0.972102	0.142104	0.751459	0.50064	0.427979	0.421727	0.888377	0.77339	0.445156	0.246682	0.258673	0.555178	0.126482	0.97253	0.310911	0.363232	1.00047	0.884468	1.97328	1.4022	0.33722	0.290319	0.555909	1.22448	1.33852	0.260925	0.465532	0.314697	1.08233	0.419345	0.619348	0.269783	0.511827	0.419533	0.608869
K00788	7.50919	8.55166	9.16025	10.7777	10.1117	23.1083	11.2345	12.4863	16.4483	8.30019	4.79694	5.62086	5.69077	15.9036	12.4956	9.60113	10.7206	10.0622	5.64459	5.2362	5.23578	6.89253	5.4027	4.89623	6.78194	9.618	10.1476	12.6109	5.51301	9.01392	8.19131	9.0909	23.4738	12.2384	26.0135	4.91284	10.3687	15.1927	11.015	9.45791	5.54603	8.03419	9.95948	37.0142	17.9689	7.11651	6.44742	10.4483	10.0224
K00789	15.7359	19.6218	20.141	16.7007	20.1732	52.4755	28.3697	46.2329	66.3865	15.4665	12.2024	11.7339	19.0525	22.7464	35.3319	20.0241	31.6615	31.4218	17.4955	15.3559	14.9034	23.412	15.4869	11.3254	14.5029	30.8604	52.391	29.1137	20.3696	69.9155	28.8493	22.1078	78.0151	32.1642	35.4095	11.0171	28.2895	36.8475	26.3565	17.7167	16.3685	22.4828	16.664	34.806	51.2284	24.3521	16.1356	23.2974	16.5724
K00790	18.0818	18.8535	21.6877	20.1086	19.8952	48.5727	15.1665	46.3714	60.7745	13.8734	12.186	14.2657	15.2501	21.1708	34.5198	20.9094	27.3809	31.5898	15.7001	13.9359	13.3413	16.5225	18.5491	9.0494	13.5975	22.9493	44.662	37.4024	15.5885	49.7844	19.3083	18.7111	49.2499	24.3422	61.9171	11.044	30.993	40.3276	21.4797	13.5533	12.9338	22.936	18.0564	32.7885	33.9295	27.3646	19.6707	25.7509	17.0407
K00791	10.6334	15.8905	12.7963	10.7753	14.6393	26.2576	18.2646	32.73	36.1995	9.45148	7.41986	8.88727	8.58262	19.1272	21.4173	12.7661	18.232	22.5765	10.8818	9.35495	10.1878	12.9996	8.58832	6.88807	9.0445	16.1347	36.3292	22.0148	13.6158	28.2186	16.5259	13.8627	36.2592	17.8483	30.7538	8.62039	16.9051	24.3001	31.5907	13.8377	9.76528	17.5903	11.5203	23.6858	27.853	20.0477	9.13071	15.8958	30.4879
K00793	6.39534	5.87355	5.61247	5.08652	4.17898	13.5018	28.857	7.08984	9.38781	4.07879	3.93336	2.81969	2.49987	6.46238	5.27851	3.12168	7.36594	6.0653	4.30965	4.03139	4.73695	4.98143	4.28838	2.96764	3.33688	5.99869	10.6985	3.37559	4.30016	2.86798	8.23667	5.21711	16.4678	7.39137	5.8521	2.96244	9.07438	6.26388	20.7757	4.04235	3.78248	3.67918	4.70411	5.75714	9.37067	8.38292	4.48905	4.90345	5.78885
K00794	1.67997	3.18477	2.71972	3.12926	3.7226	10.2472	5.17218	5.04409	17.1478	2.16242	1.99757	1.73457	3.5079	2.69999	5.42545	2.99044	5.32409	3.92272	2.58638	2.93033	3.25376	2.36346	2.43737	1.71332	1.8621	6.05391	10.6763	2.12187	2.26634	2.3663	4.16186	3.06451	10.906	4.60488	5.29935	1.49426	3.29196	6.05657	3.20712	2.74643	2.24817	3.4227	3.69036	3.72241	6.46169	5.75702	2.25503	3.30456	2.79262
K00795	0.460237	1.70563	1.14023	0.523613	0.904157	2.41082	1.2002	4.85717	0.310042	1.03435	0.8983	0.495182	1.67491	1.58662	2.31418	1.57638	2.73116	1.22189	0.724367	0.627997	0.77949	1.59974	0.670287	0.293138	0.656393	1.37488	2.34151	8.25961	0.961522	0.841539	1.83164	1.61057	1.40882	1.08151	1.40268	0.427141	0.70415	3.31462	2.57316	0.452753	1.20878	4.00016	1.89263	0.871745	1.55456	1.16953	0.677105	1.78835	1.10297
K00796	6.22074	7.21434	8.04596	5.68908	7.87193	19.7183	11.8775	14.6802	8.13712	4.06472	4.44944	4.56546	4.01687	7.79548	15.4196	7.41747	6.67312	17.7721	5.86075	3.47643	4.57181	8.82532	5.8494	2.97924	3.79568	7.49516	24.5342	6.86337	6.962	5.97461	6.21865	6.83561	23.7754	8.27716	26.5164	3.88227	10.3484	13.9293	13.4723	3.23732	4.56565	8.65099	5.60095	9.78631	15.6417	7.27167	5.08506	7.62193	5.44052
K00797	5.65251	3.64171	4.04988	2.95396	4.81582	14.5835	6.07645	9.64955	9.38273	3.80219	3.08778	2.5875	1.94839	3.77012	7.7627	5.07164	5.14198	6.87373	4.40001	3.62858	3.01747	4.49817	3.20831	2.27928	3.36057	4.43853	4.03965	4.53382	2.80116	4.57915	4.00067	3.96313	4.31966	6.93464	5.90008	3.39824	6.50029	7.84572	8.87296	2.91169	3.97887	3.24176	3.23396	4.15248	7.3747	6.49464	6.01023	3.71932	3.16899
K00798	1.8727	2.20932	2.51365	4.2356	2.79581	6.15229	1.93399	2.89166	17.8141	2.43616	1.34639	3.17227	1.96616	3.34189	2.54467	2.09072	4.16765	4.86959	1.67496	1.10288	1.1833	2.39108	1.2557	0.99411	1.81877	2.81174	3.0862	4.51394	1.72645	18.7439	1.64132	2.61529	3.1756	3.16959	4.78177	1.27391	3.35858	1.6318	2.62495	2.0219	1.68222	3.16472	2.32504	14.338	1.93715	2.69358	2.19674	3.92358	2.4514
K00799	6.10817	8.1365	10.5148	10.5079	6.81167	15.2245	11.163	24.1776	13.7571	6.20544	4.64863	6.99289	5.72341	10.0339	16.5317	13.7405	13.1043	11.4491	9.97589	4.82594	9.67879	6.52142	7.66688	4.6242	7.26372	11.8301	17.7812	8.37193	4.84459	10.1719	12.9243	7.09171	28.3367	11.2361	25.8734	4.11971	10.2387	14.7594	7.53781	8.11482	5.85949	11.1517	11.6765	10.7345	14.6169	18.3957	8.37467	14.0682	6.41208
K00800	7.83425	15.3522	12.8572	10.3985	12.0633	21.9787	11.4705	27.5658	32.9564	8.34352	7.42245	6.79903	7.16744	20.3151	23.8765	11.2379	11.9132	13.5137	9.1539	7.11709	7.82784	10.6313	9.34261	7.15548	8.26789	14.8513	28.5276	19.3392	9.37562	10.7191	21.6905	9.9839	29.1971	20.3847	24.1009	6.01049	16.8528	20.3287	12.2507	11.6666	6.34117	12.3877	9.26948	11.9892	34.8102	16.5829	8.42338	15.6938	8.35395
K00801	0.532819	1.5637	1.11029	1.55601	0.781406	4.09457	0.81784	1.89209	7.64591	0.915109	1.49795	0.673506	2.72152	0.886147	1.51449	1.40847	1.67176	0.630327	1.06659	2.16386	0.978498	1.08087	1.26963	1.38646	1.42856	1.33018	3.8429	0.526436	0.920556	0.441973	1.69411	1.87705	5.85813	2.18919	1.2615	1.19189	0.848239	2.1925	0.342141	3.34104	1.15127	0.698588	0.662883	1.77075	1.36487	2.28279	1.56108	1.3038	0.734941
K00802	0.493416	0.934004	0.254415	0.202899	0.522768	0.775324	1.05308	2.38496	0.65221	0.306143	0.188533	0.243477	0.230234	0.65066	0.963732	0.289681	0.866005	1.09299	0.287456	0.276416	0.31332	0.424865	0.465608	0.122515	0.22421	0.149435	4.13847	0.218758	0.704776	0.554085	0.520737	0.771312	7.76137	0.738024	1.41504	0.67513	0.752585	0.789505	0.391079	0.524679	1.0794	0.761889	0.153992	0.698908	3.78295	0.74968	0.13374	0.270425	0.6023
K00803	1.13846	1.18905	0.952593	1.17138	4.03629	3.20058	2.30217	8.65478	2.92431	1.5717	1.6033	1.68321	0.530217	1.09695	1.31272	1.23597	1.21104	0.946699	0.878081	1.06662	1.41843	1.22319	1.70967	0.776917	1.02868	1.31663	2.00246	0.791364	1.36997	0.762069	0.758774	1.40358	1.34961	1.62796	0.65458	0.663025	2.01141	0.971333	5.868	0.94993	1.02821	0.779785	1.35306	0.791473	2.14744	3.14545	0.803245	1.36875	1.30842
K00804	0.651888	0.445712	0.451499	0.340217	0.877183	2.00151	1.76655	1.91104	1.35998	0.296927	0.531178	0.573595	0.509312	0.799201	1.16972	0.318211	2.16993	1.41997	0.607748	0.179416	0.529596	0.800896	0.316483	0.13607	0.258016	0.457238	2.70398	0.207926	0.394532	1.46551	0.590032	0.472322	3.47229	1.37584	1.11993	0.217964	0.53968	0.702404	0.76803	0.296277	0.354654	0.710705	0.626614	2.97792	2.83612	0.84533	0.412966	1.99497	0.57693
K00805	8.38245	8.40547	11.6899	6.78205	12.3943	44.0628	22.3031	46.5149	48.2935	6.89077	8.25314	9.78114	8.24279	13.4667	15.0302	10.9452	20.1724	20.0552	7.5278	9.08632	6.8725	11.7536	7.26272	4.92663	6.00763	19.2023	29.3542	43.5431	11.5271	7.23673	11.8747	5.92559	40.3229	19.0834	17.9796	6.19126	16.3514	20.0319	56.3632	8.06311	10.9237	15.8366	11.0832	17.227	30.292	18.6989	6.21731	17.7738	10.3036
K00806	8.04941	9.32469	10.4496	6.81346	9.48004	29.5188	11.453	22.2984	36.4064	8.12434	4.75984	6.61486	6.77884	14.7271	20.8916	14.6533	10.2971	12.3965	8.67795	6.93334	8.86539	11.272	8.35545	5.33896	5.94586	15.5241	46.0714	9.35124	8.10531	22.5989	12.5164	10.1239	48.1559	18.8802	34.0002	5.36303	15.4862	20.0474	27.1964	8.75306	8.42621	11.6118	11.9527	19.2014	38.6648	16.2766	7.78274	16.7006	7.9753
K00807	0.0383248	0.172941	0.0177611	0.0152666	0.0105597	0.250242	0.233673	0.156803	0.923154	0.038374	0.0981205	0.0314164	0.0755942	0.0767516	0.26348	0.114343	0.0443409	0.0185915	0.0246134	0.0421817	0.0335157	0.0322871	0.0462613	0.0237166	0.0239708	0.0811178	0.242697	0	0.149862	0.0443728	0.0448594	0.247089	0.397989	0.138336	0.00618473	0.121833	0.0431728	0.0921127	0.396365	0.0173103	0.0470484	0.183189	0.0823624	0.484394	0	0.0387132	0.0368732	0.0328777	1.04755
K00808	0.499717	0.424292	0.58312	0.206782	0.373062	0.552895	0.235008	0.496892	0.175429	0.197614	0.138944	0.297128	0.145046	0.630802	1.04156	0.136422	0.179155	0.345593	0.280158	0.052432	0.0620134	0.272364	2.14941	0.61023	0.228668	0.106278	0.825537	0.458861	0.203182	0.193827	0.9949	0.677867	0.309838	0.286654	1.52982	0.0724608	0.517195	0.891666	0.194482	0.0925735	0.0709063	0.336868	0.24002	0.261864	0.738173	0.309763	0.113388	1.67423	0.183992
K00809	1.73538	1.69791	2.20609	1.00155	1.80408	3.72977	2.08587	3.75843	1.73415	1.18846	1.28298	1.61729	1.74545	2.41997	3.32059	1.42873	2.06216	1.80037	1.50333	1.1691	1.57393	1.94443	1.19721	1.19267	1.50746	3.17709	7.61631	1.53028	1.27842	1.2322	2.1096	1.87773	7.38334	2.893	4.11318	1.082	3.36793	3.54667	1.81623	3.49448	2.42873	1.55746	1.32368	2.2262	8.93348	2.66586	1.77045	2.36185	1.01976
K00811	0.188477	0.128916	0.152675	0.858763	0.118896	0.00865936	0.178337	0.691232	0.0297613	0.0314241	0.0676332	0.128332	0.0426035	0.147069	0.238976	0.182635	0.0443239	0.126313	0.0787984	0.566457	0.131211	0.0618922	0.0680302	0.0610003	0.140088	0.0493827	0.00563097	0.0501115	0.109212	0.0168532	0.08757	0.0305367	0.358163	0.237701	0.116471	0.0965015	0.53494	0.243222	0.00329071	0.0698705	0.107063	0.123621	0.109525	0.568735	0.0369366	0.231936	0.122919	0.0297162	0.0936367
K00812	8.26854	11.0855	11.1777	12.4347	11.6226	17.3812	10.0345	34.6399	18.5312	6.96649	7.26782	7.43811	7.19469	11.2589	15.6893	8.25899	12.7162	18.0947	6.90738	7.40529	7.55599	8.6318	7.9162	5.95102	6.34746	10.8331	34.9449	18.4592	9.11384	27.9262	12.7707	11.5381	44.6869	16.2575	51.7347	6.29763	18.5248	24.7035	14.0782	13.6952	8.18106	8.48509	8.67401	17.4343	29.9681	13.7078	7.15874	17.0628	10.6226
K00813	0.318177	0.96036	0.31392	0.196112	0.440269	0.0566422	2.03543	4.38558	0.119045	0.337245	0.196351	0.198829	0.153231	0.743578	1.10023	0.217895	0.988371	1.42008	0.323475	0.139905	0.180113	0.253636	0.0497588	0.136063	0.119564	0.201574	10.8375	0.249684	0.455245	0.560358	0.861029	0.707398	3.67701	0.859902	0.350109	0.10167	0.472464	0.559086	0.531152	0.196999	0.376051	0.214406	0.233645	0.73996	1.54077	0.856222	0.1801	0.680982	0.431312
K00814	0.376173	0.962213	1.19563	0.710871	0.758992	0.613268	0.338536	1.53165	0.46869	0.59951	0.683219	0.779643	0.436561	1.26355	2.47023	0.318841	0.441583	0.637257	1.39471	0.698627	1.09758	0.750487	0.943357	0.703734	0.716552	1.51483	0.0257577	0.452997	0.653372	0.227111	2.80792	0.335661	0.448022	1.0119	1.2994	0.271442	1.00643	2.17836	1.11908	0.727382	0.773382	0.864002	1.09659	0.352067	0.207828	0.830277	0.492582	0.771094	1.10968
K00815	0.229396	0.682399	0.79345	1.02691	1.14381	1.3321	1.13246	4.58485	1.95949	0.424233	0.891041	0.484634	0.355717	0.5423	1.27597	0.320748	0.401471	1.72209	0.517054	0.489518	0.301994	0.46337	0.404407	0.19773	0.63741	0.624992	1.6046	0.331382	0.500361	0.37527	0.939311	0.811529	0.427474	2.15061	0.707379	0.235625	0.463828	0.629188	0.153091	0.363637	0.711427	0.251256	0.237093	0.448455	0.384617	1.50164	0.551859	1.41187	0.605975
K00816	1.81224	0.801338	1.04551	0.528869	0.772469	1.40213	1.65533	1.73937	1.05398	1.13001	0.707348	0.66095	0.905675	0.641627	1.09816	1.14944	1.40288	1.23308	0.743673	1.36926	0.756968	0.561511	0.873885	0.519606	0.978343	1.16287	2.92051	0.953179	0.714591	0.175515	0.984527	1.16572	4.0321	1.21463	5.6807	0.363685	1.61651	2.18385	0.739524	0.673558	0.358663	1.40502	1.17753	1.21924	3.42959	0.674139	0.544787	1.10784	0.9083
K00817	6.30238	8.52044	8.12528	9.90878	7.00918	15.0147	9.69627	20.6389	21.4749	6.33768	5.33906	5.83715	8.34281	10.8866	14.5022	7.72789	10.9779	13.3342	5.56957	6.6328	6.0256	8.00136	9.84942	5.64661	7.89589	8.19272	25.0324	14.3445	6.87697	24.8545	8.41768	9.15316	43.5939	12.1565	18.5801	3.9016	14.8606	14.5005	12.0825	7.29326	6.2228	6.13658	7.4882	17.2109	34.2933	12.052	7.33746	10.9277	7.35655
K00818	0.0432218	0.554873	0.559138	1.92487	0.201902	1.50028	0.229166	0.0569074	0.734555	0.223844	0.0827051	0.325321	0.13704	0.0633947	0.0689801	0.215365	0.113688	0.165441	0.0912638	0.160754	0.130778	0.117619	0.348528	0.143178	0.272109	0.148715	0	0.0650493	0.790791	0.127728	0.21125	0.102041	0.0682098	0.250217	0.221079	0.145038	0.171108	0.180146	0.194469	0.158519	0.140223	0.269107	0.100704	0.0944145	0.285483	0.269459	0.0904371	0.359819	0.192084
K00819	0.862768	0.863105	2.32353	1.1912	2.06214	1.33503	1.94506	2.32664	4.49395	1.07733	0.954367	1.66298	1.93229	1.21406	2.76225	1.96332	2.17872	7.06949	1.37649	1.4838	0.996436	1.24441	1.47045	1.38464	0.953587	2.38161	1.38316	3.47268	0.933465	8.01222	0.96327	0.94178	7.43902	3.95349	1.28668	0.920447	4.40438	0.775869	2.48644	2.20734	0.974118	1.17264	1.69528	5.40261	5.44762	2.10347	1.31227	1.57408	2.02025
K00820	15.883	22.6694	20.9479	18.6857	21.1411	36.3621	21.8533	50.4343	41.4503	16.2997	14.9237	15.9868	17.863	25.9436	31.3759	24.5607	23.9139	27.9169	16.0873	13.9703	14.657	20.0781	18.9639	15.7916	18.5199	26.925	52.2523	26.0055	18.7368	27.5695	26.7152	18.5391	60.9509	30.4347	39.2118	14.0894	24.7691	35.1028	25.7905	22.6582	13.846	21.9664	19.4637	29.2353	55.2794	23.4942	15.8481	28.0616	21.9998
K00821	7.29704	8.82748	11.6006	12.2134	8.39726	13.7464	13.044	18.9842	26.1377	6.16507	6.62112	8.63233	5.4234	10.5006	14.1907	8.10711	13.2482	11.8334	8.12619	5.42454	5.56646	11.9169	8.96604	4.68691	6.51025	12.9845	20.365	12.2904	10.215	19.085	19.2408	9.30716	26.5745	17.0442	13.8311	5.29824	13.1169	19.453	10.6577	7.20431	6.37908	9.78681	7.06344	14.6165	14.6783	11.8096	6.58899	11.6347	8.47018
K00822	0.251079	0.644446	0.547125	0.259566	0.923175	3.3899	1.21681	2.42621	3.26875	0.55931	0.32535	0.412591	0.307289	0.834074	0.699451	0.550854	1.78622	1.07707	0.648069	0.303671	0.311993	0.635302	0.613252	0.311691	0.382913	0.852817	0.975923	2.93124	0.813493	2.44122	1.27507	0.90079	0.370136	1.04693	0.285968	0.315005	2.28442	0.331606	0.631631	0.403153	0.562701	0.553548	0.633071	3.02587	1.07868	1.013	0.412595	0.460114	0.349245
K00823	1.45568	1.96539	2.34925	2.03439	1.5338	2.96466	2.26038	2.93515	0.943137	1.35547	0.872568	1.07089	0.758996	2.57726	1.52874	2.78718	2.14785	2.05112	1.34869	0.851156	0.779608	1.91117	0.808176	0.530887	0.912576	1.44763	3.17994	1.78463	1.08241	0.857069	1.09801	1.51842	2.41791	3.5644	7.95188	0.599209	1.0211	2.8095	1.10535	1.95497	1.76948	1.77485	2.80984	2.13347	4.64839	2.62222	0.902729	1.41213	2.89598
K00824	1.03818	0.767345	0.747497	0.457052	1.08517	2.30183	1.03138	1.87045	1.42783	0.77087	0.499684	0.496789	1.2861	0.825528	3.43314	0.805471	0.863008	2.02327	0.89864	0.453858	0.424256	1.11822	0.780322	0.41841	0.711744	1.07359	1.53719	2.57981	0.64864	0.467315	1.24976	0.831047	0.331904	1.49749	0.741407	0.563862	3.12894	1.71028	3.49847	1.73624	0.590553	0.647837	0.620103	2.2268	1.12365	1.54719	0.702195	0.33698	0.416562
K00825	0.612021	0.127614	0.666638	0.331308	2.09061	0.278116	0.101843	0.363246	0.0835274	0.106673	0.273585	0.204547	0.0713894	0.216974	0.465226	1.07718	1.39259	0.127797	0.618659	0.374223	0.489591	0.203833	0.0372513	0.363167	0.268453	0.550246	0.0158074	0.237083	0.333757	0.0592405	0.15333	0.109502	0.184802	1.01889	0.113644	0.249417	0.132626	2.43621	0.122404	0.771817	0.207879	1.02722	1.09949	0.126484	0.0359636	0.546593	1.63845	0.0649649	0.0672279
K00826	7.47478	9.5102	9.7688	8.45004	10.9998	12.853	11.8209	28.9781	23.3041	8.11573	6.60829	7.83314	6.54565	13.3031	13.2743	10.4523	12.0748	16.0482	8.23812	7.1773	8.22219	12.5803	8.93737	5.26	6.62664	13.5712	25.4108	14.3903	11.5261	27.5109	16.5222	7.83651	29.1581	14.5813	22.9374	6.16679	13.3432	12.4816	9.35799	8.20904	7.94532	12.1675	10.2198	20.6909	20.5398	11.5703	6.75582	9.39672	21.5723
K00827	1.10235	1.30086	1.93988	0.806877	0.750637	0.897889	1.19912	1.71354	0.95301	1.48157	0.945276	0.506143	0.415649	1.03013	4.18503	1.03915	1.1635	2.85797	0.682518	0.56674	0.913355	0.864974	0.535151	0.37553	0.878074	1.6547	0.467258	0.936649	1.16873	1.01884	1.43644	0.778027	0.923574	1.22398	5.18387	0.611081	4.05839	2.58238	2.27174	0.797097	0.616005	2.94767	0.994941	1.46628	0.441099	2.81272	0.962767	1.54647	2.26018
K00830	0.853991	0.457624	1.27483	1.92055	1.06923	1.33785	0.328832	5.32159	3.64874	0.490185	0.464255	1.59675	1.04505	1.33551	3.07375	0.588086	0.838978	1.02267	0.609544	0.511502	0.817414	1.43571	1.25626	0.400938	0.894909	0.867492	0.409772	1.03914	0.545977	6.20956	1.88011	0.949675	0.393606	0.773201	1.16268	0.500189	1.79766	1.13914	0.186896	0.34692	0.821877	0.849081	0.763539	3.11303	1.08852	1.6763	0.689052	0.99208	0.354586
K00831	8.68913	9.38821	10.182	12.3692	10.6466	25.5078	13.1122	33.6007	34.6422	8.90817	6.26302	9.07652	9.09541	12.4109	17.9716	12.9618	13.7284	17.0598	8.89897	6.35063	7.71556	12.2046	9.05679	5.71208	6.82077	15.3323	37.456	15.1443	8.14792	25.7394	10.996	10.2621	36.2801	16.4017	25.0467	7.21065	11.5809	17.0188	9.93006	10.9429	8.78602	11.1165	11.2046	20.7211	25.8147	17.748	9.69747	13.7616	9.16575
K00832	2.21976	2.92647	2.60696	2.98158	1.35012	2.50219	2.19827	3.53275	8.14288	1.88208	1.66256	1.94379	2.32924	2.25589	5.93839	4.04341	2.33003	2.08747	3.77082	1.47309	2.17501	2.87684	1.48656	1.72379	1.562	3.07916	4.12588	1.88675	1.95615	6.19004	3.21241	4.70934	1.73519	2.47172	6.16049	1.87399	4.21467	4.66851	3.64458	2.08114	2.04656	2.46628	3.5766	6.24254	2.7202	2.90046	2.19715	5.93012	1.81918
K00833	3.94039	3.70998	5.87532	3.62615	5.18708	6.18463	6.05354	9.42984	12.7215	2.6191	2.25377	3.713	6.23276	5.79762	6.75767	5.03948	3.83619	6.7104	3.93096	4.3807	3.74159	3.92582	4.61332	3.50953	3.94658	4.08792	14.143	7.88066	4.41579	10.4085	5.79562	3.56655	11.904	5.89032	6.70079	2.27364	9.4299	5.38106	2.72663	3.36416	2.97552	14.9969	6.34622	8.83912	10.3723	6.9568	5.13265	5.35079	6.43575
K00835	0.148679	0.750304	0.438367	0.449497	0.477002	1.01641	0.367374	1.88903	0.283545	0.699555	0.33424	0.208675	0.111335	0.513887	0.657295	0.177798	0.811288	0.886699	0.378532	0.164611	0.185067	0.446978	0.408754	0.379274	0.401345	0.529318	0.554889	0.797299	0.316043	0.405456	0.908849	0.425842	1.0407	0.99563	0.906697	0.201182	0.144992	1.25894	0.945649	0.140712	0.239827	2.89355	1.49607	0.451964	0.0697137	0.689135	0.282422	0.598075	0.576788
K00836	0.746341	0.562065	0.676686	0.824361	0.26072	0.149135	0.449689	0.546784	1.35281	0.39901	0.990663	0.40139	0.228085	0.450845	0.618712	0.603112	0.23782	0.49703	0.398284	0.357561	0.762312	0.419772	0.557865	0.264515	0.672988	0.161501	4.38316	0.35642	0.695166	4.30222	0.67791	0.519592	0.830414	0.299082	1.3584	0.754918	0.852026	1.12984	0.279287	0.468224	0.791799	0.697206	0.357947	1.61374	1.64584	0.252616	0.814085	0.530239	0.202254
K00838	0.0487204	0.560895	0.109524	0.0189047	0.040972	1.80419	0.0902025	0.338118	0.0283577	0.0321442	0.0466421	0.0184304	0.0829063	0.159913	0.46553	0.0554314	0.156195	0.336184	0.132284	0.0639854	0.542847	0.0829267	0.0634071	0.0477746	0.492748	0.0240199	0.0404571	0.115232	0.0195305	0.026311	0.219761	0.0370314	0.00815861	0.321241	0.136558	0.134197	0.0264805	0.16999	0.0579376	0.0138651	0.0319532	0.101571	0.564185	0.0791625	1.06231	0.212627	0.0458571	0.0443153	0.120222
K00839	0.10442	0.651146	0.238583	0.0235969	0.390087	0.332316	0.194113	0.625157	1.50513	0.120573	0.0802011	0.14872	0.167723	0.0729834	0.333123	0.85292	0.190754	0.262886	0.127498	0.144949	0.221824	0.113351	0.0419498	0.0856682	0.0474803	0.173119	0.523138	0.0453681	0.0746725	0.179429	0.099721	0.256232	0.0505834	0.248022	0.335788	0.117442	0.633668	0.21004	0.083695	0.0577551	0.105554	0.201008	0.193981	1.10146	1.15219	0.37822	0.127033	0.171701	0.10465
K00840	0.0299004	0.0549061	0.0310908	0.0196323	0.0785747	0.0596146	0.0318909	0.015848	0	0.0381632	0.0488027	0.0263626	0.0450828	0.0287156	0.188717	0.168873	0.0098922	0.0507171	0.102756	0.0354858	0.0510305	0.00626939	0.150794	0.245835	0.0194311	0.268219	0.0508823	0.0153626	0.0191806	0.00998532	0.0205154	0.0435544	0.00400341	0.22903	0.011457	0.0453779	0.0307406	0.0366619	0.0700299	0.025603	0.0997365	0.242801	0.106564	0.027336	0.180025	0.0380753	0.021988	0.0206314	0.276324
K00841	0.744744	0.648764	0.905232	0.26727	0.777427	0.49237	0.292422	0.301461	1.67979	0.449885	0.325879	0.29835	0.126244	0.710337	3.14847	2.46588	1.03726	0.350071	1.6076	0.287402	1.43077	0.419167	0.636287	0.326958	0.334946	1.28721	0.583541	0.403039	0.330552	0.224444	0.875588	0.5531	0.317579	0.189772	1.30973	0.162942	2.59341	1.92831	0.605094	0.812304	0.732289	1.5772	1.87189	1.57476	1.06399	1.43255	0.541245	2.12976	0.170784
K00842	0.00895007	0.00568583	0.0171203	0.0656836	0.126614	0	0.0240029	0.0649153	1.78611	0.154386	0.169755	0.906742	1.01662	0.01784	0.0305166	0.0292149	0.00474656	0.135686	0.233007	0.327481	0.547812	0.00517931	0.235739	0.157892	0.5596	0.0299444	0.0144958	0.0113863	0.59412	0.114587	0.0805006	0.0631573	0.18188	0.175222	0.059414	0.0851901	0.436966	0.0173736	0.0409422	0.134019	0.0319786	12.3485	0.181697	1.6168	0.336589	0.614146	0.0104372	0.257525	0.0724866
K00844	3.26015	4.04286	3.0483	2.44383	2.90149	7.45336	4.69266	10.6275	12.869	2.66555	1.64358	3.88556	2.72953	3.29679	6.26854	5.47728	2.59712	4.33888	3.76322	1.55378	2.81416	2.1111	3.42287	1.88249	2.14298	4.30695	10.3431	6.001	2.0868	10.7464	3.94339	3.72486	13.5967	3.52827	5.64177	1.94783	7.47293	5.37831	4.7501	3.58862	2.31144	4.15532	3.63758	6.12716	14.9229	6.14591	1.99209	6.29566	6.70708
K00845	15.0688	18.6808	17.5983	15.7672	17.6912	33.3172	13.1015	19.4649	29.662	12.4195	9.44165	10.5242	10.5381	18.9808	29.71	16.141	19.8136	19.9936	14.5399	12.2561	13.5568	13.2036	13.6927	9.15983	12.0656	20.0163	24.9853	20.9878	12.7381	28.9581	19.8075	14.7973	28.3721	21.005	28.8571	9.2124	21.015	24.9089	19.4431	11.6781	10.9585	16.8309	15.8788	23.2269	30.9547	23.0941	15.6623	20.526	14.3039
K00846	0.299384	4.72403	0.0318932	0.0503219	0.0314121	0	0.134029	0.35883	0.0377419	0.0238769	0.0347085	0.0486196	0.00933523	0.0752965	0.284337	0.0469535	0.0286831	0.0365044	0.0817508	0.0302026	0.0218588	0.239979	0.153804	0.0402795	0.0507729	0.781709	0.0611266	0.0743825	2.43053	0.0907887	0.0292297	0.043097	0.202979	0.148532	0.0460433	0.10385	0.0192201	0.337941	0.227217	0.0521527	0.00908363	0.130642	1.01927	0.0314431	0.0760138	3.29768	0.593519	0.0859325	0.0208716
K00847	9.46265	15.8219	12.7218	9.58384	11.5942	21.5531	10.1348	21.4269	30.6567	10.4285	6.80923	8.83881	9.71164	18.1611	20.5581	14.2384	15.0526	17.7862	8.79645	9.3256	8.29106	10.0448	8.16466	5.97167	7.98843	15.2862	23.5906	16.9046	10.5154	17.466	12.32	11.3076	27.6872	19.3846	22.1279	5.94761	18.6412	17.159	13.6184	12.8883	6.96015	15.2906	14.7653	18.4048	24.9701	24.0953	8.46288	15.0436	11.6445
K00848	5.01823	5.38336	7.40863	7.81035	5.40088	7.74125	16.1826	11.3478	12.8475	3.95501	4.05642	4.17041	4.40709	5.61858	11.0216	7.55474	8.34111	6.21439	5.08551	5.19621	5.53212	5.60899	4.72782	3.97723	5.189	9.88764	7.5752	17.676	3.9462	19.5785	7.75813	3.76893	4.1601	7.60764	8.31033	4.65851	9.6898	10.3831	8.8481	6.74521	4.42841	6.63128	6.09734	11.4449	9.57517	8.10038	7.40833	7.89025	3.6924
K00849	8.02813	9.67715	11.4191	11.5169	9.28646	21.2969	12.7028	25.4698	35.7586	7.22065	6.2343	7.85635	9.14288	16.3867	11.8069	9.26335	14.1625	16.8846	6.27726	6.77877	5.7167	7.57667	8.80568	5.67828	6.27863	11.7121	14.9414	21.5464	7.19847	18.0307	12.7852	8.76183	22.1759	14.1883	9.80162	5.05353	14.9685	10.446	12.579	8.5418	6.15036	7.74215	7.56943	15.2246	29.5876	15.3768	10.9283	10.906	10.039
K00850	6.65788	9.56704	9.7777	6.9526	9.14859	20.9597	10.4714	26.6551	30.2153	7.443	5.37815	7.50397	6.62294	9.84117	13.6472	8.49694	11.6201	13.359	7.62261	7.16329	6.60297	11.6659	6.63663	5.36135	6.65293	10.7381	22.4837	11.9532	9.38308	29.7174	12.1058	11.7545	15.2048	11.0333	14.8999	5.8518	18.4288	15.0088	11.9209	11.8459	6.09582	10.5236	7.82823	21.3392	21.9458	12.9525	9.48645	10.7914	9.25752
K00851	1.34896	2.00439	2.01727	1.61439	3.09383	2.57445	1.32177	5.6754	2.35673	1.6169	1.28394	1.70966	2.66891	2.44878	3.0398	4.48778	1.30088	5.58758	2.50335	1.58763	1.7541	2.18425	1.71482	1.27557	1.24412	3.10188	1.0851	7.71303	1.87425	2.36241	1.7966	1.87702	2.52116	2.24645	3.14848	1.74275	0.907217	3.10526	0.735215	4.02109	1.75959	2.8176	3.59077	4.48143	3.08982	3.32752	1.11152	2.47979	2.06387
K00852	4.48254	12.2916	5.25712	5.71353	6.96043	13.3483	7.00533	14.4756	19.6358	7.42662	4.34051	4.42729	5.85189	9.39384	12.8995	6.10239	11.0208	11.7378	5.51689	5.19489	5.28462	6.98283	4.27848	3.81858	5.54982	9.39698	15.8165	10.4212	4.38832	7.7409	8.76563	5.71812	15.7214	10.545	9.35328	3.64537	7.04904	8.64434	4.41845	7.23188	4.76471	9.52053	6.84752	9.87398	9.90257	7.52971	5.33027	6.04885	8.36056
K00853	1.61904	2.02529	2.6826	0.95532	1.8886	1.57937	2.4395	3.68413	3.47468	2.07625	1.58931	1.5359	0.913847	2.7992	2.23632	2.14688	2.8153	3.07711	1.87498	1.09435	1.77209	1.79001	1.10076	1.1523	1.76769	2.07773	5.0997	2.76517	1.83909	3.40187	2.06459	1.29101	5.29989	2.53386	3.5888	1.32667	1.55662	1.9544	2.10687	3.24114	1.45712	1.70315	1.31454	2.3586	1.44593	2.42406	1.0854	2.1111	1.69961
K00854	10.351	14.0653	12.0255	9.56207	12.1332	23.0384	13.4667	35.7207	29.7301	7.97816	8.6678	8.95654	7.87402	12.8225	18.1507	11.3336	21.7502	15.9037	9.4764	8.93463	8.87302	12.0679	9.37584	6.82937	9.36684	15.6914	47.5783	19.218	10.0534	23.7052	13.636	10.8895	31.581	19.1732	17.7334	7.1106	23.0172	15.6263	21.3621	15.457	8.12666	9.67414	11.2596	22.0459	24.5757	16.6115	9.61503	16.4043	14.8381
K00855	0.515106	1.066	0.581845	0.292234	0.961763	0.830707	1.23882	0.793001	0.617639	0.931492	0.654439	0.28224	0.412482	2.12465	2.28587	0.740024	1.83851	1.75151	0.443009	0.647614	0.725678	0.631294	0.754096	0.554085	0.537312	0.689539	0.74953	1.9685	0.953523	0.411432	1.33137	1.70382	1.54782	1.83197	0.592201	0.383572	0.528317	1.25209	1.50018	0.454898	0.574795	0.458717	0.491721	0.86576	1.92243	1.44274	0.569203	1.16464	1.113
K00856	1.15257	0.989473	0.716214	0.526027	1.21924	1.9181	0.680244	3.58715	4.3473	1.47779	0.396503	0.7691	1.32056	0.65156	7.04589	1.075	1.63891	0.786912	3.96754	1.23121	0.659331	0.612168	1.09556	0.765325	1.34494	0.8108	2.86185	1.09743	0.551392	6.97215	2.65326	1.42724	1.00533	1.10003	0.579755	0.870175	5.88269	1.8537	0.708572	0.574471	0.990594	0.784378	0.786535	3.68133	2.33157	1.05714	0.723019	0.599947	0.990985
K00857	3.11814	4.11193	3.67917	2.43568	2.45228	8.83083	4.14751	4.29764	6.59262	3.66027	3.36572	1.61017	3.84996	5.13664	5.64143	2.90669	4.69972	6.30652	2.25468	3.86045	3.04809	3.04588	2.38435	2.55486	2.65316	3.2648	3.38713	6.7314	3.10872	1.43622	4.69914	4.49323	7.61372	6.52296	18.637	1.96407	6.28483	5.11515	4.49592	4.72127	2.84478	3.54535	2.87372	3.21569	10.1456	3.90238	2.76042	4.43079	5.16057
K00858	6.38156	7.19973	8.69485	6.52306	9.23965	26.7963	14.418	17.9196	22.428	6.88488	6.62636	5.9411	6.96836	9.67011	13.0434	7.54722	17.2232	13.4174	8.31928	7.27735	6.62615	10.1026	8.51965	5.73686	6.5433	11.9185	32.4858	13.7268	8.41731	7.57038	14.5003	9.68598	32.0745	15.6918	18.613	5.14601	13.4401	20.9481	15.0298	11.5181	5.02295	10.0702	8.80965	14.3255	19.8985	12.8865	7.50292	10.4749	8.70327
K00859	4.65982	7.27726	5.82924	5.47345	7.62446	8.20948	7.22088	10.8948	9.54942	5.20143	4.11553	4.04436	4.73355	7.08405	10.5836	7.62496	8.71804	8.40522	7.50027	4.37678	6.183	5.65092	5.9542	3.51702	4.30079	9.15404	7.48354	5.6329	5.50628	11.0892	8.31747	3.52817	4.58228	8.98905	9.92583	4.44883	6.39967	8.43361	6.61432	5.09284	5.54381	6.99129	5.91501	8.63473	7.29286	8.68592	6.24244	4.92628	6.0958
K00860	0.730551	2.00013	1.52805	0.677149	1.21862	0.815087	0.807829	1.03672	1.86679	1.09047	0.860863	0.596979	2.06109	0.914972	1.58739	1.14362	1.43491	1.81879	1.02218	1.19842	0.647706	1.01008	1.9557	0.584173	1.04897	1.31854	1.97471	0.922242	1.56691	3.93247	0.7624	1.22534	0.639275	1.82878	0.875367	0.948985	2.64643	2.87841	1.40775	1.84307	1.0089	0.840449	0.706402	4.27399	2.80228	1.62864	1.75643	1.6261	0.987941
K00861	0.218951	0.0474224	0.0835236	0.302156	0.0990025	0.0742642	0.0843166	0.186137	2.24491	0.226239	0.0657253	0.0932117	0.0196489	0.315729	0.148025	0.0689205	0.847426	0.443445	0.360441	0.102193	0.0614463	0.253192	0.234533	0.0571185	0.120016	0.407128	0.148893	0.0156458	0.0997356	0.057207	0.800344	0.0882779	0.0525756	0.512722	0.761242	0.180634	0.0464134	0.847461	0.139254	0.138267	0.0671465	0.243324	0.0766574	0.735559	0.184063	0.500167	0.661478	0.0817989	0.0728806
K00862	0.0537142	0.0473231	0.0643554	0.0334709	0.203593	1.2554	0.0509269	0	0.016308	0.0735687	0.0242964	0.0128075	0.0794089	0.0419295	0.034863	0.0127064	0.100586	0.414911	0.0516253	0.0942138	0.0125022	0.0280767	0.0295327	0.0383002	0.0098565	0.00844263	0.0139531	0.010171	0.00103874	0.0130644	0.0321694	0.138096	0	0.016885	0.0131045	0.0180411	0.0157391	0.00143185	0.0182244	0.0173103	0.0188092	0.0331605	0.0131647	0.0211897	0.00125271	0.00359901	0.00271783	0.00167159	0.0239425
K00863	1.69139	1.78368	2.17513	3.58722	2.40227	3.75223	2.96984	1.56342	2.36823	1.4331	1.71502	1.50825	2.13342	2.77118	6.46368	2.18013	2.65779	3.46794	1.84697	2.96272	1.14809	3.75923	1.83428	1.80953	1.82701	1.94098	4.988	1.71704	1.55944	1.37234	1.96028	1.86759	1.79785	4.85301	4.55974	1.66905	3.43257	4.51423	3.09151	2.72485	1.93117	2.2724	1.59984	3.69912	4.60771	2.25868	1.89595	1.58143	1.70035
K00864	17.7302	16.0666	20.1196	14.7076	19.7711	37.8932	28.5321	48.3489	54.8442	14.8688	13.1081	11.1487	11.2116	22.5094	33.3775	21.955	31.6183	33.0472	16.8105	10.0785	14.0314	20.0137	16.2226	10.5854	13.0779	25.6576	79.1073	26.2742	16.5286	33.8442	25.6326	22.9015	97.9732	30.0857	53.9955	10.9025	24.8267	36.7448	18.2104	20.8709	13.6392	21.4923	17.3856	39.3133	57.971	29.2102	12.9253	24.1797	19.8061
K00865	5.51415	7.00453	6.90017	6.56769	5.88533	21.1959	7.88779	14.6836	22.8913	4.80438	4.62264	4.33322	4.55843	6.77524	10.7189	6.43349	6.73735	10.7149	3.9079	4.96126	3.9162	7.32252	5.52421	4.50236	5.72777	8.10748	23.3547	5.91832	6.33969	19.2709	6.80479	5.80976	16.226	12.092	16.7029	3.89576	10.8183	9.84538	6.9597	9.09623	4.32103	6.03284	5.0747	15.1546	23.8441	9.23137	7.14745	8.77118	13.4317
K00866	0.240185	0.0209731	0.0738646	0.0495671	0.0485049	1.49123	0.269787	0.403816	0.367277	0.051905	0.054097	0.0397949	0.0945555	0.0609808	0.0314927	0.11231	0.979897	0.0619896	0.103885	0.0257322	0.244266	0.479196	0.0543417	0.0162445	0.0543816	0.0737803	0.650638	0.128671	0.193255	0.0833069	0.400039	0.106497	2.98055	0.616426	0.262268	0.159508	0.401675	0.0172571	0.158985	0.0930409	0.0821042	0.119047	0.1275	0.246603	0.42845	0.189024	0.0539351	0.17747	0.328727
K00867	0.498755	2.56568	0.534011	0.43691	1.06218	1.89919	1.78767	4.79705	1.28015	0.872701	0.763053	1.19054	1.00126	1.22037	0.91606	0.812614	1.90542	2.34086	0.386926	1.11931	0.582087	0.805891	0.969754	0.325772	1.16206	0.762012	1.96584	0.768733	1.54412	1.79122	1.49446	0.475857	3.02199	1.56426	2.10935	0.600055	1.2087	0.592884	0.32311	0.644246	0.636384	1.36087	1.21698	0.87811	2.13395	2.62874	0.49223	0.781878	1.15018
K00868	5.86922	5.78319	8.3658	9.79655	9.99565	9.08382	8.19156	11.2134	22.2448	5.30269	6.07693	6.92527	4.30679	10.0069	10.4843	6.2351	8.32668	8.32823	5.82129	5.84867	4.28786	7.46372	5.95961	3.91614	4.41729	9.90544	6.50023	12.6753	5.45961	23.902	7.31058	6.27316	7.72943	10.9075	14.0199	2.98718	10.2374	9.66003	6.75868	4.38725	3.76064	7.47338	7.69495	19.1719	9.40981	6.82856	5.57028	7.1418	6.93408
K00869	0.871947	0.832784	1.67581	1.04058	0.860919	1.64682	1.26235	5.24664	1.53709	0.501186	0.313488	0.917246	0.610915	0.49656	0.651485	0.708398	0.367497	1.48952	0.786586	0.589254	0.743375	1.22704	0.571503	0.935806	0.42623	0.979918	1.01093	0.168364	0.518658	1.3677	0.670784	0.479545	0.227929	1.4682	1.14636	0.661729	1.69218	0.574012	0.792373	0.788397	0.460254	0.585925	0.440716	9.19915	6.08521	1.5873	1.95646	1.29527	0.714641
K00870	0.00353438	0.000468764	0.0444086	0.0264938	0.00351306	0	0.0362342	0.0507024	0.0026812	0.017085	0.0503576	0.224099	0.0601567	0	0.0663741	0.0330729	0.0361639	0.047225	0.00641552	0.0251516	0.00274438	0.0216343	0.0623116	0.0229955	0.00140075	0.00716259	0.00578927	0.151762	0.190639	0.00653219	0.0599642	0.0107587	0.0154445	0	0.0226731	0.000899411	0.485418	0.0256567	0.00450655	0.0217383	0.04013	0.00493108	0.0316956	0.0179932	0.157452	0.190614	0	0.155304	0.0336309
K00871	0.69888	0.302143	0.37097	0.269827	0.739187	0.443584	0.356303	0.172343	0.209907	0.126826	1.01759	0.246506	0.192099	0.296064	0.284272	0.461532	0.138049	1.2577	0.117388	0.776559	0.198607	0.442497	0.381789	0.263015	0.469576	0.276403	0.073474	0.638529	0.264984	3.37502	0.4438	0.253742	0.38577	0.616743	0.65638	0.386228	2.26462	0.406911	3.69039	0.132785	0.396363	0.235264	0.263219	0.167032	1.24822	0.709434	0.772456	0.96151	0.403925
K00872	2.20407	1.7948	2.02493	2.15442	3.29832	7.29987	3.81226	13.6489	9.29634	1.66768	1.84394	3.00902	3.60168	2.59167	1.91267	1.15096	3.76456	3.97569	1.5449	1.92615	1.42923	2.06666	2.54164	1.36011	1.38822	1.13919	18.004	4.43457	2.42834	8.08133	3.58918	2.99849	18.6107	3.61336	5.34121	2.15334	4.33799	2.34691	5.60612	1.5658	1.97392	1.97027	1.7194	4.44239	12.4309	5.19138	1.27532	2.79639	2.99572
K00873	13.7227	15.145	17.7829	11.8288	18.1382	41.3772	16.0397	43.2749	22.8342	12.8015	9.20623	9.87619	10.9915	21.1588	25.6991	21.656	23.9807	22.4295	12.1898	11.4614	12.1694	16.6254	16.4058	8.87771	11.5894	15.4069	78.1949	21.3582	12.1545	16.4066	15.9937	15.4582	48.51	21.2172	38.3815	11.5355	22.6718	31.9276	27.2082	20.3311	10.3629	13.4496	13.2801	16.3156	55.1516	18.0912	15.954	16.1432	12.8456
K00874	7.51492	8.40254	10.2953	12.5083	9.45792	21.7442	10.004	21.2855	34.2476	7.44348	4.54727	6.54423	6.10909	11.3524	14.2123	7.56389	11.3892	11.7446	7.00032	6.5058	4.97422	9.5305	6.17587	6.46384	6.71635	11.628	15.9444	15.6579	8.80064	27.4789	10.3106	8.32281	18.3754	13.9345	24.1738	4.85928	17.8749	15.0059	7.02331	6.6738	6.61393	10.9767	7.34504	21.2549	18.262	11.2108	6.22681	14.2703	9.15944
K00875	0.653092	3.84261	0.286057	0.223817	0.55618	2.73308	1.55109	4.30581	0.0964287	0.204447	0.197271	0.2997	0.0768966	0.907873	0.481148	0.536303	0.102599	1.26996	0.292038	0.0610761	0.202009	0.2549	0.726875	0.171455	0.152208	0.273521	6.82085	0.341116	0.419351	0.99929	0.938947	1.13118	11.2727	1.86065	2.42562	0.410259	0.576281	0.33874	0.459628	0.217976	0.245706	0.264532	0.322566	0.937752	5.31953	1.02166	0.122497	0.587192	17.6939
K00876	15.1484	17.4106	16.5171	16.6485	18.3448	33.2124	20.6048	53.6427	23.8378	12.6813	12.1908	12.3556	13.2908	25.955	28.9506	19.9965	21.5694	28.9222	15.1923	9.81563	13.1425	17.6199	14.5569	11.7981	13.1486	22.9639	52.995	34.3118	14.8668	17.5787	24.4068	20.9824	79.1026	28.3364	42.88	12.1961	22.6253	23.1125	13.3664	15.4646	13.5892	21.1846	15.3822	19.7283	61.8603	30.6738	14.9576	25.3352	13.7828
K00877	0.66308	0.24443	0.340628	0.279742	0.665235	2.6306	2.53414	4.88936	2.84722	0.339745	0.176786	0.740673	0.471402	1.29421	1.76465	0.36722	1.41419	1.92885	0.291629	0.173513	0.329989	0.902002	0.215412	0.297998	0.125107	0.657797	13.3143	0.653785	0.760723	0.951454	0.997959	1.54671	17.5073	1.8052	3.36918	0.175004	1.14674	0.633858	0.684639	0.545602	0.332018	0.583001	0.150286	1.54789	7.8251	1.83515	0.168279	0.853283	0.867094
K00878	3.2021	4.92064	4.87986	3.61834	4.12907	12.7153	4.96778	12.0764	14.1486	4.11184	2.5164	3.03962	3.01815	4.61177	10.0005	5.90874	5.83202	7.22275	3.50292	3.02955	3.94532	3.12988	5.16647	2.41256	2.57779	6.39867	8.93471	6.89244	3.6673	9.0606	5.15986	4.86532	10.8261	6.65127	15.8601	1.99999	5.67691	10.1127	10.0221	3.80562	3.7213	5.91458	6.12163	6.72747	10.2793	5.46427	2.14467	7.3399	4.2145
K00879	0.301757	0.308447	0.472303	0.13576	0.385498	0.380072	0.654151	0.0206974	0.324173	0.108635	0.104292	0.179161	0.142607	0.789663	1.67104	0.373223	1.38319	0.494144	0.254335	0.140905	0.230459	0.145673	0.115156	0.13546	0.12418	0.788466	0.390708	5.54346	0.215119	0.357889	0.335931	0.3173	0.542984	0.688917	1.26967	0.184681	0.443961	0.381337	0.187821	0.249175	0.197822	0.546801	0.416819	0.393982	2.77747	0.460112	0.231318	0.700287	0.331723
K00880	0.673648	1.04798	0.853997	2.40767	0.756157	1.68964	0.499817	1.50086	1.01681	0.23727	0.153887	0.385565	1.09758	0.442544	1.14223	0.475811	1.06104	0.507877	0.603634	0.268979	1.19828	0.623115	0.678533	0.442008	0.635232	0.619508	0.792271	1.67796	0.390266	0.530076	0.676657	1.30703	1.06821	0.516811	3.66758	0.601516	0.691245	0.382777	1.30095	0.259649	0.401972	0.763546	0.875788	0.34907	6.56012	0.427026	0.787687	1.59398	0.769897
K00881	0.196383	0.195513	0.34234	0.378951	0.494294	0.237169	0.0751706	0.14396	0.0767455	0.182666	0.116984	0.253802	0.169277	3.19591	1.69574	0.237465	0.317349	0.364718	0.378225	0.395143	0.134785	0.375829	0.0765076	0.628235	0.235365	0.308229	0.604075	0.0341825	0.108651	0.143919	0.100127	0.0738313	0.315131	0.44754	0.188279	0.123045	0.228022	0.15697	0.195156	0.111088	0.125418	0.396525	0.249086	0.24997	0.912858	0.684745	0.0942056	1.15654	0.297909
K00882	3.65936	5.37724	4.15504	8.4244	4.47551	11.2435	6.04352	13.2718	18.6985	3.73662	2.94559	3.68695	4.39639	3.82963	7.08387	4.42327	5.56263	8.45128	2.62627	3.2385	3.2846	4.05656	3.49641	2.68136	3.18312	5.83361	5.45547	5.15098	3.15099	17.6602	7.14469	2.79737	7.72995	5.89729	7.74648	2.72821	6.75881	6.25878	5.30865	4.40304	3.69628	4.4656	4.8711	10.7056	9.24945	7.112	4.75966	6.35734	4.38789
K00883	0.257311	0.486864	0.495615	0.370056	0.238142	1.43486	0.619558	1.47344	0.663897	0.922411	0.416607	0.159419	0.803246	0.857372	0.481129	0.112275	0.135986	0.432634	0.312613	1.00581	0.778217	0.421162	0.671453	0.300307	0.656576	0.880271	0.431278	0.939575	0.54997	0.1145	0.392242	0.888162	0.332397	0.216322	0.588297	0.38535	0.687449	0.306731	1.33449	0.227467	0.358001	0.365785	0.657916	0.670614	1.09541	0.0731037	0.298163	1.34403	0.514377
K00884	0.662229	0.430325	0.539898	0.23484	0.705269	2.10168	1.2245	4.94719	1.79675	0.54846	0.409238	0.678097	0.747129	1.5236	0.915655	0.497156	1.20734	2.50211	0.506772	0.385028	0.213302	0.395318	0.359784	0.208102	0.557447	0.862603	0.0827912	6.0045	0.954295	1.29696	0.363047	1.10046	1.0706	1.77255	3.27635	0.245952	1.44638	0.382786	2.38045	0.479387	0.371007	0.664058	0.359499	1.18541	0.168288	1.35905	0.13905	0.939025	0.870749
K00885	0.877348	0.409716	0.784875	0.120562	0.74659	2.19579	1.52555	1.57218	1.28783	1.13755	0.137227	0.184677	0.097286	0.031752	0.920158	0.349915	1.24753	1.32114	0.415363	0.0387886	0.377457	0.662214	0.136186	0.289482	0.204279	0.19893	2.47245	0.26651	0.727789	0.0971195	0.301221	1.09238	8.38425	0.958538	6.0586	0.30143	0.708882	2.35029	0.00562988	0.0661436	0.171932	0.615805	0.193385	0.79227	2.93739	0.611851	0.642447	1.38884	0.488518
K00886	0.287799	0.635335	0.734419	0.243932	0.498622	0.298968	0.179814	1.45554	0.737141	0.125362	0.137284	0.0966033	0.182354	0.428901	1.13845	0.382694	0.206429	0.361063	0.144696	0.314418	0.211499	0.411081	0.401151	0.227573	0.583677	0.070192	6.27508	0.206853	0.24522	0.206709	0.400095	0.10312	5.99672	0.406219	1.65897	0.0815607	0.23099	0.948581	0.18157	0.179179	0.208837	0.147881	0.0928914	0.532512	5.26874	0.561712	0.351506	0.604126	0.0585314
K00887	0.866662	1.22276	0.723388	1.06183	1.24631	2.48822	1.53725	3.69541	3.83619	0.94716	0.665833	0.995318	0.359717	1.55541	1.48759	0.70967	1.04446	1.80959	0.628462	1.41365	0.566605	1.50587	1.50086	0.432764	1.14836	0.979841	7.30258	0.781595	1.71335	1.32109	1.18033	1.19764	9.313	2.5393	3.32005	0.81075	1.40857	1.45452	2.66535	0.91954	0.706862	1.58823	0.648221	2.29718	5.98878	1.29033	0.688241	0.840828	0.744895
K00888	1.69185	2.56789	3.33072	2.516	3.65923	6.90127	2.80177	3.37592	5.29657	1.40774	1.26184	1.3813	1.6162	3.74964	2.20364	2.3135	2.58266	4.7008	2.05042	1.63728	1.44463	2.18513	2.11398	1.54095	2.12382	2.94736	11.4756	8.74753	2.07061	4.18237	2.66102	1.94367	3.84576	4.3502	4.63012	1.66692	3.24519	3.52505	1.8073	2.54264	1.74688	2.34211	2.05968	3.52334	4.43986	3.25328	2.10552	2.14738	2.42178
K00889	3.14245	3.39647	4.50778	6.6127	4.23088	7.69389	8.9629	13.2528	6.95611	3.96732	2.92326	3.06537	2.75935	4.63907	8.85937	4.16457	4.65619	5.21534	4.27529	3.94331	3.93366	3.3312	4.88173	3.82742	4.49377	3.71357	17.9511	8.43504	2.99474	8.99701	6.54783	4.55058	17.4445	5.27971	11.1889	2.12688	5.23798	7.5207	6.92926	4.42216	2.51926	3.95168	5.42753	6.9697	12.866	6.58247	4.16887	8.18725	3.61686
K00891	6.41984	5.95152	7.14069	6.24813	7.61619	19.8334	7.59732	14.5631	16.7075	5.46546	3.98119	4.25757	4.8844	11.0793	10.9882	6.24963	8.47185	10.0866	4.25773	5.15442	4.17059	8.1572	3.90095	3.11367	4.42587	8.20196	16.3824	5.28034	6.51218	5.24994	9.2198	5.19224	35.9445	10.801	7.8067	3.8559	11.2642	6.48346	11.078	5.62401	4.38904	5.94423	6.46366	9.11778	15.4194	9.24524	4.33098	6.29089	6.46032
K00892	0.758487	0.296435	0.282662	0.211481	0.336904	0.0157264	0.0270443	0.0353016	0.0308811	0.131879	0.138262	0.0517099	0.127705	0.196232	0.297422	0.216204	0.147721	0.238115	0.132209	0.0935751	0.0778859	0.591514	0.0437287	0.082028	0.1541	0.422425	0.0277026	2.73418	0.268633	0.208972	0.3744	0.11354	0.0561996	0.404937	0.173502	0.469027	0.0999795	0.490024	0.208742	0.108865	0.173465	0.282014	0.135848	0.161209	0.0371799	0.213684	0.401918	0.335854	0.31465
K00893	0.327867	0.371427	0.305213	0.080753	0.232944	0.0704729	0.0300857	0.376131	0.218266	0.186876	0.277844	0.0963801	0.947545	0.137749	0.172427	0.212381	0.064864	0.284969	0.0957918	0.300523	0.196932	0.103044	0.280387	0.119243	0.105693	0.204491	0.582297	0.0635626	0.44648	0.139958	0.504163	0.111484	0.333232	0.27444	0.056461	0.111347	0.313672	0.0631095	0.0783426	0.147752	0.140218	0.121525	0.168533	0.126834	0.283622	0.174381	0.297477	0.567169	0.145014
K00894	0.39215	1.67682	0.691681	0.678917	0.524555	1.74786	3.65147	1.84572	1.22952	0.827354	0.757801	0.521852	0.389547	0.365657	3.47215	2.37557	0.680601	0.402055	2.00738	1.65154	1.56138	1.59336	1.53275	0.794765	0.925764	2.31434	0.680602	1.5724	1.79829	0.396794	1.96926	0.652334	0.426714	0.251771	2.28203	0.909326	1.73054	0.90029	0.279723	2.69863	0.844762	2.63588	1.35933	3.41597	0.597614	1.2488	0.680943	2.65723	1.01399
K00895	3.52311	4.42196	3.99669	2.8065	4.01924	9.45749	7.34961	18.2374	8.82663	2.94694	3.52632	2.65828	1.91666	6.71257	5.99533	3.84515	4.95959	8.03688	1.85818	2.39043	2.35279	3.20197	2.66413	2.23377	3.04326	4.39491	35.6811	5.39477	3.24216	3.88178	3.54381	4.82861	37.9052	6.7317	14.788	2.24454	4.56162	4.82814	3.26147	4.82035	1.6468	4.48103	3.68349	3.97859	22.5164	6.10181	1.74831	3.84534	4.29325
K00897	0.935379	0.11118	0.651296	0.0857036	1.12559	0.192159	0.268977	0.17648	0.149043	0.53932	0.125851	0.424138	0.242676	0.368627	0.359809	0.675031	0.442975	0.51895	0.388797	0.206245	0.377526	0.663984	0.210181	0.18462	0.476516	0.549456	0.031841	0.481516	0.525757	0.130001	0.220972	0.143721	0.0299592	0.956195	0.0547627	0.311858	0.738106	0.466765	0.187214	0.108877	0.411142	0.446199	0.101591	0.153251	0.140972	0.248379	0.204454	0.0781832	0.273892
K00898	0.853196	1.06007	1.09007	0.892323	1.39034	0.908793	0.375689	1.62991	2.15441	0.739464	0.870455	1.04053	0.672275	0.593902	1.87954	1.34179	1.05065	1.41717	1.22312	0.324404	1.00285	0.980309	0.699377	0.556774	1.50286	1.30451	3.89277	0.705961	0.47141	0.290706	1.11779	1.25073	0.666862	1.25481	1.57898	0.261607	1.21196	1.87593	0.37629	0.98065	0.650134	0.931011	1.05346	0.583892	0.43638	1.19402	0.944296	1.88209	0.531783
K00899	0.974291	0.947742	0.919856	1.65317	1.13275	2.73554	2.84602	9.77434	5.45134	0.731401	0.451754	0.704828	0.774758	1.43427	1.45129	0.842989	1.56966	2.67235	0.605892	0.259012	0.521791	1.91521	0.427312	0.721563	0.494465	0.815262	15.9833	0.526412	0.941597	1.82419	1.16884	1.67877	17.1247	2.37964	5.0708	0.233731	1.60426	1.06827	3.12973	0.581529	1.07453	1.20194	0.220961	1.55429	9.77665	2.24358	0.544296	2.32328	1.11527
K00900	0.0809103	0.034694	0.0483668	0.0620795	0.126203	0.0092963	0.0449207	0.157152	0.421012	0.0747046	0.0223743	0.274576	0.165826	0	0.161478	0.03691	0.0171776	0.15501	0.0452904	0.3759	0.0433698	0.0451373	0.0527287	0.0382849	0.0467074	0.0725702	0	0.121721	0.243276	0.00454663	0.0396238	0.0144636	0.100427	0.177196	0.0360438	0.101914	0.529511	0.111626	0.0288366	0.00369096	0.0786195	0.0472466	0.0830196	0.228666	0.0693002	0.094336	0.0301289	0.0465411	0.0708288
K00901	8.79931	10.1269	10.053	10.2403	10.3038	29.6933	14.7375	24.6438	32.3145	7.23391	6.00479	5.84572	5.25586	15.4014	17.3017	9.90891	14.5335	14.5751	7.72324	7.80362	6.14597	11.3763	8.51074	4.75997	6.80635	11.0239	50.2959	11.7761	9.99784	10.7919	15.9565	12.1864	40.4623	18.441	31.2432	5.07764	20.3653	21.3479	36.1599	8.84797	7.34906	9.8676	7.52119	14.1364	36.3457	11.5846	5.98816	10.5044	8.14123
K00902	0.193692	0.676829	0.443829	0.473597	0.53947	1.56495	0.947296	1.30074	0.938374	0.389074	0.597523	0.118475	1.12879	1.00082	0.838194	0.383288	0.421331	0.514988	0.26651	0.529668	0.215265	0.343403	0.32998	0.253119	0.307379	0.285126	6.8104	0.531592	0.451218	0.0821751	0.0849172	0.329058	4.69039	0.771905	2.28452	0.634789	0.525375	0.492722	0.0725013	2.42458	0.49506	0.546547	0.448182	0.517184	6.05488	0.393692	0.30436	0.287287	0.157896
K00903	0	0.0196936	0	0	0	0	0	0	0	0.00237715	0.00516549	0	0.0152061	0.0113382	0	0	0	0.00270504	0	0	0.0419842	0	0	0	0.0012769	0	0	0	0	0	0	0.00487389	0	0.00220271	0	0.0100205	0.00223779	0.00248908	0	0.00161779	0.0089257	0	0.00182937	0.00283604	0	0.00258024	0	0.00271633	0
K00904	0.0578573	0.032251	0.00634751	0.0422092	0.0238176	0.010464	0.0056233	0	0.0645697	0.021693	0.0338023	0.0593688	0.0965455	0.011599	0.00118788	0.0515733	0	0.00393542	0.0380629	0.0504258	0.0766501	0.0296051	0.0585327	0.123711	0.0368124	0.0179904	0.0156039	0.0522471	0.0369613	0.0111651	0.224087	0.0434754	0.00899345	0.278933	0.0857244	0.0279717	0.447972	0.0125536	0.300776	0.104971	0.0262014	0.00277134	0.018104	0.0155366	0.109046	0	0.0243221	0.0106473	0.0181879
K00905	0.0737032	0.281926	0.678118	0.856322	0.0221398	0.00542916	0.0171106	0.0321572	1.67403	0.416733	0.0932937	0.562623	0.0411821	0.222912	0.288978	1.96574	0.00526452	0.0263537	0.452404	0.197497	0.555713	0.0287746	0.78299	0.276659	0.100611	0.437296	0	0	0.0558475	0.968567	0.83588	0.377413	0.0184233	0.0108367	0.793027	0.913654	0.382223	0.618158	0.00738757	0.796983	0.129983	0.774115	0.517034	1.24036	0.102916	1.22443	0.261226	0.730876	0.045344
K00906	0.903535	0.605748	0.515166	0.820981	0.360393	0.153836	0.928741	0.0221648	2.25243	0.319235	0.461694	0.533627	0.269856	0.292977	0.180586	0.294357	0.544801	0.12853	0.337011	0.965457	0.32977	0.737746	0.413784	0.28547	0.495524	1.02431	0.167414	0.967291	0.380912	2.44477	0.927265	0.209668	0.0828953	0.573359	0.381159	0.560862	2.17126	1.10469	3.53286	0.298021	0.446743	0.738419	0.556874	1.55106	0.338316	0.24758	0.816495	1.61159	0.320737
K00907	4.57283	7.10732	3.18658	2.53225	3.71642	8.09811	2.19354	11.0581	4.97458	2.55552	1.64917	1.62462	2.36571	4.71736	8.12549	2.83702	2.42191	7.18677	1.84623	1.98928	2.08312	7.61428	3.76038	2.64457	3.00963	2.86251	10.3312	2.35988	9.09038	2.38717	3.95162	2.23685	9.12459	5.55935	9.92581	1.64392	4.80333	2.65492	7.52957	2.91072	2.28998	3.35089	4.95816	3.76222	17.0076	4.96716	3.34587	2.39961	2.65993
K00908	0.17943	0.441659	0.157358	0.092123	0.420732	0.0265999	0.40095	0.040179	1.08087	0.215513	0.333482	0.0954318	0.218095	0.348095	0.981071	0.373545	1.22476	0.386123	0.160694	0.0250613	0.17418	0.214042	0.11899	0.0861553	0.111091	0.43354	0.0222751	1.66438	0.127126	0.0740986	0.208996	0.338767	0.958258	0.337088	0.594444	0.0679055	0.134806	0.396263	0.133135	0.0492287	0.174994	0.713324	0.261424	0.616369	0.390553	0.276705	0.326517	0.0865957	0.242489
K00909	1.16587	1.16368	1.29734	1.06495	1.26545	4.57909	3.14778	4.30319	6.38333	1.06344	1.23275	0.988446	0.477267	1.71225	2.64616	1.80082	2.05423	3.10693	0.868353	0.447736	0.982746	1.90341	0.980021	0.350617	0.925926	1.34532	0.700434	0.981934	0.981702	4.5766	0.930723	1.38846	2.17439	3.42083	1.49233	0.836056	2.41974	3.80224	2.82516	0.876626	1.05026	1.31569	1.55106	5.63979	3.69483	1.42006	2.32886	1.20263	1.17085
K00910	0.704123	0.682509	1.14691	0.178391	0.568801	0.717271	0.735722	0.377696	2.01552	0.322566	0.547137	0.715387	0.382295	0.951207	3.08634	0.5163	1.60086	1.05368	0.449393	0.546111	0.889881	0.534427	1.14116	0.732004	1.2699	0.620467	0.870607	1.31692	0.384372	4.29553	0.509454	0.575893	4.34158	1.44882	1.46828	1.221	1.28689	1.42429	0.532275	0.840891	0.934656	0.426608	0.609032	2.25217	1.55936	1.79986	2.49283	1.01494	0.903083
K00911	0.527079	2.16015	0.652207	0.705574	0.752055	0.157597	0.307531	0.854436	0.622717	0.406493	0.485971	0.496304	0.350778	0.952301	1.70864	0.571402	1.23771	1.67178	0.68396	0.237641	0.269848	0.762737	1.02395	0.326823	0.533554	1.33435	0.32325	4.11643	0.858293	0.257757	0.594518	0.765422	1.03785	1.83912	1.75075	1.07187	0.091393	1.83662	0.366431	1.41508	0.563282	0.796114	0.501708	0.647063	1.9477	0.642147	0.490229	0.734955	0.631555
K00912	3.36956	2.65811	2.69847	2.62384	4.90521	12.0003	8.7775	17.8537	21.7175	3.15981	2.28516	3.18908	2.42646	7.1441	7.44304	2.39222	4.93734	7.44587	3.3636	2.81018	2.12675	5.76355	4.42823	3.17492	2.36306	3.70065	40.1693	7.14405	3.05001	19.7465	7.59286	6.03451	32.3116	11.7475	10.1147	2.39124	11.5119	9.99545	5.61035	4.59508	3.10684	4.92174	2.75234	9.8083	23.3452	7.11074	2.37931	8.1131	6.26078
K00913	0.745574	0.520218	0.865764	0.451612	1.03055	2.41147	2.40334	6.72346	2.74549	0.718625	0.129738	0.759963	0.585501	2.64896	0.932046	0.738067	1.49456	3.80191	0.388663	0.0711135	0.419837	0.913526	0.468824	0.594399	0.674803	1.15102	15.5247	5.71401	0.510187	1.41431	1.08544	1.55871	15.8829	2.29313	3.47322	0.249899	1.2337	0.584218	1.01496	0.760625	0.395461	1.1421	0.433778	1.41497	9.83946	2.06079	0.193218	1.48166	0.982594
K00914	1.36136	1.11591	1.09477	0.500172	1.80108	1.55221	0.94002	2.58688	0.793242	0.66449	1.0304	1.26266	1.08042	1.97596	1.15585	0.496653	1.8119	1.85024	0.579526	1.03609	0.789307	1.81281	0.464473	0.824419	0.935291	0.864428	0.283109	1.69106	1.24199	0.29296	0.982595	0.351011	2.61116	0.834295	10.5444	0.480069	1.01515	0.944086	1.40442	0.729276	0.62463	1.00293	1.73765	1.15191	2.558	2.28293	1.425	1.16854	1.60824
K00915	0.969809	0.118879	0.651392	0.276321	0.169339	0.0936454	0.455706	0.0551745	1.06059	0.0694058	0.537226	0.610093	0.103639	0.563798	0.971154	0.107131	0.0807255	0.433204	0.560887	0.155961	0.242624	1.06187	0.218357	0.296758	0.312026	1.32766	0.0782005	0.0617927	1.14915	0.205443	1.93578	0.323902	0.115852	1.12663	1.40537	0.232064	0.566194	1.17749	0.382673	0.59099	0.319328	0.637173	0.273308	0.17095	0.0200676	0.93462	0.459496	0.297352	0.329543
K00916	0.0852124	0.00253684	0.00605409	0.0191563	0.0161683	0.00934179	0.00449645	0.366376	0	0.0540363	0.0356958	0.00171809	0.113702	0.0368492	0.00283619	0	0.00290398	0	0.0219838	0.0757323	0.0481096	0.00414691	0.0202513	0.0682806	0.0258199	0.0359319	0	0.0508784	0.0121649	0.00774078	0	0.0184677	0.030813	0.00226901	0.00501876	0.0099623	0.00416892	0.0145266	0.0217002	0.0306541	0.0358047	0.00645372	0.00283214	0.00144173	0.00184866	0	0.0153444	0.00545992	0.0211162
K00917	0.740186	2.25253	0.962067	1.21719	0.903397	2.34955	0.763412	3.34038	1.02685	0.924536	0.772282	0.581767	0.620938	1.71137	2.64915	0.732846	2.09727	1.8014	0.728169	2.23197	1.01859	1.23188	0.927448	1.31712	0.61209	1.72307	1.47636	1.32689	1.4414	1.18565	1.82162	1.29201	2.58361	1.28225	0.63927	0.342411	1.39497	3.25859	1.18924	0.558928	0.795722	1.14368	0.748504	1.11145	1.92731	1.05571	0.828128	1.68718	1.24911
K00918	0.14437	0.545051	0.297153	0.148375	0.0986191	1.66413	0.466734	0.0275174	0.150652	0.049686	0.08778	0.0512804	0.0331361	0.33997	1.03536	0.0566125	0.244359	0.53519	0.147933	0.0152755	0.104233	0.16504	0.0979347	0.0695695	0.062611	0.0627426	0.1064	0.112058	0.0687956	0.144389	0.576131	0.220065	0.0183664	0.518188	0.370298	0.026977	0.147835	0.369008	0.127042	0.0289824	0.0364924	0.140911	0.0559178	0.123268	0.401304	0.356331	0.0528027	0.241	0.163018
K00919	6.24444	8.08949	6.74116	6.45459	7.33228	18.9462	7.5185	44.1893	32.034	6.2947	6.03362	7.13852	7.67696	10.734	10.9321	7.85041	7.596	6.69228	5.76489	7.99608	5.08193	7.51688	9.15468	4.63659	4.7248	10.1614	25.0714	11.1277	4.84682	24.6055	8.6385	7.19425	12.8037	9.81088	13.4292	4.19479	14.4367	10.5473	9.60818	7.10158	5.66	6.49015	7.84877	20.7414	12.7153	5.93343	6.2392	8.74305	6.67554
K00920	0.876657	0.653628	0.610942	0.330295	1.36861	1.13967	1.24206	2.80458	2.37427	0.540439	1.04337	0.728401	0.616059	0.685836	1.99178	0.316038	1.91149	1.14078	0.875677	0.583216	0.448067	1.03071	0.526015	0.836141	0.405697	0.84897	1.66591	0.342072	0.449696	4.77588	1.39423	1.73122	5.56313	1.2603	1.60489	0.41529	2.18661	1.18352	7.76871	0.52967	0.746172	0.601069	0.473407	1.39827	1.93144	0.807531	0.366587	2.40845	0.9154
K00921	2.58699	2.00666	2.67616	6.22503	3.04704	8.25666	3.86195	4.21946	8.96698	2.13292	1.61004	1.93186	0.969938	3.65277	5.75078	2.26068	5.22268	4.31006	2.01724	1.50169	2.08487	2.21799	2.16858	1.16186	1.78874	2.93953	2.05637	5.75551	2.2391	1.72458	2.41445	3.72511	8.28008	4.93697	5.22422	2.11243	5.34904	5.34482	3.89707	2.57444	1.8493	3.34608	4.07735	4.72989	2.8987	3.88307	1.70612	3.5893	3.61211
K00922	1.73267	2.44656	2.53061	3.42078	1.63459	3.91483	2.73395	4.57556	5.17344	1.89642	1.22024	1.67832	1.77401	1.80368	1.51129	1.46088	1.97082	2.51503	1.16851	1.35909	1.37369	1.8807	2.3121	1.39631	2.61214	1.72446	6.77336	1.73234	1.66415	1.06144	1.69091	1.2796	4.06115	2.50437	5.68161	1.87199	1.44352	3.3464	1.56215	3.31962	1.10882	1.74251	2.42621	2.76308	2.46297	2.98063	1.02799	2.51367	2.08383
K00923	3.28707	2.17055	3.14224	2.94374	3.55633	7.32834	3.10632	5.7942	6.36364	2.4287	2.11998	1.47777	1.79513	1.99619	5.6459	2.40747	2.67196	2.66852	2.34559	2.22693	1.72778	4.29076	3.25308	2.06884	2.55894	3.09578	0.939559	3.41926	2.69902	1.21329	3.34946	3.07693	7.20956	5.23215	4.75541	2.58763	3.54899	4.99656	1.7003	2.16617	2.5374	3.13742	1.87569	1.7531	2.52254	4.75286	2.52198	3.4318	2.1449
K00924	0.430772	0.191642	0.24281	0.0946867	0.197409	1.80994	0.527583	1.15799	3.92056	0.270533	0.227907	0.285515	0.0396945	0.335714	0.616382	0.654455	0.226145	0.787265	0.409501	0.36454	0.20363	0.340214	0.297739	0.222341	0.396139	0.381688	2.55739	0.292126	0.353799	0.197481	0.479217	1.5821	1.11606	0.890085	0.103125	0.173512	0.354035	1.35399	0.426127	0.238151	0.589728	0.169956	0.128164	0.171035	0.0620759	0.388379	0.255357	0.22135	0.284667
K00925	9.9192	11.5033	12.2781	8.79071	12.1385	25.5464	14.246	39.6174	31.5788	8.86371	7.3705	7.34466	8.57495	15.0326	24.0242	12.8278	33.4026	12.9248	9.86228	8.91507	7.62636	10.1967	9.17384	5.18502	6.3251	14.7585	41.0301	13.6626	8.98395	15.4902	13.0001	9.72598	50.1741	16.6056	37.3477	5.37901	19.0271	23.5319	11.1092	9.97252	7.80367	10.8289	10.5567	19.1515	39.5465	16.6978	7.83102	14.9618	9.33126
K00926	4.70897	3.19181	3.87221	4.82675	5.59483	6.2245	7.34959	13.2333	11.2286	2.83921	2.461	3.00737	2.49489	4.53382	7.85923	2.63894	9.84859	8.12616	2.21294	3.61258	3.02273	4.27741	2.21231	1.4426	1.97366	4.48381	10.3417	4.09032	3.06457	6.57378	6.24176	4.71786	16.4745	7.79244	4.56095	1.78194	9.58111	5.51955	6.81817	2.5919	2.25419	4.39547	3.23105	8.92183	11.9617	5.79814	3.98473	2.75589	4.4467
K00927	13.1973	13.4515	14.7421	11.3579	16.2138	28.1274	18.3868	39.5673	31.2332	10.6649	9.91756	10.9813	12.5631	13.6995	23.3967	13.6098	17.8123	20.5556	11.4471	9.33881	9.7714	13.6278	11.7278	8.76794	8.75357	17.6001	28.9213	33.0722	11.6816	23.9433	15.3554	12.2961	34.0157	16.5814	17.3647	8.54859	23.0164	30.275	22.0254	13.1856	9.67471	13.6457	11.3617	23.4182	28.7571	20.5931	7.4857	16.3066	13.6488
K00928	11.7663	13.2919	17.0088	12.2117	13.4731	18.0341	27.1937	19.9397	25.8606	10.0962	7.9836	11.364	8.67531	20.4334	25.2993	16.0004	16.013	21.6487	11.7938	9.36352	10.4814	10.8757	10.2765	8.38347	10.3062	16.1656	16.0301	23.53	10.832	13.7162	14.5804	11.0391	25.4135	17.9807	33.3999	7.89689	15.8696	18.0139	15.3368	14.8989	9.97645	12.9253	12.9306	13.9233	13.2533	18.1813	11.986	19.921	12.2311
K00929	2.57524	3.85295	2.91158	3.43112	3.5294	2.79074	1.79589	11.1768	3.99289	3.11226	2.39807	2.38203	2.85209	2.63128	7.6023	2.99283	2.24462	3.25735	3.64345	1.88777	1.91437	2.38305	2.06304	2.54477	2.09775	2.80487	1.68565	0.788698	1.79182	1.15309	3.52456	2.11807	2.30544	2.06583	4.36233	1.77481	3.74371	4.87399	1.66311	3.88909	1.9123	2.666	2.70533	2.44555	3.1365	2.59526	1.33335	6.96089	2.95558
K00930	6.53695	6.57969	9.0713	10.9556	5.57597	9.60752	6.2962	24.4288	15.1475	6.79421	5.2364	4.1796	5.25318	10.5924	16.4222	10.0828	16.7334	12.7742	7.32323	4.9279	6.02328	7.32542	8.14624	4.54912	5.67483	10.499	10.1835	11.6756	5.30339	9.23068	11.5282	8.06203	20.774	9.16313	10.8546	4.76769	8.30865	10.9253	5.90875	12.5363	4.33705	7.00108	8.40121	10.1943	25.6425	14.1404	5.40002	9.81401	7.38355
K00931	4.61565	7.54866	5.42369	4.26324	4.55506	13.4964	6.58437	14.2094	16.486	4.37797	3.63362	3.7584	4.04193	5.08757	7.43964	5.44984	6.61582	6.2258	4.50846	5.20283	4.06009	5.30785	4.60183	3.67794	4.18563	7.71352	18.84	4.01671	5.22764	7.29878	6.78861	5.60691	22.9691	9.80116	12.3802	3.59333	9.56225	8.9313	8.68998	7.00581	4.18476	7.43088	4.9127	7.94373	14.8462	6.88598	6.00998	8.19751	5.30869
K00932	0.00838291	0.000987162	0.00107189	0.00121725	0.00572499	0.00271458	0.125474	0.0309972	0.0384674	0	0.00722597	0.00662132	0.00118343	0.00150559	0	0.00125107	0.0836889	0.0016194	0.169471	0	0.062436	0.0010324	0.000899498	0.0153815	0.00220789	0.000377715	0	0.00211207	0.000994301	0.0268577	0.0889069	0.00229293	0.0226354	0.0326207	0.00226858	0.000947027	0.113439	0.0686287	0.0319687	0.00107253	0.000911929	0.00114039	0.0012128	0	0.00205541	0.0345524	0.00112614	0.00469681	0.323136
K00933	0.88441	1.5084	2.23556	0.684901	0.862131	0.585803	0.411617	2.97283	0.529963	0.928769	0.939004	0.675793	0.865148	1.26932	1.95953	1.0374	0.758719	2.2295	1.22554	0.533822	0.464876	1.11265	0.668995	0.90036	0.762683	1.35235	1.0131	1.19967	0.609823	1.69555	0.958552	0.9038	1.14441	1.45365	3.60677	0.335179	1.51189	2.04918	0.973388	0.749977	0.595744	0.878674	1.96946	0.790345	1.23836	0.979283	0.546681	1.15556	0.886451
K00934	0	0	0	0	0	0	0	0	0	0	0	0	0	0	0	0	0	0	0	0	0.00335425	0	0	0	0	0.00438569	0	0	0	0	0	0	0	0	0	0	0	0	0	0	0	0	0	0	0	0	0	0	0.00425992
K00936	1.58279	1.72906	2.43171	1.02491	1.1477	7.50011	1.28771	6.00143	1.60583	1.92018	0.824671	1.04556	1.06525	2.45996	2.92668	1.02234	1.23578	3.13992	1.40539	1.14384	0.916576	2.01517	1.10288	1.03221	1.32816	1.43832	6.71307	1.9349	2.14644	0.32096	5.14865	1.56907	5.51526	2.70783	17.0277	0.680447	1.19601	7.53015	2.95766	0.74664	0.784289	2.23391	1.17188	1.59	9.8529	2.36918	0.695658	3.31358	1.00302
K00937	9.16227	12.6461	15.2733	16.9588	12.6183	35.9054	11.4777	41.0684	38.3079	10.8396	8.25022	8.90414	6.2559	14.9288	23.7359	13.2768	18.0555	19.1749	14.2302	11.5064	10.3083	16.589	11.0969	7.67524	8.25432	17.3625	20.5704	17.904	12.2821	28.5196	14.7425	11.4091	40.6923	18.6939	39.8201	8.50614	16.2677	20.6674	10.1807	9.93181	9.23706	14.8187	12.3703	18.9762	42.8931	21.9962	11.4143	19.9848	10.4809
K00938	0.224672	0.346593	0.199048	0.165029	0.315614	0.345919	0.183556	0.167606	0.300437	0.348627	0.326265	0.124589	0.362606	0.119808	0.271417	0.176932	0.501539	1.71441	0.221661	1.24074	0.267205	0.340756	0.0709649	0.176944	0.325397	0.109467	0.348645	0.138476	0.205937	0.097436	0.234243	0.738466	0.329077	0.30057	0.202271	0.45315	0.749022	0.831661	3.18509	1.68017	0.339992	0.264953	0.326421	0.382932	1.18073	0.0879854	0.205052	0.209267	0.376252
K00939	8.21835	10.9889	11.5686	11.6364	11.3032	26.9876	12.875	27.1872	37.9582	8.74873	7.28391	8.51798	6.97934	13.7375	20.4907	10.5301	15.7211	14.5574	8.95796	9.31434	7.54629	11.2452	8.44479	8.00033	7.77738	13.9139	23.9001	12.0287	10.9028	35.5827	13.1101	13.6103	44.7191	16.2658	28.5533	6.55851	23.1996	16.4402	11.7555	11.5775	10.8917	12.9266	9.92013	23.8187	26.9176	15.2773	8.03906	12.4506	11.1291
K00940	3.50177	2.96953	3.23031	3.76824	2.50166	4.80952	3.86176	5.04455	2.27013	1.90665	2.29155	1.45869	1.10613	2.8917	5.63076	3.01501	4.09997	3.52918	1.25142	2.17877	1.94891	2.31997	2.44903	1.90338	1.75206	2.69611	3.52981	8.83419	2.00174	4.50394	2.74867	2.18714	6.06344	3.96921	4.55209	1.47615	3.33128	7.11484	6.79055	2.03441	1.77566	2.3264	2.49696	3.33034	2.21209	3.69434	2.36555	2.24762	2.657
K00941	6.75576	6.37845	6.17819	4.85291	7.54054	15.4954	12.864	22.3545	21.5653	5.58588	4.51735	4.2944	6.49886	8.81794	16.8966	6.46292	11.7135	16.3929	7.84149	4.64327	4.58803	9.29987	4.50152	3.24406	4.59933	9.34561	42.4783	8.00583	8.21511	10.8922	11.3949	9.68965	67.5915	13.4308	15.9644	3.38265	13.6636	13.8448	10.7018	7.59939	4.0407	8.05627	5.48015	13.6188	46.087	13.0265	5.85906	9.16163	7.27738
K00942	8.15835	9.65229	10.9741	11.9551	9.19848	27.9632	13.5763	32.2051	18.7487	9.7554	9.16991	7.53289	8.19114	15.6145	13.6908	10.8838	16.9314	14.5584	8.68365	10.8502	9.58878	10.7205	9.04869	6.69742	8.78931	10.8866	30.0237	9.56561	9.48423	12.3505	12.1902	11.395	42.8766	14.7474	28.5693	7.14978	16.2712	17.7589	7.82588	15.1298	10.3514	11.4571	11.7451	13.5516	35.8259	16.5101	9.01577	14.2504	11.4759
K00943	5.67287	8.78436	8.69793	9.64406	8.35614	13.4431	6.25672	13.8168	20.0309	5.92543	4.75618	6.90261	4.41076	10.6602	14.0131	9.46544	9.48516	11.3939	5.97351	5.43556	4.7962	6.70318	8.38536	5.53648	5.83312	7.74397	19.1381	19.1183	7.05735	16.2152	8.13361	7.52109	15.394	11.3621	13.7738	5.28317	11.43	12.4702	11.3143	8.41785	5.4371	8.09674	7.83451	18.9365	15.6033	9.5673	7.4229	9.56983	15.7575
K00944	0.233034	0.494254	0.128783	0.00927555	0.833917	0.0180163	0.283801	2.67076	0.146772	0.111504	0.041448	0.653564	0.163095	0.152847	0.813304	0.0413551	0.0389659	0.0772337	0.0725604	0.0303574	0.0336601	0.00602138	0.0445578	0.0712112	0.199872	0.0193894	0.0134329	0	0.0194472	0.0627128	0.761665	0.04901	0.0418746	0.0162072	0	0.126785	0.064324	0.024716	0	0.0369036	0.0134344	0.0329758	0.0506126	0.0710338	0.00722435	0.797048	0.28195	0.194541	0.581414
K00945	9.44738	12.4328	11.5567	14.6957	12.59	19.15	12.997	28.2223	33.5069	8.54382	8.08386	7.02942	6.72095	13.7193	16.5284	11.4623	18.6802	13.5085	8.61335	7.7374	7.08208	10.9519	9.59151	6.69332	7.96718	14.8169	19.0836	16.2064	9.80118	17.3246	15.529	10.3549	25.5434	16.2845	28.3881	6.68267	20.8263	16.4254	23.27	8.23871	7.74422	16.3073	10.4429	15.3862	17.6885	13.9138	8.14616	13.8481	11.1386
K00946	1.57744	7.80007	2.30089	2.01696	1.94733	2.62808	4.63312	4.95615	1.82886	3.25079	2.09134	1.68691	2.72304	2.87477	7.14881	2.05114	4.28285	2.19921	3.61984	1.84333	1.97009	2.13726	4.43557	2.07375	2.085	3.15975	4.93244	5.80212	2.36013	2.272	3.48663	2.93354	5.93323	4.40719	2.30483	1.25103	3.93392	4.40274	6.45587	2.2707	2.0011	1.90548	3.27399	3.82746	2.39065	2.64261	2.00486	2.84508	12.8252
K00947	0.00861115	0.0732265	0.0397558	0.0451469	0.00789583	0.00312404	0.30415	0.121781	0.0196359	0.0283326	0.0187589	0.00231495	0	0.118664	0.0802419	0.0986037	0.073992	0.138843	0.0227904	0.000883758	0.00666034	0.00876676	0.0354473	0.0159146	0.0301247	0.00870843	0.347198	0.00489669	0.0161365	0.0888032	0.0508159	0.0991948	0.157461	0.0672525	0.063102	0.00439124	0.0159463	0.0327826	0.0438761	0.0198928	0.11662	0.0237889	0.0174739	0.00523577	0	0.086919	0.0287134	0.00377016	0.0610724
K00948	9.8526	17.2599	16.5135	14.4713	11.41	26.4274	11.0575	32.7221	38.723	8.85004	8.06287	8.03838	10.2331	15.7233	21.5971	10.8362	16.3144	18.8538	10.4325	9.20074	9.3634	12.0763	9.10113	7.82	9.93854	18.0723	35.3635	15.0639	15.3314	19.1927	14.9617	13.345	24.3572	21.1661	39.7273	7.38203	19.4686	20.5996	15.3114	12.5986	9.97454	13.7261	14.5806	17.6015	42.9237	21.0494	12.2411	15.877	12.4449
K00949	3.90578	4.54266	6.40068	8.20519	6.279	9.04254	5.60438	7.21725	13.9824	4.23579	3.98573	3.73394	3.85152	6.88083	7.54634	5.8024	7.35109	4.7955	3.64097	3.24257	3.80569	5.69478	6.09814	2.89746	2.94699	5.1879	4.99637	4.98742	5.25797	12.1614	4.18183	3.30343	5.39958	6.17259	15.8668	2.84042	6.45177	8.65159	7.19314	4.18762	4.13344	5.37582	5.2474	9.24684	5.42024	6.53446	4.838	7.02571	4.28488
K00950	3.6322	3.67712	2.3194	1.83057	5.1541	15.8347	11.9876	17.4945	13.5902	2.85478	2.84293	2.20755	2.53649	4.90935	8.74548	2.09424	6.11572	8.13774	2.62931	2.60244	3.22978	3.82863	3.73057	2.48085	2.00701	3.93505	31.8394	5.19511	3.53189	6.16158	6.01346	8.29858	45.8264	6.93041	11.5092	1.6177	7.25394	7.03121	4.65434	2.44975	2.12578	5.98755	2.75456	7.35218	20.6558	5.74533	2.25411	5.42547	4.32745
K00951	18.1308	20.7575	17.4763	14.8833	18.5957	47.6878	32.2005	74.1499	61.0928	17.0469	12.8703	15.5078	17.935	29.7221	33.1851	17.0427	27.6422	30.4811	15.332	16.9868	14.5267	21.7353	21.4505	12.1351	14.9911	19.8551	89.3831	30.9499	17.4742	55.4913	29.1395	25.3298	98.2307	31.4367	38.2987	12.1168	52.8747	27.6782	33.7631	21.9102	14.7827	22.0534	16.3923	36.5876	85.7216	25.9758	16.7854	23.9163	21.155
K00952	0.974955	0.47327	0.65765	0.231263	0.590982	1.77781	1.37307	1.66214	1.34656	0.43448	0.539835	0.24746	0.127685	1.14611	0.827917	0.282916	2.40427	1.69273	0.623332	0.0597343	0.563931	1.41466	0.32491	0.269229	0.356183	0.8192	6.79514	0.265401	0.795946	3.62164	0.949922	1.7896	2.8281	1.21039	2.38343	0.481476	0.712529	0.551219	0.607578	0.355716	0.427593	0.697014	0.587723	0.942988	4.27414	1.39312	0.264781	0.762127	0.449065
K00953	0.795422	0.388859	0.544335	0.260728	1.28268	1.16683	0.790861	1.43431	3.99573	0.416973	0.713472	0.600711	0.52752	0.103659	1.44237	0.725088	1.13163	1.12798	0.568765	0.438034	0.584553	0.62653	0.265935	0.228739	0.653621	0.547267	1.51209	0.251065	0.381623	3.52076	0.343813	0.322886	0.251266	1.23664	1.19491	0.260062	1.22344	1.38616	0.261354	0.580577	0.527136	0.833919	1.16969	2.72381	0.0814989	0.994451	0.873399	0.751734	0.503173
K00954	6.42124	6.40193	5.45319	6.26991	8.32383	9.55581	9.73132	15.6126	13.4395	6.92882	5.44679	4.76971	5.15757	12.3416	10.497	6.19868	11.7712	10.7308	4.80856	3.94066	5.5381	6.32032	5.44106	4.56734	5.9362	7.53122	25.7702	9.60289	6.31108	16.1062	6.95581	8.29361	36.978	9.40774	8.48433	3.95723	8.97696	9.18184	4.02686	6.75029	4.0278	5.9183	7.18809	11.5369	18.3221	8.93915	8.03958	7.61647	9.90134
K00955	1.21019	1.74073	2.81782	1.13982	1.77952	4.03549	2.5132	1.86224	5.32731	1.09249	1.22433	1.37003	3.77174	2.58128	1.08811	1.77636	1.98748	2.8044	1.23268	1.46175	1.31769	2.22899	1.28038	1.45228	2.61594	2.24269	0.617688	2.68289	1.50982	2.54646	1.46469	1.42077	3.67453	2.2536	1.41793	1.11099	2.1178	3.9858	2.60566	2.38115	2.73072	1.71528	1.94539	2.71415	1.41594	1.51892	0.829895	2.61289	2.35555
K00956	2.16002	1.7256	2.61819	2.86066	2.82184	5.18298	1.96416	3.70682	1.03685	1.43157	2.29312	1.03487	2.68577	1.42385	2.68992	3.00037	1.87153	3.06472	2.22081	1.95629	2.16549	2.77844	2.35839	2.04882	2.28125	3.70634	1.27776	1.99656	1.87488	0.832897	1.96067	0.783285	3.74338	2.50411	4.69789	1.04066	3.33136	2.90744	2.23146	1.45022	2.23447	2.6081	3.47497	2.4503	1.12948	3.88245	3.61777	3.96985	2.22805
K00957	3.86697	3.17657	3.60029	6.81973	4.0748	5.16818	1.99536	4.13057	7.43912	3.7723	1.75982	2.73201	2.38295	3.91427	4.35996	3.14427	3.82672	4.39944	3.36514	2.74278	2.6922	2.03895	3.1837	2.24152	2.14121	2.69306	2.23735	3.11276	2.53698	6.55609	2.96373	3.35513	5.08511	5.21954	7.85373	2.39646	2.72655	5.8832	0.608279	1.62825	2.21869	5.61932	1.88054	4.66663	4.56994	5.86585	4.24771	4.5916	3.61709
K00958	1.11274	1.26122	3.22725	1.65195	2.24204	1.81094	2.09272	2.26925	9.93065	1.1534	1.28089	1.11167	0.728716	3.65113	1.90311	1.90427	3.06709	2.88113	0.80294	0.985126	1.28094	1.28263	1.00027	0.732714	1.22611	1.94389	1.38612	2.03451	1.00155	0.766798	2.66949	2.77824	4.00723	3.08967	9.89698	1.13307	2.30119	2.47293	1.46681	0.934681	1.1001	1.71628	1.44604	2.59804	3.12386	2.04826	2.39853	1.94552	1.69838
K00960	0	0	0	0.00187007	0	0	0.0031508	0	0.00963656	0.00644055	0.00852807	0.0023038	0.0400119	0	0	0.0278799	0.0587249	0	0.0125729	0.0053219	0.00783192	0	0.0056784	0.00421935	0.00117441	0	0	0	0.0305622	0.0113954	0	0.000779372	0	0.00101663	0.001825	0.00145493	0.00119349	0	0	0.0552206	0.00420302	0	0	0.0123021	0	0	0	0.0373837	0
K00962	17.2045	19.1908	20.7183	17.9112	17.2903	43.0811	92.1367	56.789	74.7803	16.8742	12.0284	14.1535	15.8003	27.5644	34.2746	18.6436	23.081	30.7377	15.8279	14.8181	13.9606	19.9308	14.1839	10.0763	12.2855	22.7829	63.0064	26.1753	18.2717	50.8513	25.8928	20.8921	78.3871	29.3929	50.0902	10.7957	33.4284	31.829	39.3141	19.7718	15.4742	21.3859	18.4015	40.9102	52.7056	27.843	10.7851	24.6323	18.9923
K00963	6.07215	5.54538	6.37117	6.65187	5.92938	11.2605	7.51122	19.3828	23.4992	4.74935	3.44221	5.00797	5.30955	11.8466	10.086	8.51609	7.26115	11.3418	5.20442	4.50417	4.34627	4.6753	6.20594	4.37754	5.37729	8.87428	13.9134	22.9912	5.01604	22.6063	6.6311	6.2518	26.6896	8.6404	12.2748	3.50238	13.0442	10.3043	11.2412	5.60786	4.87603	8.25647	6.87509	13.7708	17.8482	8.76688	4.42986	10.9162	5.40676
K00965	6.55448	8.76143	7.82641	6.13687	8.22458	11.7018	10.1273	20.1828	19.8146	5.84674	5.78515	5.3824	5.52891	14.9047	11.4123	7.87363	15.031	14.907	8.64771	6.33329	7.43647	8.25713	7.00132	5.02723	5.57875	10.7745	14.1346	6.9134	7.02798	7.00735	12.3042	9.05894	33.5803	10.6494	10.3248	4.33331	13.7122	14.8541	7.36664	4.64068	5.26817	8.92725	9.36675	8.49843	15.0959	13.1061	6.52316	12.3934	9.40412
K00966	2.36657	1.6579	1.4509	1.02393	2.65379	3.25501	4.62889	10.9383	3.41549	1.68657	0.839023	1.20325	1.93114	2.30997	2.78691	1.81623	4.36698	3.84576	1.31066	0.544111	1.15929	2.18129	1.70853	1.27725	1.32431	2.22966	12.2256	1.93509	1.41845	2.09057	2.9796	2.25072	23.3842	4.08078	4.16187	0.792667	4.38691	3.05564	2.99629	1.6157	0.809401	2.09685	1.25274	2.6618	8.72136	4.49144	2.53988	1.73462	2.35948
K00967	0.735731	1.00112	1.46475	1.28646	0.824425	3.0432	0.864609	2.10292	4.10382	0.92905	0.650266	0.619582	0.256844	1.96955	1.92355	1.07656	0.616008	1.1052	0.597294	0.120668	0.249974	0.721343	0.639794	0.674529	1.04494	1.0454	1.81507	0.278887	0.407424	2.94517	2.95267	2.04558	4.37085	1.3333	4.41007	0.274162	0.707291	2.19214	0.368017	1.37497	0.707611	0.546604	1.10526	1.42639	0.290725	1.78879	0.697684	0.353596	0.985251
K00968	5.55	10.2243	4.93533	4.33844	3.92988	8.69785	3.50465	10.9917	5.68774	3.07126	2.81096	2.7935	3.32842	3.29564	9.34513	4.17805	5.1526	5.23738	2.76189	3.01064	2.4381	2.90643	4.13411	3.9561	3.81121	3.66922	8.95318	6.37936	3.15416	2.55545	4.67418	5.241	6.88267	5.77317	7.49251	2.50037	8.02638	7.16796	5.11864	3.6777	2.57535	2.96127	3.42424	3.2145	8.71074	4.59669	5.99935	7.86454	21.9707
K00969	4.3773	6.8583	7.63401	5.96256	6.71801	12.0086	9.59531	13.7029	26.6069	4.52397	4.0572	5.83128	3.96986	5.486	10.4058	5.35524	8.67688	16.0435	6.34883	4.85172	4.93947	6.60229	4.46986	3.49212	5.0558	5.81288	12.6914	6.26877	6.58638	11.5688	7.8132	10.6364	12.3052	11.2562	6.5247	4.16554	10.8735	11.9039	6.58798	5.97982	4.41344	7.48962	6.22832	11.892	15.9238	11.707	7.32815	5.97698	6.58272
K00970	5.45418	5.13579	5.6212	6.23893	5.43103	11.0117	5.13049	6.76662	9.51086	4.89569	3.40348	5.00383	3.50335	8.8767	12.1299	8.44476	9.22333	8.59722	6.61997	4.04246	4.68819	6.48692	4.68415	3.87643	4.07572	10.5666	6.34618	8.11351	6.19994	4.00609	8.73708	7.83345	22.1094	9.86845	15.1987	4.0471	6.81209	8.8754	6.97457	10.8959	4.04585	8.00219	8.48228	7.56736	8.80703	9.60399	3.22288	10.0622	6.92204
K00971	7.68972	8.98087	9.42272	8.61289	9.9393	18.8068	12.9234	26.6412	16.9391	9.66634	6.69165	6.12247	10.6133	10.4562	16.0083	8.85789	11.9362	10.154	8.03877	7.59387	7.27629	10.7935	9.99794	7.02223	8.93722	11.3248	20.8354	10.1289	9.76709	10.5892	11.0109	8.9416	12.5516	12.1898	16.2351	6.46947	12.8652	11.306	23.6812	9.02154	8.63044	13.8158	10.8242	14.8825	20.1529	14.5546	8.0105	13.955	7.26701
K00972	2.82211	3.68743	3.96937	4.12267	2.166	3.69195	2.60126	4.76059	8.73638	1.84536	1.8142	2.06638	3.93605	2.1601	3.81553	1.96555	3.5961	2.91425	1.93344	3.06745	1.9658	2.2022	3.84133	1.56002	3.78735	2.96366	9.25271	2.34042	2.69907	3.06616	3.82394	4.29023	5.93023	2.86442	5.37092	2.72308	3.69698	2.13199	2.86311	3.68285	2.26387	2.9117	2.63028	2.21684	9.29643	2.16208	2.58329	5.28358	1.96409
K00973	14.7196	14.6548	20.3169	19.0413	20.6647	35.6872	21.5491	28.4371	43.4312	12.8954	10.924	13.663	13.5081	22.3587	29.1236	16.1708	22.9248	21.7795	12.3493	11.8948	10.5096	17.6331	12.5475	9.23258	11.6625	17.7273	44.6881	30.2738	14.0378	28.7336	19.0116	14.804	40.7245	24.5804	31.5474	11.376	23.9704	28.4931	19.748	14.4819	11.9689	16.9072	17.1716	26.5239	59.8051	24.3641	15.8084	17.736	16.389
K00974	8.04036	10.3888	12.3881	10.3666	11.6471	16.5151	11.5471	24.4345	17.8219	8.9238	8.24988	7.68059	8.03508	13.0056	23.1016	13.4924	18.1776	14.7161	11.059	10.5466	9.11553	11.9367	8.16369	7.01837	7.90287	13.9495	31.3236	14.6294	8.77694	14.3717	12.199	12.4416	20.7891	14.2491	26.0351	7.61986	15.9957	22.821	17.261	8.7932	8.12249	12.3452	11.1274	17.0634	15.6531	17.6983	8.80945	19.7124	10.7837
K00975	11.6947	20.4882	13.8132	13.891	16.5399	36.3247	18.9636	43.0193	44.4191	10.9046	9.5229	7.58257	14.8695	14.9392	25.7237	10.1194	20.4021	25.3002	10.1669	11.8939	8.62489	16.5382	10.4962	8.40423	9.66432	21.5854	34.0229	21.9158	16.9351	17.92	16.867	12.4073	44.046	24.0303	40.6692	9.65372	18.8498	21.4556	29.9855	11.7508	9.73726	12.2648	11.8211	23.1369	33.6427	26.324	13.2466	23.3408	12.9515
K00976	0.809739	0.63726	0.569599	0.153203	1.50493	0.843021	1.08415	0.0815459	0.403679	0.479253	0.619516	0.158259	0.182963	0.411498	0.365711	2.10604	2.20369	1.0969	0.429447	0.821205	0.391639	0.48471	0.370654	0.894913	0.667526	1.06252	0.777052	0.121096	0.0909591	0.208733	0.623888	0.759678	1.56186	0.556128	0.429725	0.598876	0.352129	2.52886	0.41377	0.653791	1.92947	0.524714	0.4717	1.00034	0.0701029	1.82713	0.869757	0.602345	0.587903
K00977	0.109773	0.108836	0.567916	0.111463	0.0795746	0.0958141	0.313876	0.45382	0.289901	0.162132	0.0495277	0.536322	0.0133086	0.339995	0.497124	0.16995	0.161774	0.399287	0.0993087	0.0620566	0.169804	0.24104	0.165779	0.0753768	0.22418	0.295275	0.678679	0.19411	0.268733	0.311444	0.359575	0.230468	0.418177	0.573315	0.446454	0.0755452	0.517402	0.580664	0.041788	0.230451	0.190461	0.513341	0.215764	0.114352	0.119335	0.497444	0.164731	0.0361209	0.224125
K00978	3.35081	3.82119	4.97267	5.72922	7.46949	5.42174	4.01665	8.23268	9.15012	2.91777	3.08541	3.60009	4.52025	4.70547	5.75786	4.58979	5.41936	6.11926	2.18837	3.23251	2.52581	3.44847	3.83239	2.61848	3.79812	3.93917	7.5297	2.9604	2.36804	10.6588	4.7247	3.78247	9.89612	6.19687	8.44686	2.37381	5.17518	6.33845	2.07965	4.29349	3.00982	3.14635	4.17519	5.92032	10.3128	3.95165	3.13225	4.62915	3.53303
K00979	1.61367	3.24915	3.02663	3.63907	2.61198	10.341	15.402	3.9434	12.6084	2.35317	1.52138	3.71405	2.2038	5.52414	6.75821	1.98024	4.35233	2.44915	1.83769	1.33943	1.9298	2.90202	3.16479	2.22532	2.8394	3.2072	4.04073	3.38509	3.52558	6.70903	5.24112	6.9259	7.25432	6.31313	4.37056	1.94027	4.34687	5.95676	3.09074	2.67481	1.9445	2.52417	2.57786	3.71159	4.77326	5.88973	1.34728	4.41781	3.36071
K00980	4.60823	8.88986	3.94489	1.19336	2.8984	9.15481	5.30737	9.20318	8.16059	2.07076	2.5368	1.60946	1.95768	2.1362	3.34443	3.14665	7.24012	6.11369	1.77211	2.10633	1.61555	3.35824	1.68656	2.11322	1.99767	3.86367	10.1074	9.91053	2.23077	2.32468	3.73874	3.54912	15.3919	3.8267	8.33343	1.47478	4.33973	6.49208	4.0913	1.41084	2.06784	2.70358	1.94631	2.80611	2.95054	4.24482	4.78371	5.59049	21.6966
K00981	11.328	13.9736	16.2605	9.70156	16.458	27.9362	24.3353	56.4511	25.9216	8.87523	8.68783	10.2009	8.58841	18.0271	28.0516	16.4597	20.9976	26.7976	9.29289	12.1215	9.76615	18.9899	12.6985	7.63636	10.509	16.4076	71.7006	17.0088	14.0643	13.8708	19.0804	18.0756	84.4446	29.6096	28.6076	7.99233	25.7933	25.1196	21.1709	13.1832	8.21184	12.3259	11.8665	20.7902	62.4654	23.0216	12.4043	15.8584	16.2678
K00982	1.43029	1.38418	2.39799	3.01543	1.76396	4.72417	4.78017	5.32381	2.61089	1.29506	1.63153	1.69382	1.56983	2.26943	4.08404	1.31912	2.3806	2.80977	1.4571	1.53468	1.57006	2.0009	2.62776	1.86718	2.24468	2.2491	3.93996	3.75514	1.70946	2.59451	2.58496	2.00059	5.39487	3.5423	2.98521	1.66417	5.73822	2.97916	2.9723	3.57496	1.33589	1.33638	1.76077	1.89443	2.91286	3.84809	2.91887	4.04846	2.10871
K00983	1.52192	1.50285	1.16673	0.638653	1.30726	3.66279	1.93797	1.05864	4.28866	1.54662	1.31235	1.58867	0.724703	0.492615	1.64434	1.15081	3.6664	2.22633	1.21301	1.38695	1.11054	1.76357	1.95039	1.39758	1.4692	1.61532	0.354548	0.625467	1.53406	0.622524	1.68916	2.08938	2.13448	2.09473	1.93158	0.896835	1.31739	2.06719	1.81958	1.9901	0.990171	3.25673	2.31727	1.95349	1.56382	0.502443	0.617722	1.49507	1.01037
K00984	1.97776	1.52077	2.19772	1.9119	0.614573	1.39027	2.00009	1.33561	3.10248	1.33778	0.505851	1.37672	0.295627	0.647313	1.69469	2.14468	1.46662	2.11042	0.585145	0.165392	0.714829	2.56911	0.536292	0.367187	0.562542	0.663981	1.25933	1.92747	0.56023	0.632202	1.15496	2.07477	1.17008	2.21127	2.89761	0.582623	0.740717	1.41694	0.529368	1.37215	0.548543	1.92412	1.94089	0.826625	0.26212	2.44569	0.424504	0.565824	1.53521
K00986	7.65218	8.25672	8.17185	9.92492	9.48819	14.3016	11.3804	24.643	19.0562	6.48785	5.93147	5.08775	7.60958	9.87623	20.0192	6.64678	8.91062	14.8146	5.61512	6.24962	5.31839	8.67986	5.76982	4.84717	4.82737	8.48864	32.144	18.5949	5.8982	15.6555	9.77998	11.0617	37.0384	16.0754	16.8587	5.65002	14.5201	12.6775	19.5103	7.88916	4.90066	6.09799	5.62257	16.486	25.2554	11.4055	6.67578	9.75712	6.56409
K00987	0.25794	0.245114	0.104979	0.0802906	0.172859	0.136169	0.217055	0.226428	1.8017	0.389888	0.0919677	0.0523179	0.0116955	0.294777	0.399856	0.0709893	0.736218	0.30604	0.311381	0.0045091	0.0652286	0.534392	0.108849	0.102902	0.17128	0.0877488	9.52935	0.150936	0.126471	0.160744	0.508257	0.532655	4.42275	0.900649	0.190168	0.0683023	0.25321	1.93924	0.128192	0.0594568	0.168885	0.182539	0.158119	0.505356	4.36878	0.229394	0.0846366	0.403989	0.281413
K00988	0.11274	0.406727	0.302465	0.0180683	0.124443	0.0292083	0.204769	0.022053	0.0515895	0.0224365	0.00250882	0.0457189	0.0323559	0	0.504887	0.0189477	0.0217204	0.128204	0.0432684	0.0853439	0.0926242	0.0782434	0.0315779	0.0467811	0.0861632	0.0144651	0.135324	0.365246	0.0200749	0.0408909	0.239262	0.554958	0.0299592	0.138395	0.0408851	0.00432775	0.137699	0.0698441	0	0.0079811	0.035662	0.0389262	0.0296494	0.0911042	1.1332	0.166792	0.0194652	0.183748	0.166015
K00989	1.03143	2.26418	2.73422	2.54285	1.84248	5.23627	3.31732	6.5634	10.2928	1.72002	2.08467	2.47059	2.05778	2.59071	2.96916	3.06528	4.25287	3.45119	1.66716	2.43962	1.14967	1.88387	2.25873	2.38418	2.40787	3.09897	3.68813	2.33498	1.45368	7.75725	2.34006	2.15348	11.7055	2.63886	2.90104	1.41656	2.69825	1.43313	1.72138	4.86762	1.35238	1.9414	2.62286	8.18579	11.0885	3.54723	1.98178	3.00951	2.43067
K00990	2.55283	2.47531	3.47495	1.52569	1.92716	11.2093	3.28322	8.40533	3.59877	1.67389	0.946721	1.74308	0.787789	4.30072	3.71042	1.38805	3.87672	6.04486	1.40692	2.62908	1.71817	2.70912	1.69232	1.42311	1.14525	2.33326	16.7136	4.01248	2.53269	5.07075	4.56277	2.75273	18.3825	4.56714	9.32211	1.13907	5.6902	4.18267	2.85356	1.64642	1.91922	2.1898	2.27978	6.91168	3.95105	4.30889	3.30037	3.48108	2.38654
K00991	6.70975	9.85087	8.74841	9.45161	11.9235	19.1661	10.4067	21.7539	27.0103	7.48185	7.09947	6.65109	8.09404	10.6447	21.2719	10.533	8.0068	13.2085	9.87567	8.62895	8.23724	11.0419	9.63081	7.72461	7.75511	13.2	17.4676	9.82972	8.62892	17.5149	15.8712	11.363	37.8644	13.0113	17.236	5.92035	11.3828	16.8268	8.5512	12.4813	7.1456	9.2172	8.90822	18.9812	13.6203	16.1734	5.81187	15.3406	15.196
K00992	0.39583	0.499388	0.122657	0.144696	0.594782	0.069199	1.22562	0.0411992	0.81783	0.529057	0.666072	0.337866	0.942812	0.464749	0.501922	0.200821	1.81579	1.05418	0.332515	0.203774	0.212077	0.535032	0.398352	0.169844	0.325072	0.659098	0.0141792	0.355877	0.375157	0.268174	1.06482	0.661263	2.34114	0.8375	0.528959	0.402095	0.421649	1.36377	0.0767303	1.49298	0.527212	0.538309	0.446251	0.956703	0.104875	0.320721	0.259383	0.228908	0.987561
K00993	1.04862	1.22959	1.0723	0.524266	1.84777	3.17005	1.22506	3.60634	2.09534	0.561581	0.563764	0.450568	0.484176	0.794785	1.70921	0.685913	0.835505	1.352	0.517753	1.62919	0.625725	0.884526	0.318503	0.406876	0.454945	0.665897	3.32596	1.15512	0.713558	0.772496	1.91553	2.45255	5.07295	0.992551	3.95652	0.641137	2.14042	1.55545	3.84275	0.803814	0.317693	2.52427	0.748131	0.985405	3.58221	1.08941	0.447587	0.888033	1.05182
K00994	0.172963	0.39556	0.369539	0.717733	0.126169	0.0014407	0.0849402	0.00811965	0.0549804	0.364945	0.0819086	0.248749	0.111666	0.87618	0.0794132	0.590168	0.160899	0.128458	0.0769378	0.342163	0.0797369	0.379307	0.102915	0.0830368	0.23475	0.466646	0.0728861	0.0822526	0.140069	0.496436	0.0834543	0.102928	0	0.401533	0.633517	0.0640698	1.18045	0.0582811	0.210169	0.419936	0.0948763	0.234704	0.777097	0.399569	0.0497434	0.405784	0.215929	0.015971	0.431156
K00995	5.20834	6.62039	6.5036	7.47442	7.27314	19.325	9.61304	6.20175	11.641	6.22968	5.10382	4.30375	4.6498	7.15311	9.50165	7.73929	13.075	7.8868	7.50586	5.14156	6.77158	6.01101	8.55114	5.53033	5.14353	6.90251	8.54176	8.43417	4.2763	2.8574	8.0898	6.44988	16.9868	11.1735	11.4218	3.89047	7.90103	11.529	6.56445	6.16973	5.6532	7.97409	9.02986	5.30524	15.9833	8.79139	6.0536	9.77842	4.32979
K00996	5.15772	4.18972	3.75265	4.55875	4.76278	10.366	6.65527	11.5573	9.10642	3.10092	3.27068	3.30248	4.86159	6.09989	6.85346	4.50077	4.41231	6.37376	2.99035	3.62872	2.76451	4.8256	3.79896	4.97623	5.80711	4.25434	9.503	5.99002	4.21924	2.50799	5.93222	5.25403	12.6666	7.69892	8.31745	2.54892	6.01194	5.08254	5.63851	5.99295	3.5472	4.27473	4.72245	8.21949	27.443	6.89102	5.95112	6.39732	6.01802
K00997	2.38651	2.29063	3.4678	3.66282	2.24839	4.81321	5.67236	5.42669	11.9616	1.82374	2.91758	1.37393	1.88405	1.53054	3.65619	1.57091	3.41673	2.99821	1.20689	0.839086	1.62433	2.02232	2.2178	1.20023	1.48272	2.0491	15.4977	3.64087	2.43642	8.64906	2.83731	2.37447	8.43111	2.28664	23.6983	0.94199	2.7101	4.53836	0.770395	1.6777	1.17913	1.6266	2.08746	5.7016	7.7894	3.10212	0.969153	4.372	1.59099
K00998	0.529008	0.139615	0.584791	1.31286	0.250537	0.0189111	0.249351	0.457747	0.152907	0.274087	0.148955	0.503248	0.169951	0.279998	0.0856473	0.133487	0.893347	0.145764	0.244144	0.173888	0.599506	1.03491	0.186171	0.25486	0.304399	0.345861	0.115514	0.23077	0.494723	0.920491	0.394467	0.122446	0.113234	0.424209	0.800378	0.169962	0.146053	0.157237	0.380771	0.235766	0.13898	0.242712	0.18869	0.287066	0.462747	0.618107	0.617005	0.63892	0.301095
K00999	0.470992	2.02775	0.379341	0.497153	0.599275	1.16123	0.788224	1.45324	0.452287	0.382335	0.36074	0.159341	0.203973	0.57454	0.535717	0.245258	0.475429	0.285919	0.12824	1.43916	0.314491	0.642494	0.804357	0.116918	0.217663	0.465932	0.990961	0.28579	0.146573	0.252578	0.810927	0.189737	2.48783	0.360345	2.57078	0.138589	0.465046	0.318902	0.0922059	0.38948	0.19392	0.314506	0.134344	0.785166	1.47349	0.39233	0.405479	1.07172	13.3614
K01000	10.6622	11.0099	9.56936	5.91124	10.3894	27.5985	10.9344	24.6451	28.7737	8.98457	9.02738	8.26406	8.97784	8.81348	14.3086	6.82021	12.4459	14.7722	7.10576	8.35575	7.81087	9.34284	11.289	6.58333	9.10107	10.2696	25.4443	22.0453	9.30801	20.4185	12.9999	9.84079	34.3093	12.1631	23.7095	5.7507	13.6391	17.044	14.1559	9.10835	7.94082	9.77181	7.63949	14.6719	23.9161	11.8056	7.14404	11.3498	9.35067
K01001	1.20997	0.722459	2.05056	0.601006	1.21674	0.584969	0.497815	0.930741	2.48819	0.221379	0.527438	0.59173	0.310224	0.710859	2.21228	1.29468	0.957981	2.65432	0.916085	0.782326	0.508508	1.29771	0.983201	0.491048	0.76791	1.99295	0.38804	0.730126	1.11593	4.18068	2.50956	0.857992	1.77304	1.29526	8.05217	0.629022	1.20261	1.20556	0.580103	0.612244	0.932328	0.802153	0.712222	1.19573	0.446632	2.09032	1.04333	0.492765	0.458468
K01002	2.27485	1.42418	2.32898	2.3937	1.96999	3.82525	2.27492	3.37871	5.03205	1.55175	1.33609	2.35407	1.71602	3.00698	2.28435	1.80124	2.59376	1.53785	1.04926	2.02888	1.4035	1.51815	1.02262	2.44159	1.03861	1.02105	3.77325	1.4267	0.684856	6.313	3.17058	2.59008	2.42095	1.79341	1.78236	0.474704	2.48994	2.20201	1.67218	1.71048	1.74914	1.41819	1.50045	2.05532	12.0793	1.86686	1.75883	1.90904	1.71067
K01003	0	0	0	0	0	0	0	0	0	0	0	0	0.00806585	0	0	0.00243224	0	0	0	0	0	0	0.000874372	0	0	0	0	0	0	0	0	0	0	0	0	0	0	0	0	0	0	0	0	0	0	0	0	0	0
K01004	0.312	0.0173774	0.492171	0.27354	0.162724	0	0.200951	0.39374	0.0196359	0.12572	0.0474291	0.179518	0.0128392	0.170309	0.032432	0.111345	0.0683369	0.0717513	0.0210857	0.0142046	0.0268286	0.0507896	0.0349699	0.074813	0.0106722	0.0244396	0.550501	0.00390555	0.0160032	0.0341861	0.117206	0.00639875	0.627796	0.0658307	0.327487	0.0270829	0.0758694	0.224142	0.0307397	0.0474731	0.0250704	0.0950156	0.0120264	0.0116097	0	0.0318579	0.153507	0	0.0148656
K01006	12.8522	13.0949	16.579	15.6258	15.5986	36.9794	18.9896	44.7098	46.7478	10.5187	9.06759	10.5904	11.4158	16.0652	22.0555	11.4576	17.0437	21.7915	11.031	12.9629	9.54376	14.3655	12.3007	9.1059	11.8371	16.0136	59.3121	26.8359	12.9198	19.3616	20.5021	16.6274	67.8909	26.7604	28.7197	9.96916	28.432	19.7935	26.9511	14.2688	9.46327	15.0051	10.6761	22.688	52.1058	19.8817	14.4524	19.6921	16.16
K01007	5.94449	5.93276	6.11475	6.13185	6.96475	15.4225	8.89563	16.3149	21.4064	6.36294	4.21776	4.51274	4.2564	7.03398	13.8144	8.42786	9.73322	8.31274	5.39656	4.48508	4.35708	6.67428	4.86813	3.90329	3.84287	9.60325	13.3919	8.42194	5.84773	12.58	8.10219	6.06677	22.3238	10.938	16.1968	4.23607	9.09227	15.6192	6.05704	4.39674	5.26304	6.48264	4.71897	10.6556	10.1741	12.5783	5.7559	8.84264	6.21708
K01008	4.43459	5.15846	4.88382	3.65922	5.34984	11.3659	5.35329	8.59692	12.41	2.39807	2.16184	3.16498	3.59062	6.04155	8.18455	5.9256	4.35611	9.26176	3.22723	3.57768	1.93049	4.62793	2.64678	1.66801	2.78474	5.69868	11.3402	9.56515	4.17561	2.90513	4.09313	3.1282	19.1859	7.38325	7.40193	2.639	5.58993	4.67337	7.50775	3.47374	1.89177	4.2231	4.15007	5.6614	11.1164	6.17831	3.24012	3.86422	5.38546
K01011	2.76029	3.18289	4.14801	4.15403	4.28851	3.38728	3.89106	7.06841	10.1347	2.52052	2.1987	1.45431	3.21097	3.68685	4.64707	3.12663	3.81826	5.39688	2.61222	2.63378	2.02106	2.45667	2.32311	1.90315	2.29798	3.58987	7.01407	6.62964	2.39144	8.26645	3.95458	3.83201	14.6573	6.72387	7.10869	1.58617	4.44086	6.36766	2.50624	2.86664	1.76274	2.74835	3.09513	3.82714	7.80766	3.88383	2.35851	4.08445	1.97705
K01012	9.51089	8.14906	10.2269	6.72691	9.04943	19.7763	12.7163	37.0073	21.5498	6.53876	6.83906	8.155	11.3338	13.3024	16.3369	7.83843	11.1015	12.62	6.37507	6.85284	5.88468	9.75334	6.9935	6.17069	7.37285	8.60292	39.5465	16.0907	8.27739	22.8707	10.5677	11.2576	43.1197	15.8247	26.6571	7.01091	14.6694	14.5833	15.3526	9.26485	6.72432	8.28471	5.97697	16.9942	37.0415	14.189	7.41699	13.6134	9.93732
K01014	0.0486651	0.642267	0.0251685	0.0103228	0.0585168	0.0453441	0.0164432	0.0393405	0.10933	0.0986049	0.026271	0.0219725	0.204939	0.0176802	0.0810062	0.0451922	0.013934	0.00331118	0.0218547	0.0483293	0.0420056	0.0834804	0.0309297	0.0616217	0.0204134	0.0136187	0.137925	0.0172623	0.0272238	0.0125464	0.564057	0.19229	0.0284034	0.0346245	0.143656	0.00743866	0.326005	0.0113632	0.0435457	0.0210972	0.0114832	0.0221707	0.0105155	0.021275	0.171061	0.267812	0.0211764	0.0572429	0.0365932
K01015	0.514774	0.169979	0.203611	0.0894369	0.343581	0.806579	0.402996	1.05192	3.1031	0.294439	0.720508	0.62352	0.456937	0.105173	0.830256	0.610346	0.403525	0.530956	0.661594	0.825217	0.792335	0.392832	1.02328	0.705825	0.256965	0.49489	0.531189	0.503203	0.188223	4.85665	0.435806	2.21881	0.0323878	0.930595	0.362149	0.254962	0.592973	0.0954509	0.826536	0.211793	1.03038	0.123137	0.67289	2.94421	1.47144	0.659428	0.308317	0.392424	0.604154
K01016	0.249509	0.0936756	0.0284081	0.0100712	0.0157711	0.218334	0	0.00287891	0.0334046	0.33156	0.0483401	0.0235065	0.0186374	0.0129279	0.00416219	0.0471632	0.398779	0.0263447	0.00986795	0.0541092	0.111551	0.0194772	0.0125377	0.200116	0.0394004	0.00708565	1.08691	0.787034	0.0147256	0.500197	0.146113	0.0481572	0.367346	0.0164503	0.024891	0.043304	0.0427915	0.0275214	2.055	0.133923	0.0587099	0.0255154	0.0421839	0.0103956	0.0756732	0.0193566	0.0446932	0.150298	0.0421236
K01017	0.126269	0.354937	0.335616	0.184396	0.383581	0.365665	0.319981	0.792917	0.135259	0.365098	0.259381	0.115642	0.0377839	0.719909	0.418899	0.323698	1.23347	0.654229	0.27163	0.0422204	0.275423	0.322525	0.303689	0.0982649	0.214947	0.443913	0.200657	0.61578	0.426577	0.146768	0.642563	0.942237	0.825121	0.640567	0.031608	0.133795	0.109594	0.9143	0.178954	0.183475	0.207854	0.10296	0.0824775	0.408067	0.0658948	0.521447	0.138949	0.68359	0.646652
K01019	0.390995	0.904786	1.14337	0.273962	0.385464	0.0418106	0.618891	1.21135	1.30688	0.48351	0.297395	0.363604	0.245592	0.36644	1.63003	0.657516	2.48949	1.62482	0.658056	0.14502	0.545667	0.67699	0.488086	0.508424	0.494055	0.266639	0.899282	0.359913	0.454045	0.244731	0.280979	1.63307	0.393074	0.921114	0.417419	0.156259	1.15071	3.2012	0.353731	0.407737	0.293483	0.362752	0.272786	1.22304	0.666136	0.734103	0.654595	1.54852	0.721475
K01020	0.202034	0.0936646	0.177592	0.0606651	0.120471	0	0.220829	0.442891	1.77813	0.0665251	0.265658	0.234323	0.0431853	0.0475986	0.271261	0.0878054	1.4304	0.25506	0.11969	0.132344	0.0116837	0.041273	0.205558	0.0918131	0.062722	0.313412	0	0.330839	0.187062	2.66967	0.0804096	0.063146	0.824817	0.128398	0.490507	0.0671807	0.786815	0.0942854	0.0412329	0.087846	0.103827	0.158209	0.104315	1.68049	0.272117	0.0761696	0.124467	0.0411902	0.293214
K01021	0.324229	0.116595	0.268056	0.0661393	0.176865	1.26959	0.0754331	0.0523096	3.76009	0.258776	0.482699	0.196581	0.172563	2.32275	0.0596059	0.266736	0.0532481	0.424473	0.156957	0.419785	0.127403	0.0765708	0.221201	0.536318	0.972309	0.666799	0.0521261	0.265967	0.257718	0.121128	0.142607	0.0942079	0.233943	0.49524	0.0376534	0.334697	0.484788	0.316596	0.333392	0.667614	0.288929	0.180908	0.191847	0.784919	0.0431515	0.553886	0.226643	0.463012	0.300797
K01022	0.0620833	0.262602	0.385222	0.104908	0.231054	0.490171	0.453387	0.00511496	0.0335466	0.0294392	0.239792	0.0484969	0.088916	0.140971	0.192234	0.206887	0.183766	0.467681	0.10923	0.705045	0.111444	0.203539	0.232508	0.0223127	0.11235	0.140377	0.150137	0.110913	0.132353	0.0906736	0.0206833	0.122994	0.144464	0.176334	0.231129	0.111538	0.121015	0.103526	0.449862	0.0939636	0.115306	0.245808	0.115196	0.263609	0.00702975	0.0510336	0.0758917	0.174263	0.0328904
K01023	2.56861	3.11842	4.00293	3.17288	2.80858	3.65008	1.87283	11.1319	5.27046	2.6201	1.96394	2.13456	3.29311	4.69707	4.06529	4.64882	2.92689	3.08404	1.97723	2.83694	1.84749	2.82921	2.78629	2.20102	3.07287	3.44555	12.7704	3.68295	1.90128	1.25136	2.15171	3.40442	12.1053	5.27939	4.95298	1.90702	5.22708	11.5352	6.74204	2.59598	2.5894	2.41595	3.92916	2.58059	7.05884	4.9748	4.83075	5.26296	4.29716
K01024	0.181934	0.188074	0.578246	0.11387	0.230855	2.12383	0.948816	0.14361	1.74866	0.172127	0.514227	0.249217	0.663826	0.832719	0.398143	0.104684	2.41044	0.795452	0.163249	0.260902	0.12277	0.288236	0.478814	0.102058	0.211949	0.662239	6.62479	0.200009	0.39952	5.57798	0.358546	0.208363	1.85607	0.720351	0.420498	0.107538	0.367279	0.423169	0.107893	0.171282	0.427308	0.311855	0.270246	0.564144	0.768152	1.34412	0.0994966	0.309399	0.564212
K01025	2.18946	1.85354	1.98394	1.22917	1.67719	3.6904	1.22126	2.37818	4.60481	1.91315	0.88163	1.09777	0.693974	4.17951	2.87493	0.680728	3.13701	4.68372	1.55969	0.643744	1.64834	2.10844	1.14217	0.58285	0.820374	2.97757	1.31916	3.40004	1.07904	5.96307	1.47601	1.90543	21.4343	3.03163	7.15149	0.694292	2.24109	3.55965	1.04888	1.2855	1.67084	0.824031	1.9116	2.05739	10.4258	4.43898	0.925064	1.72298	1.35267
K01026	0.980316	1.72575	1.82217	4.77907	0.788069	0.651196	2.53137	3.04569	3.63792	1.34933	0.948972	0.971756	0.753125	2.21147	3.297	1.1778	0.795223	2.01541	1.33744	1.27056	0.654458	1.361	1.26738	0.987815	1.18737	1.61719	1.31729	1.28493	1.93723	0.634859	3.96446	0.714226	1.50086	2.23729	2.09776	0.772346	1.14465	1.70087	1.51703	0.803814	0.978953	1.16855	1.03781	0.867629	2.03235	2.15163	1.40891	2.3633	1.4739
K01027	0.521269	1.14659	1.08154	0.97245	1.5796	0.285653	0.399385	3.29873	2.90552	0.588907	0.492639	0.801035	0.144365	1.99876	1.64721	1.83966	0.836812	0.681777	0.387738	0.505774	0.590791	1.33647	0.818644	0.715533	0.516125	0.485517	3.13476	0.742185	0.738565	4.90031	0.442659	0.364413	2.19307	1.01027	3.61244	0.351712	3.61381	1.69148	0.268173	0.697789	0.675052	0.346813	0.862345	3.02757	1.13478	0.918024	0.874243	2.57758	0.579397
K01028	1.91946	2.29602	1.81214	1.37107	2.56116	2.04267	2.10551	4.97894	1.79174	2.52283	1.40654	1.48483	3.2526	2.25551	2.23234	2.72814	2.30229	2.85039	1.56303	2.0637	2.38615	1.95816	2.90169	1.42814	1.69613	2.35787	8.4383	1.49202	2.1556	1.02492	1.76367	2.48843	7.12539	2.72856	4.85703	1.58711	4.32978	4.75116	4.29732	1.15547	1.52553	3.47022	2.47637	2.10711	8.28008	3.43569	1.90459	1.77287	2.16996
K01029	0.542288	0.784843	0.99896	0.330655	1.35985	0.96633	0.443048	2.83017	0.286226	0.385555	0.438022	0.219681	0.727467	0.503886	1.47588	1.21822	1.99485	1.00341	0.76343	0.501581	0.632834	0.619845	1.17787	0.25366	0.230197	0.416689	1.25749	0.847269	0.56484	0.336038	0.762253	0.739731	0.377972	0.765613	0.474843	0.369933	1.07978	4.12564	1.08231	0.40386	0.519122	1.14834	0.956924	0.983726	0.801027	0.643671	0.910556	0.905412	0.635496
K01031	0.327494	0.23527	0.210683	0.130626	0.32957	0.141249	0.656153	0.649069	0.159027	0.103605	0.182705	0.353992	0.0872698	0.529952	0.313933	0.115825	0.674886	0.446928	0.234384	0.131332	0.171446	0.232481	0.0892111	0.0713876	0.167014	0.186892	8.18604	0.109827	0.143301	0.677525	0.2897	0.475332	3.41838	0.550588	1.06101	0.204785	0.443571	0.485338	0.0674132	1.3752	0.204308	0.094474	0.0859262	0.35	1.05012	0.300784	0.114621	0.417443	0.682205
K01032	0.122161	0.307746	0.112237	0.0410191	0.410268	3.37987	0.252928	1.308	0.0733703	0.108851	0.153548	0.0369388	0.00532875	0.162141	0.24149	0.125666	0.602287	0.324251	0.144169	0.0209651	0.0941971	0.286823	0.0481256	0.0255232	0.125252	0.286084	0.380894	0.229684	0.0322009	0.0743096	0.39481	0.272549	0.11589	0.300621	0.115964	0.0340877	0.237322	1.13587	0.124003	0.0576652	0.0558162	0.0834078	0.0679035	0.601221	0.247185	0.0903657	0.101585	0.707982	0.321586
K01034	0.3546	0.514096	0.439098	0.203974	0.638281	0.743977	0.454415	0.662192	0.179893	0.274174	0.208189	0.210131	0.251344	0.648642	0.489251	0.65623	0.626554	0.281468	0.523814	0.661774	0.753485	0.15347	0.347126	0.292627	0.166322	0.214444	0.167482	0.535804	0.736016	0.299339	0.274644	0.162674	0.531942	0.257024	0.476402	0.101517	0.198061	0.930608	0.377652	0.264143	0.12554	0.52256	1.11701	0.128371	1.03311	0.198127	0.499672	0.36983	0.184793
K01035	0.35469	0.39497	0.823577	0.550827	0.240189	0.313466	0.354662	2.05565	0.221026	0.147582	0.21003	0.196838	0.188278	0.206704	0.896759	0.186458	0.290958	0.494442	0.208206	0.308715	0.237119	0.837307	0.457915	0.176845	0.28694	0.746183	1.28185	0.747058	0.221418	0.621862	0.456273	0.238352	0.407836	0.650402	0.604557	0.175385	0.510249	0.805505	1.79003	0.180066	0.459215	1.55229	0.470636	0.310162	1.10843	0.122909	0.128688	0.635141	0.312007
K01039	0.788111	0.390249	0.481417	0.387989	0.849722	1.08821	0.50858	1.26119	5.70401	0.116404	0.364542	0.932251	0.255549	0.76464	0.950951	0.429452	0.539027	0.986713	0.525529	0.522385	0.234166	0.6759	0.947588	0.135211	0.296776	0.908817	0.596069	0.605727	0.840323	7.90515	0.314436	0.362283	0.679233	0.524981	0.733321	0.853271	4.2316	1.03531	2.22924	0.377083	0.755561	0.774026	0.493029	6.11244	0.864647	0.445278	0.510242	0.40835	0.563913
K01040	0.213308	0.290463	0.15976	0.0703146	0.166203	0.0948132	0.455848	0.242304	0.225663	0.313854	0.88856	0.158811	0.260157	0.133535	1.30754	0.536547	1.92956	0.211237	0.135769	0.594453	0.294104	0.239431	0.562116	0.196507	0.210911	0.522876	0.367981	0.336019	0.377184	0.190258	0.436639	0.146601	1.61042	0.237303	0.331986	0.313947	0.368166	1.16863	0.209151	0.334223	0.32187	0.375978	0.303256	0.309384	1.6147	0.205715	0.20475	0.297461	0.282663
K01042	1.92184	2.1123	1.92833	1.40392	2.8232	4.22389	2.48237	5.50927	1.85205	1.15151	1.28594	1.6704	0.652163	2.66469	2.57655	1.91618	2.49389	3.91578	1.94731	1.03137	1.13865	1.69245	1.83741	1.48909	1.33434	2.76103	1.74594	0.937888	1.33579	1.05402	2.30698	1.86833	2.09991	3.06978	9.215	2.19437	3.78274	6.03718	1.29522	1.89785	1.45537	1.86675	1.79295	1.8219	1.74247	2.893	2.34309	2.01911	2.03711
K01044	0.084749	0.225045	0.0674513	0.0974136	0.180501	0.591187	0.0845682	4.9866	0.196296	0.297115	0.202685	0.468379	0.23061	0.114063	0.226499	0.0694657	0.121925	0.0997244	0.2067	0.0374275	0.12041	0.222664	0.0593417	0.151026	0.168227	0.191795	1.09302	0.410862	0.171492	0.0937815	0.188565	0.224024	0.690959	0.260074	3.27757	0.0793969	0.0211264	0.296933	0.0229292	0.0682348	0.0942751	0.041602	0.206915	0.130183	0.937171	1.33539	0.152079	0.194077	0.119189
K01045	0.491334	0.541141	0.326735	0.514793	0.680226	0.873746	0.126043	0.268479	0.265502	1.4856	0.799807	0.477198	0.655522	0.605181	1.33786	2.22513	0.271955	0.956976	0.736096	0.373397	0.720157	0.625993	0.496588	0.956086	1.38507	0.979953	0.10882	0.72346	1.80305	1.86252	0.517301	0.611569	0.465971	0.618776	1.01831	0.854144	0.801046	1.30256	0.969952	2.64279	0.521664	0.67048	0.276289	0.552999	0.573241	0.599435	0.449782	0.543403	0.494341
K01046	1.60811	1.12622	2.2555	3.45188	4.04073	7.17186	3.19529	1.74807	7.53494	1.29578	1.27727	0.897119	0.891798	2.59682	3.22773	1.69545	2.13385	2.90143	1.32117	1.76576	1.73755	1.99865	1.32118	1.05052	1.41666	2.0743	10.6464	5.74522	1.64935	0.994609	1.33404	1.21572	16.4829	3.92438	6.53228	1.40746	5.90177	1.94714	2.73002	2.33369	1.98706	1.83233	2.48282	2.5143	10.2575	4.38225	2.7896	2.5384	2.22335
K01047	1.24848	1.99201	1.04146	0.858886	1.06224	1.22773	2.4012	2.57742	0.962157	0.652305	1.0948	0.738503	0.667098	1.97057	1.79038	0.518983	1.16691	1.24222	0.442552	0.450923	0.677215	0.877132	1.80998	0.812122	1.3723	0.770328	4.30867	2.1407	1.18187	1.29415	1.26921	0.935799	5.11198	1.46073	1.33322	0.501586	0.696682	0.727345	2.14726	0.897082	0.664715	0.913689	0.554367	1.23557	2.55399	1.15783	0.508298	0.641964	0.7587
K01048	0.871338	0.603834	0.59224	0.261361	0.794335	3.44881	1.38786	3.81074	7.40513	0.753305	0.704811	1.5056	0.516353	0.885911	0.795531	0.631377	1.8613	1.0636	2.08905	1.17062	0.451175	0.802465	0.617618	0.307315	0.739212	0.99318	0.734085	0.412467	1.01455	8.3101	1.14013	0.935901	2.65682	1.44002	0.28854	0.356654	1.59452	0.655944	0.966675	0.620165	0.951172	1.4069	0.815534	4.54038	2.08351	1.86325	0.630147	0.629672	1.39474
K01049	0.243927	0.553439	0.783636	0.152258	0.416602	1.5722	1.29557	2.6634	1.05196	0.438877	0.536935	0.217444	0.329292	0.678274	0.499592	0.37669	1.48012	0.942754	0.358317	0.429055	0.24899	0.6085	0.230447	0.209364	0.275072	0.532641	0.174967	0.368963	0.658588	0.106395	0.606711	0.348599	7.37641	0.864124	0.0498454	0.249777	1.50583	1.40837	1.08952	0.378982	0.39052	0.733252	0.264026	0.957671	3.6157	1.22367	0.358414	0.224039	0.682722
K01050	0.645712	0.353487	0.411534	0.279762	0.284181	0.835317	0.895603	2.49778	5.01633	0.464218	0.976188	0.735647	0.234961	1.13078	0.992821	0.417493	1.19193	0.599903	0.389201	0.387105	0.393196	1.04987	0.520885	0.736603	0.243568	0.502361	2.30196	0.54614	1.0775	15.9505	0.349013	1.08778	0.641419	1.59434	0.396469	0.167407	1.97622	0.317187	0.246539	0.509256	0.733629	0.301503	0.351971	4.19853	0.601676	0.160784	0.464611	0.552488	0.463835
K01051	9.21453	9.76375	9.42552	6.15789	11.0063	26.1125	14.9162	24.3771	33.1297	6.80366	8.86449	6.46852	9.28598	11.7978	13.9991	6.86733	11.0333	16.7728	5.62677	9.7395	7.51856	9.87189	10.5546	5.05571	6.37774	7.35373	16.9464	8.89624	7.50224	15.1775	12.5978	11.9343	27.3232	11.7491	19.3194	7.04897	15.2016	14.1569	20.53	7.37704	7.14304	10.9084	6.40861	15.4535	21.362	10.5351	5.53046	11.7444	8.0404
K01052	0.526975	1.17697	0.732778	0.721364	0.67726	1.93774	0.728195	1.20445	0.329504	0.660713	0.915838	0.533047	1.12977	1.02465	0.737252	1.59505	1.14231	1.63699	0.539215	0.618927	1.20812	1.56646	0.812759	0.686749	0.602101	1.16097	1.18325	0.353753	1.58881	0.470672	0.907519	0.96663	0.763191	0.81243	1.72369	1.40256	1.90908	2.57893	0.547024	0.950679	0.972228	1.28474	0.601612	1.77198	1.77613	0.718165	0.725605	1.41428	0.315615
K01053	2.21475	3.21785	3.18171	4.71625	2.46984	6.12161	4.19008	5.90722	6.84326	1.93359	1.1264	1.70419	1.37745	4.56326	4.97468	3.09624	2.90629	5.34177	1.137	1.68417	0.784679	2.98135	1.41324	0.958311	1.72786	3.01766	4.63768	1.94918	1.9704	2.91521	2.18975	2.81623	4.39459	3.84586	5.92078	1.14949	3.03053	2.55558	1.48161	1.76966	1.50491	2.99574	3.70771	7.70621	2.95183	3.06173	1.37221	1.56455	2.51567
K01054	1.53095	1.4407	2.86294	1.56636	1.67153	4.11982	3.62544	8.0621	3.68345	1.38984	1.04513	1.0041	1.40367	2.47559	7.04694	2.43635	2.52272	3.66891	1.77617	0.581997	0.90769	1.59305	0.879382	0.837795	1.22981	1.88448	19.9613	5.76369	0.966494	2.5586	2.67355	2.69581	21.5789	2.89436	7.07488	0.754987	1.84779	4.32834	2.39322	2.2464	1.2762	2.95094	1.9609	2.67321	12.8678	3.43281	1.1227	2.94136	1.78245
K01055	0.0589086	0.184638	0.222097	0.233765	0.115369	0.174446	0.0605762	0.859355	0.0149517	0.172185	0.602245	0.100675	0.191749	0.0315334	0.488717	0.0497212	0.675684	0.26104	0.128498	1.11664	0.672524	0.214365	0.31805	0.321488	0.36841	0.113923	0.48544	1.49213	0.093442	0.113953	0.225333	0.0470955	0.00641305	0.0922926	0.105521	0.305033	0.203216	0.137499	0.107959	0.302275	0.165018	0.0872622	0.331306	0.159435	5.6247	0.0646203	0.100094	0.0112196	0.11001
K01056	4.93168	7.62054	7.64446	7.13972	6.01697	11.2435	4.7031	8.05353	16.4466	4.71807	4.73079	5.67009	3.42792	14.2399	12.556	8.92054	8.07733	8.02956	5.43644	6.23425	4.81908	5.75822	7.2354	4.44818	5.57619	6.64524	4.84282	7.06599	4.85328	19.2967	8.36201	5.50465	12.9097	7.97418	8.06529	3.79714	10.4012	7.27787	10.7935	6.12138	5.78437	5.95556	7.35621	52.3063	9.31811	7.29905	5.30161	6.77155	5.57324
K01057	1.76076	0.863932	2.25085	0.630893	1.34014	5.23266	2.78511	7.96557	4.82068	0.972535	1.00017	1.96974	1.49972	5.76776	3.1911	1.52313	3.40289	3.96941	1.13528	0.673353	0.952648	1.61857	1.33198	1.72883	1.82408	2.08729	17.2508	7.34839	1.27565	5.99329	2.28289	1.53266	16.3078	2.97729	3.18834	0.723243	2.19096	1.63292	0.935578	1.94527	1.71938	2.46263	1.26418	5.75618	7.58688	2.40251	0.879672	3.19233	1.17271
K01058	0.265396	0.366932	0.209306	0.206701	0.478297	0.723762	0.153109	0.86781	2.37755	0.278162	0.43061	0.263302	0.901881	0.323686	0.185954	1.37336	0.78438	0.0858554	0.220279	0.557251	0.31968	0.188595	0.634945	0.386335	0.507068	0.591949	0.835465	0.393647	0.31341	5.91488	0.953177	0.198548	0.161199	0.364021	0.373352	0.122759	1.39297	0.177382	1.76399	0.229744	0.309134	0.203792	0.410741	1.97795	1.11069	0.729381	0.20877	0.307827	0.241715
K01059	0.113653	0.417476	0.454649	0.482675	0.394367	0.987683	0.155188	0.212718	0.52356	0.167572	0.120161	0.0573104	0.0111864	0.252443	0.569272	0.166098	0.195755	0.253631	0.0864239	0.0917431	0.0783834	0.117821	0.0612161	0.117536	0.107234	0.24329	0.0667802	0.0772379	0.304334	0.041265	0.28725	0.188964	0.312418	1.08571	0.190142	0.1286	0.195434	0.41541	0.0868006	0.130801	0.185427	0.266406	0.111544	0.178566	0.026319	0.470633	0.125303	0.0299887	0.102849
K01060	0.914781	2.96047	0.808655	0.46577	1.11715	2.06505	0.466362	2.289	8.07457	1.41715	0.685332	0.528244	1.03984	0.938607	2.02082	1.00103	2.21309	1.24664	0.894515	0.474585	0.775852	1.42757	0.757252	0.763277	0.795955	2.40981	1.38667	1.08211	1.24357	2.81604	1.10017	1.02708	1.63603	1.28545	0.881451	0.509601	0.884598	3.32038	1.92911	0.543907	0.598271	1.27168	0.700514	2.50811	1.39187	0.988862	0.345133	1.50034	0.86155
K01061	2.62584	2.99135	3.8316	4.50577	1.92047	4.12501	1.84682	7.39376	8.1571	1.25191	1.09561	1.75086	1.23585	2.26801	3.40771	1.79876	2.40497	2.39336	1.34462	1.41059	1.42956	1.87904	1.95981	1.46563	1.89765	2.34641	4.82955	2.12945	2.18846	1.15339	2.96856	2.44993	3.92963	2.45736	10.0494	1.43301	5.27223	5.02958	2.3856	2.30262	1.64505	1.85896	2.18667	3.60689	4.32783	4.3977	2.69159	4.39371	1.37986
K01062	0.269353	0.485651	0.622044	0.247196	0.306163	1.4018	0.927363	3.22368	4.51596	0.301137	0.19451	0.190719	0.172854	0.313348	0.294825	0.290367	0.26647	1.71696	0.247635	0.0784803	0.222386	0.52183	0.204884	0.299405	0.18422	0.33867	1.65413	0.0495569	0.302567	1.08372	0.443387	1.55107	1.2576	0.677896	0.335471	0.15864	0.882609	0.76523	0.430977	0.302922	0.387162	0.289685	0.164108	0.971927	0.0657002	0.777072	0.442441	0.439383	0.527163
K01063	0	0	0	0	0	0.0409917	0	0	0	0	0	0	0	0	0	0.0188918	0	0	0	0	0	0	0	0	0	0	0	0	0	0	0	0	0	0.0039855	0	0	0	0	0	0	0	0	0.00366552	0	0	0	0	0	0
K01064	0.0890511	0.515343	0.102363	0.0415835	0.209914	0.0278737	0.358709	0.54417	0.132373	0.0875271	0.078298	0.0290066	0.110482	0.197502	0.796756	0.0572975	0.221543	0.107315	0.155763	0.0624501	0.123588	0.040454	0.128397	0.0527764	0.115049	0.169888	0.0291047	0.042147	0.0385666	0.104227	0.460563	0.0774006	0.369642	0.326443	0.049744	0.0716725	0.190113	1.19017	0.0289556	0.021996	0.0262065	0.0951685	0.315844	0.105341	0.0364136	0.0524903	0.212891	0.350889	0.0852052
K01065	0.145968	0.181853	0.174449	0.117087	0.145474	0.118365	0.166456	0.151492	0.0104409	0.104647	0.128198	0.246718	0.15501	0.358222	0.110657	0.30452	0.263082	0.36926	0.215584	0.0768353	0.159393	0.0690094	0.200101	0.153784	0.19444	0.403288	0.0771602	3.05931	0.195211	0.15754	0.0800316	0.283234	0.0638649	0.444615	0.15235	0.861149	0.409168	0.242698	0.116602	1.36323	0.25211	0.278982	0.173675	0.49847	0.222824	0.287274	1.1203	0.109062	0.0890642
K01066	1.19119	1.60668	3.70641	1.51892	1.78249	5.01542	1.5737	5.15405	5.34769	1.31434	1.40809	2.004	2.72216	2.72117	2.86256	1.06316	1.2523	1.97378	1.35872	1.99816	1.64258	1.61019	1.95671	0.990612	1.81109	2.27947	4.35849	1.68664	1.8678	7.87236	3.28406	1.24217	1.8598	3.17025	5.64791	0.997648	2.78643	3.51726	1.83884	1.85939	1.46321	3.60415	2.00812	3.62067	5.82366	2.46915	1.25425	1.88475	2.22739
K01067	0.225183	0.0285174	0.0714694	0.0655408	0.0493198	0.0622534	0.0297247	0.447349	0.177764	0.0363013	0.165944	0.174308	0.173482	0.00859618	0.789076	0.059576	0.0760893	0.0317728	0.264537	0.356032	0.47534	0.0736351	0.0730302	0.172583	0.306132	0.0947505	0.00273634	0.0867835	0.11395	0.0246899	0.088095	0.113528	0.747272	0.324475	0.08248	0.0819575	0.5284	0.16522	0.164945	0.156518	0.0520818	0.0207373	0.275937	0.185433	0.152575	0.021775	0.215281	0.225056	0.117613
K01068	0.669581	1.1555	1.31321	0.279463	0.798334	1.08028	0.497979	4.56277	0.446815	0.989673	0.268167	0.471213	0.275687	1.66992	1.39579	0.668308	0.449064	2.12625	0.265402	0.159651	0.375221	0.283864	0.291372	0.278727	0.38902	0.345259	4.36256	0.569432	0.765978	0.277958	0.589822	0.733711	2.13241	0.597309	6.35914	0.240143	1.15008	3.35334	0.51672	0.438001	0.364165	0.807473	0.668567	0.256913	4.70121	1.33966	0.383435	1.88006	0.48682
K01069	1.95261	1.98666	1.7425	1.36753	1.65022	4.62296	0.881643	1.9058	3.24681	1.72908	1.67498	1.4939	1.43294	3.53349	3.07573	1.67982	2.19029	2.07637	1.23335	1.64727	1.09619	2.50077	1.49463	0.987911	1.44223	1.75886	4.40218	2.87804	1.70084	1.08049	2.38437	1.10991	3.17535	3.51435	3.32687	1.20252	1.95578	2.64815	3.66274	1.8723	1.33521	2.24198	1.30831	36.6661	8.14284	1.81579	1.85597	0.902132	1.68781
K01070	2.01556	1.62055	1.81387	3.05884	2.32424	9.19098	5.28735	12.3959	9.15082	1.37969	1.16378	0.817786	0.611556	2.71528	5.00555	1.05633	4.38182	4.39373	1.41711	1.30947	1.07361	2.40798	0.847277	1.26032	1.61739	1.83043	18.9936	2.74188	1.44674	3.4182	2.37367	2.94627	22.604	3.42974	8.20032	1.04576	3.0157	2.96145	5.93819	4.19794	1.57231	2.87284	1.31643	3.24729	15.188	3.20831	1.22925	2.13111	1.6703
K01071	2.10646	3.12309	3.26857	1.74357	2.41913	6.14337	4.32329	7.01817	6.88199	1.8101	0.644714	1.62241	1.38583	2.06451	1.99031	1.15875	3.71595	3.64788	1.12775	1.379	1.22203	2.36467	1.27611	0.80394	1.09739	1.41509	7.32298	4.95472	1.78231	1.86254	2.2534	3.47295	11.8666	2.49681	5.66519	1.15971	2.20177	1.98396	1.72647	1.20319	1.24148	2.1824	1.69117	1.30844	5.90764	3.77971	1.61534	4.0371	2.60191
K01073	0.00992531	0.00366739	0.0623194	0	0	0.0036245	0.00218805	0	0.00376946	0.00234788	0	0	0	0	0.0224961	0.00447309	0.00202939	0	0.00114544	0.00600568	0.00255714	0.00414114	0.971166	0.00472184	0.0129527	0	0	0.121379	0.0810605	0.0298313	0.00669846	0.0121593	0.00906934	0.00942964	0.00508212	0.00208452	0.00687913	0.0132945	0.0126474	0.00240272	0.0036579	0	0.0605386	0.0106138	0	0	0.0159044	0.00217125	0.00298262
K01074	0.156142	0.831615	0.948569	0.194902	0.495232	2.00327	0.154892	0.507709	2.50707	0.507071	0.210516	0.5693	0.570883	0.745487	0.826085	0.336251	0.367863	0.233547	0.240047	0.424301	0.406869	0.397279	0.496945	0.240856	0.62924	1.26044	0.180056	0.676758	0.191045	0.202488	0.887347	0.176437	0.113917	2.17404	0.166291	0.414909	0.622487	0.798379	0.240882	0.462748	0.9699	0.411675	1.07999	0.653579	0.166403	0.369356	0.485177	0.576553	0.362535
K01075	0.00728317	0.169312	0.0699124	0.0751224	0.105871	0.0331209	0.076002	0.0354134	0.0602797	0.00545691	0.0579604	0.062593	0.00948729	0.307839	0.057709	0.0544389	0.0559568	0.137712	0.131784	0.0355245	0.0294286	0.114695	0.0306885	0.0542148	0.0493935	0.131452	0	0.00248964	0.0329119	0.029908	0.142005	0.0889782	0.0823261	0.0721883	0.213386	0.0100258	0.00495629	0.120583	0.00321141	0.0202583	0.086995	0.145811	0.0636418	0.0637682	0.0140473	0.124547	0.0367599	0.197457	0.214633
K01077	7.49186	10.6275	8.32983	7.94217	10.5076	19.5286	11.6123	33.8735	27.8842	5.87207	6.40367	6.7337	5.29598	9.49226	16.7748	6.84416	14.8285	15.1916	5.41303	5.56744	6.04115	8.02065	6.66159	4.5463	4.71969	8.681	33.0767	9.73578	8.87616	16.3804	10.0921	11.5173	44.9648	11.058	24.7676	4.20144	17.2526	14.821	16.7936	6.44938	5.28093	8.89302	7.71394	12.9807	26.1811	14.7401	6.0997	10.339	8.10839
K01078	0.152822	0.251439	0.270997	0.230291	0.0687341	0.899481	0.115201	0.00729511	0.0127121	0.174615	0.260483	0.332176	0.0268487	0.245723	0.189748	0.444283	0.337082	0.203077	0.101557	0.221391	0.106523	0.165767	0.177025	0.109442	0.119657	0.239562	0.00248758	0.229212	0.300123	0.0976279	0.0985171	0.51848	4.58546	0.293822	0.401019	0.121722	0.10419	0.943379	0.0943336	0.42881	0.17887	0.274611	0.569937	0.255329	2.69921	0.42494	0.0816923	0.0482853	0.203158
K01079	2.37123	4.48308	4.49674	3.01056	3.34987	4.10799	2.41375	3.85855	6.30092	2.49124	1.9192	2.20878	2.34545	6.45429	6.04784	4.40789	3.06005	3.88504	2.606	2.16768	1.63243	4.06993	2.82139	2.37421	2.15842	4.60118	5.44821	3.42812	2.49544	2.10279	4.91734	3.19989	3.65189	6.515	5.47959	1.91688	6.10716	5.97131	6.02247	2.83212	2.5187	3.55832	3.43665	3.86895	3.31543	4.31545	2.9534	2.51822	3.67061
K01080	1.39531	1.85644	1.87062	1.15319	2.73347	2.47312	4.01594	6.62868	3.09693	1.64183	1.65645	1.31205	1.09292	2.02175	4.84922	1.10831	4.6692	4.56918	0.941301	1.2617	2.50123	1.87823	1.41359	0.837779	1.00692	2.29044	9.84756	0.940578	1.34276	1.42119	2.44143	2.69536	14.0268	4.23999	6.3853	0.838394	1.90337	3.24058	0.556552	0.676937	0.964632	2.79198	1.16406	2.66645	7.00173	4.04536	2.14596	1.4699	2.62828
K01081	5.06182	5.87211	5.88616	5.58654	10.5613	9.1402	7.90572	10.0526	25.7764	5.60054	4.03303	6.38235	5.27701	6.94518	8.40778	5.46479	7.14198	10.8481	5.62272	4.09665	5.19798	6.56048	4.22783	4.943	4.50394	6.13286	7.34858	4.47625	5.82336	20.4564	8.26193	5.68798	27.8386	10.1908	10.9235	3.89669	10.5104	8.84858	8.43552	6.34305	5.3147	6.01406	4.71586	17.1425	14.0767	8.34497	5.48466	10.1929	5.37117
K01082	2.52841	2.79927	3.29155	1.66726	3.88309	7.52233	7.25184	9.27854	10.7551	2.31025	1.32614	1.53013	2.29014	2.88227	6.39022	3.62287	4.53218	5.78187	2.86598	2.62288	3.29186	2.709	1.89281	1.61218	1.38524	3.12305	10.1822	2.46765	1.84815	2.46709	4.30576	3.98834	29.8813	4.06951	7.98096	1.34853	5.24245	3.9206	5.53918	2.38154	1.19344	3.22417	3.74757	8.26664	6.91562	5.93873	3.08593	4.7008	3.04122
K01083	0.27288	0.449208	0.280883	0.112782	1.0093	2.26784	1.42929	0.0771996	0.629326	0.486379	0.495491	0.215318	0.415153	0.38412	0.981606	0.520521	0.398584	1.00522	0.489413	0.427597	0.309725	0.60219	0.867729	0.638258	0.726054	0.703326	0.386638	0.066772	0.43281	0.350292	0.298484	0.175031	0.0502419	0.908502	0.295803	0.416734	0.324123	0.503694	1.20288	0.60328	0.361903	0.35879	0.241064	0.796491	1.46252	0.278419	0.339314	0.10769	0.150144
K01084	0.394605	0.444416	0.865393	0.681093	0.513907	0.433362	0.353469	0.503712	0.130038	0.302039	0.918389	0.506673	0.621216	0.238136	1.73049	0.958073	0.62939	0.636669	0.455545	0.429752	0.391521	0.407112	0.868166	0.566859	0.741574	0.58201	0.0159205	0.417281	0.405286	0.154537	0.407556	0.585664	0.305208	0.584741	0.968759	0.288954	0.739001	0.910446	0.634842	0.831975	0.293712	0.514061	0.246626	0.259787	0.218676	0.66676	1.14685	0.362399	0.518018
K01085	0.287841	0.278804	0.186701	0.394088	0.485131	0.688017	0.153754	0.0644122	0.0985421	0.151458	0.203653	0.521913	0.056851	0.623543	2.01768	0.201044	0.305937	0.409093	0.518458	0.154496	0.0851187	0.869317	0.201483	0.358706	0.336325	1.36312	0.0594079	0.364279	0.535178	0.158048	2.01788	0.0759153	0.797002	0.266321	1.53615	0.140906	0.466728	1.85645	0.319608	1.27636	0.142159	0.856191	0.453345	0.121286	0.187067	1.22399	0.239585	0.342931	0.403007
K01086	0.114324	0.0455749	0.123722	0.0337225	0.125354	0.413602	0	0.0115436	0.130338	0.188714	0.0630686	0.0875889	0.11474	0.0834132	0.220698	0.190617	0.105265	0.119628	0.0933288	0.170598	0.0751629	0.102836	0.145357	0.0665699	0.144704	0.0842514	0	0.0390083	0.0504983	0.00792303	0.0411637	0.023336	0	0.232271	0.0104684	0.0787038	0.0411007	0.0343976	0.0327617	0.0693253	0.0336853	0.121098	0.0503958	0.0470365	0.170879	0.456389	0.237741	0.0279628	0.0898388
K01087	1.30934	1.82492	0.944809	1.21049	1.12851	5.42187	1.81754	0.827184	2.62731	1.35085	0.457935	0.746731	0.609626	2.54471	4.95278	1.18113	3.107	4.02064	0.9806	0.563528	1.13159	1.42581	0.949729	0.467792	0.566078	0.979736	6.6585	0.537468	0.885328	0.446299	1.32406	1.61023	7.17292	3.62211	1.37714	0.501469	1.70436	2.09922	0.708665	0.771937	0.501571	1.22655	1.19127	2.15438	2.75366	3.53306	0.816067	0.845007	2.50091
K01089	1.11329	0.916197	1.22956	0.778881	1.27256	3.65743	1.69244	2.33214	6.29748	0.570803	0.893931	0.545196	1.30235	2.92591	1.08027	0.866598	2.96635	1.7882	0.798078	1.31139	0.894192	1.32627	0.749277	1.10189	0.852669	0.684468	3.8818	1.48115	0.672531	0.627464	1.58995	2.17844	3.32583	2.4026	1.18863	0.672061	2.94942	0.945884	2.01601	0.664372	1.33626	1.17942	1.53208	1.62483	2.68736	2.37508	0.898527	1.07838	1.74558
K01090	0.628012	0.941797	1.27174	0.650832	0.567828	0.740413	0.904596	0.975239	2.87256	0.681727	0.534855	1.03555	2.03575	0.966255	2.0941	1.23364	0.584116	1.012	1.0031	0.679997	0.784112	0.706838	1.01042	0.553882	0.666121	2.46673	0.8484	4.38593	0.798868	2.77869	2.0609	0.622729	1.62704	1.1624	0.717733	0.746776	3.16731	1.37925	0.94816	0.980033	0.929643	1.51773	1.52458	1.82019	0.87203	2.30019	1.2032	1.75842	1.04261
K01091	14.2067	17.4225	17.8706	19.7397	21.8115	37.5731	19.1118	33.0815	47.8856	13.5058	12.2846	11.9175	10.358	19.6295	29.5088	17.0924	22.2227	25.6226	14.0719	14.9945	13.0707	15.0813	16.7823	10.4385	12.7078	18.1856	42.6396	22.2799	14.2973	30.0799	21.3637	20.1708	33.7587	27.4113	32.3249	10.2342	25.9581	34.2583	24.1946	12.5108	14.2467	19.1708	13.1223	24.6896	59.5614	21.8719	21.4203	18.8818	16.0647
K01092	4.45496	4.75128	5.85249	2.3385	6.96221	7.61961	4.65288	17.3453	16.8728	3.80968	4.81373	4.77096	3.35583	5.24113	10.7228	3.7262	6.15133	5.30816	4.05249	3.73163	3.26593	5.53304	4.58923	2.70248	4.0056	5.16677	5.21598	2.90676	4.0116	14.1493	6.83261	4.70905	23.2343	7.24049	11.104	3.97538	7.0538	12.763	6.15079	5.40427	3.95363	6.37994	3.9468	11.1239	11.522	6.06041	3.46574	3.98836	4.07088
K01093	0.0711579	0.140811	0.0730742	0.0458677	0.407679	0.1037	0.228466	3.18665	0.286132	0.134895	0.124797	0.352107	0.643112	0.033552	0.357221	0.0754554	0.0645583	0.137269	0.144121	0.095949	0.152	0.0806254	0.160347	0.118476	0.0955585	0.138447	2.25108	0.0284716	0.0428938	0.232655	0.0922736	0.287368	2.22062	0.183878	0.242599	0.0915918	0.0581494	0.0883749	0.0876729	0.0726388	0.0720373	0.0643524	0.0487561	0.153099	0.0103379	0.739587	0.0703239	0.109416	0.0822158
K01094	0.20444	0.40906	0.196665	0.614423	0.463292	0.0126933	0.307115	0.318763	0.0422211	0.252364	0.101245	0.109305	0.0543122	0.82287	0.804012	0.753387	0.499034	0.494026	0.0300502	0.0388595	0.0560539	0.400912	0.0965729	0.0671452	0.0910659	0.472878	0.0333562	0.240634	0.0780332	0.107373	0.0461403	0.101516	0.198899	0.539273	0.891019	0.0524674	0.266521	0.0476505	0.00438761	0.0349742	0.103313	0.098475	0.49393	0.560805	0.0519326	0.162622	0.23491	0.0259369	0.36015
K01095	0.386361	1.49762	1.06872	0.615634	0.668803	1.22842	0.631013	0.162826	5.40652	0.788945	0.373113	1.0804	0.451344	0.873387	1.15716	0.393611	0.504995	0.609718	0.593895	1.42265	0.459574	0.751133	0.691634	0.365039	0.817231	1.03429	2.04133	1.10491	1.06886	7.35381	1.5027	0.59226	1.3771	1.41592	4.94293	0.340596	1.69961	2.52563	0.127452	0.450728	0.835862	1.13838	0.480535	3.0943	2.42202	0.71388	0.340774	1.29249	0.678523
K01096	0.207034	0.343036	0.159526	0.528659	0.42345	0.675476	0.741192	1.32518	2.22625	0.148086	0.174182	0.324629	0.10871	0.314762	0.129452	0.119313	0.187349	0.65204	0.0473393	0.170598	0.196905	0.630688	0.118548	0.579048	0.11639	0.274221	5.38556	0.12637	0.73961	0.552444	0.340565	0.5661	0.659804	0.272207	0.858537	0.0555095	0.214397	0.395439	0.469131	0.138501	0.0649202	0.488826	0.0948292	1.47135	1.05351	0.253283	0.216055	1.38694	0.205747
K01097	0.300692	0.139852	0.140328	0.164144	0.351361	0.0135577	0.18209	0.665392	0.683375	0.177513	0.086621	0.216378	0.149496	0.203878	0.315452	0.422749	0.104237	0.0994711	0.102363	0.16705	0.233369	0.266694	0.172231	0.137206	0.0910915	0.142769	0.335099	0.187526	0.385927	0.0713648	0.393894	0.0919545	0.0262214	0.251285	0.00575383	0.18476	0.405231	0.285204	0.247054	0.069505	0.563959	0.115027	0.171006	0.19065	0.5783	0.507004	0.392299	0.056825	0.339571
K01098	0	0	0	0	0	0	0	0	0	0	0	0	0	0	0	0	0	0	0	0	0	0	0	0	0	0	0	0	0	0	0	0	0	0	0	0	0	0	0	0	0	0	0	0	0	0	0	0	0
K01099	1.87666	1.19916	1.68541	1.91366	2.20993	3.25753	2.24969	1.56252	2.54987	1.50336	0.705002	1.1458	0.512565	2.3322	2.37133	1.38976	3.6542	2.4697	1.12124	0.582964	1.66289	1.54198	1.10639	0.983542	1.01243	1.86055	2.17566	9.17008	1.38521	2.80227	1.70951	1.54518	1.57643	2.30617	2.08499	1.36339	3.42045	2.45057	3.7129	1.30686	1.30592	2.95771	0.801834	2.49797	3.32557	1.53736	1.07161	2.05989	1.37242
[truncated: 18,042 more rows]
[truncated: 107 more columns]
