# Supplementary material for: Beyond Taxonomic Analysis of Microbiomes: A Functional Approach for Revisiting Microbiome Changes in Colorectal Cancer
Source: Front Microbiol. 2020 Jan 23;10:3117. doi: 10.3389/fmicb.2019.03117 (PMC6990412; doi:10.3389/fmicb.2019.03117)
Supplement: TABLE S7 — The normalized frequencies of each EC number in each of the 156 samples of the dataset. In this data, the rows indicate the samples and the columns indicate the frequency of each EC number in the sample. [file Table_7.xlsx]

## Sheet: Sheet1
Normalized frequency of EC numbers for each sample
	Sample name
EC number	ERR688505	ERR688506	ERR688507	ERR688508	ERR688509	ERR688510	ERR688511	ERR688512	ERR688513	ERR688514	ERR688515	ERR688516	ERR688517	ERR688518	ERR688519	ERR688520	ERR688521	ERR688522	ERR688523	ERR688524	ERR688525	ERR688526	ERR688527	ERR688528	ERR688529	ERR688530	ERR688531	ERR688532	ERR688533	ERR688534	ERR688535	ERR688536	ERR688537	ERR688538	ERR688539	ERR688540	ERR688541	ERR688542	ERR688543	ERR688544	ERR688545	ERR688546	ERR688547	ERR688548	ERR688549	ERR688550	ERR688551	ERR688552	ERR688553
1.1.1.1	15.3798	18.3634	20.6472	15.5862	22.6547	43.7731	22.9781	63.8753	51.9001	15.6476	13.9881	12.3271	14.5457	20.5314	31.9009	14.911	28.3913	33.8213	14.5257	13.4643	12.358	18.1873	15.4953	13.0812	14.6069	24.3617	60.0545	32.1324	18.0808	24.4367	22.4397	21.6509	69.6497	30.1946	55.4869	11.1202	33.8322	37.2737	24.0162	18.0149	13.6475	18.4584	12.1868	31.0555	76.7857	27.3777	16.1073	28.4182	24.2959
1.1.1.10	0.0216074	0.104512	0.0366179	0.0972368	0.0193321	0.00966027	0.0596463	0.315423	0.40278	0.0069558	0.0138271	0.0236237	0.0103401	0.06252	0.00586575	0.0149918	0.0276048	0.485043	0.0465165	0.0266934	0.0612859	0.183358	0.0316332	0.00154965	0.0385719	0.0127654	0.0144054	0.0126252	0.0110428	0.0115968	0.0187795	0.203749	0.244265	0.0602466	0.0149042	0.0129833	0.041424	0.0147763	0.0691313	0.023452	0.0273884	0.725862	0.0426311	0.00391734	0	0.0788355	0.0285184	0.083634	0.0594079
1.1.1.100	25.0507	35.9468	29.0161	31.6633	38.0194	58.6944	54.371	75.6824	76.7555	23.0832	19.8847	21.3117	22.5305	35.6025	55.8143	27.654	48.7068	42.0372	23.8775	22.2272	18.4576	28.5788	23.3155	17.0594	18.1158	31.0436	103.362	34.785	26.8175	56.6833	40.9474	30.9844	108.221	49.9283	82.7164	18.396	38.6932	55.9996	30.0015	24.324	20.6817	32.6316	25.5383	46.9384	105.356	37.426	27.042	35.0478	48.7713
1.1.1.101	0.00671601	0.0504225	0.0290668	0.0295267	0.053189	0.287002	0	0.284928	0.199056	0	0	0.0207676	0	0	0.0178827	0.0233579	0	0.0602797	0.00901291	0.00626372	0.00299047	0.0312201	0.0070201	0.00176062	0	0.0154024	0	0.0114571	0.0215691	0.0140044	0	0.00548384	0	0.0266535	0	0	0.0241433	0.0242498	0	0	0.0156556	0.0213552	0.113367	0.0552506	0	0.0277352	0.0183265	0.0793824	0.040758
1.1.1.102	0.0330682	0.233577	0.459973	0.104717	0.387888	0.571214	0.134828	0.706689	1.48802	0.089916	0.13188	0.142144	0.213163	0.145664	0.411284	0.30264	0.138873	0.37144	0.126541	0.0934139	0.0612912	0.200742	0.340583	0.500166	0.278813	0.226132	1.17696	0.403275	0.491879	0.2048	0.815078	0.620154	0.748638	0.163884	2.24134	0.0797302	0.260172	0.546075	0.414484	0.204039	0.0789251	0.0684107	0.149981	2.07949	1.95592	0.663161	0.405139	0.601509	0.176946
1.1.1.103	1.01917	3.35706	1.32928	0.959346	1.70779	2.0538	2.50277	7.0693	3.0761	1.04243	1.35205	0.834164	0.462669	1.08225	1.6825	0.542173	3.64565	2.45551	1.6643	1.02202	1.16656	1.57728	1.19451	0.514186	0.799735	1.77092	1.39632	0.811635	1.14682	4.13964	1.91622	1.31217	11.7621	2.39099	10.6428	0.436897	2.25372	2.06503	1.24809	0.831071	1.24586	1.05799	0.876208	2.88454	5.17795	1.57813	1.01096	1.50191	2.26233
1.1.1.105	0.148714	0.393977	0.264512	0.0905862	0.32288	0.294039	0.401552	2.54831	1.76885	0.0934583	0.245793	0.200932	0.0242967	0.382387	1.28377	0.299739	0.469196	0.0651018	0.382097	0.0272997	0.119656	0.494123	0.173337	0.192341	0.218197	0.564579	0.112506	0.786149	0.415884	1.468	0.813923	0.39186	0.189451	0.513753	0.180701	0.0343311	0.76641	0.406927	0.0942146	0.0485277	0.0913406	0.176888	0.0764	2.01956	0.245762	0.208476	0.056955	0.413482	0.208254
1.1.1.107	0	0	0	0	0	0	0	0	0	0	0	0	0	0	0	0	0	0	0	0	0	0	0	0	0	0	0	0	0	0	0	0	0	0	0	0	0	0	0	0	0	0	0	0	0	0	0	0	0
1.1.1.108	0.119553	0.202594	0.257517	0.0796446	0.235012	0	0.104742	0.310322	0.123462	0.142811	0.101755	0.0782175	0.0824501	0.574245	0.79125	0.160996	0.310845	0.427423	0.14027	0.109141	0.142697	0.267392	0.0775377	0.0533365	0.127041	0.251152	0.076233	0.159184	0.072034	0.0978389	0.130498	0.0766608	0.138829	0.342768	0.667571	0.103067	0.139074	0.343243	0.0668185	0.0809434	0.119188	0.0702455	0.163857	0.246479	0.106225	0.287892	0.14273	0.28914	0.14625
1.1.1.11	0.0489625	0.052838	0.0601816	0.0355381	0.0618997	0.0823473	0.0270115	0.0377892	1.57861	0.0283443	0.107746	0.231947	0.123255	0	0.000672213	0.0145515	0.0495969	0.0183381	0.100481	0.0952394	0.0374531	0.0740215	0.302739	0.0248903	0.0303895	0.80526	0.0605839	0.0447192	0.0728284	2.35518	0.012347	0.0236466	0.0041552	0.110504	0.00178698	0.0750215	0.231669	0.0133778	0.00120263	0.133468	0.210482	0.0750555	0.0584789	1.01636	0.147625	0.0789783	0.0172004	0.0397911	0.0620372
1.1.1.120	0	0	0	0.00107444	0	0	0	0	0	0	0.015797	0.00615833	0.0114707	0	0	0	0	0	0.00169395	0.00101922	0.0142301	0	0.0467638	0.00551201	0	0	0	0	0	0	0	0	0	0.0031383	0	0.0237074	0	0	0	0.0109411	0.000804943	0	0.00213427	0	0	0	0	0	0.00107347
1.1.1.122	0.227072	0.123925	0.631284	0.436855	0.408494	0.647587	0.364803	0.00831531	0.517393	0.330061	0.352656	0.583742	0.224885	0.696434	1.30138	0.0828291	0.0251423	0.25459	0.480459	1.18331	0.189544	1.43602	0.229859	0.229563	0.44303	1.10324	0.0139757	0.00582883	0.411557	0.109244	2.27014	0.25913	0.0231667	1.35629	0.456022	0.103268	0.0365091	1.1163	0.0719726	0.828979	0.1285	0.557052	0.256451	0.122102	0.0318042	0.830934	0.376715	0.461277	0.413878
1.1.1.127	1.66484	1.87251	2.87249	1.08476	1.90639	3.33451	1.33767	5.50533	2.48582	1.55107	2.11634	1.44041	1.35512	1.80982	3.42654	1.76161	5.20027	3.35352	2.08333	2.04269	1.09452	1.96929	2.48553	1.37455	1.39515	2.36796	5.93193	2.99138	2.00624	1.16363	2.3189	1.74598	3.37998	2.54695	4.26225	1.60359	2.1211	5.48949	2.25264	4.07876	1.22159	2.06284	1.06444	2.66744	4.81185	1.94967	1.56872	2.69659	1.8419
1.1.1.130	0.688304	0.509089	0.22269	0.159622	0.551413	0.216666	1.09736	0.552877	0.790261	0.144743	0.250877	0.209824	0.240931	0.146951	0.509869	0.391941	0.746016	0.27936	0.340587	0.218469	0.230009	0.417096	0.243503	0.131222	0.205479	0.485461	0.668571	1.43428	0.404625	2.39006	0.234901	0.319458	0.174993	0.621856	0.540061	0.241735	0.858275	0.697318	2.32093	0.232416	0.421362	0.465107	0.322525	0.802599	0.638905	0.430044	1.54002	0.513133	0.185283
1.1.1.132	0.485074	0.607976	0.965426	0.339537	0.780981	2.3959	2.91267	2.00575	0.152545	0.117552	0.212234	0.321633	0.188985	0.378308	0.616023	0.58104	0.572007	1.00881	0.527981	0.620456	0.507818	0.510704	0.242191	0.123569	0.151089	1.27848	0.0656269	0.613915	0.313566	0.46366	0.720368	0.130121	0.281396	0.987217	0.193577	0.362516	0.330638	0.323855	2.34487	0.236946	0.48482	0.28146	0.157726	0.480846	0.150422	0.709291	1.23063	0.496172	0.462001
1.1.1.133	9.94444	13.9307	15.1273	15.0662	12.4479	30.93	18.621	31.105	37.3318	9.56136	7.98025	8.83434	8.77915	16.9187	18.1796	10.5985	19.6644	17.8053	8.57577	6.30429	7.27605	12.1817	8.6636	8.22102	8.32396	12.8225	47.8961	17.4042	12.1249	42.9458	16.8742	16.7544	56.4915	20.661	40.5361	7.49598	18.1435	18.3116	13.2703	10.4711	8.11313	11.0674	10.3976	26.9309	48.5405	14.5686	10.3006	16.563	10.7444
1.1.1.135	0.0122009	0.427722	0	0.139582	0.018346	0.0085532	0.0252501	0.00753269	0	0.380403	0.0606266	0.0569534	0.504968	0.829077	0.159112	0.585073	0.164219	0.118307	0.0714257	0.217256	0.0914848	0.197079	0.322231	0.0120252	0.0443713	0.132109	0	0.00907363	0.0379278	0.0989707	0.0391829	0.0508286	0.00468646	0.443672	0.401133	0.217023	0.00297543	0.00188138	0	0.396712	0.296723	0.185221	0.266898	0.244981	0.00763786	0.29511	0.0457187	0	0.425598
1.1.1.136	1.8347	1.96355	1.46642	1.34829	1.5678	2.94223	2.52005	2.33146	1.17191	0.936111	0.678158	0.925022	0.65572	2.49907	0.847458	1.49673	2.32609	2.63746	1.39958	1.21799	1.09794	1.33591	1.57281	0.83435	1.13398	0.945357	1.45707	2.06516	1.65459	0.630773	1.3513	1.05835	2.43669	1.75666	2.90804	0.909786	4.23896	2.81235	2.6574	0.834534	0.77974	2.07181	0.990544	3.2819	2.45475	1.76863	1.53266	1.53703	1.03699
1.1.1.137	0.0133629	0.0123809	0.0134915	0.00327772	0.00410199	0.0421594	1.10151	0	0	0.0232972	0.0373366	0.0112958	0.0126277	0.00159812	0.0158661	0.0111338	0.01013	0.000895647	0.0171708	0.0133983	0.0282998	0.00453334	0.0617739	0.0145913	0.030082	0.0907285	0.0133877	0.0095692	0.00272738	0.00716526	0.00464063	0.0243412	0.0113082	0.0079931	0.00125469	0.0341459	0.0366832	0.0290282	0.212508	0.0297673	0.0611451	0.0103081	0.0247033	0.0094092	0.0290798	0.00897849	0.0462975	0.00762209	0.0417703
1.1.1.14	10.1556	9.07261	11.557	12.4386	11.8763	10.5305	10.0323	20.29	14.9192	6.77942	7.21258	5.7942	7.19696	14.7843	18.6797	9.42417	12.6122	14.26	6.11713	6.39827	6.1246	13.1165	6.0454	5.82194	7.92315	17.4594	22.9907	19.737	19.5624	17.1448	12.59	12.2729	23.7895	16.0673	20.0826	5.7871	13.1842	12.8378	6.32144	8.37382	6.8447	7.97335	7.47131	20.4919	23.326	13.1158	8.54287	12.2017	8.90313
1.1.1.140	0.99195	1.49016	1.147	0.71166	1.13754	2.60935	0.291536	2.12511	0.926277	1.15069	0.636596	0.227479	1.27258	1.17106	0.927718	1.12351	2.37109	1.07094	0.755041	0.284564	0.93485	0.757258	0.607387	0.454002	0.911509	0.331955	0.752244	0.595414	1.07782	0.383672	1.28908	0.883711	0.800057	0.635492	0.37263	0.22117	0.828132	1.15677	1.38085	0.461759	0.351205	0.898258	0.906718	0.801736	2.89644	0.87097	0.690701	1.09982	0.602945
1.1.1.141	0.181858	1.07495	0.0755114	0.106064	0.833143	0.457338	1.00078	0.379374	0.371899	0.148671	0.321286	0.0481231	0.525212	0.460703	0.124939	0.148458	0.310242	0.149609	0.27925	0.27112	0.668773	0.313539	0.262895	0.0887445	0.183665	0.493449	0.0480329	0.310757	0.173286	0.174959	0.290918	0.0370089	0.0173418	0.0417335	0.0303407	0.0581602	0.575137	0.241732	0.301027	0.414538	0.389878	0.637051	0.192626	0.161531	0.894785	0.0291253	0.151526	0.0307609	0.225089
1.1.1.145	0.302995	0.039139	0.227139	0.10012	0.266431	1.00879	0.0113451	2.51929	0.210254	0.0687558	0.263202	0.194847	0.137324	0.0794684	0.352332	0.0935365	0.336352	0.495736	0.314285	0.34671	0.0893449	0.650096	0.137513	0.0758102	0.0965493	0.20319	0.0313209	0.168293	0.409818	0.123488	0.370172	0.195639	0.137103	0.0506991	1.44171	0.0600066	1.72299	0.163588	1.49891	0.0996319	0.131099	0.279529	0.0498741	0.735796	0.0941598	0.0611927	0.0864862	0.426374	0.146597
1.1.1.146	0.150533	0.047108	0.364718	0.211794	0.492965	0.475476	0.229166	0.573155	0.516368	0.0640777	0.0301774	0.264273	0.0658028	0.352275	0.643409	0.0333665	0.232522	0.399947	0.269204	0.0422204	0.0453866	0.262449	0.031005	0.107333	0.119384	0.438583	0.132814	0.132187	0.205459	2.88629	1.14262	0.103741	0.109724	0.599143	0.411183	0.0520706	0.341553	0.647869	0.140813	0.228917	0.0536	0.42441	0.186264	0.109572	0.117377	0.651831	0.13737	0.418052	0.956505
1.1.1.149	0	0	0	0	0	0	0	0	0	0	0	0	0	0	0	0	0	0	0	0	0	0	0	0	0	0	0	0	0	0	0	0	0	0	0	0	0	0.0153674	0	0	0	0	0	0	0	0	0	0	0
1.1.1.153	0.00980081	0.0109911	0.0261625	0.0304719	0.0557433	0	0.077293	0.0836142	0	0.268349	0.0100353	0.00404419	0.00281643	0.0190933	0.0252862	0.0425503	0.014851	0.0991816	0.0288671	0.00358664	0.128644	0.00702495	0.832443	0.00917134	0.0127733	0.011849	0.0901634	0	0.00368835	0.0350493	0.0337863	0.0278315	0.0567308	0.111505	0.746426	0.00791482	0.0234802	0.0117961	0.00877522	0.00796312	0.0338535	0.0138185	0.0477263	0.011126	0.0153365	0.0293062	0.00627241	0.0341586	0.0165573
1.1.1.156	0.0963619	0.0832249	0.125788	0.133965	0.0532369	0.209781	0.0186203	0.0362939	0.00280738	0.0795643	0.595257	0.0726058	0.0692737	0.115796	0.14204	0.0262025	0.0697549	0.16555	0.0297491	0.032441	0.0841611	0.101464	0.109754	0.13551	0.061411	0.023775	0.0201268	0.0206015	0.0400164	0.0887744	0.0580883	0.0810094	0.415691	0.199489	0.0180346	0.0461186	0.0866439	0.0775028	0.0675982	0.156788	0.0453112	0.0698569	0.0580859	0.0415067	0.0475664	0.0435309	0.050519	0.254263	0.0379384
1.1.1.157	3.84935	5.59179	4.46961	3.68084	5.92809	8.06694	8.56858	18.1231	11.0326	3.52726	4.08746	2.49896	5.7038	6.25896	6.68074	4.502	11.9923	7.34306	3.70579	2.77094	4.40492	4.44244	3.36222	3.28389	4.44351	5.11945	22.8633	4.47266	3.60176	14.6703	5.57403	4.53638	28.333	7.0767	9.42569	2.38076	8.61656	9.43864	9.25942	3.58795	3.30865	4.13916	4.25365	9.05626	20.7112	6.11309	3.75824	4.73369	4.46312
1.1.1.159	0.424893	1.16876	0.364065	0.378727	0.527938	0.962902	0.86485	0.723418	0.719934	0.842436	0.67999	0.227228	1.50942	0.608487	1.54195	1.5197	2.23988	0.893593	0.550073	0.914464	0.58725	0.738704	1.25677	0.442227	0.39259	0.353541	0.549823	0.663602	0.974592	0.338877	1.89196	0.78886	2.06455	0.615461	0.844102	0.569449	0.968524	0.639677	0.376422	0.455995	0.904608	0.604159	0.621207	1.10746	14.5007	0.438108	0.301711	0.275222	1.67793
1.1.1.16	0	0	0	0	0.00147233	0	0	0	0	0.00212538	0	0.010448	0.00484612	0	0	0	0	0	0.00115619	0	0	0	0	0.00278094	0	0	0	0	0	0	0	0	0	0	0	0	0	0	0	0	0	0	0	0	0	0	0	0	0
1.1.1.163	0	0	0.00788648	0.00407335	0.000821768	0.0190779	0	0.0100482	0	0	0.00184107	0.000719588	0.00169912	0.00100934	0	0.0159004	0.00203788	0.00108563	0.0032696	0.0389628	0.00192053	0	0.0252111	0.00789019	0.00362999	0.0191865	0.0162597	0.00283182	0.00133314	0.00689668	0.013005	0.0150001	0.00954368	0.0246202	0.0107472	0.00126976	0.01985	0.00298856	0.00317177	0.00279818	0.00379546	0	0.00324544	0.00340515	0.00436623	0.00114254	0	0.00218034	0.00174609
1.1.1.169	3.88825	5.62135	5.09439	3.18359	4.73415	11.4384	8.64082	15.1444	21.1188	4.00718	4.10215	4.97598	5.8962	8.33886	8.91226	4.28634	14.3041	7.67414	4.93833	4.09753	3.99859	6.58877	6.26608	5.24246	5.39499	6.23246	24.6852	8.58578	4.99119	16.7413	8.08008	9.05922	33.2199	10.6934	12.2004	4.73329	10.7405	17.6737	6.69697	10.3048	4.88774	7.03811	4.11482	12.4867	24.9856	7.48989	3.70258	10.8486	5.68158
1.1.1.17	1.23098	1.47552	0.813613	2.54735	1.12544	1.53506	1.43085	1.03311	5.28064	0.962681	2.16408	0.777785	0.565079	0.849533	1.3494	0.946233	1.6379	1.29906	1.18027	0.740602	0.869787	0.973486	1.39721	0.665956	1.10207	1.18158	0.427366	2.47804	1.16515	5.762	1.28914	1.15533	3.02413	0.923066	0.850261	0.878301	1.28618	1.55547	0.669071	0.669849	0.639145	0.641944	0.880592	4.5048	0.686556	1.11925	0.86368	1.19289	1.90508
1.1.1.170	1.70402	2.29741	2.08355	2.03741	1.75051	1.77335	0.654119	2.568	1.37038	1.47678	0.657506	1.03805	0.667905	3.55754	1.73139	1.83251	2.02659	3.00157	0.689913	0.804871	0.47703	1.79719	0.882066	0.750768	1.26071	1.67001	1.14331	2.13634	0.955073	2.51662	0.768791	1.52036	1.2387	1.64257	6.74943	0.646026	1.1942	4.16129	0.703445	1.01994	0.728361	0.930374	1.6192	1.62867	2.14288	1.93714	0.983837	1.81864	1.49491
1.1.1.173	0.0585005	0.012607	0.0420792	0.0255962	0.077664	0.0118896	0.0457303	1.55696	0.375621	0.0473791	0.352856	0.127456	0.0447588	0.112053	0.104727	0.0126784	2.01826	0.0339894	0.046054	0.024055	0.0535502	0.00160916	0.00587438	0.10311	0.0632985	0.0534676	0.0184533	0.0422177	0.0532812	0.00249393	0.101387	0.0411147	0.348297	0.640273	0.00518351	0.0298022	0.0228752	0.179422	0.0834306	0.0319603	0.0459276	0.0225657	0.00540003	0.0595284	0.136058	0.681022	0.0372192	0.107591	0.0324624
1.1.1.175	0.0867064	0.361798	0.125082	0.0437936	0.051744	0.0383226	0.638419	0.110992	0.0328053	0.0902029	0.0395401	0.0423776	0.313451	0.331828	0.243737	0.0454159	0.192987	0.0326594	0.432851	0.0255516	0.0992792	0.417863	0.048995	0.0666006	0.0870643	0.0699752	0.00816378	0.0398815	0.0734116	0.0825779	0.00930226	0.0161465	0.406128	0.313145	0.106965	0.062435	0.274933	0.042639	0.0959988	0.0246264	0.105045	0.115027	0.109024	1.79022	0.0802827	0.298213	0.314231	0.208849	0.0434621
1.1.1.178	0.00232397	0.00314899	0.0234439	0.0160962	0.145022	0.0031847	0.0125047	0	0.00496811	0.20026	0.162215	0.0429075	0.342236	0.00729246	0.0105252	0.0353374	0.00569757	0.00949928	0.00261891	0.0567153	0.0908	0.011466	0.449076	0.0304714	0.654377	0.00318959	0.00949803	0.0212623	0.0636408	0.0242871	0.0174706	0.075328	0.00874679	0	0.0434579	0.0115865	0.0276823	0.0327327	0.0375061	0.0772165	0.00194613	0.0150799	0.0599695	0.0250975	0.0161879	0.0230699	0.0433469	0.0197593	0.0123993
1.1.1.179	0.314165	0.190009	0.180778	0.133163	0.246058	0.195435	0.401792	0.621943	0.0284208	0.370549	0.340942	0.163642	0.318555	0.191925	0.119341	0.107885	0.425755	0.155888	0.206442	0.101839	0.345851	0.232169	0.334387	0.127187	0.0956738	0.415472	0.0777029	0.0629608	0.0859376	3.47231	0.321988	0.0500266	1.18158	0.271883	0.280353	0.127018	0.258556	0.343177	0.66052	0.10663	0.261117	0.17755	0.370576	0.62022	0.0862786	0.176694	0.248713	1.02997	0.285143
1.1.1.18	1.39958	2.0358	2.10162	1.14781	2.10762	3.60014	2.28933	8.22544	2.80031	1.55765	2.18675	1.30934	2.7972	1.72071	2.12419	2.28756	4.48519	2.78345	1.13251	1.80429	2.13216	2.8458	1.47212	1.24353	1.61141	3.19165	4.33596	4.39625	1.72383	1.26723	3.48298	2.08335	2.91071	3.04127	3.75101	1.35081	2.56451	3.61036	3.7413	1.83635	1.0104	1.72645	1.91251	2.09124	2.89931	2.14758	1.11985	2.69947	1.57074
1.1.1.181	0.527404	0.176366	0.0379473	0.0580674	0.226719	0.0167576	0.169005	0.674322	0.0514002	0.016845	0.0219259	0.107587	0.167115	0.0986122	0.407112	0.278988	0.0522376	0.0338627	0.154892	0.0125661	0.0468952	0.0308106	0.285749	0.168763	0.331162	0.0639177	1.56304	0	0.109684	0.147996	0.301172	0.0353936	0.0289157	0.341604	0.068653	0.0541551	0.181559	0.0441874	0.0402946	0.166453	0.117613	0.0357726	0.0416013	0.0248604	0.0556177	0.227071	0.0902924	0.145274	0.0250975
1.1.1.184	0.570854	0.623975	0.954857	0.285182	0.463553	0.47308	0.223925	3.01106	0.725628	0.311547	0.315882	0.43173	0.512267	0.338969	0.804335	0.332679	0.287375	0.596275	0.13607	0.335086	0.403312	0.518508	0.206643	0.222793	0.286086	0.319722	1.0368	2.59451	0.377312	5.24747	0.28326	0.359211	0.782297	0.484028	4.38894	0.294986	0.701232	3.44127	0.260243	0.364308	0.752499	0.369684	0.785363	0.38555	1.42801	0.548811	0.317445	0.730776	0.240777
1.1.1.188	0.313315	0.0667134	0.167784	0.0879545	0.325543	0	0.261779	0.00567397	0.0508798	0.138419	0.0416912	0.107185	0.0268355	0.500597	0	0.164491	0.29877	0.751484	0.111253	0.0179461	0.101473	0.106649	0.0402362	0.0287376	0.0278741	0.280957	0	3.12109	0.107884	0.180465	0.190896	0.0140004	0.290731	0.220315	0	0.0355849	0.131358	0.348014	0	0.127584	0.0898785	0.22804	0.0254418	0.12397	0	0.00767408	0.0949606	0.29648	0.0153819
1.1.1.189	0.560811	0.585023	0.853285	0.272309	0.448788	0.47308	0.223925	2.92918	0.721859	0.301863	0.287088	0.403036	0.509596	0.338969	0.78543	0.319546	0.263719	0.477117	0.129837	0.290918	0.399187	0.495086	0.162794	0.205605	0.241629	0.312636	1.03379	2.56441	0.345317	5.14389	0.273482	0.352908	0.74232	0.473641	4.2016	0.282299	0.554234	3.43661	0.22538	0.298326	0.721163	0.332255	0.775897	0.381509	1.42478	0.521419	0.316521	0.707355	0.225687
1.1.1.193	6.77162	5.92937	7.57745	7.12329	6.58087	10.3897	13.3993	17.2618	10.6944	6.48392	5.04373	5.01193	4.02353	8.94709	11.2072	6.78581	13.699	9.91568	4.90238	6.00764	4.76526	7.42588	4.51287	4.23513	5.47629	7.3493	29.3945	16.2008	6.64713	6.69094	7.97258	6.34907	25.9657	12.0739	21.6368	4.4684	7.76437	8.19452	47.1892	9.20064	4.43984	6.44617	5.71153	33.9782	19.4546	11.7934	6.45099	8.00756	6.38703
1.1.1.195	0.784051	0.88903	0.825176	1.43602	1.07394	2.26783	2.48421	3.5567	1.74467	0.70301	0.809442	0.916682	0.602367	0.440559	0.723393	0.275431	3.88681	1.10253	0.691865	0.609941	0.5884	1.06647	0.890267	0.364606	0.452259	0.952562	0.0281096	1.9039	0.658138	0.425513	0.934824	0.599534	2.73325	0.816703	1.34363	0.625101	1.58702	0.705584	1.16946	0.680167	0.514736	2.8898	1.52141	2.18301	4.66833	2.61116	0.672016	0.811512	1.04931
1.1.1.197	0.560811	0.585023	0.853285	0.272309	0.448788	0.47308	0.223925	2.92918	0.721859	0.301863	0.287088	0.403036	0.509596	0.338969	0.78543	0.319546	0.263719	0.477117	0.129837	0.290918	0.399187	0.495086	0.162794	0.205605	0.241629	0.312636	1.03379	2.56441	0.345317	5.14389	0.273482	0.352908	0.74232	0.473641	4.2016	0.282299	0.554234	3.43661	0.22538	0.298326	0.721163	0.332255	0.775897	0.381509	1.42478	0.521419	0.316521	0.707355	0.225687
1.1.1.2	1.29623	1.08332	1.60832	0.977203	1.78498	5.49789	1.7738	6.21096	11.1211	1.39725	0.893325	0.887681	1.29514	1.96937	1.85288	1.73027	2.7172	2.93351	0.815545	0.970308	0.667885	1.04976	0.441689	0.993036	0.883575	2.19393	4.7425	4.85925	1.06845	1.86109	1.04224	1.34339	7.83491	2.39279	2.15813	0.580993	2.56084	1.41332	2.8585	1.79754	0.773209	1.34038	1.22034	1.723	7.84112	2.1094	1.13868	2.02177	1.11208
1.1.1.202	0.11357	0.120417	0.0627805	0.0207544	0.11274	0.0164998	0.133329	0.0466076	0.0378996	0.0310493	0.0433224	0.0162437	0.15495	0.289318	0.146506	0.0561443	0.189234	0.752479	0.0404882	0.324636	0.0309586	0.0476001	0.0280151	0.0262175	0.0209557	0.0616514	0.0232023	0.0182653	0.0335785	0.0338599	0.128013	0.0492642	0.361692	0.0399287	0.0439268	0.0265802	0.0214413	0.116221	0.0562724	0.213998	0.0100618	0.0425257	0.0492982	0.112256	0.016723	0.12408	0.026933	0.101495	0.0367019
1.1.1.203	0.00167381	0.0197598	0.021833	0.0197343	0	0.528024	0	0	0.0120181	0.0538313	0.110297	0.0377979	0.118218	0	0.00513828	0.0300606	0.0070137	0	0.0911778	0.0336344	0.0309532	0.00321833	0.110332	0.094268	0.106982	0.00113314	0	0.111586	0.0340951	0.00862325	0.00988321	0.0318978	0	0.199953	0.00205313	0.0354209	0.0342465	0.0419648	0.0109162	0.0621411	0.0494174	0.00257384	0.0326306	0.0170352	0.00356353	0	0.0120478	0.00307064	0.00988546
1.1.1.205	10.6656	12.0303	12.2284	12.8353	14.6409	20.3586	14.1769	40.4746	25.7661	8.75264	9.93667	8.82153	10.8205	16.1484	22.0522	12.7986	20.9175	18.8282	10.6904	10.7925	9.23856	12.8025	11.6242	8.45985	8.72237	16.9495	29.4812	18.0572	13.8979	15.4298	20.931	13.2137	23.1925	18.4224	44.0307	8.83511	22.8886	20.8128	17.6756	10.2179	9.26247	12.543	11.835	22.2829	29.2296	23.2462	10.8557	21.1016	12.7981
1.1.1.206	0.166579	0.113849	0.0769126	0.105696	0.221878	2.07003	0.237349	1.56684	1.82722	0.46499	0.131866	0.163346	0.18726	0.663916	0.140852	0.160731	0.22775	0.119564	0.217423	0.170546	0.14182	0.161753	0.202508	0.312742	0.295353	0.193446	1.1335	0.0785359	0.204054	0.0990091	0.281965	0.878939	0.520937	0.100271	0.0958887	0.0799735	0.443315	0.326952	0.233415	0.144583	0.312231	0.194949	0.104715	0.140967	0.81792	0.278276	0.073847	0.109035	0.277207
1.1.1.207	0	0	0	0	0	0	0	0	0	0	0	0	0	0	0	0	0	0	0	0	0	0	0	0	0	0	0	0	0	0	0	0	0	0	0	0	0	0	0	0	0	0	0	0	0	0	0	0	0
1.1.1.208	0.17436	0.359763	0.490225	0.0948771	0.270054	2.09578	1.00404	0.781024	0.0210711	0.587753	0.129481	0.198461	0.0178242	0.299823	0.972268	0.432681	0.524431	0.630065	1.08963	0.155354	0.180931	0.108368	0.335427	0.0658372	0.121635	0.379345	0.139757	0.182511	0.121882	0.229279	0.564351	0.383072	0.623128	0.468079	1.46036	0.0879995	0.0262319	1.73175	0.0424884	0.399408	0.260552	0.64822	0.282658	0.305913	0	0.0218131	0.0857438	1.23002	0.443242
1.1.1.21	1.23218	1.3791	2.5341	1.83915	1.0776	3.33818	1.64267	0.905083	0.564504	0.832319	0.832951	0.927214	0.886192	2.18362	1.5001	1.80491	1.60015	0.853732	0.666358	0.591131	0.777431	1.25189	0.777252	0.530104	0.957024	1.80306	2.2123	0.807695	0.570184	3.63595	2.15856	1.05945	0.5512	1.59442	1.10921	0.503004	2.39483	0.824743	2.0575	1.68797	0.853341	1.09792	1.67771	1.13793	3.07548	1.64903	0.855218	1.32985	1.18255
1.1.1.211	1.52631	1.5622	1.19789	0.921897	1.4919	2.42418	2.39498	7.68738	6.97419	0.987513	0.868027	0.862914	1.04506	1.78866	2.02281	1.44576	2.87121	3.21265	0.794749	0.812909	1.174	2.18593	1.34463	0.99701	1.08373	1.47673	13.0304	1.27786	0.965927	1.85609	2.38393	2.15157	14.943	4.29062	1.03163	1.05832	2.3423	1.75075	0.893288	0.823509	0.991083	1.14552	1.6577	1.43781	9.20044	2.98831	3.62804	1.54258	1.29628
1.1.1.213	0.313315	0.0667134	0.167784	0.0879545	0.325543	0	0.261779	0.00567397	0.0508798	0.138419	0.0416912	0.107185	0.0268355	0.500597	0	0.164491	0.29877	0.751484	0.111253	0.0179461	0.101473	0.106649	0.0402362	0.0287376	0.0278741	0.280957	0	3.12109	0.107884	0.180465	0.190896	0.0140004	0.290731	0.220315	0	0.0355849	0.131358	0.348014	0	0.127584	0.0898785	0.22804	0.0254418	0.12397	0	0.00767408	0.0949606	0.29648	0.0153819
1.1.1.215	0.489224	0.188846	0.912095	0.0556397	0.0844025	0.0249468	0.0100541	0.0100203	0.122973	0.466712	0.0943478	0.413975	0.0299825	0.160972	1.73712	1.94904	0.10394	0.0763562	0.943796	0.287899	0.868086	0.256722	0.580829	0.307921	0.43469	1.04633	0.0470379	0.305672	0.184296	0.146221	0.784742	0.276208	0.218063	0.236927	1.21619	0.719651	0.173155	2.06589	0.0261406	0.938252	0.420053	1.37772	0.963144	0.23653	0.265866	1.37941	0.142032	1.35738	0.401343
1.1.1.216	0	0.0811679	0	0	0	0	0	0	0	0	0.047119	0.00449603	0	0	1.46852	0	0	0	0	0	0	0	0	0	0	0	0	0	0	0	0	0	0	0	1.0885	0	0	0.587432	0	0	0	0	0	0	0	0	0	0	0
1.1.1.219	2.05499	3.35596	4.03193	1.47695	2.2123	5.73691	3.26445	4.69053	6.89749	1.98332	1.29947	1.72981	2.10156	3.13102	4.17541	2.52184	3.05112	4.8895	2.00061	1.64311	1.04585	2.42176	2.32875	1.76112	1.40677	4.4935	1.87674	5.3344	2.13831	0.757657	4.90148	2.2001	1.11866	4.78233	2.46265	1.02958	5.10961	6.41485	6.19565	1.41633	1.36071	2.33897	1.03405	1.63623	3.37169	4.42281	2.66934	3.16584	4.60139
1.1.1.22	18.6188	22.6761	26.5818	22.0775	26.564	50.9015	21.7936	50.4077	49.0855	18.7123	19.0239	17.5256	19.0005	33.6312	42.7352	23.9319	27.6357	28.6635	20.3712	17.9239	17.1684	23.5837	21.2783	14.9736	18.4212	29.8831	49.3529	35.705	17.5829	46.3772	28.6371	24.7229	59.8246	34.8378	47.755	14.0832	31.4733	37.6328	30.6009	28.333	14.94	26.0216	25.3056	40.1498	52.4017	34.8302	18.1238	34.5145	21.3363
1.1.1.225	0	0	0	0	0	0	0	0	0	0	0.00856623	0	0	0	0	0	0	0	0	0	0	0	0.00902513	0.00229763	0	0	0	0	0	0	0	0	0	0	0	0	0	0	0	0	0	0	0	0	0	0	0	0	0
1.1.1.23	8.19968	8.09541	8.67944	8.80848	7.43071	10.373	10.5075	11.6701	11.17	7.09345	5.81929	4.64853	5.05404	10.8186	11.6158	7.92908	17.0604	11.0462	5.1103	5.97331	4.96995	5.94994	7.72457	5.11335	7.31753	8.23327	7.94456	7.60621	5.84382	3.94669	6.24168	5.84169	7.62163	12.2357	12.6434	4.79943	8.73846	13.2112	9.49595	9.14189	5.68147	7.84312	7.40468	9.44561	12.3684	7.58629	8.79977	8.55311	6.36948
1.1.1.234	0.2	0.00112503	0.0520615	0.0629023	0.144385	0.0123748	0.22642	0.0966532	0.0674244	0.175897	0.0774442	0.0549062	0.00796668	0.412507	0.0488597	0.0633641	0.148502	0.282482	0.0269258	0.0320153	0.0333178	0.202812	0.0334472	0.0273261	0.0395712	0.0252789	0.0461559	0.072235	0.114933	0.0486509	0.192065	0.0250811	0.189735	0.0670094	0.132389	0.00426427	0.293689	0.232067	0.207671	0.00198329	0.0257123	0.0348679	0.0148857	0.0707872	0.461665	0.0544041	0.121397	0.107536	0.016401
1.1.1.239	0.130336	0.248897	0.0721101	0.202736	0.256611	0.174385	0.020152	0	4.64165	0.121896	0.308084	0.144542	0.544418	0.122861	0.421173	0.256301	0.242711	0.0365225	0.501222	0.203535	0.220658	0.118496	0.171276	0.246452	0.0734028	0.0777953	0.00526915	0.874962	0.337301	0.0329487	0.122651	0.112184	0.0976377	0.485347	0.0729621	0.124796	0.39797	0.0895154	0.0273829	0.266953	0.317112	0.228429	0.152163	0.0268048	0.0150082	0.0468348	0.0519723	0.1334	0.172204
1.1.1.24	0.124402	0.0825521	0	0.0193535	0.081807	0	0.0865813	0.16087	0.154295	0.00792188	0.0171563	0.00401072	0.0034974	0.0202204	0.39086	0.158277	0.0305427	0.084616	0.0619019	0	0.0424283	0.0290457	0.0271055	0.00525885	0.0064742	0	0	0.0339583	0.0894315	0.0131507	0	0.0528222	0	0.031803	0.182348	0.011322	0.0468444	0.0275797	0	0	0.0614457	0.00458068	0	0.211536	0.00792976	0.109599	0.0442214	0.0653556	0.0469474
1.1.1.243	0.012353	0.0590863	0.0481213	0.0182179	0.0428004	0.0541551	0	0	0.0281684	0.0522797	0.0212916	0.00996266	0	0	0.0739986	0.0311998	0.250184	0.0161578	0.0192035	0	0.0238809	0	0.00448744	0	0.0190639	0.00624628	0.0807559	0.0105367	0.0495984	0	0.0062505	0.0655519	0.169415	0.0131573	0.837359	0	0.0443994	0.646653	0	0	0.00454945	0.0284397	0.0121009	0.0254105	0	0.0170048	0.0168543	0.146001	0.00606716
1.1.1.245	0	0	0	0.00433856	0.00960784	0	0.0376783	0	0	0.000749446	0.00973478	0.00640377	0	0.0236016	0.00469628	0.0374412	0.013	0	0.0102874	0	0.0170601	0.0926912	0.00320603	0.00538159	0.00326699	0.0196272	0	0	0.00708786	0.0171314	0	0.0194504	0	0.00375712	0	0.00134912	0.376347	0.00743395	0	0	0	0.00162458	0	0.0314525	0	0	0.00320855	0	0.00346501
1.1.1.25	10.9514	11.2162	12.1886	7.69635	16.1394	32.0357	19.5565	41.615	36.2016	9.22361	9.03701	8.31046	10.7797	14.4379	22.6899	13.4393	16.112	20.3838	10	9.70464	9.60694	12.0004	9.9972	7.6998	8.19613	14.4978	52.3843	15.5531	9.82456	25.8993	16.9047	12.8538	44.1046	21.0072	26.8274	7.34233	18.3421	17.2631	16.3698	10.8477	10.0744	13.371	9.15564	21.2448	44.326	20.4847	9.6908	12.67	11.2032
1.1.1.251	0.00711025	0.0052667	0.247415	0.0506143	0.0039171	0	0.00208959	0	0.0255818	0.0178755	0.08954	0.0468346	0.0154309	0.0272857	0.0113908	0.0166693	0.00324362	0.00604336	0.00205426	0.00786351	0.00714181	0.0165127	0.0980805	0.0355615	0.0300948	0.0259574	0.00217098	0	0.0115594	0.000911245	0	0.00754522	0.00793093	0	0.00240799	0.0100734	0.00158303	0.101495	11.6007	0.0496841	0.00925175	0.00242731	0.00770369	0.00453387	0	0.0036371	0.0168103	0.0589054	0.0172027
1.1.1.252	0.0988104	0.00829437	0.0765414	0.311894	0.0308916	0	0	0	0	0.0264121	0.00242297	0.0796902	0	0.183405	0.0138494	0.00525588	0.00638535	0.0340074	0	0	0.00804591	0.017349	0.0113367	0.0028845	0.00145627	0	0.017006	0	0	0	0.0473652	0.00617285	0	0.0166197	0.114354	0.00397857	0	0.0688535	0.0099382	0.0405466	0.0153245	0.0191637	0	0	0	0.0143199	0.137181	0.00683172	0.0153276
1.1.1.26	1.66087	0.811695	1.16321	0.989417	1.6225	4.05554	1.9392	6.82551	7.8106	2.19169	0.944436	1.12191	1.2476	2.7607	2.09094	1.05398	2.07638	2.24438	1.23843	1.36916	0.625585	1.47533	1.06052	0.826026	0.528425	2.63315	1.50648	0.968896	1.06311	11.4557	3.13392	2.01135	13.9652	2.29741	3.37058	0.815586	2.21921	3.74371	0.418382	0.726855	1.50759	1.10928	0.735367	5.62115	1.94583	1.97954	0.798445	1.47485	1.17863
1.1.1.261	1.67703	1.76719	2.34088	3.92477	2.23889	5.70538	5.00317	3.78151	11.4274	1.80967	1.98334	1.88491	1.24305	2.92158	5.62636	2.06446	4.77822	2.55944	2.60704	2.232	1.43962	2.29101	2.27329	1.07267	1.59827	2.76038	2.11989	3.73954	1.93309	1.85428	3.76407	3.48816	8.89331	4.97183	3.08335	2.02082	4.21922	4.25401	1.58784	2.97407	1.54474	2.96867	2.41922	1.88727	2.63532	3.57229	2.41615	3.28439	1.87644
1.1.1.262	2.50412	6.57438	2.72756	2.99446	4.5636	9.17204	4.99402	15.0631	21.5071	2.15264	1.5324	1.37378	3.29617	4.66701	6.66864	3.8414	7.1209	5.93808	3.27755	1.60091	1.89123	3.62961	1.92205	1.142	2.22238	4.47299	18.3085	6.29127	3.37808	2.45271	4.27349	5.20564	18.2749	6.75356	6.96374	1.72016	3.95665	9.87645	14.0326	1.20955	1.89073	3.37468	1.59615	7.2729	11.254	5.76448	2.44278	4.0935	3.83904
1.1.1.263	0	0	0.00263481	0.00149606	0.000753288	0	0	0.167396	0.0017349	0	0.000524658	0	0.00218175	0	0	0.000768812	0	0	0	0.0219778	0	0	0	0	0	0	0.0720719	0	0	0	0	0	0	0	0	0.00523246	0.00546187	0	0.0188852	0.000659099	0	0.0014016	0.0022359	0	0.0147041	0	0	0	0.000747354
1.1.1.264	0.0931803	0.161547	0.0434505	0.0660917	0.295077	0.260054	0.0593838	0.835024	0.0264651	0.137436	0.310616	0.110365	0.34383	0.0212465	0.012551	0.0752877	0.0555322	0.480546	0.120195	0.276358	0.0482219	0.051326	0.486121	0.0413036	0.0831055	0.0560067	0.577503	0.121438	0.218341	0.0186086	0.0527338	0.0378165	0.0470923	0.228323	0.00680574	0.0793492	0.0317766	0.0592884	0.106532	0.0545794	0.122407	0.0447683	0.0924713	0.06355	0.24997	0.611994	0.0328405	0.00683172	0.0603251
1.1.1.267	6.48709	7.45677	9.70174	11.1957	7.0011	13.2033	6.24154	13.4518	25.1649	6.47158	5.53928	6.28083	6.768	12.2198	13.7648	6.96415	13.4799	12.1873	6.35048	6.99532	5.49745	7.67382	5.7248	5.0488	6.43702	9.35139	10.0294	8.6092	6.6628	28.2756	12.3819	7.29916	9.22237	10.5459	19.1425	5.74308	13.9734	15.0597	16.4214	7.70073	6.37638	6.54009	5.97784	19.568	19.3773	9.80949	7.19271	8.96963	5.71593
1.1.1.27	5.21572	9.90537	7.49163	5.86812	7.28615	12.482	9.402	11.0857	10.2384	5.69857	3.47328	6.85486	8.2837	9.96047	17.008	7.60081	5.05356	8.63162	5.47648	5.91715	6.72055	5.21816	7.68862	4.6445	6.53542	6.71734	5.68776	5.80751	5.2714	10.6265	11.8883	5.88499	9.74237	9.58731	6.78369	3.47918	8.98586	10.0202	6.79988	7.19182	6.6725	7.92883	5.94448	9.5444	13.6178	11.1458	13.6863	7.95426	5.57487
1.1.1.270	0.317008	0.14176	0.0703496	0.0620319	0.441892	0	0.314182	0.0566559	0.00605636	0.177121	0.3242	0.128527	0.774189	0.00958029	0.25103	0.212689	0.338789	0.717386	0.166696	0.190795	0.144067	0.244852	0.202256	0.400137	0.543158	0.209786	0	0.0744297	0.27235	0.0630773	0.121181	0.170925	0.0831609	0.595747	0.589957	0.0621229	0.0830634	0.126319	0.329864	0.478626	0.273803	0.243598	0.176717	0.0899091	0.0882368	0.414039	0.206046	0.627637	0.265182
1.1.1.271	3.4343	2.97398	7.65081	4.94856	5.39287	12.6486	3.13309	9.45978	17.913	2.24968	2.86955	3.08831	4.07074	3.94864	5.99481	4.33853	4.18452	10.0402	3.22662	3.34826	2.65478	4.92406	5.2173	3.20334	2.88084	4.8984	3.73716	4.93479	3.82521	4.31709	5.6022	5.26401	7.19284	6.83819	6.21456	4.26987	8.40756	6.0863	3.8923	3.12365	4.35155	4.00935	4.01151	9.39611	7.0992	8.03585	7.54426	5.35622	4.37302
1.1.1.272	0.00179831	0.0271883	0.00978474	0	0	0	0.0522398	0	0	0.0106913	0.0127349	0.0146428	0	0.0366221	0.00129838	0.0274885	0.0214657	0	0	0	0.000754304	0.00273961	0.0470905	0.01906	0.0103263	0	0	0.00166369	0.00313288	0.0156926	0.0049976	0.00159263	0	0.0020701	0.0195808	0.00623768	0.000986285	0.058456	0	0.0462868	0.00552252	0.0320711	0.00718875	0	0.0154338	0.00267546	0.0035357	0.0191506	0.00190915
1.1.1.276	0.172548	0.183772	0.338107	0.0503899	0.39086	0.00973609	0.193785	0.0432955	0.0698374	0.186232	0.442468	0.0987564	0.231781	0.120927	0.168357	0.145508	0.253911	0.0317638	0.299276	0.205393	0.0767946	0.481572	0.236854	0.0980232	0.187197	0.39069	0.00291725	0.0369907	0.262734	0.0324787	0.0934565	0.0815516	0.0842614	0.182751	0.20639	0.102787	0.394033	0.139988	0.155364	0.253022	0.199218	0.204053	0.174752	0.273853	0.00316217	0.14954	0.239949	0.0942904	0.462225
1.1.1.28	2.70136	4.56925	5.03898	2.8034	4.03275	10.7607	7.21631	9.05697	6.48696	3.27379	3.39911	2.00613	3.60851	3.56446	8.20242	3.08675	5.37726	5.58221	2.5652	2.7473	2.96821	3.49361	5.81886	2.74496	2.78154	4.43436	4.17244	7.89767	3.45188	2.76501	5.7885	5.01138	3.7283	7.92003	6.07286	3.69242	3.32501	6.73104	6.11116	3.1508	2.90675	4.28224	3.47403	2.78052	10.8076	4.86927	2.5297	5.73176	2.99242
1.1.1.281	1.24443	0.884707	1.58417	1.42407	0.820967	2.82356	0.56559	2.46216	4.05898	1.8457	0.618629	0.829144	0.536769	2.9238	1.87792	1.59116	2.19054	0.799116	0.885906	0.510999	0.551198	1.215	0.255211	0.465475	0.951029	1.44479	4.10034	0.378331	1.11008	0.239935	2.66166	2.04793	2.57235	1.46386	8.78907	0.348517	0.524472	2.75377	0.367806	1.35428	0.323236	1.74733	1.89523	0.754434	3.23923	1.26199	0.673406	1.78839	1.42726
1.1.1.282	0.0840504	0.447774	0.112297	0.0768973	0.098037	0.14504	0.19349	0.292769	0.0347295	0.0751496	0.264709	0.0679536	0.0605203	0.364396	0.302671	0.0508325	0.496079	0.592303	0.218429	0.112508	0.413803	0.0917684	0.0479548	0.0330299	0.0647719	0.174161	0.0173904	1.25089	0.0428716	0.0228099	0.966308	0.0197328	2.87565	0.168658	0.219989	0.0813808	0.268734	0.126202	0.889072	0.0866476	0.115178	0.137331	0.456286	0.401551	0.0714894	0.219216	0.145392	0.477857	0.316953
1.1.1.284	2.66332	2.93034	3.30846	2.58527	5.47203	8.14733	3.84662	10.9806	9.5162	2.86774	2.27079	2.45909	2.1442	3.8833	6.21404	2.71133	4.96128	5.24048	2.94561	2.02921	1.94144	2.8278	1.9864	2.10209	2.44299	3.26814	19.42	2.79826	3.0652	4.81826	2.58598	4.00691	18.4586	5.13997	13.1373	2.34432	9.40624	10.3109	3.18773	4.42375	2.13471	3.58694	2.07315	7.33089	12.946	4.2738	2.6476	3.19346	3.12115
1.1.1.285	0.062436	0.00718588	0.22148	0.0812154	0.0888606	0.177358	0	0.164308	2.6718	0.025206	0.0271486	0.339383	0.0200258	0.0547733	0.00819547	0.0426761	0.0351619	0.0435972	0.0124761	0.0676559	0.064485	0.106009	0.0549598	0.0590172	0.131952	0.104333	0.0914072	0.642682	0.119899	4.42294	0.0273048	0.120904	0.00870885	0.068608	0.14728	0.0725296	0.881963	0.130306	0.01648	0.0235538	0.0836173	0.0022553	0.0342635	3.14447	0.162438	0.0998107	0.0313746	0.0925098	0.12436
1.1.1.287	0.017997	0.0974423	0.42808	0.0861864	0.397305	0.561372	0.213062	0.0803021	0.553116	0.24679	0.102933	0.0872151	0.0987603	0.198402	0.381053	0.273662	0.240784	0.116271	0.0508778	0.102135	0.0902008	0.105628	0.11006	0.0797995	0.0718397	0.283769	0.716558	0.0713737	0.102485	0.0547802	0.238814	0.127196	0.575486	0.155213	0.0645341	0.122262	0.106643	0.0806829	0.0959063	0.069559	0.0747833	0.0464375	0.0612094	0.0770948	0.940649	0.478697	0.0996098	0.367305	0.0626623
1.1.1.288	0.0970605	0.0274365	0.286895	0.0126077	0.138276	1.86853	0.0556313	0.0423032	0.0034067	0.0496216	0.0050701	0.020115	0.0622392	0.0501893	0.0218976	0.0180112	0.0306191	0.00587146	0.0103681	0.00685719	0.0198366	0.0700822	0.0223769	0.0381199	0.0223223	0.0134858	0.344711	0.016578	0.0469599	0.00414376	0.0653748	0.0297234	0.155887	0.0281563	0.0150689	0.00448118	0.0579836	0.148729	0	0.0090716	0.00275617	0.0344347	0.00292699	0.0533251	0.132799	0.0133201	0.0319912	0.0922191	0.00734445
1.1.1.289	0.0876678	0.0101308	0.0869369	0	0.196807	0.389338	0.0185656	0.00419259	0.593051	0.0219623	0.0258132	0	0.0133219	0.0757591	0.514012	0.361936	0.0561945	0.0601531	0.239633	0.0515999	0.0129302	0.380454	0.0683769	0.0491209	0.135574	0.167642	0	0.0144305	0.730467	0.0032613	0.10665	0.139846	0	0.0784576	0.151779	0.0875233	0.161295	0	0	0.0345308	0.0623372	0.220165	0.0868816	0.833834	0	0.0239077	0	0	0.0378365
1.1.1.29	4.82413	5.52571	3.95935	3.59923	6.55569	9.63364	9.13774	14.4555	16.958	4.06502	5.32011	3.06269	5.11969	5.64349	10.7956	5.72747	10.4573	8.38572	4.98459	5.38333	4.39821	5.34383	4.69382	2.89041	3.75129	7.71487	17.6611	15.9876	4.51855	8.98944	7.65535	7.30023	18.4949	7.5134	7.41715	3.32331	6.05379	8.31481	6.4375	5.33074	3.69928	5.9769	5.23855	10.1579	21.8123	9.01814	3.3287	7.10233	4.16204
1.1.1.290	1.68205	1.63129	3.04843	2.01024	2.06893	17.251	3.82615	6.32433	3.93052	1.95784	1.30721	1.29186	2.28903	3.4483	2.9322	1.3607	1.83922	4.81687	1.82647	1.86255	1.11744	2.28552	1.09686	0.977037	1.54732	2.75747	10.9967	3.69228	1.59868	1.92749	3.94025	1.71136	19.3241	3.33187	4.0216	1.15682	2.25687	2.60252	3.71063	3.2383	1.28646	2.18001	1.9053	2.89356	2.71742	3.08178	1.52044	1.80163	3.03232
1.1.1.291	0	0	0	0	0	0	0	0	0	0	0	0	0	0	0	0.0263213	0	0	0	0	0	0	0	0	0	0	0	0	0	0.00200474	0	0	0	0	0	0.00110575	0	0	0	0.00125229	0	0	0	0	0	0	0.00131488	0	0
1.1.1.292	0.00591368	0.00405894	0.0011677	0.0256642	0.00520453	0.0056718	0	0	0.00589865	0.00281628	0.00185538	0.0484188	0.00126277	0	0.00442924	0.200737	0.0843002	0.561118	0.0405581	0.0012579	0.0357786	0.004666	0.070985	0.000747976	0.031914	0.626748	0.00431934	0	0.0583249	0.0709524	0.00729342	0.0144466	0	0.00143655	0.034016	0.0901051	0.47132	0.00311343	0	0.00520689	0.0398854	0.0021024	0.00649088	0.0136111	0	0	0.0122491	0.0042244	0.190596
1.1.1.294	0.254288	0.353652	0.910077	1.38889	0.134428	0.0458142	0.0570207	0.0600798	0.188536	0.448532	0.0321281	0.294272	0.0253545	0.840088	1.17284	1.91	0.315727	0.0728369	1.3284	0.0977037	1.02386	0.227521	0.925784	0.20798	0.244294	1.40406	0.0131389	0.0237165	0.0961972	0.0985007	0.728103	0.300826	0.211991	0.208903	1.37807	0.0683447	0.234603	0.951121	0.0714176	0.516716	0.736222	1.18748	1.19176	0.193031	0.118132	1.05066	0.0852594	2.12721	0.126649
1.1.1.298	0.0927515	0.10352	0.0600079	0.0577546	0.180255	0.00156202	0.032427	0.0532738	0.00170335	0.0400485	0.0260516	0.0370448	0.0840964	0.269131	0.31664	0.00144677	0.0164729	0.0367396	0.12425	0.0139724	0.0121331	0.0446701	0.0264472	0.047974	0.0195464	0.0320078	0.00732705	0.00121532	0.0134647	0.0092851	0.000720942	0.0234659	0.0213452	0.0830545	0.178571	0.0174115	0.0107082	0.10624	0.142624	0.00591991	0.0151105	0.0331669	0.0517712	0.160592	0	0.190576	0.0224284	0.0108472	0.0168902
1.1.1.3	13.3624	15.6868	15.7661	19.7734	14.3717	16.5596	11.4113	45.6741	24.353	8.13042	9.6623	8.13302	9.4366	16.8995	19.4393	12.8769	18.1	21.5091	9.18302	12.3411	7.92026	14.7111	9.51661	8.71496	8.76897	11.8751	47.8961	17.411	11.6082	31.2244	14.3799	13.5117	64.8415	21.0599	27.5157	8.02243	27.8545	30.826	29.5841	16.2202	8.27932	13.6213	10.1824	23.6586	57.3802	17.5505	13.5433	23.271	10.034
1.1.1.30	1.24032	1.27032	2.28844	1.33432	2.15446	0.78054	1.03046	1.89525	5.04739	0.913868	1.21019	0.869184	0.337695	1.84846	3.02353	2.00972	4.14555	3.11427	1.33523	0.47692	0.71531	1.04431	0.500588	0.460377	1.06189	1.39565	3.03989	0.685844	1.16008	2.62186	1.35025	1.65597	0.882079	2.13719	1.43623	0.526907	2.92405	7.66637	0.641014	0.65291	0.976146	1.637	1.79294	3.70883	0.29632	2.054	3.64224	1.62895	1.41266
1.1.1.300	1.46785	1.57359	2.06946	3.62916	1.23834	3.94626	1.83177	1.91369	5.83114	1.67247	1.00263	0.986203	0.589805	1.81405	2.36596	1.86103	1.09514	1.92857	0.804811	0.956549	0.686438	1.34074	1.29547	0.942431	1.03137	1.69843	2.66804	1.53735	1.81202	3.852	1.28995	1.33875	2.32259	3.03124	8.96629	0.880201	1.71335	2.50582	2.23676	1.49902	0.91871	2.85716	1.86578	5.7569	3.9705	1.45831	2.035	2.73679	1.41754
1.1.1.301	0.19188	0.00308281	0.124321	0.0635484	0.121355	0	0.103911	0.00261338	0.00335939	0.141792	0.0753647	0.0628886	0.0219563	0.158886	0.00612358	0.0238542	0.0663075	0	0.0279099	0.016914	0.0285405	0.115865	0.0409498	0.0333252	0.0169713	0.0111985	0	0.012873	0.0443214	0.0172177	0.145287	0.0423458	0	0.0377407	0.0165011	0.0109993	0.129808	0.163472	0.0201407	0.0294138	0.0178259	0.0215464	0.00868613	0.0271463	0.0208947	0.069162	0.058899	0.00168976	0.00790157
1.1.1.302	0.208929	0.186215	0.295482	0.313648	0.437831	1.04575	0.162922	0.123891	2.43885	0.0744879	0.0685632	0.0559716	0.125087	0.0576836	0.462657	0.241386	0.223139	0.492669	0.0656985	0.0428139	0.131671	0.198394	0.102759	0.0777512	0.109293	0.515784	0.0121213	0.0681407	0.129698	0.283196	0.100694	0.0449268	0.00584385	0.47465	0.208874	0.223467	0.693118	0.529159	0.033515	0.0693732	0.184403	0.249733	0.136993	0.227177	0.0561894	0.277286	0.0827995	0.214463	0.320893
1.1.1.303	0.240199	0.718858	0.254763	0.484219	0.960859	2.7834	0.288002	1.07867	1.08385	0.358827	0.394309	0.258867	0.25094	1.13306	0.593941	0.479347	0.533372	0.78218	0.575009	1.2358	0.270314	0.816192	0.522533	0.158456	0.547864	0.385619	1.68599	0.649927	0.336096	0.315837	0.506969	1.09436	0.336306	0.938618	1.89257	0.365918	0.588	0.891349	1.03282	0.969433	0.476251	0.659732	0.353597	0.270922	3.41651	0.637244	0.363441	0.596349	0.332872
1.1.1.304	0.917271	0.99801	0.805918	0.448483	1.05472	2.15686	0.972349	2.65138	1.02946	0.724627	0.620227	0.237302	0.404073	1.14597	0.929532	0.295462	1.84505	1.73818	0.537994	0.801614	0.562668	1.55114	0.3179	0.311323	0.576379	0.65942	0.174945	1.35537	1.73473	0.264836	1.24618	1.37497	2.35628	1.79624	1.12054	0.42111	1.12076	0.795449	0.404387	0.591763	0.387539	0.926679	0.683467	2.46992	0.429873	1.81427	0.452721	1.81379	0.959576
1.1.1.305	0.599101	0.140326	0.195024	0.261443	1.56528	0.285365	0.124708	0.00686187	0.0894418	0.385707	0.247877	0.742642	0.403689	0.101018	0.620416	0.197899	0.424176	0.668053	0.381236	0.305071	0.410882	0.255719	0.288136	0.379884	0.619418	0.288658	0.415064	0.0245071	0.123832	0.287934	0.658052	0.177697	0.0599753	0.515721	0.269188	1.04682	1.8231	0.698175	0.0641754	1.18311	0.493792	0.657999	0.38513	0.887965	0.833792	0.210228	0.548417	0.51753	0.845978
1.1.1.306	0.0229216	0.282681	0.141334	0.0339809	0.048498	0.0329844	0.187516	0.281966	0.0312281	0.156646	0.0848372	0.293876	0.112195	0.0848095	0.10749	0.125673	0.0353232	0.458146	0.154376	0.0251387	0.0835886	0.0718067	0.0961357	0.391859	0.531653	0.053006	0	0.568205	0.0431327	0.0177261	0.618443	0.0508568	0.122569	0.0647846	0.170676	0.0567211	0.0115536	0.050714	0.0670168	0.637085	0.159934	0.0824139	0.0369059	0.500983	0.0443069	0.0229556	0.124718	0.0355486	0.0422187
1.1.1.307	0.0333172	0.0540623	0.0406779	0.0170958	0.0244271	0.0137397	0	0.018657	1.69704	0.0132968	0.0658588	0.1149	0.0318865	0.0489276	0.112241	0.0408659	0.0132207	0.0930568	0.0710923	0.0428784	0.030659	0.0147305	0.0480955	0.107636	0.0424069	0.00372119	0	0.0377576	0.0212747	1.55898	0.134858	0.0166435	0.0225216	0.189403	0.0118625	0.0448859	0.0272099	0.127501	0.008762	0.362421	0.0121251	0.00993223	0.0533296	1.53219	0.00367299	0.396224	0.0529977	0.0186055	0.0250296
1.1.1.308	0.26568	1.30321	0.309429	0.189469	0.222261	0.172975	0.188391	0.17662	0.343367	0.399332	0.211666	0.227696	0.294588	0.423921	0.227061	0.254561	0.76524	0.352966	0.182329	0.398581	0.374135	0.334965	0.566528	0.605753	0.430043	0.285762	0.272639	0.151361	0.576711	0.233912	0.131834	0.297189	0.0219524	0.213795	0.279682	0.205325	2.32373	1.07307	0.915649	0.44476	0.330633	0.504225	0.171249	0.21755	0.211391	0.273906	0.21966	0.334364	0.438568
1.1.1.31	3.01275	3.10086	3.25975	2.92764	4.27188	5.19748	4.73771	15.2129	6.10078	1.8538	1.34518	3.05062	1.30646	4.57371	6.73944	2.45965	3.69413	5.89936	2.10304	1.98347	1.49391	2.92041	2.26602	1.18062	2.1365	4.04423	10.0243	5.01494	2.45252	8.54075	4.19159	2.79143	6.9832	6.67292	4.67758	1.77994	3.23515	4.44527	1.91477	2.47	2.11278	3.79032	3.5702	22.2272	16.5451	7.6415	3.05075	2.78861	3.94358
1.1.1.310	0.0413128	0.132489	0.0417259	0.103867	0.289016	0.0417954	0.0570754	0.293286	1.01255	0.0361432	0.072937	0.068015	0.850629	0.0355539	0.906778	0.104251	0.011497	0.142842	0.0550777	0.151045	0.0318466	0.151919	0.0568191	0.0631484	0.162692	0.0228378	0.271553	0.0369199	0.0518814	0.0666551	0.162821	0.033304	0.0153496	0.0975747	0.023028	0.0214271	0.181816	0.0486079	0.0580301	0.0671143	0.0309495	0.040143	0.0305234	0.451224	0.567099	0.0233936	0.164473	0.154722	0.068478
1.1.1.312	0.0243395	0.0313465	0.020839	0.011744	0.0258515	0.0282377	0.549978	0.00145343	0.0695378	0.0212011	0.0483496	0.0202544	0.212945	0.00206914	0.0431229	0.0263912	0.0291417	0.00182748	0.0798202	0.0106696	0.170168	0.00586566	0.00822111	0.0221401	0.0208874	0.0653656	0.023044	0.0148789	0.00984302	0.0126711	0.173068	0.182158	0.0129589	0.241568	0.0308476	0.0143112	0.282036	0.00387098	0.382343	0.00823874	0.00744827	0.357044	0.0171216	0.008584	0.166026	0.00469395	0.0173514	0.0172792	0.0119713
1.1.1.313	0	0.00991022	0.00264679	0.0157018	0.00606054	0	0	0.00627491	0	0	0.00888579	0	0.00877326	0	0	0.0154601	0	0	0.00237691	0.00133531	0	0.0448951	0.017201	0.0176139	0.00329689	0.0429336	0	0	0.00230522	0	0	0.00999629	0	0	0.0112162	0	0.00366335	0	0	0	0.0157779	0.00491833	0.00304218	0	0	0	0.0445423	0	0.0120256
1.1.1.315	0.0500208	0.0125739	0.00520975	0.185368	0.0235848	0.0131938	0.0382253	0.0940817	0.0521573	0.0451015	0.0330201	0.27732	0.0732273	0.101598	0.0286749	0.0952069	0.00427955	0.00881172	0.0112016	0.220088	0.0670849	0.0317507	0.0281156	0.015719	0.0737743	0.0390585	0	0.432301	0.0216969	0.0939445	0.0192345	0.0131702	0	0.00835408	0.0454476	0.0323365	0.00712778	0.141461	0.877905	0.0359569	0.0220544	0.0356452	0.0297036	0.0333021	0.0702732	0.0297728	0.124139	0.0485852	0.0130583
1.1.1.316	0.489439	0.426652	0.675896	0.286576	0.307252	0.6594	0.703754	0.172679	0.2955	0.344833	0.438547	0.680579	0.829301	0.248995	0.468744	0.809979	1.77498	1.02699	0.503572	0.601401	0.517452	0.713413	0.620533	0.462813	0.457627	0.494408	0.943561	1.25898	0.687623	0.384574	0.829623	0.721658	2.0174	0.404443	1.26294	0.594082	2.41453	0.311768	1.60051	0.297488	0.513569	0.522165	0.623355	1.23229	1.23359	0.229327	0.202686	0.698961	0.6432
1.1.1.318	0	0.00676123	0	0	0.00559487	0	0	0	0	0	0	0	0	0	0	0	0	0	0	0	0	0	0	0	0	0	0	0	0	0	0	0	0	0	0	0	0	0	0	0	0	0	0	0	0	0	0	0	0
1.1.1.320	0.225944	0.0740702	0.130369	0.0702602	0.210619	0.94014	0.839698	2.58879	1.04176	0.105215	0.02681	0.109383	0.0434035	0.383809	0.227659	0.0438433	0.482527	0.69438	0.0960391	0.050658	0.0792501	0.275011	0.18405	0.0223587	0.0412453	0.118078	5.09865	0.0884944	0.143479	0.506153	0.271193	0.483154	6.4472	0.690478	1.31413	0.0475365	0.397581	0.113299	0	0.0605772	0.0810751	0.232735	0.0282062	0.353092	0.00448785	0.679937	0.00928593	0.217897	0.258252
1.1.1.325	0	0	0	0	0	0	0	0	0	0	0	0	0	0	0	0	0	0	0	0	0	0	0	0	0	0	0	0	0	0	0	0	0	0	0	0	0	0	0	0	0	0	0	0	0	0	0	0	0
1.1.1.328	0.00054641	0.000435675	0	0	0	0	0	0.00222207	0	0	0	0	0.000522297	0	0	0	0	0	0.00260815	0	0.00127322	0	0	0	0	0	0	0.00561645	0	0	0.00277878	0	0	0	0	0.0100681	0	0.0175401	0	0	0	0	0	0.0476815	0	0	0.00177414	0.0055326	0.00215374
1.1.1.329	0	0	0	0	0	0	0	0	0	0	0.00352475	0	0	0	0	0	0	0	0	0	0	0	0.000929649	0	0	0	0	0	0	0	0	0	0	0	0	0	0	0	0	0	0	0	0	0	0	0	0	0	0
1.1.1.330	0.597393	0.810609	0.214917	0.207802	0.588482	0.703546	0.338842	0.15057	0.374043	0.612713	0.968685	0.183958	0.149271	0.35606	0.436478	0.454669	2.36274	0.926868	0.270339	0.190956	0.507459	0.471894	0.436146	0.186453	0.222809	0.462526	0.459772	0.422779	0.407269	0.237633	0.613291	0.309789	1.46743	0.714767	0.459926	0.184787	0.863994	0.843765	2.18938	0.126997	0.55136	0.484526	0.451177	0.702778	0.182713	0.480868	0.258452	0.176362	0.446646
1.1.1.332	0	0	0	0	0	0	0.00504346	0	0	0	0	0	0	0	0	0	0.0424558	0	0	0	0	0	0	0	0	0.944448	0	0	0.0194416	0	0	0	0	0	0	0	0	0	0	0	0	0.0704621	0	0	0	2.77738	0	0	0
1.1.1.333	0	0	0	0	0	0	0	0	0	0	0	0	0	0	0	0	0	0	0	0	0	0	0	0	0	0	0	0	0	0	0	0	0	0	0	0	0	0	0	0	0	0	0	0	0	0	0	0	0
1.1.1.335	0.903161	2.22075	0.224115	0.264203	1.0027	1.44376	0.38862	1.28759	2.87416	0.410954	0.441042	0.651021	0.754626	0.315721	0.554925	0.276703	1.26473	0.708357	1.64635	0.506755	0.39212	0.503137	0.389302	0.65515	0.495571	0.864876	1.51865	0.228044	1.66843	0.246151	0.645061	1.13623	2.27688	0.724403	0.387902	0.470101	0.428537	1.17271	0.314071	0.56042	0.762133	0.504416	0.599858	0.360044	0.428304	1.05748	0.508178	1.17146	0.683435
1.1.1.336	1.33387	1.41955	2.57024	1.34033	2.30013	4.26546	1.86094	7.21952	12.2922	1.91047	1.78933	3.1481	1.19771	2.95987	3.81815	3.21831	2.83655	1.97738	2.80169	2.98919	1.96783	1.6689	2.41138	1.18524	1.32199	3.42511	4.48418	2.21346	1.77521	20.4695	3.81663	2.65835	7.82406	3.20651	2.83399	1.3076	4.86828	2.43973	7.45793	1.59325	2.63368	2.61766	2.6245	7.85658	9.40816	5.03909	1.10285	4.04786	1.93647
1.1.1.337	0.0497026	0.206427	0.156011	0.0271194	0.0848887	0.0102214	0.173764	0.29295	0.0244147	0.195383	0.0738146	0.0148269	0.0127401	0.130289	0.400694	0.390487	0.594696	0.19032	0.21624	0.00719263	0.0402402	0.176783	0.0492312	0.0225198	0.0383541	0.099332	0.386638	0.0768958	0.126793	0.0950956	0.186017	0.42103	0.361692	0.22598	0.0319249	0.0467906	0.529627	1.89395	0.104021	0.131191	0.100322	0.0972836	0.0889007	0.375429	0	0.215703	0.102259	0.292737	0.090328
1.1.1.338	0.00242081	0.470474	0.0724814	0.053246	0.0107857	0.215574	0.184661	0.0644401	0.0136268	0.0325951	0.026023	0.00974511	0.0673697	0.0405249	0.0514933	0.386775	0.00381253	0.0541097	0.133688	0.0272417	0.260647	0.0457256	0.09299	0.0135058	0.0354458	0.0123107	0.375398	0	0.108484	0.0381476	0.00195284	0.0264478	0.107637	0.0557159	0.0739886	0.0886819	0.0330198	0.0218773	0.0374665	0.0538125	0.255788	0.0912567	0.293451	0.0402831	0.522902	0.0279161	0.0493991	0.0729141	0.15068
1.1.1.339	0.995	0.853647	0.643158	3.10916	1.24503	4.06188	0.413137	2.06976	5.4097	0.599838	0.478512	1.10698	1.48704	1.08109	1.28097	0.7697	0.804249	0.619028	1.73186	0.876817	0.584784	1.23904	0.807784	0.48203	0.801609	0.570853	2.53606	2.45593	1.28716	6.13654	2.66789	2.16588	2.10515	1.61788	5.88699	0.821623	3.58167	1.68464	2.89492	0.698873	0.832021	2.7229	2.5237	1.52389	1.94367	2.05743	0.646108	1.39968	1.84069
1.1.1.34	1.41055	2.08829	2.54629	0.571881	1.22441	1.50603	0.942318	9.49982	1.37289	1.23564	1.76362	0.789884	0.428746	1.65403	2.9623	2.63659	2.29041	2.64993	1.3576	0.670476	0.632754	1.12783	1.07637	0.928817	1.32955	1.1169	11.6338	1.18966	0.92641	1.33734	1.06983	1.52482	21.1686	3.01503	5.37273	0.67805	1.99647	9.71757	0.897055	0.903116	1.39534	0.860727	0.825223	3.10489	9.10763	1.46731	3.13211	4.13829	0.571699
1.1.1.341	0	0	0	0	0	0	0	0	0	0	0	0.0027891	0	0	0	0	0	0	0.00268882	0	0	0	0.00251256	0	0.00213529	0	0	0	0	0	0	0.00282381	0	0	0	0	0	0	0	0	0.00254729	0	0	0	0	0	0	0	0
1.1.1.342	0.382197	0.331438	0.102746	0.194215	0.457773	0.983922	0.130134	0.00932153	0.048861	0.135749	0.195807	0.0640545	0.0404086	0.16628	0.910793	0.196152	0.0641677	0.495329	0.183716	0.00932784	0.0254056	1.21755	0.0931609	0.164589	0.299428	0.742832	0.00995032	0.044554	1.48788	0.121483	0.706244	0.469148	0	0.64386	0.737871	0.366261	0.0244748	0.371756	0	0.0525302	0.140727	0.405979	0.0537632	2.00606	0.605191	0.378525	0.103793	0.311815	0.0377006
1.1.1.343	7.91909	7.77442	8.03954	5.64937	8.78123	18.5882	10.1398	23.7503	11.3455	6.08829	4.87858	4.24447	5.23572	9.49618	16.5239	9.75733	11.2419	13.4498	5.81377	4.8531	5.45804	8.32858	8.25333	5.32017	6.18138	7.91296	13.4848	6.78883	6.98473	18.1724	10.6042	8.40269	40.7709	12.5182	20.5808	4.87891	13.8491	15.8992	7.50512	5.62875	5.7542	9.59576	7.55635	12.0721	39.4693	12.3145	5.84305	9.12147	10.0846
1.1.1.346	2.93678	3.42085	4.66987	3.79992	5.27506	12.5385	6.13505	9.77515	3.97559	3.7152	2.11481	3.71803	2.52677	4.43433	6.61422	2.49384	3.09691	5.81056	3.05601	2.18488	2.2224	4.48584	2.22221	2.49157	2.7934	3.15542	5.05989	3.66088	3.21735	2.11454	6.38263	2.86601	6.478	4.76828	14.5384	1.75651	4.9784	9.68044	4.18209	2.52838	1.75732	3.33826	3.07492	3.76608	7.20153	5.47622	2.75853	5.08811	2.56987
1.1.1.347	0.00327846	0.00560311	0.00162281	0.00310092	0.00405406	0	0	0.0067361	0	0.000398143	0.00322903	0.000753057	0	0	0	0.00948435	0	0.00122134	0.0021403	0.0139789	0.00171725	0.00156302	0.0278392	0.00970451	0.00126409	0.00141993	0.00305294	0.0127786	0.0116594	0.000978389	0.00444464	0.00272215	0.0772222	0.000685122	0	0.00286754	0.0583317	0.00437046	0.00178412	0.00177358	0.0033828	0	0.000914686	0.0058523	0.00987571	0	0.000427807	0.0029162	0.00966125
1.1.1.348	0.0261585	0	0.00251505	0.00285611	0.0316518	0	0	0	0	0.00491824	0	0	0.00277677	0.0282698	0.00386753	0	0	0.0114082	0	0	0.00674594	0	0.00211055	0.00805896	0.0107661	0	0	0.00495569	0.0653517	0	0	0.00949365	0	0.12691	0	0.0177819	0	0.0104974	0	0.00755568	0.0128434	0.0080337	0.00284569	0	0	0	0.0158603	0	0.00285353
1.1.1.349	0	0	0	0	0	0	0	0	0	0	0	0.00281141	0	0	0	0.00528384	0	0.00455966	0	0	0	0	0	0.000966615	0	0	0	0.00297341	0	0	0	0.0156496	0	0	0	0	0	0	0	0.00301987	0	0	0.00398396	0	0	0	0	0.00228935	0
1.1.1.35	5.33638	7.25056	6.6937	6.42275	7.22958	32.7594	9.2785	23.9528	20.5317	6.58061	5.29159	3.82203	3.12488	9.07547	10.6132	7.21296	8.22531	10.0212	6.13257	4.84888	4.97436	7.43847	5.23307	4.41405	5.07618	8.63092	14.5859	5.01333	4.51654	6.37635	9.45087	6.82648	20.68	11.8999	14.4324	4.34529	9.12543	14.5128	6.85631	7.62857	5.34935	5.96782	5.64156	8.59893	17.7589	10.1331	7.1493	7.06239	6.41648
1.1.1.350	0.0431526	0.0545255	0.660003	0.0303087	0.619079	0.190839	0.154641	0.19476	0.0550435	0.0526193	0.0593865	0.110119	0.117252	0.0737404	0.293775	0.0345896	0.146218	0.205402	0.0588044	0.168875	0.0692569	0.101481	0.124035	0.0734091	0.145964	0.101004	0.213118	0.15273	0.55372	0.0181769	0.160217	0.0786092	0.142624	0.0657644	0.0585522	0.0385477	0.150462	0.121749	0.0707304	0.0729683	0.224926	0.125112	0.0933792	0.0740595	0.615505	0.0769693	0.0862346	0.141531	0.0766921
1.1.1.353	0	0	0	0	0	0	0	0	0	0	0	0	0	0	0	0	0	0	0	0	0	0	0	0	0	0	0	0	0	0	0	0	0	0	0	0	0	0	0	0	0	0	0	0	0	0	0	0	0
1.1.1.354	0.0262	0	0.00529358	0	0.0640363	0.00975126	0	0.00278108	0	0.131622	0.0199704	0	0.011398	0.000841114	0.00275331	0	0.00476354	0	0.0251996	0.0100761	0.010801	0.00114775	0	0.0349439	0	0.0376596	0	0.00834207	0	0.00884387	0.0760629	0.00112388	0.0134143	0.0741848	0	0.00422194	0.0321164	0.0254236	0	0.00119237	0.0178514	0.0423601	0.00202586	0.0452344	0.00121622	0.00663627	0.00125197	0.00362481	0.00240512
1.1.1.356	0.00370038	0.0498379	0.00774276	0	0.00212975	0	0	0	0	0.0182209	0	0	0.00411226	0	0.00198901	0	0	0	0.00446343	0.00133531	0.00503939	0.00611943	0.00108543	0.0306402	0	0	0	0	0.00119983	0	0	0	0	0.00159125	0	0	0	0	0	0	0	0	0.00210716	0	0	0	0	0	0
1.1.1.357	0.322265	0.0878519	0.620409	0.139344	0.327215	0	0.27739	0.0462722	0.0793636	0.18225	0.09958	0.151961	0.0625764	0.5541	0.0165014	0.217266	0.29877	0.763761	0.125014	0.225352	0.128419	0.153286	0.135281	0.0527803	0.0466177	0.290882	0	3.12487	0.132342	0.197826	0.194997	0.0205686	0.290731	0.237384	0.371033	0.0517532	0.132427	0.483689	0.0221627	0.178316	0.122056	0.242222	0.035754	0.131311	0.0189244	0.0254502	0.124246	0.373283	0.0608211
1.1.1.359	0.00576152	0.00734581	0.00199408	0.000564421	0	0	0.000908042	0	0	0.00389946	0	0	0.000548742	0	0	0	0.00424558	0.00527436	0.000898065	0	0.00311886	0	0.000839196	0	0	0.00174868	0	0	0.050876	0	0	0.000943152	0	0	0	0.00132266	0	0	0	0	0.0532893	0	0	0	0	0.0023803	0.00628499	0	0.00961369
1.1.1.36	0.402373	0.506386	0.414666	0.310105	0.259535	0.106521	0.252753	0.87375	2.35053	0.394215	0.375531	0.222236	0.116042	0.417689	0.490899	0.22891	0.538798	1.02176	0.3444	0.220688	0.21671	0.346028	0.522764	0.327894	0.407862	0.722296	1.54813	0.33412	0.636636	0.599014	1.06417	0.216908	0.78649	0.61275	0.655265	0.478439	1.46341	0.467556	0.847324	0.687896	0.662534	0.610542	0.315709	0.523112	0.452847	0.528893	0.237552	0.2272	0.156727
1.1.1.361	0.0527874	0.148758	0.063032	0.0723207	0.228869	0	0	1.18975	0.720108	0.00770525	0.001884	0.0132092	0.0297511	0	0.242328	0.053097	0.00223318	0	0.00212416	0.0169785	0.00380897	0.0557728	0	0	0.00654253	0.00276291	0	0.00620641	0.0014609	0.00883428	0	0.00817211	0.00250451	0.147338	0	0	0.136315	0.0471011	0.00537879	0.00111448	0.0046921	0	0.0512495	0.193012	0	0.0463492	0.0347342	0	0.00983111
1.1.1.363	5.12682	5.31401	5.51876	4.78528	6.05265	8.88438	9.52791	20.8437	9.95368	4.89742	3.12438	3.97507	2.40276	8.14326	8.36866	4.8443	8.1271	9.96009	3.77378	3.44631	4.60416	6.72559	4.68574	3.18507	2.88442	5.7085	35.7781	5.81589	4.94801	18.9667	7.21442	5.46508	21.0621	9.62327	10.1537	2.54039	7.65654	7.90089	4.67587	3.65488	3.31251	5.29094	5.36762	11.9296	25.3458	6.87716	3.52739	6.51035	4.5698
1.1.1.365	0.007131	0.179801	0.063032	0.135645	0.0435126	0	0.160023	0	0	0.0651257	0.0752502	0.014375	0.472315	0.0632433	0.0207741	0.0753646	0.0383036	0.340111	0.0271463	0	0.0283533	0.00433724	0.0511608	0.0333866	0.0098138	0.05295	0	0	0.0264351	0.0217548	0.0263109	0.0891703	0.168694	0.173535	0.0941651	0.0422035	0	0.0187139	0	0.0195872	0.0902453	0.0312301	0.01557	0.00695257	0	0.0767028	0.033111	0.00683172	0.0203484
1.1.1.367	5.83085	6.75798	7.29598	7.13797	6.10143	15.8325	8.64237	24.302	24.9493	3.82044	3.47722	4.73362	6.43338	7.17677	11.3395	5.27805	7.6389	10.8222	4.55794	4.65274	3.92222	6.59196	5.32761	3.75527	3.06367	7.03248	41.3222	12.7419	6.02842	15.9628	8.92713	6.78269	48.0197	9.42681	9.68373	3.37065	16.229	6.88194	12.7701	3.7579	4.75725	6.23961	3.52025	12.8447	33.7223	9.82242	4.30161	8.20945	6.98578
1.1.1.368	0.173931	0.0251809	0.238385	0.279273	0.0950512	0.453396	0	0	0.302802	0.00549204	0.00976817	0.150165	0	0.107326	0.0253783	0.125952	0.102548	0.0691638	0.0165954	0.0139531	0.0315952	0.0989376	0.0338342	0.0195011	0.00463785	0.122694	0.00667124	0.00348078	0.206031	0.00527563	0.894031	0.0928582	0	0.360912	0.055219	0.189517	0.789907	0.159251	0.00194271	0	0.0219016	0.0694173	0.559774	0.00419241	0	0.744281	0.00185593	0	0.0449635
1.1.1.369	1.39958	2.0358	2.10162	1.14781	2.10762	3.60014	2.28933	8.22544	2.80031	1.55765	2.18675	1.30934	2.7972	1.72071	2.12419	2.28756	4.48519	2.78345	1.13251	1.80429	2.13216	2.8458	1.47212	1.24353	1.61141	3.19165	4.33596	4.39625	1.72383	1.26723	3.48298	2.08335	2.91071	3.04127	3.75101	1.35081	2.56451	3.61036	3.7413	1.83635	1.0104	1.72645	1.91251	2.09124	2.89931	2.14758	1.11985	2.69947	1.57074
1.1.1.37	4.80115	4.58083	5.82299	6.60252	6.10898	17.7694	7.59153	23.7933	17.1519	3.52877	3.2596	5.73306	3.61093	6.21326	14.0431	4.76936	6.60111	8.73792	4.04801	3.49464	3.49693	5.75503	4.64955	3.37934	3.6582	4.42447	17.9373	6.9818	6.12713	15.7477	5.77637	6.76363	14.4531	7.94427	10.5972	3.45961	16.618	7.36831	12.1159	6.67229	3.84389	6.99628	4.70169	9.71607	14.1668	7.57212	5.39158	7.13355	4.24671
1.1.1.370	0.00130032	0.00868592	0.0135813	0.00732387	0.0140317	0	0	0.00536652	0	0.00898165	0.014948	0.010381	0.00690225	0.000824291	0	0.00473868	0	0.0017732	0.0138044	0.144904	0.00868787	0.00786125	0.0113015	0.00782498	0.00752903	0.00686182	0	0	0.00158866	0.00188004	0	0.00442773	0	0.00360978	0	0.0112691	0.0137997	0.0040791	0.00248455	0.0231883	0.00490608	0.00750492	0.00327932	0.00185908	0	0.00373231	0.0320415	0	0
1.1.1.371	0.0565846	0.0711749	0.076218	0.14577	0.0604958	0.156778	0.110103	0.327148	2.48319	0.0978437	0.301196	0.252921	0.429315	0.0285811	0.0190245	0.0540335	0.0356714	0.0646766	0.102659	0.893266	0.048773	0.0454142	0.0944975	0.141164	0.273975	0.0638828	0.786279	0.224729	0.0792108	9.93033	0.0685945	0.0320728	0.0570154	0.041984	0.051493	0.236651	0.50918	0.0332155	0.475487	0.238552	0.274404	0.0946015	0.0599153	1.90333	1.81512	0.0149197	0.106996	0.0559983	0.065475
1.1.1.372	0.0566607	0.0806274	0.0553131	0.117447	0.0708296	0	0.0167386	0.790401	0.0197936	0.208416	0.0190308	0.0362639	0.118132	0.0963916	0.0573407	0.0948854	0.297106	0.0649842	0.0405904	0.0123081	0.0332322	0.086641	0.012005	0.021745	0.0184276	0.0384919	0	0.00450732	0.0260907	0.00479602	0.0074474	0.190415	0	0.00281416	0.0205946	0.00359235	0.00634041	0.944627	0.156408	0.0200067	0.0247647	0.0109643	0.0450161	0.1995	0	0.0279637	0.0221327	0.0729595	0.0623565
1.1.1.373	0.015507	0.0222966	0.0201144	0.0122337	0.0283989	0.0151956	0	0	0.00351711	0.049885	0.212839	0.0575336	0.00889226	0.00469342	0.00205347	0.0255875	0.0114206	0.0242368	0.172423	0.355851	0.00119833	0.0867448	0.01299	0.0425963	0.0138324	0.00591753	0.0252376	0.172128	0.00912646	0	0.0171486	0.0296331	0	0.0112714	0.0198723	0.00521659	0.0323071	0.00838296	0.0103611	0.18269	0.00226709	0.00213425	0.0030354	0.0113916	0.0164433	0.0176713	0.0237055	0.0107109	0.00380471
1.1.1.374	0.20092	0.0807929	0.0539119	0.0672477	0.0610779	0.421048	0.119019	0.00438824	0.0275848	0.114261	0.342897	0.727949	0.290847	0.0417108	0.445327	0.260991	0.0388471	0.120677	0.168282	0.145736	0.196975	0.064701	0.466422	0.216265	0.136808	0.172944	0.0141792	0.120246	0.196738	0.0868176	0.0920636	0.104498	0.0316289	0.0240677	0.0100248	0.145821	0.468021	0.119826	0.256979	0.11838	0.118541	0.0743293	0.458325	0.0196436	0.0541218	0.442669	0.111991	0.159446	0.171171
1.1.1.377	0.0585005	0.012607	0.0420792	0.0255962	0.077664	0.0118896	0.0457303	1.55696	0.375621	0.0473791	0.352856	0.127456	0.0447588	0.112053	0.104727	0.0126784	2.01826	0.0339894	0.046054	0.024055	0.0535502	0.00160916	0.00587438	0.10311	0.0632985	0.0534676	0.0184533	0.0422177	0.0532812	0.00249393	0.101387	0.0411147	0.348297	0.640273	0.00518351	0.0298022	0.0228752	0.179422	0.0834306	0.0319603	0.0459276	0.0225657	0.00540003	0.0595284	0.136058	0.681022	0.0372192	0.107591	0.0324624
1.1.1.378	0.0585005	0.012607	0.0420792	0.0255962	0.077664	0.0118896	0.0457303	1.55696	0.375621	0.0473791	0.352856	0.127456	0.0447588	0.112053	0.104727	0.0126784	2.01826	0.0339894	0.046054	0.024055	0.0535502	0.00160916	0.00587438	0.10311	0.0632985	0.0534676	0.0184533	0.0422177	0.0532812	0.00249393	0.101387	0.0411147	0.348297	0.640273	0.00518351	0.0298022	0.0228752	0.179422	0.0834306	0.0319603	0.0459276	0.0225657	0.00540003	0.0595284	0.136058	0.681022	0.0372192	0.107591	0.0324624
1.1.1.38	4.13032	6.69023	5.81011	4.75823	6.39938	6.58114	7.55629	13.8375	15.7119	4.65849	4.33073	3.92652	3.54725	7.81346	12.4285	6.60019	9.86487	8.40809	4.38911	4.20795	3.15573	6.44096	6.2802	3.08852	3.73745	6.10411	10.5552	10.9311	6.78941	4.852	7.39477	7.98667	19.2182	9.94794	6.58669	4.10224	12.5883	8.39445	10.4589	3.43976	3.31019	6.02224	6.52851	40.9989	9.64767	8.72681	4.52128	7.51616	7.38299
1.1.1.380	0.949537	0.674932	0.899705	0.794807	0.677623	0.823504	0.997085	0.883742	0.35712	0.609827	0.283172	0.513925	0.724485	2.23517	0.762013	1.29739	0.77464	1.60906	0.381484	0.554136	0.516837	0.88583	0.436166	0.532547	0.653689	1.13056	0.664138	1.55071	0.580933	0.442692	0.284506	0.46921	0.235936	1.87735	1.17589	0.543726	3.628	0.620572	1.57345	0.863426	0.561223	0.699582	0.866221	1.2192	0.389239	1.57629	1.66825	0.292029	0.653317
1.1.1.381	0.141686	0.149448	0.408157	0.188843	0.479317	0.0140885	0.108298	0.65765	0.177527	0.186196	0.419244	0.115642	0.11671	0.0269661	0.16506	0.444814	0.252434	0.114308	0.126116	0.488544	0.103875	0.426959	0.298834	0.185364	0.321148	0.240136	4.92936	0.0252858	0.277182	0.310092	0.126844	0.164092	0.590247	0.380862	0.0361832	0.228678	0.694129	0.173936	0.402233	0.0835978	0.204995	0.206882	0.247731	0.0741449	0.11694	0.681594	0.137534	0.79237	0.140108
1.1.1.384	0.47546	0.811773	0.0311327	0.0604679	0.122601	0.077085	0.0973465	0.0974358	0.0548858	0.0659337	0.105485	0.301022	0.0573138	0.611498	0.14622	0.0232181	0.164814	0.117592	0.112893	0.176081	0.0472804	0.0566668	0.0915528	0.14004	0.185642	0.0843493	0.00468117	0.0359287	0.0926477	0.0345218	1.23788	0.0723799	1.01006	0.211445	0.335636	0.224805	0.0843813	0.0270136	0.0529685	0.197029	0.129132	0.187425	0.0824166	0.00776828	0.679575	0.190433	0.0345832	0.316648	0.0994797
1.1.1.385	0.0230046	0.00996537	0.184347	0.005311	0.0953114	0.03212	0.012089	0.360409	0.0348872	0.00392288	0.0037203	0.00145591	0.0119269	0	0.0327727	0.193671	0.0406472	0.0122767	0.0152456	0.0203651	0.0458628	0.0461697	0.010201	0.019363	0.00908353	0.0535026	0.0676395	0.0032566	0.0151756	0.0222823	0.0306365	0.107248	0.00977137	0.0883587	0	0.0471292	0.0140152	0.0744394	0.0156738	0.013182	0.0354684	0.0530696	0.00525775	0.0103103	0.030065	0.0736179	0.0268134	0.0135908	0.0141794
1.1.1.388	0.0063771	0.0864842	0.0275937	0.0106628	0.0378698	0.207506	0.0140801	0.0411153	0.171013	0.0824157	0.00549937	0.0994314	0.0168193	0.0302296	0.0787594	0.0389438	0.024981	0.0333561	0.0340834	0.0616244	0.0208691	0.0464235	0.00433166	0.0826379	0.027383	0.524583	0.00339215	0.0163066	0.0243298	0.206507	0.184393	0.00853355	0.0282705	0.0431554	0.0201384	0.0316381	0	0.37248	0.133743	0.00276223	0.0200523	0.0531269	0.0527469	0.0120366	0	0.00197089	0.0834979	0.0856145	0.100825
1.1.1.39	0.447005	0.641777	0.302854	0.13965	0.42521	1.76765	1.79628	4.91643	2.30946	0.187139	0.0259753	0.161372	0.114356	1.11744	0.543258	0.0864145	0.754321	1.68013	0.213293	0.0615792	0.139182	0.509159	0.181623	0.0739499	0.0277887	0.301934	9.46266	0.269212	0.338934	0.841798	0.642794	1.26696	12.11	1.33755	3.13168	0.0294319	0.77682	0.718287	0.505143	0.193877	0.0966441	0.426264	0.0692586	0.677785	7.44104	1.05208	0.0410129	0.537852	0.56286
1.1.1.395	0.000919906	0	0	0.00503219	0	0.00403396	0	0	0	0.00233616	0.00190308	0	0.00528247	0	0.0136284	0	0	0	0	0.00343827	0.0534272	0	0.00803016	0	0.0194824	0.000930298	0	0	0.0184918	0.00255149	0	0.0345917	0	0	0.00168559	0.0063382	0	0.00221437	0	0.0111687	0.00814113	0	0	0	0	0.00126632	0.0100535	0	0.000903619
1.1.1.396	0.264186	0.0773019	0.00546125	0.0261538	0.214331	0.520138	0.275531	0.350137	0.118383	0.128407	0.0721118	0.104653	0.0451092	0.182623	1.00944	0.00992467	0.178909	0.410595	0.250296	0.139989	0.0625965	0.0838495	0.0871257	0.0364629	0.0946574	0.328794	0.00217098	0.0265129	0.0315621	0.117263	0.495616	0.393108	0.00455365	0.325477	0.54925	0.0130732	0.00261904	0.276271	0.033515	0.395028	0.339676	0.0707552	0.121084	0.377383	0.0769746	0.361301	0.267279	0.438229	0.201677
1.1.1.397	0.000435745	0	0	0	0	0	0.000667356	0	0	0	0.000586663	0	0	0	0	0	0	0.00113087	0	0	0	0	0	0.0004718	0	0	0	0	0	0	0	0.0945976	0	0	0	0	0	0.00306348	0.000806157	0	0	0	0	0	0	0	0	0	0
1.1.1.398	0	0	0	0	0	0	0	0.0739573	0	0	0	0	0	0	0	0	0	0	0	0	0	0	0	0	0	0	0	0	0	0	0	0	0	0	0	0	0	0	0.00552416	0	0	0	0	0	0.0558975	0	0	0.056934	0
1.1.1.399	14.4533	15.2345	15.9814	13.9584	17.8085	34.205	26.3786	45.5663	47.3734	14.3765	11.8645	10.3056	9.96621	15.8638	36.3351	15.2838	24.948	33.0912	11.4957	11.9148	12.012	17.8874	12.9624	9.54825	10.4669	17.9864	29.8707	16.4556	15.4322	22.0774	20.9967	17.9508	57.5172	25.4733	46.0411	9.77515	26.4887	28.9414	18.6627	9.62262	12.5255	17.1776	12.773	66.3025	42.7089	23.0817	15.1782	23.0299	14.6876
1.1.1.4	0.240199	0.718858	0.254763	0.484219	0.960859	2.7834	0.288002	1.07867	1.08385	0.358827	0.394309	0.258867	0.25094	1.13306	0.593941	0.479347	0.533372	0.78218	0.575009	1.2358	0.270314	0.816192	0.522533	0.158456	0.547864	0.385619	1.68599	0.649927	0.336096	0.315837	0.506969	1.09436	0.336306	0.938618	1.89257	0.365918	0.588	0.891349	1.03282	0.969433	0.476251	0.659732	0.353597	0.270922	3.41651	0.637244	0.363441	0.596349	0.332872
1.1.1.40	5.54057	7.72847	7.57478	5.27286	5.75153	13.0956	7.79073	29.706	16.3487	5.00502	4.2452	4.58373	3.79747	13.4385	13.493	6.83859	10.7158	11.4724	5.44801	5.30996	5.64288	7.07142	4.27563	3.05216	4.64237	10.0031	15.783	11.4386	5.87958	9.32173	12.6052	6.44232	28.6487	11.7199	14.8005	3.96621	8.60878	10.5654	6.0572	4.48064	4.38736	8.74169	5.32392	15.5293	13.3562	12.6424	5.4086	9.99959	5.81793
1.1.1.400	0	0.0418248	0.543526	1.70795	0.0275909	0.0773731	0.0209178	0.0284677	0.0252822	0.00173895	0.0113231	0.0132426	0.160808	0.0335352	0.198146	0.0213939	0.0198523	0.0598184	0.126702	0.185499	0.0822459	0.0352747	0.0996734	0.00195625	0.0474632	0.0249082	0.173068	0.0120352	0.125232	0.0573892	0.0145798	0.0209075	0.0495019	0.0240456	0.915366	0.0777567	0.113232	0.609717	0.0376383	0.119836	0.0113507	0.0270508	0.00229688	0.0183157	0.179952	0	0.427794	0.674623	0.00716781
1.1.1.401	0.00628718	3.79901	0.0579959	0.0183063	0.0136756	1.74073	0.0186532	0.016407	0.0121127	0.0181038	0.0238862	0.0106321	0.016178	0.0941543	0.145916	0.0345686	0.0998391	0.00720136	0.0903227	0.0634306	0.0140643	0.092201	0.0851156	0.00908695	0.0527374	0.0655545	0.0719363	0.0583827	0.0115706	0.0163161	0.00903628	0.0170671	0.0337349	0.0851025	0.033395	0.0313101	0.00150015	0.45392	0.00350216	0	0.0195836	0.167414	0.111788	0.040378	0.134891	0.0802637	0.271217	0.0136362	0.447258
1.1.1.402	0.172555	0.110546	0.0786073	0.042012	0.055079	0	0.0609154	0	0.00747582	0.107692	0.0345988	0.0363587	0.0185647	0.0162419	0.171525	0	0.0482553	0.365487	0.0414347	0.0588183	0.0443969	0.0535349	0.0772161	0.0270499	0.0674325	0.0377015	0	0.0555863	0.11235	0.463334	0.0885079	0.0333435	0.0163172	0.277136	1.09519	0.0480868	0.0741703	0.121274	0.052387	0.0282334	0.0535032	0.0906388	0.0820507	0.0193116	0.00965679	0.136677	0.0412834	0.0738861	0.0204435
1.1.1.403	0	0	0	0	0	0	0	0	0	0	0	0	0	0	0	0.00196397	0	0	0	0.00181267	0	0	0	0.00107785	0	0	0	0	0	0	0	0	0	0	0	0	0	0	0	0.0016837	0	0	0	0	0	0	0	0	0
1.1.1.404	0	0.00392659	0	0.00883353	0	0	0	0	0	0	0.0331011	0	0.0199993	0	0.0119617	0	0	0	0.0267914	0.0057412	0	0.00749212	0.01699	0.00498267	0	0	0	0	0	0	0	0	0	0.00131131	0	0	0	0	0	0	0	0.0056701	0.00603015	0	0	0.012368	0	0	0
1.1.1.405	1.43996	2.17606	0.811804	1.00882	2.13244	5.28741	2.395	1.95453	10.0839	0.984421	1.03189	1.87029	1.50202	1.15043	1.55262	1.19013	0.817758	1.88178	1.04371	0.691105	0.892085	0.796415	1.31032	0.935035	2.17282	0.796922	1.93792	1.29144	1.07075	13.5327	1.15288	1.69935	10.296	1.99987	10.2663	1.15185	3.50133	1.44909	1.01981	1.26038	0.915444	1.32434	0.831321	6.96085	1.70926	1.23949	0.710487	1.2107	1.48473
1.1.1.407	0	0	0	0	0	0	0	0	0	0	0	0	0	0	0	0	0	0	0	0	0	0	0	0	0	0	0	0	0	0	0	0	0	0	0	0	0	0	0	0	0	0	0	0	0	0	0	0	0
1.1.1.408	2.12159	3.69585	2.45038	1.1114	1.82922	3.11869	2.0408	2.13087	0.763039	1.77665	1.81627	1.04398	1.98608	3.50481	4.00549	2.35229	2.85424	3.73422	2.08505	1.91852	1.15632	2.69649	1.56875	1.2109	1.66678	1.58475	3.03589	1.49612	1.461	1.36011	1.65535	2.23694	4.45942	3.79956	12.2683	0.918495	5.94566	4.20194	2.36529	1.74548	1.7172	1.44979	1.32798	4.97041	6.41803	1.81035	1.94102	1.89057	2.50988
1.1.1.409	2.12159	3.69585	2.45038	1.1114	1.82922	3.11869	2.0408	2.13087	0.763039	1.77665	1.81627	1.04398	1.98608	3.50481	4.00549	2.35229	2.85424	3.73422	2.08505	1.91852	1.15632	2.69649	1.56875	1.2109	1.66678	1.58475	3.03589	1.49612	1.461	1.36011	1.65535	2.23694	4.45942	3.79956	12.2683	0.918495	5.94566	4.20194	2.36529	1.74548	1.7172	1.44979	1.32798	4.97041	6.41803	1.81035	1.94102	1.89057	2.50988
1.1.1.41	5.60593	2.0013	3.34548	3.37911	2.98783	7.2497	4.56278	6.00941	10.6902	2.55674	2.92275	2.07039	3.15857	3.7944	5.65983	2.10163	4.78508	4.60483	2.41142	1.34781	3.23015	2.71736	5.43918	1.94437	2.95029	2.34956	9.76323	4.83883	2.72067	8.06782	2.5985	3.09678	6.94253	3.89332	4.7645	2.3186	4.24143	2.48041	2.47203	3.34288	2.44166	2.92246	4.23261	5.87976	8.60442	3.24388	3.0778	2.55965	3.74616
1.1.1.410	0.35424	0.438885	0.181114	0.240321	0.304054	0.769621	0.645224	3.27372	0.741147	0.131733	0.0657778	0.122402	0.0391061	0.421608	1.73604	0.0496233	0.698415	0.478158	0.110677	0.0274804	0.116976	0.204064	0.0395628	0.055051	0.07377	0.223362	3.62789	0.0442826	0.158149	0.24453	0.230576	0.76253	7.24455	0.275051	0.856408	0.109818	0.317451	0.36711	0.122483	0.0547232	0.126615	0.182979	0.0509785	0.804468	2.00207	0.904485	0.193539	0.603399	0.382455
1.1.1.411	0.0128164	0.0112945	0.139573	0.237567	0.0658031	0.0429025	0.756082	0.125722	0.741337	0.0220618	0.0237098	0.0629556	0.0119599	0.00722517	0	0.135052	0.388776	1.05826	0.0905378	0.0217327	0.271057	0.0145113	0.0233669	0.0135748	0.0707294	0.00539992	0.00513346	0.705808	0.123882	0.138989	0.0834123	0.111405	0.0225026	0.0147412	0.00287691	0.0939303	0.0199743	0.00436214	0.0199293	0.0390367	0.0711661	0.181265	0.006789	0.0518834	1.26331	0.0353427	0.633507	0.861723	0.0234737
1.1.1.412	0.0252525	0.0223463	0.574527	2.24787	0.0125388	0.00309371	0.00444175	0.0114039	0.00321744	0.103769	0.024201	0.0126848	0.00322634	0.125536	0.0268885	0.0453949	0.0172201	0.0642423	0.224054	0.106006	0.0961604	0.132217	0.188362	0.0133907	0.108426	0.00341342	0	0.0690729	0.15846	0.0447565	0.06198	0.0396915	0.127009	0.0245171	1.25721	0.123241	0.121346	0.0568243	0.0828888	0.106528	0.0305114	0.00904668	0.0215053	0.0288821	0.10575	0.0232222	0.459924	0.86056	0.0134048
1.1.1.413	0.0017499	0.0698072	0.0151622	0.0354905	0.0418006	0	0.0401617	0.00276711	0.0139738	0	0.0230468	0.0410444	0.000628078	0.0936917	0.0454618	0.0371616	0.0350006	0.11239	0.00680808	0.0024513	0.0181782	0.044947	0.0108141	0.0200573	0.0192774	0.026559	0.00671646	0.00597042	0.00703232	0.0140428	0.0549316	0.0335977	0.0240205	0.567274	0.0987656	0.00586204	0.00524638	0.0496568	0.0429642	0.00151593	0.0229358	0.048285	0.0162949	0.0160393	0.0701516	0.0578508	0.00796476	0.071297	0.121934
1.1.1.42	8.2126	12.1282	11.1275	8.79924	11.0194	15.7214	13.576	24.4652	27.9624	7.97024	6.97301	8.41677	7.5468	12.2298	17.5037	11.1146	17.7481	17.0518	8.71819	8.08426	8.55459	9.49741	10.5457	6.80502	8.48046	11.658	8.66845	13.4868	7.9968	21.3157	13.4475	11.276	19.8944	16.1886	16.9638	7.26835	14.2245	14.8831	9.02139	9.61092	9.24819	11.0801	10.7445	18.4609	8.11997	18.2083	8.29506	9.9483	11.8011
1.1.1.44	7.91909	7.77442	8.03954	5.64937	8.78123	18.5882	10.1398	23.7503	11.3455	6.08829	4.87858	4.24447	5.23572	9.49618	16.5239	9.75733	11.2419	13.4498	5.81377	4.8531	5.45804	8.32858	8.25333	5.32017	6.18138	7.91296	13.4848	6.78883	6.98473	18.1724	10.6042	8.40269	40.7709	12.5182	20.5808	4.87891	13.8491	15.8992	7.50512	5.62875	5.7542	9.59576	7.55635	12.0721	39.4693	12.3145	5.84305	9.12147	10.0846
1.1.1.45	0.0302047	0.194421	0.0674333	0.141235	0.146535	0.0249923	0.0105027	0.573323	0.400414	0.013531	0.0554372	0.015301	0.00571221	0.532862	0.289134	0.0953327	0.0364016	0.185109	0.0382834	0.0108696	0.0322478	0.0842013	0.0311206	0.0662707	0.217052	0.0327703	0.631777	0.655	0.210836	0.31506	1.13179	0.0522687	0.0906745	0.700954	0.420676	0.044997	0.0878788	0.292929	1.56009	0.266749	0.0322894	0.0454245	0.05045	0.0113631	0.0193257	0.512583	0.19301	0.732684	0.0625332
1.1.1.47	0.51126	0.846235	0.910353	0.863578	1.70682	2.37333	0.481689	1.80558	3.56297	0.870634	1.25525	0.469305	0.435516	0.725107	1.12803	0.56456	1.14431	1.24888	0.898237	0.617786	0.707671	0.676829	0.695036	0.497427	0.861521	1.51028	1.94915	1.32159	1.03502	8.60324	1.40061	1.09197	1.4827	1.65534	0.543014	0.653205	0.505019	0.315456	2.65109	0.790152	0.854803	0.594322	0.363137	1.40349	0.413795	0.556409	0.394665	0.957976	0.79846
1.1.1.48	0.0675889	0.129098	0.00160484	0.0601482	0.13792	0.0014407	0	0.157362	0	0.00629418	0.0422683	0.0773919	0.0127268	0.0071747	0.23242	0.0269154	0.00361723	0.296495	0.0148261	0.00549607	0.0615426	0.0834285	0.0746433	0.00551201	0.0477067	0.035792	0	0.0126488	0.00595469	0.0347424	0.00187585	0.00302712	0.0111564	0.997619	0.31845	0.028797	0.202661	0.23126	0	0.0194734	0.0701829	0.0354031	0.0957777	0.293933	0	0.0213465	0.0265995	0.00534182	0.093297
1.1.1.49	5.12682	5.31401	5.51876	4.78528	6.05265	8.88438	9.52791	20.8437	9.95368	4.89742	3.12438	3.97507	2.40276	8.14326	8.36866	4.8443	8.1271	9.96009	3.77378	3.44631	4.60416	6.72559	4.68574	3.18507	2.88442	5.7085	35.7781	5.81589	4.94801	18.9667	7.21442	5.46508	21.0621	9.62327	10.1537	2.54039	7.65654	7.90089	4.67587	3.65488	3.31251	5.29094	5.36762	11.9296	25.3458	6.87716	3.52739	6.51035	4.5698
1.1.1.50	0	0	0	0	0	0	0	0	0	0	0.00856623	0	0	0	0	0	0	0	0	0	0	0	0.00902513	0.00229763	0	0	0	0	0	0	0	0	0	0	0	0	0	0	0	0	0	0	0	0	0	0	0	0	0
1.1.1.51	0.313315	0.0667134	0.167784	0.0879545	0.325543	0	0.261779	0.00567397	0.0508798	0.138419	0.0416912	0.107185	0.0268355	0.500597	0	0.164491	0.29877	0.751484	0.111253	0.0179461	0.101473	0.106649	0.0402362	0.0287376	0.0278741	0.280957	0	3.12109	0.107884	0.180465	0.190896	0.0140004	0.290731	0.220315	0	0.0355849	0.131358	0.348014	0	0.127584	0.0898785	0.22804	0.0254418	0.12397	0	0.00767408	0.0949606	0.29648	0.0153819
1.1.1.53	0.530523	0.214457	0.735299	0.236431	0.235491	0.365073	0.476219	0.380464	0.534553	0.207409	0.165353	0.17095	0.174507	0.646892	0.461451	0.266505	0.456052	0.686192	0.6317	0.130061	0.214158	0.430973	0.237628	0.159956	0.220003	0.89461	0.00296248	0.0671378	0.132792	0.0454471	0.342665	0.122158	0.110426	1.03552	0.338069	0.118257	0.564619	0.401724	0.107787	0.381169	0.134701	0.611014	0.0746045	0.110871	0.0503637	0.775559	0.500075	0.0501477	0.13998
1.1.1.56	0.165189	0.0592518	0.0721161	0.0868868	0.068604	0.0640125	0.0138613	0.0147439	0.00376946	0.00233031	0.0790468	0.0111341	0.0102873	0.0233325	0.0815311	0.0312977	0.0625204	0.0308139	0.0325616	0.0371372	0.0443862	0.0156706	0.0761558	0.241734	0.0649598	0.169986	0.61061	0.0701702	0.0610967	0.269431	0.234117	0.05712	0	0.0899205	0.0029783	0.043103	1.44139	0.103443	1.40982	0.0528718	0.0668052	0.0143154	0.0176975	0.023542	0.0898665	0.0421503	0.353249	0.377062	0.0264971
1.1.1.57	1.61383	3.148	3.29578	1.84837	2.599	7.26064	4.18124	8.08413	4.00272	2.56155	1.52358	1.36325	1.60077	3.19461	9.75325	4.20864	2.33662	3.75306	3.50813	2.12835	2.54962	3.46577	2.71347	1.74006	1.89167	5.41757	5.5213	4.5526	2.94109	1.50548	3.57807	2.0517	6.24663	5.40008	6.51414	1.78892	3.33317	7.43599	2.74518	2.0609	2.91498	4.34817	3.59797	2.37188	6.31262	5.24016	2.13229	4.5803	2.30477
1.1.1.58	2.93782	2.70709	4.17803	2.36294	4.10277	15.6358	8.08255	31.4965	22.2912	2.68904	2.16725	2.43068	2.49908	4.81153	6.41121	3.01336	4.60389	7.75974	1.82046	2.7189	2.7127	3.95744	3.17744	1.59101	1.97396	4.59908	18.2462	5.30847	3.36295	3.17171	5.6399	3.7167	20.7073	9.01993	10.6448	3.02172	5.54162	5.53876	8.87173	2.33249	3.01625	3.81292	2.81219	3.89216	22.12	7.40604	3.21287	4.75634	4.01002
1.1.1.6	4.14545	4.23032	5.35267	4.66384	6.48159	10.2092	5.46863	8.86072	14.4864	2.72012	3.04074	3.66385	3.32189	6.4104	5.13769	5.10214	8.10603	6.2503	3.09748	3.84662	3.46973	4.38783	3.6695	3.54257	3.23563	6.13708	6.48032	5.08622	3.32163	3.94294	5.98935	6.68279	6.49255	6.97422	7.4444	3.19532	7.346	10.2593	5.76935	2.5334	2.60463	3.65693	4.65099	6.78903	12.2321	7.12067	6.03234	8.50769	5.68454
1.1.1.60	1.66209	0.669163	1.95204	0.955021	1.52996	2.74279	2.64889	4.93918	3.93276	1.42643	1.06062	1.92717	0.676771	1.88887	1.37858	1.38303	1.33689	3.03109	1.27089	0.507142	0.944067	2.04841	2.68582	1.69633	1.76531	1.28078	9.29916	1.62738	1.09028	9.43982	1.37518	1.32903	13.1056	2.24319	2.15414	0.892819	3.26779	2.25695	0.963397	1.55407	0.895412	1.23843	0.895166	3.75722	7.26235	2.60509	2.10186	3.21722	1.43654
1.1.1.61	0.868592	0.791798	0.732616	0.353409	1.17136	2.14455	0.819021	0.54104	2.0574	0.888205	1.00797	1.07786	1.15612	0.701682	1.42578	0.635437	0.408026	1.85477	0.865078	1.10918	0.383042	1.7263	0.71399	0.680221	0.675866	0.763159	0.692927	0.313955	0.967693	0.267282	1.17715	0.567586	0.329931	1.87998	0.845103	0.381758	0.749908	0.782154	0.88072	0.981141	0.607829	0.843379	0.458237	0.747273	0.309941	2.27958	0.542799	1.17406	0.6894
1.1.1.62	1.12758	1.20031	0.437888	0.636946	1.36763	0.877932	0.664162	0.202866	5.08626	0.911965	1.59835	0.463437	1.11338	0.51027	1.07898	0.954921	2.9357	1.68493	0.960585	0.642924	0.893738	0.867073	0.749036	0.859386	0.854774	0.774448	0.465042	1.39863	0.861475	6.81956	0.905972	0.615133	1.66514	1.57658	1.14009	0.394318	1.71418	1.13073	3.06884	0.90178	1.1631	0.927004	0.792267	2.65155	0.234353	1.00887	0.544982	0.632334	0.863228
1.1.1.64	0.0997856	0.14696	0.0963743	0.0215976	0.0253036	0.0858353	0.0415511	0.32364	1.81268	0.0918365	0.0547027	0.143527	0.0396086	0.0250988	0.086872	0.0197795	0.0352978	0.147899	0.0350191	0.0851504	0.105501	0.013277	0.158447	0.023521	0.0476682	0.017172	0.476824	0.0587013	0.0733672	3.61232	0.0310775	0.0924176	0.503709	0.345869	1.19647	0.0844283	1.09452	0.499498	0.0225328	0.0139969	0.0692047	0.0712585	0.110088	1.88469	0.880933	0.00979731	0.027883	0.205697	0.0138804
1.1.1.65	0.594017	0.533658	0.394534	0.437562	0.356285	2.20826	0.542287	1.05863	2.1363	0.376521	0.397538	0.368892	0.761145	0.606241	1.10736	0.275885	1.96309	0.750606	0.395181	0.570024	0.807555	0.758769	0.169784	0.359604	0.251366	0.975798	0.64867	0.19857	1.483	2.82965	0.924913	1.0899	1.14055	0.767956	0.522775	0.385906	0.985084	0.537833	0.301569	0.393962	0.460855	1.20886	0.914198	8.50892	0.918952	0.613631	0.487417	0.363362	0.990346
1.1.1.67	0.200699	0.476871	0.489668	0.577029	0.55946	1.16474	0.184267	0.344896	0.210348	0.360045	0.415987	0.37254	0.808389	0.266625	0.476009	0.276738	0.423191	0.103488	0.290123	0.092743	0.527168	0.41318	0.385191	0.345603	0.478531	0.0952611	0.174176	0.292574	0.298429	0.216819	0.475451	0.527471	1.67403	0.491005	0.273357	0.585321	0.263479	0.81532	0.388171	0.105282	0.567189	0.11158	0.483103	0.415153	0.301379	0.149749	0.134526	0.823168	0.256601
1.1.1.69	5.67523	5.77683	4.91965	4.15276	5.97141	14.9294	7.42409	21.4879	18.1457	4.78536	2.90484	4.76285	3.77707	7.73598	12.0599	6.80838	7.37785	9.60533	4.54344	2.97651	4.43637	5.15798	4.04838	3.22126	3.52392	5.98638	31.6074	4.68218	3.69775	6.57723	12.3627	7.07665	41.1985	8.1509	9.49384	2.44988	7.48402	7.8682	8.03384	5.3808	2.86103	5.97854	5.33946	8.12996	19.2892	9.65963	4.1686	9.33369	5.79181
1.1.1.76	0.917271	0.99801	0.805918	0.448483	1.05472	2.15686	0.972349	2.65138	1.02946	0.724627	0.620227	0.237302	0.404073	1.14597	0.929532	0.295462	1.84505	1.73818	0.537994	0.801614	0.562668	1.55114	0.3179	0.311323	0.576379	0.65942	0.174945	1.35537	1.73473	0.264836	1.24618	1.37497	2.35628	1.79624	1.12054	0.42111	1.12076	0.795449	0.404387	0.591763	0.387539	0.926679	0.683467	2.46992	0.429873	1.81427	0.452721	1.81379	0.959576
1.1.1.77	4.12442	5.3756	6.07895	4.71122	5.67828	12.6241	10.0456	18.4169	15.2362	4.28567	4.00656	4.07586	2.27223	6.7896	10.3117	4.24816	7.37918	9.33004	4.86664	4.23386	3.69554	6.53114	3.75758	3.17655	4.0236	5.59708	13.1925	6.827	4.28038	10.3844	5.91837	8.04442	33.3536	9.84654	10.4408	2.8761	5.1157	6.41641	4.68852	5.78581	5.52289	4.22749	4.1078	8.69937	15.0126	8.13912	4.27634	7.16397	4.41997
1.1.1.79	0.75812	1.65819	1.48026	0.199989	0.597727	1.33556	0.183359	1.73749	5.13617	0.924805	0.503066	0.858541	0.376173	1.65289	2.41309	2.31748	1.44389	0.627532	1.56716	0.486041	1.66241	1.13377	1.35131	0.585661	1.06022	2.20617	0.0525105	0.834078	1.14463	0.408612	1.73938	0.57861	0.28891	0.94983	1.84679	1.17037	0.306818	3.53359	0.353784	1.70596	1.05759	2.19988	1.60823	0.712643	0.441439	3.24142	0.512488	1.92701	0.9829
1.1.1.8	1.22581	1.11075	2.49492	2.14515	1.05762	3.07962	4.3124	5.02761	3.02097	0.820105	1.31507	0.69197	0.945575	1.92215	1.584	1.39326	1.64531	2.09039	1.07572	0.99606	0.958506	1.75583	1.3968	1.11363	1.04288	1.7833	7.629	3.49062	1.96492	1.31414	1.76911	2.00574	9.08703	2.06606	6.90094	0.672839	2.0927	2.1427	2.48019	0.566688	1.06292	1.69688	0.801407	1.10467	6.22256	2.6385	1.72565	2.24818	1.36699
1.1.1.81	0.748659	1.60494	1.32083	0.156882	0.432798	1.33883	0.13858	0.0459648	5.09037	0.831979	0.43434	0.574382	0.259958	1.41381	2.15175	2.10484	1.26324	0.620882	1.08939	0.458064	1.38781	1.12194	1.09148	0.514408	0.88384	1.79831	0.0470379	0.834078	1.09722	0.383461	1.63901	0.480996	0.28891	0.917084	1.50385	1.09122	0.253682	3.46944	0.284124	1.47862	0.822565	1.95471	1.3111	0.698074	0.269259	2.23966	0.502069	1.47382	0.876606
1.1.1.82	0.0839674	0.185052	0.217971	0.279042	0.320791	0.262708	0.0529181	0.556944	0.0304238	0.171565	0.253619	0.102349	0.173211	0.19873	0.108282	0.195034	0.273865	0.198834	0.145422	0.192033	0.137455	0.36314	0.199457	0.591902	0.674641	0.208624	0.0985986	0.0696628	0.114195	1.20277	0.126557	0.181424	0.0607912	0.175936	0.153947	0.145784	0.0326552	0.481233	0.0256517	0.65019	0.10829	0.154666	0.139337	0.103312	0.237832	0.340887	0.411425	0.256208	0.176708
1.1.1.83	0.524277	0.613711	0.659859	0.16766	0.669967	1.89203	1.83644	4.28919	2.34059	0.864293	0.914688	0.646697	0.154256	1.60449	1.17218	0.84127	1.23482	1.19616	1.51061	0.72194	0.680238	0.833471	0.377136	0.461877	0.541903	1.49502	7.70634	0.230746	0.601019	0.940481	1.07845	1.1762	11.3101	1.44056	2.8506	0.707223	0.715131	1.22656	0.30408	3.26647	1.1996	1.02135	0.786995	1.19184	5.53401	2.43854	0.246272	1.87623	0.70254
1.1.1.85	7.69086	6.32985	7.7808	5.78076	7.28589	21.6106	7.10133	20.7252	27.8733	5.21752	3.82551	5.11432	6.08907	6.29588	14.7526	5.3524	8.31699	11.6455	4.95999	4.79373	5.22863	6.83459	5.44104	6.056	4.74835	9.98055	19.0404	5.38924	7.01285	12.2471	13.8791	6.20672	15.9131	10.2497	11.6146	4.36063	10.23	12.0778	5.64796	6.23301	4.87247	6.04312	3.98254	26.4801	16.9375	12.3682	6.01755	11.3008	5.88084
1.1.1.86	6.94109	7.96976	8.3883	12.521	6.77745	14.8807	7.80568	21.3566	19.1209	5.6196	6.18566	5.64133	5.49447	8.14335	14.7617	5.99055	6.94679	8.60899	6.2305	7.59933	4.52933	7.54872	6.77204	4.61293	6.69711	5.07047	20.4815	6.94783	6.86755	13.6643	10.0069	7.99456	28.8333	9.52503	18.9077	5.03661	17.6469	12.2637	15.6996	7.67769	8.09114	5.35956	4.51226	12.3546	23.9266	8.34644	6.12581	10.1573	5.82872
1.1.1.87	0.032093	0.0756254	0.00163478	0.0119208	0.19113	0.680237	0.407011	0.00610721	1.15446	0.234641	0.104164	0.0925702	0.0831906	0.115022	0.0859788	0.213304	0.0489685	0	0.0857571	0.0764935	0.224237	0.026854	1.93918	0.0189871	0.120319	0.171937	0.0637046	0	0.029879	0.0102059	0.049626	0.0247818	0	0.145489	0.0034599	0.107469	0.014844	0.0702853	0.223173	0.0235179	0.326369	0.183813	0.257257	0.16542	0	0.00766456	0.054256	0.0157983	0.0749461
1.1.1.88	0.231028	0.41222	1.05918	2.99336	0.486576	1.52343	0.476164	0.966071	4.26486	0.376187	0.312939	0.533482	0.950395	0.596173	0.419967	0.356205	0.153622	0.27263	0.662691	0.496788	0.354432	0.77508	0.538699	0.319976	0.305223	0.327479	1.82416	0.238675	0.450274	4.95873	0.228637	0.505383	0.567062	0.268472	1.69911	0.490883	0.881109	0.342228	2.12433	0.325523	0.395696	0.34048	0.246918	2.51759	2.63825	0.375611	1.02685	1.24832	0.442223
1.1.1.9	0.289196	0.323089	0.252589	0.184817	0.253892	0.569152	0.136764	0.261506	0.0637811	0.130942	0.521949	0.194852	0.255	0.0753386	0.461405	0.228841	0.296911	0.236152	0.168444	0.62621	0.138129	0.333466	0.460513	0.350379	0.925661	0.338279	0.269111	0.248221	0.339495	0.112131	0.277773	0.286543	0.253012	0.251573	0.283433	0.288981	0.155195	0.162706	1.92146	1.67184	0.407255	0.341627	0.198243	0.0338618	1.88909	0.145065	0.14429	0.274132	0.214239
1.1.1.90	0.247441	0.240868	0.320992	0.291017	0.397003	1.81883	0.94129	0.434841	1.18023	0.0593995	0.112282	0.108741	0.361965	0.457549	1.44972	0.117887	0.558336	0.415535	0.0836921	0.156232	0.152755	0.2655	0.138116	0.0493741	0.107875	0.286658	5.35698	1.07333	0.270278	0.0439891	0.371943	0.717411	7.20115	0.525305	1.37895	0.0856398	0.366757	0.289333	0.254204	0.105282	0.222709	0.346322	0.183716	0.862706	0.308166	0.74172	0.124095	0.396031	0.495761
1.1.1.91	0	0	0.00250307	0.00141445	0	0	0	0.0596885	0	0.0169035	0.0204187	0	0	0	0.00897818	0	0	0.00696614	0	0	0	0.0111027	0.00265327	0.00801293	0	0	0	0	0	0	0	0.00393074	0.0105682	0	0	0.00458171	0	0	0	0.00375087	0.0421678	0	0.0345616	0	0.0336163	0.00132345	0.00525951	0.0319601	0.00139959
1.1.1.93	0.524277	0.613711	0.659859	0.16766	0.669967	1.89203	1.83644	4.28919	2.34059	0.864293	0.914688	0.646697	0.154256	1.60449	1.17218	0.84127	1.23482	1.19616	1.51061	0.72194	0.680238	0.833471	0.377136	0.461877	0.541903	1.49502	7.70634	0.230746	0.601019	0.940481	1.07845	1.1762	11.3101	1.44056	2.8506	0.707223	0.715131	1.22656	0.30408	3.26647	1.1996	1.02135	0.786995	1.19184	5.53401	2.43854	0.246272	1.87623	0.70254
1.1.1.94	7.34905	7.10559	7.65239	7.07212	6.3474	21.8279	5.76023	14.0178	11.1984	6.84676	5.17887	4.869	7.84125	8.84009	12.1928	6.71888	12.3527	8.93401	7.40118	6.96193	5.79102	6.25171	7.18128	4.87974	5.42968	8.51178	15.2114	9.78815	5.86066	15.3432	10.8674	6.96092	16.5254	8.37691	12.9807	3.63529	11.1912	14.3433	11.1265	4.39716	4.824	6.24575	6.75971	13.5505	9.97758	7.20431	3.64148	11.9639	6.16347
1.1.1.95	14.4533	15.2345	15.9814	13.9584	17.8085	34.205	26.3786	45.5663	47.3734	14.3765	11.8645	10.3056	9.96621	15.8638	36.3351	15.2838	24.948	33.0912	11.4957	11.9148	12.012	17.8874	12.9624	9.54825	10.4669	17.9864	29.8707	16.4556	15.4322	22.0774	20.9967	17.9508	57.5172	25.4733	46.0411	9.77515	26.4887	28.9414	18.6627	9.62262	12.5255	17.1776	12.773	66.3025	42.7089	23.0817	15.1782	23.0299	14.6876
1.1.2.3	1.40776	1.117	0.782151	0.687771	0.750288	0.390247	1.35086	1.2297	0.983307	0.667165	1.45661	0.614868	0.338937	0.722769	0.915351	0.98561	1.87126	1.47272	0.742511	1.17489	0.807752	2.06913	1.59871	0.70365	1.41531	1.56547	0.188785	1.50426	4.95739	0.458538	1.65039	1.08102	2.45284	2.09618	0.331555	0.733639	2.90858	1.49693	5.21496	1.0769	1.13467	1.46046	0.721761	4.06478	2.16362	1.1892	1.39636	0.893611	1.41534
1.1.2.4	1.81478	2.36595	1.19344	0.956408	1.59705	3.06861	2.92752	2.08781	0.616487	0.939619	1.26342	0.809441	1.92025	2.09859	1.70281	1.00828	0.751264	1.35244	1.14628	1.32729	1.54383	1.58908	2.76193	1.28453	1.05366	1.21392	0.429695	2.51906	2.04673	1.89631	1.94937	1.26419	0.693691	1.17216	0.422475	1.17946	4.0547	1.88607	13.9559	1.21267	1.7631	0.999645	1.19877	2.52738	4.12126	2.23519	0.861119	0.540215	1.56317
1.1.2.6	0.00318855	0.00508471	0	0	0	0.00699118	0.00380721	0	0.00727079	0.000784577	0.00313364	0.00149496	0	0.0027168	0	0.00322202	0.0118367	0	0.00247909	0.00707006	0.0106405	0.00265887	0.000814071	0.00228229	0.0103903	0	0	0.021746	0.00330508	0.0228003	0.00226082	0.00336033	0	0.0121407	0	0.00900469	0	0	0.00609243	0.0045358	0.0639064	0.0447747	0.00472249	0.0741164	0.0112135	0	0.00290028	0	0
1.1.2.7	0.115092	0.218929	0.0351029	0.120874	0.529267	0.018077	0.727276	0	0.586789	0.276341	0.232385	0.0539356	0.0264454	0.0740348	0.18623	0.18875	1.27442	0.564221	0.117824	0.150174	0.148459	0.166309	0.134221	0.0598688	0.163854	0.213794	0.00841254	1.90473	0.119649	0.0177357	0.933305	0.359499	1.60138	0.326899	0.0566384	0.111797	0.179661	0.0877006	0.29023	0.0738072	0.228864	0.404074	0.264337	0.721635	0.00452434	0.16446	0.244227	0.00674996	0.34023
1.1.2.8	0.713854	1.98843	1.91135	2.06046	1.33203	4.55581	0.658571	1.47909	6.45848	0.796099	0.724867	0.609786	0.85849	0.861191	2.13952	0.955599	1.81085	1.18031	1.00265	0.993447	0.850213	1.19838	0.86797	1.61757	0.875982	1.9883	2.08595	0.442661	0.654739	0.647578	0.629936	1.07431	1.79055	3.21899	3.53092	0.850753	2.48664	5.91853	0.568909	0.897586	0.991104	1.04298	0.742515	1.15851	1.40212	1.3389	1.07385	1.40156	0.880791
1.1.3.13	0.189604	0.307791	0.462314	0.611635	0.272108	0.0386714	0.0616484	0.0358327	0.0798367	0.283185	0.487021	0.275251	0.100023	0.934334	0.200448	0.70454	0.225551	0.249279	0.106698	0.102471	1.01508	0.323332	0.120814	0.203392	0.311868	0.556052	0.0342834	0.0920814	0.104924	0.187074	0.0443904	0.274627	0.273105	0.662712	2.60631	0.18986	0.337044	0.0567494	0.310318	0.526405	0.180689	0.890772	0.937282	0.356838	0.190266	0.575004	1.19485	1.15134	0.474196
1.1.3.15	6.0821	3.6725	7.17919	5.42347	6.10093	16.4677	12.6193	23.8431	26.8872	3.73651	2.67472	4.03424	4.44998	7.00233	10.2284	4.70014	7.4838	10.1463	3.92586	3.14407	3.15688	5.34462	3.3632	3.47928	3.94351	6.95018	22.0329	8.94812	5.50847	7.80361	5.56483	7.13551	30.1795	10.6283	17.6752	2.94269	11.0043	9.69081	7.77391	3.05429	3.39874	5.80369	3.6913	7.01118	19.3743	10.0162	4.83688	8.33224	5.4258
1.1.3.17	0	0	0	0	0	0	0	0	0	0	0	0.00922076	0.00682952	0	0	0	0	0	0.0333306	0.00532835	0.0121598	0	0.00519096	0.0166434	0	0	0	0	0	0.00198555	0.0144608	0.00350152	0	0.0350075	0.0130919	0	0	0	0	0.032188	0	0	0	0.00196341	0	0.0116825	0	0	0.0083364
1.1.3.20	0.252137	4.64058	0.675129	0.327425	0.406022	0.754578	0.601507	0.126421	0.0912555	0.462889	0.413898	0.123485	0.167399	0.656161	0.830929	0.575128	1.1557	0.492398	0.256008	0.210012	0.432435	0.389314	0.485809	0.229218	0.556346	0.851656	0.388175	0.442118	2.76162	0.936788	0.345016	0.973288	0.760668	0.45694	0.161741	0.2391	1.20769	0.432293	1.04744	0.220085	0.490597	0.418791	0.515829	0.352219	0.507979	2.4796	0.687631	0.569513	0.707228
1.1.3.21	0.00988381	0.00291737	0.065529	0.0490298	0.00723841	0.0298301	0.00479184	0	0.0241939	0.11843	0.0691499	0.0375692	0.0306899	0.0483304	0.00101292	0.0327933	0.0195042	0.00198128	0.128837	0.0194814	0.0686844	0.196716	0.0575076	0.0426768	0.0299325	0.21727	0	0.00388196	0.0301012	0.00261863	0.0107091	0.0344787	0	0	0.151855	0.0191363	0.00588456	0.226298	0.023894	0.0454958	0.0194052	0.00592494	0.0271763	0.0135068	0.000668921	0.00104733	0.0115885	0.00496935	0.00148791
1.1.3.37	0.106474	0.0202561	0.0443966	0.0315668	0.0157232	0.333908	0.774232	0.0939699	0.021702	0.00403413	0.0126061	0.0597648	0.0194374	0.0443687	0.0872311	0.0417675	0.0146388	0.371847	0.0449355	0.048768	0.0220941	0.171361	0.103975	0.0114536	0.00147335	0.0353443	0	0.010171	0.00955973	0.0352508	0.025345	0.0126507	0.0654207	0.0904288	0.0394657	0.0315482	0.107621	0.0897401	0.116734	0.00826271	0.0558416	0.0438381	0.028362	0.0261693	0.0377393	0.0328291	0.110141	0.0313605	0.00468795
1.1.3.41	0	0.111489	0.11083	0.032988	0	0.461979	0.0396694	0.0125778	0	0.0508335	0.0602927	0.0142244	0.166401	0.00540836	0.0135271	0.120459	0.00327759	0.0106211	0.0149713	0.292382	0.0955505	0.00296455	0.491397	0.0412614	0.0252989	0	0	0.00303241	0.000716563	0.0511064	0.0219992	0.0205121	0.0361256	0.0961013	0.00814914	0.00504199	0.0164022	0.0339231	0.0730431	0.0012463	0.13629	0.0498268	0.128815	0.3078	0.689402	0.0232793	0.0198301	0.00962073	0.05792
1.1.3.46	0.064345	0.144666	0.300057	0.0226857	0.0923599	0.305929	0.942066	0.162197	0.65721	0.20974	0.17649	0.0551015	0.0353839	0.426958	0.154066	0.469654	1.59383	0.617354	0.0515984	0.00619921	0.0984393	0.216931	0.0869749	0.0399841	0.02579	0.256944	0.00113072	1.23572	0.0711897	0.102654	0.61866	0.411107	1.83021	0.334907	0.105166	0.0341617	0.198716	0.0768702	0.0137179	0.0222955	0.13038	0.332535	0.178032	0.725144	0.000304055	0.227909	0.0540673	0.0535636	0.359348
1.1.3.47	0	0.000827231	0.00257493	0	0	0	0	0	0	0	0	0	0	0	0	0	0	0	0	0.663457	0	0	0	0	0	0	0.276574	0.398968	0	0.117311	0	0	0	0	0	0	0.138635	0	0.560953	0.00862222	0	0	0.00247304	0	0	0	0.00471846	0	0.00916528
1.1.3.48	0.124111	0.271651	0.240253	0.0725927	0.103488	0.0219289	0.0133909	0.0509959	0.0140842	0.0696868	0.0427739	0.0794893	0.0679977	1.0932	0.0755641	0.0572066	0.0383376	0.0443029	0.0941462	0.0492389	0.0779287	0.360706	0.103186	0.0662055	0.0566877	0.190053	0.0690869	0.0241767	0.0220635	0.024642	0.637012	0.106943	0.00360497	0.104713	0.100109	0.05124	0.039957	0.0248492	0.0753426	0.0483599	0.0566517	0.0232474	0.0326848	0.0439444	0.0939773	0.0280494	0.150192	0.0604225	0.0409414
1.1.3.49	1.52686	1.60016	2.40027	2.23547	2.07587	2.39599	2.62911	2.86903	4.68152	1.75482	0.898944	1.08755	0.468031	0.848894	3.04223	1.44096	2.41649	2.53113	1.76247	0.520269	1.31792	2.39702	0.993588	1.52894	1.1388	1.38494	0.751023	2.22638	1.84147	2.19395	1.50435	2.59426	5.73847	2.41369	10.604	0.835183	2.96753	8.35153	0.668172	0.977864	0.847396	1.85062	1.38637	3.58453	1.24598	2.54356	1.06184	1.67201	1.50629
1.1.3.6	0.297227	0.369309	0.498884	0.342787	0.6103	0.424384	0.108068	3.24207	0.0771556	0.301119	0.203405	0.255721	0.298251	0.44791	0.369146	0.637583	0.651009	0.536339	0.218074	0.535699	0.465427	0.434664	0.609634	0.262574	0.472681	0.406106	5.08169	0.421517	0.375979	0.182815	0.231598	0.373336	0.42273	0.494334	2.405	0.815607	0.444334	1.43682	0.431545	0.443071	0.501398	0.91948	0.552341	0.393555	0.686106	0.483591	0.419068	0.554968	0.320228
1.1.3.8	0.0834279	0.0906314	0.13089	0.0436984	0.0279607	0.376371	0.0798092	0.205255	0.122436	0.138624	0.0349994	0.0562785	0.13072	0.152847	0.0467326	0.126232	0.0379725	0.0709913	0.0836222	0.151136	0.0643405	0.154756	0.0490252	0.152276	0.109826	0.116679	0.123791	0.213342	0.147595	0.226861	0.148556	0.31717	0.101546	0.137776	0.447582	0.0523404	0.788987	0.241716	0.265384	0.0750475	0.0487653	0.0675443	0.0818135	0.154806	0.0594002	0.0163288	0.237408	0.362853	0.0622682
1.1.3.9	0.569664	0.773042	0.185647	0.390008	0.652464	1.43879	0.94979	0.566685	0.892872	0.77655	0.661341	0.258906	0.566632	0.253697	1.32855	0.45541	1.65467	1.16651	0.410679	0.104587	0.263231	1.17358	0.614905	0.263575	0.470742	2.38537	0.302535	0.391134	1.16963	0.309085	1.34007	0.75381	1.85544	1.36155	0.797222	0.228789	0.939872	0.633892	0.114739	0.341719	0.558773	0.591563	0.297693	1.17804	0.720124	1.3266	0.225618	0.758802	0.623056
1.1.5.11	0.00223406	0	0	0	0	0	0.00353371	0	0	0	0	0	0	0.0027168	0	0.00610157	0	0	0	0.00208361	0.00282463	0	0	0.0328419	0.0013794	0	0	0	0.00179419	0.00126615	0.00721642	0.00547254	0	0	0	0.0102586	0.0304837	0	0.0272508	0	0.00346941	0.0020578	0.00178872	0.00250406	0.0626962	0	0	0.00880311	0
1.1.5.12	0.508653	0.816576	1.10329	0.366581	1.15865	1.44123	0.508744	1.53002	4.67266	1.19881	0.466459	0.935341	0.594122	1.79598	2.48887	1.38751	0.601387	1.01164	0.493097	0.813296	0.77781	0.659982	1.14346	0.354372	0.455722	0.789683	2.84249	0.33012	0.346455	0.454893	1.2678	0.684429	0.063068	0.798845	1.6945	0.591151	0.738612	1.91211	0.395664	0.785335	0.723511	0.782219	0.694998	2.11718	2.27304	1.47334	0.398018	1.11827	0.712922
1.1.5.2	2.46564	2.96937	2.12615	1.11566	2.5148	1.78309	1.66422	2.50408	7.84241	1.96071	1.76826	2.2329	0.669816	2.89286	4.41703	1.92268	3.85482	3.55498	1.60414	0.576068	1.50319	2.10534	1.88329	0.988625	1.53349	1.97671	2.18855	3.25046	1.41468	0.843036	4.72962	2.46815	5.74833	3.48714	7.43339	0.986628	2.51475	6.17992	1.30694	2.01169	2.60096	1.54122	1.3889	2.7518	3.22323	2.81331	1.11307	2.04674	2.47707
1.1.5.3	11.4973	15.2023	15.5162	13.4031	15.3	35.3982	22.0957	45.188	42.379	10.1433	9.75363	10.0294	9.33562	19.707	29.5132	12.1559	25.695	22.9091	10.7044	9.62297	8.88961	14.2327	10.1142	7.85766	10.3557	16.4264	64.4059	17.9743	11.1066	41.7297	20.7441	17.571	68.4419	24.8291	28.4556	7.92582	29.893	27.404	20.5641	13.624	9.56036	13.2579	11.7474	24.8523	48.6471	18.7044	8.58895	22.0564	14.9928
1.1.5.4	1.28937	1.67798	1.65157	1.63525	1.49365	2.18863	2.10759	6.93182	9.30671	1.08729	0.642586	1.39284	0.590235	4.36293	1.72451	1.92132	1.40527	2.60496	0.566351	0.867528	0.888142	1.29156	2.06912	1.21882	1.84292	1.72151	10.038	1.671	1.19249	10.6469	1.41476	1.263	11.2041	2.88007	4.21823	0.608515	3.61659	1.05192	2.64627	2.79175	0.968448	1.33812	1.87122	5.8299	8.26232	1.94914	1.15717	1.70009	1.43645
1.1.5.8	0.777674	0.18894	1.28978	0.5033	1.06737	1.64118	0.477116	1.24224	0.0392875	0.223563	0.29128	0.112942	0.170864	1.26033	0.755493	0.721894	2.19307	1.35837	0.626747	0.350181	0.297271	0.634621	0.282136	0.529628	0.576874	0.886679	0.889943	0.222463	0.192389	0.580271	0.469795	0.642247	0.551959	0.523132	0.606471	0.185977	0.253782	1.32008	0.481844	0.896321	0.342055	1.02964	0.636309	0.212807	1.80407	0.714223	0.5354	0.970395	0.1322
1.1.5.9	0.596584	0.650429	0.17291	0.140214	0.439461	1.09496	1.1405	2.5501	1.26886	0.197649	0.917612	0.190903	0.166176	0.751459	0.643796	0.146361	0.988516	0.919413	0.241972	0.0809832	0.25618	0.536434	0.168035	0.151559	0.110348	0.282426	3.36226	0.137037	0.302045	0.708085	0.550982	0.697577	6.91999	0.958774	2.19017	0.167317	0.696218	0.40145	0.154862	0.216514	0.205836	0.2345	0.121552	0.805426	3.71156	0.943331	0.132677	0.267981	0.501013
1.1.9.1	0.120459	0.108941	0.160005	0.11317	0.139872	0.341703	0.720285	1.24375	0.475661	0.397008	0.0895591	0.0419536	0.0370169	0.0804273	0.311943	0.0701087	0.0808953	0.246095	0.101325	0.131022	0.199468	0.0752731	0.120503	0.0978276	0.158853	0.0754101	0.282928	0.0616865	0.19746	0.280337	0.0492411	0.078293	0.31904	0.285438	0.230293	0.0967608	1.23662	0.618807	0.112505	0.0999494	0.0742942	0.224791	0.10466	0.430756	0.152307	0.12846	0.121308	0.0990327	0.135353
1.1.98.2	0.0368308	0.0260136	0.0425223	0.160955	0.0235505	0.0188656	0	0	0.0024604	0.00381164	0	0.0396108	0.00223464	0.119447	0.00599466	0	0.0375139	0.0267699	0	0.00527675	0.0106672	0.0229781	0.043995	0.00298423	0.00252818	0	0.0133877	0	0.0098208	0	0	0.00954448	0	0	0.0149929	0.000894121	0.00487341	0.0295526	0	0.0212709	0.00307712	0.130871	0.00401107	0.00561517	0.0760138	0	0.0457376	0.0124461	0.0260555
1.1.98.3	0.00962098	0.0208738	0.0359053	0.0875805	0.055757	0.118987	0.0438376	0.00462583	0.163727	0.0147372	0.0508393	0.110326	0.0094344	0.0683573	0.0518893	0.0279009	0.0202005	0.0328947	0.0409991	0.0169785	0.00638751	0.14122	0.0557035	0.0481313	0.0280663	0.452572	0	0.0148435	0.0871652	0.019021	0.564099	0.0319994	0.0142301	0.219166	0.253283	0.0429971	0.0171813	0.30316	0.000977961	0.0302587	0.0324321	0.0325362	0.0245746	0.0134309	0.00180001	0.0407317	0.0145014	0.0358302	0.090294
1.1.98.4	0.00751833	0.00330341	0	0.00363814	0	0.717362	0.165384	0.755365	2.31014	0	0.00156443	0.00182965	0	0.0343679	0	0.00802361	0.00352383	0.0152169	0	0.00386402	0.000877346	0	0	0	0.00255808	0	0.462147	0	0.00834324	0.0150883	0.08771	0.698656	0.297752	0.000766159	0.0190358	0.00384102	0.00343957	0.00136525	0.146906	0	0.000529836	0.00859434	0	0	0.0833354	0.00312295	0	0.00337044	0
1.1.98.5	0	0	0	0	0	0	0	0	0	0	0	0	0.000879309	0	0.00244943	0.00371826	0	0	0	0	0	0	0	0	0.00113598	0	0	0	0	0	0	0	0	0	0.00794637	0	0	0	0	0	0	0.000847329	0.000901135	0	0	0.0119396	0	0	0
1.1.98.6	21.665	31.0125	28.538	33.4312	23.8827	62.3087	29.5831	65.8845	87.2425	25.0047	19.1437	17.2918	24.38	32.1154	49.5096	26.6676	38.6998	32.9229	23.3545	24.7161	19.9313	26.2462	21.6206	18.1912	21.115	34.0569	108.333	39.0803	25.1357	59.8157	38.874	28.2535	85.4296	40.7344	67.1944	16.3862	46.1587	52.4847	45.4814	25.1019	20.0752	27.1968	24.0236	42.7437	85.3225	32.9378	24.7243	32.6163	24.7764
1.1.99.1	1.67354	4.55245	1.89638	1.42613	2.46218	6.31097	3.18886	12.1847	8.56914	1.2674	1.40286	1.47624	1.58522	3.81273	4.45777	2.91232	2.42423	3.67842	1.34825	0.984326	1.97504	3.061	3.17295	1.0098	1.41911	2.14827	17.0422	2.32563	2.27074	7.2574	2.07582	3.30718	13.934	3.55296	5.62525	1.59283	6.63989	3.12973	1.94996	2.56042	1.51892	1.80252	2.25083	4.95544	11.3397	2.89859	1.26815	1.93598	18.499
1.1.99.18	0.085164	0.508201	0.207438	0.142404	0.478091	0.0507581	0.099458	0.191504	0.0990941	0.427261	0.12371	0.0289509	0.102965	0.148911	0.45867	0.342031	0.334085	0.413762	0.202898	0.0826217	0.121732	0.180405	0.087598	0.0728184	0.115711	0.15643	0.0277252	0.069474	0.214886	0.0472696	0.612311	0.0789989	3.29771	0.177218	1.17173	0.0588903	0.568755	0.182061	0.430964	0.21395	0.229011	1.06409	0.250922	0.5191	1.88095	0.128165	0.316577	1.52311	0.140149
1.1.99.2	0.100726	0.278705	0.442356	0.436733	1.17709	0.30282	0.394222	6.56458	0.593476	0.293303	0.262567	0.447327	0.391603	0.642821	0.696265	0.416962	0.473671	0.229801	0.324992	0.120288	0.291028	0.440997	0.285437	0.192368	0.278147	0.581373	0.0717327	0.258498	0.436537	0.191016	0.570615	0.310845	0.845384	0.912274	0.511166	0.292372	0.54273	0.690957	0.180183	0.156806	0.294003	0.517846	0.23544	0.67051	0.0887111	1.09626	0.251783	0.410975	0.333537
1.1.99.21	0.018744	0	0	0	0	0	0	0	0	0.0015106	0.00061528	0.0122386	0.0221811	0	0	0	0	0	0	0.000832152	0	0	0	0.0252432	0	0	0	0	0	0	0	0	0	0.0351696	0	0.00136499	0	0	0	0	0.0006572	0	0.0437152	0	0	0	0	0	0.000876443
1.1.99.24	0.53957	0.992693	0.854494	0.282122	0.306787	1.24639	1.33982	2.3676	1.96723	0.309966	0.313936	0.516943	0.294231	0.715771	1.74656	0.217413	1.04142	0.990025	0.499717	0.140717	0.340769	0.506909	0.36788	0.334633	0.331611	1.10363	3.76084	0.304397	0.396215	0.0986063	1.97876	0.509969	2.31987	1.32664	2.33414	0.219985	0.746908	2.09045	0.738665	0.467457	0.180598	1.11419	0.323406	0.786143	2.0257	2.03219	0.23669	0.545293	0.689176
1.1.99.28	0.0264214	0.0012243	0.0251086	0.00580062	0.00607424	0.248832	0.00198019	0.0855987	0.0243359	0.101193	0.044925	0.0606797	0.00855509	0.0781815	0.00170355	0.0511051	0.00641932	0	0.064467	0.0931687	0.041155	0.170375	0.0528995	0.0516334	0.0373719	0.213905	0.00447764	0.0032094	0.0228467	0.0286898	0.00698544	0.0293902	0.182544	0.068306	0.015842	0.011523	0.0136174	0.0347306	0.0419202	0.0140328	0.0453162	0.0692963	0.00614533	0.038462	0.0161149	0.0104067	0.00285624	0.0241654	0.00767057
1.1.99.29	0.00777425	0	0	0	0.00769723	0	0	0	0	0	0	0	0	0	0	0	0	0.0101688	0.00173697	0	0.00171189	0.00648279	0.00628141	0.00231681	0.00617953	0	0	0	0	0.0138797	0.00786737	0.00817211	0	0	0	0.0059467	0	0.00935695	0	0.0067348	0	0	0	0.00153658	0	0.00307535	0.0070714	0.0102112	0.00217412
1.1.99.3	0.858473	1.65877	1.54068	1.77451	1.16355	1.92902	1.76417	7.28802	1.73263	1.89503	1.1491	0.653045	0.589032	1.49942	2.63036	1.602	1.45607	1.44828	0.727443	2.18205	0.633679	1.81996	0.92987	0.412975	0.868666	0.884349	3.66886	2.80343	1.06872	0.490432	1.08431	1.00185	2.14351	2.46487	2.89391	0.564846	1.00256	2.6849	0.520104	1.11413	0.798615	1.01261	1.08605	1.33272	0.552955	1.19175	1.12121	0.858498	1.24165
1.1.99.31	0	0.00190263	0	0	0	0	0	0	0	0.00151646	0.0390965	0.00192448	0.0308023	0	0	0	0	0	0.0210911	0.00846989	0	0.028838	0.00476885	0.000993466	0.00810556	0.00241318	0	0.00835387	0	0	0	0.00828506	0	0	0	0	0	0	0	0.00103658	0.00351526	0	0.00117215	0	0	0	0.00554891	0.00580514	0
1.1.99.37	0.0322105	0.103801	0.283452	0.0533208	0.024297	0.0993324	0.0846011	0.137154	0.0343982	0.137822	0.323943	0.0285715	0.0380483	0.00978215	0.163486	0.0521674	0.0280123	0.16944	0.0300986	0.0450394	0.0304075	0.0246969	0.0653367	0.0687256	0.0224633	0.0496975	0.187631	0.009581	0.102507	0.0124217	0.0519148	0.076898	0.02865	0.124457	0.0380716	0.0148191	0.146037	0.243006	0.0228235	0.0838734	0.0252946	0.060205	0.0481328	0.0337005	0.491694	0.0964211	0.0326643	0.265138	0.0267281
1.1.99.38	0	0	0.00130543	0	0	0	0	0	0	0	0	0.00643166	0	0	0.00200743	0	0	0	0	0	0.00116623	0	0	0.000836199	0	0	0.00492993	0	0.00121094	0	0	0.00369919	0	0	0	0.00115336	0	0	0	0.0397137	0	0	0	0.00206775	0	0	0	0	0.00148112
1.1.99.39	0.929375	0.15767	0.210396	0.300415	0.408885	1.14508	0.195743	3.46527	0.0886847	0.421189	0.239678	0.587122	0.324968	0.217201	1.36506	0.268267	0.382807	1.37504	0.616287	0.311141	0.258357	0.41825	0.18104	0.193998	0.334015	0.296632	0.760385	1.91901	0.880573	0.201452	0.589458	0.434957	1.5268	0.969434	0.421918	0.0913008	1.20337	2.11218	0.296269	0.0577251	0.112692	0.392931	0.334592	0.920328	0.363224	1.44026	0.233495	1.00943	0.875627
1.1.99.40	0.0171531	0.0247287	0.0197611	0.069519	0.0107172	0.161555	0.00804109	0.275048	0.0360543	0.00567354	0.021821	0.0180232	0.0148425	0.0296997	0.0121183	0.034303	0.0591579	0	0.0293027	0.129758	0.029787	0.0306491	0.0116734	0.0349554	0.0443884	0.0134439	0.385959	0.0406956	0.0600246	0.3494	0.0483451	0.0485074	0.00605255	0.0298286	0.0326092	0.0243476	0.299972	0.038793	0.602358	0.00596185	0.0571204	0.0193102	0.0699836	0.0948983	0.0199095	0.00790259	0.0337842	0.0445243	0.0478443
1.1.99.6	0.0103057	0.0292178	0.0218091	0.0180139	0.00907369	0	0	0.00925165	0	0.0145381	0	0.0101579	0	0.0167129	0.00304798	0.00462685	0.00281058	0.00598907	0.00267268	0.00427042	0.00442953	0.0181449	0.00748744	0.0120673	0.00565852	0.018529	0.00748535	0.00586423	0.00459934	0.00794222	0.00695044	0.000937505	0.00628024	0.0365914	0.0146887	0.00438066	0.023331	0.0137857	0.0109426	0.0128944	0.0118092	0.00210877	0.031411	0.00313956	0.0463137	0.0299537	0.00312677	0.00300705	0.0123721
1.10.2.2	0.536554	0.711661	0.727634	0.407458	0.39714	0.252244	0.818791	0.204529	0.166029	0.559456	0.361036	0.116378	0.52512	1.14508	0.784951	0.389571	0.646899	0.506556	0.21838	0.452923	0.220176	0.571772	0.744121	0.295803	0.333148	0.511426	0.27135	1.24503	0.548393	0.249796	0.60177	0.37045	0.189678	0.737354	0.719165	0.521801	0.161701	0.144317	0.836077	0.261471	0.274526	0.582982	1.01546	0.347315	0.619056	0.51304	0.2057	0.368768	0.369302
1.10.3.1	0.00420529	0.0597095	0.0931826	0.0962916	0.0183871	0.00189566	0.271472	0	0.0122547	0.0736624	0.0230325	0.0200146	0.0495785	0.04288	0.0444673	0.161171	0.0494355	0.0841003	0.0781101	1.46771	0.230437	0.0242643	0.0675478	0.268585	0.132819	0.0334907	0.0585938	0.00358697	0.123788	0.0557394	0.0590403	0.0429332	0.349929	0.0320018	0.0192639	0.0610277	0.14452	0.0723748	0.00360788	0.110729	0.0456168	0.10238	0.0682694	0.0288157	0.151067	0.0564321	0.0479647	0.29857	0.0876239
1.10.3.10	1.64894	2.15419	2.74487	1.82304	2.208	6.2858	2.32432	4.34499	6.62195	1.57805	1.04809	1.35262	1.5997	1.95731	4.85313	3.74853	4.54417	4.65995	2.33591	1.40007	2.46062	1.91512	1.48969	1.00271	1.17327	2.63639	4.08483	5.47519	1.59181	2.00661	3.61038	2.79827	3.89591	3.9878	2.95549	1.21133	3.62165	6.47687	2.57748	1.26571	2.16715	2.10911	3.77171	4.3201	2.43647	2.9873	1.78976	2.72526	1.89856
1.10.3.11	0.43515	0.232286	0.728149	0.23112	0.49115	0.0387169	0.530559	0.0825381	5.35576	0.338041	0.161342	0.288655	0.239404	0.57782	0.56395	0.393003	1.3274	0.753791	0.201011	0.150026	0.400305	0.27722	0.282101	0.163017	0.132734	0.902871	0	0.275253	0.379467	0.192321	0.545956	0.914513	0.74805	1.12851	0.0929864	0.665792	0.375509	0.326561	0	0.542475	0.352662	0.355936	0.449727	0.247362	0.0209676	2.83893	1.50708	0.650621	0.658657
1.10.3.12	0.361053	0.494485	0.799199	0.588922	0.407878	0.501151	0.650081	0.211209	0.745122	0.328679	0.210831	0.293742	0.0442762	0.799336	0.43389	0.750689	1.4831	0.900469	0.16099	0.260328	0.200688	0.786667	0.273653	0.0811765	0.11215	0.745679	0.335032	0.105757	0.381317	0.234497	0.400949	0.396288	1.21368	0.787957	0.853544	0.100999	1.19921	0.383027	0.0364753	0.0720935	0.137666	0.351604	0.354729	1.61667	0.699302	0.214065	0.512922	0.126732	0.711807
1.10.3.14	10.3794	9.59241	13.6242	8.48263	10.8408	24.5779	17.9725	49.4144	27.0801	8.62608	6.73103	7.53186	8.723	14.604	24.7952	8.54017	13.2768	20.3957	8.87973	7.52731	7.91409	9.51367	8.48899	6.70293	9.07051	11.3685	55.9337	12.9317	8.58344	16.8424	18.5172	14.2042	67.8184	16.4335	29.0673	5.2779	23.7469	20.7979	16.2995	9.33304	8.05731	11.7469	7.24892	16.2872	35.8043	16.3769	8.36457	17.6147	17.8825
1.10.3.2	1.89634	5.50083	1.66319	0.809754	2.25255	4.00473	1.42221	2.16203	5.90085	0.905454	1.21085	2.40823	0.661294	2.67164	1.47289	1.15107	3.48469	2.06179	0.866336	0.953433	1.10509	1.79433	1.75873	0.782003	1.22156	3.25064	1.26342	2.71506	1.93008	3.4407	2.75582	1.9353	1.78744	2.91325	2.58883	0.783149	2.9767	3.08812	2.2559	0.464455	1.33926	2.82159	1.72015	3.07971	2.9415	3.35728	0.804887	2.24366	4.08149
1.10.3.3	0.317762	1.54893	0.294908	0.0968764	1.06305	0.474642	0.545175	0.342325	0.328889	0.683091	0.19512	0.206176	0.328346	0.584902	2.68812	0.314696	1.02508	0.862779	0.356403	0.0253838	0.270132	0.506263	0.376427	0.235256	0.234895	0.184367	0.0274312	0.117745	0.783309	0.216771	1.31246	0.318819	1.57888	1.08458	0.291468	0.133764	0.821675	0.218731	0.245257	0.235598	0.373998	0.639702	0.340541	1.52285	0.164518	0.32631	0.546108	0.3212	0.773057
1.10.3.9	1.01849	0.586176	0.769923	0.64089	0.795061	2.62955	3.29918	7.752	2.9295	0.63258	0.20206	0.540148	0.298906	2.09336	0.976937	0.795609	1.34635	2.31057	0.414766	0.445304	0.362371	1.25991	0.248684	0.185398	0.399795	0.799839	16.4702	0.791872	0.576805	1.93386	0.937414	1.6765	17.3631	2.58615	3.92092	0.212579	1.198	0.598803	2.29457	0.733698	0.310805	0.832746	0.765185	1.74664	9.26436	2.21924	0.2838	0.993752	1.09932
1.10.5.1	0.00384562	0.00620423	0.00952725	0.0131245	0.00234889	0.776719	0.0242983	0	0.00236577	0.010381	0.0155203	0.0120991	0.343889	0.00126167	0.0372848	0	0.00751468	0.152504	0.0225968	0.177816	0.0154392	0.0014419	0.193085	0.0503906	0.0114238	0.0567132	0.0322481	0.0141709	0.00817104	0.00777915	0.0100512	0.0130008	0.0615691	0.0354938	0	0.00287282	0.0052298	0.00660148	0	0.000593189	0.00757054	0.0173989	0.0165321	0	0.0126608	0.00142818	0.00937401	0	0.026898
1.10.9.1	0.0650574	3.74942	0.0547562	0.00351573	0.327167	0.658445	0.332026	0.588388	1.46121	0.0426189	0.112129	0.0107604	0.0105385	0.0733619	0.0231407	0.121549	0.027834	0.100014	0.141378	0.0111663	0.0351474	0.0509972	0.121709	0.0229993	0.0602237	0.0211171	0.517688	0.0133214	0.104979	0.030685	0.108085	0.578836	0.542605	0.0948637	0.025474	0.0245751	0.0286023	0.0401583	0.140602	0.0505469	0.0870001	0.120251	0.0220609	0.0235989	0.0248839	0.01054	0.0338848	0.00302522	0.0240512
1.11.1.1	0.0193734	0.0335359	0.0155035	0.0325052	0.0314943	0.187518	0.0256002	0.0417722	0.0115765	0.00692067	0.0138319	0.014838	0.0394499	0.109168	0.0141533	0.00775103	0.00380404	0.0243091	0.102342	0.0467102	0.0380629	0.0275	0.0476282	0.0165437	0.0689101	0.00413388	0.00662601	0.000873145	0.00369946	0.00425887	0.00409467	0.0132945	0	0.0316261	0.0310631	0.060324	0.090357	0.00745892	0.0175108	0.045352	0.0229103	0.00338932	0.0395822	0.00683875	0.109922	0.0639158	0.0213652	0.0754487	0.0202125
1.11.1.10	0.597988	1.1361	0.616451	0.39162	0.456753	1.29206	0.158328	0.67818	4.33361	0.506872	0.381011	0.569501	0.614532	0.388401	0.412407	0.603713	0.122188	0.114172	0.389878	1.11408	0.149416	0.889567	0.508704	0.745583	0.976255	0.278809	0.298216	1.27775	0.171475	6.90047	1.3577	0.643196	0.341504	0.436607	0.189509	0.428501	3.28411	1.21322	2.00908	0.54157	0.645666	0.268705	0.388294	3.87709	0.84807	0.219425	0.477225	0.644453	0.675241
1.11.1.11	0.603804	0.460668	0.26405	0.159099	0.981417	0.817923	0.252611	0.133618	3.12977	0.433467	0.169603	0.789338	0.289564	0.541997	0.948759	0.429745	0.637669	0.225061	0.2638	0.255187	0.322965	0.39838	0.367166	0.250154	0.375162	0.396887	1.59906	0.735979	0.585121	3.14953	0.222064	0.274734	0.949169	0.927435	3.10684	0.410761	1.51818	1.48974	1.44601	0.306134	1.17594	0.411203	0.40093	2.51127	0.175549	0.350961	0.210764	0.514214	0.563621
1.11.1.12	0.145504	0.140006	0.0757749	0.174134	0.570068	0.320654	2.24595	0.444065	1.90025	0.195418	0.107292	0.0268256	0.0922019	1.04703	0.382517	0.117929	0.14204	0.634724	0.202925	0.192169	0.0378329	0.54854	0.0904171	0.140408	0.0550051	0.369804	0.523726	0.23746	0.300568	0.187457	0.297903	0.69494	1.67646	0.942294	0.367117	0.103083	0.836096	0.913418	0.0228764	0.0825732	0.0995174	0.354878	0.0194388	0.29196	0.386794	0.0908608	0.0261654	0.220423	0.315485
1.11.1.13	0.044695	0.213916	0.106866	0.717821	0.0379246	0	0.054756	0	0.0546335	0.09008	0.00440236	0.0377588	0.00281643	0.266911	0.0373953	0.0881688	0.0627072	0.0445381	0.0401118	0.0102051	0.0142087	0.250574	0.0436533	0.0347751	0.0407328	0.177176	0.656879	0.182688	0.0975192	0.334705	0.0200394	0.0219241	0	0.29419	0.29688	0.00976655	0.0102027	0.0471177	1.70345	0.0977085	0.0338127	0.123092	0.240935	0.188402	0.00413515	0.154386	0.0505567	0.0428527	0.0938133
1.11.1.15	9.71051	10.3824	9.70075	10.698	12.2914	29.5497	18.6445	45.9955	32.7421	8.84554	5.28543	6.90328	7.89809	17.2327	17.4461	11.4688	21.6899	15.4985	8.4265	5.74878	8.98512	11.2592	8.78341	5.98417	7.0822	12.9765	68.8435	12.222	9.75881	33.3996	13.4356	15.7645	61.2615	16.1767	34.861	5.71812	14.7823	17.3369	15.5342	7.71127	7.14091	11.4579	9.05652	14.7321	37.3437	17.1369	7.65277	13.569	14.4838
1.11.1.19	0.032169	0.0223959	0.0189886	0.00395095	0.011943	0	0.0466165	0.300036	0.11004	0.0136189	0.0123533	0.00585711	0.12395	0.102692	0.123135	0.000663974	0.103669	0.120976	0.0107983	0.0180299	0.121571	0.0100587	0	0.00222858	0.0196361	0.0203337	0.64469	0.0179585	0.0355226	0.228252	0.0610421	0.0328353	0.0882459	0.0642468	0.00736338	0.0068514	0.0289089	0.00968161	0.0025242	0.00348124	0.0362428	0.0185202	0.0393925	0.0772086	0	0.138391	0.010972	0	0.0624856
1.11.1.20	0.443699	0.438438	0.487381	0.179744	0.174126	0	0.187505	0.620475	0	0.128922	0.0931554	0.126898	0.0598988	0.163134	0.216268	0.306162	0.112661	0.279442	0.0684465	0.0151013	0.0879272	0.0520008	0.141613	0.123255	0.153438	0.593236	1.87672	0.0490731	0.0534756	0.0441138	0.0382449	0.137418	1.44732	0.11401	0.280848	0.0366537	0.00900918	0.00316338	0	0.0120435	0.0233026	0.117244	0.0840833	0.465907	0.0473231	0.0663818	0.139364	0.0704158	0.164296
1.11.1.21	3.63331	3.71358	3.96756	3.46184	4.18757	6.78463	5.49084	6.20995	7.42195	4.14478	2.25328	2.98345	2.39214	5.53624	7.22504	3.97618	6.90029	6.9066	3.52361	2.29651	3.29036	3.4001	2.69442	2.24492	2.4182	4.45412	13.6313	4.07517	2.69058	6.37427	3.72299	5.08168	13.9022	5.53461	8.84016	1.70928	6.38737	7.07648	7.19904	4.59379	2.18281	3.44113	3.76468	5.10212	6.7058	4.27297	2.86167	4.94216	3.55012
1.11.1.5	1.96612	1.72053	2.0097	1.31448	1.8454	4.45667	4.56422	2.26988	2.74226	1.74298	1.53808	2.04877	2.96545	2.72477	4.93343	1.64102	2.36379	3.47759	1.40841	2.67772	1.20331	2.51072	2.6858	1.09905	1.24296	1.32707	9.22356	1.35609	1.66791	4.03031	2.94888	2.64943	15.6082	2.23282	3.43146	2.74561	2.54008	1.6478	2.75	3.19736	1.674	2.30131	1.39439	3.2025	7.65111	2.54922	1.34336	3.04799	2.85763
1.11.1.6	5.16825	5.16911	5.57144	4.73688	5.83312	18.0003	7.3845	18.0572	14.8321	4.69686	3.98619	3.02853	3.31364	9.60673	12.3867	4.476	10.9294	10.2462	4.79299	4.17781	3.65498	7.09305	3.33109	4.00398	4.34206	7.14955	17.1178	11.5909	6.23199	16.9984	8.37435	7.99503	18.3993	9.82777	13.7416	2.9354	8.5283	9.90472	11.5918	4.78806	3.15416	6.16628	5.91472	9.36372	21.1925	7.6334	5.70384	7.04732	5.93259
1.11.1.7	8.03099	8.63499	5.88639	7.46084	6.63176	6.91216	4.41983	8.72475	8.2361	4.4699	4.02777	4.3823	6.75393	8.44175	7.75769	5.04451	12.8024	7.04115	5.99686	5.2459	4.76033	5.35605	5.85893	3.37631	4.2881	5.7923	5.96488	12.3188	6.79709	7.38517	8.06248	5.87448	16.2026	5.86805	8.94979	4.94582	12.8865	6.95004	19.5018	5.10829	4.02347	7.39394	4.84577	3.8866	12.2865	9.39189	5.54225	6.35554	11.0418
1.11.1.8	0.338712	0.239434	0.398073	0.309656	0.261089	1.33845	0.543534	2.12931	2.94716	0.657206	0.268038	0.128946	0.393415	0.385281	1.60038	0.388222	1.68072	0.439365	0.45911	0.62683	0.242677	0.613079	0.392347	0.429001	0.330714	0.74677	1.51215	0.392561	0.33589	0.381111	0.789859	0.945265	1.09379	0.601427	0.575053	0.236238	1.88245	0.595232	0.921662	0.224603	0.275968	0.349323	0.215425	0.363563	2.78772	0.563274	0.205901	0.9898	0.443548
1.11.1.9	1.94216	3.08748	3.32644	2.01169	2.53332	7.19776	1.69264	8.28116	8.81543	1.87665	3.04978	2.21475	2.4095	2.72751	5.98862	1.92719	3.5753	3.11835	2.35936	2.97101	1.80095	2.75589	1.87663	1.6361	2.43519	3.07532	7.45028	2.66348	5.08132	1.77785	5.13958	2.27176	7.93826	4.43357	4.80445	1.3738	5.31559	6.85346	3.43145	2.34093	2.16831	2.29456	1.57023	2.05177	5.63408	3.73645	2.45962	3.19345	1.90025
1.11.2.1	0.0430973	0.00176476	0.000826374	0.00870433	0.00354045	0	0	0	0	0.00836687	0.0410998	0.0206895	0.00862781	0	0.209491	0.0535373	0	0	0.0523459	0	0.000855948	0.0236645	0.00575377	0.190419	0.173872	0.00212639	0	0	0.0244798	0	0	0.00287464	0	0.0538005	0.00202778	0.00552873	0.0168166	0	0	0.196016	0.393082	0.00910401	0.013185	0	0	0	0.0504372	0.00125369	0.00671939
1.11.2.2	0.255575	0.373947	0.619798	0.140255	0.211914	0.222975	0.134872	0.4174	0.0329472	0.466782	0.149785	0.157495	0.436951	0.0942552	1.78205	0.491369	1.06808	0.433556	0.299884	0.209715	0.360033	0.321285	0.243714	0.0983339	0.134335	0.451866	0.26391	0.0335099	0.511782	0.0581182	0.0989721	0.124728	0.38945	0.782962	2.68406	0.103808	0.325217	1.50338	0.0678758	0.138201	0.133162	0.426907	0.399569	0.357597	0.680913	0.492074	1.29132	0.604616	0.0891798
1.11.2.3	0.0854683	0.0738551	0.0214019	0.0768837	0.0284537	0.0971941	0.0321753	0.62225	0.00406912	0.0020317	0.0610511	0.0285883	0.200086	0.0335436	0.0199362	0.00628329	0.00584192	0.260335	0.00956681	0.0295124	0.0939082	0.0204519	0.278176	0.0375561	0.0666125	0.0112965	0.0409998	0.00599402	0.0162699	0.0474039	0.170527	0.0458813	0	0.0798205	0.0117738	0.0623239	0.0280387	0.082148	0.0387352	0.0526321	0.0406394	0.0255091	0.0246084	0.0102249	0.180146	0	0.0226549	0.11683	0.0194244
1.11.2.4	0.104779	0.0388854	0.0701998	0.015049	0.0399859	0.133242	0.0259284	0.205116	0.0110876	0.040517	0.0407993	0.0275452	0.177376	0.00628312	0.0655177	0.0776011	0.00939972	0.048573	0.0449785	0.292537	0.0355058	0.152945	0.0455628	0.0498727	0.0144901	0.166006	0.0918143	0.00561645	0.0762612	0.00185126	0.207869	0.047824	0.0447965	0.0947311	0.113404	0.0095126	0.0679211	0.0423643	0.245283	0.055598	0.02478	0.0656648	0.0705256	0.0616625	0.929192	0.030106	0.0188424	0.0998866	0.146808
1.12.1.2	0.242592	0.50032	0.688291	0.182573	0.597001	0.270093	0.455585	0.459466	2.43012	0.682582	0.418796	0.65468	0.0950778	0.479384	1.55698	2.2069	0.802542	0.227784	1.22417	0.299168	1.24617	0.159509	0.654503	0.359746	0.304714	1.62193	0.134578	0.300138	0.520697	3.65403	1.02011	0.95168	0.611441	0.467128	0.0930498	0.359394	0.422694	1.0315	0.0608715	0.647745	0.498555	1.32254	1.13038	2.00858	0.127934	1.63786	0.171733	2.31201	0.44386
1.12.1.3	4.39641	5.16367	6.6043	4.93093	6.18501	12.5278	6.61474	11.8383	9.76294	5.02833	5.35566	3.93439	4.29459	7.31623	12.5118	6.61901	4.72298	8.85142	5.09596	3.50093	4.44217	4.68899	4.52298	4.48323	5.30486	7.15107	11.8993	5.43682	4.93701	7.21396	9.02515	4.80182	26.2537	6.08232	22.3002	3.11963	8.86312	11.6952	8.33022	2.95206	4.23419	7.40897	5.28648	7.04846	16.9189	8.49056	2.40979	9.66394	6.02436
1.12.1.4	0.0128303	0.0160262	0.0471332	0.0812358	0.149267	0.420851	0.0207427	0.0186431	0.456057	0.0690486	0.0904033	0.0179451	0.0163499	0.033081	0.473155	0.056333	0.131231	0.011571	0.0228012	0.269791	0.00410855	0.0641992	0.0812664	0.0893697	0.0910189	0.00590354	0.0115785	0.351995	0.00941531	0.0889087	0.119466	0.0445597	0.0242671	0.102886	0.0756616	0.108622	0.0774192	0.432051	0	0.0332306	0.0860677	0.0274012	0.00505449	0.0169119	0.0359515	0.00383704	0.035055	0.0151261	0.024982
1.12.1.5	0.0699959	0.21015	0.0347975	0.0189727	0.00494431	0.00136487	0	0.00378731	0	0.00158672	0.0440331	0.0115803	0	0	0.715446	0.00313815	0.0516857	0.00326595	0.000483987	0.00561219	0.000797101	0.0368493	0.00224121	0.00172993	0.00154168	0.00104221	0	0	0	0.00855611	0.0012669	0.00179029	0	0.00665232	0.495919	0.000957608	0	0.456051	0.0414973	0.0142425	0.000458512	0.0281211	0.00201231	0.113148	0	0.149959	0.0194589	0.306428	0.1908
1.12.2.1	0.326262	0.181831	0.0711101	0.0733475	0.547887	0.227585	1.61689	1.36952	0.862149	0.177139	0.0492415	0.175975	0.105147	0.0765834	0.392259	0.201771	1.2188	0.384504	0.107881	0.0373888	0.197537	0.4651	0.0299498	0.113002	0.162906	0.0538104	0.298396	1.71293	0.212736	0.0400084	0.474051	0.0594694	0.050887	0.402977	0.107308	0.110818	0.157051	0.0908556	1.13002	0.0502354	0.114083	0.456685	0.248422	0.187805	0.436477	0.155367	0.135244	0.25152	0.323557
1.12.5.1	0.529486	0.648361	0.381186	0.232236	0.110644	0.475552	1.5297	1.62394	0.170461	0.166886	0.431345	0.225856	0.0409573	0.671486	0.551684	0.93078	0.676109	0.209102	0.785231	0.298865	0.473906	0.468797	0.210377	0.179016	0.180539	0.715658	0.0747857	2.30283	0.216991	0.0519409	0.905602	0.131036	0.112817	0.306183	0.50545	0.185326	0.0822927	0.424909	0.00605279	0.698208	0.593171	0.793489	0.561949	0.17039	2.481	0.527541	0.0535325	0.741341	0.11476
1.12.7.2	1.50593	3.66037	1.35237	0.862089	1.49993	4.47798	1.57554	3.72533	5.3056	1.24778	0.49656	0.543936	1.49169	2.25251	1.57092	1.24856	2.18339	3.15239	1.46059	0.817276	1.16617	1.55886	1.47464	0.638081	0.777361	1.90718	2.45701	6.90563	1.57534	1.18485	1.23064	1.91844	4.5948	1.33634	3.54082	0.616758	0.390312	0.809326	3.74874	0.902655	0.949507	2.72139	1.33327	6.70858	1.24479	1.34458	0.553129	1.72383	1.80159
1.12.98.1	0.976311	2.02165	1.25166	0.860375	1.05288	3.60942	1.40419	1.7416	2.22458	1.07814	0.739977	0.714221	0.493524	3.32682	1.72817	1.02523	0.982937	1.18109	0.590114	1.24453	0.636055	1.05856	0.941196	1.98795	1.77349	1.27725	2.7493	0.448407	1.39979	0.850431	1.37169	0.581801	0.322398	1.89752	1.61968	0.654406	5.02715	3.0697	2.43929	1.57835	0.424006	1.11632	0.773682	1.17881	1.28322	1.42503	1.02782	0.996922	1.14122
1.12.98.2	0.22721	0.0711473	0.0885837	0.0333552	0.275546	0.759567	0.692672	2.54698	0.58794	0.082404	0.0145616	0.100391	0.0446068	0.475709	0.474039	0.0466879	0.336632	0.453035	0.0725604	0.0170236	0.0747938	0.21159	0.0281608	0.0232793	0.0236974	0.0869164	1.96704	0.0698162	0.131126	0.556224	0.21363	0.308496	4.83882	0.485229	0.719925	0.0160201	0.588149	0.108046	0.237578	0.0799548	0.039865	0.15494	0.0166676	0.374044	2.44381	0.490142	0.0186159	0.291756	0.258557
1.12.98.3	0	0	0	0	0	0	0	0	0	0	0	0	0	0	0	0	0	0	0	0	0	0	0	0	0	0	0	0	0	0	0	0	0	0	0	0	0	0	0	0	0	0	0	0	0	0	0	0	0
1.12.98.4	0.00881173	0.0570072	0.0132998	0.0148858	0.0970166	0.163861	0.0308625	0.0889248	0.543969	0.0639547	0.0029667	0.0132761	0.0365409	0.0211288	0.0571933	0.0506997	0.0121848	0.00578099	0.0192304	0.0390015	0.00725416	0.0909609	0.0133216	0.018312	0.0375085	0.0480117	0.155768	0.0608252	0.023991	0.0153856	0.0152798	0.13914	0	0.409254	0.0599336	0.0882534	0.00412748	0.0881501	0.0151584	0.0133438	0.0256002	0.00855612	0.0041127	0.019103	0.00936489	0.0604786	0.0330921	0.00934819	0.0154702
1.12.99.6	4.41992	3.79444	4.49441	2.32061	4.72037	4.47602	4.61761	9.89745	8.82101	3.31978	3.09219	3.79969	2.39249	4.38479	5.67294	4.2018	6.66699	7.44732	3.41652	2.634	2.84729	5.86999	3.25682	2.9656	3.39623	4.59342	8.20311	5.5999	4.5902	6.29205	4.11727	5.10615	9.82047	5.84138	6.61714	2.49612	10.368	9.01749	6.98273	3.00299	4.79634	3.8945	3.18689	21.7579	5.41268	7.04737	3.77518	5.22217	3.15988
1.13.11.1	0.333642	0.511664	0.369521	0.677849	0.964612	0.482467	0.356707	1.60444	0.221452	0.43876	0.387164	0.458227	0.243542	0.591244	0.505826	0.298649	0.734061	1.33562	0.498609	0.314011	0.176662	0.620485	1.26355	0.325389	0.415758	0.577218	2.36503	0.984825	0.664326	0.179918	0.524202	1.24569	3.52276	1.01862	3.32635	0.541223	0.736772	0.701222	0.414008	0.333085	0.504628	0.344341	0.286771	0.62758	3.81188	1.28649	0.707222	0.199492	0.772316
1.13.11.11	1.39742	1.3468	1.37367	2.00801	1.55683	0.692051	0.225566	1.00462	0.28047	0.603732	0.380262	0.751199	0.629334	2.19267	0.379579	1.57029	0.647944	0.773323	0.705873	0.680261	0.453813	1.08384	0.726051	0.445978	0.561125	0.754618	1.09153	0.367122	0.608201	0.481626	0.344212	0.597315	0.644474	0.598561	1.85613	0.884978	0.272778	0.375468	1.56813	1.09043	0.717596	0.260156	0.714132	0.52996	0.820851	1.92064	2.96508	0.821814	1.4432
1.13.11.12	0.771857	1.04246	1.17591	0.541021	0.798951	1.90582	1.72202	0.699422	5.26471	0.405878	0.845495	0.496404	0.401944	0.644789	1.23525	0.662737	0.938443	0.701527	0.860997	0.833397	0.468375	1.76865	0.627704	0.571481	1.1406	1.42899	0.846681	2.16266	0.652245	0.713792	1.31173	0.730226	0.584479	0.639691	0.19383	0.939356	1.91023	1.13858	2.0382	3.4723	0.741138	1.07148	0.467933	4.11139	0.962687	1.02564	0.67211	0.864131	0.68139
1.13.11.14	0.00165307	0	0.000479057	0.00515459	0.000547846	0.00121322	0.000875221	0	0.011955	0.000936808	0	0	0	0	0	0.000559136	0.0169399	0	0	0	0.000427974	0	0	0	0	0	0	0.0193036	0	0	0.0134039	0	0	0	0	0	0	0	0	0	0	0	0	0.00113821	0.00387974	0	0.000503302	0.00435159	0
1.13.11.15	0.788726	1.35078	0.309046	0.250678	1.01913	2.00366	1.38555	3.67216	1.16467	0.511755	0.371405	0.165974	0.140266	1.20821	1.55187	0.22197	1.35662	1.64996	0.260165	0.0438073	0.553771	1.67371	0.482146	0.235766	0.218321	0.394691	0.434806	0.570341	0.756979	0.136236	1.1167	1.35589	7.29447	0.898328	0.965959	0.188913	0.533506	1.28516	0.213711	1.01538	0.25021	0.621749	0.379459	3.91912	0.335567	1.06338	0.323309	0.955614	0.693905
1.13.11.16	0.426256	0.634525	0.850123	1.08545	0.287167	0	0.132301	0.00294879	1.10533	0.558086	0.0282361	0.575871	0.0391987	1.86272	0.221932	1.222	0.24953	0.341413	0.0792125	0.0211328	0.0749329	0.546164	0.149447	0.125955	0.459916	1.18304	0	0.279819	0.162649	6.03463	0.0828664	0.146268	0	0.817683	0.770328	0.140911	0.287009	0.00376276	0.00318498	0.832269	0.151635	0.465356	1.49286	1.32054	0.15789	0.81927	0.214224	0.000962982	0.756261
1.13.11.18	0.420356	0.437599	0.312489	0.12928	0.414103	10.127	1.13879	0.912573	0.866864	0.258102	0.559504	0.0651757	0.133794	0.346295	0.554916	0.141468	1.73221	0.84132	0.25142	0.0606826	0.256725	0.35104	0.208724	0.150036	0.154612	0.328724	1.17459	0.166629	0.169092	0.264443	0.255312	0.923403	1.28817	0.719887	2.531	0.199595	0.467996	1.38087	0.239759	0.125439	0.474774	0.827599	0.290599	0.56238	0.834096	0.373259	0.185599	0.614718	0.377421
1.13.11.19	0.0439273	0.121603	0.103225	0.0725859	0.282675	0.363875	0.694466	0.631698	1.40574	0.212983	0.362839	0.0678644	0.0485471	0.159071	0.621493	0.42003	1.21332	0.647725	0.12503	0.119759	0.160875	0.268626	0.31402	0.125626	0.293833	0.299899	0.0258482	0.0365659	0.1136	0.0507419	0.450309	0.135814	0.0426525	0.158602	0.552443	0.120712	0.555768	0.36736	0.0490302	0.194992	0.140096	0.238399	0.129364	0.559032	0.0204082	0.209847	0.504573	0.0273814	0.0450315
1.13.11.2	0.908148	0.887955	1.03398	1.22054	0.7394	1.02623	0.660945	0.726883	0.331996	0.831897	0.579713	0.901236	0.492955	1.92253	3.54973	1.0997	1.56766	0.576154	0.506525	0.621566	0.323885	1.0555	0.595588	0.335438	0.638366	1.05193	0.368795	0.284268	0.700038	0.362013	1.06238	1.04945	0.93363	1.16402	1.90057	0.408195	1.54717	2.085	0.727167	0.810489	0.622654	0.513112	0.919794	0.69041	2.43092	0.532768	0.927259	0.425402	1.23773
1.13.11.20	0.0503182	0.0778038	0.101865	0.0181159	0.113664	0.388412	0.472116	1.15714	0.688217	0.14705	0.0194791	0.141614	0.183597	0.180209	0.168118	0.0566195	0.0916026	0.69029	0.117517	0.0687396	0.152567	0.133993	0.0827488	0.243326	0.0501067	0.07157	3.12472	0.0636452	0.11235	0.328681	0.218152	0.242673	4.95154	0.45361	1.48853	0.0275908	0.388	0.0472176	0.250041	0.220816	0.189207	0.00264392	0.107567	0.0637872	0.00341758	0.0839769	0.0315508	0.100205	0.102272
1.13.11.24	0	0.00748368	0	0.01018	0	0	0	0	0	0.00274016	0	0	0	0	0	0.00418653	0	0	0	0.00772805	0	0.0069096	0	0.00520515	0.0285403	0	0	0	0	0	0.00443065	0.00168864	0	0	0	0.00822168	0.170221	0	0.0812501	0	0	0	0.00405849	0.00568157	0	0	0	0.00271633	0
1.13.11.25	0.0027943	0.0121989	0.0334083	0	0.115609	0.0306641	0	0	0.130464	0.00265819	0.00795095	0.0025325	0.00730554	0.0129616	0	0.0385455	0	0.0048763	0.000812022	0.00992131	0.00844178	0.004666	0.0121658	0.00658219	0	0.0617214	0	0	0.0423383	0.00352987	0.00349972	0.00574363	0	0.0812496	0.0920612	0	0	0	0	0.0437642	0.0374604	0.0133152	0.0283146	0.0174905	0	0	0	0.0325143	0.0499572
1.13.11.27	2.57317	3.06079	3.02465	3.93686	3.69036	9.85223	3.43594	11.6122	13.1591	2.02674	1.97115	2.14013	1.63355	3.0815	4.51758	2.86741	3.22842	5.14366	1.82886	1.69249	1.81016	2.7784	2.55214	1.82662	3.34452	3.63713	10.4984	3.92296	3.08542	9.84324	5.95836	3.82455	15.678	3.92876	8.69672	1.56618	6.79066	5.89375	5.97953	2.47594	2.36243	2.8135	2.47316	5.34998	7.59408	3.93969	2.8734	1.81153	3.21093
1.13.11.3	0.699392	0.79514	0.979373	0.635021	0.675877	0.671366	2.93956	3.3125	0.77747	0.485606	0.640917	0.523135	0.548425	0.935714	2.82388	0.373021	1.88047	2.09942	0.665579	0.61438	0.323275	0.928677	1.25681	0.415526	0.561654	1.02349	6.6227	0.410897	1.41267	0.290025	1.30855	1.79006	11.928	2.49413	1.17994	0.386255	1.04354	3.20308	0.504509	0.597228	0.637968	1.82805	0.470135	2.0736	0.512333	2.18227	0.357357	0.492402	0.761459
1.13.11.31	0.0911468	0.0469757	0.0650141	0.0685126	0.514948	0	0.109665	0.00610721	0.0293197	0.156915	0.0812361	0.0607856	0.0438531	0.0373959	0.150143	0.262668	1.00352	0.0805268	0.104568	0.0482971	0.0484038	0.131623	0.12188	0.0924537	0.24069	0.218543	0.038173	0.337081	0.283298	0.0175151	0.117661	0.0646314	0.0558011	0.239373	0.074597	0.138028	0.293399	0.0944935	0.0225988	0.0646577	0.182742	0.169389	0.0399413	0.0554877	0.0989638	0.0697713	0.0395722	0.0673633	0.0865912
1.13.11.33	0.205236	0.401764	0.156544	0.255669	0.488124	0.388807	0.308756	4.90557	0.0813666	0.687184	0.496245	0.134368	0.243311	0.74235	1.32326	0.297649	0.266792	0.559915	0.244107	0.185609	0.154718	0.497843	0.484669	0.205874	0.251067	0.734893	0.159363	0.343158	0.449857	3.58025	0.967645	0.228282	0.0674319	1.40422	0.627218	0.166709	0.409383	1.22427	0.22583	0.258649	0.337225	0.183469	0.257325	0.480438	0.371215	0.556533	0.633664	0.249267	0.574933
1.13.11.34	0.472735	0.423228	0.607642	1.37317	0.390292	0.0801332	0.618103	0.37806	0.32247	0.261305	0.429394	0.245653	0.215484	0.308319	1.17318	0.597164	0.537457	0.185598	0.152413	0.911658	1.53057	0.359028	0.447392	0.291147	0.289443	0.378058	0.0298283	0.402048	0.279149	0.406597	0.396063	0.301385	0.602694	0.386181	1.45144	0.549482	2.08559	1.32446	4.62739	0.886171	0.357013	1.39072	3.35717	0.36713	2.24529	0.351037	0.383114	0.218224	1.25763
1.13.11.37	0.0288353	0.0572002	0.0656248	0.0515663	0.0818755	0.0251137	0.0156774	0.0755505	0	0.0375192	0.0245826	0.0327385	0.338838	0.0363614	0	0.0622598	0.0185872	0.00493058	0.120642	0.108141	0.0285619	0.0299973	0.1459	0.0916213	0.0176973	0.0309446	0.468298	0.0187372	0.0196583	0.0183496	0.025044	0.0300171	0	0.00881082	0.0016349	0.22872	0.0626084	0.0454694	0.0934217	1.64312	0.0697396	0.0279364	0.0130631	0.0140759	0.94448	0.0255073	0.0743189	0.0169339	0.0389575
1.13.11.38	0	0.00280155	0	0	0	0	0	0	0	0	0	0	0	0	0	0	0	0	0	0	0	0	0	0	0	0	0	0	0	0	0	0	0	0	0	0	0	0	0	0	0	0	0	0	0	0	0	0	0
1.13.11.39	0.0246991	0.00757743	0	0	0.0451493	0.20831	0	0	0.0173332	0.0064347	0	0	0.0254272	0	0	0	0.00699672	0	0.00147885	0	0	0.0205961	0.00138191	0.00210584	0	0	0	0	0	0	0	0	0	0	0	0	0	0	0	0	0	0	0.0148924	0	0	0	0	0	0
1.13.11.4	0.0840158	0.204745	0.244295	0.12556	0.165627	2.3738	0.609515	1.00576	4.73603	0.359395	0.108051	0.136872	1.13836	0.233266	0.296308	0.225891	0.170171	0.386974	0.204899	0.418095	0.139263	0.128335	0.23891	0.121816	0.110002	0.267667	1.18472	0.776025	0.223279	0.115786	0.278529	1.12953	0.906422	0.240345	0.231002	0.148207	0.391912	0.204921	0.965433	0.125648	0.307723	0.163732	0.17377	0.590997	0.210734	0.186682	0.113715	0.671825	0.112742
1.13.11.41	0	0	0	0	0	0	0.0170012	0	0	0	0	0	0.0137053	0	0	0	0.026399	0	0	0	0.00277113	0	0	0	0	0	0	0	0	0.00993736	0	0	0	0	0	0	0	0	0	0	0.116146	0.0396142	0	0.0540555	0	0	0	0	0
1.13.11.46	0	0	0.00601816	0	0.00688231	0	0	0.0140452	0	0	0	0.00560609	0	0	0	0.00702415	0	0.881787	0	0	0.0089393	0.316076	0	0.00385495	0	0.00702969	0	0	0.00558253	0	0	0	0	0	0	0.00531711	0	0	0	0	0	0	0	0	0	0.0095688	0	0	0
1.13.11.47	0	0	0	0	0	0	0	0	0	0	0	0	0	0	0	0	0	0	0	0	0	0	0	0	0	0	0	0	0	0	0	0	0	0	0	0	0	0	0	0	0	0	0	0	0	0	0	0	0
1.13.11.48	0	0	0	0	0	0.00225962	0	0	0	0	0	0	0.00104459	0.00125326	0	0	0	0	0	0	0	0.00172452	0	0	0	0	0	0	0	0	0	0	0	0	0	0	0.00247815	0	0	0	0	0	0	0	0.00726083	0	0	0	0
1.13.11.5	1.42519	1.08927	1.87324	2.42868	2.12517	2.16332	1.35713	5.40102	1.33109	0.633112	1.12064	0.565088	0.586559	0.892817	3.87555	1.47486	1.54711	2.55166	0.781892	1.09271	0.888982	1.11588	0.55288	0.785214	1.29232	0.627293	1.08999	5.75731	0.963111	1.40829	1.44548	0.602787	1.83963	2.19952	2.16614	0.345384	1.4197	1.78872	3.6138	1.53254	0.730475	1.4477	1.16163	0.818667	1.28586	1.952	2.57809	0.929559	0.984041
1.13.11.51	0.697621	0.363662	0.448661	0.656707	0.468661	1.90562	2.30609	2.93797	1.88487	0.293806	0.200734	0.307794	0.71632	0.691362	1.06261	0.327766	0.313468	0.919956	0.421682	0.577887	0.322189	0.506875	0.306442	0.365139	0.715288	0.308327	6.36406	1.22833	0.446613	1.35389	0.697011	0.985171	8.44967	1.14418	1.9506	1.59697	2.00568	0.417899	0.786294	0.643742	0.555533	0.908229	0.341422	0.753789	5.38674	1.11598	0.210808	0.375045	1.15102
1.13.11.52	0.575889	0.312456	0.276218	0.103248	0.56174	0.308082	0.650585	0.020921	0.215569	0.494793	0.360106	0.272975	0.144194	0.424418	1.50213	0.51523	0.751824	0.326603	0.544066	0.274616	0.863202	0.301409	1.03837	0.317545	0.446404	0.331711	0.00694261	1.36956	0.586959	0.161041	0.349083	0.819498	0.750232	0.674521	0.0882211	0.365415	1.43969	0.536518	0.197138	0.965443	0.28632	0.971441	0.825351	0.441976	0.232493	0.682127	0.986951	0.56944	0.60109
1.13.11.53	1.81639	0.867605	0.921479	0.816806	2.05718	2.21378	2.25657	2.85247	3.30228	1.30719	0.96517	0.965218	0.611272	2.49957	1.50837	1.78276	2.69106	1.68502	1.06277	0.517547	0.686122	1.33846	0.746186	0.540553	0.561778	1.53059	5.05026	0.446047	0.693194	1.11677	1.41429	1.77507	13.0735	2.10548	2.54408	0.569687	1.85666	1.67793	0.582112	0.681479	0.739437	1.30156	0.775952	1.51472	5.04757	1.74463	2.54112	2.62925	1.59591
1.13.11.54	1.81639	0.867605	0.921479	0.816806	2.05718	2.21378	2.25657	2.85247	3.30228	1.30719	0.96517	0.965218	0.611272	2.49957	1.50837	1.78276	2.69106	1.68502	1.06277	0.517547	0.686122	1.33846	0.746186	0.540553	0.561778	1.53059	5.05026	0.446047	0.693194	1.11677	1.41429	1.77507	13.0735	2.10548	2.54408	0.569687	1.85666	1.67793	0.582112	0.681479	0.739437	1.30156	0.775952	1.51472	5.04757	1.74463	2.54112	2.62925	1.59591
1.13.11.55	0	0	0	0.00675265	0	0	0	0	0	0	0	0	0	0	0	0	0	0	0	0	0	0	0	0	0	0	0	0	0	0	0	0	0	0	0	0	0	0	0	0	0	0	0	0	0	0	0	0	0
1.13.11.56	0	0	0	0	0	0	0.0283681	0	0	0.0321911	0	0	0	0	0.00558949	0	0	0	0	0	0.00110738	0	0	0	0	0	0	0	0	0.00198555	0	0	0	0.00223954	0	0.0487904	0	0	0	0	0.0570745	0	0.00136864	0	0	0	0	0	0
1.13.11.57	0.0257297	0.0868868	0	0.011302	0.0434578	0.0962387	0.0766037	0.0103278	0.00690804	0.0253699	0.00991603	0.0217271	0.0403226	0.00551771	0.0241812	0.0164526	0.942307	0.0613654	0.0103573	0.00127081	0.130404	0.107993	0.023995	0.0262636	0.0106508	0.08877	0.150024	0.0314332	0.0060769	0.0104937	0.0704564	0.00849402	1.01303	0.115904	0.124518	0.0290616	0.00116034	0.0236837	0.00274886	0.00976666	0.0379036	0.0387542	0.277245	0.157737	0	0.0374088	0.0220258	0.31822	0.102578
1.13.11.58	0.685261	1.23999	0.917023	0.710987	0.786734	6.8607	4.38325	0.370374	6.8408	0.735283	0.708498	0.670154	0.623821	0.902296	2.16919	0.863663	2.59523	3.22907	1.15777	0.876404	0.914077	1.62906	1.5921	0.284645	0.85155	1.42418	2.34898	0.61893	1.45153	3.14605	0.756633	2.03354	0.707523	2.08143	0.334939	0.561979	1.7656	3.36645	3.2271	2.25371	1.60301	1.98414	1.00485	5.27821	1.00452	0.543432	0.467222	0.743476	1.07526
1.13.11.59	0	0.0981592	0	0	0	0.0824232	0	0.00399694	0	0	0	0	0	0	0	0	0.0299993	0	0	0.00347052	0.0101751	0.00705378	0	0.000636739	0	0	0	0	0	0	0	0.00153615	0	0	0	0	0	0	0	0.00304384	0	0.000866442	0	0	0.00347839	0	0	0.00259823	0
1.13.11.6	0.774139	0.302496	0.892663	3.80178	0.267609	1.23357	0.509269	0.629308	3.13166	0.496116	0.443002	0.195326	0.949072	0.615712	0.684395	0.161276	0.530214	0.673463	0.416471	1.20189	0.360702	0.42464	0.614191	0.479502	0.664635	0.437729	1.02158	0.545798	0.832113	0.179601	0.773627	1.76067	0.771482	1.0928	0.534536	0.196659	0.872672	0.953002	0.218535	0.435485	0.0926398	0.244872	0.288058	0.260394	0.206222	0.918072	1.06856	1.10811	0.283111
1.13.11.60	0.0390441	0.124531	0.0048265	0.005481	0.17503	0.305747	0.114698	0.834004	0.394294	0.106562	0.0500046	0.0494842	0	0.162798	0.193082	0.107096	0.082169	0.656392	0.0693876	0.0128306	0.0301989	0.0372126	0.0121558	0.0154658	0.0275538	0.0742979	1.98787	0.0190322	0.0358393	0.363567	0.0846722	0.0318808	2.41759	0.0831724	0.786994	0.0213319	0.0224028	0.305233	0.0319687	0.0193296	0.0287589	0.151685	0.304245	0.374812	0	0.0951929	0.0524693	0.190489	0.542436
1.13.11.61	0	0	0	0	0	0	0	0	0	0.00602485	0	0	0	0	0	0	0	0	0	0	0	0	0	0	0	0	0	0	0	0	0	0	0	0	0	0	0	0	0	0	0	0	0	0	0	0	0	0	0
1.13.11.62	0	0.00703146	0.0933024	0.0298599	0.00484843	0	0	0	0.0156456	0	0.000677285	0.0347633	0	0.0345529	0.00651954	0.01683	0	0	0.0323088	0	0.00454722	0.00816693	0	0.0361637	0.00725999	0.00792502	0	0	0.0613689	0	0	0.0375962	0	0.0010461	0.00897293	0.0247285	0.0234802	0	0	0.0653527	0	0.0360975	0.00384168	0	0	0.00135201	0.231689	0	0.0153955
1.13.11.63	0.929168	1.8092	0.457068	0.241559	0.797102	0.272959	0.784636	1.19677	1.25151	0.818606	0.5157	0.400135	0.105246	0.392615	1.08275	0.521765	0.888515	1.32505	0.462584	0.15011	0.277841	0.787215	0.242995	0.177769	0.591377	0.848138	0.508506	0.417222	0.709553	1.58689	1.6034	0.425006	1.04032	1.51111	3.33404	0.268871	0.751873	1.0699	0.411048	0.219498	0.425682	0.481563	0.23023	1.63419	1.35292	0.801837	0.292167	0.84081	0.448331
1.13.11.65	0	0.00441741	0	0.0144845	0.220474	0	0	0	0.0912082	0.0257037	0.0382571	0.0235623	0.0119335	0.0451342	0.0344302	0.111289	0.0372762	0	0.033508	0.0942589	0.020286	0.0140672	0.0543618	0.0261024	0.0992953	0.031791	0.0225691	0.00575804	0.0475487	0	0	0.01295	0	0.00996743	0	0.020459	0	0.00260563	0	0.038821	0.131583	0.0745841	0.0311129	0.0416395	0	0.00237078	0.00237181	0.0142358	0.0430816
1.13.11.66	0	0	0.00585049	0	0.00445809	0	0	0	0	0.00381164	0.00155489	0.0163553	0	0.0273951	0	0.00454997	0	0	0.0437901	0	0.00174399	0	0.0098191	0.0187416	0.00417236	0.015948	0	0	0.00361614	0	0.0364811	0.00919997	0	0	0	0.00172475	0	0	0.00860341	0	0.00166083	0.00207691	0.0022088	0	0	0	0.00205096	0	0
1.13.11.68	0.063515	0.0554796	0.0948773	0.0109076	0.14522	0.0109038	0.0655322	0.207114	0.0168758	0.0537025	0.0147047	0.0390474	0	0.045008	0.0574512	0.078992	0.0622572	0.440722	0.0287596	0.00410915	0.0571345	0.13874	0.00694473	0.046808	0.0266313	0.113454	0.128653	0.00420054	0.0468821	0	0.0137189	0.108067	0.0304335	0.268848	0.0642173	0.0689584	0.0314451	0.325104	0.0127135	0.0166333	0.044119	0.0724116	0.0182937	0.0355027	2.49973	0.121405	0.0522239	0.0370294	0.00851984
1.13.11.69	0.598223	0.10567	0.0779426	0.0509679	0.331597	0.344206	0.29263	0.0523096	0.281842	0.0646105	0.137227	0.20665	0.162917	0.0388006	0.0195494	0.394869	0.696403	0.113684	0.182624	0.136292	0.14947	0.212087	0.0857488	0.239962	0.128984	0.174826	0.0143375	0.252186	0.0552976	0.0486221	0.13714	0.187546	0.226259	0.557056	0.0215578	0.244761	0.138237	0.479569	0.131945	0.186825	0.0968886	0.164108	0.0769217	0.285966	0.809698	0.308896	0.121919	0.0529822	0.106355
1.13.11.70	0.598223	0.10567	0.0779426	0.0509679	0.331597	0.344206	0.29263	0.0523096	0.281842	0.0646105	0.137227	0.20665	0.162917	0.0388006	0.0195494	0.394869	0.696403	0.113684	0.182624	0.136292	0.14947	0.212087	0.0857488	0.239962	0.128984	0.174826	0.0143375	0.252186	0.0552976	0.0486221	0.13714	0.187546	0.226259	0.557056	0.0215578	0.244761	0.138237	0.479569	0.131945	0.186825	0.0968886	0.164108	0.0769217	0.285966	0.809698	0.308896	0.121919	0.0529822	0.106355
1.13.11.71	0.42694	0.34249	0.274775	0.233575	0.409932	1.8535	0.481623	0.127315	0.121774	0.485038	0.321706	0.716179	0.105008	0.587266	0.459232	0.56586	0.700597	1.35367	0.240348	0.480461	0.359188	0.8418	0.37403	0.452338	0.48644	0.332179	1.43172	0.397482	1.08223	0.240549	0.745517	0.371839	0.0664453	1.29401	0.928483	0.120532	1.40369	0.795907	0.137972	0.340329	0.244789	0.804816	0.225758	1.51503	0.282613	1.12269	0.378402	0.521182	0.858065
1.13.11.74	0	0.0133074	0.00641937	0.00182247	0	0	0.0205349	0	0.00422684	0.0109899	0.0191786	0	0.00177184	0.0112709	0.0419719	0	0	0	0.00288241	0.00172881	0.00430114	0.0108258	0	0.00205597	0	0.00749834	0	0	0	0.00514134	0	0	0.0101698	0.00789733	0.0101896	0.00141789	0.0111061	0	0	0.00481742	0.00273069	0.0426978	0.018165	0.0203455	0	0.00765504	0.00168606	0.0219215	0.0346093
1.13.11.75	0	0.00457734	0.00885657	0.0715591	0	0.00438276	0.00250532	0	0	0.0031266	0	0.531859	0	0	0	0.00167042	0	0.104094	0	0	0.00127857	0	0.00357287	0.00309547	0.00152887	0	0.00540483	0	0.329619	0.00343395	0	0.0804729	0.0384973	0.137142	0.00150816	0.00562926	0.266322	0	0	0.00865817	0.003663	0.00368238	0.0899373	0.010187	0.15384	0.393901	0.000931109	0.172374	0.0493322
1.13.11.76	0	0.0133074	0.00641937	0.00182247	0	0	0.0205349	0	0.00422684	0.0109899	0.0191786	0	0.00177184	0.0112709	0.0419719	0	0	0	0.00288241	0.00172881	0.00430114	0.0108258	0	0.00205597	0	0.00749834	0	0	0	0.00514134	0	0	0.0101698	0.00789733	0.0101896	0.00141789	0.0111061	0	0	0.00481742	0.00273069	0.0426978	0.018165	0.0203455	0	0.00765504	0.00168606	0.0219215	0.0346093
1.13.11.78	0	0	0.0533191	0	0	0.00391264	0	0	0	0.00289825	0.00298578	0.00379318	0.00345774	0.00758685	0	0.0120284	0.00219072	0.00350117	0.00138743	0.014153	0.00422624	0.00593487	0.0332814	0.00239352	0.00211394	0	0	0.0015221	0.00203304	0.00123737	0	0	0.00244758	0	0	0.00523246	0	0	0	0.0115822	0.00952176	0.00315359	0.0116606	0.0104051	0.0141081	0.00695999	0.0178232	0.00117193	0.000876443
1.13.11.79	0.532799	1.62628	1.32219	0.612159	1.11362	1.01125	1.33623	1.03166	2.11802	0.784354	0.434908	0.847239	0.368219	0.93155	2.92598	0.303345	1.17131	3.24608	0.899834	0.712761	1.0739	0.773621	0.877332	0.276394	0.837247	0.890833	0.226912	0.459782	0.866597	3.61598	0.535023	0.533124	4.44749	1.29758	2.18657	0.700932	4.29497	1.82907	0.104523	0.310616	0.647307	0.857669	1.23151	3.75321	0.329936	1.7626	1.14803	2.38149	2.89495
1.13.11.8	0.321393	0.237338	0.365227	0.0991681	0.187623	0.0472398	0.185295	0.230551	0.0605321	0.0745172	0.0731611	0.397631	0.0840104	0.212364	1.1883	0.0664533	0.344852	0.305461	0.145158	0.0156367	0.121068	0.197737	0.0916885	0.0867115	0.275141	0.405484	0.0215063	0.0958572	0.125954	0.0639214	0.170597	0.224131	0.0886633	0.166934	0.460572	0.0495258	0.0383822	0.229936	0.0201936	0.0163696	0.128541	0.260946	0.0908452	0.199272	0.108876	0.224405	0.0532494	0.293128	0.215286
1.13.11.80	0	0	0	0	0	0	0	0	0	0	0	0.0191165	0.0011636	0	0	0	0	0	0.000473232	0	0	0.0010151	0	0.00202145	0	0.00123107	0	0	0	0	0	0	0	0	0.00111528	0.0781059	0	0	0	0.00579408	0.00313316	0	0	0	0	0	0	0.0894119	0.00179365
1.13.11.81	0.779928	1.24508	3.17475	5.73595	1.48409	3.20722	0.39746	1.42039	9.19676	0.616619	1.66744	0.777964	1.82976	0.651544	2.38663	2.03408	0.941211	1.95483	2.21419	1.55032	1.86733	0.825645	2.66022	1.41226	1.62194	2.27733	0.28926	1.30105	1.55738	3.64603	4.61538	1.81292	0.961996	2.15053	6.90224	1.41102	3.44611	3.06054	1.28823	2.14125	1.53442	2.53153	2.07125	3.27426	1.31729	1.62173	2.5058	4.30657	1.01628
1.13.11.82	0	0	0	0	0	0.0109493	0.0236966	0	2.30598	0	0.00172183	0.0906178	0.0143202	0	0	0	0	0	0.00314054	0.0232873	0.00386246	0	0	0	0	0	0.0489827	0.0468549	0.00200527	4.34586	0	0	0	0.00531891	0	0.0152794	0.580466	0.513425	0.00477086	0	0.0790831	0.00930151	0	2.18808	0.100983	0	0.00227115	0	0
1.13.11.9	0.436852	0.17068	0.27629	0.653239	0.122416	0.037989	0.0232809	0.123933	0.0305499	0.080665	0.0548983	0.172645	0.0766388	0.297123	0.0773413	0.112268	0.408535	0.1084	0.101315	0.240905	0.039181	0.297107	0.0651709	0.0747554	0.0414716	0.0658763	0.672393	0.0273271	0.0378667	0.25042	0.0554216	0.218393	0.0112323	0.123875	0.395493	0.0216335	0.149459	0.913451	0.158602	0.0723811	0.0353665	0.0399965	0.0196691	0.150395	0.0580259	0.0832628	0.272167	0.127059	0.0857555
1.13.12.16	2.83136	1.87669	1.82679	1.13166	3.31434	3.58978	4.24198	10.2324	3.05099	2.68409	2.15288	1.18046	1.55126	3.25425	5.32465	1.38422	2.4882	4.34756	1.50488	2.23494	1.50924	2.84422	2.3421	1.11778	1.50025	2.24511	2.04192	2.27981	1.84012	3.86279	2.05117	2.10861	3.68369	3.99654	4.41511	1.53026	4.55954	2.28285	4.21912	1.83642	1.99742	2.6764	1.60323	4.24505	5.71299	2.71886	1.32387	3.3688	1.6892
1.13.12.3	0.319948	0.131243	0.262895	0.047221	0.203511	0.00823473	0.200087	0.049207	0.199229	0.0705943	0.0271105	0.121203	0.141046	0.366221	0.00232051	0.205245	0.376167	0.944917	0.0895752	0.268082	0.084787	0.0473117	0.0263819	0.124555	0.0275324	0.509453	0.0136591	4.32286	0.0879873	0.0764198	0.102157	0.032406	0.320861	0.308998	0.0892477	0.115204	0.0205462	0.179197	0.0138236	0.126266	0.023165	0.353954	0.0815967	0.0676855	0.0795286	0.126051	0.0216798	0.412256	0.0565272
1.13.12.4	0.073966	0.265883	0.022869	0.472686	0.0709871	0.213072	0.0402274	0.00359165	0.0367956	0.0189762	0.14244	0.039198	0.0840699	0.174397	0.217493	0.0315563	0.0133906	3.00885	0.0621923	0.0724682	0.0683795	0.221718	0.184849	0.0587717	0.0950204	0.135774	0.191838	0.571509	0.227445	0.25089	0.0572344	0.498278	0.122265	0.40364	2.04459	1.20049	0.223978	0.68697	0.00972675	0.306314	0.0940713	1.33173	0.259059	0.0303238	0.0161879	0.605243	0.0414721	0.00233478	0.0607871
1.13.12.9	0.000857657	0	0.0873441	0.0184899	0	0	0	0	0	0.00868304	0.00471715	0.00275563	0.0232918	0	0.00170355	0	0	0	0.00698017	0.00877307	0.00033168	0.00106701	0.000929649	0.0763051	0.0161001	0.00519008	0	0.0204245	0.00549365	0.00355865	0.00858831	0.00522405	0.0183284	0.00137024	0	0.00555519	0	0.00771699	0	0.000371492	0.0258193	0.00282231	0.00209361	0	0	0	0.00544196	0.00780378	0.0033563
1.13.99.1	0.522057	1.63003	0.82023	0.371702	1.43809	3.17248	1.7543	7.42072	6.5219	0.851728	1.63335	0.708448	0.536511	0.980865	1.70445	1.18341	1.50389	1.4232	0.830296	1.47279	0.498905	1.60666	0.829458	0.725011	0.474483	1.97895	1.20421	2.60865	1.0889	2.84466	1.86203	1.59772	0.502647	1.95546	1.80893	0.91186	2.79512	4.00833	3.29089	0.757826	0.694844	0.777377	0.545302	3.01104	1.84676	1.86187	0.532595	1.3234	1.09077
1.14.11.1	0.370072	1.20745	0.825679	0.85962	0.689231	0.0331816	1.15191	5.90542	3.08204	0.360636	0.217776	0.414064	0.237896	2.00797	0.603426	0.989231	0.56653	1.72977	0.232066	0.10967	0.223499	0.646434	0.45296	0.308623	0.376157	1.07696	10.2518	5.19282	0.764212	0.275014	0.776791	0.342856	0.68946	1.32102	0.820491	0.203965	1.30277	0.328317	0.467664	0.777198	0.184194	0.8471	0.719444	1.25262	0.546569	1.4785	0.231129	0.88468	0.751668
1.14.11.12	0.018578	1.16303	0.691244	0.0413795	0.0165929	0	0.0100541	0.00507304	0.183741	0.512961	0.161323	0.336438	0.479019	0.0628396	1.95609	2.32105	0.186067	0.0457413	1.85343	0.199355	1.34696	0.0401945	0.831211	0.31456	0.322134	1.97402	0.0400274	0	0.309916	0.124812	0.918571	0.320474	0	0.00136288	1.1708	0.126071	0.0336083	1.0967	0	0.564818	0.0394779	1.67362	1.72344	0.0463536	0.19912	1.72815	0.114766	2.23599	0.146706
1.14.11.13	0.605769	0.826911	0.340987	0.251766	0.568465	1.09727	0.22794	1.69457	0.829264	0.673787	0.322579	0.0954765	0.452805	2.21243	1.59039	0.507563	0.378876	1.16841	0.421907	0.294337	0.333745	0.900947	0.639352	0.291496	0.23103	0.451733	0.255881	0.430366	1.27329	0.124438	0.386803	0.806096	0.174822	0.561749	3.60999	0.351453	0.550563	1.14814	0.353546	0.16106	0.256955	0.546088	0.236782	1.58828	1.23142	0.452685	0.120132	0.970994	0.160926
1.14.11.15	0	0.0153589	0	0	0.00166408	0.00342735	0.098539	0.0126476	0.0226325	0.0132441	0.0107698	0.00254924	0.0226174	0.00761208	0	0.00157956	0	0.000461394	0.0421122	0.0528384	0.0230036	0.00560035	0.00313568	0.0108591	0.00207123	0.00509216	0	0	1.92196	0	0.00633449	0	0.457603	0.0125164	0.0087448	0.0165016	0	0.00606037	0.0179337	0.0244046	0.000259823	0.00528785	0	0.00977912	0.0165041	0	0.00571248	0.00616853	0.0214355
1.14.11.16	0.801923	1.3049	0.790462	1.12514	0.51742	1.79496	0.903371	4.76376	6.25532	1.00123	0.694671	0.619292	0.332227	1.27414	2.08168	1.03468	0.814676	1.64058	0.571352	1.22055	0.832992	1.02431	0.712252	0.460139	0.876853	1.16186	4.25616	1.36003	1.03858	0.452486	1.79766	1.22009	5.91386	1.06436	7.36826	0.258015	3.91094	3.63036	1.00969	0.286445	0.776785	1.26609	0.490936	1.98885	2.71935	0.428663	0.616206	2.57516	1.17464
1.14.11.17	0.152746	0.0945249	0.272027	0.239784	0.216125	0.595327	0.145385	0.309874	0.0130748	0.277758	0.104264	0.178954	0.0552114	0.19968	0.0840634	0.371798	0.128038	0.384594	0.125197	0.154677	0.2893	0.378592	0.157447	0.147332	0.337013	0.526059	0.975968	0.722138	0.0672292	0.423239	0.138925	0.159805	0.336533	0.0715253	0.0811999	0.125664	0.252597	0.700373	1.10343	0.0622969	0.0631625	0.241667	0.0314787	0.0691747	0.844081	0.324225	0.200113	0.14392	0.0810268
1.14.11.18	0.176525	0.248131	0.108698	1.45672	0.36103	0.0217166	0.840672	0.0141849	0.619105	0.233775	0.274782	0.0963801	0.432647	0.268778	0.426349	0.0281106	1.49258	0.681497	0.258282	0.081796	0.188416	0.166269	0.141663	0.0731137	0.137615	0.35822	0.0374946	0.0791848	0.0576694	0.156168	0.507326	0.537941	1.67417	0.426308	0.310339	0.0782858	0.150181	0.142552	0.190887	0.0959289	0.220239	0.489298	0.332966	0.759186	0.0152027	0.538024	0.0588423	0.0372474	0.751404
1.14.11.19	0.0549039	0.259011	0.091991	0.0228828	0.099071	0.265999	0.110453	0.960606	0.0253452	0.052268	0.229547	0.120802	0.0453935	0.0605434	0.0885387	0.151211	0.277474	0.149899	0.0899301	0.115946	0.0998142	0.15309	0.807423	0.0867038	0.125833	0.223754	0.0569656	0.303477	0.103057	0.0233566	0.52689	0.241001	0.0142681	0.111697	0.00609601	0.63354	0.0284034	0.610599	0.051039	0.311544	0.0793888	0.0458959	0.0831483	0.165961	0.00576488	0.0264404	0.0534067	0.379315	0.116614
1.14.11.2	1.07916	1.69503	1.87215	3.53584	2.14895	3.33296	0.935152	0.962912	3.10934	1.20695	0.961812	1.07918	0.804383	0.840323	2.11521	1.10348	0.934996	2.06932	1.32836	1.28656	1.422	1.2048	1.00132	1.08216	1.40382	2.14979	1.1065	1.16833	0.711769	4.97531	0.800764	1.31498	0.915207	1.75675	3.27834	1.87663	1.92525	1.32934	1.9693	1.97795	1.53351	1.19119	2.68066	5.50818	8.32707	0.812729	2.97613	1.72697	0.859356
1.14.11.23	0.109158	0.0148681	0.113656	0.116148	0.0238176	0.0131938	0.00218805	0.0308295	0.0400919	0.235086	0.032939	0.00697833	0.00827741	0.168576	0.11237	0.0610088	0	0.0810606	0.00409776	0.784816	0.115328	0.0806715	0.0229246	0.0638465	0.0289631	0.0481726	0	0.111444	0.0837323	0.0342052	0.127474	0.0168469	0.053031	0.000648288	0.00363733	0.0400873	0.635673	0.00684289	1.26592	0.0456756	0.0782374	0.0130922	0.10712	0.0227168	0.0375325	0.219587	0.0272727	0.0452601	1.42013
1.14.11.26	0	0	0	0	0	0	0	0	0	0	0	0	0	0	0	0	0	0	0	0	0	0	0	0	0	0	0	0	0	0	0	0	0	0	0	0	0	0	0	0	0	0	0	0	0	0	0.0257943	0	0
1.14.11.27	2.4879	3.17342	2.52182	3.40313	2.54238	3.64743	2.3426	1.86693	6.96575	2.22501	1.83147	1.8167	1.64894	3.06155	3.62766	1.95689	6.21784	4.35909	2.03849	2.29769	1.56999	2.69935	1.25343	1.62693	1.94121	3.8027	2.3419	2.48368	1.85677	1.33882	2.71896	3.77421	4.09344	4.35389	3.66095	1.42114	2.27671	6.01395	3.39195	1.83562	2.43329	1.68785	2.43161	6.09458	2.32947	3.57402	2.91157	2.36312	2.44593
1.14.11.29	1.17707	0.744463	1.07525	0.95262	1.25506	3.01387	1.47656	3.40803	1.27537	0.904272	0.426995	0.756526	0.168589	1.8779	1.79039	1.25538	1.98726	1.54303	0.694301	0.290937	0.901227	1.94973	0.425679	0.212045	0.468564	1.16926	5.02753	0.270793	1.51455	0.69667	1.18642	1.67798	6.11773	1.77287	2.54766	0.246201	1.17004	2.06666	3.07808	0.769145	0.371919	1.34298	1.92338	3.01637	6.32848	1.59675	0.726743	0.524834	1.09187
1.14.11.30	0.447953	0.162121	0.0348993	0.0628684	0.0563665	0.0791626	0.0293637	0.00900009	0.113636	0.0435616	0.0628635	0.0452615	0.0838385	0.26448	0.248148	0.0615819	0.0471854	0.208821	0.0214352	0.0254677	0.0489388	0.075994	0.055789	0.156308	0.145085	0.150219	0.245615	0.0119644	0.0951918	0.19704	0.777344	0.390341	0.0848686	0.0568062	0.0399093	0.0468752	0.21811	0.2167	0.0474179	0.118338	0.0705802	0.101622	0.0292835	0.060107	0.0159203	0.0493579	0.0583831	0.897617	0.0643744
1.14.11.33	0.533324	0.30179	2.21716	0.288338	0.467874	0.28359	0.302334	0.228706	0.283088	0.230589	0.612485	0.368144	0.121239	0.545757	0.33304	0.28054	0.626215	0.728405	0.383759	0.291343	0.234615	0.258516	0.269101	0.259893	0.494469	0.583024	0.0146767	2.51155	0.266139	0.123661	0.524027	0.33361	0.216943	0.357604	0.198748	0.28423	0.609582	1.25232	0.249631	1.57987	0.510201	0.317787	0.22155	0.45002	0.0753448	0.597893	0.383957	0.436785	0.220361
1.14.11.38	0	0.0271663	0	0	0	0	0	0	0	0.00144034	0	0	0.00488579	0	0	0	0	0	0	0	0.00263739	0	0	0.0179514	0	0	0	0	0	0	0	0	0	0	0	0	0	0	0	0.00147399	0	0	0	0	0	0	0	0	0
1.14.11.4	1.93793	1.22821	1.08768	1.59398	1.61708	2.35049	3.13017	6.14532	3.16592	1.50537	1.15113	1.19758	0.728776	2.13323	2.49673	2.08036	3.08657	2.49761	1.33032	0.820876	1.01407	1.51585	1.10924	0.756507	1.00964	1.10938	10.0584	0.817441	0.71763	1.76059	1.59214	2.15064	14.784	3.19518	2.84899	0.495708	2.22866	1.62648	3.84417	1.5905	0.699867	1.46109	1.49462	2.22658	8.68025	2.3894	2.26877	1.64732	1.63682
1.14.11.42	0.151688	0.0455253	0.278638	0.46783	0.610341	1.04733	0.0432359	0.0368808	0.0271117	0.558537	0.0918008	0.0735988	0.396681	0.0973	0.0149176	0.304436	0.0522546	1.48276	0.181033	0.0464908	0.0304771	0.463566	0.149673	0.260871	0.417552	0.0519078	0.250612	0.180871	0.427449	0.0525452	0.383548	0.304791	0.0928564	0.255875	0.190079	0.36396	0.0646556	0.026639	0.070889	0.335925	0.149531	0.0320966	0.0260719	0.153175	0.437791	0.189291	0.140321	0.749945	0.0644695
1.14.11.45	0	0	0	0	0	0	0	0	0	0	0	0	0	0	0	0	0	0	0	0	0	0	0	0	0	0	0	0	0	0	0	0	0	0	0	0.00165598	0	0	0	0	0	0	0	0	0	0	0	0	0
1.14.11.46	0	0.011879	0.00410193	0.00340013	0	0	0	0	0	0	0.00163121	0	0.00165284	0	0	0.0143628	0	0	0.00318356	0.00967618	0.00366453	0	0.00663317	0.0144494	0.0175521	0	0	0.0363653	0.026635	0	0.00777638	0.00386862	0	0.00184173	0	0.0036241	0	0	0	0	0.00476343	0	0.00508159	0	0.0270366	0	0	0	0.00261574
1.14.11.47	0.695871	0.294356	0.6009	0.349513	0.45085	0.620911	0.546663	0.244987	0.253863	0.332526	0.744942	0.271056	0.169085	0.957507	0.348722	0.519165	0.602728	1.15274	0.240031	0.419579	0.191524	0.488188	0.326784	0.269099	0.434036	0.652656	0.561492	1.11982	0.280632	0.423182	0.588576	0.585573	0.444189	0.613428	0.792571	0.235323	1.55108	0.490724	0.302917	0.405095	0.400485	0.560416	0.585914	0.67069	0.724295	0.632474	0.578835	0.276748	0.506149
1.14.11.52	0	0	0	0.00140085	0	0	0	0	0	0.00120614	0.00146904	0.00344175	0.0101947	0	0	0	0	0	0.00221021	0.0172365	0.000551016	0	0.00361307	0.00079017	0	0.00287483	0	0	0	0	0	0	0	0.00454538	0	0	0	0	0	0	0.00890022	0.000656202	0	0	0	0	0.00581943	0	0.0223459
1.14.11.53	0.746528	0.793987	1.00392	1.31759	1.09011	2.79867	2.10009	5.27062	4.10954	0.560328	0.457339	0.370153	0.617725	1.27821	1.8788	0.398448	1.34086	2.18453	0.995545	0.155664	0.530468	1.20517	0.624629	0.125077	0.313196	1.05804	8.6772	0.570128	0.81731	1.09977	1.0096	2.14299	11.0723	1.95737	3.51867	0.33966	2.04838	1.24581	0.818408	0.299609	0.503415	0.64081	0.454531	2.09788	5.3184	1.40517	0.552481	0.859888	1.02855
1.14.11.54	0.0593167	0.161812	0.201276	0.565468	0.297418	0.0046254	0.149149	4.24343	0.0046369	0.0185195	0.457945	0.0288504	0.645393	0.285121	0.145741	0.0896435	0.230841	0.0217398	0.164798	0.0599149	0.490287	0.548448	0.144588	0.0470189	0.041241	0.0607771	5.14538	0	0.0556086	0.0389341	0.0394349	0.320666	0.0562185	0.0628471	0.854595	0.117722	0.207567	0.155205	0.104681	0.132191	0.0825168	0.0400283	0.0326035	0.600984	0	0.121005	0.40546	0.555867	0.0231408
1.14.11.55	0.224436	0.00791935	0.0588941	0.251589	0.0861898	0.0473307	0.139259	0.028845	0.644813	0.0129397	0.0632022	0.0388633	0.277379	0.111119	0.108199	0.00816339	0.166597	0.102981	0.0778789	0.0338795	0.107405	0.0418325	0.0433769	0.0383846	0.0256619	0.00247613	0.0288107	0.0295571	0.0180196	0.193222	0.0258559	0.084686	0.0412864	0.0878946	0.246173	0.0776298	0.18606	0.025074	0.042092	0.0702181	0.0383825	0.092824	0.0274473	0.848573	0.00786894	0.167744	0.230645	0.113341	0.0462069
1.14.11.57	0.0043367	0	0.00562892	0	0.00214345	0	0	0	0	0	0.00149289	0.00874104	0	0	0	0	0	0	0	0	0	0.00180526	0.00315075	0	0	0.00877138	0	0.0702764	0	0	0	0	0	0.00230584	0	0	0.00259418	0	0	0	0	0	0	0.00296883	0	0	0	0	0
1.14.11.7	0.558272	0.867771	1.24093	1.52306	0.670762	0.462707	0.319828	0.0168961	0.218266	1.04338	0.35588	0.773958	0.517153	2.07852	0.82486	1.49443	0.490339	0.531906	0.424225	0.196156	0.765335	1.11653	0.340829	0.678222	0.661885	1.24083	0.311581	0.74963	0.342384	0.272644	0.31032	0.311325	0.0896309	1.20716	1.54822	0.342305	0.87844	0.636739	0.852055	0.943633	0.597538	0.674799	1.92697	0.952862	4.9977	0.886918	0.556489	1.48084	0.795042
1.14.11.8	0.397199	0.761394	0.399354	0.50428	0.6239	0.495873	0.0684204	0.564071	0.266922	0.606648	0.336143	0.547578	0.200965	0.526083	2.35457	0.885539	0.47638	0.409618	0.823558	0.262367	0.313742	0.790491	0.450181	0.31911	0.575435	0.675102	0.0534151	0.405127	0.589954	0.297085	0.263627	0.366197	0.0368466	0.763315	2.10115	0.39546	0.41661	1.41533	0.183725	0.411254	0.404565	0.15682	0.554618	0.162793	0.28462	0.442164	0.413551	0.162753	0.401479
1.14.11.9	0.0315673	0.00281258	0.00104195	0.00473978	0	0.010555	0.0323722	0.0213962	0.811916	0.136762	0.0144186	0.0825183	0	0	0	0.00261396	0	0	0.00727056	0.0149465	0.00448303	0.000697881	0.0098995	0	0.00336095	0	0.0168703	0.0147845	0.0115261	0.112515	0.00356971	0.00764123	0.0070961	0	0.017667	0.00895708	0.746253	0.0302852	0.0226913	0.00564429	0.0244336	0.00110854	0	0.49312	0.00452434	0	4.66612	0.049003	0.00504804
1.14.12.1	0.234548	0.086578	0.242187	0.570215	0.119328	0.153321	0.351423	1.49042	1.31336	0.0890787	0.401272	0.284193	0.108241	0.232576	0.164508	0.0779925	0.26073	0.251071	0.0828209	0.157599	0.208621	0.386147	0.194804	0.076213	0.218141	0.100983	0.0823163	0.110299	0.0694289	3.05279	0.199547	0.254307	0.203719	0.131684	0.168623	0.104162	0.711203	0.169657	0.398387	0.214201	0.0697498	0.0945887	0.0860008	0.826179	0.436283	0.400376	0.373476	0.179451	0.163324
1.14.12.10	1.17157	0.580628	0.984966	2.27829	2.62751	3.33334	0.958816	1.09812	2.12089	0.951733	0.53785	0.455109	0.317345	0.653116	2.83193	1.36541	1.7828	2.06723	0.821401	0.717805	0.623333	1.13591	0.436015	0.379884	0.409421	1.29582	2.06109	0.693832	0.694577	0.383471	0.927272	1.37415	1.34076	1.78398	1.62614	0.645238	1.3707	3.28672	0.426682	0.250374	0.676111	0.586862	0.296887	0.964405	0.0916787	1.92834	0.652091	1.58344	0.455838
1.14.12.11	0	0	0.00119166	0	0	0	0	0.0668858	0.00476308	0	0	0	0	0.00167382	0	0	0	0	0	0	0	0	0	0	0	0	0	0	0	0	0	0	0	0	0	0	0	0	0	0	0	0	0	0	0.00242028	0	0	0	0
1.14.12.12	0	0.00265265	0	0.00119004	0.0132305	0.605154	0	0	0.0030755	0	0.0408279	0	0.0475885	0.0309362	0	0.0638464	0.0828822	0.0130457	0.0136323	0.0293704	0.0441402	0	0.00339699	0.0110662	0	0.00336446	0.0543649	0	0	0.0559888	0.00479462	0.0868886	0.00664073	0.0283331	0.00912501	0.0140255	0.00161618	0	0.0092642	0.00288206	0.14786	0.0778014	0.0886364	0.129547	0	0	0.0223718	0.00436976	0.00564592
1.14.12.14	0	0	0	0	0	0	0	0	0	0.00215466	0	0	0.00243298	0	0	0	0	0	0	0	0.00196868	0	0	0	0	0	0	0	0	0	0	0	0	0	0	0	0	0	0	0	0	0	0	0	0	0	0	0	0
1.14.12.17	1.26589	1.22354	0.752838	0.2949	0.523946	5.83052	0.91325	12.2615	9.16126	0.365174	0.492301	0.23675	0.65055	0.360535	1.80235	0.68706	0.861063	1.3786	0.448322	0.394711	0.509107	0.398842	0.420578	0.372676	0.494751	1.53807	0.245569	0.373163	0.897015	1.32006	2.13473	0.883559	1.28549	1.31174	0.390779	0.497306	0.909521	1.08912	0.812117	0.764376	0.845715	0.747797	0.607419	1.92788	0.93852	2.30145	0.453897	1.49474	1.4229
1.14.12.18	0	0.229016	0	0	0.00940925	0	0	0	0	0	0.0495181	0.00255482	0.0141285	0	0	0	0	0	0	0	0.0775917	0.00528313	0.00230151	0	0.000653399	0	0	0	0	0	0	0.06898	0	0	0	0.0347331	0.00252787	0	0.00403079	0	0	1.86361	0.338257	0	0	0	0	0	0.00311171
1.14.12.19	0.118398	0.105069	0.0572294	0.0297783	0.142707	0.801848	0.347933	0.0850397	0.0137214	0.0481988	0.079934	0.0480506	0.00757	0.0486753	0.37212	0.0473519	0.148918	0.262551	0.0889245	0.0183138	0.0781266	0.107053	0.0245829	0.046386	0.100735	0.0721995	1.51125	0.0333565	0.0380501	0.0264357	0.147576	0.442971	0.228517	0.255057	0.749075	0.651883	0.297187	0.102161	0.277952	0.137518	0.0643649	0.188228	0.319313	0.0366314	1.46244	0.559399	0.138339	0.151915	0.135475
1.14.12.22	0	0.00177579	0.00385042	0	0	0	0.00703459	0	0	0.00188533	0	0	0.00318667	0	0	0.021352	0	0	0	0	0	0.00370857	0	0	0	0	0	0	0	0	0	0	0	0.00355085	0	0.00340189	0	0.00134027	0	0.000964682	0	0	0	0	0	0	0	0.00292528	0
1.14.12.23	0	0.00265265	0	0.00119004	0.0132305	0.605154	0	0	0.0030755	0	0.0408279	0	0.0475885	0.0309362	0	0.0638464	0.0828822	0.0130457	0.0136323	0.0293704	0.0441402	0	0.00339699	0.0110662	0	0.00336446	0.0543649	0	0	0.0559888	0.00479462	0.0868886	0.00664073	0.0283331	0.00912501	0.0140255	0.00161618	0	0.0092642	0.00288206	0.14786	0.0778014	0.0886364	0.129547	0	0	0.0223718	0.00436976	0.00564592
1.14.12.24	0	0.00265265	0	0.00119004	0.0132305	0.605154	0	0	0.0030755	0	0.0408279	0	0.0475885	0.0309362	0	0.0638464	0.0828822	0.0130457	0.0136323	0.0293704	0.0441402	0	0.00339699	0.0110662	0	0.00336446	0.0543649	0	0	0.0559888	0.00479462	0.0868886	0.00664073	0.0283331	0.00912501	0.0140255	0.00161618	0	0.0092642	0.00288206	0.14786	0.0778014	0.0886364	0.129547	0	0	0.0223718	0.00436976	0.00564592
1.14.12.25	0	0	0	0	0	0	0	0	0	0	0	0.0164055	0.00217513	0	0	0	0	0	0.0173966	0	0	0	0	0.000632903	0	0	0	0	0.00489929	0.00282006	0	0.0209301	0	0	0	0.00155545	0	0	0	0	0	0.00944804	0	0	0	0	0.0155458	0	0.00199747
1.14.12.3	0	0	0.00119166	0	0	0	0	0.0668858	0.00476308	0	0	0	0	0.00167382	0	0	0	0	0	0	0	0	0	0	0	0	0	0	0	0	0	0	0	0	0	0	0	0	0	0	0	0	0	0	0.00242028	0	0	0	0
1.14.12.7	0.0216143	0.0137872	0.150657	0.0234201	0	0.00947828	0.124817	0	0.197147	0	0.0152866	0.0213645	0.00528908	0.0262848	0.115105	0.00612254	0	0.0865521	0.000855043	0.0257322	0.0188469	0.158609	0.00807538	0.00270422	0.0617313	0.249187	0	0.294981	0.208303	0.0121052	0.013124	0.00751133	0	0.308489	0.190104	0.0174909	0.300444	0.171697	0	0.0758504	0.0127364	0.163254	0.0171893	0.0210095	0.0304055	0.255882	0.0792072	0.00567796	0.00424633
1.14.13.1	0.756536	0.695889	0.944653	2.0321	0.775612	3.06431	2.71487	5.73376	3.1982	0.493797	0.412896	0.456185	0.915414	1.73539	2.17563	0.512386	1.25249	1.93145	0.513037	0.664199	0.47068	1.55544	0.675046	0.657421	0.358383	0.66063	11.3178	0.472041	0.714352	3.11686	1.11994	1.29071	15.0751	1.79546	4.96915	0.407656	1.13976	0.466074	1.22211	0.533847	0.463662	0.954781	0.428046	1.92965	26.3313	1.52447	0.612374	1.48116	1.1171
1.14.13.107	0	0	0	0.0369186	0	0	0	0	0	0	0.00516549	0	0	0	0	0	0	0.00258742	0.00154338	0.00471553	0	0	0.000718593	0	0.00462504	0	0	0	0	0.00963042	0	0.00206703	0	0	0	0	0	0	0	0.00171965	0	0	0.00193778	0.00347154	0	0	0	0	0
1.14.13.11	0.396148	0.255802	0.396186	0.127498	0.30439	0.0221716	0.0476886	0.996439	0.126064	0.0835516	0.173037	0.109137	0.0217117	0.0373034	0.108926	0.141888	0.416661	3.66646	0.100901	0.0254742	0.058167	0.151025	0.286995	0.0913758	0.0943371	0.129304	0.0981689	4.7505	0.399837	0.3903	0.352709	0.311252	0.258856	0.0987976	0.0495032	0.20732	0.106386	0.900307	0.135857	0.878454	0.0460804	0.31076	0.133199	0.250767	0.178894	0.185063	0.090802	0.192569	0.0749732
1.14.13.111	0.00135565	0.0259033	0	0	0.0026776	0	0	0	0	0.00363013	0.0103501	0	0.00776172	0.00493734	0.00180485	0	0	0	0.00842137	0	0.00209172	0	0	0.00532022	0.000837034	0.0205295	0	0	0.0260907	0.00219658	0	0	0	0	0.00248403	0	0	0	0	0	0	0.00249102	0	0	0	0.0614879	0	0.00178061	0.0146278
1.14.13.112	0.329479	1.56497	0.234313	0.188959	0.442769	0.012845	0.847893	2.35745	1.14189	0.339236	0.450586	0.155375	0.0617434	0.522996	0.924246	0.348552	2.31813	1.03655	0.152977	0.13984	0.12859	0.383557	0.174287	0.0923693	0.144243	0.569412	0.0223882	0.116376	0.328591	0.899609	0.415543	0.535191	1.58545	0.782167	0.792191	0.102565	1.04216	0.616718	0.0548055	0.0816924	0.28443	0.485743	0.315011	0.826303	2.19047	0.406469	0.201346	0.0872861	0.312007
1.14.13.113	0.33062	0.140706	0.3221	0.268868	0.290043	0.177206	0.0882223	0.603887	0.289349	0.096702	0.143151	0.0685672	0.0252421	0.0456052	0.76612	0.129258	0.094201	0.644613	0.131897	0.132977	0.0975941	0.1218	0.058387	0.0941146	0.171899	0.220613	0	0.152966	0.188839	6.71962	0.135306	0.251658	0.158163	0.359454	0.441042	0.0622075	2.11767	0.529034	0.226834	0.154577	0.0795773	0.398793	0.0956761	0.95014	0.120053	0.123747	0.237546	0.0335317	0.255011
1.14.13.114	0.1308	0.0247287	0.220941	0.0979237	0.139002	0.0220806	0	0.0183077	0.0106933	0.0070202	0.00809881	0.0137391	0.0164953	0.0257044	0.0204703	0.0112596	0.053333	0.089049	0.00602295	0.0125661	0.0443969	0.085822	0.0810151	0.00976972	0.0399556	0.158102	0	0.0699106	0.00842656	0.0860311	0.0471972	0.0354783	0	0.408642	0.0092264	0.0155386	0.0514692	0.193491	0.0343212	0.0199647	0.0207095	0.0329312	0.00792727	0.02892	0.0070784	0.158433	0.832418	0.040854	0.0125759
1.14.13.12	0.00351363	0.137679	0.000970091	0.00843912	0.0181611	0.26612	0.014277	0.120635	0.614185	0.00344862	0.00309548	0.0385119	0.135281	0.127168	0.0201756	0.0023973	0.00287001	0.139965	0.0422521	0.00346407	0.0539889	0.216441	0.3	0.1068	0.358725	0.00274892	0.203846	0	0.00066657	0.0163065	0.0244	0.138587	0.236296	0.560563	0.030873	0.00374578	0	0.0108387	0.0206561	0.206765	0.0060065	0.022381	0.0704172	0.0455569	10.2138	0.0403413	0.0391821	0.173355	0.0469746
1.14.13.122	0.271946	0.064353	0.120621	0.313322	0.0928941	0.350196	0.0247359	0.671583	0.0190681	0.0218042	1.08025	0.308982	0.0566857	0.0533518	0.11458	0.070542	0.288368	0.45441	0.108462	0.635945	0.0534967	0.130071	0.0897789	0.070701	0.251657	0.0455566	0.00963372	0.0165898	0.251092	0.0067528	0.236952	0.342827	0.0354046	1.50093	0.174858	0.0851901	0.035987	0.00326328	0.0401228	0.130765	0.676289	0.106317	0.038593	0.0692032	0	0.100763	0.0187543	0.0887397	0.0116859
1.14.13.127	0.235012	0.300081	0.644206	0.235234	0.172708	0.46436	0.26622	3.63484	0.514728	0.256925	0.277386	0.236437	0.20642	1.07002	0.872827	0.629098	0.317434	1.27811	0.708024	0.242375	0.331161	0.313054	0.609759	0.127766	0.246712	0.485594	0.118341	0.237637	0.0520925	0.568741	0.472105	0.292953	0.0825538	1.3922	0.374848	0.276236	0.478357	0.586691	0.559711	0.331186	0.671399	0.437094	0.402726	0.923183	0.156296	0.453085	0.11552	0.489958	0.289579
1.14.13.136	0.0104717	0	0	0.00140085	0.000794376	0.00265392	0.00126907	0	0.00276006	0	0	0.000647071	0	0.00195979	0	0.00406772	0	0.00294026	0.00228549	0.00155464	0.00104854	0.000669043	0.0018995	0	0.00351469	0.00122408	0	0.0048023	0.00383833	0	0.00652348	0.020066	0.00326345	0.00858245	0.000430903	0.00290986	0.00434297	0.0053278	0.00153302	0.00206118	0	0.00296884	0	0.00110027	0	0.000552229	0.00977036	0.00785829	0.000788119
1.14.13.139	0	0	0	0	0	0	0	0	0	0	0	0	0	0	0	0	0	0	0	0	0	0	0	0	0	0	0	0	0	0	0	0	0	0	0	0	0	0	0	0	0	0	0	0	0	0	0	0	0
1.14.13.141	0	0.0122816	0.300806	0.044052	0	0	0	0	0	0	0.00106362	0.0483407	0	0	0	0.119208	0	0.00759943	0.00435588	0.015669	0.0417542	0.00700764	0.0244121	0.0132027	0.00547061	0	0	0	0.000611023	0	0	0	0	0	0	0.00428543	0	0	0	0	0.00113609	0.0104992	0.00847609	0	0	0.00804541	0.0188613	0.0956259	0.00550325
1.14.13.142	0.38735	0.329039	0.406444	0.0573465	0.280928	0.00221413	0.434733	0.0500036	0.032411	0.0345448	0.0796383	0.386184	0.0314436	0.0112877	0.18798	0.59483	0.176497	0.970203	0.188642	0.0843054	0.148999	0.111171	0.144126	0.0380739	0.0475017	0.438779	0	0.00422413	0.19971	0.181865	0.00525658	0.107898	0.0336211	0.760177	0.0506818	0.364505	0.731393	0.224367	0.0445765	0.165656	0.108698	0.0747688	0.0321969	0.113508	0.00567975	1.43836	2.0188	0.103275	0.205808
1.14.13.148	0.0328884	0.0175649	0.102452	0.116774	0.118924	0.0381406	0.0107324	0.11218	0.0180745	0.200699	0.147744	0.0127406	0.211847	0.260005	0.0213266	0.293917	0.113433	0.188014	0.0614556	0.321785	0.0768588	0.0355688	0.134824	0.0593049	0.228122	0.0678558	0	0.0445894	0.178452	0.133051	0.219579	0.0560244	0.0547576	0.180047	0.382503	0.253004	0.239858	0.188288	0.215455	0.0149735	0.427939	0.195555	0.623158	0.107921	0.0763543	0.0333908	0.0242403	0.0404725	0.355306
1.14.13.149	0.796528	1.34818	5.12179	0.98435	1.24436	4.479	1.04814	11.5832	5.18442	0.805561	0.831206	1.26432	0.683918	2.37646	2.82781	2.28088	0.685322	2.0583	1.74511	0.76258	1.19489	2.0364	1.33941	1.1119	1.10215	3.33608	2.14481	2.9557	1.23504	1.16826	5.43833	2.23389	15.065	2.70332	2.05823	0.689441	1.82511	4.01754	1.80923	1.43087	0.988587	2.13997	1.50006	0.798521	1.55272	4.68902	0.868882	2.84003	1.69396
1.14.13.151	0	0	0	0	0	0	0	0	0	0	0	0	0	0	0	0	0	0	0	0	0.0015835	0	0	0	0.00126409	0	0	0	0	0	0	0	0	0	0	0	0	0.00246411	0	0	0	0	0	0	0	0.00281827	0	0	0
1.14.13.160	0	0	0	0	0	0	0	0	0	0	0	0	0	0	0	0	0	0	0	0	0	0	0	0	0	0	0	0	0	0	0	0	0	0	0	0	0	0	0	0	0	0	0	0	0	0	0	0	0
1.14.13.162	0	0	0	0	0	0	0	0	0	0	0.00715442	0	0	0	0	0	0	0	0	0	0	0	0	0	0	0	0	0	0	0	0	0	0	0	0	0	0	0	0	0	0	0	0	0	0	0	0	0	0
1.14.13.163	0	0	0	0.0408491	0	0	0	0	0.00556744	0	0	0	0	0	0	0	0	0	0	0.0364728	0	0.0427957	0	0	0	0	0	0	0	0	0	0	0	0	0	0	0	0	0	0	0	0	0	0	0	0	0.157836	0	0.00904299
1.14.13.166	0.140594	0.284214	0.311531	0.507448	0.123067	0	0.0495813	0	0.0142892	0.126463	0.0344366	0.246177	0.019953	0.830953	0.0706928	0.58378	0.123139	0.150324	0.0225753	0.00744421	0.0406254	0.234943	0.093583	0.0698955	0.139341	0.434442	0	0.134393	0.058736	0.060852	0.0211453	0.078485	0.00573	0.33487	0.470635	0.0692652	0.0487838	0	0	0.477152	0.0927213	0.210762	0.668181	0.243577	0	0.222225	0.166927	0.00813992	0.29352
1.14.13.167	0.137917	0.276576	0.307555	0.507448	0.119999	0	0.0495813	0	0.0142892	0.125591	0.0194886	0.23762	0.0179763	0.830953	0.0667701	0.578559	0.123139	0.150324	0	0.00744421	0.0307071	0.231748	0.093583	0.0635971	0.139341	0.424754	0	0.134393	0.058736	0.060852	0.0211453	0.078485	0.00573	0.327172	0.467125	0.0575411	0.0375617	0	0	0.42902	0.0752316	0.200174	0.66211	0.243577	0	0.212856	0.140648	0	0.29352
1.14.13.168	0.968149	0.595678	1.22019	0.563353	0.681725	0.896706	1.14401	0.712084	2.3908	0.642135	0.760964	0.563169	0.858517	1.18402	0.928418	1.78113	1.21271	1.01356	1.39094	0.87841	1.19783	0.682389	0.827091	0.475889	0.551686	1.70501	0.808101	0.876413	0.715247	1.51454	2.43613	1.13134	1.4267	1.33312	1.81981	0.517177	2.14717	1.22949	1.41716	0.616791	0.931477	1.9507	1.25633	0.790648	0.157427	1.54545	3.35845	2.7689	1.15485
1.14.13.170	0	0	0	0	0.0028488	0	0	0	0	0.00730125	0.00198416	0.00232053	0	0	0	0	0	0	0	0.0107277	0	0.00239932	0.00209045	0.00637889	0.0328493	0	0	0	0.00692678	0	0	0	0	0	0	0	0	0	0	0	0	0	0	0	0	0	0.00261717	0.0075585	0.00565272
1.14.13.171	0	0	0	0	0.0028488	0	0	0	0	0.00730125	0.00198416	0.00232053	0	0	0	0	0	0	0	0.0107277	0	0.00239932	0.00209045	0.00637889	0.0328493	0	0	0	0.00692678	0	0	0	0	0	0	0	0	0	0	0	0	0	0	0	0	0	0.00261717	0.0075585	0.00565272
1.14.13.172	0.0500069	0.213409	0.0714634	0.00655545	0.0737606	0.0225962	0.342704	0.172889	0.0375999	0.254724	0.0515023	0.0388912	0.0104063	0.145849	0.407278	0.303143	0.652852	0.111856	0.279104	0.0156819	0.0407752	0.0864968	0.0305226	0.0171421	0.0168218	0.0652817	0.186161	0.0368491	0.257396	0.0966687	0.04957	0.410904	0.586377	0.240456	0.0384011	0.0291674	0.24861	1.69552	0.115902	0.0588096	0.188178	0.063607	0.0920377	0.429798	0.0464839	0.1384	0.0737967	0.00668636	0.0310763
1.14.13.173	0	0	0	0	0	0	0	0	0	0	0	0	0	0	0	0	0	0	0	0	0	0	0	0	0	0	0	0	0	0	0	0	0	0	0	0	0	0	0	0	0	0	0	0	0	0	0	0	0
1.14.13.174	0	0	0.0238451	0	0	0	0	0	0	0.00776965	0.00210817	0.00493671	0	0	0	0.00308923	0	0	0	0	0	0	0	0	0.00377946	0	0	0	0	0	0	0	0	0	0	0.00468223	0	0	0	0.00530276	0	0	0	0	0.00537569	0	0	0.00803999	0
1.14.13.175	0	0.0471301	0	0	0	0	0	0	0	0	0	0.00568976	0	0	0	0	0	0	0	0	0	0	0	0	0	0	0	0	0	0	0	0	0	0	0	0.0384631	0.00740128	0	0	0.117697	0.0643343	0	0	0	0	0	0	0	0.0320615
1.14.13.178	0.00335455	0.00267471	0.00290428	0.00329812	0.00332131	0	0.00530603	0	0	0.0028397	0	0.00270543	0	0	0	0	0	0.00438777	0.00260815	0	0	0.00279729	0.00243719	0.00372454	0.00207123	0.00339244	0.00549529	0	0.00269405	0	0.00339473	0.00273909	0	0	0	0	0.00401973	0	0.0128324	0.00290603	0.00247087	0.00308989	0.00328609	0	0	0	0.00305127	0.00440609	0.00329515
1.14.13.179	0.00409462	0	0	0.0080447	0	0	0	0	0	0	0	0.00330229	0	0	0	0.0124058	0	0	0	0	0	0.00682308	0.0148693	0.0158878	0.00758028	0.00414087	0	0.0418874	0	0	0	0	0	0	0	0.00313207	0.147122	0.00492821	0.125113	0.0248181	0	0	0	0	0.0575759	0	0.00372444	0.00537816	0.00803746
1.14.13.194	0.0769125	0.193169	0.363245	0.21108	0.1193	0.451591	0.191466	0.101069	0.805654	0.265767	0.783595	0.250366	0.0596542	0.226588	0.945278	0.392912	0.310157	0.200562	0.120045	0.181022	0.377264	0.155235	0.588835	0.193902	0.218052	0.328045	0.0202851	0.147266	0.236988	0.0895514	0.367142	0.0971278	1.40848	0.647345	0.758415	0.301583	0.123874	0.739657	0.0746158	1.42463	0.60872	0.0904476	0.0414861	0.0707018	0.329863	0.127717	0.165781	0.102739	0.320309
1.14.13.195	0.00287038	0.0872508	0.0365101	0.0708518	0.0238998	0.0394448	0.0169355	0.203355	0.067519	0.150235	0.0803776	0.0652649	0.152537	0.00510556	0.734609	0.0266289	0.00352383	0.00664045	0.0187464	1.25661	0.145099	0.133993	0.0969297	0.0737965	0.112367	0.0930997	0.0981011	0	0.198516	1.40548	0.00646748	0.0579559	0.0384024	0.531508	0.00453716	0.191241	0.020281	0.0522957	0.0221363	0.0713505	0.0193951	0.00243368	0.23357	1.70287	0.0854273	0.00346571	0.00268009	0.0259642	0.00516354
1.14.13.196	0.00287038	0.0872508	0.0365101	0.0708518	0.0238998	0.0394448	0.0169355	0.203355	0.067519	0.150235	0.0803776	0.0652649	0.152537	0.00510556	0.734609	0.0266289	0.00352383	0.00664045	0.0187464	1.25661	0.145099	0.133993	0.0969297	0.0737965	0.112367	0.0930997	0.0981011	0	0.198516	1.40548	0.00646748	0.0579559	0.0384024	0.531508	0.00453716	0.191241	0.020281	0.0522957	0.0221363	0.0713505	0.0193951	0.00243368	0.23357	1.70287	0.0854273	0.00346571	0.00268009	0.0259642	0.00516354
1.14.13.2	0.425889	0.473711	0.313866	0.304577	0.89142	0.414967	0.826089	1.11418	0.122499	0.373336	0.385084	0.181682	0.640587	0.522172	0.892459	0.394932	0.474894	0.800365	0.148541	0.455497	0.279023	0.853675	0.562392	0.183572	0.313862	0.332795	0.135754	0.666505	0.249592	0.0926208	0.707328	0.369744	0.175126	0.678087	0.576878	0.482354	0.490059	1.04695	0.466831	0.316733	0.243266	0.299018	0.0973496	0.443883	0.623799	0.26249	0.311286	0.406069	0.230158
1.14.13.20	0.0854268	0.252691	0.203665	0.0994945	0.109062	0.000758263	0.151927	0	0.0230426	0.274748	0.130315	0.194439	0.00216852	0.172361	0.349541	0.100819	0.0934877	1.14292	0.0487052	0.0412463	0.0268447	0.132407	0.0720453	0.0657337	0.130919	0.158612	0.00669385	0.0138405	0.1529	0.0150691	0.320518	0.0661393	0.0528792	0.329058	0.268833	0.0882005	0.102085	0.603282	0.024938	0.056335	0.0628416	0.335886	0.124533	0.0650866	0	0.414086	0.113476	0.315367	0.146509
1.14.13.200	0	0	0	0	0	0	0	0	0	0	0	0	0.00125616	0	0	0	0	0	0	0	0	0	0	0.00291519	0	0	0	0	0	0	0	0	0	0	0	0	0	0	0	0	0	0	0	0	0	0	0.00119534	0	0
1.14.13.201	0.893547	1.46192	1.23461	1.54235	1.21765	0.436213	0.134193	0.776118	1.31007	0.660368	0.362553	1.05327	0.316042	3.06994	0.340315	1.34583	0.478859	1.02798	0.236266	0.350684	0.245218	0.574563	0.276161	0.495981	0.532968	1.00919	1.03029	0.253248	0.289247	0.401677	0.471174	0.374098	0.317256	1.32653	1.04978	0.416634	0.903363	0.199168	0.253622	0.788301	0.332319	1.79381	2.14339	0.795988	3.0132	1.00577	0.440553	0.152678	1.38419
1.14.13.202	0	0	0	0	0	0	0	0	0	0	0	0.00410556	0	0	0	0	0	0	0	0	0.000786402	0	0	0.00395468	0	0	0	0	0	0	0	0	0	0	0	0.00156074	0	0	0	0	0	0	0	0	0	0	0.00278075	0	0.00200427
1.14.13.203	0	0	0	0	0	0	0	0	0	0	0	0.00410556	0	0	0	0	0	0	0	0	0.000786402	0	0	0.00395468	0	0	0	0	0	0	0	0	0	0	0	0.00156074	0	0	0	0	0	0	0	0	0	0	0.00278075	0	0.00200427
1.14.13.205	0.31734	0.218803	0.209959	0.0145253	0.131017	0.208689	0.050183	0.618575	0.0144627	0.21587	0.106472	0.0618901	0.170117	0.316486	0.248442	0.107452	0.472516	0.219397	0.0433706	0.163211	0.172227	0.168858	0.142628	0.0720282	0.0670182	0.0820411	0.793696	0.0216516	0.168459	0.0321717	0.173439	0.293422	0.452576	0.225523	2.79649	0.0535573	0.164735	1.34431	0	0.00722013	0.0610941	0.137943	0.0883383	0.184769	1.07116	0.101096	0.0665743	0.400382	0.08653
1.14.13.206	0.329319	0.199126	0.229139	0.180955	0.311663	1.36653	1.49995	2.75857	1.16664	0.160668	0.0768814	0.0742012	0.0413606	0.662983	0.862366	0.17826	0.753293	1.50622	0.746464	0.0235131	0.130719	0.313873	0.121412	0.0551623	0.158332	0.173819	5.32052	1.51849	0.187678	0.814039	0.63088	1.27463	5.78133	1.02013	1.44213	0.101078	0.764073	0.294669	0.398083	0.131742	0.259064	0.398188	0.0774908	0.685487	4.06147	0.713185	0.0689084	0.343003	0.556358
1.14.13.208	0.391534	0.176371	0.900927	0.490156	0.372932	0.00717316	0.241878	0.0432396	0.701576	0.0967254	0.133101	0.496644	0.149456	1.2154	0.684128	0.515181	0.220227	1.4829	0.629371	0.104825	0.232294	0.453622	0.0845327	0.313187	0.711419	1.32022	0.0359794	4.98058	0.480153	0.214651	2.052	0.237307	0.378541	1.23794	0.381286	0.209129	0.28981	1.71299	0.0944658	0.554914	0.739921	0.798019	0.572465	0.20558	0.38632	1.00357	0.390575	0.736635	0.350489
1.14.13.209	0.046687	0.113055	0.0164676	0	0.0924489	0	0.653681	0	0.481039	0.155692	0.11924	0.0237073	0	0	0.0690629	0	1.19088	0.409374	0.0524319	0.00763128	0.0648113	0.0966074	0.0527639	0.00671261	0.0170823	0.160879	0	0.0560465	0.0249964	0.0455622	0.330724	0.300736	1.62698	0.217324	0.0443577	0.0238079	0.0911692	0.0749222	0	0.0209713	0.0725977	0.243687	0.145672	0.528793	0	0.102353	0.0424661	0	0.232699
1.14.13.21	0.0118827	0.0021122	0.00227552	0	0.0144152	0.0376857	0	0.0456853	0.00898991	0	0	0	0	0.0176466	0	0.00797468	0	0	0.00357075	0.0222681	0	0	0.00151759	0	0.00202425	0	0	0	0.00528257	0	0.00665647	0	0	0.00139971	0.0146254	0.00405793	0.0902575	0.00635174	0.0452637	0.00231883	0.00193594	0	0	0	0.0138771	0.0036847	0	0	0
1.14.13.211	0.00560244	0.104937	0.00727568	0.0110096	0.202395	0.00614193	0.0177123	0	0.0255345	0.0260725	0.0598634	0.0338764	0.0669135	0.0919421	0.0111882	0	0.0275029	0.04395	0.021774	0.0261192	0.0606439	0.00467176	0.0651005	0.0590134	0.0293944	0.0113244	0	0	0.026985	0.0155295	0.0226712	0.00457457	0	0.11334	0.0102656	0.0599749	0.00671337	0.0269637	0.0428056	0.0194075	0.0391875	0.061906	0.0274338	0	0	0.0115683	0.00509594	0.0735591	0.0825215
1.14.13.218	0.322583	0.0152045	0.00768288	0	0.0184145	0	0.0147584	0	0	0	0.066021	0.15957	0.00161317	0	0.0270174	0.000412363	0.669588	0	0.0387942	0.000677333	0.000561716	0.42599	0.0116382	0.0370536	0.0552143	0	0	0	0.0434604	0.000565931	0	0.06523	0	0.0812275	0	0.0089994	0.00291742	0.364238	0	0	0.00134497	0	0.00165321	0.0465623	2.4838	0.0379705	0.035055	0	0
1.14.13.219	0	0	0	0	0	0	0	0	0	0	0	0	0	0	0	0	0	0	0	0	0	0	0	0	0	0	0	0	0	0	0	0	0	0	0	0	0	0	0	0	0	0	0	0	0	0	0	0	0
1.14.13.22	0.237751	0.0360783	0.120962	0.0443445	0.0262076	0.859885	0.00624689	0.0204459	0.527787	0.0796404	0.029729	0.0331512	0.0621335	0.0257381	0.0197244	0.162094	0.0150973	0.191759	0.0401817	0.118088	0.0453706	0.0397792	0.0691759	0.109676	0.263196	0.00872241	0	0.297731	0.198777	0.0785397	0.0413527	0.28739	0.126326	1.11824	0.0511761	0.0670749	0.113837	0.108629	0.404136	0.0700683	0.0320194	0.046584	0.0148179	0.101272	3.92223	0.0741796	0.167832	0.275449	0.272485
1.14.13.221	0	0	0	0	0.169935	0	0	0	0	0.00123542	0.00375369	0.00219781	0.0546626	0	0	0	0	0	0	0.00254161	0.00421019	0.00113622	0.037588	0	0	0	0	0	0	0	0	0	0	0	0	0	0	0	0	0.00236077	0	0	0	0	0	0	0	0	0
1.14.13.224	0	0.00269126	0	0	0	0	0	0	0	0	0	0	0	0	0	0	0	0	0	0.440544	0	0	0	0	0	0	0	0	0	0	0	0	0	0	0	0	0.0040446	0	0	0	0	0	0.00330642	0	0	0	0	0	0
1.14.13.225	2.10024	2.75069	2.99307	2.46704	2.86574	6.09015	1.90565	1.83215	7.54371	2.37941	1.99099	2.00776	1.00992	2.20114	2.35509	2.98293	3.81364	4.08804	1.90804	1.41428	1.56972	2.32255	2.61634	1.61101	2.89528	3.90917	1.83862	6.59186	1.84714	2.97402	2.92479	2.43829	3.67733	4.24125	3.18886	1.37206	2.3742	2.9905	1.832	2.75139	1.24354	3.09782	2.53081	2.5871	2.76334	4.06493	1.77359	3.18744	2.4156
1.14.13.226	0	0	0	0	0	0	0	0	0	0	0	0	0	0	0.00395961	0	0.0018256	0	0	0.00138692	0.00115018	0	0	0	0	0	0	0	0	0	0	0.00363707	0	0	0	0	0	0.00239751	0	0	0	0	0	0	0	0	0.00405158	0	0
1.14.13.227	0.231595	0.147992	0.128956	0.1317	0.401475	0.460478	0.419428	0.0124939	4.05557	0.168807	0.212405	0.364407	0.0620145	0.102599	0.0927746	0.367409	0.744047	0.24652	0.143916	0.539486	0.215169	0.0522488	0.316824	0.325423	0.168675	0.211527	0.267663	0.282274	0.0277849	5.90824	0.243385	0.37263	0.812238	0.172128	0.718012	0.189506	0.686173	0.330448	0.027938	0.117733	0.345825	0.38802	0.332729	3.02209	0.255297	0.0717041	0.209638	0.123834	0.20275
1.14.13.229	0.176325	0.400076	0.58663	0.538335	0.0331378	0.2446	0.282904	0.0115995	0.120749	0.314767	0.0310788	0.19141	0.05976	0.486609	1.15147	1.60468	1.64081	0.0466912	1.13505	0.175152	0.864224	0.313562	0.571618	0.166054	0.178835	1.28054	0	0.00489669	0.0551753	0.105042	0.601112	0.249969	0	0.0163177	1.62156	0.0360241	0.00498944	0.831461	0.135712	0.399151	0.595749	0.910121	1.07957	0.0974213	0	1.04072	0.0414784	1.65826	0.0325846
1.14.13.230	0	0	0	0	0	0	0	0	0	0	0	0	0	0	0	0	0	0	0	0	0	0	0	0	0	0	0	0	0	0	0	0	0	0	0	0	0	0	0	0	0	0	0	0	0	0	0	0	0
1.14.13.231	0.0561143	0.104645	0.0297195	0.142608	0.0522782	0.00541399	0.018686	0.142017	0	0.00413952	0.0229943	0.0195627	0.00678325	0	0.381393	0.0120424	0	0.0540826	0.0303406	0.0587473	0.0248385	0.0694997	0.0218543	0.0275294	0.0186197	0.0734725	0	0.0251914	0.0355837	0.00737628	0.037524	0.00724025	0	0.0599224	0.0454603	0.0172793	0.426788	0.0902812	0	0.0128225	0.00805452	0.0244834	0.0935215	0.0291571	0	0.0457303	0.0561371	0.00310698	0.156788
1.14.13.235	0.0405381	0.0663163	0.100375	0.166939	0.579922	1.06507	0.114709	0.206709	0.0272063	0.118582	0.0397071	0.0428852	0.022743	0.116536	0.0738053	0.230203	0.0603042	0.013688	0.234465	0	0.042562	0.212911	0.246694	0.273713	0.0829603	0.0912391	0	0.230546	0.0994301	0.0370061	0.107133	0.199649	0.06377	0.0979504	0.1907	0.249904	0.0394597	0.426673	0	0.0153151	0.183242	0.0218968	0.0583502	0.0597845	0.501107	0.0995251	0.0560805	0.450357	0.0757546
1.14.13.236	0.100526	1.65694	0.31516	0.187843	0.138769	1.32778	0.1501	2.88668	1.01345	0.373704	0.108251	0.0469405	0.894026	0.874489	0.271132	0.167091	0.252086	0.35483	0.125783	0.101664	0.216977	0.576968	0.16697	0.0809962	0.183737	0.395698	0.0437362	0.0877629	0.599447	0.0709908	1.0245	0.270882	0.650299	0.267264	0.867675	0.0781483	0.192392	0.98516	0.178333	0.124378	0.115591	0.412465	0.0514934	0.357901	0.617657	0.282456	0.22502	0.397793	0.219715
1.14.13.237	0	0	0	0	0	0	0	0	0	0.00411025	0	0.00156747	0.0724273	0	0	0	0	0	0.0256782	0.0326152	0	0	0.012	0	0	0	0	0	0	0	0	0	0	0	0	0	0	0	0	0	0	0	0	0	0	0	0	0	0
1.14.13.238	0.00872182	0	0.0786911	0.849556	0.0227972	0	0.0323285	0	0.044019	0.0619757	0	0.0512748	0.023662	0.0141391	0.023021	0.0141881	0.0642187	0.0418149	0.00678119	0.0174881	0.0164021	0.164429	0.0442865	0.00997685	0.10925	0.00293778	0	0.092813	0.0139424	0.846968	0.00293976	0	0.0797267	0.0285762	0.00532292	0.00729581	0.0726453	0.0644081	0.0222156	0.00251656	0.0350558	0.0224128	0.0189442	0.0618617	0	0.0418647	0.00473104	0	0.121133
1.14.13.239	0.0209296	0	0.00322765	0.0154706	0.0291865	0	0.0315627	0.696599	0.154816	0.00709047	0.00391108	0.0249067	0.00887904	0.0123728	0.0583628	0.0045989	0.00913649	0	0.00983031	0.00198039	0.00545132	0.01082	0.0177488	0.0151705	0.0435685	0.00935194	0	0	0.0161977	0	0.0037517	0.00421312	0.0252348	0.041682	0.00129271	0.00408968	0.0822927	0	0	0.043213	0.0106528	0.00585485	0.0308351	0.0166463	0.0754665	0.0307344	0.0710285	0.0403998	0.0375715
1.14.13.24	0.288823	0.226722	0.362976	0.059033	0.0918874	0.490414	0.0498439	0.62327	0.0528355	0.434919	0.14896	0.19594	0.0998248	0.367298	0.558461	0.263234	0.410216	0.171847	0.112011	0.0327894	0.204342	0.523457	0.078593	0.405468	0.561291	0.135138	1.13072	0.0878337	0.530823	0.0310303	0.290743	0.410932	0.867109	0.184791	3.28873	0.0496052	0.75542	0.881593	0	0.474042	0.0509559	0.43368	0.144378	0.50786	1.27879	0.148407	0.176816	0.560573	0.0688517
1.14.13.25	0	0	0	0	0	0	0	0.0594649	0	0	0	0	0.00445605	0	0	0.00524889	0	0	0	0.00386402	0	0	0.00125628	0	0	0	0	0	0	0	0	0	0	0	0	0	0	0	0	0	0	0	0	0	0	0	0	0.00227118	0
1.14.13.29	0.00267672	0.0076381	0.00397618	0	0.00306793	0	0	0	0	0.000872403	0.014948	0.00855696	0.00197679	0	0.00392278	0.00522094	0	0	0.0225753	0	0.00991829	0.00319526	0	0.00629834	0	0.00968768	0	0	0	0	0	0	0	0.00769842	0.0035106	0.0117241	0.0112221	0	0	0.0481322	0.0174897	0.0105884	0.0060708	0	0	0.00936886	0.0262787	0.00813992	0
1.14.13.30	0.0769125	0.193169	0.363245	0.21108	0.1193	0.451591	0.191466	0.101069	0.805654	0.265767	0.783595	0.250366	0.0596542	0.226588	0.945278	0.392912	0.310157	0.200562	0.120045	0.181022	0.377264	0.155235	0.588835	0.193902	0.218052	0.328045	0.0202851	0.147266	0.236988	0.0895514	0.367142	0.0971278	1.40848	0.647345	0.758415	0.301583	0.123874	0.739657	0.0746158	1.42463	0.542037	0.0904476	0.0414861	0.0707018	0.329863	0.127717	0.165781	0.102739	0.320309
1.14.13.32	0	0	0.00111381	0	0	0	0	0	0	0	0	0	0	0	0	0	0	0	0	0	0	0	0	0	0	0	0	0	0	0.00178412	0	0	0	0	0	0	0.00307489	0	0	0	0	0	0	0.00176422	0	0	0	0	0
1.14.13.36	0.0360285	0.0346996	0.0867213	0.0107784	0.027899	0.781466	0.095782	0.0749775	0.01921	0.0721518	0.0619382	0.0410946	0.122839	0.0378754	1.06841	0.0352885	0.162461	0.0914736	0.0602725	0.261063	0.0291022	0.251145	0.0380252	0.0354924	0.0256278	0.151079	0	0	1.04519	4.83937	0.278312	0.0722105	0.0443032	0.0203621	0.0494398	0.0223424	0.026323	0.0333903	0.00257706	0.0238953	0.0190843	0.248497	0.0707899	0.0889416	0.0178663	0.0856622	0.328298	0.0823985	0.0625671
1.14.13.39	0.642281	1.50734	1.19897	1.4744	0.826179	0.809006	0.489369	10.3363	1.9818	1.12918	2.62269	1.52263	0.780589	1.1329	0.923151	1.38726	1.22189	1.21448	2.22597	1.51045	1.92524	1.07214	1.67946	1.45759	1.7052	1.92715	0.420491	1.40986	1.40342	0.43121	2.12985	0.765975	1.06121	1.66687	3.25127	0.87445	2.41278	2.74793	1.9602	3.12221	1.007	1.33737	1.01027	1.97032	0.770658	4.05128	1.32976	1.30942	0.947346
1.14.13.40	0.457055	0.533321	0.206611	0.232922	0.489219	1.63386	0.986768	1.74162	1.87732	0.294655	0.243145	0.144871	0.424898	0.651384	0.836969	0.35884	1.16592	1.86125	0.453759	0.0790157	0.237777	0.389994	0.366231	0.105273	0.194824	0.446207	6.20294	0.273755	0.32132	0.658485	0.861554	1.50656	3.59157	1.60428	4.23842	0.187501	1.07866	2.21051	0.307807	0.286175	0.202662	0.614352	0.218542	0.388158	4.09066	0.568044	0.196005	0.828882	0.463482
1.14.13.50	0	0	0	0	0	0	0	0	0	0	0	0	0	0	0	0	0	0	0	0	0.00201683	0	0	0	0	0	0	0	0	0	0	0	0	0	0	0	0	0	0	0	0	0	0	0	0	0	0	0	0
1.14.13.53	0.17241	0.305756	0.0495285	0.119684	0.137023	1.28764	0.775019	0.0211446	0.605983	0.0580353	0.163956	0.0671448	0.070239	0.116099	0.287726	0.249857	0.365077	0.238568	0.0326046	0.0473746	0.105319	0.360083	0.410106	0.0621204	0.0673086	0.25281	0.0187925	0.570636	0.500428	0.19351	0.316137	0.0761186	0.0185371	0.299634	0.00179966	0.122812	0.175012	0.135151	0.613591	0.0378683	0.175207	0.260436	0.0899238	0.26397	0.240641	0.028992	0.0433155	0.00386101	0.37596
1.14.13.59	0.829513	2.61355	0.40451	1.38242	0.698113	1.34693	0.395556	1.85451	0.646154	0.433461	0.160493	0.170559	0.30356	0.581109	0.444102	0.579328	0.34272	0.601051	0.455012	0.337009	0.31401	0.496533	0.249236	0.339535	0.299991	0.231343	0.101222	0.567603	0.339462	0.242497	1.41929	0.554382	0.594782	0.335415	0.2619	0.237238	0.517949	1.33786	0.166253	0.151587	0.341968	0.161439	0.200174	0.508619	2.08741	0.459331	0.562226	0.747728	0.235505
1.14.13.63	0.0257989	0	0.0596666	0.0430388	0.0290906	0.0392932	0	0	0.00678186	0.008402	0.0567632	0.0184081	0.00874681	0.0648331	0	0.0558787	0.0129236	0	0.0640368	0.0601601	0.0236616	0.085003	0.00937186	0.0338469	0.0523573	0.00200748	0.0234285	0	0.077661	0.00496868	0.00200884	0.0243582	0.00982829	0.0167302	0	0.0121473	0	0.0576651	0.547804	0.0122233	0.0458868	0.00914224	0.00194455	0.0147398	0.0189001	0.0207943	0.0655488	0.02144	0.0160342
1.14.13.7	0.754413	1.15504	1.45712	1.72599	1.1938	0.531679	1.00324	0.155028	0.214212	1.11526	0.73878	1.25068	0.39559	2.30623	1.51439	1.44091	1.80958	1.03379	0.654625	0.666786	0.675214	2.11546	0.993146	0.774052	1.08453	2.02223	1.82489	0.648334	0.672203	0.671203	0.906532	1.20004	2.39256	1.98421	1.5555	0.512479	1.40101	1.87054	0.219024	1.07181	0.689337	1.00307	1.17137	1.24175	1.37625	1.57509	1.46554	2.09386	1.02643
1.14.13.70	1.25338	3.16932	0.887603	1.28341	2.20415	0.982466	1.37968	0.675133	0.586868	2.07878	0.856084	0.944523	0.455495	1.04063	3.23956	2.07558	1.14023	1.58544	1.39822	0.421398	0.655635	2.18695	3.92887	0.368572	0.669725	2.75842	0.649665	1.2271	1.05688	0.599829	2.06939	1.33414	0.956588	2.77415	11.5149	0.611949	8.92804	2.44973	0.808906	0.65318	0.685557	0.792654	1.37456	1.52695	0.760575	7.96441	2.22621	1.11763	1.00335
1.14.13.77	0	0	0	0	0	0.0150136	0	0	0	0	0	0	0	0	0	0	0	0	0.00106477	0	0	0.00114199	0	0	0	0.00138495	0	0	0	0	0	0	0	0	0	0	0	0	0	0	0	0	0	0	0	0	0	0	0
1.14.13.78	0.264477	0.0689524	0.0947935	0.250827	0.123142	0.0638305	0.18337	0.129327	0.0707207	0.058451	0.0291137	0.520937	0.182843	0.236925	0.00510145	0.0847721	0.209392	0.0932287	0.105385	0.107154	0.0432789	0.200396	0.0661056	0.0315493	0.0586692	0.0583569	0.25509	0.286333	0.349672	0.0993736	0.153925	0.070358	0.093141	0.293254	0.017046	0.115146	0.259559	0.0496401	0.0947433	0.171761	0.0287792	0.0199027	0.0800113	0.0832411	0.200275	0.783147	0.0270777	0.38075	0.0805444
1.14.13.79	0.205326	0.231327	0.36576	1.08839	0.475167	0.0114649	0.0797327	1.70843	0.860981	0.0667476	0.0711293	0.0508955	0.109272	0.00219531	0.891133	0.079656	0.0338288	0.629513	0.0844718	0.221365	0.157088	0.208735	0.203583	0.0694582	0.114644	0.00973665	0.381007	0.274333	0.125071	0.0609095	0.102983	0.177702	0.0711697	0.323466	0.488505	0.0851266	0.194389	0.0777942	0.022361	0.25201	0.0584806	0.0665886	0.328176	0.376729	0.588164	0.168849	0.127493	0.427509	0.176539
1.14.13.8	1.4	1.97624	4.01957	3.85047	1.32842	3.54456	1.34598	2.91718	9.75223	1.04517	1.0355	2.02646	1.31354	2.54493	1.40243	2.07895	1.57375	2.73288	1.82858	1.13471	1.67194	1.31538	1.80048	1.16517	1.82614	1.52502	2.53496	1.32948	1.49371	10.7315	2.55406	1.73962	1.39924	1.97986	13.4715	1.0452	2.64959	1.60921	2.46746	3.62651	1.41728	2.82645	1.79669	7.43919	3.59775	2.48022	2.17316	2.27967	1.89987
1.14.13.81	0.219173	0.157753	0.551437	4.07762	0.439495	0.38083	0.172156	0.63269	0.212288	0.255175	0.161151	0.292275	0.127936	0.475557	0.44715	0.277045	1.13813	0.739026	0.131827	0.208193	0.122936	0.841875	0.135744	0.341273	0.323061	0.917959	0.221937	1.25764	1.27003	0.127008	0.468479	0.309292	0.466578	0.321647	0.31243	0.069588	0.994548	0.856186	0.689106	0.205741	0.22706	0.993248	0.316474	2.61739	0.159653	0.172258	0.245102	0.339869	0.224322
1.14.13.82	0.0151888	0.328968	0.163496	0.0209244	0	0.0233242	0.00359935	0	0.077818	0	0.00941522	0.116222	0.00184457	0.00276726	0.942046	0.0264471	0	0.00264171	0.704642	0.0949298	0.232882	0.00443529	0.131322	0.140907	0.172032	0.306537	0.0173904	0.0181473	0.0146479	0.0379845	0.479686	0.065021	0.00277013	0	0.524384	0.0416692	0.0916748	0.665426	0.0203257	0.173445	0.00925684	0.955571	0.907111	0.00624118	0.0467758	0.35078	0.00206983	0.564153	0.00447054
1.14.13.83	0.120777	0.51478	0.12907	0.0629023	0.474174	0.00488321	0.174443	0	0.0689542	0.191647	0.0436324	0.0498524	0.00511057	0.553175	0.305479	0.0542572	0.122426	0.113367	0.0164125	0.00187718	0.033826	0.129939	0.103603	0.0219445	0.0545951	0.1302	0	0.0819222	0.347805	0.212972	0.123932	0.0657609	0.104222	0.0873715	0.187899	0.00461345	0.00241184	0.13024	0	0.00697447	0.0688634	0.142606	0.0913398	0.16137	0.0273771	0.31916	0.184272	0.295644	0.211406
1.14.13.84	0.133338	0.00236588	0	0.00110164	0.00442385	0.0208522	0	0.00219412	0	0.00741249	0.0507106	0.0178781	0.00274371	0.0348978	0.0208294	0	0.0109366	0.00810606	0.00159716	0.0124758	0.0220995	0.0160859	0.0600754	0.00469115	0.00758882	0.00414787	0.00355045	0	0.00461044	0.0079614	0	0.0499137	0	0	0.00198976	0.258978	1.25869	0	0.00207486	0.140358	0.0395033	0.17497	0.0185241	0.0118089	0.00190947	0.0283256	0.00188109	0	0.0391274
1.14.13.88	0	0	0	0	0	0	0	0	0	0	0	0	0	0	0	0	0	0	0	0	0	0	0	0	0	0	0	0	0	0	0	0	0	0	0	0	0	0	0	0	0	0	0	0	0	0	0	0	0
1.14.13.89	0.17241	0.305756	0.0495285	0.119684	0.137023	1.28764	0.775019	0.0211446	0.605983	0.0580353	0.163956	0.0671448	0.070239	0.116099	0.287726	0.249857	0.365077	0.238568	0.0326046	0.0473746	0.105319	0.360083	0.410106	0.0621204	0.0673086	0.25281	0.0187925	0.570636	0.500428	0.19351	0.316137	0.0761186	0.0185371	0.299634	0.00179966	0.122812	0.175012	0.135151	0.613591	0.0378683	0.175207	0.260436	0.0899238	0.26397	0.240641	0.028992	0.0433155	0.00386101	0.37596
1.14.13.9	0.613515	0.35749	0.25929	0.300707	0.473558	0.216696	1.32572	3.52162	0.190775	0.12192	0.401721	0.332979	0.280387	0.161157	1.05148	0.444395	1.07646	0.510455	0.390206	0.372217	0.50885	0.465625	0.257307	0.175924	0.496434	0.336523	4.16706	1.38684	0.83959	0.327329	0.636858	0.47475	0.153534	2.09938	0.659713	0.185009	2.00232	1.36521	0.319344	0.211823	0.274781	0.579089	0.6565	0.527181	0.242417	0.474822	0.496558	1.1152	0.416691
1.14.13.93	0.623883	0.734862	0.685866	0.588766	0.386971	0.396404	0.810783	0.539642	0.101539	0.180669	0.0920393	0.371168	0.794235	0.272454	1.25166	0.618083	0.734783	1.17322	0.279422	0.479345	0.347932	0.163466	0.623342	0.123493	0.180325	0.435204	1.74669	0.669832	0.331413	6.29463	0.321113	0.575752	0.39981	0.705654	0.28247	0.752225	1.46498	0.429579	1.97481	0.317242	0.810109	0.536481	0.223292	2.8312	1.64187	1.47411	1.77795	0.459197	0.5
1.14.13.96	0.491776	0.267819	0.783097	2.19252	0.216447	0.0186836	0.382712	1.15394	0.325561	0.154474	0.157021	0.0884479	0.133364	0.179696	0.240127	0.247439	0.896268	0.447525	0.371293	0.180358	0.238959	0.212663	0.407709	0.137171	0.173134	0.308124	0.0394168	0.173815	0.29188	0.402837	0.265748	1.01236	0.978597	0.327172	2.0266	0.227641	0.4963	0.346399	0.106003	0.302173	0.148553	0.142562	0.255882	0.462455	0.46805	0.231003	0.622359	0.949754	0.492622
1.14.13.97	0	0	0.00111381	0	0	0	0	0	0	0	0	0	0	0	0	0	0	0	0	0	0	0	0	0	0	0	0	0	0	0.00178412	0	0	0	0	0	0	0.00307489	0	0	0	0	0	0	0.00176422	0	0	0	0	0
1.14.14.1	4.89313	8.5726	5.68347	6.6691	5.31988	6.63457	4.8511	8.45499	9.91397	3.39366	3.01311	3.84568	2.12922	6.8323	5.63128	3.47227	7.6074	6.57512	2.85503	2.91567	3.48836	4.8296	3.76755	2.13299	2.12404	3.8478	21.3718	4.50125	3.3108	5.41919	3.04658	2.98783	13.4857	6.33286	7.8067	3.49311	8.8821	5.49959	4.07567	4.77543	2.79157	3.76603	3.00107	7.08456	11.6741	6.05378	4.47088	6.30538	4.09658
1.14.14.10	0	0	0	0	0	0	0	0	0	0	0	0	0	0	0	0	0	0	0	0	0	0	0	0	0	0	0	0	0	0	0	0	0	0	0	0	0	0	0	0	0	0	0	0	0	0	0	0	0
1.14.14.12	0.00318855	0.00982199	0.0525526	0.00952716	0.0172982	0.347997	0	0.03737	0.739618	0.0115989	0	0.0531658	0.0311527	0.00387753	0.0196967	0.00116021	0.00532396	0.0256933	0.0282164	0.0549994	0.00572415	0.00797084	0.0273116	0.00377824	0.00447984	0.0796908	0	0.0136753	0.0191583	0.0274045	0.0416047	0.0109225	0	0.0621988	0	0.0169724	0.163326	0.00720918	0	0.00496122	0.0219525	0.00293698	0.0097973	0.52277	0.0439177	0.0138724	0.0163573	0.0777471	0.0167679
1.14.14.14	0.0847628	0.224544	0.314345	0.48392	0.617573	3.26376	0.143241	1.75425	1.92827	0.201244	0.165587	0.658356	0.159406	0.407579	0.231186	0.174646	0.0447909	0.364411	0.194337	0.236608	0.112466	0.0492496	0.278066	0.172146	0.0857832	0.644997	0.136432	0.716191	0.369341	2.0903	0.566136	0.171066	1.80702	0.222333	0.0484386	0.189109	0.525193	0.21218	0.115664	0.30892	0.202173	0.121525	0.073683	1.05835	0.476393	1.30735	0.237131	0.624321	0.287894
1.14.14.15	0	0.0176917	0.00118567	0.0493154	0	0	0	0.110097	0.0777549	0	0	0.205317	0.0770487	0.00328875	0.00648271	0	0	0.000949929	0	0.159412	0.00417809	0.0650586	0.00105528	0.433423	0.000448411	0	0.153529	0	0.00217191	0	0.00766439	0	0	0.00154705	0	0.0262416	0.0341139	0	0.0117091	0.00062914	0	0	0.00476992	0.00370867	0.508866	0	0	1.16258	0.00478307
1.14.14.16	0.347884	0.491237	0.704508	0.0812358	0.290523	1.48181	0.484796	2.95727	1.27122	0.266926	0.194433	0.339952	0.0588741	0.507091	1.51765	0.20665	0.612833	0.586567	0.117114	0.0586054	0.137348	0.0952059	0.227292	0.0933666	0.11118	0.188857	5.37754	0.225142	0.342217	0.499122	0.425783	0.838508	8.00998	0.730024	4.4459	0.135933	0.522847	1.9829	0.0763338	0.180407	0.137396	0.464757	0.167191	0.433193	5.45696	0.876864	0.16721	1.9624	0.431692
1.14.14.17	1.42334	1.39888	1.26517	0.909133	1.70505	4.64275	3.99337	12.0078	4.66453	0.696587	0.616148	1.35358	0.99282	2.84883	2.06699	0.937015	2.19024	4.45941	0.648806	0.561096	0.890549	1.72638	1.30008	0.55697	0.49774	1.6791	33.8115	3.47548	1.29733	8.49173	2.44611	2.27248	23.5723	3.55753	7.91874	1.19215	2.31173	1.73072	3.96122	0.919767	0.670589	1.74881	0.800641	2.63911	21.9408	3.1584	0.497464	2.11228	1.73608
1.14.14.18	0.15433	0.166185	0.273296	0.0665337	0.28138	0.0381709	0.148087	0.607129	0.143145	0.197626	0.160784	0.0639708	0.120095	0.206359	0.110694	0.20997	0.107243	0.125237	0.23902	0.297123	0.108358	0.107797	0.492633	0.466139	0.147655	0.146029	0.841616	0.150665	0.205892	0.0666264	0.181488	0.115556	1.21789	0.153659	0.185719	0.111352	0.191787	0.288525	0.0924041	0.191235	0.166542	0.186572	0.148972	0.252057	1.31128	1.03694	0.133897	0.201163	0.199999
1.14.14.19	0.372341	0.447819	0.128315	0.0394347	0.359469	0.501439	0.530318	0.501266	1.77664	0.215928	0.168463	0.458918	0.479858	0.183607	1.08739	0.325564	0.533372	0.431702	0.260573	0.256496	0.184483	0.226777	0.176266	0.204159	0.198309	0.134131	0.102104	0.231596	0.0824047	1.09481	0.299884	0.163256	0.0426335	0.638424	0.723918	0.246396	0.578378	0.241399	0.0302111	0.5023	0.388395	0.225326	0.245922	1.11088	0.137287	0.492227	0.180358	0.392906	0.240213
1.14.14.23	0.293312	0.573519	0.560659	0.254833	0.511161	0.220579	0.431232	0.785328	0.264382	0.340887	0.353958	0.206789	0.495065	0.583304	0.53184	0.380968	0.62348	0.446032	0.416277	0.442337	0.351013	0.24626	0.618287	0.254477	0.325209	0.449481	0.639489	0.103975	0.224034	0.125905	0.532972	0.488355	1.60425	0.353324	0.695263	0.252242	0.211902	0.938417	0.178914	0.162594	0.402543	0.433903	0.722019	0.496051	0.308215	0.279295	0.21876	0.444071	0.594432
1.14.14.24	0.0648292	0.107501	0.381192	0.212848	0.333385	1.21628	1.71782	0.0856127	2.48521	0.0135135	0.0335447	0.366337	0.044263	0.467112	0.52312	0.173933	0.450507	0.526785	0.306132	0.0965683	0.112225	0.285099	0.0604774	0.197201	0.0705329	0.827853	0	1.22452	0.266967	0.0545788	1.84503	0.0628185	0.0875249	1.01401	0.270658	0.198257	0.479451	0.851141	0.171315	0.299429	0.246287	0.402685	0.272874	0.76777	0.156503	0.621829	0.15944	0.590653	0.318502
1.14.14.25	0.659531	1.33616	0.661416	0.0991613	0.516968	0.883861	1.15936	4.1103	1.63206	0.660936	0.336	0.338904	0.246729	0.575793	1.33176	0.197277	1.12969	1.49478	0.258046	0.402187	0.576727	0.414039	0.568669	0.188122	0.264891	0.239408	2.3362	0.322202	0.879662	0.237921	0.455776	0.887811	7.24974	0.50299	7.16287	0.0955175	1.10252	2.14783	0.801347	0.201397	0.231686	0.637994	0.175938	1.20469	5.98656	0.876255	0.369304	1.32511	1.10236
1.14.14.26	0.0416309	0.0346279	0.0612535	0.0457113	0.198149	0.362814	0.372286	0.0706032	0.337169	0.0672511	0.0570208	0.114972	0.193752	0.211162	0.49136	0.009065	0.0444003	0.21406	0.0692101	0.041098	0.264739	0.0635648	0.219297	0.0647134	0.0754825	0.216557	0.0191091	0.0386662	0.0758279	0.0278361	0.0537347	0.359974	0.110691	0.167221	0.131223	0.0607526	0.570852	0.0287618	0.0206693	0.0473054	0.153892	0.135528	0.0561143	0.213908	0.0633772	0.119386	0.0344762	0.068517	0.144701
1.14.14.27	0	0	0	0	0	0	0	0	0	0	0.00192216	0	0	0	0	0	0	0	0	0	0	0	0	0.00305711	0	0	0	0	0	0	0	0	0	0	0	0	0	0	0	0	0	0.00253562	0	0	0	0	0	0	0
1.14.14.28	0.110299	0.247563	0.36979	0.0969376	0.627543	1.91158	0.145057	1.22277	4.95153	0.170575	0.10714	0.0943274	0.146144	0.427	0.320526	0.267945	0.517579	0.501861	0.137673	0.142208	0.144778	0.515197	0.0553367	0.0311618	0.113294	0.837548	1.26518	0.431629	0.29273	0.175506	0.47774	0.196989	0.518812	0.838649	0.464248	0.21251	0.258233	0.589663	0.0680608	0.790895	0.364878	0.490776	0.313344	0.517563	0.0874462	0.76162	0.518861	0.489849	0.376809
1.14.14.29	0.077777	0.142394	0.198713	0.14473	0.125703	0.0128753	0.517682	0.251877	0.0839847	0.682043	0.147333	0.116367	0.347883	0.257667	0.418816	0.427516	0.254574	0.39508	0.263063	0.155271	0.192904	0.0878234	0.173668	0.1949	0.238926	0.245389	0.158798	0.24251	0.223018	0.204311	0.29089	0.139965	0.0459918	0.405593	0.100464	0.108062	0.785638	1.2352	1.54633	0.178586	0.472619	0.212533	0.214639	0.169081	0.0726205	0.18573	0.113111	0.799429	0.20964
1.14.14.3	0.00713792	0.00201293	0	0	0	0	0	0	0	0	0.00696364	0	0	0.00217007	0.00237577	0	0	0.00466822	0	0	0	0	0.00129648	0	0.00110181	0	0.0058345	0.00304421	0	0	0	0.00291417	0.00489517	0	0	0.000740692	0	0	0	0	0	0	0	0	0	0	0.00175527	0	0
1.14.14.30	0.03773	0.00752228	0.0326657	0	0.0186747	0	0.273507	0	0	0.0505642	0	0.00891954	0.00600972	0.10323	0	0.00318009	0.0193004	0.398889	0	0	0.00612538	0	0	0.00348672	0.00194311	0	0	0	0.146446	0	0.130442	0.0154011	8.7537	0.00669652	0	0.00721645	0	0.0529783	0	0	0	0.0405444	0.00308283	0.00862194	0	0	0	0	0.00936911
1.14.14.32	0.372341	0.447819	0.128315	0.0394347	0.359469	0.501439	0.530318	0.501266	1.77664	0.215928	0.168463	0.458918	0.479858	0.183607	1.08739	0.325564	0.533372	0.431702	0.260573	0.256496	0.184483	0.226777	0.176266	0.204159	0.198309	0.134131	0.102104	0.231596	0.0824047	1.09481	0.299884	0.163256	0.0426335	0.638424	0.723918	0.246396	0.578378	0.241399	0.0302111	0.5023	0.388395	0.225326	0.245922	1.11088	0.137287	0.492227	0.180358	0.392906	0.240213
1.14.14.35	0.215341	0.206526	0.643799	1.64102	0.365495	0.0545646	0.116054	0.0321991	0.123304	0.457098	0.313388	0.176684	0.0409375	0.110043	0.661513	0.26972	0.0542925	0.0617996	0.219741	0.460373	0.164743	0.184558	0.25999	0.0687371	0.177989	0.133718	0.0296022	0.404597	0.280454	0.0577537	0.317831	0.303684	0.152642	0.102923	0.841199	0.255898	1.3735	0.25014	1.39706	0.0628421	0.219418	0.133572	0.0298459	0.0332926	0.144244	0.0899563	0.67725	0.03881	0.0800281
1.14.14.38	0	0	0	0.0250589	0.00239682	0	0	0	0	0	0	0.00195237	0	0	0	0	0	0	0	0	0	0.00201866	0	0.0134137	0.00895968	0.00733746	0	0	0	0	0	0	0	0.00257842	0	0.00185173	0	0	0	0.00418828	0	0	0	0	0	0	0	0	0
1.14.14.40	0.0165998	0.0261736	0.00390432	0.0311996	0.0164285	0.0121322	0	0.230047	0	1.35875	0.041033	0.0557151	0.075971	0	0	0.0179133	0.00679293	0.0058986	0.0151488	0.172862	0.0555564	0.241138	0.118523	0.0665775	0.0116416	0	0.669068	0.224044	0.0812494	0.0135056	0.14295	0.0192471	0.00956266	0.129702	0.0439648	0.013052	0.0369567	0.00209782	0.0166385	0.0864739	0	0.0215973	0.0559923	0.0066775	0.0139014	0.0025136	0.0015854	0.0416808	0.00556439
1.14.14.43	0	0	0	0	0	0	0	0	0	0	0	0	0	0	0	0	0	0	0	0	0	0	0	0	0	0	0	0	0	0	0	0	0	0	0	0	0	0	0	0	0	0	0	0	0	0	0	0	0
1.14.14.46	0	0	0.046229	0	0	0	0	0	0	0	0	0.00100408	0	0	0	0	0	0	0.00579171	0	0	0.00103817	0	0	0	0.00816284	0	0.00212387	0	0	0	0	0	0	0	0	0	0.0874342	0	0	0	0	0	0	0	0	0.00225857	0	0
1.14.14.47	0.199364	0.0783277	0.0961169	0.0655817	0.127566	0	0.223969	0	0.0124124	0.437712	0.0790278	0.0321416	0.0743116	0.34235	0.312763	0.00210375	0.34098	0.16384	0.121685	0.01016	0.0850331	0.0952463	0.0192714	0.0834473	0.0627605	0.124051	0	0.130075	0.207759	0.0530824	0.30906	0.351333	0.403377	0.185624	0.0678293	0.0208293	0.409806	0.0700855	0.0208147	0.0299351	0.0664231	0.0870201	0.0142149	0.181402	0	0.292386	0.112998	0.414972	0.214688
1.14.14.48	0.0661226	0.011504	0.0072158	0.0497098	0.013299	0.096724	0.00624689	0.167075	0.17084	0.0197022	0.0100067	0.0179953	0.195022	0.0146774	0.19962	0	0.0315786	0.0872034	0.0437201	0.0261579	0.021923	0.0302857	0.0077789	0.00642492	0.028267	0.0342671	0.356855	0.110677	0.0199027	0.0286802	0.0539517	0.0313951	0.148582	0.00167965	0.014486	0.0117664	0.0696699	0.00284704	0.0451316	0.0740528	0.00308222	0.00363778	0.0014906	0.0113157	0.523753	0	0.025486	0.358011	0.00818693
1.14.14.49	0.206709	0.173013	0.121687	0.0492066	0.188466	0.147573	0.0840431	0.473176	0.0113714	0.0943073	0.104946	0.118788	0.0758851	0.278072	0.0677646	0.0784189	0.182687	0.117981	0.16626	0.116056	0.153343	0.169008	0.113905	0.080114	0.101542	0.126234	0	0.0869487	0.0967693	0.013074	0.253366	0.0880972	0.0048003	0.258615	0.0586409	0.095819	0.00652274	0.514732	0.04044	0.319795	0.0674216	0.0915498	0.108868	0.229179	0.00342974	0.156062	0.156728	0.0584148	0.165736
1.14.14.5	0.828317	1.26818	0.875447	0.442057	0.390066	2.13853	0.399779	1.67433	2.59676	0.590505	0.311365	0.224846	0.207061	0.430499	3.60619	0.157544	0.719549	0.969325	0.893784	1.26952	0.968435	1.91153	0.671272	0.209476	0.332828	1.32022	4.09152	0.122984	2.46492	0.668115	1.01134	1.04196	4.39497	0.950633	4.29806	0.350638	1.44989	0.918047	0.096197	0.467445	0.250128	1.52088	0.251715	3.04109	3.53143	0.968582	0.322761	0.474223	0.354715
1.14.14.54	0.0694149	0.0898042	0.107477	0.069655	0.133003	0.183318	0.395173	0.35855	0.100939	0.109653	0.119674	0.098154	0.377382	0.0779544	0.82324	0.0230993	0.423989	0.0740763	0.0322927	0.305129	0.409983	0.0443702	0.547664	0.0626382	0.128873	0.0363795	0.271304	0.0344184	0.0740948	0.104035	0.0613571	0.140965	0.0103406	0.109664	0.0602124	0.0404894	0.00679625	0.0672052	0.0264578	0.357987	0.0478992	0.0491196	0.101903	0.560189	0.413077	0.190824	0.0873733	0.104075	0.113156
1.14.14.55	0	0	0.00111381	0	0	0	0	0	0	0	0	0	0	0	0	0	0	0	0	0	0	0	0	0	0	0	0	0	0	0.00178412	0	0	0	0	0	0	0.00307489	0	0	0	0	0	0	0.00176422	0	0	0	0	0
1.14.14.56	0	0	0.00111381	0	0	0	0	0	0	0	0	0	0	0	0	0	0	0	0	0	0	0	0	0	0	0	0	0	0	0.00178412	0	0	0	0	0	0	0.00307489	0	0	0	0	0	0	0.00176422	0	0	0	0	0
1.14.14.9	0.48865	0.696148	0.635404	0.363725	1.38747	1.68246	1.00513	4.96527	1.69114	0.599422	0.436134	0.499366	0.209858	0.477206	1.0398	0.544186	2.42648	1.00959	0.46253	0.218166	0.815065	0.99948	0.349327	0.893432	0.587666	0.78457	2.46603	0.436643	0.732105	0.715912	2.17221	1.12806	3.1545	1.48222	2.6549	0.343321	1.86249	1.39187	3.20609	0.702582	0.561504	0.518776	0.800479	1.60594	2.96343	0.980064	0.645202	2.84286	0.604603
1.14.15.11	0	0	0	0	0	0.0032302	0	0	0	0	0	0.00334134	0.00281643	0.00179157	0	0.00447309	0	0	0	0	0	0	0	0	0	0	0	0	0	0	0	0	0	0	0	0	0.0812898	0	0.138077	0	0.00108514	0	0	0.00202032	0.163375	0.156785	0	0.0435159	0
1.14.15.14	0	0.0121658	0	0.0249977	0	0	0	0	0.0232003	0	0	0	0	0	0	0.00513706	0	0	0.00395256	0.100819	0	0	0	0	0	0	0	0	0	0	0	0	0	0	0	0.00388863	0	0	0	0	0	0.00119773	0	0	0	0	0	0	0
1.14.15.15	0.336139	0.337256	0.368706	0.286495	0.659853	3.66449	1.02218	2.12032	0.721622	1.02527	0.312562	0.286982	0.211028	1.23036	0.987637	0.910099	0.325568	0.813329	0.842309	0.0680365	0.488227	0.998569	0.758618	0.281983	0.399987	0.900318	0.169472	0.404597	0.64279	0.178335	0.785925	0.831459	4.89204	0.832851	0.0219634	0.174369	0.229937	0.286994	0.104285	0.381343	0.489619	0.751326	0.630984	0.478987	4.65515	0.932868	0.0501415	1.02936	0.40277
1.14.15.16	0.235586	0.769109	0.208432	0.357027	0.296145	0.0185623	0.00962743	0.934039	0.0628032	0.020276	0.0582752	0.7295	0.0206539	0.0972496	0.196894	0.0320665	0.151737	0.124459	0.0614932	0.534474	0.410058	0.0698111	0.137312	0.0636393	0.164861	0.106642	0.0123927	0.05161	0.610789	0.0578976	0.0274938	0.330629	0.136799	0.241568	0.232181	0.0547159	0.0876468	0.105898	0.199901	0.0860784	0.0652564	0.0638619	0.161696	0.0832221	4.36854	0.668302	0.215332	0.29231	0.158996
1.14.15.17	0	0.033387	0.0170724	0.105594	0.190219	1.72001	0.0398663	0.0200825	5.19043	0	0.00193169	0.0519163	0.0516214	0	0.00221922	0.060198	0.0481279	0	0.075061	0.00396724	0.0286208	0.0121178	0.0175327	0.131368	0.0430774	0.570175	0.0366126	0.0095574	0.0891427	0.00693505	0.0403798	0.0356986	0.11534	0.336815	0.0151957	0.0672865	0	0.024075	0.0357352	0	0.00588423	0.160043	0.0607825	0.0833549	0.0707597	1.67377	0.0291727	0.234332	0.00545569
1.14.15.18	0.0541984	0.0696804	0.300992	0.0464525	0.0925448	0.045056	0.0444722	0.145441	0.00167181	0.175868	0.0702326	0.280405	0.0631252	0.00827656	0.213147	0.0781742	0.0856928	0.118768	0.108053	0.158096	0.231416	0.0402868	0.531337	0.0402986	0.156431	0.0233484	0.062393	0.136506	0.130003	0.0745878	0.00592153	0.0728938	1.07316	0.510991	0.150423	0.13479	0.0780491	0.0259647	0.0200746	0.0685763	0.130936	0.0252988	0.0631269	0.0965961	0.0242514	0.0623257	0.059742	0.121127	0.0618606
1.14.15.20	0.170715	0.275369	0.223271	0.365888	0.715151	2.05876	1.88792	0.769103	0.28804	0.243131	0.164628	0.0685449	0.136253	0.155968	0.709378	0.368422	0.692072	0.508031	0.312333	0.160192	0.322794	0.364934	0.343282	0.280295	0.324603	0.391236	0.0334692	0.586978	0.470576	0.288538	0.260533	0.178007	1.01876	0.196917	0.809984	0.337776	0.174821	0.434624	0.102871	0.226083	0.323607	0.297508	0.167089	0.781457	0.393569	0.368289	0.272891	0.44864	0.18302
1.14.15.21	0.273821	0.176581	0.322459	0.0348173	0.0937912	1.28198	0.228455	0.69959	1.91809	0.0797399	0.226848	0.249178	0.0726521	0.225831	0.183164	0.0417954	0.716561	0.564194	0.103337	0.191105	0.267751	0.201313	0.182869	0.0764892	0.160706	0.574553	0.652763	0.103668	0.300279	0.14554	0.172697	0.103911	0.685115	0.518586	0.306005	0.122119	0.468718	0.205878	0.137152	0.50517	0.127838	0.39518	0.143626	1.13815	0.18478	0.420151	0.0374331	0.136625	0.534324
1.14.15.22	0	0	0	0	0.0635227	0	0	0	0	0	0	0.0959171	0	0	0	0	0	0	0	0	0.00725951	0	0	0	0	0	0	0	0.0075378	0	0	0	0	0	0	0	0	0	0	0	0.0311228	0	0	0.00428726	0	0	0	0	0.0261302
1.14.15.23	0	0	0	0	0.0143399	0	0	0	0	0	0	0	0	0	0.0048252	0	0	0	0	0	0	0	0	0	0	0	0	0	0	0	0	0	0	0	0	0	0	0	0	0	0	0	0	0	0	0	0.0164706	0	0
1.14.15.24	0.0599115	0.16742	0.15052	0.0530488	0.0401571	0.00912948	0.331567	0.224415	0.00816978	0.0479704	0.135567	0.536957	0.119659	0.185752	0.175908	0.560471	0.209358	0.446901	0.0724744	0.420598	0.060446	0.0721297	0.146372	0.219027	0.0994106	0.0640506	0.197876	0.167785	0.580755	0.143526	0.352142	0.344539	2.23628	0.555377	0.120463	0.0551762	0.304439	0.118793	0.263428	0.035825	0.132576	0.0620908	0.128645	0.0417723	0.338608	1.72383	0.0597105	0.234731	0.295157
1.14.15.3	0.728517	0.586054	0.482267	0.453903	0.512667	0.148043	0.279568	0.480513	0.0940944	0.215922	0.130783	0.14114	0.16291	0.391227	0.291897	0.719399	0.914991	1.10881	0.171568	0.0791963	0.325207	0.569355	0.264553	0.524814	0.327212	0.592425	0.251494	3.20592	0.313194	0.153866	0.544403	0.392504	0.468646	0.772133	0.629917	0.215663	0.689339	1.27943	0.130241	0.202787	0.189187	0.375877	0.349979	0.228315	0.767228	0.359901	0.290066	0.456081	0.167706
1.14.15.4	0.134701	0.143905	0.13631	0.0273098	0.0844436	0.0250682	0.0435204	0.00821748	0.0263862	0.0987454	0.0299055	0.00292298	0.0164292	0.0997897	0.0580958	0.20723	0.589567	0.0745739	0.149052	0.00885693	0.0989315	0.226909	0.0695528	0.0203373	0.0543261	0.100808	0.21746	0	0.0332508	0.0545116	0.195011	0.33356	1.00237	0.101825	0.0714286	0.0157397	0.00702003	0.78153	0.0698317	0.0232842	0.0424429	0.0639511	0.0451245	0.236605	0.0103014	0.102515	0.100371	0.296289	0.248923
1.14.15.6	0.0952691	0.377377	0.0117609	0.011132	0.429579	0.0263572	0.0529071	0.106282	1.99311	0.0759283	0.348125	0.50196	0.213725	0.00862142	0.944882	0.0455207	0.01103	0.0204823	1.06012	0.368598	0.162951	0.165259	0.23004	0.324414	0.452601	0.156626	0.0418366	0.166511	0.234261	3.21445	1.15076	0.169389	0.00777915	0.0119639	0.0392629	0.604336	1.37532	0.420388	0.180103	2.39513	0.213748	0.773089	0.794516	2.19257	0.276386	0.042655	0.259868	0.0679629	0.152039
1.14.15.7	0.408224	0.61107	0.27562	0.164144	0.496697	0.335501	1.34296	3.72714	1.84303	0.573163	1.0238	0.297106	0.173892	0.901666	0.880184	0.476845	0.342389	0.809375	0.510327	0.24255	0.321788	0.335456	0.815664	0.419281	0.531295	0.304872	5.89258	0.315878	0.523147	0.863255	0.738602	0.35292	8.27638	0.767079	3.14973	0.683039	0.770372	1.3571	0.663718	2.76517	0.660308	0.55739	0.382068	0.845377	4.69316	0.499596	1.56211	0.642036	1.25396
1.14.16.1	1.06633	1.05002	0.79563	0.867032	1.47391	3.24882	3.81966	9.37059	3.98933	1.22509	0.364017	0.667604	0.502039	2.71691	1.92188	0.853088	2.23636	3.61471	0.90725	0.679462	0.513863	0.691277	1.45307	0.540476	0.95629	1.73046	13.7041	8.19454	1.09161	0.764803	1.4876	1.01255	12.4942	2.71255	4.27706	0.484635	2.09272	4.07682	0.252472	0.862276	0.405065	1.79787	0.563297	1.71062	11.7906	2.28141	0.553544	2.39713	0.922052
1.14.16.2	0.596418	0.540187	0.391857	0.257158	0.814729	0.571017	0.431779	1.246	0.130717	0.362439	0.557063	0.263804	0.314568	0.554445	0.908749	0.607537	0.389549	1.11421	0.216702	0.431758	0.39739	0.666978	0.55903	0.322965	0.392513	0.89468	0.474155	0.762267	0.287403	0.280174	0.448328	0.202682	1.01061	0.732367	0.325573	0.516558	2.61627	0.427323	1.33068	0.600523	0.809288	0.473421	0.575385	1.08924	1.11098	0.969391	0.423435	0.480746	0.389256
1.14.16.4	0.435724	0.772689	0.550209	0.363208	0.352518	1.88095	2.87314	1.93682	0.82406	0.331443	0.629541	0.246623	0.271508	0.962209	1.15385	0.213031	1.09334	0.868135	0.264493	0.380803	0.236466	0.562503	0.218221	0.270821	0.282738	0.969783	0.0413617	1.68039	0.373146	0.488792	1.17255	0.693708	3.57023	1.0238	1.05352	0.318937	0.478788	2.22518	0.285155	0.305379	0.387646	2.00413	0.508308	0.605215	7.47756	0.618649	0.330802	0.836885	0.522102
1.14.16.5	0.0630516	0.148813	0.389312	0.738861	0.0234204	0.797616	0.188796	1.54714	0.215521	0.122535	0.170919	0.0530208	0.0305312	0.238102	0.158302	0.123443	0.2282	0.126431	0.121357	0.0542963	0.236022	0.271804	0.0428543	0.280414	0.097681	0.358619	0.957899	0.254073	0.12571	0.164417	0.421541	0.165837	0.232122	0.092381	0.637496	0.0957767	0.0722392	0.171164	0.19924	0.062908	0.0469312	0.156125	0.0525978	0.0795988	0.0957044	0.106714	0.276269	0.217452	0.196541
1.14.17.1	0.0393831	0.135434	0.36709	0.0345861	0.280394	0.0392932	0.405698	0.196353	0.0277268	0.301201	0.0624581	0.0560163	0.100056	0.240306	0.402766	0.303527	0.529738	0.406678	0.187604	0.119475	0.129435	0.178375	0.0864724	0.0731099	0.162636	0.1241	0.234534	0.0210263	0.0763112	0.0615234	0.194997	0.24261	0.683483	0.325242	0.728062	0.212362	0.0915836	1.16602	0.273723	0.123	0.12012	0.142753	0.164162	0.332433	0.00970544	0.29489	0.166574	0.235367	0.181777
1.14.17.3	1.67144	1.21839	1.27118	1.36481	2.174	2.32624	2.3774	7.45969	4.51863	0.848315	0.46498	1.8153	0.751552	1.23835	1.78173	1.41939	1.58355	1.45427	1.02362	0.962374	1.2738	0.873891	0.732614	0.532498	0.393829	1.42579	1.28095	0.75848	1.07934	5.06168	2.87534	1.53207	11.0986	2.61885	2.92904	0.420115	3.14876	3.0648	1.11279	0.851748	0.714137	1.43819	1.15668	4.01025	2.11609	2.90501	0.354205	2.75985	1.72754
1.14.17.4	0.624367	0.378293	0.538532	1.03878	0.538347	3.45245	1.52397	3.59735	2.48312	0.362363	0.206057	0.311637	0.533179	0.944546	0.994884	0.144711	1.16594	1.51527	0.305993	0.112831	0.43732	0.510306	0.171437	0.273644	0.194025	0.200056	1.50768	0.930159	0.498117	0.0838825	0.851321	0.972074	8.31907	1.36262	1.52095	0.352469	0.496292	0.489092	0.478223	0.212182	0.344964	0.636803	0.367182	1.54832	0.580915	1.445	0.244221	0.78681	1.05543
1.14.18.1	0.886478	0.613607	0.630158	0.417474	0.855002	2.75175	1.39042	4.11918	3.92377	0.456384	0.600175	0.336388	0.532115	1.32672	1.26895	0.399796	2.47698	0.692389	0.480545	0.219437	0.869568	1.24183	0.657257	0.368135	0.323458	1.01761	2.29172	0.493964	0.500111	1.16112	1.32265	0.711651	7.9079	1.89575	1.11561	0.368415	1.00462	1.03738	0.452981	1.07307	0.723858	0.82456	1.32157	0.686862	2.24891	0.851166	0.358402	1.098	1.53594
1.14.18.2	0.136119	0.229413	0.437319	0.322835	0.0834848	0.00401879	0.188709	0.0398296	0.467476	0.136832	0.0976197	0.437325	0.17212	0.548221	0.867882	0.0505389	0.00573153	0.177447	0.400763	0.257432	0.0607295	0.474738	0.150508	0.332101	0.250427	0.801944	0	0.0318934	0.4261	1.32575	1.87087	0.110411	0.153591	0.902292	0.940307	0.191035	0.0391779	1.08172	0.0530346	0.367951	0.575315	0.808327	0.302741	0.162736	0.120442	0.746814	0.309034	0.272978	0.337274
1.14.18.3	0.0167382	0.073243	0.0264978	0.0407879	0.0343362	0.427418	0	0.00324227	0.0232003	0.036477	0.00708288	0.0134992	0.0189283	0.0556649	0.0111882	0.0102811	0.0766922	0.160285	0.0158425	0.0174171	0.0285245	0.0424092	0.0144523	0.0282044	0.0146097	0.0631763	0	0.00273743	0.0303401	0	0.0514669	0.0296726	0	0.00157652	0.0449027	0.00453409	0.0365671	0.0306765	0.00465192	0.0232063	0.00898174	0.0665759	0.0190187	0.035313	0	0	0.0299402	0	0.0192002
1.14.18.4	0	0	0	0	0	0	0	0	0	0	0	0	0	0	0	0	0	0	0	0.00383177	0	0	0	0	0	0	0	0	0	0	0	0	0	0	0	0.0020951	0	0	0	0	0	0	0	0	0	0	0	0	0
1.14.18.5	0.288871	1.28058	1.47737	0.347466	1.28224	4.04838	0.962021	0.686774	5.9788	0.823296	0.586081	0.750162	0.428515	1.46669	2.87779	1.83528	4.73357	1.9961	0.754191	0.557355	1.22217	0.734297	0.78387	0.642442	0.909399	1.67347	0.302377	0.693478	0.883767	0.398176	2.22284	0.925001	0.344692	2.40003	1.18952	0.680225	0.776198	1.74733	1.32498	0.862611	1.13665	2.13745	0.907429	2.60529	0.288074	1.70858	0.891455	4.39915	0.990883
1.14.18.6	0.324167	0.618178	0.272955	0.0793182	0.332008	0.760007	0.448277	1.9983	0.247775	0.379355	0.27328	0.318844	0.221097	0.17004	0.993042	0.613939	2.43251	0.427133	0.313887	0.551188	0.643983	0.414403	0.335613	0.156791	0.264998	0.755989	0.731801	0.464678	0.233222	7.06301	0.694253	0.544086	0.0524618	0.337043	0.152324	0.209362	0.265725	1.68654	1.50183	0.111298	0.218634	0.331548	0.358184	0.533792	0.254324	0.358997	0.286385	0.268036	0.685507
1.14.18.7	0	0.00508471	0	0	0	0	0.00810674	0.00265531	0.00988891	0.0132266	0.0137317	0.0275228	0	0	0	0.0122311	0.00222468	0	0.085257	0	0.0024662	0.00531773	0.0295025	0.0749012	0.0595789	0.0390515	0.111783	0	0	0.010676	0	0	0	0.00240161	0	0.048764	0.00567736	0	0	0.521869	0.0399109	0.00709081	0.00577268	0	0.314466	0	0.0376911	0.0034522	0
1.14.18.8	0.491776	0.267819	0.783097	2.19252	0.216447	0.0186836	0.382712	1.15394	0.325561	0.154474	0.157021	0.0884479	0.133364	0.179696	0.240127	0.247439	0.896268	0.447525	0.371293	0.180358	0.238959	0.212663	0.407709	0.137171	0.173134	0.308124	0.0394168	0.173815	0.29188	0.402837	0.265748	1.01236	0.978597	0.327172	2.0266	0.227641	0.4963	0.346399	0.106003	0.302173	0.148553	0.142562	0.255882	0.462455	0.46805	0.231003	0.622359	0.949754	0.492622
1.14.18.9	0.178372	0.10042	0.579869	0.281014	0.316607	4.20611	0.415096	0.521572	0.686104	0.0792305	0.109129	0.689131	0.134733	0.356733	0.274742	0.328667	0.388148	0.703327	0.457238	0.321656	0.264097	0.785912	0.192397	0.132887	0.171442	0.693799	0	0.799388	0.214463	0.0792207	1.11466	0.137017	0.0422161	0.502209	0.505412	0.321354	0.103709	0.911895	0.549522	0.314522	0.152639	0.404074	0.235596	0.0566449	0.025796	0.704045	0.221239	0.219087	0.683381
1.14.19.1	2.54629	3.3031	2.61345	1.94554	4.06088	5.25957	2.83724	7.01891	7.77781	1.41639	2.38253	3.02018	1.1524	2.70003	5.3527	2.01292	4.36418	4.54973	3.11567	1.23242	1.85408	2.21685	2.3681	1.68389	1.82644	4.50961	12.8598	1.4668	2.36045	5.18423	3.90414	2.84962	7.38192	4.68305	7.5027	1.64911	3.07701	5.0514	1.83172	1.67307	1.32519	1.89995	2.18886	2.76629	14.1835	2.74778	1.65742	4.53967	2.45102
1.14.19.11	0.694301	0.648113	0.430181	0.175576	0.675973	4.77269	2.16486	7.08544	10.389	0.38593	0.371553	0.862585	0.570467	1.20433	1.73382	0.269937	0.982894	1.84364	0.635136	0.494614	0.641517	0.804472	1.36249	0.367732	0.472903	0.678488	11.998	0.563544	0.560836	8.8266	2.85573	2.60453	13.0164	2.14997	3.33281	0.164111	2.50082	0.764339	0.478104	0.502713	0.49153	0.777243	0.84395	4.17461	26.6685	1.64651	0.258943	0.904712	1.43669
1.14.19.17	0.248997	0.889725	0.764456	0.26878	0.871266	1.28753	0.865112	0.680332	1.34593	0.801755	0.488404	0.720586	0.255125	1.44492	2.83691	1.54794	4.46298	1.90463	0.70732	0.274371	1.04912	0.622423	0.766463	0.584073	0.867624	0.943853	0.225646	0.685749	0.728134	0.356201	2.05226	0.829082	0.314164	1.72672	0.92501	0.373287	0.742664	1.32162	0.567839	0.759558	0.878269	1.80772	0.702384	2.16056	0.155433	1.15109	0.861937	1.89143	0.759108
1.14.19.18	0.142067	0.662413	0.203066	0.211168	0.342	0.151744	0.232109	0.0687305	0.0199198	0.265901	0.199308	0.107754	0.174718	0.148288	0.564253	0.062798	0.15909	0.526577	0.661626	0.0939493	0.307125	0.322548	0.084186	0.14971	0.216002	0.115812	0.182566	0.075999	0.0923311	0.124016	0.255906	0.24509	0.238516	0.396671	0.358765	0.167952	0.127819	1.49252	0.0930517	0.265641	0.100862	0.991159	0.412571	0.245588	0.140777	0.147417	0.434551	0.171756	0.356162
1.14.19.2	0.694301	0.648113	0.430181	0.175576	0.675973	4.77269	2.16486	7.08544	10.389	0.38593	0.371553	0.862585	0.570467	1.20433	1.73382	0.269937	0.982894	1.84364	0.635136	0.494614	0.641517	0.804472	1.36249	0.367732	0.472903	0.678488	11.998	0.563544	0.560836	8.8266	2.85573	2.60453	13.0164	2.14997	3.33281	0.164111	2.50082	0.764339	0.478104	0.502713	0.49153	0.777243	0.84395	4.17461	26.6685	1.64651	0.258943	0.904712	1.43669
1.14.19.20	0.613944	0.552358	0.713172	0.440146	4.44764	0.415346	0.876742	0.342702	0.407164	0.656732	0.401401	1.36069	0.781395	0.979309	1.06391	0.318058	2.37425	1.19486	0.587076	0.268288	0.348895	0.715287	0.391377	0.2714	0.322079	1.03377	0.975764	0.11194	0.531717	0.407355	1.69303	0.272063	0.182867	2.44001	0.415961	0.206663	0.809003	1.5166	0.577341	0.885931	0.633923	1.02713	0.540268	0.730133	0.0728516	0.875341	0.605542	0.574882	0.470752
1.14.19.21	0.826435	0.39995	0.627727	0.238363	0.493403	1.04385	1.36597	2.04745	1.70256	0.353663	0.208203	0.320562	0.0641433	0.559357	0.803902	0.625107	0.942281	1.66266	0.363748	0.10587	0.265916	0.646532	0.233573	0.286486	0.279655	0.514287	2.14771	0.468985	0.403292	0.712737	0.811165	0.92329	5.29175	1.00219	2.14398	0.542102	1.17121	1.3795	0.291446	0.18722	0.233979	0.405813	0.258815	0.865609	2.41336	2.52221	1.5583	0.336898	0.573037
1.14.19.22	0.428296	0.286658	0.970049	2.45536	0.594125	0.680404	0.732079	1.06112	1.43668	0.315897	0.189115	0.442507	0.101213	0.643006	0.302063	0.523806	1.17052	0.859088	0.398794	0.368301	0.721334	0.34169	0.278126	0.13579	0.535339	0.406757	0.603826	0.275206	0.4236	0.278467	0.458946	0.319802	0.298321	0.751565	1.57394	0.335703	0.483603	0.647319	0.165157	0.326662	0.414459	0.314315	0.259046	0.588445	0.290908	1.06452	0.923799	1.05905	0.21195
1.14.19.23	0.809379	0.739417	0.926102	0.569501	0.61006	2.40877	2.015	2.07919	1.60356	0.668102	0.782951	0.393235	0.421308	0.730785	1.21474	0.393842	1.24448	1.94597	0.471581	0.699323	0.436432	0.852833	0.815598	0.358806	0.541065	0.862274	3.50785	0.442354	0.736021	0.778654	1.00861	0.93384	5.44053	1.50968	2.31766	0.182274	0.757442	0.98501	0.889112	0.450285	0.473999	1.1088	0.381302	1.53763	4.03913	1.29684	0.465542	1.10597	0.746852
1.14.19.25	0.217257	0.441432	0.410007	0.240083	0.305129	0.185016	1.12944	0.0924746	0.401344	0.382265	0.474567	0.0896919	0.110039	0.627462	0.541555	0.149464	1.786	0.857387	0.229835	0.133622	0.239066	0.432449	0.364598	0.0819667	0.172826	0.357374	0.31884	0.320255	0.359698	0.225739	0.50944	0.850464	1.29771	0.479468	0.380627	0.305006	0.742433	0.295859	0.44603	0.276019	0.305955	0.411267	0.232174	1.37504	1.21335	0.537719	0.124668	0.748945	0.563145
1.14.19.26	0.694301	0.648113	0.430181	0.175576	0.675973	4.77269	2.16486	7.08544	10.389	0.38593	0.371553	0.862585	0.570467	1.20433	1.73382	0.269937	0.982894	1.84364	0.635136	0.494614	0.641517	0.804472	1.36249	0.367732	0.472903	0.678488	11.998	0.563544	0.560836	8.8266	2.85573	2.60453	13.0164	2.14997	3.33281	0.164111	2.50082	0.764339	0.478104	0.502713	0.49153	0.777243	0.84395	4.17461	26.6685	1.64651	0.258943	0.904712	1.43669
1.14.19.29	0.0173606	0.00988816	0.00337735	0.00601823	0.0434578	0.199848	0.0435423	0.00617708	0.0216704	0.077597	0.0605217	0.0208123	0.111196	0	0	0.00292848	0.0214572	0	0.0112715	0.223578	0.0122722	0.128301	0.0301659	0.0338545	0.0368466	0.0171231	0	0.0222416	0.00311066	0.0151938	0.0349482	0.00657948	0	0.000515684	0	0.1488	0	0.0046535	0	0.00474552	0.013898	0.000891926	0.0171216	0.0171206	0	0	0.0577351	0	0.0219926
1.14.19.3	0.633733	0.724334	0.438769	0.393612	1.3482	0.576128	1.21888	3.21232	1.21775	0.727619	0.656647	0.351315	0.761608	1.1172	1.1592	0.61426	0.409707	0.711569	0.635362	0.794047	1.01321	0.950785	0.460734	0.387218	0.648052	0.767118	1.90121	0.420702	0.797957	0.601498	0.346941	0.913864	5.1034	1.79217	1.37567	0.3028	0.989286	1.98476	0.4344	0.958061	0.506197	1.05741	0.386512	0.870418	24.4035	0.73358	1.48342	1.39947	0.36869
1.14.19.31	0	0	0	0	0	0	0	0	0	0	0	0	0	0	0	0	0	0	0	0	0	0	0.000768845	0	0	0	0	0	0	0	0	0	0	0	0	0	0	0	0	0	0	0	0	0	0	0	0	0	0
1.14.19.35	0.217257	0.441432	0.410007	0.240083	0.305129	0.185016	1.12944	0.0924746	0.401344	0.382265	0.474567	0.0896919	0.110039	0.627462	0.541555	0.149464	1.786	0.857387	0.229835	0.133622	0.239066	0.432449	0.364598	0.0819667	0.172826	0.357374	0.31884	0.320255	0.359698	0.225739	0.50944	0.850464	1.29771	0.479468	0.380627	0.305006	0.742433	0.295859	0.44603	0.276019	0.305955	0.411267	0.232174	1.37504	1.21335	0.537719	0.124668	0.748945	0.563145
1.14.19.36	0.217257	0.441432	0.410007	0.240083	0.305129	0.185016	1.12944	0.0924746	0.401344	0.382265	0.474567	0.0896919	0.110039	0.627462	0.541555	0.149464	1.786	0.857387	0.229835	0.133622	0.239066	0.432449	0.364598	0.0819667	0.172826	0.357374	0.31884	0.320255	0.359698	0.225739	0.50944	0.850464	1.29771	0.479468	0.380627	0.305006	0.742433	0.295859	0.44603	0.276019	0.305955	0.411267	0.232174	1.37504	1.21335	0.537719	0.124668	0.748945	0.563145
1.14.19.38	0.117381	0.0355047	0.133202	0.0967472	0.259871	0	0.266231	0.00169101	0.00446341	0.092463	0.106959	0.0775593	0.224964	0.272184	0.0315387	0.257615	0.0990069	0.0282717	0.00900753	0.0350794	0.0939082	0.164273	0.0394422	0.0607779	0.0783395	0.0776414	0	0.0663708	0.0696066	0.0212944	0.0320994	0.0539348	0.002865	0.256545	0.51147	0.0685351	0.085956	0.507997	0.00199557	0.103107	0.0143514	0.0557135	0.0418723	0.0302859	0	0	0.078144	0.0552988	0.0175628
1.14.19.41	0.255084	0.715339	0.316423	0.652682	0.486069	0.956836	0.319718	0.160381	2.42494	0.80528	0.195592	0.264825	0.186645	0.704037	0.312763	0.576064	0.339137	0.282491	0.265978	0.0821637	0.333461	0.357724	0.26102	0.410125	0.389182	0.199133	1.33079	0.218534	0.655561	2.12127	0.117311	0.432947	1.28162	0.804562	0.365457	0.198299	0.463919	0.170739	0.10217	0.338825	0.212867	0.603999	0.34071	1.52047	0.108681	0.361482	0.53764	0.225338	0.626623
1.14.19.42	0.0706115	0	0.100764	0.00626983	0.0297412	0.00159235	0	0	0	0.0209318	0.0108509	0.0477438	0.0184787	0	0.113991	0.0771049	0.0156492	0.0667031	0.0875371	0.0359889	0.0526194	0.0343692	0.134749	0.0221938	0.10849	0.0267758	0	0	0.113989	0.0132658	0.000811935	0.185858	0	0.0101811	0	0.0160783	0.0144876	0.0730325	0	0.0181312	0.0130472	0.0908745	0.0214782	0.00907722	0	0.0325244	0.0150425	0.00217125	0.00930796
1.14.19.43	0.0368308	0.0344183	0	0	0.00573184	0.00897783	0	0	0	0.00734809	0.131713	0.0548504	0.030194	0.00497939	0	0.0145375	0	0	0.169492	0.0998647	0.0302203	0.00844378	0.0996935	0.039846	0.0714725	0	0	0	0.00827103	0.00567849	0.012424	0.0114534	0	0.0081478	0	0.233889	0.00663878	0.00173986	0.0469157	1.4808	0.0820328	0.00533244	0.0181853	0	0.0791638	0.00854051	0.0688203	0.00787646	0.00970881
1.14.19.44	0.495117	0.701425	0.786175	0.0953328	0.474517	1.81096	0.666984	2.07149	0.252049	1.09052	0.249241	0.150751	0.168966	0.394995	0.833028	0.292917	0.36653	0.839909	0.436841	0.107844	0.221926	0.567861	0.398905	0.246096	0.303391	0.463568	3.88748	0.226263	0.733955	0.129186	0.426147	0.748682	2.58106	0.805748	7.68168	0.117251	0.261755	3.31586	0.0932896	0.431225	0.326954	0.642155	0.171459	0.546758	3.91134	0.467881	0.151362	1.27981	0.262186
1.14.19.45	0.809379	0.739417	0.926102	0.569501	0.61006	2.40877	2.015	2.07919	1.60356	0.668102	0.782951	0.393235	0.421308	0.730785	1.21474	0.393842	1.24448	1.94597	0.471581	0.699323	0.436432	0.852833	0.815598	0.358806	0.541065	0.862274	3.50785	0.442354	0.736021	0.778654	1.00861	0.93384	5.44053	1.50968	2.31766	0.182274	0.757442	0.98501	0.889112	0.450285	0.473999	1.1088	0.381302	1.53763	4.03913	1.29684	0.465542	1.10597	0.746852
1.14.19.47	0.117381	0.0355047	0.133202	0.0967472	0.259871	0	0.266231	0.00169101	0.00446341	0.092463	0.106959	0.0775593	0.224964	0.272184	0.0315387	0.257615	0.0990069	0.0282717	0.00900753	0.0350794	0.0939082	0.164273	0.0394422	0.0607779	0.0783395	0.0776414	0	0.0663708	0.0696066	0.0212944	0.0320994	0.0539348	0.002865	0.256545	0.51147	0.0685351	0.085956	0.507997	0.00199557	0.103107	0.0143514	0.0557135	0.0418723	0.0302859	0	0	0.078144	0.0552988	0.0175628
1.14.19.48	0.176325	0.400076	0.58663	0.538335	0.0331378	0.2446	0.282904	0.0115995	0.120749	0.314767	0.0310788	0.19141	0.05976	0.486609	1.15147	1.60468	1.64081	0.0466912	1.13505	0.175152	0.864224	0.313562	0.571618	0.166054	0.178835	1.28054	0	0.00489669	0.0551753	0.105042	0.601112	0.249969	0	0.0163177	1.62156	0.0360241	0.00498944	0.831461	0.135712	0.399151	0.595749	0.910121	1.07957	0.0974213	0	1.04072	0.0414784	1.65826	0.0325846
1.14.19.49	0	0.000557002	0	0	0	0	0	0	0	0.00059136	0	0	0	0	0.0113355	0	0.00676746	0	0	0	0.00478261	0.010001	0.00463819	0.000387413	0.00323283	0	0.631868	0.359736	0	0.290697	0.00514459	0.00830765	0	0.0108367	0.00201511	0	0.34084	0	1.7828	0.0394681	0	0	0.000616566	0.00847966	0	0	0.00510223	0.000726779	0.000686207
1.14.19.6	0.428296	0.286658	0.970049	2.45536	0.594125	0.680404	0.732079	1.06112	1.43668	0.315897	0.189115	0.442507	0.101213	0.643006	0.302063	0.523806	1.17052	0.859088	0.398794	0.368301	0.721334	0.34169	0.278126	0.13579	0.535339	0.406757	0.603826	0.275206	0.4236	0.278467	0.458946	0.319802	0.298321	0.751565	1.57394	0.335703	0.483603	0.647319	0.165157	0.326662	0.414459	0.314315	0.259046	0.588445	0.290908	1.06452	0.923799	1.05905	0.21195
1.14.19.9	0.130101	0.0755758	0.167856	0.32699	0.259521	1.02089	0.0944692	1.93094	2.24964	0.222972	0.153749	0.131238	0.051271	0.0743292	0.223478	0.162059	0.0889874	0.197784	0.312666	0.105419	0.120362	0.192805	0.335327	0.117789	0.344405	0.259679	1.1752	0.0758574	0.3084	1.15706	0.278592	0.460682	0.14788	0.89312	0.255184	0.120812	0.232672	3.62586	0.180711	0.0860904	0.128934	0.527803	0.103237	0.298145	0.562988	0.0947835	0.060585	1.0922	0.185466
1.14.99.1	1.63179	1.2037	2.31355	0.882292	1.62309	2.84452	0.655913	4.73883	1.21318	1.33228	1.12499	0.809832	0.655489	1.10365	3.04243	1.92602	1.5556	2.55281	0.779472	0.858503	0.600426	1.40684	0.783247	1.30931	1.30249	0.881516	2.30054	2.02354	1.35623	0.533778	1.80369	1.00744	0.953875	2.20299	10.9879	0.849198	3.44771	2.34436	3.23839	1.83309	0.59362	0.851337	0.567125	1.13096	9.70659	1.21428	0.95479	1.81469	0.862888
1.14.99.22	0.0308757	0.0607904	0	0.00607263	0.421834	0.0135426	0.00286635	0	0	0	0.0553609	0.00584595	0.00346435	0.0150223	0.0250929	0.0144746	0	0	0	0	0	0.039958	0.0897337	0.00685069	0.00986504	0.0187389	0	0.0632086	0.158705	0.0123354	0.0437465	0.01513	0	0.00657865	0.0132693	0.0330666	0.0130206	0.0371614	0.106201	0	0.0227422	0.0116715	0	0.00124255	0.130306	0	0.0168543	0	0.0182015
1.14.99.29	0.0604994	0.355312	0.140705	0.0627051	0.155451	0.0282074	0.260958	0.0217735	0.105214	0.256955	0.364408	0.0363699	0.412654	0.413853	0.317248	0.0222117	0.649778	0.217986	0.0716623	0.26554	0.357241	0.216799	0.0833016	0.100309	0.0831226	0.151212	0.0718458	1.09868	0.227884	0.0611301	0.27239	0.552631	0.600512	0.32172	0.00590591	0.0984167	0.0735819	0.119609	0.22468	0.137542	0.237698	0.107184	0.0973632	0.220367	0.0223663	0.299004	0.13837	0.468536	0.285163
1.14.99.38	0.505859	0.320072	0.236648	0.190815	0.823001	2.01052	0.2334	0.130767	0.0410539	0.470974	0.234174	0.178792	0.253631	0.389133	0.491286	0.817003	0.734282	1.47822	0.324976	0.107141	0.476522	0.18901	0.274653	0.653904	0.265002	0.186906	0.150906	0.780898	0.327225	0.176177	0.651711	0.31638	0.339057	1.29314	0.454502	0.198273	0.20213	0.471019	0.133624	0.596299	0.258906	0.387739	0.422747	0.383918	0.234694	0.685212	0.275816	0.613546	0.32639
1.14.99.39	0.0167382	0.073243	0.0264978	0.0407879	0.0343362	0.427418	0	0.00324227	0.0232003	0.036477	0.00708288	0.0134992	0.0189283	0.0556649	0.0111882	0.0102811	0.0766922	0.160285	0.0158425	0.0174171	0.0285245	0.0424092	0.0144523	0.0282044	0.0146097	0.0631763	0	0.00273743	0.0303401	0	0.0514669	0.0296726	0	0.00157652	0.0449027	0.00453409	0.0365671	0.0306765	0.00465192	0.0232063	0.00898174	0.0665759	0.0190187	0.035313	0	0	0.0299402	0	0.0192002
1.14.99.43	0	0	0	0	0	0	0	0	0	0	0	0	0	0	0	0	0	0	0	0	0	0	0	0	0	0	0	0	0	0	0	0	0	0	0	0	0	0	0	0	0	0	0	0	0	0	0	0	0
1.14.99.44	0.00854199	0.00918226	0.040127	0.00952035	0.0280565	0.00708217	0.0513317	0.420517	0.0862559	0.00251182	0	0.204541	0.115236	0.0218101	0.00117867	0.0250563	0.014367	0.00422492	0.00826004	0	0	0.00179373	0	0.00336781	0.00382644	0.0827825	0	0.4721	0.0091709	0.00421091	0.0154898	0.0572951	0	0.0258726	0.00755348	0.0117876	0.0803532	0.0309096	0	0.0113725	0.12981	0.137567	0.0105968	0.00354742	0	0.207771	0.000805284	1.37115	0.00247986
1.14.99.45	0.00482086	0.0599687	0.00730562	0.00591622	0.0429785	0.0139369	0.0262895	0	0.00529932	0.0345448	0.00843268	0.279183	0.00568576	0.0599966	0.020857	0.0102392	0.0145963	0.091745	0.0261676	0.188092	0.0383786	0.063213	0.00835679	0.0301377	0.0396267	0.0495436	0.599507	0.628287	0.142846	0.273018	0.0691825	0.0770957	0.119002	0.110231	0.00220521	0.0224324	0.0114376	0.0224767	1.45359	0.0538245	0.0564988	0.0388051	0.0469268	0.00467615	0.0846124	0.274934	0.0114187	0.0924462	0.102163
1.14.99.46	0.0704939	0.0319421	0.0371748	0.0294451	0.0753014	0.614314	0.0452818	0.223856	1.1626	0.0251767	0.0496469	0.0910808	0.17729	0.0362436	0.051392	0.0150757	0.0366988	0.0551411	0.111274	0.118656	0.0275508	0.0311335	0.0888644	0.0548056	0.0636146	0.0468996	0.731167	0	0.0355726	0.0328048	0.116177	0.280715	0.24639	0.0180563	0.062595	0.0646624	0.0621774	0.00988973	0.126051	0.0591752	0.0287028	0.0361294	0.0178194	0.0628482	0.462893	0.0602311	0.0465806	0.0995959	0.103189
1.14.99.48	0.00125882	0	0.00943144	0	0	0	0	0	0	0	0.0397309	0	0	0	0	0	0	0	0	0.029364	0.0168515	0.00453911	0	0.0241615	0.000777246	0	0	0.0114335	0.0218691	0	0	0.00102787	0	0	0	0	0	0.00655153	0	0.00471556	0	0	0	0	0	0	0.00495124	0	0
1.14.99.49	0	0.0524685	0.0581815	0	0	0.128935	0	0	0.242002	0.00711389	0.0115854	0.00428963	0	0	0.0566685	0	0.00687784	0	0	0.00522514	0	0	0.034588	0	0.00691407	0	0	0	0	0	0	0	0	0.0298286	1.12113	0	0.00335668	0.0246744	0.111831	0	0.0010291	0.0154749	0.00274406	0.0364796	1.42204	0.336908	0	0	0.00275162
1.14.99.50	1.00949	0.690098	0.737988	0.412701	0.994846	5.0338	3.80829	3.11247	1.27483	0.563759	0.40443	0.501547	0.624911	0.686542	3.13065	0.86404	1.65477	3.51484	0.708976	0.729565	0.450009	3.03342	0.571156	0.426634	0.293171	1.32908	10.5357	0.577302	0.587959	1.34335	1.22371	1.03311	0.711773	2.68047	1.90812	0.530515	1.35166	1.62151	1.13248	0.497039	1.07573	1.07549	0.795709	2.99142	1.13158	1.03603	0.464548	0.814156	0.381171
1.14.99.51	0.159476	0.201199	0.851237	2.83275	0.171893	1.36932	0.508252	2.09797	0.471734	0.255374	0.117538	0.108702	0.0676539	0.393322	0.363179	0.0746028	0.400596	0.60372	0.117313	0.558425	0.174324	0.210252	0.0648242	0.0813453	0.0698667	0.336425	0	0.0647425	0.230706	0.562957	0.300248	0.138118	0.635537	0.462745	1.59845	0.0379075	0.264366	0.469612	0.584371	0.161503	0.0736115	0.284486	0.129906	0.625162	3.55286	0.645747	0.033067	0.313769	0.181838
1.14.99.53	0	0	0	0.00251609	0	0	0	0	0	0	0	0	0	0	0	0	0	0	0	0	0	0	0	0.00141924	0.00158011	0	0	0	0	0	0	0	0	0	0	0	0	0	0	0	0	0	0	0	0	0	0	0	0
1.14.99.54	0.273081	0.26574	0.336149	0.221749	0.521987	1.09196	0.954352	3.7328	1.10316	0.295323	0.109515	0.180767	0.14939	0.343233	0.530274	0.335048	0.576516	1.34077	0.258175	0.15289	0.141585	0.520573	0.123578	0.108783	0.195238	0.195824	5.63749	0.253342	0.180618	0.0943953	0.563343	0.901541	8.21421	0.802713	0.89832	0.251126	0.544247	0.497392	0.097175	0.142941	0.221242	0.279536	0.0937316	0.583503	0.0109946	0.906275	0.379402	0.151424	0.658181
1.14.99.55	0	0	0	0.00380134	0	0.028268	0	0.0221508	0	0	0	0	0	0.00234671	0.157924	0.00221558	0	0	0	0	0.00149256	0.00160916	0	0	0.0115989	0	0	0	0	0	0	0.00149097	0	0	0	0.00167714	0	0.00232259	0.0110747	0.00502114	0	0	0.00214782	0	0	0	0	0.0108381	0
1.14.99.56	0.0202656	0.050792	0.0550676	0.0185375	0.0165039	0.0413405	0.000667356	0.273622	1.96941	0.0920999	0.0170371	0.0382386	0.0502727	0.0190176	0.163117	0.00859672	0.017738	0.0177411	0.0147293	0.0300026	0.0222707	0.0245239	0.0143869	0.0276061	0.0431371	0.0911552	0.539714	0	0.00159421	0.210267	0.25886	0.432715	0	0.047244	0.00363733	0.0177766	0.0011852	0.00329658	0.00729506	0.019066	0.0209234	0.0372889	0.00693806	0.325433	0.0017392	0.0986872	0.0314124	0.446951	0.0282092
1.14.99.57	0	0	0	0	0	0	0	0.0232269	0	0.00278115	0.00226557	0	0	0	0	0	0	0	0	0	0	0	0.00238694	0.00182199	0	0	0	0	0	0	0	0.000446162	0	0	0	0	0	0	0	0	0	0	0	0	0	0	0	0	0
1.14.99.58	0	0	0.415666	1.51308	0.00325283	0	0	0.0465098	0.0074916	0	0	0	0	0	0	0	0	0.035844	0.143174	0.108367	0.0873227	0.0420459	0.0828242	0	0.0351939	0.00110517	0	0	0.100358	0.0319223	0	0.0277468	0.16839	0	1.11874	0.127447	0	0.0329824	0.00418937	0.116798	0.00307712	0.0100979	0.00536616	0.0150339	0	0	0.450657	0.57301	0
1.14.99.59	0	0	0	0	0	0	0	0	0	0	0	0	0	0	0	0	0	0	0	0	0	0	0	0.00339466	0	0	0	0	0	0	0	0.00499814	0	0	0	0.00468223	0	0	0	0	0	0	0	0	0	0	0	0	0
1.15.1.1	5.92642	6.89742	8.73704	7.34527	7.89041	14.435	12.316	25.836	25.1258	5.46678	5.85874	6.35528	4.00769	14.665	14.5462	7.3524	13.9953	12.9582	7.72827	4.30817	5.9933	7.39244	6.06084	5.1053	6.28667	8.99262	34.5925	8.82023	5.91843	15.9187	10.5607	10.8888	32.0384	15.0156	27.1705	4.91891	14.6792	13.6789	14.1959	5.28387	8.94874	6.66056	7.02193	14.2346	37.5787	13.8725	8.80204	14.7916	7.66716
1.15.1.2	1.5224	7.5163	1.90301	0.942937	2.33516	6.47852	2.51485	1.85609	7.83275	1.51063	1.31171	1.17019	2.71347	2.19929	2.83487	2.52151	2.73616	3.03694	1.10814	1.07104	1.74514	1.81935	2.92876	1.76512	1.77507	3.0271	2.46951	1.66405	5.5496	1.11611	1.92963	1.35864	3.91534	2.79699	4.27663	1.95245	1.4003	3.39634	1.09402	1.28567	2.16028	1.95212	3.00803	2.21075	2.39289	7.53785	8.84263	4.44432	1.71535
1.16.1.1	0.188595	0.229667	0.560323	0.135196	0.286469	0.142932	0.106591	0.671234	0.0157087	0.101532	0.104908	0.497966	0.0985289	0.207284	0.489187	0.191378	0.408731	0.443888	0.227737	0.325346	0.217678	0.29251	0.607629	0.185644	0.192714	0.15594	0.0291725	0.231643	0.485702	0.147449	0.106357	0.279376	0.230547	0.200955	0.25076	0.437161	0.532785	0.24706	1.07225	0.254994	0.197542	0.212457	0.218691	0.233153	0.48796	0.376735	1.19884	0.674169	0.485196
1.16.1.10	0.0758612	0.144611	0.12292	0.0885053	0.204161	0.147285	0.18279	0.167382	0.327596	0.0949923	0.493455	0.0139846	0.0903507	0.127891	0.226554	0.0597367	0.437363	0.226979	0.0421768	0.113553	0.0242447	0.208124	0.130116	0.0686987	0.123574	0.182597	0.258799	0.0586541	0.0712064	0.0652643	0.241593	0.29803	0.603946	0.151847	0.118093	0.073921	0.032133	0.173836	0.0171011	0.0610626	0.0616647	0.0544584	0.103305	0.250226	0.252086	0.196003	0.0221893	0.131892	0.165763
1.16.1.3	0.138844	0.0520935	0.149777	0.022094	0.400181	0.0101911	0.0684642	0.0168822	0.0192731	0.0240935	0.113455	0.0642274	0.0434233	0.0651358	0.484325	0.193748	0.0318928	0.0101054	0.132344	0.232951	0.0578995	0.0626074	0.114005	0.085089	0.0224718	0.293449	0.0385801	0.0453091	0.0361837	0.0218027	0.0898658	0.0802018	0.161939	0.0215261	0.0292761	0.0958508	0.17691	0.00655985	0.253966	0.100884	0.059418	0.0447747	0.354112	0.035607	0.152076	0.0230223	0.0517269	0.233868	0.0162923
1.16.1.5	0	0.000970617	0.0277853	0.0861048	0	0	0	0	0	0	0	0.00205278	0.000793362	0	0.0311796	0.00128601	0	0	0.00197897	0	0.00542992	0.000565226	0.00184925	0.00564243	0.0219807	0	0	0.00867245	0.0551365	0.00183208	0	0.00121424	0	0	0.00931512	0	0.00914179	0.0754633	0	0	0	0	0.00246626	0	0	0	0.00231519	0	0.00250024
1.16.1.7	0.515784	0.858919	0.755838	2.22729	0.963777	1.86323	0.934353	1.43159	0.486906	0.447958	0.139926	0.316624	0.121305	0.672899	0.714065	1.03235	0.715024	0.70691	0.658765	0.479965	0.315513	0.719382	0.23108	0.145821	0.23539	0.413745	3.23844	0.770798	0.511743	0.447316	0.395237	2.06472	5.4975	1.19755	2.37913	0.286447	0.366989	0.451098	0.377229	0.280081	0.260863	0.256945	0.248164	0.643051	2.85358	0.848529	0.70931	1.43321	6.60802
1.16.1.8	0.304233	0.417575	0.707011	1.49835	0.501313	0.837713	0.582886	0.339865	0.340907	0.26983	0.299303	0.319084	0.401798	0.968963	0.918399	0.53241	0.946892	0.120315	0.689579	0.202581	0.820827	0.339441	0.574146	0.153515	0.28141	0.286951	0.493061	0.902419	0.329141	0.12155	1.04719	0.507252	0.511431	0.185027	0.151564	0.484635	0.192682	0.634325	0.0603825	0.649968	0.517899	0.891862	0.706957	0.200496	0.620029	0.703645	0.150148	1.78905	0.725151
1.16.1.9	0.0747752	0.172919	0.0239169	0.0406383	0.0141823	0.340505	0.350723	0.74364	0.0158349	0.0301477	0.0137746	0.00909804	0.0164556	0.0504164	0.0280211	0.113204	0.00443239	0.0875472	0.0259148	0.0110631	0.00138022	0.00844955	0.338312	0.0513227	0.0460625	0.0387577	0.501813	0.286934	0.349283	0.0994024	0.0204104	0.0578542	0.472384	0.153129	0.0269948	0.112326	0.00950646	0.0939358	0.180222	0.0310855	0.0447609	0.152564	0.0779651	0.268504	0.371361	0.022927	0.0210066	0.00977517	0.0950499
1.16.3.1	3.45988	8.67302	3.96633	3.45131	5.49422	11.6808	6.44023	13.2538	8.30409	2.67007	2.34741	3.78844	2.25449	4.63582	5.98387	4.53341	6.95781	7.40894	3.51916	1.92075	3.16149	5.49423	3.18299	3.17272	3.30684	5.1589	11.9757	4.93292	5.11507	8.46703	7.52147	4.78594	23.8498	6.81554	6.79784	2.53275	6.39256	8.95447	3.58288	3.37337	2.69599	5.98789	3.86036	8.32441	10.5823	7.45931	3.93842	5.91089	7.01878
1.16.3.2	2.33351	3.92123	4.00324	3.99714	2.66131	8.97938	5.0807	12.4745	7.7347	2.5299	2.02953	2.02948	2.99234	4.53393	5.21377	3.99383	4.19351	6.63364	2.34636	2.53533	2.90252	2.94375	3.24443	1.53966	2.6966	3.80253	16.2355	3.16266	2.88602	3.73542	3.95923	3.69975	15.3796	6.40531	6.8917	2.67998	4.12794	4.24199	4.21279	2.57914	2.73646	3.84986	3.69595	3.65178	10.8086	7.25688	4.34969	5.93802	2.85189
1.16.3.3	1.14143	1.07612	0.59933	0.250093	0.942041	2.09368	0.492378	3.2041	1.21045	0.652821	1.32226	0.260591	0.950176	0.381664	0.636024	0.943109	1.12491	0.523972	0.308004	1.38374	0.482594	1.55794	0.491829	0.98912	0.968615	1.26187	1.32269	2.33595	0.540666	4.50925	1.38552	0.592898	0.373038	1.08558	1.46443	0.827067	2.80827	2.86943	2.5198	0.716579	0.535735	0.818667	0.272285	1.34024	2.83856	0.498615	1.70401	0.571875	0.471832
1.16.5.1	0.680281	2.06896	2.34688	1.00067	1.14448	3.04787	1.81015	3.67604	4.47586	0.394338	0.774676	0.964482	1.01812	1.69797	1.99797	0.601512	0.963152	1.83944	0.591486	0.570875	0.502136	1.06163	1.35682	0.422461	0.557524	0.885196	8.10248	1.66154	0.953584	9.93902	1.04562	1.07007	9.1008	1.43991	3.48823	0.254893	1.4286	0.812806	3.0768	0.533283	1.10024	0.909478	0.396106	2.19563	5.49786	1.26141	0.482875	0.720928	21.7279
1.16.9.1	0	0.00377217	0.00304201	0.0026589	0	0	0	0	0	0.0217281	0.0135076	0.00108775	0.0129979	0	0.00360048	0	0	0	0.0162781	0.00670882	0.007313	0	0.0009799	0.00599532	0.000418517	0.0029098	0	0	0	0	0	0.000553467	0	0	0	0	0	0	0.00671357	0	0	0	0	0.0019729	0	0	0.011771	0	0.00199068
1.17.1.1	3.6972	2.78949	4.58114	3.41525	3.63714	12.7981	9.24653	16.2018	7.42696	3.28224	1.97277	2.00979	2.35093	7.57869	7.16874	3.23302	6.42662	8.74149	2.51797	1.55012	2.51779	4.94028	2.91298	2.26744	2.42295	3.60653	30.4315	3.52039	4.56749	3.75835	6.41156	5.80018	32.3973	8.71046	9.71891	1.71685	6.16652	5.07424	4.02045	2.18242	1.90514	3.58994	3.78672	6.79199	21.2331	7.51358	1.97248	3.96832	4.32993
1.17.1.10	0.280634	0.313984	0.578444	0.216588	0.827877	1.90336	1.7152	0.0180421	3.50425	0.207989	0.101168	0.212357	0.207775	1.01961	0.308628	0.750571	0.392733	1.35072	0.52376	0.272907	0.181846	0.0912955	0.131673	0.19195	0.151051	1.0754	0.164361	5.5716	0.247709	0.099364	0.224689	0.0966421	0.523138	1.09475	0.0622148	0.254729	0.78694	1.25957	0.600455	0.298728	0.247265	0.570068	0.486111	0.226371	0.54404	0.728048	0.154766	0.729722	0.537354
1.17.1.11	0.139106	0.00295046	0.0328454	0.0602299	0.0944075	0.00953894	0.0292543	1.45972	0.0352184	0.0105976	0.00300009	0.0324986	0.00292883	0.0356885	0.0265018	0.0224283	0.921767	0.0596374	0.0254147	0.0329184	0.0341256	0.0114948	0.0637488	0.0407551	0.0478391	0.0573077	0.0538674	0.0193744	0.0505982	0.0461377	0.0188635	0.0670203	0.0203017	0.101649	0.828602	0.0424998	0.253558	0.0324663	0.0297353	0	0.0301701	0.0284142	0.0329829	0.289229	1.57175	0.26488	0.0307518	0.0384012	0.0275434
1.17.1.3	0.0763107	0.43321	0.0850267	0.0257118	0.0574005	0.0494387	0.242983	0.00849698	0.133508	0.0518875	0.0449155	0.0247282	0.000363624	0.0384305	0.718117	0.00501825	0.0415303	0.113168	0.0446935	0.0259193	0.0368432	0.0200828	0.0138191	0.0446791	0.025205	0.0492848	0.0387384	0.0393741	0.0274016	0.0733408	0.288874	0.133143	0.300085	0.106216	0.0757629	0.00697837	0.0618376	0.0259148	0.0143655	0.0062914	0.0199402	0.0454245	0.00732426	0.182	0.0100825	0.0362186	0.0363007	0.114186	0.0376734
1.17.1.4	6.10314	8.91867	8.63498	11.721	6.74162	15.6592	8.9931	12.5892	22.4352	5.95009	5.70299	5.96309	4.38233	9.59881	12.2641	8.22307	10.3525	12.5409	5.07646	6.09271	4.74932	6.8803	6.11642	4.26998	7.13519	8.75064	12.107	10.3048	6.71305	25.9439	9.66435	6.19552	13.662	12.9147	25.2328	4.74866	14.8758	11.2498	6.36868	8.46954	5.46571	7.65032	8.32044	14.5481	19.2578	11.6668	8.3059	10.2121	5.75474
1.17.1.5	0.935455	0.287567	0.535125	0.226326	0.68417	1.59642	0.348338	1.40541	0.139344	0.40942	1.09899	0.382687	0.778976	0.50429	0.579162	0.402837	0.722555	0.819291	0.548529	0.319475	0.556173	0.233329	0.531056	0.479349	0.392987	0.367495	0.24281	0.415357	0.466016	0.327425	1.21941	0.426954	0.462385	1.76334	0.562608	0.523214	1.02572	0.597979	0.176786	0.419361	0.345514	0.734367	0.502115	0.651768	0.992873	2.2462	1.15474	0.63604	0.414788
1.17.1.8	7.65638	12.045	8.60504	7.72994	8.38839	20.6022	12.7111	25.308	20.8854	5.63131	4.85303	5.32167	4.35671	11.8007	11.0243	7.22747	13.7472	15.6825	5.58449	6.34307	5.73077	9.75697	7.14553	4.26524	5.47293	8.63527	33.2632	17.7497	8.13575	16.425	9.43253	10.0066	36.8265	15.5133	17.2539	3.3126	13.5868	10.0493	19.8255	6.3305	4.37763	7.23607	6.53728	10.1677	31.6707	11.8469	7.93754	10.1063	17.8494
1.17.1.9	7.35437	10.7865	11.8198	6.99449	7.2836	10.9069	9.44497	21.5927	14.7406	6.73038	5.30658	4.61564	4.34852	8.78067	14.1989	8.4854	15.0897	12.5069	7.00772	5.05284	5.98723	6.23991	8.28533	4.02932	5.51639	8.97353	43.9051	10.645	6.43022	18.5354	11.9653	10.7062	41.3114	11.8211	16.439	3.36161	9.02602	19.2771	10.7069	8.05786	5.31316	7.93574	6.63169	13.3689	13.6971	10.5368	7.31453	15.4374	7.43745
1.17.2.1	0.0583898	0.188664	0.173568	0.0332532	0.222597	0.0952681	0.191028	0.489778	0.0451231	0.0930075	0.110421	0.0569423	0.011312	0.171183	0.163559	0.179063	0.397955	0.167477	0.053814	0.0863374	0.103318	0.15651	0.0193015	0.435088	0.0472113	0.176862	0.0197876	0.167148	0.133414	0.0576674	0.334545	0.32135	0.264111	0.226864	0.00499341	0.0720746	0.114011	0.063892	0.0298278	0.0556999	0.0527492	0.0706787	0.0415674	0.107276	0.0211865	0.31022	0.24256	0.374218	0.245981
1.17.2.2	0	0	0.00060481	0.000686826	0	0	0	0.00424849	0	0	0	0.00215319	0.00169912	0	0.00279935	0.00566125	0	0	0	0.00065153	0.0016263	0	0.00152764	0	0	0	0	0	0.00112206	0	0	0.000570409	0	0	0.0128257	0.00106871	0.00587627	0	0	0.00121035	0.0006572	0.00245917	0.00136864	0	0.00245677	0	0.00636677	0	0
1.17.3.2	1.8163	2.63011	3.07307	3.17652	2.30968	4.70179	2.54356	7.05972	8.51031	2.24648	1.98461	2.41529	0.995802	5.41359	3.65094	2.90785	5.17769	3.73244	1.55231	1.44544	1.52413	2.30748	2.67633	0.965921	2.14734	2.65927	4.21278	3.51271	1.74812	15.2048	3.14331	2.69122	7.53165	5.38776	16.3752	1.33733	8.30089	4.01053	2.33885	2.41789	1.64487	3.35534	3.34232	8.1204	2.2726	4.22724	3.63568	1.77176	2.38021
1.17.4.1	24.7584	26.926	34.2899	34.7223	31.1524	53.7099	34.2531	76.6802	62.4854	22.763	15.6811	23.0268	21.2079	41.8603	57.8186	33.2559	40.5472	41.5434	24.219	19.7777	20.1122	31.9564	22.6534	17.2617	23.0486	38.0994	81.4264	26.6265	26.3196	62.4879	41.2679	33.8497	107.304	50.5762	64.9528	19.2524	45.2616	47.7838	41.9087	34.3235	18.6593	36.0174	31.8615	47.934	63.4103	53.7461	28.8419	40.8974	28.3191
1.17.4.2	0	0	0.00652715	0	0	0.0143918	0	0	0	0.00687383	0.00188877	0.00838961	0.00418498	0	0	0	0	0	0	0.0265385	0	0.00178219	0.00158794	0.000759483	0.00274171	0	0.0429447	0	0.00109984	0	0.00416467	0.00111823	0	0	0.0175783	0.00257655	0.0288509	0	0	0	0.0735606	0.00144619	0.00751397	0	0.00336893	0.0018852	0	0	0
1.17.4.4	0.127383	0.111274	0.0830386	0.17276	0.236176	0.639504	0.117969	0.208092	0.0907824	0.23203	0.0437946	0.0486196	0.137238	0.280991	0.286989	0.278953	0.0404434	0.217099	0.144814	0.293053	0.144366	0.813746	0.243739	0.200979	0.15758	0.214738	0.0234285	0.341978	0.888221	7.64956	0.388847	0.277371	0.105664	0.382431	1.14335	0.20943	0.282417	0.0684123	0.178359	0.124857	0.221645	0.363084	0.102831	1.66994	2.22072	0.15152	0.0586536	0.4278	0.324929
1.17.5.1	0.289888	0.0689359	0.140897	0.105003	0.146028	1.59458	1.1423	2.88755	1.19448	0.16013	0.0140274	0.0984385	0.0309345	0.470031	0.704175	0.0719469	0.611865	0.838172	0.12653	0.0113405	0.0826043	0.258694	0.0184724	0.0282044	0.0251196	0.216011	5.07161	0.0954324	0.155205	0.527419	0.328253	0.635357	6.25011	0.655441	1.32328	0.0311196	0.438781	0.177516	0.262371	0.0484618	0.0973981	0.360708	0.159419	0.640101	3.48769	0.532063	0.0138786	0.273877	0.514553
1.17.5.2	0	0	0	0	0	0	0	0	0	0	0	0	0	0	0	0	0	0	0	0	0	0	0	0	0	0	0	0	0	0	0	0	0	0	0	0	0	0	0	0	0	0	0	0	0	0	0	0	0
1.17.5.3	1.40356	0.362178	0.370204	0.189584	0.851462	3.30649	0.406825	0.082636	5.06489	0.896004	0.613954	0.0769122	0.178222	0.447195	0.309172	0.365857	0.783522	1.15061	0.348955	0.155651	0.226831	0.606556	0.195518	0.294399	0.0680133	1.06728	0.664704	0.143491	0.836396	0.201164	1.65992	0.889472	0.797154	1.59739	1.05371	0.366722	0.209242	0.620247	0.101364	0.310064	0.456102	2.57439	0.266966	6.36543	0.952933	1.34565	0.42519	0.893047	0.568193
1.17.7.1	6.88625	7.97775	11.6169	7.56772	8.91802	16.0151	9.64204	20.3304	11.547	6.37668	5.92011	5.14698	7.62098	8.57509	13.8518	8.46256	12.797	12.7771	6.79306	8.37954	5.69301	10.312	10.3671	4.9945	5.90778	12.2049	9.76076	9.43223	7.14502	4.3985	11.8873	8.84278	9.20263	10.8992	17.2793	6.63422	14.5081	11.1187	16.2871	6.37258	6.10027	6.97132	7.75777	7.53238	12.0497	12.0605	13.9853	7.30626	9.24223
1.17.7.2	0.111827	0.0204767	0.0344262	0.021176	0.0590509	0	0	0	0.0115923	0.00631174	0.00685394	0.027389	0.0395689	0.121886	0.608721	0	0.0040333	0.0097526	0.023183	0	0.659112	0.0165761	0.00633669	0.0209357	0.118389	0.0175917	0	0	0.0283126	0	0.0310145	0.00202749	0	0.134107	0.207049	0.351384	0.00198915	0	0	0.114521	0.0103725	0.315086	1.52819	0.0863332	0	0.09008	0.0700471	0	0.547328
1.17.7.3	6.88625	7.97775	11.6169	7.56772	8.91802	16.0151	9.64204	20.3304	11.547	6.37668	5.92011	5.14698	7.62098	8.57509	13.8518	8.46256	12.797	12.7771	6.79306	8.37954	5.69301	10.312	10.3671	4.9945	5.90778	12.2049	9.76076	9.43223	7.14502	4.3985	11.8873	8.84278	9.20263	10.8992	17.2793	6.63422	14.5081	11.1187	16.2871	6.37258	6.10027	6.97132	7.75777	7.53238	12.0497	12.0605	13.9853	7.30626	9.24223
1.17.7.4	9.2355	9.44869	9.59379	7.60492	15.2256	22.2745	12.2089	36.2836	26.6864	7.34633	6.85348	5.6325	9.38353	11.8609	20.4662	8.17761	22.3344	16.2278	6.90555	6.96352	7.61363	12.6079	8.48038	5.61101	6.69581	9.00204	47.1589	12.0671	10.1079	9.61336	15.6679	11.3301	49.0604	14.8432	22.8716	5.96089	14.0142	15.3026	11.5678	5.89418	6.30423	8.89923	8.26866	12.8202	43.794	11.9265	8.67873	11.8455	7.79068
1.17.8.1	0.00298105	0.131728	0.0501333	0.0569657	0.103105	0	0.0393193	0.523417	0.019005	0.00543349	0.0786271	0.0226196	0.0113054	0	0.0101292	0.0761194	0.00152841	0.00178225	0.136022	0.0319314	0.0232657	0.0751058	0.00407035	0.00441498	0.000777246	0.0877348	0.00323385	0	0.00261629	0.0516916	0.0814245	0.375793	0.00201119	0.170419	0.0011533	0.0373309	0.00831298	0.0832469	0	0.061482	0.205362	0.112262	0.102458	0.431998	0	0	0.0683485	0.0461959	0.00144036
1.17.98.2	0.00598977	0.0425583	0.0695831	0	0.0204894	0	0	0.214158	0	0.0161365	0.154731	0.101239	0.0661135	0	0.0094294	0.0638883	0.00334552	0	0.0571642	0.184886	0.0248546	0.0919991	0.086397	0.0839651	0.142432	0.00275592	0	0	0.0612356	0.00358743	0	0.0498233	0	0.0121849	0.000836459	0.0374949	0	0.034331	0.0144844	0.315157	0.0304859	0.0125443	0.00960081	0.00373712	0.0653718	0.0271259	0.00743	0.222322	0.0123042
1.17.99.1	0.00873565	0.189982	0.279811	0.116754	0.11754	0.387139	0.00282259	0.0204878	0.00406912	0.0328878	0.0246255	0.0297597	0.0168655	0.0895954	0.00707205	0.0850866	0.00652121	0.0453975	0.153462	0.0150432	0.0221102	0.134299	0.123618	0.0731252	0.0454945	0.0630924	0.0566263	0.0855918	0.037589	0.034704	0.00936525	0.0780275	0.0111375	0.00795626	0.0726833	0.101528	0.423506	0.0308679	0.0158588	0.0496182	0.0807337	0.00164369	0.0142962	0.0149295	0.436027	0.0195089	0.026027	0.0690803	0.0175492
1.17.99.3	0.0895698	0.324153	0.0450733	0.157263	0.157506	0.246071	0.123187	0.39402	0.52028	0.203978	0.221787	0.0208123	0.482721	0.00583733	0.290976	0.0865263	1.68319	0.00413445	0.182866	0.252503	0.232828	0.0496418	0.285246	0.373194	0.299932	0.091393	2.63134	0.71894	0.363353	0.384593	0.208569	0.734049	0.780704	0.0223586	0.160727	0.168661	0.164221	1.93702	1.17958	0.324277	0.141782	0.357076	0.230914	0.374253	0.350575	0.0836151	0.0640641	1.05504	0.066698
1.17.99.6	7.3355	10.2239	10.0274	6.86498	9.98734	23.9024	10.4909	22.7335	10.9624	7.57261	6.81884	6.85167	7.7011	9.97798	16.7815	12.7903	11.9493	16.6224	9.18208	7.55407	7.68789	10.3162	9.95241	6.38642	7.52246	12.3891	17.5928	8.77913	7.90939	5.55928	15.5779	11.5296	31.9199	13.4608	18.4722	5.62563	13.7953	21.5167	18.9697	9.18179	10.9103	13.9806	9.51176	8.80393	19.0582	14.3029	8.52689	14.773	9.89994
1.17.99.7	0.856039	0.633521	0.522909	0.286168	1.02626	0.512601	0.53138	1.97751	4.71286	0.728924	0.410673	0.860989	0.396344	0.757053	0.545146	0.570927	0.314283	0.897474	0.293038	0.470779	0.618283	0.490397	1.26316	0.823479	0.741928	0.539908	4.10778	2.35031	1.19338	7.38414	0.643585	0.389929	3.7252	0.86612	0.851047	0.307641	2.13737	2.03397	3.33111	0.193787	0.437614	0.752811	0.495048	3.12465	0.920374	0.252302	0.521383	0.980942	0.728888
1.18.1.1	0.722244	0.745726	1.19335	0.558253	0.538861	0.808141	0.584516	2.75431	8.16234	0.576611	0.339606	1.15767	1.34858	0.743057	2.91101	0.408882	0.499578	0.814179	0.246199	0.698291	0.46509	0.958386	0.54987	0.288086	0.347642	0.360123	0.821512	0.38711	0.18354	11.384	0.429066	0.548734	0.82199	1.1321	1.35311	0.446552	1.99242	0.674541	0.632582	0.661281	0.431903	0.556893	0.317762	3.46614	0.969413	0.528845	0.792185	0.41956	0.556568
1.18.1.2	6.62216	5.9293	10.1253	6.8631	9.07729	15.8629	11.8584	22.5325	14.189	5.13001	4.7691	5.24705	6.19719	9.48722	14.4924	7.12839	10.361	15.7412	5.85665	6.06652	5.27086	9.45273	8.50918	4.26072	6.33037	7.44581	32.1049	13.673	6.78336	13.197	9.14058	6.79065	51.6365	13.4236	18.6888	4.24322	11.1066	11.044	10.7863	7.83836	5.54493	7.45451	7.54917	13.5831	39.1103	13.0666	5.86576	9.63415	8.0774
1.18.1.3	0.386409	0.633074	0.484075	0.240403	0.28842	0.524672	0.443989	0.805495	1.33235	0.245982	0.311952	0.115502	0.418254	0.313163	0.76007	0.119467	1.01498	0.856754	0.172504	0.0886016	0.305194	0.319993	0.557744	0.132269	0.383067	0.20412	0.110449	0.50666	0.234311	0.16552	0.255445	0.577	0.667982	0.57361	0.451447	0.13142	0.816984	0.272176	0.390167	0.145535	0.355861	0.244241	0.315939	0.503658	0.784985	0.675948	0.269361	0.243153	0.343301
1.18.1.6	0.768627	0.480533	0.341478	0.251439	0.830767	0.460129	0.205075	0.216841	3.76065	0.413934	1.02701	0.593615	1.18355	0.822458	0.319467	0.322678	0.259736	0.421777	0.835915	0.544369	0.30032	0.478637	0.927066	0.506598	0.286167	1.33355	0.209273	0.0948896	0.398176	0.145924	0.223786	0.253499	0.854435	0.408709	0.605356	0.339454	0.813909	0.202148	0.110113	0.785389	0.199071	0.308205	0.294427	0.144126	0.261512	0.327872	0.289915	0.470998	0.750751
1.18.1.7	0.0044612	0	0	0	0	0	0	0	0	0.00755301	0	0.00719588	0.00218836	0	0	0.00676555	0	0	0.00173697	0.00854729	0.00172794	0	0.00324121	0.00498267	0	0.00451159	0	0	0	0	0	0	0	0	0	0	0	0	0	0	0.006572	0.0143855	0	0	0	0.0245742	0	0	0.00438221
1.18.6.1	2.56682	4.30872	3.55144	3.69124	3.57875	5.91161	9.11781	9.15983	10.3645	2.79387	2.04358	2.4402	2.89047	3.83094	5.59136	2.65924	2.89641	3.48889	3.416	2.29115	1.99478	4.38538	2.63606	2.99347	2.65684	4.41612	12.0346	3.41484	3.32662	7.75693	4.13396	2.25957	10.8787	6.10785	11.6553	2.19199	4.84061	6.54288	3.09322	3.42551	2.15259	3.9741	2.72541	2.43033	8.56588	6.26197	3.90837	6.35073	3.5368
1.19.1.1	6.23346	5.32704	9.0936	6.44546	8.17969	14.5344	10.2689	19.2816	12.3876	4.63387	4.33593	4.56714	5.50037	8.63692	13.5556	6.25045	9.31873	14.051	4.69479	5.25548	4.61381	8.56352	7.69027	3.92929	5.7422	6.70789	31.4185	12.6769	6.26286	12.7678	8.37206	6.19804	46.7619	12.0752	17.2254	3.92128	9.58815	10.3795	10.3966	7.24486	4.67169	6.73221	6.9402	12.8606	37.2337	12.4258	5.02452	8.93779	7.00624
1.2.1.10	6.5862	8.41323	9.83901	7.38057	10.1127	20.9281	10.586	34.2525	31.9097	6.88504	7.1094	5.58916	7.21549	8.73137	15.4636	7.43794	12.9798	16.5703	5.89698	3.91736	5.309	8.0918	5.25469	6.38978	7.1765	10.7163	31.9085	19.2754	8.32727	15.7684	10.2688	11.6413	32.7159	14.7837	31.4272	4.73411	10.835	18.8838	7.75834	7.26411	5.75065	8.57771	5.74004	14.8251	46.0254	12.2567	9.21316	11.6201	11.1304
1.2.1.11	10.4048	14.6083	12.5031	8.75512	10.6431	23.1207	14.242	24.8051	26.3436	11.5877	8.40457	7.40194	9.38381	15.086	25.0778	10.8529	16.6222	15.3714	8.26246	7.80509	8.26828	11.0981	8.16562	6.80699	8.19125	12.1271	26.1106	22.5867	10.1322	20.4612	14.8742	14.4	33.469	14.8498	32.7205	9.51469	11.1414	21.693	19.5651	11.4424	7.17112	17.7545	9.49108	13.4975	27.9659	14.6639	8.83276	18.9909	11.6659
1.2.1.12	10.8782	11.7274	14.8219	14.9049	11.6477	29.6144	20.4761	36.1988	26.7153	9.55367	9.42004	7.98557	14.1773	16.7476	16.291	10.2206	22.0618	18.6623	8.95436	10.5097	9.66831	14.5364	10.7677	8.05591	8.84686	14.2572	53.6695	12.2814	12.32	19.3489	14.2082	12.2796	47.8485	20.1967	37.245	8.10178	22.1523	18.6391	31.1776	10.613	8.78236	14.1683	9.53453	18.1456	44.5254	18.1446	13.3703	15.9238	12.2361
1.2.1.13	0.223185	0.70785	0.606942	0.183253	0.575395	1.12525	0.705669	2.29553	0.659292	0.441412	0.427381	0.320819	0.0280387	0.585701	1.00079	0.577784	1.04112	0.784433	0.744334	0.0454652	0.201688	0.980067	0.176251	0.180546	0.250717	0.861714	0.630081	0.455616	0.364358	0.114059	1.69851	0.682729	0.466749	0.909216	2.40364	0.114728	0.144992	3.94217	0.243697	0.173625	0.264414	0.581421	0.234695	0.970571	0.807534	0.453266	0.29089	0.724544	0.510395
1.2.1.16	3.62181	4.44788	4.60383	3.20665	6.92401	11.6042	9.43432	20.4098	16.5738	4.15567	3.35718	2.68568	5.73646	6.19601	9.46305	4.38919	8.83463	8.78866	3.70878	3.08521	3.07123	6.01722	3.72605	2.29152	3.90497	6.01879	31.4244	8.34073	4.29114	11.5316	6.43682	7.57738	30.7259	9.42067	10.9474	2.98702	8.77974	8.53979	14.1283	4.31893	3.50572	8.65871	3.26642	9.94216	15.2106	7.61865	17.7158	5.38195	3.97578
1.2.1.18	2.10107	2.01994	2.25777	2.87242	3.25059	6.67423	2.56395	13.8615	4.35605	2.13862	2.41924	1.47906	3.0235	2.49902	3.561	2.83531	2.46286	3.35092	2.85712	1.89618	2.66856	2.83003	2.96026	1.66149	2.48954	1.41625	7.22787	2.20397	2.56366	7.33214	2.45774	3.75889	10.6026	4.12593	3.46775	2.17026	4.20495	5.41692	2.6604	1.99377	2.02259	4.12298	3.91289	3.88883	5.21548	2.63304	2.89423	2.2366	4.08244
1.2.1.19	0.192572	0.204381	0.223349	0.307474	0.0376986	0.345176	0.433431	0.617638	0.733151	0.085999	0.141681	0.0849337	0.0800833	0.0825133	0.706505	0.129349	0.0867457	0.0848874	0.0410905	0.0997486	0.0600661	0.516657	0.0465679	0.0668691	0.214844	0.345287	1.08384	0.129674	0.117772	0.031366	0.754701	0.250359	0.227701	0.148789	1.55659	0.0329767	0.352593	0.0919212	0.0972278	0.27092	0.078431	0.287347	0.0508497	0.0323821	0.0663205	0.0993632	0.225656	0.0696617	0.127308
1.2.1.20	3.59732	4.40427	4.58803	3.1965	6.91565	11.602	9.29804	19.609	16.4901	4.13929	3.35289	2.66112	5.73176	6.11279	9.44319	4.38625	8.55291	8.78866	3.6979	3.04911	3.01041	6.01078	3.68832	2.27776	3.89678	5.87451	31.4244	8.33523	4.27882	11.484	6.17508	7.0957	30.7067	9.14452	10.9114	2.97723	8.72208	8.53882	14.1254	4.30014	3.48443	8.65093	3.25898	9.91059	15.2003	7.61865	17.7138	5.36185	3.97452
1.2.1.21	0.363377	0.531176	0.468907	0.685649	0.266493	1.46643	0.413619	0.774958	1.87358	0.470043	0.187498	0.284126	0.101418	0.531601	1.35525	0.887203	0.321985	0.353572	1.04231	0.0668818	0.786113	0.381262	0.587473	0.56766	0.401029	1.38477	0.325963	0.183726	0.1928	0.167343	1.17374	0.979241	0.722208	0.526955	0.925086	0.160799	0.551416	1.16417	0.41414	0.347627	0.134558	1.0586	1.16619	0.415997	0.339228	0.823117	0.250739	1.52939	0.289675
1.2.1.22	0.366455	0.533624	0.479494	0.70607	0.268842	1.46643	0.435193	0.784923	1.88321	0.470641	0.192769	0.291511	0.103263	0.537598	1.35747	0.888174	0.327385	0.448466	1.05152	0.0668818	0.789034	0.387347	0.595709	0.569221	0.402494	1.39525	0.32827	0.183726	0.204931	0.171602	1.18042	1.00303	0.724846	0.628095	0.926848	0.165365	0.66711	1.16587	0.41414	0.347627	0.266105	1.17267	1.18024	0.50399	0.339228	0.826021	0.252897	1.53494	0.29477
1.2.1.24	0.571096	0.911349	0.76133	0.217873	1.1636	1.07009	0.508383	2.04508	2.30001	1.02434	0.460721	0.313288	1.86609	0.752872	1.09046	0.823147	1.54119	1.05506	0.553434	0.3002	0.393073	0.724337	0.42698	0.278872	0.546357	0.568041	3.22786	0.248717	0.842973	0.552176	0.653111	1.27428	0.930481	1.22338	2.84861	0.285928	0.69921	4.1207	2.68466	0.448625	0.372903	0.638778	0.4667	0.932488	3.09024	1.42518	0.778999	0.994978	0.301095
1.2.1.26	0.232591	0.662535	0.246595	0.163927	0.397948	4.38728	0.73477	1.03082	8.35515	0.291494	0.154707	0.359035	0.142977	0.337043	0.562522	0.508758	0.811993	0.966566	0.33707	0.148046	0.306814	0.492167	0.388714	0.281139	0.351751	0.214423	1.90913	0.136258	0.485746	2.20902	0.563665	1.18594	1.57397	1.09709	2.63618	0.294144	0.905128	0.709671	1.0879	0.246246	0.781375	0.494617	0.23315	2.72646	2.73253	0.56752	0.489745	0.125887	0.681349
1.2.1.27	2.10107	2.01994	2.25777	2.87242	3.25059	6.67423	2.56395	13.8615	4.35605	2.13862	2.41924	1.47906	3.0235	2.49902	3.561	2.83531	2.46286	3.35092	2.85712	1.89618	2.66856	2.83003	2.96026	1.66149	2.48954	1.41625	7.22787	2.20397	2.56366	7.33214	2.45774	3.75889	10.6026	4.12593	3.46775	2.17026	4.20495	5.41692	2.6604	1.99377	2.02259	4.12298	3.91289	3.88883	5.21548	2.63304	2.89423	2.2366	4.08244
1.2.1.28	0.0632384	0.228376	0.0547922	0.0727967	0.0769518	0.0597056	0.00515287	0.0388374	0.0361805	0.132002	0.22369	0.130641	0.111421	0.223955	0.0307192	0.0535093	0.0248876	0.0495772	0.138872	0.0571411	0.151128	0.0493361	0.361	0.0467082	0.056897	0.0898052	0.236026	0.0269495	0.0681568	0.0590678	0.0144958	0.0529125	0.00648895	0.348705	0.0106078	0.12732	0.263222	0.0287368	0.0294842	0.0327992	0.0790067	0.10749	0.0491288	0.0240731	0.612659	0.0259453	0.0490531	0.518102	0.0263748
1.2.1.3	10.0964	14.3857	10.3673	12.7442	14.3831	30.7881	17.457	39.2479	37.4058	8.34006	7.32044	7.15401	5.44755	14.6149	21.7661	12.218	13.9099	17.9133	6.70488	8.6903	6.78836	10.9777	9.19166	6.09439	7.37448	12.8774	41.7928	10.6552	8.17923	11.3505	12.2368	14.6651	62.7984	19.3802	20.4421	6.18974	15.2334	20.8117	16.7732	10.9209	7.7392	10.517	9.90228	18.5918	40.3572	18.0451	9.0036	13.4162	10.2215
1.2.1.31	0.707754	0.881651	0.549053	1.05246	0.693936	3.37102	0.48577	0.83202	0.0313228	0.836435	0.910815	0.285319	0.758943	0.600698	0.802456	0.74521	0.295926	0.85148	0.836819	1.37434	0.842376	0.583157	0.786116	0.534511	0.559241	0.571902	0.842521	0.082701	0.339534	0.150883	0.941327	0.273418	0.245669	1.04966	0.593557	0.547345	0.855109	1.28402	0.220636	1.65263	0.849581	0.6544	0.731559	0.157927	0.464328	0.883215	0.737885	0.788455	0.226829
1.2.1.32	0.445497	0.657698	0.555814	0.45661	0.86424	0.278373	0.867016	1.11084	0.529474	0.434585	0.457854	0.279167	0.16966	1.03021	1.41212	0.649737	1.68568	2.51274	0.268602	0.4331	0.171906	0.883217	0.390865	0.46612	0.369388	0.871437	0.011963	4.42171	0.442747	0.234046	0.776301	0.526991	1.76509	1.3358	0.585915	0.231889	1.39718	0.662753	0.0811575	0.363349	0.264622	0.728366	0.500672	0.560436	0.252195	0.797809	0.427297	0.748409	0.589153
1.2.1.36	0.39179	0.423719	0.76003	0.655538	0.457992	2.62209	0.395567	1.30743	1.45723	0.44448	0.14079	0.267034	0.131063	0.844234	1.25988	0.211437	0.558481	1.25231	0.40749	0.133002	0.487024	0.53787	0.254513	0.180431	0.335036	0.747861	0.236727	0.161921	0.469399	0.196829	1.14064	0.4192	2.14251	1.49344	1.23458	0.210092	1.0176	1.18694	0.397554	0.133803	0.25721	1.06978	0.477093	0.987464	0.210734	0.940932	0.495671	0.743949	0.856998
1.2.1.38	4.16133	7.14642	8.20296	4.79034	7.32701	13.508	8.71201	11.4198	22.0084	4.45784	5.26267	6.4191	10.1735	8.20733	13.4218	6.78325	8.30689	8.17925	7.83717	6.77632	5.90931	6.46336	5.8457	4.12831	5.65649	10.2688	13.5778	11.1571	5.66184	23.0292	16.0046	3.60489	11.3489	10.8344	20.3757	4.31833	11.7528	12.9941	7.97567	7.94671	6.58458	9.44096	6.64124	14.4908	20.1031	11.0406	6.37266	7.70399	5.95219
1.2.1.39	0.11882	0.111604	0.059972	0.0342461	0.130969	0.0466787	0.103539	0.305025	0.0231687	0.0697161	0.0352379	0.0492722	0.00842947	0.190453	0.0048252	0.0754275	0.270036	0.0521285	0.0786425	0.168488	0.0581563	0.091803	0.0615277	0.191635	0.110326	0.233015	0	0.0828072	0.0512815	0.148427	0.0819914	0.0676246	0.131335	0.0830766	0.475515	0.0277495	0.33702	0.0209199	0.243618	0.126841	0.0193849	0.0332816	0.0201841	0.00979809	1.03966	0.0424836	0.0173576	0.0641836	0.0106328
1.2.1.4	0.336492	0.0623677	0.107932	0.0920414	0.054586	0.239505	0.184683	0.0393684	0.0397291	0.0848982	0.101292	0.0543595	0.0403292	0.0143242	0.143034	0.0742393	0.0805726	0.11011	0.0795513	0.227474	0.110048	0.0411231	0.14397	0.142587	0.0262128	0.0601896	0.387294	0.0111857	0.034695	0.0577633	0.167672	0.0626547	0.1257	0.0735733	0.0691853	0.139282	0.0353737	0.131638	0.0931442	0.111801	0.102324	0.0938943	0.0717927	0.159625	0.617499	0.13541	0.0564076	0.276194	0.0633077
1.2.1.41	8.69922	10.4251	11.4619	10.4341	11.844	26.4598	11.6619	33.2939	28.5382	7.53515	5.14848	8.86164	4.81412	15.6435	16.8428	10.564	16.7127	23.3125	8.98025	8.91465	6.20749	9.50994	6.64263	5.81386	6.82658	11.373	43.621	9.02433	8.30538	20.6465	14.8445	9.75895	52.9284	15.2503	28.4891	5.29126	19.17	19.1051	15.679	8.44473	6.8261	12.5678	8.91888	13.9874	43.0382	17.7183	8.75092	14.7434	9.00573
1.2.1.44	0.0487896	0.0226606	0.168958	0.0162594	0.0160587	0.043039	0.00630159	0.078667	0.0413378	0.00509389	0.113727	0.057779	0.0104856	0.0245858	0.0127168	0.0313256	0.442186	0.0378343	0.00390416	0.0529416	0.124326	0.01777	0.180673	0.0116109	0.0323838	0.00931696	0	0.117591	0.243215	0.00788466	0.063065	0.0100979	0.00984726	0	0	0.00114807	0.00784055	0.0322498	0.0471536	0.0477488	0.00596575	0.0259678	0.0228197	0.0183442	0.00620272	0.00414172	0.00106952	0	0.0311307
1.2.1.46	0.0897773	0.205203	0.42802	1.64869	0.286181	0.80438	0.035709	0.04412	0.0544126	0.173345	0.255203	0.413556	0.0223265	0.31816	0.536297	0.731518	0.0570181	0.200824	0.459158	0.18328	0.528425	0.0850203	0.388533	0.107056	0.23451	0.504438	0	0.151255	0.205481	0.979665	0.349279	0.228384	0.0571672	0.0833124	0.599742	0.103353	0.0359372	0.429329	0.0400832	0.289494	0.220279	0.521445	0.356653	0.118943	0.443677	0.543032	0.0991506	0.760319	0.0733766
1.2.1.47	0.0917416	0.263672	0.292291	0.0800526	0.0690354	0.150894	0.227733	3.1118	0.0612576	0.213258	0.245125	0.124288	0.120604	0.0662209	0.216443	0.329821	0.576202	0.114172	0.0834393	0.0847182	0.146736	0.33834	0.102367	0.18521	0.145776	0.344868	0.142832	0.3374	0.0477153	0.034704	0.659648	0.182785	0.123005	0.162661	0.0104811	0.161063	0.292313	0.738633	0.212006	0.0539263	0.0670854	0.116772	0.137542	0.19912	0.138442	0.927031	0.122686	0.379397	0.282996
1.2.1.5	0.764103	1.14822	0.515867	0.216139	0.330097	1.22995	1.358	2.3862	1.4808	0.344166	0.447085	0.301474	0.169237	0.676836	1.76052	0.512749	1.18875	0.857885	0.40842	0.27014	0.385663	0.556419	0.934619	0.219901	0.595204	0.674864	3.6602	0.52535	0.549298	0.776112	1.28976	1.60682	5.01601	1.08724	2.36492	0.254544	0.956324	3.42526	0.383731	0.659099	0.567964	0.466566	0.307273	0.555048	6.44094	0.672301	0.291299	0.606787	0.446809
1.2.1.50	0	0	0	0	0	0	0	0	0	0	0	0	0	0	0	0	0.00107838	0	0	0	0	0	0	0.00390098	0	0	0	0	0	0	0	0	0	0	0	0	0	0	0	0	0	0	0	0	0	0	0	0	0
1.2.1.51	0	0.000970617	0.0277853	0.0861048	0	0	0	0	0	0	0	0.00205278	0.000793362	0	0.0311796	0.00128601	0	0	0.00197897	0	0.00542992	0.000565226	0.00184925	0.00564243	0.0219807	0	0	0.00867245	0.0551365	0.00183208	0	0.00121424	0	0	0.00931512	0	0.00914179	0.0754633	0	0	0	0	0.00246626	0	0	0	0.00231519	0	0.00250024
1.2.1.54	0	0.00952418	0.0644751	0.000693626	0.000698503	0.00649073	0	0	0	0.00237715	0.0159877	0.00254924	0.00503785	0.0111027	0	0.00319407	0.00474656	0.00209889	0.000274259	0.022023	0.00842039	0.000588296	0.00229648	0.0167547	0.00114452	0	0	0.000766952	0.00451601	0	0	0.0197893	0	0	0	0.026485	0.00354731	0	0.151624	0.0912913	0	0.00711629	0.00137542	0	0.0182311	0	0.000320855	0.0433705	0.00137921
1.2.1.58	0.724326	0.266214	0.226576	0.0483702	1.04335	2.27368	1.70272	0.0430439	0.642605	0.153496	0.200553	0.613345	0.24427	0.260443	1.16234	0.313032	0.626648	0.217099	0.29506	0.413489	0.176272	0.520394	0.339417	0.163442	0.333255	0.453866	0.153823	0.609986	0.359354	0.504465	0.219384	0.206296	0.796091	0.667243	0.0808578	0.373965	0.780732	0.372505	1.46447	0.304762	0.647087	0.679169	0.265469	0.548048	0.176656	0.152301	0.0606857	0.125814	0.776148
1.2.1.59	0.431132	0.419957	1.13952	0.149306	0.214988	0.616483	0.369934	1.98446	0.212462	0.520836	0.499512	0.295282	0.327731	0.110354	0.274696	0.41274	0.139832	1.37733	0.229587	0.278952	0.521181	0.496303	0.383151	0.160999	0.109835	0.761312	0.92192	0.41275	0.213047	0.195965	0.539083	0.222087	0.179489	1.11648	0.160917	0.184877	0.947232	0.306399	0.614622	0.0652568	0.131002	0.288449	0.117134	0.149343	1.06312	0.742387	1.54653	0.403126	0.217827
1.2.1.60	0.551501	0.539829	0.740617	0.359652	0.519878	2.16256	0.368118	1.17986	0.0881169	0.572911	0.136626	0.141524	0.609216	0.409118	0.844391	0.313095	0.370987	0.841202	0.71458	0.312889	0.469054	0.586081	0.213754	0.560982	0.323766	0.247641	7.19114	0.22251	0.41384	0.814748	0.452647	0.895306	1.34412	0.777879	6.3227	0.130912	0.49606	2.09345	0.561786	0.248978	0.106879	0.424665	0.172347	0.401285	2.03871	0.483134	0.235791	0.871435	0.188333
1.2.1.63	0	0	0	0	0.00225302	0	0	0	0	0	0	0.00183523	0	0.00276726	0	0	0	0	0.00176924	0	0	0	0	0.00126197	0	0	0	0	0	0	0	0	0	0	0	0	0	0	0	0	0	0	0	0	0	0	0	0	0
1.2.1.65	0.0818717	0.165446	0.0879908	0.0846564	0.308862	0	0	1.40038	0.666279	0.00358329	0.00389201	0.013661	0	0.00171587	0.287523	0.0499239	0.00692879	0.304638	0.0109757	0.0236937	0.0141927	0.0706244	0	0.00312999	0.00871626	0.00285384	0	0	0.0340062	0.00391356	0.0842803	0.0149831	0	0.17741	0.0698317	0.00107929	0.143774	0.045869	0	0.00244466	0.00623576	0.00389899	0.0428683	0.185832	0	0.0874427	0.0552123	0.270689	0.0194108
1.2.1.67	0.00646701	0.0155354	0.00288632	0.00379454	0.0598042	0.00409462	0	0.00754666	0.0091634	0.0310845	0.0504673	0.0136945	0.030875	0.00135419	0.0214832	0.011029	0.0147661	0	0.00834608	0.0795511	0.0118014	0.207905	0.0145427	0.000909079	0.00600017	0.080747	0	0.00985238	0.148662	0.00308864	0.00821734	0.0974384	0.0633336	0.00167965	0.00396685	0.00317968	0	0.00115713	0	0.00840651	0.0131033	0.00328101	0.0168844	0.00482791	0.00195811	0.00756935	0.0010129	0	0.0110133
1.2.1.68	0.49493	0.30259	0.40872	0.234962	0.57217	1.53146	1.44687	3.50343	2.44724	0.395655	0.177539	0.420429	0.251509	0.819001	1.34962	0.568956	1.36465	1.62742	0.329842	0.535319	0.277792	0.90105	0.423975	0.18055	0.286945	0.783772	6.47754	0.341824	0.508543	3.95275	0.582108	1.0566	8.46667	1.34915	1.61527	0.218007	0.806616	1.67254	0.426338	0.307038	0.429692	0.617837	0.334423	1.63313	4.89929	1.33268	0.440094	1.07798	0.582753
1.2.1.70	5.04587	6.31377	8.17135	5.86857	6.6868	10.0823	10.5442	18.0287	10.7879	5.17918	5.23998	2.53274	4.10419	9.88718	14.9394	5.61376	14.1188	12.9035	4.42939	2.89544	4.99372	6.85292	4.47078	3.93495	5.22769	6.53951	23.6637	4.70337	6.11819	4.37465	14.3737	8.47328	32.6838	14.9936	23.7158	3.45859	9.97064	15.6365	4.69832	8.45309	5.03341	11.0107	4.88359	9.06236	18.1253	10.8659	3.96541	6.85064	8.06405
1.2.1.71	0.154524	0.205098	0.272637	0.0134985	0.160238	0.572685	0.0251407	0.817751	0.198172	0.136054	0.117299	0.143828	0.0470265	0.677576	0.236591	0.31659	0.33079	0.230643	0.356795	0.0861567	0.229191	0.222676	0.187809	0.0936389	0.145375	0.216878	1.51089	0.0496749	0.134419	0.0802663	0.642206	0.186518	0.122455	0.353781	3.66789	0.037606	0.462982	0.282523	0.430461	0.114492	0.101886	0.336262	0.269534	0.307611	0.109569	0.432243	0.452469	0.337443	0.0355333
1.2.1.72	0.164822	0.140232	0.213671	0.549528	0.392744	0.331421	0.0598761	0.923027	0.0662257	0.156857	0.127191	0.00829478	0.0740934	0.285499	0.0416035	0	0.578919	0.301272	0.283487	0.206748	0.257726	0.440743	0.034995	0.0345296	0.121566	0.140916	0.00764365	0.65972	0.292336	2.62139	0.170317	0.386964	0.0626885	0.135743	0.44435	0.139546	0.221947	0.833035	0.0115373	0.162714	0.127003	0.107668	0.162448	0.105455	0.025273	0.090518	0.566945	0.234168	0.105397
1.2.1.75	0	0	0	0	0	0	0	0	0	0	0	0	0	0	0	0	0	0	0	0	0	0	0	0	0	0	0	0	0	0	0	0	0	0	0	0	0	0	0	0	0	0	0	0	0	0	0	0	0
1.2.1.76	0.202967	0.147037	0.293165	0.0694238	0.332755	0.13121	0.197887	0.328098	0.162591	0.159187	0.216121	0.0726728	0.0733529	0.266204	0.328169	0.282441	0.737712	0.419371	0.211615	0.228048	0.135935	0.177492	0.114281	0.113497	0.12684	0.235218	0.517416	1.81427	0.168592	0.312413	0.228161	0.182554	0.261891	0.311605	0.415023	0.193331	0.365075	0.374877	0.320798	0.0809554	0.330123	0.284244	0.221889	0.484289	1.06445	0.602549	0.113224	0.047386	0.234255
1.2.1.77	0.0350325	0.0759729	0.0956857	0.0142193	0.0409446	0.00339702	0	0	0.0113399	0.0466296	0.0550747	0.00124952	0.00148094	0.0169737	0.00662084	0.011623	0.145538	0	0.0054099	0.0245904	0.0666783	0.0718298	0.012392	0.00399304	0.0620003	0.0166614	0	0.161284	0.062341	0	0.0199134	0.032502	0.00730481	0	0.00567779	0.0698737	0.0185819	0.0429387	0.00499553	0.0310915	0.0376489	0.0183354	0.00455988	0.0215311	0	0	0.0340358	0.00538725	0.0348811
1.2.1.78	0	0	0	0	0	0	0	0	0	0.00357744	0.00145473	0	0	0	0	0	0	0	0	0	0.0049003	0	0	0.000586873	0	0	0	0	0	0	0	0	0	0	0	0	0	0	0	0	0	0.000974747	0	0	0	0	0	0	0
1.2.1.79	3.59732	4.40427	4.58803	3.1965	6.91565	11.602	9.29804	19.609	16.4901	4.13929	3.35289	2.66112	5.73176	6.11279	9.44319	4.38625	8.55291	8.78866	3.6979	3.04911	3.01041	6.01078	3.68832	2.27776	3.89678	5.87451	31.4244	8.33523	4.27882	11.484	6.17508	7.0957	30.7067	9.14452	10.9114	2.97723	8.72208	8.53882	14.1254	4.30014	3.48443	8.65093	3.25898	9.91059	15.2003	7.61865	17.7138	5.36185	3.97452
1.2.1.8	0.932488	1.2217	1.05687	1.52924	1.27836	6.13233	1.10059	2.79823	1.1853	1.20892	1.25475	0.550027	1.27764	1.0078	1.83764	1.38365	0.677255	1.5429	1.20932	2.2779	1.27978	1.39683	1.37866	0.777021	0.939114	1.14811	4.93475	0.482071	0.639885	0.619416	1.46712	0.705122	4.11555	1.72131	1.32855	0.890523	2.48306	2.62069	1.33829	2.07388	1.32303	1.04609	1.22352	1.06361	3.98366	1.85562	2.35383	1.34909	0.557377
1.2.1.80	0.0186955	0.223573	0.00320369	0.000911234	0.00715623	0	0	0.0599401	0	0.012079	0.0126824	0.0143192	0.0110476	0.0808394	0.0399	0.00365535	0	0.00121229	0.0902474	0.0186041	0.010036	0.00200713	0.0356784	0.0114997	0.0268662	0.00186759	0	0.009463	0.0138924	0	0.582633	0.000756781	0	0.00788259	0	0.0077561	0	0.0014485	0.240288	0.00599781	0.00716297	0.00619251	0.00666704	0.00572899	0	0.0057032	0.0085876	0	0.00209259
1.2.1.81	0.403493	0.948762	0.386785	0.794929	0.381896	1.19096	1.13209	3.63766	1.16546	0.315939	0.393985	0.238396	2.23227	1.43653	0.653418	0.128902	0.841771	1.04399	0.251119	0.0805768	0.324383	0.766821	0.101322	0.153707	0.571301	0.202406	7.35197	0.144989	0.282481	0.67975	0.414668	0.831414	8.26208	1.04169	2.14463	0.134002	0.766667	0.262902	0.465443	0.589271	0.238671	0.429169	0.912341	0.835294	4.72371	0.936857	0.208776	0.394132	0.565897
1.2.1.82	0.00841057	0.0150887	0.0104913	0.0277858	0.0187363	0.0295116	0.0133034	0.0229475	1.43559	0	0.0458789	0.0258215	0	0.0071747	0	0.651736	0.00258131	0	0.00131752	0	0.0032526	0.0364744	0.0195829	0.00602217	0.0167407	0.0574057	0.00676169	0.0537928	0.00168864	0.00286802	0.0723322	0.0120181	0.00576795	0.00223954	0.0725438	0.00160836	0	0.0193632	0	0.0229846	0.0083602	0.00193675	0	0.0345921	0	0	0	0.0271179	0.0144579
1.2.1.84	1.39639	2.04618	1.30146	1.47955	3.65438	4.20372	3.05222	5.41066	4.7269	1.50265	2.21683	1.15077	0.943294	5.59128	3.46546	2.57422	1.85658	3.50601	1.91834	1.47615	1.35984	2.5185	1.13058	1.66342	1.40121	2.70437	4.84026	2.424	1.06604	2.51555	3.02038	2.97951	6.97292	4.46332	3.04029	1.41748	3.85412	3.59399	1.60257	1.12535	1.72026	1.45226	1.672	4.52964	8.60043	2.40028	1.26539	0.87605	1.80258
1.2.1.85	0.445497	0.657698	0.555814	0.45661	0.86424	0.278373	0.867016	1.11084	0.529474	0.434585	0.457854	0.279167	0.16966	1.03021	1.41212	0.649737	1.68568	2.51274	0.268602	0.4331	0.171906	0.883217	0.390865	0.46612	0.369388	0.871437	0.011963	4.42171	0.442747	0.234046	0.776301	0.526991	1.76509	1.3358	0.585915	0.231889	1.39718	0.662753	0.0811575	0.363349	0.264622	0.728366	0.500672	0.560436	0.252195	0.797809	0.427297	0.748409	0.589153
1.2.1.87	0.858293	0.961253	1.01926	0.92648	1.32355	2.93382	1.37836	2.11395	6.24249	0.844609	1.38415	0.683876	1.01215	1.27377	2.26019	1.5646	1.91019	1.79822	0.928507	0.819779	0.731076	1.13573	1.06817	0.66698	0.467505	1.20327	3.9463	0.954607	0.894715	0.957958	2.00072	2.53627	3.61277	2.34428	1.49194	1.16952	2.5364	3.01381	2.86968	0.957366	0.752392	1.28893	0.975732	1.45625	2.17255	0.732456	0.776816	0.893647	1.02973
1.2.1.88	3.34006	5.3604	3.93871	2.29921	4.64766	7.08101	6.80958	12.0423	16.252	3.38346	3.36528	2.58996	3.19932	6.97225	9.38659	3.31897	6.23785	7.4014	4.07134	2.73735	3.47948	4.62462	3.35397	2.63059	2.85358	4.46803	14.1329	3.02192	3.5557	7.18779	4.96249	6.15093	14.1762	7.32288	8.91443	1.78373	7.56267	7.27379	4.95632	3.31421	3.96658	6.22623	3.08544	7.99874	19.0334	6.31936	2.54899	5.14218	6.23938
1.2.1.9	0.45341	0.901974	1.4084	2.25607	0.614498	2.24749	0.565218	3.18648	0.633931	0.595833	0.38755	0.183222	0.14018	1.16192	0.902671	0.848119	2.77236	0.998067	0.448736	0.684545	0.73367	1.11781	0.816367	0.287668	0.449389	0.861288	1.62692	0.549857	0.945286	0.568789	1.52539	0.424808	2.39194	1.15942	1.60013	0.28196	1.62242	0.136325	0.286278	0.519688	0.545048	0.435578	0.687423	1.40564	1.4582	1.26005	0.394105	1.17901	0.781549
1.2.1.90	0.148167	0.372943	0.306082	0.0244741	0.0573937	0.164285	0.446275	0.238516	0.295248	0.0919594	0.0147143	0.0153289	0.0272586	0.00961393	0.657277	0.00785587	0.00824492	0.0254129	0.0285714	0.00154819	0.0385123	0.109469	0.0662362	0.0343647	0.0408182	0.03575	0.0127093	0.0114571	0.149595	0.0271263	0.303489	0.0635922	0	0	0.0212663	0.0346538	0.130024	0.0310011	0.0151055	0.0111208	0.0434669	0.251963	0.0197369	0	0.00683516	0.110922	0.0320667	0.202808	0.0391138
1.2.1.91	0.757221	0.703185	1.16429	0.472801	1.02533	1.33996	1.6419	3.05583	1.90335	0.851313	0.284279	0.41986	0.107355	0.751182	2.60021	1.06111	1.08452	2.45854	0.559414	0.349646	0.418227	0.83346	0.26494	0.325481	0.385245	1.0542	0.21608	2.30331	0.394848	0.547198	0.980965	1.37914	7.85123	1.22106	3.04135	0.198135	2.92121	2.16886	0.442065	0.295468	0.32026	0.625437	1.35379	1.8844	0.337392	1.65791	0.46463	1.16173	0.936734
1.2.1.92	0	0.000380526	0.00786253	0.00939795	0.000945034	0.0010464	0.00604997	0	0	0	0	0.00115469	0	0	0	0	0	0.00124848	0	0	0	0	0	0.00185651	0	0	0	0	0.00498817	0.0013237	0	0.00312313	0.00392752	0	0	0	0.277801	0	0	0.00704038	0.0014061	0.00660662	0.00421433	0.00459078	0	0	0	0	0.00235077
1.2.1.95	0.528566	0.290297	0.348328	0.547461	0.706906	0.889366	0.672881	5.24972	0.575086	0.31417	0.25279	0.537197	0.218452	0.290857	0.502078	0.32678	1.1892	1.55686	0.220601	0.0650885	0.220326	0.867702	0.258548	0.132779	0.472365	0.836603	0.0356628	0.41931	0.753896	0.178882	0.284107	0.431975	1.62436	0.515713	2.132	0.336835	1.18804	1.54035	0.279618	0.168676	0.460203	0.499185	0.343149	1.74529	1.57031	1.94887	0.194589	0.309998	0.430327
1.2.1.96	0	0	0	0.00873153	0.00184898	0	0	0	0.00212919	0	0	0.0599266	0	0	0	0	0	0	0.00181764	0	0	0	0	0.00985027	0	0	0	0	0	0.000652259	0	0.00152486	0	0.00747005	0	0.00321672	0	0	0	0.00121634	0.188637	0	0	0.00256097	0	0.0128631	0.00297577	0	0.00367562
1.2.1.98	0	0	0	0	0	0	0	0	0	0	0	0	0	0	0	0	0	0	0	0	0	0	0	0	0	0	0	0	0	0	0	0	0	0	0	0	0	0	0	0	0	0	0	0.00106233	0	0	0	0	0
1.2.1.99	0.194916	0.462323	0.21842	0.210298	2.33973	0.139217	1.56357	0.229111	0.128398	0.0106562	0.0927261	0.450585	0.585666	0.522693	0.267016	0.136324	0.0905413	0.243489	0.34412	0.0444588	0.45806	0.207201	0.142392	0.0746288	0.0983899	0.141035	0.172502	0.0885652	0.333252	0.935273	0.0361311	0.334317	0.0968978	0.311304	0.186492	0.0676886	0.204435	0.347872	0.182376	0.111322	0.223601	0.262742	0.10567	0.70385	0.066284	0.344667	0.272035	0.0309063	0.0801843
1.2.3.1	2.48106	1.14043	2.47779	2.78266	0.939952	3.61421	2.52159	7.52422	1.43091	1.34523	0.855822	0.647255	0.851139	1.71255	2.35176	1.47464	3.16141	2.49346	1.09763	1.38416	0.533127	1.551	0.692714	0.489372	0.59941	1.07621	5.55126	1.63916	0.678557	1.06549	1.48745	1.82191	10.6285	3.01491	3.68405	0.872995	2.56032	4.51077	1.58773	1.37278	1.21024	1.48285	0.663079	2.25153	3.98115	1.56848	1.37087	2.35412	1.34499
1.2.3.14	0.206024	0.175897	0.172311	0.169177	0.196718	0.0870182	1.3782	4.74953	0.167938	0.249267	0.296184	0.11355	1.37926	0.1955	1.30008	0.119865	0.726461	0.227811	0.0623913	0.253368	0.464346	0.523145	0.177106	0.135253	0.24637	0.134676	0.811403	0.285695	0.147023	1.04245	0.239619	0.584642	0.418309	0.197558	0.176316	0.0781112	0.109121	0.191268	0.308652	0.232986	0.200945	0.35765	0.0993416	0.403182	0.0184866	1.1691	0.0482541	0.401563	0.403999
1.2.3.15	0.798209	0.687396	0.947839	0.629942	1.44249	1.95409	2.21342	5.77884	2.02249	0.610114	0.558779	0.470839	0.513206	1.34295	2.38621	1.03506	1.55256	1.83399	1.22261	0.857239	0.524546	1.21825	1.42715	0.750469	0.918918	0.794348	4.81916	0.604783	0.49339	0.888914	0.831414	1.34841	7.98672	1.6567	2.66582	0.306456	1.83025	1.93813	0.625922	1.00377	0.535924	0.957361	1.17549	1.34174	9.32189	1.22459	2.2683	0.932348	0.7544
1.2.3.3	0.162132	0.147225	0.220552	0.123669	0.238614	0.384682	0.112641	0.466705	0.40882	0.225876	0.247085	0.0326604	0.122733	0.0761881	0.435649	0.136974	0.124268	1.40247	0.189363	0.123081	0.0844339	0.085897	0.619945	0.0594353	0.0463529	0.174287	0.00255542	0.0901699	0.178585	0.0473943	0.248711	0.0375793	0.0299402	0.320026	0.26659	0.131097	1.00121	0.332921	0.0180659	0.0784568	0.255141	0.361529	0.279453	0.596043	0.00814867	0.169363	0.231028	0.449322	0.322578
1.2.3.7	0	0	0.0114435	0.00108124	0	0.0313921	0.00249438	0.0143107	0.0100466	0.00453181	0	0.0030457	0.00421143	0.00535789	0	0.0133564	0.00599476	0.00863983	0.0012261	0.0708748	0	0.0018341	0.00240201	0.00305328	0.0104928	0.0015948	0.248464	0.00456631	0	0.0229154	0.00382169	0.0030836	0.0120861	0	0.0080731	0.00674029	0.0731592	0.00264725	0.0231539	0.00572218	0.00405528	0.00956909	0	0.00150813	0.491912	0.00519857	0.00500786	0.0173609	0.00882558
1.2.4.1	7.52853	11.6799	10.2044	11.5998	9.00977	14.5084	9.94071	14.7415	30.8755	8.6843	6.38805	6.6179	5.912	9.94215	16.7908	10.9237	13.1737	14.693	10.0044	7.14201	7.93764	8.77994	8.44751	5.97004	6.55129	15.6956	9.36429	9.94575	7.21993	6.52217	14.9957	8.75025	18.2772	14.4812	21.6391	6.36389	12.5268	18.3766	11.8877	11.0089	7.27774	13.6631	12.4289	15.7679	30.0203	11.804	5.80164	12.8681	8.633
1.2.4.2	6.67938	8.74296	8.44821	12.1014	8.90111	18.7254	10.0581	18.0169	13.4579	5.49289	5.79041	6.23388	5.36655	9.66478	12.6115	7.68629	10.8018	13.4978	8.29056	6.36853	6.79103	7.86863	6.79602	5.03439	6.16883	9.65649	21.2451	6.50162	6.50435	5.61129	10.1067	8.88793	25.8393	12.0868	22.0399	5.94372	12.66	13.6306	7.21478	11.0528	6.78841	7.46168	7.40542	8.61675	27.1474	11.6603	9.1591	12.9189	6.71848
1.2.4.4	3.30764	3.4967	3.20244	2.80168	4.39234	14.7292	3.84348	4.92073	4.63015	3.47767	1.88497	2.12212	1.33356	1.57564	6.29818	3.34213	4.28768	4.33384	2.97979	1.42348	1.54985	3.27721	2.86469	1.5849	2.64755	3.3322	4.10055	2.78474	2.41498	1.97014	3.89776	3.14598	3.00628	3.50602	10.1965	1.50476	1.85708	10.2793	2.71178	2.4522	1.58861	3.59923	2.07056	5.77965	6.01328	2.72745	2.09435	3.44848	3.03638
1.2.5.1	0.627625	1.16952	0.507076	0.503103	1.05613	0.782133	0.49462	0.442416	0.479793	1.06008	1.28961	1.10808	1.60079	0.730768	2.10884	1.29563	1.4527	1.78258	0.933826	0.673043	1.19219	0.983371	1.78291	0.774163	1.50172	1.50569	0.806089	0.333282	0.86668	0.284606	1.05981	1.1867	0.632425	1.81658	1.06875	1.47165	1.08682	4.25501	1.8989	3.04259	1.1414	0.530677	0.922972	1.07494	1.17312	1.02151	0.636011	0.791571	0.815744
1.2.5.3	3.32816	4.50061	5.35275	3.19902	4.96195	7.98266	4.97007	4.50628	7.55713	3.37856	4.18459	4.05386	4.279	4.69938	8.22154	5.46963	6.28889	5.41141	4.11167	4.55046	4.09318	3.80514	3.30129	2.89809	3.49183	6.46664	5.0278	5.19494	4.76782	3.85704	6.96784	2.29208	6.48803	6.20914	11.1683	3.00391	4.75746	9.40999	3.26728	7.73476	3.71056	4.57375	5.59648	7.27044	4.0358	6.65218	5.5003	3.50403	4.90867
1.2.7.1	20.5497	24.4013	28.1125	22.1067	21.4985	58.6457	32.1041	61.5238	82.8109	21.0313	18.1083	18.1315	22.5736	30.3791	33.3101	26.169	31.7131	38.4077	20.5313	21.4725	17.6853	23.6436	22.4955	15.6286	20.7258	31.0572	68.9882	29.7812	22.5539	49.967	26.9521	25.2724	87.203	40.1532	42.613	15.4502	41.4598	50.6403	35.607	31.9429	18.9583	23.9749	24.4489	38.8922	61.5518	37.1643	20.7608	42.12	22.9783
1.2.7.10	0	0.00698183	0	0	0	0	0	0	0	0	0.00304778	0	0	0	0	0	0	0	0	0.00412205	0	0	0	0	0	0	0	0	0	0	0	0	0	0	0	0.00170888	0	0	0	0	0	0	0	0.00306368	0	0	0	0	0
1.2.7.11	13.5473	17.0894	15.1084	13.8871	16.9391	17.8977	11.9393	32.5333	32.5132	9.25763	12.0732	9.78383	11.9414	17.6963	24.8508	12.8474	17.1502	18.4976	10.3074	9.50997	9.9291	13.4598	10.6014	8.19794	11.4937	15.7212	17.5484	20.5887	11.4138	22.5114	20.3975	12.4374	35.6594	20.4108	22.9861	10.5558	22.2882	22.3422	16.5098	16.7502	9.96084	16.9324	11.6516	20.702	28.2118	16.0684	11.6897	16.1663	25.1751
1.2.7.12	1.64649	2.29393	2.36456	0.82243	1.90394	4.42231	2.49835	10.7383	1.61399	2.4666	1.09949	1.2089	0.889927	2.69237	5.90281	2.5869	5.29032	4.08008	2.1996	0.787899	1.45884	1.62763	2.09254	0.601185	1.28704	2.75881	15.4422	4.0687	1.35348	2.74136	3.29031	3.38796	21.8441	4.83388	8.24881	0.693562	3.34657	5.52485	4.8013	1.79063	1.32073	1.80233	1.90079	4.73039	11.5179	3.42423	0.944592	5.57842	1.69351
1.2.7.3	17.2029	21.3897	20.4133	16.9802	21.8427	29.5527	16.7593	45.0564	48.6671	11.7299	14.7116	13.665	14.2695	24.4114	30.7972	16.6666	22.0241	26.2011	13.3967	12.3696	12.234	17.1149	13.5414	10.6928	14.326	20.4659	22.5138	23.5857	15.2243	36.3747	26.1794	15.7258	41.4883	28.1189	29.6863	13.6783	29.3686	28.5554	21.7463	19.6901	13.2855	20.7392	13.9179	27.9458	38.2085	23.3526	15.7594	20.3785	29.4251
1.2.7.4	1.89559	1.7436	1.87719	1.46139	3.35893	8.46764	5.39775	8.45267	5.13468	1.43489	1.53814	2.15489	1.62707	3.38362	7.48693	4.0087	3.31592	4.27399	3.39886	1.36941	1.79599	1.90159	2.54867	1.20842	1.90101	3.26156	17.8435	1.0982	1.95539	3.03808	7.07847	3.21622	21.9404	5.52059	7.72735	0.572401	2.27641	5.62244	1.99077	1.76927	0.92896	4.2867	3.22635	3.17702	11.7044	4.94884	0.991688	4.97195	2.85303
1.2.7.5	1.74952	2.46278	2.7755	3.20359	2.24406	5.16043	2.97606	7.58753	5.58352	4.01131	1.83552	1.94049	1.00386	2.35256	3.91806	3.33677	2.94856	3.37093	2.74139	1.93624	3.28117	2.19158	1.93462	2.0204	2.33311	2.78401	4.62222	4.44308	2.07155	1.23492	3.16773	3.23103	7.94351	2.95022	16.0659	1.54409	3.75955	5.97585	2.38094	3.13582	1.76792	4.54365	3.14692	3.36633	8.12896	3.62976	1.54652	4.10516	1.9425
1.2.7.6	0.00675059	0.0660461	0.0845296	0.0224748	0.0207223	0	0.0112138	0.10754	0	0.00505291	0.0303061	0.0647629	0.0344848	0.053335	0.0143835	0.0863656	0.0372762	0.423659	0.0501733	0.255664	0.0175255	0.0112526	0.0277186	0.0123474	0.0265673	0.0103312	0.0441206	0.0079881	0.013548	0.0532838	0.062778	0.035196	0.0740347	0.127403	0.105102	0.0202473	0.0507398	0.0203039	0.00644926	0.002924	0.037277	0.0241648	0.0132189	0.00462872	0	0.0603739	0.033564	0	0.00993981
1.2.7.7	0.427279	0.467645	0.432786	0.0389859	1.11139	0.385304	0.317093	0.0892463	0.407827	0.319434	0.554468	0.746625	1.15268	0.198318	0.42773	0.506025	0.899715	0.473336	0.580494	0.831649	0.215854	0.389504	0.184493	0.227419	0.617953	0.569202	0.322187	0.0846951	0.199899	0.207428	0.264866	0.466104	1.41861	0.860492	0.0470699	0.571761	0.0804941	1.96976	0.717268	0.330425	0.325579	0.434094	0.143917	0.350284	0.208265	1.25641	0.204567	0.408704	0.693151
1.2.7.8	9.43698	9.11972	10.2778	11.9956	10.9826	24.7646	19.4908	23.2792	28.31	8.08555	6.22515	7.69333	6.44679	13.0783	14.9116	10.9601	15.1287	18.7351	7.95734	7.69773	6.5034	11.6874	10.2805	5.82711	7.88356	14.8076	31.9741	18.081	9.31253	20.9366	18.7946	9.71458	38.3448	18.3107	14.4339	6.11956	15.1701	15.7568	17.543	8.412	7.55015	11.2386	9.86826	15.8232	27.8488	16.693	7.61352	12.3564	10.0674
1.2.98.1	0.0322105	0.103801	0.283452	0.0533208	0.024297	0.0993324	0.0846011	0.137154	0.0343982	0.137822	0.323943	0.0285715	0.0380483	0.00978215	0.163486	0.0521674	0.0280123	0.16944	0.0300986	0.0450394	0.0304075	0.0246969	0.0653367	0.0687256	0.0224633	0.0496975	0.187631	0.009581	0.102507	0.0124217	0.0519148	0.076898	0.02865	0.124457	0.0380716	0.0148191	0.146037	0.243006	0.0228235	0.0838734	0.0252946	0.060205	0.0481328	0.0337005	0.491694	0.0964211	0.0326643	0.265138	0.0267281
1.2.99.10	0	0.0339661	0	0.010418	0.00221878	0.0212617	0	0.00691778	0	0.107581	0.0142993	0.0289285	0.0332154	0.0177896	0.0172565	0.0138386	0	0	0.015864	0.002032	0.00420484	0.0307068	0.232066	0.0111736	0.117074	0.00169972	0.00495254	0.0174275	0.0581805	0	0.0290757	0.0178465	0.109686	0.0131205	0	0.0286542	0.00363019	0	0	0.00310975	0.0479094	0.0198262	0.0216814	0.00469512	0.0454501	0.00471299	0	0.0033886	0.111702
1.2.99.7	0.587073	0.153131	0.868573	2.29887	0.215762	11.0505	0.10262	0.0835024	2.56074	0.471882	0.164099	0.373433	0.317047	2.66407	0.26883	1.24676	0.0495544	0.20248	0.180118	0.227223	0.494401	0.398346	0.365191	0.10357	0.415258	0.0893785	0.068024	0.396325	0.188201	4.04593	0.161351	0.107457	0.030813	0.174227	0.216896	0.408026	1.17142	0.24423	0.34863	0.435161	0.238289	0.371895	0.998423	1.77071	0.173311	0.679604	0.139679	0.0470589	1.70766
1.2.99.8	0	0	0	0	0	0	0	0	0	0	0	0	0	0	0	0	0	0	0	0.0028577	0	0	0	0	0	0	0	0	0	0	0	0	0.0344939	0	0	0	0	0	0	0	0	0.00282231	0	0	0	0	0	0	0
1.20.1.1	0.0188269	0.0154251	0.00118567	0.00438616	0.00425265	0.0358962	0.00219899	0.0522397	0.0294775	0.0361257	0.0225269	0.0116027	0.0393706	0.0033224	0.0198625	0.014894	0.165926	0.503136	0.0410582	0.0439234	0.140814	0.043159	0.0241558	0.1167	0.130535	0.26191	0	0	0.0188139	0.00934266	0.0699734	0.0116906	0.736192	0.0945543	0.00591858	0.0455367	0.481747	0.0412988	0.0378497	0.0154888	0.107913	0.0836945	0.0813799	0.0575839	0	0.0526808	0.032916	0.0108653	0.104168
1.20.2.1	0.203396	0.174198	0.434223	0.0983861	0.470956	1.73307	0.111241	0.3692	2.79731	0.0367053	0.0353095	0.0566355	0.0811609	0.544285	0.0679303	0.409826	0.365247	1.199	0.179054	0.0269514	0.0892005	0.139466	0.0198895	0.117682	0.0344679	0.917812	0	3.92561	0.254863	0.0731202	0.127852	0.136814	0.469139	0.963724	0.0125469	0.195437	0.0185322	0.349312	0.0905407	0.215645	0.214339	0.402284	0.365285	0.298752	0.851524	0.759087	0.118811	0.774682	0.397205
1.20.4.1	4.78602	5.56424	5.85527	5.91154	4.02077	7.78252	4.71831	10.261	14.6119	3.01652	3.68737	3.38959	2.62643	6.86977	6.57643	4.94123	5.11852	4.3503	3.32161	5.04945	3.27171	4.47562	5.91848	2.98489	2.85302	6.45062	13.3759	5.26049	7.90589	8.16148	7.09685	3.30213	17.7316	7.36916	14.4594	2.55838	5.02081	4.78811	5.5118	6.79932	2.89772	3.91488	3.35499	6.20114	6.97444	7.55966	6.56374	5.67353	3.73104
1.20.4.3	0.0368585	0.0275137	0.0132879	0	0.0203456	0.00445858	0.00321644	0.0778145	0	0.0385438	0.00672039	0.0314778	0.00206935	0.165615	0.0230947	0.00760425	0.114783	0.389706	0.00922264	0.000954717	0.0403793	0.0325754	0.00157286	0.00841569	0.0463443	0.00218935	0.0718232	0.0193036	0.0104485	0.00403825	0	0.0035693	0	0.00461905	0	0.00165598	0.0129543	0.00630179	0	0.00623149	0.0023486	0.00598864	0.00406527	0.0157737	0.114981	0	0.0202076	0.0134182	0.00425992
1.20.9.1	0.203396	0.174198	0.434223	0.0983861	0.470956	1.73307	0.111241	0.3692	2.79731	0.0367053	0.0353095	0.0566355	0.0811609	0.544285	0.0679303	0.409826	0.365247	1.199	0.179054	0.0269514	0.0892005	0.139466	0.0198895	0.117682	0.0344679	0.917812	0	3.92561	0.254863	0.0731202	0.127852	0.136814	0.469139	0.963724	0.0125469	0.195437	0.0185322	0.349312	0.0905407	0.215645	0.214339	0.402284	0.365285	0.298752	0.851524	0.759087	0.118811	0.774682	0.397205
1.21.1.1	0.19648	0.527205	0.11683	0.323148	0.149795	0.0789048	0.216289	0.175222	0.0310546	0.259999	0.0531383	0.0256597	0.0275363	0.720204	0.610949	0.12872	0.158555	0.267301	0.239348	0.025758	0.122652	0.344666	0.136754	0.038492	0.12257	0.017165	0.0450026	0.0168375	0.0566918	0.0767843	0.0585993	0.0728656	0.141106	0.0918138	0.193349	0.0639376	0.0716176	0.151285	0.00977961	0.0924537	0.0292378	0.117001	0.102831	0.238768	0.314527	0.180912	0.0972192	0.27604	0.151441
1.21.4.1	0.433891	0.538257	0.653452	0.679073	0.551626	1.02555	0.674369	1.0046	0.636849	0.405046	0.263001	0.164005	0.255423	0.396636	0.875442	0.435672	1.26222	1.35486	0.682007	0.546653	0.481332	0.679078	0.259869	0.627122	0.457584	1.11002	1.45722	0.635284	0.371546	2.32187	0.509363	0.839547	1.50477	1.70043	1.21692	0.414248	0.388265	0.958238	0.261076	0.526728	0.463683	1.45301	0.541433	1.33658	0.743524	0.591999	0.741471	1.27518	0.768273
1.21.4.2	2.77624	2.50734	4.74129	5.65912	3.2159	5.16814	4.90426	4.36069	12.7683	2.93515	2.14927	2.574	2.71022	3.00341	5.42466	2.36636	3.92529	8.21219	2.43124	2.58926	2.03114	2.84896	1.95733	2.24433	3.22183	2.65441	3.74053	3.41578	3.43468	11.0291	3.90123	2.8476	5.75882	4.97983	11.2763	2.3502	4.7154	9.34014	2.63912	3.22908	3.14372	3.0127	2.232	5.83363	15.273	6.5004	3.05861	3.35395	2.94809
1.21.4.3	1.60939	1.47979	2.4673	2.13433	1.73824	3.54309	2.89414	2.12197	0.611551	1.32712	1.11178	1.42877	1.80436	2.30814	2.49447	1.63764	2.86051	3.56949	1.41071	1.11904	0.94326	1.51809	1.19633	1.79775	2.30625	1.59251	1.06563	2.77152	2.44388	1.03808	2.58613	1.64366	2.08657	3.395	7.45872	1.47118	1.29166	3.32163	1.16029	2.48271	1.63584	2.09181	1.30044	1.68382	1.68128	4.5378	1.10777	1.92408	1.80483
1.21.4.4	2.41663	1.90657	3.42393	3.22954	3.23067	4.98139	3.96134	6.83934	0.960533	1.47184	1.55581	1.4528	1.87459	2.90749	6.73289	2.11478	3.18996	5.20585	2.60613	1.01675	1.22396	3.04741	1.55229	1.7522	2.69029	2.35738	9.3905	1.77796	2.91558	1.58743	2.67714	3.57401	1.55811	6.03685	7.91545	1.6731	2.38606	4.51157	2.19267	2.8548	2.38645	3.14093	2.56854	2.43782	2.24458	6.80969	1.63629	2.77755	2.08045
1.21.98.1	0.290677	0.237338	0.345598	0.13776	0.481269	0.425006	0.445039	1.04647	0.18606	0.167753	0.359047	0.189648	0.324373	0.723543	0.0775439	0.534856	0.366954	1.43569	0.238213	0.461793	0.0980167	0.138475	0.100327	0.196626	0.341779	0.826076	0.611967	5.93439	0.512898	0.119632	0.613683	0.157896	0.573987	0.69674	0.102948	0.274463	0.0869009	0.269728	0.661604	0.289069	0.230173	0.56364	0.224491	0.287616	0.143891	0.324777	0.131387	0.723354	0.074586
1.21.98.2	0.00260064	0.00622077	0	0	0	0	0	0	0.00593019	0	0.00269006	0	0	0	0	0	0	0.00170082	0	0	0	0	0	0	0	0.0184101	0	0	0	0	0.0013159	0	0	0	0	0	0	0	0	0	0	0	0	0	0	0	0	0	0.0012773
1.21.98.3	1.59362	0.858787	1.12699	0.698889	1.24296	1.10568	2.13949	4.72674	11.4122	1.24408	1.0168	1.46042	1.28518	1.01266	1.76519	2.52884	2.18877	2.60629	0.811678	1.44661	1.68088	1.78505	1.30678	0.830019	0.603536	2.86144	5.29045	1.23429	0.995473	9.28367	2.19446	1.33389	6.22808	2.67678	1.26071	0.676415	2.40532	1.8915	2.26763	0.85499	1.21201	1.24679	1.11921	4.68335	3.26863	2.50896	1.36673	3.89222	0.946592
1.21.99.3	0.15231	0.175439	0.0249349	0.0358101	0.410158	0.0581132	0.145768	0.00131368	0.347168	0.168526	0.118782	0.0220729	0.0338501	0.131306	0.590101	0.0330519	0.0988201	0.26266	0.116485	0.0350923	0.0149202	0.189051	0.211789	0.0137819	0.101251	0.314888	0	0.0424419	0.182796	0.0272126	0.109534	0.104007	0	0.521621	0.685694	0.0917823	0.553107	0.431219	0.0149337	0.0350162	0.0988806	0.114128	0.0279149	0.0725893	0	0.32433	0.0629128	0.0301341	0.229777
1.21.99.4	0.20489	0.675798	0.408738	0.239247	0.372165	0.545069	0.335122	0.541082	0.0817925	0.119139	0.132061	0.0720815	0.574202	0.461679	0.276924	0.220097	0.79625	0.599405	0.220886	0.160012	0.216335	0.041198	0.203839	0.10744	0.119598	0.142811	0.540845	0.9741	0.172986	1.91587	0.64201	0.234224	1.48661	0.195584	0.145253	0.080037	0.231852	0.228837	0.135778	0.0375687	0.227295	0.199626	0.200364	0.642965	0.263555	0.2255	0.119509	0.464475	0.562411
1.21.99.5	0	0.00351297	0.0027965	0.00518179	0.0032049	0	0	0.00261338	0.0250771	0.00868304	0.0196317	0.00411671	0.00176523	0	0	0	0.000789678	0	0.00551745	0.0398788	0.00192588	0.00107854	0	0.0104755	0.0914203	0.00535796	0.00633202	0.00220646	0.00414385	0.00538114	0	0.00686751	0	0.00236478	0	0.0015872	0.0550496	0.00855778	0	0.00859825	0.0465848	0.00526873	0	0.000882113	0.00909733	0	0.00176785	0.00545084	0.00380471
1.23.1.1	0.0012519	0.349334	0.0402288	0.151843	0.0974001	0	0.0762427	0.00388513	0.0551539	0.0761391	0.106424	0.0185698	0.0683878	0.186584	0.0979589	0.0775243	0.09702	0.135387	0.133107	0.0592698	0.044092	0.127337	0.0269196	0.0185498	0.0642936	0.144049	0	0.00207667	0.0484541	0.0188963	0.0978802	0.0560357	0.0634664	0.0823547	0.138333	0.0738893	0.0138992	0.131846	0	0.0342312	0.0960175	0.150442	0.0650985	0.065485	0.087957	0.0794544	0.302007	0.177534	0.174072
1.23.1.2	0.0012519	0.349334	0.0402288	0.151843	0.0974001	0	0.0762427	0.00388513	0.0551539	0.0761391	0.106424	0.0185698	0.0683878	0.186584	0.0979589	0.0775243	0.09702	0.135387	0.133107	0.0592698	0.044092	0.127337	0.0269196	0.0185498	0.0642936	0.144049	0	0.00207667	0.0484541	0.0188963	0.0978802	0.0560357	0.0634664	0.0823547	0.138333	0.0738893	0.0138992	0.131846	0	0.0342312	0.0960175	0.150442	0.0650985	0.065485	0.087957	0.0794544	0.302007	0.177534	0.174072
1.23.1.3	0.0012519	0.349334	0.0402288	0.151843	0.0974001	0	0.0762427	0.00388513	0.0551539	0.0761391	0.106424	0.0185698	0.0683878	0.186584	0.0979589	0.0775243	0.09702	0.135387	0.133107	0.0592698	0.044092	0.127337	0.0269196	0.0185498	0.0642936	0.144049	0	0.00207667	0.0484541	0.0188963	0.0978802	0.0560357	0.0634664	0.0823547	0.138333	0.0738893	0.0138992	0.131846	0	0.0342312	0.0960175	0.150442	0.0650985	0.065485	0.087957	0.0794544	0.302007	0.177534	0.174072
1.23.1.4	0.0012519	0.349334	0.0402288	0.151843	0.0974001	0	0.0762427	0.00388513	0.0551539	0.0761391	0.106424	0.0185698	0.0683878	0.186584	0.0979589	0.0775243	0.09702	0.135387	0.133107	0.0592698	0.044092	0.127337	0.0269196	0.0185498	0.0642936	0.144049	0	0.00207667	0.0484541	0.0188963	0.0978802	0.0560357	0.0634664	0.0823547	0.138333	0.0738893	0.0138992	0.131846	0	0.0342312	0.0960175	0.150442	0.0650985	0.065485	0.087957	0.0794544	0.302007	0.177534	0.174072
1.23.5.1	0.262657	0.315368	0.192413	0.10556	0.221672	0.250924	0.270673	1.02732	0.707522	0.20334	0.493641	0.112752	0.628151	0.32086	0.524805	0.145907	0.548589	0.273046	0.0784274	0.139086	0.244646	0.253988	0.24405	0.19483	0.172151	0.161186	0.591863	0.0748309	0.194711	0.165933	0.391395	0.394712	1.43248	0.402484	2.14211	0.448489	0.416121	0.836956	0.17146	0.314384	0.232567	0.284448	0.166534	0.368021	0.84008	0.311705	0.234551	0.48259	0.204469
1.3.1.1	1.23527	2.10176	1.13132	0.627582	1.75119	7.63634	4.47892	14.093	11.718	0.814039	0.657439	1.16796	0.806677	2.95583	3.12799	1.00095	3.26057	3.88813	0.895623	0.52005	0.889522	1.9721	1.12715	0.659255	0.685714	2.2464	18.9408	1.58358	1.20469	6.41739	2.32212	4.01064	25.2703	3.48347	6.28019	0.699208	3.06466	1.15726	3.11597	3.1372	0.995521	1.60728	0.739276	4.30324	13.7664	3.22502	0.467014	2.05085	2.29905
1.3.1.10	5.79764	4.19051	4.44986	3.63292	6.93877	8.51473	3.70232	9.09239	7.76986	3.05574	3.27657	5.08575	3.72306	3.88817	7.022	3.66166	6.4783	8.80612	4.07707	3.50571	2.68784	3.14839	2.83837	2.01644	2.65171	4.23449	11.0675	9.78485	2.79467	5.21677	7.05805	4.60479	11.6202	8.03126	9.47247	2.55795	8.19554	10.6757	6.66825	3.0862	3.32988	3.87563	3.59662	5.6565	10.8259	6.13306	3.30029	7.01524	5.81516
1.3.1.100	0	0	0	0	0	0	0	0	0	0	0	0	0	0	0	0	0	0	0	0	0	0	0	0	0	0	0	0	0	0	0	0	0	0	0	0	0	0	0	0	0	0	0	0	0	0	0	0	0
1.3.1.101	0.0406419	0.219668	0.190275	0.0491386	0.180584	0.160645	0.309686	0.7795	3.94984	0.171348	0.169865	0.27645	0.160438	0.201152	0.24742	0.273369	1.81863	0.152595	0.180108	0.321772	0.0916559	0.235693	0.250633	0.102937	0.12301	0.256308	0.298306	0.195525	0.152561	4.01337	0.363957	0.581637	0.552623	0.420761	0.0651551	0.121584	1.05496	1.13824	0.442065	0.20308	0.114847	0.101316	0.0742996	2.46412	0.324865	0.112379	0.0556904	0.491275	0.0727923
1.3.1.104	0	0	0	0.00178167	0	0	0	0	0	0	0.00124964	0	0	0	0	0.27868	0	0.00572671	0	0	0	0	0.0795126	0.0116723	0.0131107	0	0	0	0.0193361	0.00251312	0.0110521	0.00178465	0.00998007	0	0	0	0	0.00790013	0	0	0.00275617	0	0.00428886	0	0	0	0	0	0.00402892
1.3.1.105	0.0842925	0.153677	0.225822	0.0211896	0.061886	0.0512434	0.00147694	0.050339	0.0614784	0.0619289	1.05696	0.181978	0.689941	0.0214232	0.0183984	0.11904	0.0964851	0.0259738	0.241854	0.260444	0.061227	0.0974841	0.454357	0.21501	0.445797	0.0753331	0.0200137	0.239737	0.2692	0.0527563	0.186346	0.0440684	0.0955127	0.150027	0.324293	0.407037	1.20565	0.384068	0.554253	2.33664	0.198963	0.15215	0.0961911	0.0526991	0.264406	0.0529283	0.127688	0.176762	0.0864485
1.3.1.106	1.10513	0.60138	0.399354	0.861538	1.14367	0.88148	0.908469	0.769746	4.35804	1.31314	1.13088	0.684289	0.92311	0.608361	1.75833	0.343939	1.84726	1.17874	0.809957	1.14178	0.747858	0.749749	0.375091	0.585922	0.908788	0.784954	0.551655	0.534648	0.577039	1.13332	2.05119	1.85783	1.63165	0.821963	0.574838	0.535393	2.84336	2.63187	1.08765	0.38764	0.796119	0.932973	0.700446	1.74309	1.31732	1.07511	0.431204	0.752198	1.17195
1.3.1.108	2.3639	4.07646	3.78534	3.89572	3.75478	8.88751	4.79228	8.25495	5.5769	2.19946	2.66425	2.61811	2.89914	3.47351	4.42054	3.16466	3.88157	5.60285	3.03365	3.85281	3.22934	4.02156	3.42796	2.01712	2.8356	5.6768	5.39382	4.73391	2.54668	6.86846	5.04612	3.51324	5.0762	6.46969	3.34106	2.48778	4.03803	6.38033	7.83463	2.22046	2.45788	3.23358	2.5697	3.73187	14.8855	3.86185	3.16669	3.93262	2.38433
1.3.1.111	0.46844	0.420878	0.334322	0.369954	0.283106	0.530693	0.679883	0.630733	3.04037	0.579146	0.45671	0.922327	0.298714	1.29651	0.977186	0.404255	2.47135	0.687142	0.485923	0.525494	0.284779	0.365159	0.319558	0.218374	0.467697	0.603385	0.501202	0.485964	0.452879	4.08691	0.189132	0.599308	0.381311	0.473376	0.856167	0.496602	1.62504	1.33332	0.178266	1.87883	0.429294	0.32001	0.510876	2.24594	1.99504	0.543384	0.452135	0.158647	0.28214
1.3.1.12	7.63378	8.3569	8.70769	6.63201	8.00956	19.7125	10.7562	19.2933	15.4887	6.56674	4.5316	5.37263	4.79497	13.6177	13.5284	8.96576	11.1917	18.2854	6.8918	3.70347	5.84612	10.3058	5.92271	3.99091	5.38756	11.2251	26.8141	12.1913	6.05991	19.8804	7.62055	7.37294	25.5223	14.2684	14.7148	5.93356	12.694	11.8862	13.6694	12.0664	4.95939	8.96253	9.77438	20.3325	16.8347	14.8096	6.60349	9.32119	8.48822
1.3.1.13	0.0917762	0.0998853	0.0148268	0.08467	0.0651525	0.233196	0.19012	0.031109	0.239021	0.0391352	0.516988	0.0295087	0.165575	0.057263	0.186636	0.0315073	0.203312	0.112806	0.143115	0.219333	0.176678	0.0872062	0.128829	0.0509659	0.0743807	0.0959535	0	0	0.17373	0.04679	0.206567	0.042312	0	0.0901268	0	0.051531	0.0261076	0.113873	0.339511	0.0222176	0.0735657	0.147537	0.0797674	0.143974	0	0.0438832	0.114558	0.341695	0.281148
1.3.1.14	7.58356	9.33589	9.76398	8.88391	10.3045	21.3797	9.22689	24.6354	24.6579	8.45937	4.48051	6.83372	7.3262	12.9552	15.4999	8.56724	13.8203	15.8015	5.66946	5.02929	5.00373	8.08353	5.6044	3.93771	5.85869	10.306	31.1188	10.227	7.50044	25.366	12.188	10.1679	33.7358	14.0013	25.0665	4.93044	12.2463	18.2777	8.78513	5.84248	6.38991	7.90494	6.82676	15.5086	36.1863	15.228	5.66791	10.6466	8.70571
1.3.1.19	0	0	0	0	0	0	0	0	0	0	0	0	0	0	0	0	0	0	0	0	0	0	0	0	0	0	0	0	0	0	0	0	0	0	0	0	0	0	0	0	0	0	0	0	0	0	0	0	0
1.3.1.2	2.13034	1.33973	1.24876	0.862918	1.31118	4.83332	2.85918	5.36395	2.57775	0.896121	0.803074	0.760677	0.729946	2.87774	1.62321	1.14201	1.41149	2.69178	0.791474	0.781352	0.977139	1.31194	0.528161	0.722503	0.376892	1.23424	6.21054	4.69871	0.941864	1.12751	1.71166	2.02611	10.5903	2.41839	7.21535	0.580401	1.40689	2.14695	1.02452	0.861605	0.564153	1.20181	0.768289	3.12334	7.05867	2.46855	1.91075	1.60526	1.28716
1.3.1.20	0.305243	0.183336	0.173664	0.0950267	0.246058	0.181255	0.401792	0.122913	0.0284208	0.294368	0.27007	0.160011	0.131996	0.191925	0.0372848	0.0817597	0.425755	0.155046	0.193815	0.0954523	0.245438	0.209543	0.332865	0.122315	0.0757174	0.411317	0.0777029	0.0629608	0.081166	3.46658	0.286011	0.0488688	1.18158	0.271883	0.177494	0.114855	0.248983	0.350761	0.080021	0.10663	0.242074	0.151653	0.368523	0.62022	0.0557759	0.173048	0.230468	1.02156	0.28146
1.3.1.21	0.349592	0.513457	0.468782	0.432598	0.495602	0.398877	0.392996	0.351702	0.110355	0.653201	0.452813	0.187935	0.521668	0.796493	0.893711	0.717938	1.88774	1.01987	0.591663	0.291459	0.356946	0.518785	0.402221	0.308063	0.352818	0.675137	0.517213	0.514235	0.651522	0.227303	0.749402	1.60458	0.845783	0.817661	0.220154	0.155508	1.01414	5.76565	0.247834	0.379779	0.537422	0.837448	0.504324	0.804316	0.93531	0.804789	0.359138	1.03901	0.521402
1.3.1.22	1.64167	1.10448	1.17892	1.17768	1.42074	3.52163	1.59938	3.98771	2.89267	1.06989	1.5618	0.653804	1.66889	1.08836	2.07516	0.881429	4.69641	2.0982	1.47798	2.051	2.03327	1.35707	1.07663	1.00513	0.846156	1.11697	1.68258	2.1689	0.933454	1.34955	2.42733	2.29421	2.55647	2.68321	3.31761	1.23864	4.98492	4.64084	8.88827	1.29975	1.31636	1.68256	1.17137	2.02488	4.85717	1.10951	2.08428	2.66944	1.63515
1.3.1.24	0.604088	0.557973	0.961953	1.11998	0.320907	0.058735	0.337507	0.565818	0.311903	0.511661	0.0897785	0.530766	0.40597	1.59832	0.228497	1.17795	0.313298	0.281088	0.189169	0.0710941	0.0931913	0.789707	0.311779	0.154002	0.421472	1.01385	0.225262	0.305707	0.209653	0.214526	0.467066	0.412655	0.415103	1.01681	0.796107	0.125992	0.331864	0.323689	0.117765	0.73081	0.191683	0.42383	1.32657	0.529476	0.111138	0.817252	0.212324	0.398847	1.14682
1.3.1.25	0.34069	0.445839	0.468925	0.214167	0.5401	0.800983	0.585698	1.03533	0.3751	0.0803781	0.0469664	0.384561	0.0350005	0.45823	0.662212	0.189757	0.387681	0.416385	0.123659	0.00438008	0.174062	0.534663	0.176854	0.13146	0.153006	0.194159	1.61478	0	0.229006	0.256549	0.448111	0.342376	2.81582	0.474915	0.655531	0.415126	0.319349	0.154806	0.149668	0.275108	0.312165	0.355713	0.0979594	0.321449	0.722252	0.559713	0.172551	0.232324	0.147915
1.3.1.28	0.0348527	0.0211551	0.197743	0.00445417	0.0243791	0	0.0602152	0	0	0.0742537	0.0130878	0.0203214	0.211927	0	0.155742	0	0.114818	0.0214865	0.086155	0.0240485	0.0594563	0.00742868	0.0253015	0.0524235	0.0377861	0.0196691	0	0.00278463	0.0213469	0.00492072	0.0116961	0.0300736	0.0089555	0.000979799	0.126166	0.0247761	0.0526875	0	0	0.0101202	0.0913457	0.0148761	0.0383219	0.0110311	0	0.20662	0.0788675	0.342149	0.0288411
1.3.1.29	0	0.0108477	0	0.102881	0.00621805	0	0	0	0	0.0487199	0.010102	0.00590731	0.00700142	0	0.00139047	0.00528384	0	0	0.0105778	0.0195201	0.00728626	0.00174759	0.110995	0.0156691	0.0174453	0.0010562	0	0	0	0.00290639	0	0.00512804	0	0	0	0.0320138	0	0	0	0.0290064	0.00308222	0.00289239	0.037929	0	0	0.00432262	0.0104687	0	0
1.3.1.3	0.654309	1.14282	0.91858	0.256614	0.611053	2.33129	1.27665	0.639706	6.33896	0.354441	0.238819	0.902887	0.738706	0.830945	0.709543	0.651883	0.881102	2.32235	0.376859	0.292711	0.653249	0.513606	0.46005	0.377068	0.604475	0.413675	3.38892	0.218074	0.597402	9.76096	0.44676	0.909284	3.43961	1.52424	1.7481	0.593405	2.16873	2.07474	0.210592	0.349413	1.10214	0.642269	0.154406	4.03865	3.08554	1.66545	1.91337	0.53262	0.635468
1.3.1.31	3.16283	4.20588	4.93269	2.23598	5.25657	6.86117	2.83541	4.16827	7.30164	2.23426	2.75084	2.4227	1.70735	3.11905	5.77097	2.84324	3.8462	4.65813	2.77466	3.33942	2.80163	3.72236	3.01619	2.14835	3.13906	4.38963	9.74116	2.65868	4.21418	8.35784	6.57036	3.77041	4.97607	6.6744	6.39032	2.93902	4.46492	4.21661	2.25294	6.98819	2.76223	4.69716	2.41721	12.0364	8.37625	7.49578	3.70141	4.25757	3.04513
1.3.1.32	0	0.0116088	0.0114016	0	0	0.0558688	0	0	0	0	0	0	0	0.00885693	0	0.00367632	0	0	0	0	0	0	0	0	0	0.0110447	0	0.652062	0	0	0	0	0	0.104691	0	0	0	0.00437879	0	0	0.00804433	0	0	0	0	0.0200421	0	0	0
1.3.1.33	0.230322	0.0385986	0.44532	0.0425016	0.12358	0.111798	0.372582	0.00680597	0.0567153	0.126206	0.0677619	0.110013	0.126065	0.172689	0.22718	0.172298	0.138185	0.316769	0.12076	0.0744486	0.131848	0.125388	0.101216	0.108932	0.0386872	0.417088	0	0.147467	0.13833	0.0126039	0.0667117	0.0423176	1.06037	0.254829	0.0525068	0.11486	0.243977	0.0956174	0.153183	0.0882295	0.107526	0.0726919	0.0645023	0.0627913	0.0684732	1.32465	0.569103	0.171474	0.352853
1.3.1.34	2.62409	2.92894	3.93418	2.22447	3.40971	5.70004	3.30368	4.02173	3.94119	1.98699	1.63995	1.56143	3.69746	3.71157	3.43656	2.13752	5.87075	4.72787	2.05398	1.56507	1.8481	2.19686	2.76139	1.78385	2.10377	2.42497	17.7241	3.55487	2.2481	1.39031	2.2628	2.33518	5.84811	5.24441	6.74712	1.88674	2.6508	5.61461	3.25876	1.94295	2.11494	3.98747	2.888	4.4531	11.5543	4.07426	3.04468	3.80521	2.44993
1.3.1.38	0.530004	0.413979	0.516334	0.65821	0.665338	0.147255	0.335976	2.35087	0.382198	0.285282	0.415276	0.400598	0.229592	0.311422	0.689589	0.822483	0.847749	1.13741	0.368728	0.158077	0.337784	0.489601	0.375498	0.428073	0.225401	0.398517	0.1538	0.0583945	0.203054	0.238247	0.70618	0.663889	1.27954	0.6825	1.19766	0.463398	1.66826	1.92145	0.217781	0.704709	0.285953	0.276293	0.275375	1.15124	5.27904	0.68068	0.439446	0.627274	0.251097
1.3.1.42	0.506917	1.12532	0.757018	0.342746	0.276717	0.945508	0.975598	4.2251	0.54542	0.232106	0.279647	0.159687	0.166996	0.536639	1.42924	0.369862	0.340581	0.640731	0.187222	0.0823895	0.320456	0.688727	0.384412	0.54552	0.333673	1.15162	4.67436	0.379995	0.630737	0.141617	0.266469	0.545413	0.912608	1.23945	0.652033	0.82567	0.519466	1.53773	0.305758	0.502348	0.254326	0.572948	0.12729	0.395746	4.96645	0.910512	0.517841	0.499297	0.213356
1.3.1.43	0.662561	0.290595	0.202659	0.154216	0.144029	2.19129	0.33021	0.711888	0.0108825	0.221379	0.162653	0.173666	0.111395	0.343738	0.434903	0.178812	0.456111	0.612704	0.124691	0.208361	0.205005	0.158067	0.156025	0.371479	0.186624	0.171301	0.120399	0.234026	0.263595	0.15096	0.343071	0.21854	0.383853	0.939067	0.305003	0.254824	1.48152	1.82312	1.35404	0.102316	0.178127	0.49398	0.597242	9.30213	0.354552	0.42635	0.146279	0.13449	0.244331
1.3.1.44	0.693658	0.730715	1.03357	0.667458	1.96214	1.66243	1.27526	0.620461	4.36046	0.80422	0.662457	0.637248	1.73607	0.511204	1.35838	1.0623	0.773052	1.82688	1.07215	0.980836	1.12065	1.02664	0.778021	0.705629	0.628992	1.03453	1.18529	1.98593	1.08024	5.94681	0.776616	0.539935	0.684811	1.80003	0.964526	0.480952	1.3992	1.0871	1.99542	0.645288	0.785308	0.775217	1.03702	2.78056	19.5343	0.749785	0.608587	0.721555	0.389222
1.3.1.45	0.0253355	0.0295597	0.225516	0.101786	0.00722471	0.00770395	0.0882442	0	0.178284	0.00913388	0.0968137	0.00486977	0.0118277	0.0124401	0.006805	0.0017473	0.00314173	0.0550687	0.0294909	0.0310154	0.0234476	0.148776	0.0214774	0.00254695	0.00300222	0.252964	0	0	0.14068	0	0.157844	0.0525737	0.00303576	0.134527	0.166684	0.0138033	0.0537567	0.0950097	0.135329	0.0246803	0.00483985	0.405591	0	0.0265013	0.0252609	0.00207562	0	0.00311606	0.00158983
1.3.1.48	0.867313	1.09404	0.827308	0.858892	0.393442	0.615922	0.696993	0.714362	0.223975	0.5766	0.493846	0.550027	0.134865	1.80932	0.446386	0.909638	0.705344	0.804056	0.178048	0.25967	0.492876	0.574258	0.301854	0.287533	0.423236	0.841961	1.23122	1.37268	0.243009	0.558219	0.851629	0.574052	0.829655	1.11832	0.971548	0.354908	0.920925	0.329633	1.86796	1.21365	0.390586	0.388969	1.12072	0.547754	0.530673	0.767113	0.34139	0.709627	0.861985
1.3.1.54	1.10513	0.60138	0.399354	0.861538	1.14367	0.88148	0.908469	0.769746	4.35804	1.31314	1.13088	0.684289	0.92311	0.608361	1.75833	0.343939	1.84726	1.17874	0.809957	1.14178	0.747858	0.749749	0.375091	0.585922	0.908788	0.784954	0.551655	0.534648	0.577039	1.13332	2.05119	1.85783	1.63165	0.821963	0.574838	0.535393	2.84336	2.63187	1.08765	0.38764	0.796119	0.932973	0.700446	1.74309	1.31732	1.07511	0.431204	0.752198	1.17195
1.3.1.56	0	0	0	0	0	0	0	0	0.00146678	0.0510209	0.0075503	0.00761424	0.0128326	0.000782236	0.00170355	0	0	0	0.0122503	0	0.00290487	0.0489266	0.000467337	0.0734973	0.0158011	0.106523	0	0	0.332713	0	0.088165	0.0611411	0	0.041402	0	0.00287282	0	0	0	0.00958091	0.00979177	0.00686783	0.00188357	0.0166748	0	0.0242695	0.0923874	0.00420623	0.00628457
1.3.1.6	0.0463896	0.0685443	0.0921826	0.0349533	0.0284537	0.107294	0.0236091	0	0.355575	0.0371503	0.0339453	0.0469963	0.00537503	0.00243923	0.318261	0.0839473	0.0434578	0.333117	0.0220322	0.0139208	0.0336388	0.0407597	0.0397086	0.0109089	0.0365135	0.0424929	0	0.00205307	0.0399609	0.0244309	0.363054	0.0372291	0.013642	0.201419	0.0484386	0.0182951	0.0276989	0.061636	0.00574882	0.00931727	0.026665	0.139249	0.0567308	0.0115434	0	0.117111	0.0405221	0.379833	0.00630495
1.3.1.60	0	0.0108477	0	0.102881	0.00621805	0	0	0	0	0.0487199	0.010102	0.00590731	0.00700142	0	0.00139047	0.00528384	0	0	0.0105778	0.0195201	0.00728626	0.00174759	0.110995	0.0156691	0.0174453	0.0010562	0	0	0	0.00290639	0	0.00512804	0	0	0	0.0320138	0	0	0	0.0290064	0.00308222	0.00289239	0.037929	0	0	0.00432262	0.0104687	0	0
1.3.1.64	0	0	0	0	0	0	0	0	0	0	0	0	0	0	0	0	0	0	0	0	0	0	0	0	0	0	0	0	0	0	0	0	0	0	0	0	0	0	0	0	0	0	0	0	0	0	0	0	0
1.3.1.70	0.232148	0.291648	2.66146	0.135713	0.366207	1.173	1.03171	0.468955	2.46901	0.324809	0.83102	0.856036	0.365409	24.8934	0.402536	0.486756	1.3867	1.03432	0.317856	0.566334	0.251119	0.505525	0.672935	0.394878	0.458562	0.385262	0.634536	0.428608	0.68945	1.19187	0.291471	1.36114	0.854587	1.47595	0.0696162	0.239931	1.19684	0.398103	1.77129	0.318099	0.598134	0.468955	0.235684	2.74144	4.08195	0.519115	0.131387	0.423721	1.12298
1.3.1.71	0.659275	0.24593	0.322208	0.366296	0.392997	1.59808	0.765337	1.83862	0.533796	0.280381	0.175617	0.0621356	0.0163499	0.498419	0.907929	0.435567	0.735352	0.43428	0.266817	0.072165	0.065924	0.392797	0.165754	0.0436281	0.149475	0.297199	2.69909	0.176163	0.186967	0.171621	0.280132	0.506806	5.38267	0.588307	0.464932	0.0846028	0.190278	1.3557	0.294155	0.237432	0.128821	0.184221	0.0971735	0.429361	2.91168	0.494959	0.435168	0.14571	0.565537
1.3.1.72	0.949302	2.29431	1.21545	2.3848	1.27718	2.02614	1.74674	3.14889	3.13791	0.523605	0.434445	0.371129	1.26008	1.68272	1.73784	1.1106	1.49351	2.692	0.862814	0.674024	0.712951	1.23355	1.00696	0.263161	0.79979	1.03491	6.1275	4.61589	1.50919	0.982082	1.14701	0.850571	7.78799	2.18936	3.41193	0.543255	2.13437	1.34543	2.31357	1.53867	0.686209	1.44116	0.903154	1.64023	3.8317	1.62879	0.922283	1.91741	1.211
1.3.1.74	0.449862	0.755852	0.626691	0.755787	0.206373	0.398421	0.292937	0.0511356	0.20762	0.440282	0.168277	0.409072	0.0484876	1.30574	0.323988	0.717351	0.579743	0.297599	0.0835146	0.0606761	0.2301	0.473774	0.144191	0.153078	0.224141	0.546931	0.404842	0.166204	0.174708	0.19491	0.187606	0.387223	0.266825	0.809564	1.00867	0.129187	0.555171	0.163364	0.29726	0.493318	0.155573	0.310709	1.02935	0.472272	0.495111	0.555257	0.280371	0.375953	0.712025
1.3.1.75	0.037979	0.0115371	0.0756192	0.0895457	0.178324	0.927689	0	0	0.00946307	0.0152993	0.0139845	0.000345848	0.00722621	0.024939	0.00518433	0.0141112	0.00131613	0	0.082025	0.00415431	0.055	0.0154514	0.0142362	0.01308	0.000990775	0.0014549	0	0	0.00655461	0.00919877	0.00151888	0.0752602	0	0.00125238	0.0110261	0.0201309	0.00205545	0.0111801	0	0.56966	0.0187939	0.0384866	0.0114979	0.0756435	0	0.0245647	0.0252846	0.00564162	0.345604
1.3.1.76	1.31656	2.01813	2.61335	3.06498	1.64098	7.17257	3.43983	10.3177	10.1619	1.21857	1.10146	1.67087	2.0966	4.68977	2.24388	1.76052	2.39335	2.99923	0.872456	1.22918	1.58104	1.98467	1.35554	1.00644	1.49179	1.63692	10.5773	0.842054	1.95513	2.64661	2.07776	2.23414	14.8172	3.14784	4.93173	1.70854	2.48273	2.05318	3.77874	1.82155	2.04446	4.65539	1.64279	3.39766	10.3113	4.455	1.81944	2.8882	2.19765
1.3.1.77	0.0163854	0.038753	0.0146951	0.0365378	0.0513126	0	0.0321972	0.135686	0.0108668	0.0194915	0.0230038	0.0228762	0.00255198	0.260754	0.118503	0.0672152	0.0472788	0.0301173	0.0130085	0.159709	0.00629122	0.0331926	0.0343065	0.0746864	0.00927143	0.0599377	0	0.00738633	0.0549532	0.0264453	0.0292857	0.0384321	0	0.0562758	0.111743	0.0184168	0.0311384	0.0390095	0.0410083	0.00672281	0.037761	0.00152902	0.0312958	0.0480325	0	0.0353712	0.0344762	0.0127186	0.146991
1.3.1.78	0.208321	0.220198	0.182826	0.317891	0.223788	0.247921	0.0779056	0.365454	0.999978	0.148613	0.0975005	0.12884	0.255925	0.512112	0.376135	0.301605	0.424864	0.764955	0.158027	0.269166	0.0445521	0.162087	0.0724774	0.259582	0.110245	0.297653	0.132339	2.60625	0.105479	0.237135	0.232661	0.497606	0.490636	1.18637	0.0635075	0.0819099	0.06904	0.882916	0.39466	0.25192	0.104515	0.29022	0.0963333	0.278273	0.347875	0.263232	0.605278	0.552524	0.123273
1.3.1.83	0.46844	0.420878	0.334322	0.369954	0.283106	0.530693	0.679883	0.630733	3.04037	0.579146	0.45671	0.922327	0.298714	1.29651	0.977186	0.404255	2.47135	0.687142	0.485923	0.525494	0.284779	0.365159	0.319558	0.218374	0.467697	0.603385	0.501202	0.485964	0.452879	4.08691	0.189132	0.599308	0.381311	0.473376	0.856167	0.496602	1.62504	1.33332	0.178266	1.87883	0.429294	0.32001	0.510876	2.24594	1.99504	0.543384	0.452135	0.158647	0.28214
1.3.1.84	0	0.160323	0	0	0.00396503	0	0	0	0.00395872	0.0546628	0.0718352	0	0.39914	0	0	0.0138596	0	0	0	0	0	0	0	0	0	0.00207743	0.0056762	0	0.00067768	0	0.00688745	0	0	0	0	0	0	0	0	0	0	0.00263755	0	0	0.00305271	0	0.00166719	0	0
1.3.1.85	0.142426	0.0851441	0.112075	0.14422	0.160676	0.432543	0.118691	0.250968	5.3896	0.0827319	0.186478	0.447422	0.0941192	0.0568341	0.0141993	0.0953677	0.0294728	0.0349302	0.0537763	0.424959	0.152466	0.139691	0.393156	0.0925189	0.108857	0.0307768	0.391726	0.377883	0.292919	12.0846	0.0640939	0.0913164	0.0326155	0.0455643	0.0998302	0.16246	2.50559	0.133769	0.826337	0.130028	0.339686	0.0690223	0.0450161	3.47042	0.478218	0.0310581	0.102195	0.0561891	0.046961
1.3.1.86	0.29078	0.182018	0.289368	0.0986309	0.237881	1.34733	0.741312	2.64077	1.04652	0.154843	0.0297099	0.106622	0.0322832	0.75998	0.1382	0.264884	0.219743	0.601857	0.191933	0.150045	0.13517	0.189656	0.13308	0.0317947	0.174282	0.0567761	0.046269	0.0708663	0.360703	0.336211	0.396763	1.17055	5.29925	0.586671	1.85515	0.140514	0.568009	0.226806	0.349647	0.151934	0.134059	0.193535	0.119519	0.124938	1.77236	0.529245	0.453337	0.915768	0.172054
1.3.1.87	0.0176235	0.000678329	0.0014731	0	0.018976	0	0	0	0.00968387	0.0176647	0.0120624	0.000686118	0.0168457	0.00742703	0.0175972	0.0534185	0.0324532	0	0.0146594	0.0330474	0.013631	0.000709416	0.0338292	0.0193016	0	0.0150876	0	0.00145131	0	0	0	0.00208397	0	0.00559885	0	0.009338	0.00814721	0	0.00325106	0.00397856	0.00449851	0.0405763	0.0448196	0.048336	0.0268906	0	0.0200377	0.00603226	0.0281685
1.3.1.88	0.528088	0.727378	1.07123	0.83399	0.942829	0.760401	0.798869	0.550333	0.915268	0.472672	0.467251	0.717395	0.188278	1.21535	2.24323	0.671173	1.66163	1.22007	0.73915	0.157683	0.178353	1.33963	0.484402	0.29883	0.565728	1.70924	0.860793	0.153343	1.1869	0.272798	2.924	0.474925	0.8414	2.42478	3.77521	0.368759	1.12349	2.31594	0.0462946	0.790045	0.376489	0.91697	0.45819	0.47948	0.263518	1.60486	0.434218	1.04639	0.786427
1.3.1.89	1.35858	1.39189	1.44573	1.96077	2.31229	3.26379	2.37679	7.02337	2.94956	1.13484	0.869925	1.29909	0.220006	2.87863	2.78909	1.82106	3.51977	1.91163	0.448053	0.330558	0.727588	1.57404	1.18933	0.425073	0.587243	1.93839	4.09089	1.21248	0.801256	1.71967	1.86511	2.24135	12.0638	2.74013	4.74268	0.537451	1.56212	1.15521	1.41853	1.0521	0.407209	1.14375	1.63455	1.70127	8.76648	2.05029	0.833922	1.70939	2.71604
1.3.1.9	9.78181	11.8411	9.68551	8.96895	12.6726	24.7021	14.0197	17.1848	21.2446	8.0431	6.2635	8.76107	10.5958	9.47535	15.5502	7.83243	14.2104	15.7114	7.99779	9.46041	6.81373	8.25465	6.4838	5.17966	6.31792	9.0011	16.3803	18.705	7.56072	25.275	13.3198	9.02866	45.0592	15.25	19.2966	4.91158	20.4157	19.2396	16.5503	6.0736	6.61815	8.61399	7.45052	15.5804	48.4337	14.3211	6.76476	13.5179	9.88337
1.3.1.90	0.539058	1.08306	0.583623	0.226326	0.321277	0.0507126	0.333733	0.0656001	3.35232	0.547658	0.364928	0.383267	0.734038	1.14985	0.717656	0.645327	0.87971	0.38378	0.381409	0.350323	0.619776	0.501621	0.744438	0.239636	0.192821	0.249264	0.386095	0.136978	0.212464	0.12463	0.255256	0.459886	0.138431	0.55436	0.444046	0.198876	1.73015	2.31299	1.21418	0.13327	0.233067	0.184259	0.2014	3.51767	0.185534	0.523399	0.404838	0.095635	0.230423
1.3.1.91	0.345905	0.720678	0.546598	0.261966	0.573868	2.42245	1.58247	1.78962	2.73609	0.657475	0.498811	0.365272	0.75659	1.15566	1.27022	0.829248	1.48137	1.12157	0.69429	0.387357	0.645866	0.767617	0.604799	0.280453	0.522647	0.979065	4.89524	0.124565	0.315954	0.693764	0.883539	1.24982	3.45033	1.58646	1.91936	0.458499	0.855051	2.48956	0.241371	1.08382	0.61139	1.00035	0.757224	0.763606	7.45049	1.49707	0.288405	1.11492	1.08099
1.3.1.93	1.27275	1.04894	0.721796	0.317273	0.504484	0.960082	0.253858	2.38864	0.323511	0.74851	0.356929	0.198522	0.362983	1.42946	0.900544	0.662625	0.969971	0.551755	0.288488	0.165966	0.568526	0.801911	0.696518	0.377958	0.532285	0.567279	1.83676	0.460785	0.975348	0.286553	0.716113	0.685147	1.30424	1.16464	6.63054	0.317265	1.20829	2.60226	0.246816	0.34834	0.231762	0.65849	0.615428	0.284704	2.58953	0.60053	1.06486	1.2684	0.288173
1.3.1.94	0.729112	0.11439	0.087428	0.228869	0.218707	0.484409	0.332398	0.031137	0.161819	0.0856711	0.188552	0.11654	0.0998248	0.153436	0.259281	0.0864565	0.169551	0.170788	0.487326	0.677546	0.157708	0.157819	0.211935	0.136883	0.256295	0.270682	0.042515	0.303713	0.116766	0.187246	0.801758	1.43492	1.21023	0.655765	0.25583	0.604891	1.75912	2.08667	4.21088	0.295301	0.353518	0.312989	0.102933	0.61175	0.200165	0.115968	0.143422	0.861251	0.406364
1.3.1.95	0	0	0	0	0	0	0	0	0	0	0	0	0	0	0	0	0	0	0	0	0	0	0	0	0	0	0	0	0	0	0	0	0	0	0	0	0	0	0	0	0	0	0	0	0	0	0	0	0
1.3.1.98	7.77813	7.70072	11.4764	8.6522	8.70659	26.4743	12.7822	29.4277	17.7012	7.17179	4.60859	6.12427	6.76743	14.3204	20.2734	6.24372	11.7794	16.4404	8.12482	7.67849	5.19749	8.36322	5.73901	5.25828	6.10436	10.419	21.414	23.8345	7.32661	10.5833	12.995	8.65579	27.533	13.3	27.5119	4.31239	19.5078	16.6622	22.9389	9.38568	7.19713	7.7097	6.19749	12.5783	27.8846	10.7395	7.6469	13.5219	7.40613
1.3.2.3	0.277079	0.128772	0.028977	0.637456	0.025153	0	0.00926641	0	1.20832	0.132277	0.126314	0.195109	0.0931341	0.408832	0.00300194	0.436804	0.01013	0.291049	0.0377348	0.250007	0.0425406	0.132551	0.059392	0.121843	0.0953834	0.0962823	0.0278157	0.115633	0.075578	0.120841	0.0303846	0.0556912	0.0859501	0.168768	0.26223	0.0691488	1.02434	0.0469929	0.266441	0.0167771	0.129423	0.0250886	0.534204	1.19557	0.0836151	0.757516	0.21077	0.105664	0.253258
1.3.3.11	0.173572	0.235502	0.179988	0.159235	0.362831	0.0456474	0.00672826	0.168808	0.00886374	0.160534	0.117604	0.237615	0.0660209	0.0729582	0.0888794	0.179098	0.0647621	0.118958	0.0921941	0.0636693	0.0715733	0.142627	0.0978593	0.21648	0.131081	0.122617	0.00915881	0.101344	0.0428383	0.0297162	0.0350322	0.0519299	0.0683426	0.184674	0.106053	0.104422	0.104505	0.133037	0.0335811	0.195525	0.0381176	0.281931	0.233631	0.0453008	0.0540245	0.0942027	0.0806857	0.128422	0.260922
1.3.3.13	0	0	0	0	0	0	0	0	0	0	0	0.000635915	0	0	0	0	0	0	0	0.00073539	0	0	0.00630151	0.0453312	0	0	0	0	0	0	0	0	0	0	0	0.00120098	0	0	0	0	0	0	0	0	0	0	0	0	0
1.3.3.15	0.701024	1.2699	0.649847	0.361338	0.794547	2.65615	1.15637	2.62209	0.822688	0.715036	0.396698	0.281638	0.583617	1.41399	0.893896	0.526951	0.794773	2.2191	0.581069	0.449955	0.434618	0.719688	1.03168	0.342174	0.466339	0.73632	7.67138	2.09976	0.756318	0.759738	2.00616	0.626807	18.7473	2.39453	1.67344	0.29115	2.60857	0.992136	1.90681	0.687908	0.50876	0.478824	0.584084	0.949959	2.23403	1.95199	0.46821	0.950599	0.509363
1.3.3.3	1.44956	2.57289	2.09044	2.25711	1.66673	6.53777	1.81498	2.14723	5.21394	1.08595	1.06186	0.933724	0.985065	2.27322	2.00819	0.987239	3.20689	2.36939	1.18409	0.818508	1.06899	2.07272	1.21434	0.945591	1.61104	1.54043	12.129	0.668853	1.44361	2.52261	1.56714	2.6856	7.01797	2.94864	2.11515	0.795958	2.38784	2.5919	1.28278	2.58227	0.616607	1.66533	0.887875	4.32824	0.976005	1.6286	1.37515	1.53655	1.295
1.3.3.4	0.701024	1.2699	0.649847	0.361338	0.794547	2.65615	1.15637	2.62209	0.822688	0.715036	0.396698	0.281638	0.583617	1.41399	0.893896	0.526951	0.794773	2.2191	0.581069	0.449955	0.434618	0.719688	1.03168	0.342174	0.466339	0.73632	7.67138	2.09976	0.756318	0.759738	2.00616	0.626807	18.7473	2.39453	1.67344	0.29115	2.60857	0.992136	1.90681	0.687908	0.50876	0.478824	0.584084	0.949959	2.23403	1.95199	0.46821	0.950599	0.509363
1.3.3.5	0.0106239	0.00662888	0.00715592	0	0.0897303	0.0137852	0.00373063	0	0.0162607	0.00199657	0	0.00380991	0.00225447	0.0014383	0.0381043	0.0255176	0	0	0.00463014	0	0.00182424	0.00491977	0.000914573	0.001308	0.0029467	0.00596649	0	0.00214746	0.000949863	0.0130931	0.139989	0.00102787	0.00690636	0.00754372	0.00432171	0.00180411	0.0120592	0	0.0168236	0.010222	0.00956252	0.00439592	0.0138761	0.0213509	0.0486488	0	0.00322113	0.00165342	0.0011618
1.3.3.6	1.88658	1.62217	2.39311	1.22932	2.44728	9.58749	7.05517	4.03083	6.50263	1.93721	1.36489	1.24261	1.71327	1.77169	2.03873	1.85018	3.48511	4.75262	1.16944	1.60793	1.93279	1.46796	1.1617	1.61837	1.28639	1.74959	7.03103	7.16076	1.22221	2.8461	2.82192	1.73874	8.90283	2.95385	3.32177	2.00946	4.28059	2.00186	3.03313	2.2401	1.43087	3.34507	1.67783	2.74537	4.14067	2.36965	1.0899	2.4893	3.00316
1.3.4.1	1.18974	0.583898	0.604127	0.195705	1.48426	3.14919	1.95122	5.12416	5.36054	0.878258	0.876608	0.25368	0.178394	1.38188	3.27448	0.257315	1.11205	1.95948	0.541151	0.121636	0.371219	1.29742	0.530211	0.281642	0.279843	0.841619	0.280667	0.309011	0.592087	0.436947	2.88829	1.51536	12.833	1.37331	6.35742	0.199294	0.688817	1.43228	0.0967521	0.402212	0.676906	0.827287	0.332566	1.62738	0.0237649	1.93674	0.215338	1.04008	0.721163
1.3.5.1	10.7016	13.4649	13.8156	10.5801	12.4054	22.8715	16.8734	29.0373	21.8647	8.92616	9.23264	7.03572	14.2388	20.7241	18.013	13.3598	16.4144	18.6779	8.35602	11.8543	10.0857	10.9262	10.7465	7.54213	8.52198	12.5157	39.6789	19.4286	10.2519	7.76126	11.3985	11.8045	26.9217	19.8508	31.972	6.83413	18.597	17.4616	14.1067	9.26496	6.99306	14.3741	10.7672	11.4284	30.8121	25.3177	12.6999	14.5307	9.01735
1.3.5.2	2.26122	3.49158	3.24063	2.61336	4.09404	5.95643	4.22451	11.4563	8.53706	2.16681	3.64913	2.16072	1.6212	3.69891	5.82631	3.07331	4.42224	4.94691	2.264	2.54872	2.03258	3.28953	4.60586	2.81256	3.01604	2.99226	9.7066	1.95748	2.36605	5.02583	3.4888	4.01988	14.7532	5.9526	6.50105	1.47697	4.1275	3.18481	2.36515	5.13268	2.27179	4.21121	2.90462	4.47058	9.18638	4.88394	2.222	3.41765	3.46333
1.3.5.3	0.370162	0.106001	0.254529	0.259756	0.275457	0.221595	0.00598433	0.133562	0.0250298	0.315856	0.236387	0.16058	0.128703	0.0610901	0.211029	0.144152	0.0486034	0.716925	0.0982225	0.117262	0.116692	0.428078	0.449111	0.244216	0.177891	0.0416326	0.198645	0.129898	0.143107	0.994398	0.341811	0.703151	0.573228	0.124707	0.183958	0.0820475	0.215043	0.136408	0.247543	0.206184	0.217457	0.118836	0.56699	0.111175	0.457141	0.078826	0.0826863	0.229153	0.491596
1.3.5.4	19.755	22.8893	23.4707	18.0324	26.171	55.8743	36.6401	48.9645	48.5771	16.7428	15.6981	11.4402	20.6903	32.6208	39.939	20.3137	34.1591	36.2377	15.3868	17.8563	17.0749	23.2616	21.2389	11.4732	15.3863	24.7447	73.6459	30.745	19.3449	17.0608	25.6301	21.7905	73.5746	33.0115	43.1242	13.159	32.1951	33.2456	29.1314	15.7986	14.7122	27.291	18.7717	25.919	59.9626	36.41	19.8481	24.3081	19.2732
1.3.5.5	0.0829991	0.241778	0.438433	0.38163	0.235519	0.059008	0.644261	0.0221089	0.535909	0.0751144	0.246928	0.110197	0.145483	0.151358	1.09394	0.107103	0.0301946	0.207627	0.205366	0.317082	0.132308	0.806796	0.258508	0.116811	0.423338	0.737922	0.154637	0.187915	0.634097	0.120294	0.130001	0.14642	0.00347216	1.13026	0.418217	0.150419	0.291882	0.874309	0.446149	0.274083	0.821169	0.384324	0.105352	0.463612	0.0699326	1.37953	0.179742	0.228545	0.12082
1.3.5.6	0.30305	0.262216	0.663883	0.0781417	0.0743426	0.11521	0.0755644	0.121767	0.822703	0.0308971	0.288395	0.131629	0.046729	0.446345	1.45935	0.0491341	0.454141	0.0493872	0.0894838	0.103664	0.0339223	0.11282	0.286447	0.0865504	0.143846	0.0203197	0.0190865	4.10996	0.0858709	3.27818	0.171458	0.086098	0.0544161	0.0427207	1.19133	0.206203	0.379529	0.854096	2.52677	0.90284	0.108886	0.0265539	0.0690893	0.599296	0.218908	0.0523571	0.178792	0.0574518	0.0529331
1.3.7.1	0.0111703	0.0278777	0.112159	0.00637864	0.15315	0.00872002	0.0468572	0.0674308	0.0567469	0.0553127	0.281216	0.0564458	0.274424	0.0356212	0.0174867	0.169251	0.503246	0.13878	0.0198004	0.00986971	0.124043	0.235768	0.023593	0.0312309	0.0981422	0.262729	0.0566716	0.20546	0.107373	0.0483439	0.0132919	0.0221443	0.0166587	0.16896	0.0593886	0.136457	0.253475	0.194157	0.126276	0.0301987	0.0733517	0.0444561	0.00451245	0.0412506	0.678091	0.125804	0.0562315	0.0671271	0.0325507
1.3.7.11	0.0406419	0.219668	0.190275	0.0491386	0.180584	0.160645	0.309686	0.7795	3.94984	0.171348	0.169865	0.27645	0.160438	0.201152	0.24742	0.273369	1.81863	0.152595	0.180108	0.321772	0.0916559	0.235693	0.250633	0.102937	0.12301	0.256308	0.298306	0.195525	0.152561	4.01337	0.363957	0.581637	0.552623	0.420761	0.0651551	0.121584	1.05496	1.13824	0.442065	0.20308	0.114847	0.101316	0.0742996	2.46412	0.324865	0.112379	0.0556904	0.491275	0.0727923
1.3.7.12	0	0	0.0358155	0.00156406	0	0	0	0.0160996	0	0	0	0	0.00632706	0.0049878	0	0.0133773	0	0	0.00128525	0.00148368	0.00263739	0.00137846	0.00841709	0	0	0	0.304819	0	0	0	0	0	0	0	0	0.00260829	0.00190627	0.000957339	0	0	0	0	0.00161933	0	0.470799	0	0.00602076	0.0043425	0.0016238
1.3.7.13	0.747918	0.254666	0.104237	0.116012	0.237423	0.664936	0.192571	0.139753	0.0237208	0.395023	0.201187	0.323335	0.0893788	0.560005	0.490126	0.0911113	0.618513	0.455088	0.0592669	0.0596182	0.255196	0.176887	0.105819	0.0822965	0.092962	0.229546	0.17395	0.0224658	0.357432	0.121502	0.356502	0.667769	0.755943	0.514299	0	0.0630223	0.315744	2.03728	0.0203257	0.092951	0.0738357	0.129438	0.152082	0.226257	0.105762	0.642947	0.260667	0.269853	0.382462
1.3.7.14	0.0952968	0.245682	0.140268	0.0937483	0.168921	0.0520623	0.0261582	0.302174	2.22595	0.058047	0.0209815	0.0777489	0.0221348	0.151039	0.290147	0.138624	0.020175	0.307261	0.122465	0.133415	0.0377366	0.0525198	0.0724875	0.024549	0.178711	0.122834	5.34725	0.0727778	0.13998	0.18903	0.0364671	0.0188913	0.0133953	0.278035	0.262889	0.0471979	1.03345	0.386257	0.205768	0.0436204	0.0366249	0.2839	0.103651	1.35245	0.024142	0.0505099	0.106354	0.0297525	0.112368
1.3.7.15	0.0952968	0.245682	0.140268	0.0937483	0.168921	0.0520623	0.0261582	0.302174	2.22595	0.058047	0.0209815	0.0777489	0.0221348	0.151039	0.290147	0.138624	0.020175	0.307261	0.122465	0.133415	0.0377366	0.0525198	0.0724875	0.024549	0.178711	0.122834	5.34725	0.0727778	0.13998	0.18903	0.0364671	0.0188913	0.0133953	0.278035	0.262889	0.0471979	1.03345	0.386257	0.205768	0.0436204	0.0366249	0.2839	0.103651	1.35245	0.024142	0.0505099	0.106354	0.0297525	0.112368
1.3.7.2	0	0	0	0	0	0	0	0	0	0	0	0	0	0	0	0	0	0	0	0	0	0	0	0	0	0	0	0	0	0	0	0	0	0	0	0	0	0	0	0	0	0	0	0	0	0	0	0	0
1.3.7.3	0	0	0.00440134	0	0.00295152	0.0114498	0	0	0	0	0.00565676	0	0	0.00154765	0	0	0.00617308	0	0	0	0	0	0.0113769	0.00856145	0	0	0	0	0.00375501	0.00176494	0	0	0	0	0	0	0.422022	0	0	0.00184548	0.00156913	0	0	0.00697154	0.0156527	0	0	0	0
1.3.7.4	0.0826602	0.103498	0.049786	0.250562	0.0680082	0.381543	0.0025272	0	0.00364328	0.0355343	0.00665361	0.0359236	0.031675	0.0683826	0	0.0112736	0.0984805	0.0108744	0.0293834	0.0086118	0.0346391	0.116431	0.139332	0.0130301	0.022301	0.0712762	0.00522392	0.056719	0.228578	0.0192512	0.130638	0.16421	0	0.00340351	0.0409738	0.281817	0.047897	0.0238586	0.0256649	0.162121	0.154631	0.134923	0.0207125	0.167601	0.0618448	0.0021994	0.0118024	0	0.0154091
1.3.7.5	0	0	0	0	0	0	0	0	0	0	0	0	0	0	0	0.00383707	0	0	0	0	0	0	0	0	0	0	0	0.191655	0	0	0	0	0	0	0	0	0	0	0.0435721	0	0	0	0	0	0	0.00071409	0	0	0
1.3.7.7	1.3451	1.51045	1.73574	2.72883	3.13661	4.8	2.99016	8.87239	4.10789	1.04903	0.59831	0.89587	0.510489	2.10248	2.6368	0.944172	1.87601	4.50926	0.838496	0.665334	0.562224	1.39057	0.636749	0.438828	0.725503	0.596964	26.3642	0.704321	0.997911	5.91714	2.41889	2.42519	19.0756	3.22007	8.26255	0.479756	2.10348	3.46494	3.48816	1.36943	0.629501	1.24973	0.47128	3.27676	10.3007	3.44348	1.63248	2.91533	1.50815
1.3.7.8	0.312934	0.292955	0.832937	0.853262	0.522638	3.60542	0.239351	1.11218	7.84234	0.385936	0.181031	0.227289	0.738732	0.274674	0.429544	0.501454	0.710685	0.162266	0.368002	0.277352	0.252686	0.310234	0.44687	0.335883	0.206615	1.33871	0.67972	0.289212	0.383656	0.169952	1.13666	0.348108	0.193397	1.40911	0.688419	0.459356	0.0272596	0.873385	0.0230482	0.305247	0.465175	0.506633	0.482588	0.663766	1.00442	0.918015	0.3706	0.792434	0.478511
1.3.7.9	0.0483331	0.00617114	0.0106231	0.0462893	0.000623174	0.0429632	0	0.0192719	0	0.0320388	0	0.0024321	0.0258041	0.0812095	0.000837964	0.00482255	0.0534264	0	0.0269097	0.00248355	0.0885157	0.120433	0.0247186	0.01677	0.0220319	0.0301752	0	0.130193	0.0114928	0.0148485	0.00177786	0.000993981	0	0.010159	0.00223056	0.00499438	0.00140069	0.0746392	0	0.000509304	0.000647011	0.0225084	0.00348258	0.0196246	0	0.0656677	0.000572507	0.00626846	0.00530622
1.3.8.1	3.86776	4.93797	4.85505	11.3313	4.67652	6.2533	3.00885	8.11613	6.82188	3.46805	4.271	2.31987	4.11804	5.26226	10.1446	3.77666	4.85509	5.60428	5.03081	4.64352	3.54431	3.25879	5.87512	1.97496	2.86561	5.97478	5.75029	5.57975	4.60394	10.9388	4.44365	4.99171	21.5384	5.31614	8.4358	2.67947	8.5317	3.92407	12.8423	7.61133	3.28572	4.30079	2.82907	6.02347	10.8147	5.52558	3.48122	7.42997	3.52832
1.3.8.12	0.352463	0.0943594	0.219019	0.110531	0.342232	1.64366	1.43932	3.50858	1.19121	0.0732525	0.0865113	0.132811	0.189382	0.731424	0.132619	0.137051	0.868187	1.12103	0.189728	0.0713522	0.149245	0.332301	0.127739	0.105315	0.118679	0.129878	4.41753	0.184375	0.300334	0.0352316	0.537158	0.875415	8.34135	0.770137	2.01523	0.0827247	1.23119	0.37745	0.336128	0.131089	0.163597	0.311728	0.132128	0.828285	0.0717813	0.32672	0.0703617	0.359592	0.662455
1.3.8.13	0.310285	0.128441	0.0305639	0.21159	0.00658784	0.0695782	0.00191455	0.0798968	0.0717774	0.239876	0.0240055	0.00890838	0.0160986	0.130322	0.0395777	0.0494416	0.027367	0.0488263	0.0172783	0.0356922	0.165369	0.0340289	0.107055	0.0564127	0.0424496	0.0414647	0.025215	0.0118818	0.0764056	0.0259753	0.0593902	0.0405781	0.0358979	0.0165756	0.00441042	0.0535784	0.0898266	0.0274881	0.490963	0.0788463	0.0947082	0.0185266	0.118286	0.0229539	0.2876	0.0822155	0.0228751	0.0809904	0.0212113
1.3.8.14	0	0	0	0	0.00199964	0	0	0	0	0	0.00139273	0	0	0	0.000893214	0	0	0	0.00052163	0.00314153	0.000518918	0	0	0	0.00166126	0.000678488	0	0	0	0	0.00408767	0	0	0	0	0.00205806	0	0.00405412	0	0	0	0.0117862	0.000657219	0	0	0	0	0	0.00793554
1.3.8.3	0	0	0	0	0	0	0	0	0	0	0	0	0	0	0	0	0	0	0	0	0	0	0	0	0	0	0	0	0	0	0	0	0	0	0	0	0	0	0	0	0	0	0	0	0	0	0	0	0
1.3.8.4	1.32094	1.63354	1.05402	1.05413	0.929591	1.57013	1.16936	2.50166	1.45917	0.909898	0.984453	0.751317	0.53657	1.68143	2.4984	0.8428	1.19834	1.75085	0.476888	0.927662	0.642228	1.02482	0.914654	0.4733	0.886312	1.21193	0.518841	2.14692	1.18336	0.726032	1.84619	1.26498	2.17689	1.94615	1.67875	0.543086	5.02335	1.68546	3.6715	0.584753	1.12282	0.50541	0.678311	0.623853	2.19208	2.32581	0.650172	1.50441	0.652366
1.3.8.6	1.13323	1.32916	1.33697	0.766259	1.67191	1.48117	1.62438	0.430076	1.64306	1.55697	1.0259	0.928943	1.10226	1.49444	2.49897	0.731707	3.09977	2.70598	0.79811	1.17557	0.956992	1.55071	0.755855	0.792763	0.966014	1.76249	0.77565	0.836851	1.52479	2.87448	2.44973	1.57783	4.36801	2.52521	1.62054	0.636397	3.47688	2.86921	3.22407	0.618517	1.04395	2.00446	1.02477	3.67362	2.13894	1.39136	3.16955	2.14704	1.41731
1.3.8.7	2.06601	2.35637	2.43133	1.1557	2.17528	4.23138	1.57184	3.92218	4.30003	1.24144	1.03491	2.00176	1.06192	1.83355	4.32728	1.47409	1.69569	2.71565	1.56001	1.7421	1.32867	1.72989	1.28917	2.18114	1.2735	1.56221	2.72817	1.25366	1.46016	7.36336	2.33343	2.72358	1.74858	2.95821	5.2775	1.09268	3.51331	3.62948	0.696678	0.871557	1.52828	1.44237	1.07345	2.61209	5.12477	3.42328	2.12202	2.7067	1.30298
1.3.8.8	0.288567	0.542123	0.116836	0.213603	0.255844	0.197558	0.184223	0.685419	1.37743	0.135937	0.268405	0.190283	0.18964	0.311254	0.42203	0.278632	0.220091	0.187905	0.0865207	0.469921	0.154477	0.42528	0.172302	0.210714	0.283742	0.447795	0.098983	0.567851	0.320815	2.49788	0.82417	1.28556	0.136515	0.363667	0.012192	0.31854	3.18684	0.166477	7.14961	0.103551	0.262758	0.100182	0.0681746	0.834241	0.351305	0.104933	0.199478	0.42879	0.271364
1.3.8.9	0.0636119	0.132528	0.121728	0.0392171	0.14018	0.18679	0.117564	0.524493	4.95838	0.17338	0.106296	0.420847	0.142891	0.138456	0.165318	0.0612045	0.153206	0.226888	0.0389179	0.142433	0.140103	0.169522	0.0385679	0.0757949	0.151076	0.294436	0.507489	0.300515	0.131109	2.68049	0.0763429	0.056335	0.101888	0.356183	0.0865482	0.109977	1.3403	0.298998	0.102871	0.169317	0.085543	0.114676	0.140028	3.54483	0.729623	0.330614	0.175011	0.0810267	0.87325
1.3.98.1	0.912132	1.50084	1.51473	0.700025	0.658832	0.269881	0.523196	5.29411	1.40454	1.19464	1.13979	0.622951	1.1183	0.650744	1.11519	0.914957	0.436802	1.58374	0.888482	1.34543	0.505426	1.3859	0.968443	0.932109	0.887141	1.89684	0.200816	0.603638	1.47386	4.04654	1.69396	0.78991	1.00683	1.77907	0.685491	0.390149	1.39838	1.9958	1.82546	0.792693	0.822427	0.900813	0.388599	0.599761	0.333402	2.259	0.534979	1.06734	0.778859
1.3.98.3	0.54437	0.199826	0.28883	0.170639	0.492561	0.604017	0.788837	0.165272	0.401471	0.227791	0.342206	0.0861553	0.206327	0.0808731	1.64939	0.263549	1.47761	2.08168	0.398665	0.83032	0.280671	0.508928	0.48701	0.203238	0.470695	0.353688	0.0445729	0.590506	0.2674	0.134788	0.142516	0.169575	0.1379	0.829786	2.30461	0.124039	0.311185	0.615627	0.448157	0.260536	0.202163	0.547203	0.381559	0.39734	0.202488	0.284579	0.556042	0.572783	0.598801
1.3.99.12	0.360797	0.25653	0.141064	0.0308528	0.326071	0.0214285	0.95689	0.0291106	0.748497	0.427108	0.56995	0.0871594	0.0445671	0.0143158	0.130382	0.0512938	2.03471	0.851217	0.165749	0.296033	0.392415	0.306116	0.158271	0.0712495	0.1988	0.348162	0.0932616	0.704074	0.242298	0.243341	0.712823	0.660133	3.27881	0.426942	0.168407	0.0828622	0.290623	0.161349	0.00425545	0.0780014	0.140009	0.481538	0.269006	0.859984	0.0283744	0.37344	0.127788	0.0799729	0.415488
1.3.99.16	1.57563	1.9828	2.75685	0.921183	1.22687	2.88895	2.38625	4.63256	3.53701	1.44822	0.946039	0.873267	1.44128	1.76954	2.76062	2.09772	3.56211	5.10444	2.34614	1.69761	2.37784	2.22296	1.28002	4.52653	1.02517	1.94871	10.2203	2.62463	1.36255	2.00762	3.11795	2.07921	11.0433	3.4328	2.60329	0.801529	4.7077	7.61014	1.39807	0.741259	1.5028	1.51241	1.11603	2.79332	10.3	2.9702	2.97438	3.07077	1.63349
1.3.99.23	0.838692	0.915744	2.81098	1.20418	1.17159	3.14303	1.3953	4.08389	6.15262	0.600025	1.20935	1.01187	2.12512	1.32611	3.1561	0.797405	2.83405	2.0586	2.19221	0.718676	1.16133	1.83497	3.74356	1.73515	1.33928	3.75409	0.784922	1.47021	0.936742	6.1538	0.753196	0.558233	3.96218	6.25452	3.63358	0.537943	1.70508	4.03201	0.695238	0.879101	0.737129	1.16202	0.553385	4.29574	1.3416	5.59927	0.82093	2.32718	0.349755
1.3.99.24	0	0.00176476	0.00191623	0	0	0	0	0	0.0201879	0	0	0.00178502	0	0.00269156	0	0	0.00271717	0.00289502	0	0	0.00171189	0	0	0	0	0	0	0	0	0	0.00223982	0	0	0.00235741	0.00405556	0	0	0.0026639	0	0	0.00163026	0.00203869	0.00216814	0	0	0	0	0	0
1.3.99.26	2.12397	1.62677	1.69878	1.63422	2.42379	4.04298	1.65667	4.52959	2.15288	1.6074	0.959012	0.782549	0.304664	2.0909	2.74934	1.36576	4.37631	2.89225	0.954508	0.735151	1.32255	2.09263	0.670226	0.650344	1.11423	1.05605	6.80244	1.3412	1.7655	4.79215	2.53707	2.31067	13.1594	2.32899	12.5898	0.494163	2.94109	5.84197	1.94275	0.550198	0.800928	1.74878	1.29741	3.33358	9.01472	1.17825	1.03212	2.76739	1.43427
1.3.99.27	0.0129271	0.0103073	0	0	0	0	0	0	0	0.00273431	0	0	0	0.003928	0.016879	0.000901607	0.107371	0.0211337	0.0119814	0.00301252	0.0145083	0.0596659	0	0.00358645	0.00199436	0	0	0	0	0	0	0.0172422	0.0177402	0.0516347	0.0177684	0	0	0.0191468	0	0	0.00237917	0	0.00633505	0	0	0	0.0759295	0	0.00952537
1.3.99.28	2.12397	1.62677	1.69878	1.63422	2.42379	4.04298	1.65667	4.52959	2.15288	1.6074	0.959012	0.782549	0.304664	2.0909	2.74934	1.36576	4.37631	2.89225	0.954508	0.735151	1.32255	2.09263	0.670226	0.650344	1.11423	1.05605	6.80244	1.3412	1.7655	4.79215	2.53707	2.31067	13.1594	2.32899	12.5898	0.494163	2.94109	5.84197	1.94275	0.550198	0.800928	1.74878	1.29741	3.33358	9.01472	1.17825	1.03212	2.76739	1.43427
1.3.99.29	2.12397	1.62677	1.69878	1.63422	2.42379	4.04298	1.65667	4.52959	2.15288	1.6074	0.959012	0.782549	0.304664	2.0909	2.74934	1.36576	4.37631	2.89225	0.954508	0.735151	1.32255	2.09263	0.670226	0.650344	1.11423	1.05605	6.80244	1.3412	1.7655	4.79215	2.53707	2.31067	13.1594	2.32899	12.5898	0.494163	2.94109	5.84197	1.94275	0.550198	0.800928	1.74878	1.29741	3.33358	9.01472	1.17825	1.03212	2.76739	1.43427
1.3.99.30	0.0917209	0	0.00260487	0.00723547	0	0.0131938	0	0	0.00342248	0.0110426	0.0053992	0.00127741	0.000502463	0	0.0165199	0	0.0230705	0.00962594	0	0.0024642	0.00232711	0.00488516	0.00425628	0.00500569	0.0118808	0.0030427	0	0	0	0.0391931	0.156543	0.0292151	0.0051608	0	0	0.005661	0.00702003	0	0	0.00474552	0.00570083	0.0128055	0	0	0.0132203	0	0.0123938	0.0450239	0
1.3.99.31	2.12397	1.62677	1.69878	1.63422	2.42379	4.04298	1.65667	4.52959	2.15288	1.6074	0.959012	0.782549	0.304664	2.0909	2.74934	1.36576	4.37631	2.89225	0.954508	0.735151	1.32255	2.09263	0.670226	0.650344	1.11423	1.05605	6.80244	1.3412	1.7655	4.79215	2.53707	2.31067	13.1594	2.32899	12.5898	0.494163	2.94109	5.84197	1.94275	0.550198	0.800928	1.74878	1.29741	3.33358	9.01472	1.17825	1.03212	2.76739	1.43427
1.3.99.32	0	0	0	0	0	0	0	0	0	0	0	0	0	0	0	0	0	0	0	0	0	0	0	0	0	0	0	0	0	0	0	0	0	0	0	0	0	0	0	0	0	0	0	0	0	0	0	0	0
1.3.99.33	1.12817	1.85913	2.40971	1.48121	2.68333	5.94115	3.56765	3.3155	5.62846	1.44258	1.3231	0.785985	0.912492	0.840466	4.79305	2.12679	2.01036	2.72349	1.38038	1.64984	1.0915	1.69926	2.41717	1.17349	2.39996	2.73696	10.9627	1.48903	1.34204	1.79307	2.84583	1.36732	6.22776	3.64882	5.19114	0.771166	1.43534	5.74809	3.05126	1.60977	0.977124	2.1659	1.92715	2.10528	3.30109	1.91056	1.61431	3.46342	1.08425
1.3.99.37	0.0450754	0.139019	0.129447	0.121255	0.0533944	0.148619	0.583696	1.77528	0.381567	0.0577308	0.121268	0.0714065	0.0643086	0.164799	0.274014	0.0715485	0.17406	0.253197	0.154892	0.123642	0.0842734	0.226828	0.0982011	0.115192	0.233242	0.0223341	0.0882638	0.230369	0.101674	0.144859	0.0460493	0.192657	0.0331278	0.0544267	0.037628	0.380583	0.095247	0.652414	0.0401625	0.240589	0.241575	0.0831912	0.0412083	0.0613495	0.00304055	0.306611	0.0830512	0.021876	0.0267349
1.3.99.38	0.0953244	0.18225	0.179802	0.0727151	0.327639	0.169259	0.503416	0.023786	0.0757676	0.210436	0.773956	0.0855863	0.070001	0.109328	0.119028	0.184934	0.0906177	0.575005	0.122852	0.105451	0.12148	0.106851	0.226337	0.553479	0.793427	0.114657	0.184397	0.52974	0.111051	0.0625497	0.295068	0.0925024	0.26396	0.21462	4.59012	0.0587316	1.14094	0.0210032	0.0199293	0.726022	0.115535	9.49294	0.0902625	0.104611	0.133638	0.0767408	21.9439	0.0550716	4.20957
1.3.99.4	0.0617098	0.0473893	0.378635	0.0701786	0.496554	0.136654	0.0489577	0.110824	0.191012	0.089957	0.188257	0.0659399	0.209071	0.671461	0.21264	0.080264	0.0920357	0.0714708	0.112097	0.12072	0.0823475	0.175831	0.227171	0.17554	0.14766	0.19027	0.146111	0.0662174	0.0994856	0.0177165	0.116849	0.156671	0	0.0358989	0.03522	0.0861318	0.0561271	0.148154	0.0819108	0.0448128	0.0682571	0.0961496	0.116504	0.0806422	0.045961	0.0871094	0.0949795	0.0497571	0.185493
1.3.99.5	0.00538111	0.0777156	0.0321927	0.0344297	0.124183	1.50829	0.0460913	0	2.91041	0.117634	0.0118191	0.262265	0.0205547	0.00201867	0.078078	0.00536072	0.00137557	0.206632	0.00830306	0.0780739	0.040374	0.028492	0.0179749	0.0154582	0.0107875	0.00628126	0.203574	0.0692734	0.0191472	5.24059	0.656114	0.37808	8.65802	0.0350444	0.00428369	0.0372674	0.614638	0.051688	0.206086	0.00082687	0.17965	0.250172	0.0261397	2.48229	5.09211	0.240486	0.0382636	0	0.116845
1.3.99.8	0.223254	0.149734	0.37482	0.148123	0.325489	1.06739	1.18124	0.984476	1.00709	0.174761	0.110307	0.19517	0.0462133	0.137783	1.2561	0.307525	0.440751	0.962142	0.143088	0.167882	0.184805	0.518335	0.267186	0.0663474	0.24473	0.85351	0.402784	0.818007	0.20447	0.328873	0.291842	0.13103	0.782753	0.677947	0.504499	0.129494	0.488642	0.724481	0.421025	0.0933884	0.556058	0.40215	0.270578	0.60032	0.794934	0.532406	0.453066	0.473732	0.394454
1.4.1.1	4.66797	4.30333	6.14215	2.28688	5.04454	13.7337	5.82247	17.8131	14.2374	3.2539	3.26854	3.18973	3.69975	4.19656	6.60496	4.32212	5.94397	6.22268	2.98635	3.12587	3.40723	4.02911	3.68883	2.99351	2.77906	5.01077	7.36728	4.71653	4.24712	3.03843	5.91092	6.44947	15.5885	6.41258	13.0641	3.62091	8.59374	10.8593	5.63559	4.36498	3.37936	4.40341	2.74332	5.75293	13.4887	7.51504	6.20531	5.89697	3.26146
1.4.1.11	0.263059	1.47961	0.721089	2.0889	0.657305	3.45836	1.18352	1.1596	6.2355	0.375555	0.453819	0.237854	0.457314	0.543595	1.05416	0.797182	0.695103	1.34148	0.393729	0.678997	0.404296	0.410786	0.221136	0.215801	0.206816	1.31479	1.62405	0.33412	0.613339	0.331751	0.675901	0.273062	1.19387	1.19489	0.415505	0.303652	0.898647	1.11915	0.542821	0.573129	0.819259	0.506779	0.389663	1.06009	1.31636	1.06825	0.38005	1.34243	0.476268
1.4.1.12	1.06459	0.888462	1.59821	0.660475	1.99768	3.69215	0.712791	3.56703	7.32181	0.509864	1.33434	1.45366	1.31445	0.550231	1.07655	1.05038	0.521739	0.897827	0.933342	0.574049	1.0594	0.555115	0.865071	0.575454	0.655833	1.24673	1.51328	1.69069	0.686273	5.17023	1.00426	0.860387	3.23041	1.87876	1.30377	0.733158	1.69142	1.03011	2.20614	1.09529	0.726858	0.684757	1.23844	2.96893	1.74372	2.10043	0.664756	1.80858	0.95766
1.4.1.13	25.7244	35.2914	31.8721	26.1589	32.8039	79.6321	40.7998	93.7473	83.1594	22.0967	21.644	19.3425	22.1709	44.0295	55.8378	31.5768	51.8596	50.9248	23.4061	21.1162	21.8303	34.9878	23.5224	20.4847	23.8804	37.2951	93.6525	59.6953	26.2288	28.8	39.1641	33.3732	112.749	47.1624	59.354	19.9339	40.6295	52.684	30.7937	29.0365	20.0459	33.9362	28.2872	45.1542	95.8006	43.4388	21.9144	37.6732	29.0442
1.4.1.14	25.7244	35.2914	31.8721	26.1589	32.8039	79.6321	40.7998	93.7473	83.1594	22.0967	21.644	19.3425	22.1709	44.0295	55.8378	31.5768	51.8596	50.9248	23.4061	21.1162	21.8303	34.9878	23.5224	20.4847	23.8804	37.2951	93.6525	59.6953	26.2288	28.8	39.1641	33.3732	112.749	47.1624	59.354	19.9339	40.6295	52.684	30.7937	29.0365	20.0459	33.9362	28.2872	45.1542	95.8006	43.4388	21.9144	37.6732	29.0442
1.4.1.16	2.46977	3.41309	4.07493	2.8	3.31014	8.96078	1.59135	3.50065	15.2383	3.97258	2.53299	1.81405	2.67596	5.11067	3.76017	3.02414	1.89938	5.68447	1.96276	2.66508	2.35364	3.08481	2.89355	1.65331	2.1255	5.99092	2.29633	2.88376	3.51433	1.46627	4.90906	2.0305	1.93105	4.79344	3.56523	2.3739	4.65951	3.8544	8.65736	2.49008	2.90695	3.23329	3.37043	1.9043	4.87305	4.62303	1.66083	3.87624	3.7391
1.4.1.18	0	0.000799656	0	0.00701106	0.00104091	0	0.00166292	0	0	0.00355987	0.0021034	0	0.00324617	0	0	0.00181719	0	0.000759943	0.0008174	0	0.00309746	0	0.00847237	0	0.00138794	0	0	0.00927422	0.00264962	0	0	0	0.0140783	0.0682839	0	0.0144329	0	0	0	0.00201325	0.00259314	0.00393084	0.0019581	0	0	0	0	0	0.00260895
1.4.1.2	2.22429	3.05369	2.56972	4.76252	2.18092	3.28414	2.59387	5.07266	7.75432	1.55508	1.4619	1.87684	2.06442	1.95272	5.21979	1.26356	2.72064	3.09787	1.50418	2.26108	1.65654	1.94105	1.46949	1.2533	1.61035	1.51147	4.36435	5.58479	1.95822	13.4383	2.34952	3.01196	3.13071	1.97566	5.00222	1.80919	5.71213	3.46833	4.95431	1.32959	1.80464	3.10518	1.91268	5.66085	5.25413	2.14646	3.31895	2.49691	2.17397
1.4.1.20	0	0	0	0	0	0	0	0	0	0.0011593	0	0	0.00393375	0	0	0	0	0	0	0	0	0	0	0	0	0	0	0	0	0	0	0	0	0	0	0	0	0	0	0	0	0	0	0	0	0	0	0	0
1.4.1.21	0.873959	0.811408	0.7939	0.666649	0.470887	1.07922	0.868154	1.5299	0.714966	0.614581	0.452799	0.282731	0.592225	0.584726	0.602266	0.400642	0.922667	0.9651	0.431625	0.600743	0.339694	0.869075	0.586241	0.389132	0.351281	0.419774	0.212236	0.51938	0.661438	0.26804	0.703878	0.562548	0.0466938	0.948099	0.583621	0.40837	2.61722	2.27266	1.57752	0.204698	0.561962	0.582115	0.37433	0.444964	6.11815	0.5542	0.609411	0.613319	0.501679
1.4.1.24	0.927625	0.260556	0.177215	0.134149	0.491089	1.36348	0.081877	0.0539447	0.0411801	0.288513	0.14368	0.184159	0.263647	0.145824	0.79729	0.410832	0.131248	0.463384	0.157833	0.400233	0.123165	0.986515	0.228287	0.385054	0.294738	0.974777	0.0623478	0.233767	1.41671	0.281114	0.924234	0.571714	0.0118015	0.654174	0.561657	0.153762	0.652299	0.643873	0.307265	0.124402	0.516035	0.911077	0.189259	1.81348	0.723627	0.306164	0.123498	0.584857	0.182864
1.4.1.25	0.00134182	0.00106989	0	0	0.00132853	0.0031847	0.00459491	0.0190903	0	0.00113588	0.00833729	0.00758077	0.0173283	0	0	0	0	0	0.00574331	0.0250484	0.00155675	0	0.00341709	0.0160144	0.012026	0	0.00237451	0.00991138	0.00161643	0	0	0.00164346	0	0	0	0.00102639	0	0	0.00256384	0	0	0.00123595	0.000657219	0	0.0600448	0	0	0.00557803	0
1.4.1.26	1.06459	0.888462	1.59821	0.660475	1.99768	3.69215	0.712791	3.56703	7.32181	0.509864	1.33434	1.45366	1.31445	0.550231	1.07655	1.05038	0.521739	0.897827	0.933342	0.574049	1.0594	0.555115	0.865071	0.575454	0.655833	1.24673	1.51328	1.69069	0.686273	5.17023	1.00426	0.860387	3.23041	1.87876	1.30377	0.733158	1.69142	1.03011	2.20614	1.09529	0.726858	0.684757	1.23844	2.96893	1.74372	2.10043	0.664756	1.80858	0.95766
1.4.1.3	1.99642	1.51903	2.44814	1.34935	1.96685	3.11458	2.70672	2.79308	7.15184	1.55678	1.94923	1.77201	3.60622	2.81848	2.80605	2.01409	1.87304	3.02379	2.02984	2.31755	1.65356	1.77632	3.0053	1.89687	2.17978	1.85638	1.8354	1.59105	1.69572	10.5572	1.56558	1.76931	3.49428	2.13154	3.93922	1.48837	6.68353	8.09101	1.28413	4.22082	1.88628	1.23205	1.03674	5.44805	1.90213	3.66704	2.69988	1.81587	1.93027
1.4.1.4	10.6051	10.2932	12.142	8.93966	11.4809	19.3971	16.3645	27.23	25.492	9.10417	8.05603	6.57797	9.4803	10.4628	19.5992	12.4316	19.0966	18.0504	10.0912	9.75343	8.14136	11.2255	8.8532	6.87392	8.57625	14.0214	31.2307	14.6324	12.2206	20.6657	13.279	9.38825	39.6997	17.5565	24.0366	5.47549	20.3783	18.2807	16.7996	7.9796	7.75915	10.6852	9.57015	18.7602	34.8828	13.3616	8.57637	17.6469	10.3942
1.4.1.9	0.962803	1.21949	0.321579	0.116808	0.890174	0.821896	0.729005	2.20611	0.209812	0.906619	0.466173	0.236281	0.826815	0.33356	0.901704	0.641406	0.588005	0.293365	0.526545	0.198149	0.561379	0.518514	0.417126	0.210373	0.778574	0.834918	0.0661696	1.72215	0.454673	0.273134	0.762015	0.190681	1.22539	0.644877	1.7053	0.377472	0.612624	0.285212	0.147038	0.286774	0.23354	0.32914	0.803826	0.275655	0.107234	1.44741	0.29866	0.796667	0.672334
1.4.3.1	0.127162	0.195122	0.142424	0.201424	0.0959688	0.0168031	0.13311	0.186836	0.0329788	0.230712	0.0415481	0.125604	0.0184589	0.781798	0.329946	0.328206	0.0705361	0.474548	0.104686	0.0436138	0.0926135	0.171944	0.0925076	0.0702484	0.238751	0.263442	1.06193	0.481056	0.0758835	0.282706	0.0895718	0.109615	0.207153	0.342981	0.249404	0.0792064	0.24687	0.394782	1.46812	0.178227	0.047456	0.12113	0.236443	0.0803956	0.0987327	0.263718	0.0808241	0.131229	0.241925
1.4.3.10	0	0.00566377	0.00246116	0.00470578	0	0.00524718	0	0.00483545	0	0.00240643	0.0724743	0.00666595	0.00407259	0.00873076	0	0.00241826	0	0	0.00110242	0.0556316	0.00439208	0.00118236	0.0226985	0.00379742	0.0198539	0.0114923	0.133018	0	0	0	0	0	0	0	0	0.00434363	0.00860306	0.00342145	0.0182905	0.00491928	0.00523213	0	0.00138897	0	0.669128	0	0	0	0.00697757
1.4.3.13	0.129638	0.103779	0.731077	2.03836	0.0457451	0.48729	0.62517	0.620909	0.0932743	0.132558	0.191033	0.102934	0.134045	0.0160737	0.211314	0.0761264	0.0130594	0.0874839	0.141157	0.0754742	0.138289	0.0737562	0.321146	0.083198	0.0811197	0.0829224	0.906632	0.034737	0.248553	0.0236732	0.0586133	0.176206	0.404193	0.0459474	1.11959	0.156926	0.144172	1.79599	0.0717612	0.605167	0.0542216	0.149863	0.106253	0.0730826	0.621111	0.0786165	0.079893	0.395931	0.154261
1.4.3.16	7.86271	6.22593	9.00129	9.41077	10.7151	30.0342	18.1837	39.4185	23.0082	4.87857	4.18505	5.93837	5.20052	10.5343	12.8261	5.40978	12.9664	18.9191	6.94975	6.25938	5.76943	9.11235	6.06841	3.58631	4.57064	10.2029	39.0292	6.75936	7.07667	15.7879	10.0816	11.5464	55.2466	17.8263	19.9663	5.29005	10.6207	9.60802	8.12853	5.14359	6.62935	8.00268	5.77755	10.7785	44.0812	16.4271	4.97216	10.9841	10.3182
1.4.3.19	0.346141	0.576497	0.698519	0.861776	0.319141	0.19821	0.249143	0.964198	0.0457697	0.459329	0.355479	0.434302	0.0915209	1.13673	0.474812	1.08032	0.291943	0.287494	0.235486	0.365869	0.0794908	0.528711	0.171814	0.208148	0.412299	0.893072	0.242335	0.450625	0.203415	0.159688	0.292213	0.227384	0.0611706	0.693955	1.40649	0.164412	0.916914	0.668606	0.103373	0.739468	0.1511	0.297196	1.12976	0.448796	0.434069	0.581117	0.165247	0.27713	0.648309
1.4.3.2	1.03544	0.775347	1.03546	0.225258	1.15596	1.31521	1.33225	0.804544	0.327375	0.23193	0.475564	0.32295	0.158117	0.89598	0.843682	0.608837	1.48002	1.12924	0.654743	0.200497	0.296142	0.495916	1.52896	0.283065	0.553348	1.07948	0.716242	6.60436	0.746053	0.455076	1.17181	0.846657	2.84608	1.1281	4.54143	0.265797	0.744554	1.5987	0.188535	0.288488	0.426452	3.04631	0.789523	0.847843	0.931089	0.948044	0.385209	1.42725	0.55095
1.4.3.21	3.33914	4.0678	4.79728	2.80225	3.64687	3.06095	3.63321	2.60413	7.98949	3.11859	2.38798	4.06388	2.38853	5.01898	7.58764	4.00282	4.44191	4.90658	3.56471	2.07286	2.62194	3.02917	3.4704	2.97069	3.95486	3.53666	4.10285	3.01938	3.34062	8.75247	2.42831	3.01861	4.1936	7.66936	10.9886	3.15163	4.61393	8.05733	6.41734	4.61581	2.50009	3.47885	4.60607	6.76893	6.07512	7.56294	8.1302	3.66698	3.91937
1.4.3.22	0.270024	0.313366	0.263829	0.188197	0.306793	2.04943	0.541324	0.251919	0.976983	0.235373	0.442377	0.189597	1.34783	0.190664	0.639007	0.184473	1.03743	0.708574	0.195692	0.244698	0.442857	0.18172	0.435995	0.403711	0.162645	0.179471	0.432861	0.545857	0.540788	0.135574	2.16983	0.344861	0.980988	0.49127	1.33927	0.209642	0.980152	0.678529	0.171725	0.231805	0.240535	0.215145	0.309699	0.430101	0.415291	0.190929	0.154696	1.0132	0.583453
1.4.3.23	0	0.00382181	0	0	0.0118677	0	0	0	0	0	0	0	0	0	0	0	0	0	0	0	0	0.0339885	0.0801257	0	0	0.00484734	0	0	0	0	0	0	0	0	0	0	0	0	0	0	0	0	0.00704647	0	0	0	0	0	0
1.4.3.24	0	0	0	0	0	0	0	0	0	0	0	0	0	0.00166541	0	0	0	0	0	0	0	0	0	0	0	0	0.0268659	0	0	0	0	0	0.0338108	0	0.00250938	0	0	0	0	0.00237276	0.00100873	0	0	0	0	0	0	0	0
1.4.3.3	0.563688	0.231956	0.405025	0.181506	0.38491	0.525643	1.86714	0.0148557	2.54263	0.136903	0.236659	0.0495232	0.432012	0.125242	0.424516	0.620886	0.0633186	0.0694624	0.469548	0.13306	0.521914	0.179632	0.408442	0.211443	0.250329	0.179925	0.011375	0.182959	0.0745781	0.349083	0.136132	0.312601	0.0761787	0.896884	0.018719	0.113828	0.048212	0.345932	0.913072	0.377233	0.652951	0.597533	0.241281	1.00975	1.00834	0.139695	0.266983	0.0902114	0.250078
1.4.3.4	1.61675	2.23952	1.40308	1.53387	2.37011	4.32351	2.60686	7.25364	3.61918	1.86377	0.797318	1.01268	0.38363	2.75615	3.2011	2.1706	2.75691	2.90166	1.20506	1.12213	0.999372	1.56543	0.752855	0.757401	1.17359	1.92467	3.70007	1.6124	1.35266	1.07522	2.59734	1.86749	15.6545	2.61957	1.38053	0.704556	0.978511	2.16095	1.34105	1.61653	1.26428	1.48819	2.16382	2.57946	5.34307	3.03979	1.10598	1.57948	1.93876
1.4.3.5	1.62845	3.02299	1.76725	1.69072	1.5135	1.24464	2.02934	0.939601	1.68129	1.57596	1.59301	1.61723	1.61406	2.86035	1.70957	1.91898	2.96769	1.58788	1.05522	1.55548	1.54384	2.39194	1.80991	0.843571	1.69253	2.22392	0.973638	1.14564	1.60901	0.738473	1.17452	1.8098	3.08621	2.90739	3.92668	0.89503	0.882079	2.32962	0.663811	2.24251	1.59696	1.59176	2.6433	1.75416	5.15255	1.79311	1.07124	1.20647	1.65264
1.4.4.2	7.15166	10.4901	8.80951	5.04204	8.34565	15.9069	8.01412	14.2234	9.44529	8.50082	6.48171	6.01138	7.69812	9.88964	15.3429	9.21475	11.8951	12.1197	8.15701	9.60964	9.34838	8.11223	11.5239	5.94794	8.74637	10.9483	15.5763	11.1259	10.0175	21.459	12.983	8.59059	20.4446	10.8719	32.93	5.90534	18.1227	20.8879	17.7442	10.9263	7.3131	11.5794	7.93579	14.3564	20.2737	11.4715	6.15535	12.9826	8.11242
1.4.5.1	0.688408	1.58987	2.49734	1.47321	1.41465	1.56137	1.08214	1.36515	1.73292	1.52298	0.906084	1.20601	0.858735	1.97349	2.96865	2.9751	1.90079	2.39945	2.0612	0.496995	1.48242	1.33235	1.22573	0.938016	1.57048	2.72786	0.678815	1.37662	1.07483	1.33538	1.81127	1.78649	2.32879	3.05875	3.42033	0.625943	0.973745	1.57126	2.9314	1.88687	1.53266	2.18467	2.40961	2.09312	0.716524	2.46778	0.747964	2.13374	1.46427
1.4.7.1	4.11964	6.38481	6.50802	5.65303	5.35528	8.0389	8.74144	14.0471	5.7374	4.23993	4.32392	4.08091	5.80794	4.62117	10.3121	6.93743	8.25598	7.443	6.09494	4.39384	5.49103	4.2805	6.27438	3.43901	5.69111	6.42675	9.55834	8.75104	3.34227	5.3965	8.11551	5.57551	12.045	5.61967	20.4352	4.237	6.48734	9.65721	4.94972	4.4896	4.11574	7.19522	5.86965	6.41516	18.4126	8.23845	4.57358	11.4583	4.55759
1.4.9.1	0.196182	0.00557002	0.0614451	0.131143	0.0675768	0.00561114	0.0683767	0.0589059	0.0190208	0.0598093	0.179967	0.0547668	0.265327	0.0729666	0.0245496	0.0280267	0.128607	0.0433439	0.0780133	0.184015	0.223376	0.174891	0.078186	0.0459104	0.0350145	0.0461512	0.0202851	0	0.031751	0.0664249	0.0487511	0.0296218	0.117105	0.0454833	0.0591225	0.0560016	0.156305	0.114914	0.00944922	0.0267594	0.13738	0.0511328	0.0518864	0.118734	0	0.0626875	0.0922239	0.11296	0.0087916
1.4.9.2	0	0.0304145	0	0	0.0289536	0	0	0	0	0	0	0	0.0206605	0	0	0	0	0	0.00197897	0	0.0196654	0	0	0	0	0	0	0	0	0	0	0	0	0	0	0	0	0	0	0	0	0	0	0	0	0	0	0	0.00125012
1.4.99.5	0.0279361	0.00325929	0.0100303	0	0.156526	0.0508036	0	0.00275313	0	0.00057965	0.00986833	0.00494786	0.00520974	0.351358	0	0	0.0485185	0	0.0476835	0	0.00210777	0.027846	0.00098995	0.000755648	0.0399726	0.0261882	0	0	0.0218913	0	0	0.0239233	0	0.00435384	0	0.00156603	0.00979655	0.0254236	0	0.000593189	0.00752978	0	0.0313771	0	0	0	0.00123938	0	0.0107075
1.4.99.6	0.14318	0.0351077	0.669884	0.166742	0.407529	0	0.40211	0.422781	0.230505	0.0534917	0.0964893	0.226324	0.0407524	0.26035	0.443946	0.014223	0.416602	0.322569	0.384038	0.159883	0.0622381	0.357915	0.0299196	0.0735548	0.130163	0.463099	0.0571239	0.00352798	0.105785	0.0634706	0.690936	0.0618414	0.0202637	0.594664	0.812925	0.0329132	0.0637521	0.653172	0	0.125858	0.34342	0.155571	0.224857	0.139782	0.021442	1.20696	0.136282	0.307482	0.110602
1.5.1.1	0	0	0	0	0	0	0	0	0	0	0.00930552	0	0	0	0	0	0.0289973	0	0.0262321	0	0.00782657	0.003276	0.0147086	0	0.00450973	0	0	0	0	0.0187141	0	0	0	0	0	0.00516368	0	0	0	0.00340335	0.00993952	0	0.00661284	0.0138767	0	0	0	0	0
1.5.1.10	0.103396	0.0708881	0.01727	0.104438	0.212852	0.246602	0.155242	0.0249739	0.480266	0.0275831	0.0582704	0.332321	0.0833559	0.558987	0.074367	0.0942634	0.316117	1.17203	0.0805462	0.0110115	0.140504	0.025066	0.0956634	0.0455422	0.103907	0.56511	0	0.0612263	0.114967	0.042416	0.556253	0.112461	1.18799	0.0888449	0.0889055	0.156349	0.0324231	0.102827	0.056616	0.171953	0.0269809	0.246235	0.221191	0.117406	0.00559461	0.0288492	0.0380245	0.66791	0.0743482
1.5.1.15	0.228531	0.462141	0.4309	0.458113	0.415376	0.245935	0.37012	0.359934	0.47697	0.288051	0.513587	0.12412	0.143856	1.68397	0.616603	0.865662	0.172515	0.0347764	0.290575	0.320353	0.218229	0.434451	0.388674	0.233687	0.258118	0.918693	0.0597019	0.128742	0.350588	0.221423	0.336169	0.284307	0.0383455	0.840586	0.209875	0.185131	0.128656	1.68394	0.0293917	0.113221	0.182712	0.188196	0.130353	0.408191	0.209543	0.474251	0.276986	0.745493	0.138335
1.5.1.2	5.3399	9.28948	9.70835	6.80246	6.52613	16.8123	10.5202	16.7129	19.2287	6.83137	5.44966	3.36355	6.30612	5.98373	23.7623	6.18152	12.6841	10.5639	5.57154	6.45466	4.96864	5.90983	6.7237	4.15817	6.06304	9.57993	16.7952	8.68493	5.76714	4.66381	9.47959	9.07835	15.2394	11.7391	23.0643	5.52626	7.76105	16.3689	11.7785	6.16644	6.02658	6.74481	5.36542	7.12333	15.1771	8.55817	5.50674	9.39038	5.90864
1.5.1.20	6.51547	10.1621	10.2639	9.9369	8.38235	11.5379	9.0619	26.1935	19.0453	6.60792	5.83675	4.85792	4.15684	10.6489	13.0448	9.02663	13.4502	11.5159	7.05831	5.98071	7.70116	8.82454	10.1665	4.77515	6.53159	12.0383	36.996	7.18354	6.80569	10.285	9.75949	9.05222	40.6962	10.928	16.1497	4.503	11.4943	12.0811	8.1298	8.31406	6.11522	8.89709	7.95331	10.6991	19.2965	13.46	6.06158	11.7835	6.75501
1.5.1.21	0.0458224	0.339782	0.103949	0.00848672	0.0174694	0	0.0411354	0.00574385	0.00900569	0.145709	0.13551	0.0606573	0.0800502	0.0991	0.019089	0.0656426	0.462658	0.130104	0.033707	0.0621662	0.105357	0.0558766	0.377272	0.155042	0.223381	0.0480747	0.345367	0.151042	0.284631	0.0833837	0.00399668	0.0227317	0.0108339	0.065816	0	0.0513246	0.0723055	0.00378773	0.00807479	0.257384	0.414306	0.176219	0.131125	0.323062	0.312179	0	0.1276	0.00178061	0.266228
1.5.1.24	0.00362429	0.122745	0.0859069	0.0659557	0.0809716	0.00473156	0.324204	0.143415	0.0164973	0.047502	0.0401554	0.0774198	0.0655185	0.0914038	0.0883637	0.233761	0.0843937	0.364718	0.0711246	0.0432783	0.206637	0.0165646	0.0750855	0.0387375	0.0856892	0.0138985	0.265221	0.00370497	0.0549309	0.0833261	0.0741241	0.15226	0.154425	0.17352	0.0689572	0.0281622	0.0562348	0.0321832	0.040136	0.0391205	0.118352	0.0482723	0.0585738	0.0198428	0	0.0946883	0.0675495	0.0113196	2.51627
1.5.1.25	0.0106031	0.00859768	0.180125	0.0307372	0.0164354	0.115423	0.112904	0.372651	1.58002	0.0110192	0.0127873	0.040336	0.00662457	0.0298764	0.277357	0.00357847	0	0.0448728	0.0440482	0.107818	0.0114643	0.203943	0.00305025	0.0282198	0.106513	0.283125	1.3503	0.00755152	0.088876	0.279138	0.13082	0.0556799	0.356702	0.280532	0.119043	0.00472455	0.0013261	0.183743	1.65267	0.0604634	0.00590971	0.15854	0.020638	0.0131748	0.00487704	0.44483	0.0692104	0.0477857	0.0245472
1.5.1.28	1.44533	1.68446	1.35897	0.682977	1.35245	6.08058	3.46618	2.5568	4.51634	1.77454	1.32213	0.596644	3.09413	1.14403	4.21985	1.73719	2.64865	2.1446	2.24201	0.913832	0.891667	2.35418	0.868036	1.07079	1.36883	2.29579	1.13737	0.198499	1.35159	1.18166	1.19524	0.981291	0.933858	3.85596	0.75891	0.869339	1.09909	1.19751	3.96197	1.19351	1.78443	2.22198	1.04481	2.97432	1.25277	0.672387	0.886014	0.798194	0.995836
1.5.1.3	5.59962	10.9223	6.65845	6.87489	8.13583	10.896	8.06012	13.0368	16.5406	6.19254	5.98139	4.6471	3.24073	8.5984	11.0519	8.87303	9.92222	10.5873	5.78761	4.55892	5.60935	7.96625	6.63262	6.3737	5.34793	9.24209	4.08755	5.82488	5.40705	16.7883	8.46781	6.57595	11.8599	10.5452	9.0724	4.62202	8.64495	11.5263	5.97995	8.44586	5.49578	8.0059	6.97883	10.2991	17.5869	12.0052	5.20339	7.28872	16.4147
1.5.1.30	0.000788491	0.0012629	0	0.00336613	0.0145111	0.00230512	0	0	0.00600905	0.00334909	0.0103691	0.00255482	0.360689	0.00095887	0	0	0	0	0.0102874	0.00876662	0.00183494	0.000657507	0.0297538	0.0231681	0.00195593	0.00537894	0	0	0.000683234	0	0.0151958	0.00904749	0	0.0321197	0	0.00242312	0.00125979	0.00640168	0.00503518	0.018317	0.00524741	0.00979844	0.0149195	0.00224797	0.00334461	0.0146436	0	0.0289894	0
1.5.1.33	0.0860078	0.138627	0.124765	0.070471	0.0863473	0.220018	0.147387	0.101377	0.465804	0.0273021	0.0172994	0.0942046	0.0139103	1.18193	0.0620277	0.0577238	0.0439927	0.257811	0.0445806	0.0665463	0.0221744	0.0209191	0.0130201	0.0178862	0.00663648	0.0217466	0.738178	0.00611202	0.0804162	0.0844868	0.199463	0.0961507	0.156702	0.133599	0.348031	0.0191892	0.113381	0.0560751	0.123249	0.108661	0.021117	0.016507	0.00350968	0.0147398	0.00846489	0.103305	0.399622	0.0345674	0.0387197
1.5.1.34	0.257401	0.213712	0.425475	0.259933	0.133633	0.369592	0.101099	0.686662	0.0793163	0.231649	0.139726	0.130474	0.0985951	0.410825	0.370804	0.286082	0.600835	0.17855	0.14917	0.152922	0.143473	0.224285	0.118427	0.364211	0.203527	0.182499	0.713732	1.33813	2.41716	0.0162106	0.349874	0.267742	0.914144	0.233863	2.82411	0.155265	0.415268	0.928336	0.429946	0.105696	0.102747	0.317831	0.314239	0.161977	1.3996	0.331004	0.14977	0.615745	0.19881
1.5.1.36	0.289141	0.310327	0.358509	0.666071	0.264527	0.134364	0.122597	0.0387535	0.0670458	0.46163	0.0934368	0.249055	0.0217315	0.929204	0.225394	0.816206	0.277007	0.30471	0.134634	0.0693008	0.0741144	0.231696	0.066799	0.164367	0.227315	0.559354	0.0665088	0.221661	0.136225	0.147363	0.108862	0.0610564	0.0426145	0.524716	0.543344	0.0709001	0.471279	0.407452	0.0430171	0.388581	0.0978973	0.357184	1.08733	0.266521	0.111199	0.633531	0.140509	0.0228027	0.542226
1.5.1.38	1.53734	1.90245	2.5852	1.71162	2.06376	1.8348	1.40932	2.59175	5.99891	1.84054	1.33279	1.25493	1.35643	1.70548	2.23343	1.75715	2.77714	1.89114	1.50049	1.33648	1.26402	2.6539	1.82934	1.01123	1.64661	1.44469	4.86193	1.30048	1.24204	2.60105	1.56242	2.24103	4.69458	2.45946	5.45114	1.54337	3.01359	3.71076	3.43445	1.66407	1.40037	1.51771	1.44067	4.07221	4.33255	3.38129	3.41998	2.15555	2.6252
1.5.1.39	0.0943907	0.555182	0.158508	0.0771693	0.104789	0.00805275	0.271548	0.528113	0.0995357	0.0428473	0.0509729	0.0296983	0.00707414	0.00672891	0.228746	0.035617	0.172931	0.149645	0.0403591	0.113076	0.0365597	0.136762	0.0430151	0.0253737	0.0589895	0.0902738	0.102443	0.300067	0.060619	0.0381092	0.024827	0.00442773	0.360592	0.0990186	0.180067	0.0145387	0.547538	0.150785	0.351841	0.0101741	0.0359117	0.0476543	0.175484	0.308113	0.122267	0.110827	0.139855	0.00578697	0.122838
1.5.1.40	0.204641	0.622673	0.756347	2.03178	0.260706	1.64704	0.369092	2.68854	3.4188	0.474324	0.651095	0.887609	0.376867	0.896459	0.18077	0.805331	0.229915	1.67484	0.256545	0.425752	0.270512	0.738583	0.724639	0.414824	0.449581	1.23483	0.252308	0.98243	0.232983	8.21099	0.775972	1.34048	0.221174	0.553071	1.25869	0.862445	0.920759	0.4011	0.0374929	0.616857	0.479603	0.570469	0.651222	2.62473	0.233137	0.353179	0.625536	0.309144	0.582352
1.5.1.41	0.138844	0.0520935	0.149777	0.022094	0.400181	0.0101911	0.0684642	0.0168822	0.0192731	0.0240935	0.113455	0.0642274	0.0434233	0.0651358	0.484325	0.193748	0.0318928	0.0101054	0.132344	0.232951	0.0578995	0.0626074	0.114005	0.085089	0.0224718	0.293449	0.0385801	0.0453091	0.0361837	0.0218027	0.0898658	0.0802018	0.161939	0.0215261	0.0292761	0.0958508	0.17691	0.00655985	0.253966	0.100884	0.059418	0.0447747	0.354112	0.035607	0.152076	0.0230223	0.0517269	0.233868	0.0162923
1.5.1.42	0.2083	0.225707	0.289009	0.0735175	0.505011	0	1.51643	3.97676	0.584597	0.282582	0.00368214	0.0796902	0.00510396	0.909311	0.959947	0.0404815	0.091798	0.115267	0.0643649	0	0.111535	0.429785	0.038804	0.0281392	0.0164887	0.0162068	0	0.182228	0.167287	0.0259273	0.83777	0.135193	9.47944	0.819178	0.0489329	0.0122585	0.720013	0.257133	0.173482	0.129555	0.0452398	0.164809	0.07848	0.227054	15.9283	0.933734	0.0364391	0.340241	0.0104901
1.5.1.47	0.0130516	0	0	0.00641264	0	0	0	0	0	0.0276183	0	0	0	0	0	0	0	0.0170716	0	0	0	0	0	0.00361714	0.0725187	0	0	0	0.0104818	0.0452457	0	0	0	0	0	0	0	0	0.0124624	0	0	0	0.00638925	0.00894443	0.103269	0.0179665	0	0	0
1.5.1.48	0	0	0	0	0	0	0	0	0	0	0.000710673	0	0	0	0	0	0	0	0	0	0	0	0	0	0	0	0	0	0	0	0	0	0	0	0	0	0	0	0	0	0	0	0	0	0	0	0	0	0
1.5.1.5	7.12641	12.4885	13.1602	7.88005	14.9044	20.6266	15.1033	27.5804	25.1361	9.31065	7.73267	7.88933	8.43678	11.0465	15.3442	12.5739	10.5038	15.7328	8.12589	10.6978	8.35212	11.0219	11.4206	7.95496	10.5246	13.7548	14.663	16.5288	9.64665	12.9478	14.3515	13.4918	24.6315	15.423	14.7292	7.28755	17.4331	19.3377	9.56951	12.9088	7.14668	10.004	10.1057	10.0504	28.1409	14.5662	13.6347	13.051	10.8012
1.5.1.50	0.0027943	0.00170961	0.0656907	0.0233793	0.105091	0.00409462	0	0.128405	0	0.316764	0.0315749	0.11838	0.0745165	0.143317	0.00412536	0.0434868	0.0668	0.904214	0.119701	0.0722424	0.0275669	0.34428	0.0912865	0.111625	0.0301503	0.00504319	0	0	0.0717007	0.0168532	0.09956	0.00685056	0.0176264	0	0	0.0597156	0.0107165	0.332138	0	0.00258247	0.165747	0.00440229	0.165429	0.245303	0.0157257	0.0639824	0.00291915	0.0876677	0.0966397
1.5.1.51	0.45323	0.183656	0.429134	0.518084	0.399455	2.85509	2.05601	5.9926	4.34095	0.312882	0.0234617	0.20694	0.0395557	1.07912	0.577882	0.11189	0.876653	1.66427	0.221166	0.0721134	0.225751	0.648072	0.111729	0.0483154	0.03788	0.201287	11.4882	0.220139	0.303117	1.35832	0.744524	1.75917	13.9076	1.44079	3.43971	0.0772224	0.838525	0.332438	0.493434	0.2212	0.102936	0.563417	0.0693196	1.03968	8.19702	1.41771	0.234054	0.779352	0.698939
1.5.1.6	0.845401	1.11208	1.15852	0.713442	1.99358	2.60917	2.06925	0.601078	1.3529	0.866483	0.769978	1.30697	1.16295	1.07903	1.1704	0.863509	1.52658	1.85299	1.00368	0.871514	0.764693	0.853554	0.687624	0.546226	1.03549	1.26033	0.010086	0.984908	1.05496	0.349736	1.54799	1.24209	2.07699	1.6278	0.514904	0.90257	0.440894	0.968869	0.837359	0.77911	0.633903	2.64528	0.921624	0.883867	0.593406	1.74465	0.628983	1.00587	1.91597
1.5.1.7	1.44616	4.94597	3.06232	2.83819	2.7184	4.56118	1.48322	5.52787	14.19	2.56859	2.95905	2.36313	3.0741	4.3534	3.78145	2.30758	2.28444	4.08805	1.47145	2.76531	1.55388	2.13035	2.42681	2.17399	3.34754	2.73314	6.15276	4.12383	1.28759	23.8634	3.49388	1.7189	2.7535	4.2621	2.0371	2.42437	7.65102	2.96833	10.0534	3.81173	3.37028	2.01831	2.18098	10.6539	5.59752	2.31047	2.45556	4.10737	2.18217
1.5.1.8	0.787274	1.02617	1.19439	2.51824	0.745755	3.28161	2.22365	1.21557	0.952158	0.525825	0.899683	0.41967	0.356438	1.09128	0.950113	0.666239	2.21186	2.17572	0.688461	0.909832	0.494513	1.2175	0.844905	0.434513	0.727472	1.74824	0.459252	0.617384	0.699954	0.189779	0.644991	0.453735	0.270942	0.860654	1.72347	0.457271	0.345125	2.05304	5.00215	0.7335	0.344154	0.392855	0.958841	0.623872	0.838912	0.792259	3.07124	0.499324	1.27687
1.5.1.9	0.787274	1.02617	1.19439	2.51824	0.745755	3.28161	2.22365	1.21557	0.952158	0.525825	0.899683	0.41967	0.356438	1.09128	0.950113	0.666239	2.21186	2.17572	0.688461	0.909832	0.494513	1.2175	0.844905	0.434513	0.727472	1.74824	0.459252	0.617384	0.699954	0.189779	0.644991	0.453735	0.270942	0.860654	1.72347	0.457271	0.345125	2.05304	5.00215	0.7335	0.344154	0.392855	0.958841	0.623872	0.838912	0.792259	3.07124	0.499324	1.27687
1.5.3.1	5.40655	4.28105	4.76074	4.77618	5.17559	11.8364	11.4197	23.2884	20.6117	3.61808	3.08853	3.65196	4.59661	7.74948	11.587	3.17692	8.8686	9.47537	3.82325	4.17575	5.25139	5.18739	4.60375	3.21964	3.41694	3.47036	18.5478	4.62472	4.99532	33.9573	6.01541	6.63753	31.2523	8.33159	12.823	3.04585	9.04889	8.44825	6.38724	3.28993	3.92184	5.73668	5.39102	14.3464	15.5413	8.60306	3.45095	5.67951	6.10675
1.5.3.13	0.257774	0.574561	0.637242	0.249012	0.5562	0.450893	0.306284	2.93839	0.180066	0.382809	0.716349	0.480947	0.597699	2.12697	1.93415	0.369848	0.865946	1.00858	0.718995	0.464218	0.256891	0.438932	1.00732	0.260833	0.512974	0.382394	3.13869	0.716486	0.638158	0.210104	0.862667	0.957989	0.269784	1.11506	0.416379	0.470778	0.175559	1.12412	0.205676	1.83812	0.148914	0.218388	0.349552	1.06568	2.90976	0.308801	0.185077	0.914578	0.436584
1.5.3.14	0.140179	0.433309	0.201545	0.0232433	0.05927	0.0405519	0.15975	0.0109986	0.0422368	0.0673038	0.366478	0.0235512	0.118495	0.0300614	0.60931	0.0481696	0.0176956	0.0863168	0.0340297	0.114824	0.0709527	0.0323851	0.20207	0.10553	0.100004	0.171706	0.0170964	0.00463711	0.0901536	0.0609862	0.213056	0.0255329	0.00776017	0.149003	0.0246882	0.00836981	0.0932413	1.18213	0.0583208	0.0286708	0.0142444	0.0805409	0.0437558	0.00478048	0.00919462	0.00284684	0.113312	0.0939361	0.0434688
1.5.3.16	1.24932	0.485402	0.609978	0.430748	0.41917	1.45538	0.179552	1.32675	0.233533	0.175827	0.538585	0.13502	0.156041	2.67408	0.778017	0.0999806	1.13526	1.10446	0.631173	0.238221	0.452203	0.650667	0.404412	0.376823	0.301443	1.28964	2.85253	4.29268	0.343356	0.151928	0.644655	0.366084	0.164463	1.43731	0.114151	0.184559	0.91882	1.57856	0.146602	0.14783	0.161131	1.66537	0.502881	0.312002	4.26542	0.234716	0.431406	0.317611	0.147582
1.5.3.17	0.0856066	0.186485	0.0429475	0.0404683	0.145022	0.30191	0.411813	2.22993	0.114046	0.0332098	0.135429	0.345508	0.0227034	0.0474809	0.645398	0.130209	0.0162351	0.0524632	0.0318571	0.163347	0.045959	0.156896	0.0398945	0.0406937	0.0261957	0.302158	0.44055	0.384951	0.139513	0.470183	0.302292	0.169101	0.0367897	0.103512	0.030404	0.0211997	0.647235	0.0679794	0.285723	0.0277121	0.118169	0.0660471	0.119085	0.363848	0.640826	0.498777	0.0515696	0.500814	0.0468659
1.5.3.19	0.373039	0.716724	0.805247	0.557376	0.329899	0.666816	0.505779	0.570919	0.304711	0.801943	0.298416	0.674666	0.0956001	3.09813	2.50095	2.66572	0.770267	0.153635	2.0548	0.556884	1.27445	0.631841	0.959392	0.749721	0.623394	2.48699	0.611424	0.0646717	0.276877	0.416966	1.63379	0.614517	0.737672	0.670632	1.65777	0.248915	0.54501	1.68641	0.0568803	1.02189	0.957128	2.00964	1.94959	0.272525	0.497191	1.92342	0.493488	2.70716	0.440749
1.5.3.22	0	0	0.00305399	0.00152326	0.00110254	0	0	0.145706	0	0.00755301	0.300023	0	0	0	0.00150097	0.00234837	0	0.00202651	0	0.0204038	0.325726	0.00129194	0	0.000859214	0.00965151	0	0.0329491	0	0	0.00107431	0	0.00680538	0.00425007	0	0.0152717	0.0937504	0.0055779	0	0.00592063	0	0.0784717	0	0	0.0015271	0.0259055	0.00213275	0	0.000735863	0
1.5.3.7	0.498064	0.480638	0.725263	0.323685	0.737037	1.7472	2.26523	4.8403	6.42661	0.592543	0.765557	0.836401	0.442028	0.871966	0.945803	0.651191	1.37691	2.05796	0.54768	0.7303	0.864432	1.02981	0.563553	0.605251	1.35604	0.37719	6.84068	0.581987	0.535511	8.81711	0.776385	1.17759	11.6633	1.4666	2.20294	0.704244	2.06804	0.509105	1.11432	0.826631	0.71509	1.02237	2.55107	4.38633	5.42603	1.31002	0.479427	0.572874	1.27752
1.5.4.1	0	0.0531523	0.0211623	0	0	0	0	0	0.0167181	0	0	0	0.00422465	0	0	0.0311579	0.00871193	0	0	0	0.0178144	0.007371	0.00355277	0.00813184	0.00409122	0.00446962	0	0.0226192	0	0.00612932	0.00223282	0.00721766	0.00605255	0	0.222524	0	0	0	0	0.0114863	0	0.00203232	0.00662639	0.0100542	0	0	0.108506	0	0.00650878
1.5.5.1	1.30281	1.62107	3.31743	2.14861	2.09996	2.58223	3.09077	2.11525	1.77764	1.32277	0.941889	1.32763	1.21481	1.79741	4.14824	1.32744	2.64271	1.78606	1.848	2.46557	2.01229	1.14388	1.31916	1.07696	0.955487	2.19652	1.28588	3.15787	1.79812	6.07799	2.74615	2.55265	3.20848	2.49861	9.96786	1.12946	1.97721	2.35485	0.629133	2.31736	1.41617	2.42731	2.14698	2.57956	3.50085	1.18952	1.57778	2.97492	1.96679
1.5.5.2	2.24313	4.10719	2.07907	1.43136	1.87686	5.86063	5.40272	6.26527	13.6124	2.29663	2.11619	1.23798	2.14711	5.78235	5.1523	2.14568	4.58763	4.47143	2.636	1.75512	2.27776	3.13303	2.08925	1.61185	1.66113	3.10545	3.54444	2.04211	2.492	5.24908	3.18549	4.07667	10.1769	3.87731	6.15364	0.968597	4.42626	3.43311	3.63151	2.06468	2.97954	5.08049	2.05094	5.19818	9.49296	4.52758	1.32804	3.85787	3.78678
1.5.5.3	0.0397151	0.00207911	0.0139945	0.0173814	0.06946	0.0372762	0.00563424	0.00526869	0.00302818	0.0191753	0.0916768	0.0259107	0.019239	0.0172176	0	0.0201499	0	0	0.0152617	0.0256419	0.100922	0.0672503	0.0306784	0.0386838	0.0345063	0.0110656	0.02422	0.0224068	0.0452157	0.00791344	0.0132919	0.00678844	0	0	0	0.06116	0.257478	0.560867	0.243367	0.0893859	0.0519137	0.00436407	0.00474959	0.00900134	0.104315	0	0.032312	0.00516921	0.0568601
1.5.7.2	0	0	0	0	0	0	0	0	0	0	0	0	0.00392053	0	0	0	0	0	0	0.00382532	0	0	0.00149246	0	0	0	0.147626	0.0210027	0	0.694503	0	0	0	0	0	0	0	0	0	0	0.0755882	0	0	0.0140759	0.00721219	0	0	0	0
1.5.8.1	0.106114	0.101656	0.393953	0.145281	0.169859	2.18222	0.295322	0.336679	0.0761619	0.0928962	0.0719067	0.0555979	0.0462794	0.118706	0.383419	0.0683544	0.191043	0.34021	0.125148	0.0672237	0.0506347	0.150892	0.174829	0.222099	0.124991	0.265555	0	0.135762	0.13993	0.102712	0.209206	0.14803	0.677013	0.562721	0.519593	0.113363	0.0407278	0.706275	0.017154	0.122676	0.298221	0.0843634	0.0678222	0.237241	0.471285	0.224853	0.122756	0.443862	0.204143
1.5.8.2	0.106114	0.101656	0.393953	0.145281	0.169859	2.18222	0.295322	0.336679	0.0761619	0.0928962	0.0719067	0.0555979	0.0462794	0.118706	0.383419	0.0683544	0.191043	0.34021	0.125148	0.0672237	0.0506347	0.150892	0.174829	0.222099	0.124991	0.265555	0	0.135762	0.13993	0.102712	0.209206	0.14803	0.677013	0.562721	0.519593	0.113363	0.0407278	0.706275	0.017154	0.122676	0.298221	0.0843634	0.0678222	0.237241	0.471285	0.224853	0.122756	0.443862	0.204143
1.5.8.3	0.738208	0.481355	0.624649	0.422337	0.596193	1.5478	3.46383	14.0805	2.7285	0.805708	0.561794	0.781283	0.614558	0.977315	1.66816	0.12656	2.11956	2.48434	0.327853	1.11458	0.587202	1.3331	0.743443	0.290192	0.35647	0.552912	3.27171	0.537374	0.506043	1.90687	0.820208	1.04978	6.86435	1.93142	5.37865	0.534626	1.16504	0.879928	1.38662	0.290795	0.547015	0.885268	0.688792	1.95779	4.63109	0.863096	0.274017	0.733601	1.03878
1.5.8.4	1.81479	1.56077	1.41176	1.7015	3.41436	3.1809	1.50015	3.93047	5.94118	1.2518	1.09303	1.88721	1.81076	3.65879	2.7447	1.99075	1.05249	1.38918	1.86705	0.770927	1.47993	1.44146	1.81815	0.800208	0.822787	2.36626	1.0482	1.66688	1.01879	6.35255	1.76746	1.13253	2.86117	1.99826	4.53421	1.88554	1.65544	2.38386	0.932684	0.931391	1.8772	2.73578	1.50658	2.11087	6.08319	2.91941	1.08016	3.21871	1.70734
1.5.98.1	0.0572417	0	0	0.00318252	0	0	0	0	0.00758623	0.00403999	0	0.00384896	0.00456183	0.0348053	0	0	0	0	0.0222526	0.00174816	0	0	0.00222613	0	0	0.0192984	0	0.130193	0.0383111	0	0	0	0	0	0	0	0.00398658	0	0	0	0.00702542	0	0	0.00377506	0	0	0.03905	0	0
1.5.98.2	0.00924748	0.0218389	0.0745293	0.0299075	0.0723156	0.41113	0.0889115	0.0353435	0.172023	0.0463134	0.0254459	0.0544823	0.0547354	0.0462108	0.0844594	0.260711	0.0715805	0.0165107	0.0401171	0.00462522	0.0457504	0.0487594	0.0448744	0.0260104	0.0539161	0.0770818	0.00450026	0	0.0370446	0.0555763	0.0137889	0.0536976	0.23197	0.179038	0.12026	0.0614033	0.0438027	0.0574154	0.00486337	0.0138051	0.0562288	0.0896258	0.0738727	0.0204309	0.826117	0.175875	0.0351934	0.0215853	0.184664
1.5.98.3	0.344958	0.31325	0.277302	0.206089	0.384416	0.7121	0.900143	0.270911	0.372135	0.197819	0.773493	0.157422	0.18964	0.20339	1.32162	0.600596	0.382238	0.555934	0.445725	0.700511	0.262958	0.522459	0.460749	0.140665	0.120618	0.180191	0.193059	0.647036	0.448413	0.964174	0.726304	0.663528	1.79182	0.451091	0.563926	0.169184	2.16287	0.382927	0.637023	0.299806	0.730557	0.319354	0.345589	0.826416	0.841855	0.825745	0.173513	0.404779	0.228038
1.5.99.12	1.32024	0.494519	0.688369	0.29998	1.01225	0.472216	4.60865	2.59006	2.9119	0.35262	0.380854	0.387367	0.13667	0.188132	0.455235	0.555118	0.137345	0.484093	0.381548	0.38766	0.539868	0.384434	0.249362	0.600498	0.172647	0.434015	1.28533	0.482601	0.579299	0.31202	0.977402	0.642524	1.59664	4.15434	3.50248	0.449055	2.52004	2.42009	2.75785	0.163571	0.16429	0.405176	0.108597	1.90203	2.9203	0.259529	0.763019	1.2845	0.316518
1.5.99.15	0	0	0	0	0	0	0	0	0	0	0	0	0	0	0	0	0	0	0	0.0219262	0	0	0	0	0	0	0	0	0	0	0	0	0	0	0	0	0.00234554	0	0	0	0	0	0	0	0	0	0	0	0
1.5.99.5	0.0325218	0.0760776	0.080799	0.125914	0.0223863	0.0135274	0.046879	0.0770878	0.0239889	0.0673155	0.0417532	0.0154181	0.351155	0.0658003	0.0564843	0.06667	0.139145	0.01908	0.0138797	0.0909561	0.182579	0.0300492	0.0571257	0.0928181	0.063132	0.108887	0	0.191903	0.0369336	0.0584635	0.16357	0.175093	0.192354	0.0662727	0.0445478	0.137139	0.0441425	0.0153424	0.00322463	0.0593789	0.059958	0.0204824	0.17894	0.0734999	0.0158838	0.113778	0.051167	0.166123	0.0685392
1.5.99.6	0.0628787	0.0555182	0.014204	0.00171366	0.344691	0.0747647	0	0	0.0241308	0.00313245	0	0.239333	0.0721563	0.0156111	0.105482	0.0024602	0.083553	0.112987	0.0298566	0.00532835	0.0376778	0.0177931	0.0169799	0.0477285	0.0304962	0.0459623	0.0200589	0.00502648	0.016592	0.0426271	0.278025	0.0447743	0	0.05909	0.00133073	0.0564248	0.0187892	0.26475	0.00138765	0	0.0187786	0.0385312	0.0305302	0.0742397	0.00127703	0.0210704	0.0350173	0.562935	0.203219
1.6.1.1	0.769588	0.711049	0.772096	0.698889	0.855351	0.668682	1.52332	1.48799	8.84253	0.719545	0.697857	0.58483	0.415894	0.892279	1.64181	0.606216	1.40788	2.15357	0.931793	0.536867	0.52109	1.52733	0.918523	0.346321	0.62289	0.936978	4.11421	0.578034	0.769883	0.43852	0.530642	1.23351	2.53794	1.57395	1.56173	0.340813	3.81824	1.33489	0.341097	0.777624	0.768618	0.852515	0.434767	1.39506	0.371689	1.7042	0.479635	0.95129	0.845584
1.6.1.2	6.5173	5.37307	5.05532	5.72944	7.55913	9.68441	7.28669	22.9504	18.6471	3.27603	2.54528	2.65512	2.76265	9.25347	11.9666	4.22796	6.16061	9.021	4.05037	3.10444	3.29934	8.39955	4.33796	2.80472	4.03697	6.51985	12.2713	7.25607	7.07215	11.796	7.62453	6.62626	13.3087	8.68682	9.16625	3.12398	13.818	13.3206	13.3026	3.84917	3.46342	5.3453	4.77716	12.7777	13.9073	7.41514	3.8338	6.35903	5.05438
1.6.2.2	1.99102	1.94701	1.4136	2.20589	2.71901	3.57184	2.34435	2.48154	5.4439	1.41722	1.93933	0.99046	1.523	1.69581	2.66592	1.47878	2.69918	3.05999	1.40425	2.837	1.2565	2.19922	2.1481	1.17735	1.78594	2.38707	5.01243	2.12752	1.54879	7.02576	1.59174	1.84706	7.64136	3.13195	2.39622	1.14285	2.19407	1.58639	2.62419	1.73392	1.75417	1.62065	2.74223	4.01768	1.29766	2.38315	1.35198	2.54801	1.73038
1.6.2.4	1.01087	1.97182	1.86274	0.829597	1.54186	3.90583	2.71726	5.4719	2.86415	1.0752	1.12992	1.57074	1.58194	1.39362	2.87568	1.51815	3.7148	2.19202	1.38201	1.57104	1.01218	1.74516	2.53959	1.19071	1.13038	1.31202	6.24249	1.37588	0.977109	0.99576	2.43657	2.23318	8.8469	1.93969	3.68104	0.998145	2.47514	6.49645	3.13762	1.84939	0.989305	1.70085	0.847724	2.70939	4.7925	1.41331	1.12613	4.66374	1.73424
1.6.3.1	1.30647	2.25759	1.56038	1.07898	2.85602	3.07398	4.27594	7.25566	3.10296	1.12049	1.431	1.15526	0.784919	2.34319	6.66704	3.0763	2.70676	2.93122	1.26173	1.21579	1.55347	3.22552	1.69785	0.985859	1.52789	2.8248	9.81479	1.0029	2.94931	1.29881	2.11422	2.71392	10.8984	4.55212	3.84367	1.12346	2.42791	3.84928	2.17731	1.6423	2.06198	1.79355	1.65879	4.49655	4.93251	4.07093	1.4013	3.11342	1.60994
1.6.3.3	0.256931	1.05641	0.445625	0.190257	0.542586	0.00348801	0.577274	0.00322829	0.0779757	0.0949982	0.417327	0.138484	1.02219	0.424098	1.34185	0.548974	0.615635	0.939416	0.897376	0.142782	0.420458	0.284349	0.594945	0.134268	0.410142	0.100759	0.00167346	0.16126	0.242709	0.0692738	0.463279	0.149611	0.199298	0.41332	0.708342	0.18311	0.285277	0.586399	0.0289952	0.193032	0.234289	0.270961	1.00979	0.534134	0.0374839	0.477669	0.617168	0.404053	0.271466
1.6.3.4	0.63578	0.673432	0.992385	0.797133	0.785467	6.02381	0.370229	1.73839	8.73769	0.921714	0.660072	0.652822	1.13742	0.538885	0.920213	0.841577	1.28934	1.08305	0.677141	1.18373	0.503565	0.764312	0.734639	0.99841	0.700362	1.49414	1.43909	1.30844	0.882172	6.77112	1.20201	0.444575	2.69868	1.27527	0.596206	0.585173	3.30994	1.69011	5.99864	0.619673	1.06134	0.751938	0.727704	2.36123	1.14913	1.37232	0.733356	3.09887	0.602184
1.6.3.5	0.199218	0.190969	0.108584	0.0871997	0.430572	0.638048	0.250696	0.703894	0.79269	0.299702	0.266984	0.0959227	0.0485273	0.610035	0.362479	0.191686	0.206233	0.435737	0.191675	0.20807	0.100397	0.346535	0.380417	0.211159	0.135625	0.130899	0.435575	0.510707	0.374801	0.0803526	0.251819	0.429552	2.09828	0.243417	1.61012	0.130277	1.1735	0.542545	0.438602	0.0752092	0.0870408	0.121933	0.140679	0.344906	1.077	0.14576	0.151991	0.346255	0.105153
1.6.5.2	1.53589	2.50874	2.75459	1.4605	2.38104	8.7862	3.2097	11.8558	10.6977	1.89873	1.79899	2.2368	2.21142	3.36033	2.85632	1.84279	4.48079	2.1744	1.95571	2.28441	2.04175	3.00932	2.91099	1.28582	1.56887	2.74387	6.1903	12.389	3.14048	19.9021	3.46799	2.89491	13.2503	2.93962	3.95621	1.23589	2.99846	2.11719	1.08977	1.59497	1.86183	2.50142	2.09735	10.6092	5.39307	4.55618	1.26389	3.39504	2.85953
1.6.5.3	54.5496	71.887	67.297	58.1462	71.954	142.813	79.6129	173.327	161.634	48.8928	42.5607	41.2644	44.239	75.9995	117.517	61.0539	84.7226	89.3201	51.2851	39.532	44.3176	76.9648	53.1579	37.0742	47.1069	83.1024	185.846	74.7056	61.3956	99.9935	78.7015	70.4696	236.165	97.072	150.266	37.6576	90.9804	113.02	82.9172	61.405	49.2834	66.8274	52.7519	100.202	211.153	98.4729	61.131	79.2251	58.1371
1.6.5.4	0.508653	0.167205	0.141699	0.341604	0.146823	0.274233	0.195174	0.722118	0.236309	0.0883	0.200281	0.20144	0.132353	0.463437	0.224399	0.481703	0.277304	0.424908	0.117076	0.0760741	0.146474	0.146307	0.574639	0.177719	0.184878	0.115189	0	0.111397	0.469527	0.118702	0.246807	0.137576	0.281738	0.419295	0.295321	0.16609	0.365978	0.161432	0.562513	0.146092	0.473429	0.045673	0.126159	0.256107	0.416701	0.610347	0.746404	0.31782	0.693857
1.6.5.5	2.46618	2.54433	2.09208	3.358	2.18402	3.55567	4.88993	6.07425	5.01267	1.66759	1.92611	1.28199	2.48295	2.69081	4.30518	1.481	3.84406	3.51916	1.64224	1.63698	2.49085	2.06914	2.28588	1.56012	1.47977	3.66071	8.14832	1.87203	1.45961	7.38614	2.34161	3.063	9.76524	4.38968	6.10519	2.18063	5.6092	3.85997	7.28038	1.27461	2.35774	1.59248	2.46483	4.98158	17.4184	3.19195	2.38833	3.49023	2.13944
1.6.5.8	12.3638	11.5904	13.4888	15.0931	11.7821	37.736	15.7417	19.7452	39.1275	9.69959	7.76249	9.38554	12.4911	13.9962	16.9728	17.6657	12.7629	18.4983	11.4779	9.34036	9.69881	12.8807	10.1506	8.82585	10.1207	15.1311	21.6392	14.432	10.0471	40.7707	15.1382	14.8409	18.4256	17.0611	20.5062	9.42874	17.3108	15.6978	18.6243	13.3236	9.79402	12.9958	13.301	23.3531	24.998	14.035	12.0348	12.0025	13.7089
1.6.5.9	1.23676	0.948304	0.870992	0.386091	1.73082	4.27097	2.59989	0.935087	3.76392	0.852958	0.784163	1.17351	0.617447	1.19637	1.90899	0.895373	1.88063	1.97047	1.3538	0.519179	0.712485	1.92637	0.832181	0.648768	0.909019	1.46124	0.588448	0.977899	1.23362	1.42291	2.03745	1.49937	0.576074	2.37958	2.46541	0.691203	1.80271	2.97337	3.80909	1.74475	0.884846	2.25381	1.06618	3.55638	0.431491	1.81129	0.63691	1.59378	1.29742
1.6.99.1	0.504766	0.691311	0.682405	0.390545	0.619613	3.50844	2.63382	1.66446	2.30443	0.557137	0.271167	0.165098	0.677716	0.882278	0.817945	0.522946	0.994425	3.44514	0.490881	0.255019	0.214832	0.844401	0.510337	0.558961	0.42248	0.748099	2.37609	0.279064	1.02753	0.314571	0.6829	0.749597	1.65857	0.934986	6.156	0.202981	0.258158	2.27367	2.86385	0.144109	0.472675	1.13416	0.481477	1.21744	3.47716	0.293805	0.32653	1.1475	0.351005
1.6.99.3	6.59591	6.13098	6.76524	5.20472	9.11894	12.4708	4.79124	18.4456	23.5771	5.79702	3.60089	4.44444	4.60665	7.09209	12.6548	7.10827	9.78494	8.76091	4.87122	3.53542	3.687	5.9609	5.91671	4.15684	4.66713	7.10083	27.9575	6.65637	4.51386	21.9625	7.71081	8.76574	19.1737	9.79442	10.246	3.3395	11.1931	8.73449	5.31372	4.08542	4.74961	14.665	5.76254	17.1095	23.2327	9.85865	10.7175	8.95927	6.99841
1.7.1.1	0.627639	1.12474	1.59453	1.84838	0.64541	0.278222	0.945863	1.18026	2.57534	1.22631	0.665471	0.366571	0.442504	0.815729	2.12837	0.300557	0.59861	1.57418	0.813862	0.337738	0.324693	0.610092	0.861398	0.434612	0.4103	0.894534	1.3977	0.211195	0.507832	0.399039	0.988587	0.693302	0.370477	0.949712	0.927621	0.25028	0.43031	3.01406	0.415145	0.331227	0.879899	0.766572	0.279535	0.377393	0.0743354	0.440765	0.691166	1.63966	0.542926
1.7.1.13	1.64339	2.40797	4.10708	6.01219	1.80862	1.84323	1.94604	13.5356	4.47021	1.29008	1.72539	2.27187	1.24545	2.31208	5.91619	1.81513	1.65924	4.081	2.03681	2.29285	1.38813	1.67547	1.81526	2.23606	1.87145	1.80031	13.8522	3.68221	1.49922	6.36836	3.818	1.56442	21.7866	5.80941	9.50237	1.51465	4.32438	8.44777	6.76781	2.75936	1.5389	3.37273	2.0392	3.85229	11.6143	4.17219	6.02007	5.58507	5.05325
1.7.1.14	0	0.0130427	0.0182102	0	0	0	0	0	0	0.00148718	0.00242297	0.00565629	0.0184324	0	0	0	0	0.00382686	0.00136592	0.0016385	0.00361638	0.0038989	0.0713016	0.00777895	0.0133498	0	0	0.063775	0.00938198	0.017822	0	0.00953883	0.00641305	0.00124501	0	0.00134383	0	0	0	0.0238175	0.00258295	0	0.00915363	0.00160298	0.00205541	0	0.00743629	0	0.00574104
1.7.1.15	3.30367	4.50024	3.72256	3.37233	3.55786	10.7183	9.70699	19.553	12.1667	2.27431	2.19676	3.16678	1.24254	5.12302	5.70874	2.39702	6.53872	8.17371	2.2035	1.91917	2.00337	4.25739	2.68787	1.34866	1.74647	3.7607	31.0903	4.69675	3.83403	11.6936	8.50599	5.22707	43.3203	8.15961	15.7272	2.16379	7.27695	3.67617	5.62732	1.97389	2.44808	3.55922	2.20577	8.41417	23.5569	7.84224	1.94048	4.49087	3.90688
1.7.1.16	0	0	0	0	0	0	0	0	0	0	0	0	0	0	0	0	0	0	0	0	0	0	0	0	0	0	0	0	0	0	0	0	0	0	0	0	0	0	0	0	0	0	0	0	0	0	0	0	0
1.7.1.2	0.627639	1.12474	1.59453	1.84838	0.64541	0.278222	0.945863	1.18026	2.57534	1.22631	0.665471	0.366571	0.442504	0.815729	2.12837	0.300557	0.59861	1.57418	0.813862	0.337738	0.324693	0.610092	0.861398	0.434612	0.4103	0.894534	1.3977	0.211195	0.507832	0.399039	0.988587	0.693302	0.370477	0.949712	0.927621	0.25028	0.43031	3.01406	0.415145	0.331227	0.879899	0.766572	0.279535	0.377393	0.0743354	0.440765	0.691166	1.63966	0.542926
1.7.1.3	0.627639	1.12474	1.59453	1.84838	0.64541	0.278222	0.945863	1.18026	2.57534	1.22631	0.665471	0.366571	0.442504	0.815729	2.12837	0.300557	0.59861	1.57418	0.813862	0.337738	0.324693	0.610092	0.861398	0.434612	0.4103	0.894534	1.3977	0.211195	0.507832	0.399039	0.988587	0.693302	0.370477	0.949712	0.927621	0.25028	0.43031	3.01406	0.415145	0.331227	0.879899	0.766572	0.279535	0.377393	0.0743354	0.440765	0.691166	1.63966	0.542926
1.7.1.4	0.127328	0.248456	0.150196	0.0612159	0.0990368	1.13865	0.220961	0.739587	2.61799	0.106755	0.16966	0.0628998	0.0372417	0.093229	1.63337	0.0568082	0.303805	0.216149	0.189449	0.147659	0.0303808	0.108956	0.0996031	0.0965886	0.0574863	0.0512853	0.946908	0.0203419	0.0574028	0.0468667	0.194528	0.858935	0.719476	0.142859	1.27694	0.0677098	0.302715	0.911878	0.0669639	0.174871	0.067228	0.112612	0.0966518	0.195099	0.161757	0.126146	0.169764	0.111088	0.0873861
1.7.1.7	1.77302	2.38118	2.86335	1.36282	2.194	3.11262	6.55577	3.20441	1.7214	0.911672	1.30916	0.94903	0.636369	2.0847	3.32827	1.72196	3.57485	3.88858	1.81945	1.382	1.3055	3.851	1.29222	1.11736	1.36196	1.30236	7.09876	3.07584	2.24004	2.11373	3.68787	1.78202	4.96947	3.08503	11.1197	1.08383	3.34111	1.73456	2.0136	1.87867	1.19136	2.45366	0.82592	2.71585	3.04889	2.12147	3.1554	2.15462	0.793371
1.7.2.1	1.20182	1.05238	1.78069	3.23476	1.05601	1.14845	1.14202	0.719183	0.30449	1.05397	0.724753	0.450127	0.741588	1.04261	1.69667	0.727366	1.63572	2.12868	0.759193	0.843815	1.11924	1.0251	0.551045	1.12149	0.36815	0.9811	0.931214	0.843871	1.24197	0.538095	1.31123	1.3157	3.91714	1.75181	3.95256	0.764928	1.64886	2.01759	0.59768	0.867003	0.607757	3.38339	1.42142	1.1767	3.73676	2.2368	3.80306	2.12921	1.69235
1.7.2.2	1.53026	1.40124	1.23406	1.02876	1.93292	5.36064	4.78435	5.71723	3.82387	0.691306	0.822349	0.746313	2.50105	1.83536	4.40664	0.709558	2.14903	10.1674	1.10203	1.12602	0.825813	1.84261	1.50402	0.816909	1.59564	0.877865	11.5397	2.55027	1.2323	0.596395	2.29671	2.53238	10.6211	2.11672	4.20291	1.52043	1.40564	1.59425	1.35204	4.17205	0.899671	1.72291	0.990171	1.54118	8.2774	2.46508	0.692437	2.01959	0.968605
1.7.2.3	1.6705	1.22063	1.47284	1.58764	2.47482	2.08594	1.93013	3.99284	1.83968	1.27008	0.919248	1.01695	0.378896	2.03989	4.50772	1.67263	1.56007	2.30516	0.857582	0.522236	1.41383	1.62797	1.69121	0.691487	1.04947	2.67384	3.49482	1.6373	1.6262	1.8176	0.639511	0.803543	1.37131	2.94144	3.05447	0.662919	1.45479	3.34355	0.797633	1.69198	1.22081	1.29735	3.55462	1.39251	1.01575	2.33061	0.963623	1.66655	1.47755
1.7.2.4	0.405983	0.67662	2.18739	2.23919	1.23862	4.52152	0.312881	2.79528	11.7873	0.533723	0.753485	1.1052	0.626862	1.00076	0.332616	2.02901	1.13253	1.63424	0.500093	0.464631	0.804211	0.845681	0.717543	0.59519	0.787423	1.91218	0.101697	1.30562	0.695983	0.471871	1.03673	0.625931	0.836581	2.19209	1.73561	0.927975	0.836967	1.13876	0.970573	1.21158	0.792859	0.740865	1.3573	0.689632	0.393763	1.73596	1.00282	1.44895	1.09708
1.7.2.5	2.79858	3.85256	2.06169	1.50437	2.03015	5.7574	3.43563	5.7956	3.97073	2.20361	1.71664	1.43274	1.83763	2.6824	4.49142	1.50413	3.98713	4.64859	1.7059	2.07034	2.07143	10.3551	2.71364	1.10404	1.80759	4.83343	11.1028	3.19119	10.8357	8.17928	2.321	3.26934	15.9343	5.51301	5.78381	1.47701	4.22521	2.80008	6.62389	2.24218	2.65491	2.57461	1.50503	4.59971	10.505	4.80611	1.23569	1.87293	2.41083
1.7.2.6	0.0015424	0	0	0.00151646	0	0.00638457	0.0252939	0	0.00703421	0.0246556	0.00745491	0	0.0347955	0	0.0138034	0	0.0127028	0	0.00119921	0	0.0108331	0.00910705	0.00224121	0.00605669	0.00286129	0.00606442	0.00952064	0	0.0200193	0	0	0.0112952	0	0.00657865	0.0157153	0.00117982	0	0	0	0	0.00227218	0.0201193	0.0263633	0.0092195	0.00512029	0.00424645	0	0	0.0500591
1.7.2.7	0.479382	0.112062	0.273158	0.138181	0.617251	2.00626	1.3763	5.21305	2.2248	0.221661	0.107779	0.203186	0.0239728	0.97586	0.725953	0.0825006	0.821197	1.49511	0.090683	0.0195781	0.198467	0.562659	0.0127136	0.0653309	0.0410488	0.362711	12.2034	0.20395	0.297407	1.1436	0.687548	1.15714	12.7775	1.17896	2.59136	0.0312254	0.503155	0.302528	0.546006	0.167729	0.0399466	0.344869	0.0537022	0.886931	7.87774	1.11508	0.027581	0.497135	0.311633
1.7.3.3	0.731879	0.315859	0.468734	0.968036	0.44129	0.24507	1.42496	0.264497	0.730738	0.2586	0.264437	0.212764	0.645281	0.482934	2.0543	0.273019	0.730563	0.537949	0.259917	0.194949	0.340769	0.555623	0.45195	0.238532	0.607862	0.177463	0.0885578	0.300539	0.277471	0.177856	0.406317	0.194346	0.325092	0.48612	0.674921	0.220943	0.433269	1.15606	0.241358	0.303168	0.182014	0.180271	0.15278	0.655353	3.27003	0.404956	0.548014	0.230171	0.257878
1.7.5.1	6.52239	8.06278	7.55753	6.51959	7.00558	11.9379	6.45874	26.2341	11.4613	4.87131	3.1457	5.5624	1.73018	9.71532	8.36601	8.66231	8.55281	10.1292	3.76733	2.8937	3.76326	7.06403	3.66567	2.6235	4.11354	7.33359	24.6196	16.5656	5.86055	10.9487	5.8828	7.43517	23.9683	8.91235	8.09316	3.45134	7.6555	14.0883	4.87395	8.0228	3.76453	5.28156	5.96985	10.0985	15.8219	12.5028	4.23789	6.88206	5.96332
1.7.7.1	2.02077	2.80048	2.56761	0.958788	1.46163	5.81213	6.60461	14.1655	2.8972	2.42381	1.38397	1.76508	2.96377	1.92446	4.34137	3.47273	1.92352	3.29886	2.04809	1.88018	2.35345	1.84268	2.03719	1.22763	1.31039	2.59846	8.0205	1.03859	1.71095	1.72126	2.63151	2.43166	5.96712	4.26252	13.9959	0.79026	2.49506	5.37344	1.81647	2.51348	1.77996	2.50536	2.36635	2.57255	8.98653	4.62737	3.79163	4.46844	1.92249
1.7.7.2	1.77184	1.61311	2.16601	1.0763	2.9213	5.38615	4.31157	6.64528	5.21464	2.10617	1.13492	0.976821	1.08676	2.67145	5.46748	0.590098	4.88451	6.00281	0.963118	0.332177	0.825011	1.7505	0.850086	0.564112	1.01364	1.79476	11.3922	1.16233	1.2458	1.43946	2.53192	5.75448	15.0342	4.38657	7.28601	0.541006	2.24349	6.02473	0.822928	0.576478	0.974358	1.74319	1.46609	5.45037	8.22466	2.85732	0.879401	2.60292	2.99641
1.7.99.1	6.49708	8.49577	9.28102	10.8758	10.6637	18.1318	12.3918	15.9813	30.2911	7.63297	5.21549	6.80286	10.4824	11.6843	21.677	5.76853	10.2504	16.3409	6.63921	5.2484	5.10684	8.474	7.46324	4.87843	6.4831	7.53053	32.9294	17.8359	7.51291	30.2143	10.3036	8.95501	43.6506	13.2202	24.9498	4.26687	18.2066	24.9496	8.17523	7.18421	6.68362	9.9285	6.52243	16.9609	28.2359	12.2287	7.90263	11.717	27.199
1.8.1.14	0	0.00124636	0	0	0	0	0	0	0	0	0	0.0189324	0	0	0	0	0	0	0	0	0	0	0.0238744	0	0	0	0	0	0	0.0130164	0	0	0	0	0	0.00119569	0.00187311	0.00376276	0	0	0.00461059	0.0288283	0	0	0	0	0	0	0
1.8.1.15	0.150263	0.0237636	0.077751	0.0169122	0.37185	0.659901	0.0774243	0.0341137	0.0527093	0.0640484	0.14782	0.147398	0.00241314	0.0752208	0.0509685	0.236186	0.227215	0.0011942	0.09833	0.0935429	0.110829	0.0425015	0.127292	0.0612535	0.211377	0.122163	0.0288107	0.0178995	0.180646	0.0309152	0.10756	0.0716175	0.00250451	0.300901	0.00925175	0.106543	0.1191	0.11692	0.104113	0.0735974	0.124338	0.198065	0.0412557	0.00698102	0.055034	0.0852909	0.0512299	0.00623213	0.287928
1.8.1.18	0.0303223	0.100255	0.00880867	0.00401215	0.0706515	0.0600999	0.00553577	0.0154148	0.00897414	0.0965673	0.22162	0.077325	0.0508347	0.115064	0.138522	0.487797	0.0801905	0.0371648	0.154413	0.105703	0.232705	0.0168587	0.100528	0.065749	0.244175	0.328647	0	0.0236457	0.000938753	0.00199515	0.0554776	0.081642	0.281567	0.0335415	0.00534827	0.321238	0.018698	0.0308846	0	1.81664	0.824557	0.0380725	0.211292	0.0955527	0.00102162	0.0716184	0.127575	0.679529	0.0535513
1.8.1.19	0.128773	0.0643475	0.0687148	0.122554	0.0245366	0.0366848	0.0345165	0.0320034	0.023705	0.0933119	0.110669	0.0291684	0.0674887	0.0250904	0.0190706	0.0301305	0.515235	0.0297644	0.072598	0.0859826	0.179273	0.275005	0.0671809	0.0784147	0.0631704	0.143147	0.832231	0.0357871	0.113867	0.381025	0.188901	0.0339083	0.0468077	0.0564895	0.103645	0.078762	0.369268	0.0331822	1.70414	0.0418648	0.0377253	0.0372952	0.0781345	0.0310067	0.100922	0.080854	0.0677382	0.00567796	0.0450587
1.8.1.2	2.70466	4.01337	5.58543	4.24358	4.82946	12.1547	8.54056	11.3706	5.75203	2.53425	2.54657	2.2678	2.17484	6.13266	8.478	4.02526	5.82022	6.25074	3.4249	3.29641	2.3788	5.10865	3.03257	2.97414	2.81901	4.69283	6.4516	1.82215	3.07357	9.37533	5.05351	4.53794	24.6744	6.73383	5.69979	2.34605	5.11285	8.6215	8.75772	2.87755	2.49332	4.42296	2.39961	8.01424	7.8701	5.06392	7.53814	3.25479	3.49419
1.8.1.4	14.8623	13.1756	15.7671	16.4824	18.566	30.8625	26.3292	73.3155	50.9876	9.2649	9.97095	12.1116	11.6951	20.1044	30.5411	11.3912	24.252	24.8625	11.2111	10.4997	10.2629	15.1873	13.4734	7.89053	9.75387	16.1697	115.735	10.8116	12.2603	26.2372	23.3575	22.8211	146.031	23.2299	42.4715	7.73217	22.263	20.3052	15.7521	10.5432	8.38112	16.2325	10.194	22.2868	75.9026	24.4938	14.1835	20.9268	15.5263
1.8.1.7	2.33033	2.55404	4.15404	5.79341	2.36228	8.07806	3.41995	8.95846	11.5173	2.44522	1.72235	1.68941	1.83542	2.27197	6.9163	2.90919	3.83151	4.49053	2.89502	2.81857	2.14973	5.64925	2.371	1.75339	1.8597	4.48438	11.3819	3.93925	7.24873	11.0096	5.97861	4.95475	10.4534	4.64688	9.09247	1.14245	8.95241	6.27801	8.42861	1.60362	1.79503	4.26018	2.99441	14.408	9.35392	4.91433	2.10257	3.32772	2.65317
1.8.1.8	5.89979	6.12845	7.18265	6.1532	6.97117	19.2163	12.6331	25.3198	25.9144	5.32935	4.81129	5.03911	5.55054	9.65631	12.2299	6.88585	10.727	12.9243	4.62808	6.68392	4.62792	7.98303	4.64899	4.40538	4.33041	7.64189	26.2423	11.6424	6.31876	30.6601	10.298	9.09415	34.6779	14.2758	11.8789	3.59555	15.4251	10.0131	12.7685	5.50019	5.34891	6.48231	6.12924	20.3863	21.8302	9.63038	7.10447	7.45709	9.01844
[truncated: 2,851 more rows]
[truncated: 107 more columns]
