# Supplementary material for: Beyond Taxonomic Analysis of Microbiomes: A Functional Approach for Revisiting Microbiome Changes in Colorectal Cancer
Source: Front Microbiol. 2020 Jan 23;10:3117. doi: 10.3389/fmicb.2019.03117 (PMC6990412; doi:10.3389/fmicb.2019.03117)
Supplement: TABLE S8 — The normalized frequencies of each reaction in each of the 156 samples of the dataset. In this data, the rows indicate the samples and the columns indicate the frequency of each reaction in the sample. [file Table_8.xlsx]

## Sheet: Sheet1
Normalized frequency of reactions for each sample
	Sample name
Reaction ID	ERR688505	ERR688506	ERR688507	ERR688508	ERR688509	ERR688510	ERR688511	ERR688512	ERR688513	ERR688514	ERR688515	ERR688516	ERR688517	ERR688518	ERR688519	ERR688520	ERR688521	ERR688522	ERR688523	ERR688524	ERR688525	ERR688526	ERR688527	ERR688528	ERR688529	ERR688530	ERR688531	ERR688532	ERR688533	ERR688534	ERR688535	ERR688536	ERR688537	ERR688538	ERR688539	ERR688540	ERR688541	ERR688542	ERR688543	ERR688544	ERR688545	ERR688546	ERR688547	ERR688548	ERR688549	ERR688550	ERR688551	ERR688552	ERR688553
R00001	0.403071	0.185592	0.207701	0.307814	0.300137	0.636243	0.269842	0.00700163	0.081477	0.327461	0.146947	0.0906848	0.0528181	0.393818	0.26557	0.202037	1.18942	0.274403	0.167325	0.19811	0.31416	0.567625	0.0901809	0.163101	0.189554	0.22246	0	0.427546	0.336429	0.110184	0.391619	0.624695	0.406584	0.401887	0.0251191	0.301975	0.392865	0.187372	0.0753691	0.0814887	0.243867	0.0507378	0.16713	0.272013	0.0161271	0.497463	1.15777	0.514369	0.33224
R00004	17.6326	23.6204	22.0373	21.399	20.8505	57.6427	34.3338	60.5768	62.3844	18.2941	14.2804	13.8222	16.4106	23.348	33.7488	18.5806	33.7082	42.686	15.4757	15.1733	14.3673	22.1414	19.9332	12.0355	14.0688	23.7657	74.2463	33.9716	18.7834	43.9944	25.0574	25.9469	69.3968	32.0755	58.8529	16.5894	31.5268	35.8645	32.7341	16.1058	14.7096	19.7326	17.2247	45.3756	87.1642	30.0013	17.1688	28.5081	40.5088
R00005	0.807768	0.781126	0.996325	0.389178	1.47624	2.01692	1.59291	2.49862	0.589754	0.988461	0.414847	0.373009	0.523083	4.3171	1.07083	0.811649	0.577756	1.69745	0.386985	0.320927	0.540686	0.669763	1.18114	0.474086	0.707183	1.01593	5.45944	0.632063	0.908369	0.943033	0.789362	0.943706	7.91281	1.36037	2.08773	0.298218	1.38358	4.04416	2.36977	0.510113	0.489828	0.488049	0.573799	0.939725	1.06705	1.39806	0.592777	0.530594	0.582379
R00006	23.3295	26.0001	27.0036	25.4359	28.057	65.5963	28.3701	57.5048	66.4689	19.2044	20.2495	21.2954	21.4179	25.8572	51.2911	26.799	32.2893	41.2619	23.8188	24.2999	20.9256	23.7411	21.9918	17.2979	16.918	32.1488	64.6315	25.6668	21.766	54.1637	34.6766	26.0661	67.1782	44.7609	64.5973	17.383	38.8197	46.8174	46.8398	22.2403	16.8504	28.9062	23.5983	36.6098	63.4185	39.7919	27.9851	35.3395	25.3821
R00008	0.0526491	0.128546	0.185988	0.0666765	0.03322	0.1909	0.152103	0.0937324	3.1497	0.127675	0.174468	0.26507	0.0573402	0.0446715	0.0464656	0.239758	0.0602448	0	0.0251189	0.199794	0.0757728	0.1508	0.299372	0.0618787	0.226823	0.0951072	0.183176	0.366898	0.239265	5.28672	0.0138869	0.0660376	0.0983967	0.0625966	4.24446	0.108469	0.761396	0.105582	0.302203	0.147495	0.267455	0.109993	0.111375	2.18758	0.426054	0.0276305	0.0897954	0.116139	0.06254
R00009	8.80155	8.88269	9.539	8.19872	10.0207	24.7849	12.8753	24.2671	22.2541	8.84165	6.23946	6.01198	5.70577	15.143	19.6118	8.45218	17.8297	17.1529	8.3166	6.47432	6.94534	10.4931	6.02551	6.2489	6.76026	11.6037	30.7491	15.6661	8.92257	23.3727	12.0973	13.0767	32.3015	15.3624	22.5817	4.64469	14.9157	16.9812	18.7908	9.38185	5.33697	9.60741	9.67941	14.4658	27.8983	11.9064	8.56551	11.9895	9.48272
R00010	2.80636	3.60129	4.29151	5.59105	5.34812	9.25414	6.306	7.20629	9.37735	1.94155	2.4698	1.92862	2.23265	3.9166	5.90912	3.14683	5.9364	5.22708	3.1501	2.1635	2.92157	4.47073	2.62259	2.82201	2.5433	4.22577	17.4979	2.65965	3.55667	6.12395	4.69793	3.70688	10.7222	5.2342	5.98017	2.02366	2.83664	7.97306	5.16188	3.3022	2.99105	3.74797	2.76894	5.94051	7.33716	4.16639	4.81841	3.64494	3.10641
R00011	0.044695	0.213916	0.106866	0.717821	0.0379246	0	0.054756	0	0.0546335	0.09008	0.00440236	0.0377588	0.00281643	0.266911	0.0373953	0.0881688	0.0627072	0.0445381	0.0401118	0.0102051	0.0142087	0.250574	0.0436533	0.0347751	0.0407328	0.177176	0.656879	0.182688	0.0975192	0.334705	0.0200394	0.0219241	0	0.29419	0.29688	0.00976655	0.0102027	0.0471177	1.70345	0.0977085	0.0338127	0.123092	0.240935	0.188402	0.00413515	0.154386	0.0505567	0.0428527	0.0938133
R00013	0.710908	1.04284	1.28007	0.339523	1.00504	1.75639	0.602842	2.04304	0.336806	0.838221	0.658789	0.643177	0.166269	0.841618	1.61548	0.498323	1.10054	0.466442	0.754901	0.310909	0.380913	0.563911	0.344463	0.674843	1.05511	0.524471	0.925493	0.391877	0.853788	0.24548	0.84176	1.36709	2.50096	0.497745	8.22095	0.377753	1.43792	0.835682	0.48043	1.00187	0.376433	0.771847	0.268172	0.615497	4.62273	1.25168	0.548832	0.913815	0.801259
R00017	1.96612	1.72053	2.0097	1.31448	1.8454	4.45667	4.56422	2.26988	2.74226	1.74298	1.53808	2.04877	2.96545	2.72477	4.93343	1.64102	2.36379	3.47759	1.40841	2.67772	1.20331	2.51072	2.6858	1.09905	1.24296	1.32707	9.22356	1.35609	1.66791	4.03031	2.94888	2.64943	15.6082	2.23282	3.43146	2.74561	2.54008	1.6478	2.75	3.19736	1.674	2.30131	1.39439	3.2025	7.65111	2.54922	1.34336	3.04799	2.85763
R00018	0.499717	0.424292	0.58312	0.206782	0.373062	0.552895	0.235008	0.496892	0.175429	0.197614	0.138944	0.297128	0.145046	0.630802	1.04156	0.136422	0.179155	0.345593	0.280158	0.052432	0.0620134	0.272364	2.14941	0.61023	0.228668	0.106278	0.825537	0.458861	0.203182	0.193827	0.9949	0.677867	0.309838	0.286654	1.52982	0.0724608	0.517195	0.891666	0.194482	0.0925735	0.0709063	0.336868	0.24002	0.261864	0.738173	0.309763	0.113388	1.67423	0.183992
R00019	1.50593	3.66037	1.35237	0.862089	1.49993	4.47798	1.57554	3.72533	5.3056	1.24778	0.49656	0.543936	1.49169	2.25251	1.57092	1.24856	2.18339	3.15239	1.46059	0.817276	1.16617	1.55886	1.47464	0.638081	0.777361	1.90718	2.45701	6.90563	1.57534	1.18485	1.23064	1.91844	4.5948	1.33634	3.54082	0.616758	0.390312	0.809326	3.74874	0.902655	0.949507	2.72139	1.33327	6.70858	1.24479	1.34458	0.553129	1.72383	1.80159
R00021	4.11964	6.38481	6.50802	5.65303	5.35528	8.0389	8.74144	14.0471	5.7374	4.23993	4.32392	4.08091	5.80794	4.62117	10.3121	6.93743	8.25598	7.443	6.09494	4.39384	5.49103	4.2805	6.27438	3.43901	5.69111	6.42675	9.55834	8.75104	3.34227	5.3965	8.11551	5.57551	12.045	5.61967	20.4352	4.237	6.48734	9.65721	4.94972	4.4896	4.11574	7.19522	5.86965	6.41516	18.4126	8.23845	4.57358	11.4583	4.55759
R00024	1.16169	1.87272	1.55064	1.43018	1.79777	2.54471	2.00771	1.3779	1.66832	1.16564	1.48767	0.753715	0.538203	1.73778	2.11845	2.6486	1.10636	2.31387	1.87913	0.841273	0.948278	2.31961	1.82303	1.05718	1.23001	2.53495	5.97989	1.43305	1.94898	1.34146	2.16174	1.70809	1.76277	1.86733	1.88743	1.09364	1.79415	2.55041	2.61546	1.39528	1.62187	1.97425	1.35754	1.55386	2.42399	1.73307	0.764101	2.26062	1.28003
R00025	2.83136	1.87669	1.82679	1.13166	3.31434	3.58978	4.24198	10.2324	3.05099	2.68409	2.15288	1.18046	1.55126	3.25425	5.32465	1.38422	2.4882	4.34756	1.50488	2.23494	1.50924	2.84422	2.3421	1.11778	1.50025	2.24511	2.04192	2.27981	1.84012	3.86279	2.05117	2.10861	3.68369	3.99654	4.41511	1.53026	4.55954	2.28285	4.21912	1.83642	1.99742	2.6764	1.60323	4.24505	5.71299	2.71886	1.32387	3.3688	1.6892
R00029	1.0523	0.0373688	0.693597	2.75718	0.45563	1.00039	0.857214	1.52234	0.57384	0.173192	0.383491	0.0939369	0.0686919	0.0647742	2.22594	0.285104	0.81302	0.133632	0.200919	0.134286	0.340437	0.824168	0.223754	0.422695	0.327545	0.10939	1.97371	0.174417	0.481058	0.151113	0.219306	0.49276	0.0177402	2.85421	2.17529	0.121759	1.98303	0.223793	0.14339	0.233579	0.810027	0.402717	0.554476	0.298107	21.7779	0.270811	0.66921	0.172946	0.185813
R00031	0.886478	0.613607	0.630158	0.417474	0.855002	2.75175	1.39042	4.11918	3.92377	0.456384	0.600175	0.336388	0.532115	1.32672	1.26895	0.399796	2.47698	0.692389	0.480545	0.219437	0.869568	1.24183	0.657257	0.368135	0.323458	1.01761	2.29172	0.493964	0.500111	1.16112	1.32265	0.711651	7.9079	1.89575	1.11561	0.368415	1.00462	1.03738	0.452981	1.07307	0.723858	0.82456	1.32157	0.686862	2.24891	0.851166	0.358402	1.098	1.53594
R00032	0.929168	1.8092	0.457068	0.241559	0.797102	0.272959	0.784636	1.19677	1.25151	0.818606	0.5157	0.400135	0.105246	0.392615	1.08275	0.521765	0.888515	1.32505	0.462584	0.15011	0.277841	0.787215	0.242995	0.177769	0.591377	0.848138	0.508506	0.417222	0.709553	1.58689	1.6034	0.425006	1.04032	1.51111	3.33404	0.268871	0.751873	1.0699	0.411048	0.219498	0.425682	0.481563	0.23023	1.63419	1.35292	0.801837	0.292167	0.84081	0.448331
R00034	3.97556	4.29177	6.06236	5.30799	7.64349	11.2237	5.62507	8.61408	13.8049	3.0118	2.81041	3.25427	2.50297	7.19969	10.0868	5.32947	4.56512	7.59575	3.90393	2.43831	3.71706	4.39267	2.9464	3.69469	2.62296	7.41011	9.23783	7.56324	3.21791	3.41588	6.32118	3.82671	12.5582	9.23877	7.43951	3.22094	6.12432	9.0785	8.59305	3.6762	4.20361	5.14086	4.17829	6.97329	12.0831	9.14947	4.64858	5.84533	14.9463
R00036	2.65537	5.16112	4.20958	4.06567	2.66004	6.21328	4.45895	7.68549	17.4022	3.24179	4.18811	3.24012	3.30696	4.51826	9.2398	7.54687	10.7625	5.94422	3.62906	3.35958	4.57779	4.3513	5.35894	2.50138	3.51032	6.97954	8.86268	6.25024	4.10358	15.7943	6.02822	5.67318	8.62498	7.24584	10.3692	2.87821	4.6026	8.19203	3.85905	4.82972	3.54861	5.73492	5.3105	10.1034	9.33307	10.2743	3.00258	8.12742	3.56692
R00039	0.502186	0.388203	0.498992	0.238172	0.291817	0.00981192	0.152825	4.47435	0.700945	0.179352	0.242335	0.445754	0.271793	0.173429	0.281878	0.457415	0.466063	0.124504	0.518872	0.173152	0.238023	0.108045	0.388739	0.467631	0.165421	0.246557	0.0604708	1.79019	0.252958	0.137934	0.308346	0.371856	0.226601	0.065536	1.11305	0.182596	1.06514	0.267556	0.194984	0.209216	0.534314	0.0975576	0.244932	0.15032	2.1817	1.0488	0.210242	0.164597	0.0724798
R00041	0.252137	4.64058	0.675129	0.327425	0.406022	0.754578	0.601507	0.126421	0.0912555	0.462889	0.413898	0.123485	0.167399	0.656161	0.830929	0.575128	1.1557	0.492398	0.256008	0.210012	0.432435	0.389314	0.485809	0.229218	0.556346	0.851656	0.388175	0.442118	2.76162	0.936788	0.345016	0.973288	0.760668	0.45694	0.161741	0.2391	1.20769	0.432293	1.04744	0.220085	0.490597	0.418791	0.515829	0.352219	0.507979	2.4796	0.687631	0.569513	0.707228
R00045	0.886478	0.613607	0.630158	0.417474	0.855002	2.75175	1.39042	4.11918	3.92377	0.456384	0.600175	0.336388	0.532115	1.32672	1.26895	0.399796	2.47698	0.692389	0.480545	0.219437	0.869568	1.24183	0.657257	0.368135	0.323458	1.01761	2.29172	0.493964	0.500111	1.16112	1.32265	0.711651	7.9079	1.89575	1.11561	0.368415	1.00462	1.03738	0.452981	1.07307	0.723858	0.82456	1.32157	0.686862	2.24891	0.851166	0.358402	1.098	1.53594
R00048	0.0886776	0.0925837	0.398264	0.0848196	0.0224959	0.0377766	0.0261253	0.0219412	0.0259919	0.0287307	0.327472	0.0854357	0.0236686	0.156313	0.244437	0.105607	0.256909	0.0240829	0.0646015	0.0590634	0.0299689	0.0574454	0.0989347	0.0539157	0.0989536	0.0828594	0.493694	0.019811	0.0554642	0.0683433	0.024645	0.0420465	0.0400911	0.163133	0.201599	0.0190993	0.0462642	0.987849	0.0474708	0.448889	0.0308731	0.016233	0.0317498	0.0116761	0.0186568	0.0218988	0.0228751	0.103375	0.0238338
R00052	0.597988	1.1361	0.616451	0.39162	0.456753	1.29206	0.158328	0.67818	4.33361	0.506872	0.381011	0.569501	0.614532	0.388401	0.412407	0.603713	0.122188	0.114172	0.389878	1.11408	0.149416	0.889567	0.508704	0.745583	0.976255	0.278809	0.298216	1.27775	0.171475	6.90047	1.3577	0.643196	0.341504	0.436607	0.189509	0.428501	3.28411	1.21322	2.00908	0.54157	0.645666	0.268705	0.388294	3.87709	0.84807	0.219425	0.477225	0.644453	0.675241
R00053	0.0421289	0.344271	0.205252	0.1062	0.290844	0	0.115879	0.872967	0.544063	0.00516415	0.0631974	0.065912	0.0327526	0.326209	0.262522	0.109647	0.0862108	0.649498	0.0626118	0.0491937	0.071156	0.15918	0.0523819	0.0429223	0.0876921	0.100066	0.341341	0.0079645	0.0717174	0.0797867	0.532307	0.129986	0.162717	0.286956	0.266843	0.0333734	0.111715	0.15558	0.0290481	0.0155607	0.123003	0.138083	0.138016	0.120252	0	0.288226	0.140025	0.371311	0.263762
R00057	1.60165	1.31307	3.26944	2.90832	3.34384	2.75716	2.60776	3.28879	5.15403	1.55638	0.864083	0.960928	0.356497	2.27232	3.74974	1.70068	3.566	2.45236	0.952336	0.418805	0.93347	1.67057	1.51723	1.33037	1.81636	1.19366	9.17082	1.7236	1.85577	4.21057	2.54629	3.10646	11.9751	3.1497	8.35689	0.780197	1.80307	4.01468	0.742154	1.83202	0.527666	2.28585	1.34505	2.38595	7.38615	2.89955	2.42641	2.24828	0.80681
R00058	0.00420529	0.0597095	0.0931826	0.0962916	0.0183871	0.00189566	0.271472	0	0.0122547	0.0736624	0.0230325	0.0200146	0.0495785	0.04288	0.0444673	0.161171	0.0494355	0.0841003	0.0781101	1.46771	0.230437	0.0242643	0.0675478	0.268585	0.132819	0.0334907	0.0585938	0.00358697	0.123788	0.0557394	0.0590403	0.0429332	0.349929	0.0320018	0.0192639	0.0610277	0.14452	0.0723748	0.00360788	0.110729	0.0456168	0.10238	0.0682694	0.0288157	0.151067	0.0564321	0.0479647	0.29857	0.0876239
R00066	6.39534	5.87355	5.61247	5.08652	4.17898	13.5018	28.857	7.08984	9.38781	4.07879	3.93336	2.81969	2.49987	6.46238	5.27851	3.12168	7.36594	6.0653	4.30965	4.03139	4.73695	4.98143	4.28838	2.96764	3.33688	5.99869	10.6985	3.37559	4.30016	2.86798	8.23667	5.21711	16.4678	7.39137	5.8521	2.96244	9.07438	6.26388	20.7757	4.04235	3.78248	3.67918	4.70411	5.75714	9.37067	8.38292	4.48905	4.90345	5.78885
R00068	0.317762	1.54893	0.294908	0.0968764	1.06305	0.474642	0.545175	0.342325	0.328889	0.683091	0.19512	0.206176	0.328346	0.584902	2.68812	0.314696	1.02508	0.862779	0.356403	0.0253838	0.270132	0.506263	0.376427	0.235256	0.234895	0.184367	0.0274312	0.117745	0.783309	0.216771	1.31246	0.318819	1.57888	1.08458	0.291468	0.133764	0.821675	0.218731	0.245257	0.235598	0.373998	0.639702	0.340541	1.52285	0.164518	0.32631	0.546108	0.3212	0.773057
R00075	0.142938	0.117389	0.173263	0.114809	0.496006	0.0384894	0.069416	0.524954	0.288214	0.0106269	0.0231136	0.0376919	0.0119996	0.0677685	0.828378	0.0937182	0.116745	0.563534	0.0543894	0.0360212	0.0601838	0.22432	0.0424925	0.0678855	0.153258	0.104515	0.0803488	0.0768014	0.0936031	0.0140523	0.0601742	0.0501678	0.00963855	0.311127	0.370235	0.0106342	1.29791	0.345558	0.00335679	0.505266	0.0337465	0.321909	0.308127	0.853885	0.0061784	0.194118	0.15971	0.0207495	0.294512
R00076	0.69888	0.302143	0.37097	0.269827	0.739187	0.443584	0.356303	0.172343	0.209907	0.126826	1.01759	0.246506	0.192099	0.296064	0.284272	0.461532	0.138049	1.2577	0.117388	0.776559	0.198607	0.442497	0.381789	0.263015	0.469576	0.276403	0.073474	0.638529	0.264984	3.37502	0.4438	0.253742	0.38577	0.616743	0.65638	0.386228	2.26462	0.406911	3.69039	0.132785	0.396363	0.235264	0.263219	0.167032	1.24822	0.709434	0.772456	0.96151	0.403925
R00078	3.45988	8.67302	3.96633	3.45131	5.49422	11.6808	6.44023	13.2538	8.30409	2.67007	2.34741	3.78844	2.25449	4.63582	5.98387	4.53341	6.95781	7.40894	3.51916	1.92075	3.16149	5.49423	3.18299	3.17272	3.30684	5.1589	11.9757	4.93292	5.11507	8.46703	7.52147	4.78594	23.8498	6.81554	6.79784	2.53275	6.39256	8.95447	3.58288	3.37337	2.69599	5.98789	3.86036	8.32441	10.5823	7.45931	3.93842	5.91089	7.01878
R00081	11.9387	17.5817	17.7717	17.575	18.3579	29.7565	47.2298	37.7636	49.4313	11.8007	9.64476	10.9301	12.4845	24.1626	31.1144	18.573	27.479	24.0593	15.1176	10.5439	14.7082	12.8981	13.5371	9.98505	11.4639	22.9152	53.3994	24.3814	11.5152	38.2073	27.7794	18.0084	67.3422	25.809	53.0097	7.70034	20.6871	33.929	18.4338	15.2882	9.11818	16.9646	14.5731	29.9308	46.1917	25.3219	10.4902	24.7328	14.8682
R00083	1.89634	5.50083	1.66319	0.809754	2.25255	4.00473	1.42221	2.16203	5.90085	0.905454	1.21085	2.40823	0.661294	2.67164	1.47289	1.15107	3.48469	2.06179	0.866336	0.953433	1.10509	1.79433	1.75873	0.782003	1.22156	3.25064	1.26342	2.71506	1.93008	3.4407	2.75582	1.9353	1.78744	2.91325	2.58883	0.783149	2.9767	3.08812	2.2559	0.464455	1.33926	2.82159	1.72015	3.07971	2.9415	3.35728	0.804887	2.24366	4.08149
R00084	4.1908	3.18069	3.64145	3.45959	5.3648	6.90886	5.70297	8.15023	7.8078	3.25056	2.57118	3.25794	3.21737	3.23883	4.13533	2.73448	5.76714	3.40728	2.62453	2.95059	2.05598	2.87207	2.5888	2.1763	2.53027	3.5992	4.07122	6.45114	2.28828	2.1397	5.05828	2.74294	4.80233	4.05222	5.79105	2.14974	6.37326	5.90698	5.97303	3.10799	3.46745	3.3637	2.22939	2.77767	7.5014	3.76642	2.67018	3.83858	3.62301
R00086	497.71	616.072	640.741	602.461	633.098	1226.66	726.246	1524.65	1506	447.21	399.536	416.156	434.114	739.815	1011.37	564.613	831.243	884.535	456.777	450.148	420.995	583.867	503.949	358.175	430.267	682.586	1692.13	861.797	535.593	1112.95	784.518	612.195	1991.95	910.116	1312.15	355.21	930.322	1031.96	852.724	532.314	424.26	616.579	516.288	1108.25	1674.06	847.581	539.438	781.836	572.334
R00089	14.8943	25.7447	19.3904	21.1099	18.0865	28.5774	20.7938	46.091	32.53	12.7776	10.3708	11.7187	9.69667	21.1915	30.0816	17.8375	21.1732	30.3099	13.7956	10.7941	12.9894	18.2862	12.6063	9.40799	12.0775	21.6632	48.1993	17.0123	17.7391	30.0479	24.8406	15.3548	58.5215	23.9798	35.561	9.51653	28.8958	29.3222	24.0097	13.0015	9.56763	23.3677	17.1216	37.0454	47.0792	32.4247	15.0022	23.2116	17.4287
R00090	0.0193734	0.0335359	0.0155035	0.0325052	0.0314943	0.187518	0.0256002	0.0417722	0.0115765	0.00692067	0.0138319	0.014838	0.0394499	0.109168	0.0141533	0.00775103	0.00380404	0.0243091	0.102342	0.0467102	0.0380629	0.0275	0.0476282	0.0165437	0.0689101	0.00413388	0.00662601	0.000873145	0.00369946	0.00425887	0.00409467	0.0132945	0	0.0316261	0.0310631	0.060324	0.090357	0.00745892	0.0175108	0.045352	0.0229103	0.00338932	0.0395822	0.00683875	0.109922	0.0639158	0.0213652	0.0754487	0.0202125
R00092	0.515784	0.858919	0.755838	2.22729	0.963777	1.86323	0.934353	1.43159	0.486906	0.447958	0.139926	0.316624	0.121305	0.672899	0.714065	1.03235	0.715024	0.70691	0.658765	0.479965	0.315513	0.719382	0.23108	0.145821	0.23539	0.413745	3.23844	0.770798	0.511743	0.447316	0.395237	2.06472	5.4975	1.19755	2.37913	0.286447	0.366989	0.451098	0.377229	0.280081	0.260863	0.256945	0.248164	0.643051	2.85358	0.848529	0.70931	1.43321	6.60802
R00093	25.7244	35.2914	31.8721	26.1589	32.8039	79.6321	40.7998	93.7473	83.1594	22.0967	21.644	19.3425	22.1709	44.0295	55.8378	31.5768	51.8596	50.9248	23.4061	21.1162	21.8303	34.9878	23.5224	20.4847	23.8804	37.2951	93.6525	59.6953	26.2288	28.8	39.1641	33.3732	112.749	47.1624	59.354	19.9339	40.6295	52.684	30.7937	29.0365	20.0459	33.9362	28.2872	45.1542	95.8006	43.4388	21.9144	37.6732	29.0442
R00095	0.508653	0.167205	0.141699	0.341604	0.146823	0.274233	0.195174	0.722118	0.236309	0.0883	0.200281	0.20144	0.132353	0.463437	0.224399	0.481703	0.277304	0.424908	0.117076	0.0760741	0.146474	0.146307	0.574639	0.177719	0.184878	0.115189	0	0.111397	0.469527	0.118702	0.246807	0.137576	0.281738	0.419295	0.295321	0.16609	0.365978	0.161432	0.562513	0.146092	0.473429	0.045673	0.126159	0.256107	0.416701	0.610347	0.746404	0.31782	0.693857
R00097	0.138844	0.0520935	0.149777	0.022094	0.400181	0.0101911	0.0684642	0.0168822	0.0192731	0.0240935	0.113455	0.0642274	0.0434233	0.0651358	0.484325	0.193748	0.0318928	0.0101054	0.132344	0.232951	0.0578995	0.0626074	0.114005	0.085089	0.0224718	0.293449	0.0385801	0.0453091	0.0361837	0.0218027	0.0898658	0.0802018	0.161939	0.0215261	0.0292761	0.0958508	0.17691	0.00655985	0.253966	0.100884	0.059418	0.0447747	0.354112	0.035607	0.152076	0.0230223	0.0517269	0.233868	0.0162923
R00100	1.99102	1.94701	1.4136	2.20589	2.71901	3.57184	2.34435	2.48154	5.4439	1.41722	1.93933	0.99046	1.523	1.69581	2.66592	1.47878	2.69918	3.05999	1.40425	2.837	1.2565	2.19922	2.1481	1.17735	1.78594	2.38707	5.01243	2.12752	1.54879	7.02576	1.59174	1.84706	7.64136	3.13195	2.39622	1.14285	2.19407	1.58639	2.62419	1.73392	1.75417	1.62065	2.74223	4.01768	1.29766	2.38315	1.35198	2.54801	1.73038
R00102	0.588318	0.45672	0.648302	1.27793	0.302692	0.566498	0.373118	0.00187269	0.18587	0.567261	0.126171	0.268596	0.186473	0.915569	0.606437	0.799334	0.990477	0.332068	0.316899	0.158851	0.389039	1.3751	0.248618	0.201957	0.315873	0.667268	0.103936	0.197921	0.538222	0.2979	0.805202	0.204387	1.79776	0.476713	1.64118	0.220324	0.232341	0.984885	0.0615983	0.501221	0.266136	0.866436	0.633979	0.241025	0.0331542	0.814272	0.874412	1.67213	0.786957
R00103	5.36968	3.56474	6.35042	5.23493	5.47961	11.2733	6.35996	16.3312	17.4312	3.85992	3.69776	6.20143	3.11553	6.34831	9.72139	5.36625	8.41982	9.92929	3.932	3.08627	3.14871	5.84871	5.32355	3.86321	3.65212	6.11386	27.7438	5.49874	5.27887	14.7467	6.17391	4.58749	26.961	10.0981	14.1717	3.10506	11.935	10.0305	11.9022	3.6797	3.79309	3.91322	3.6152	11.9872	21.7858	10.7771	9.19472	7.99331	12.0347
R00104	6.38156	7.19973	8.69485	6.52306	9.23965	26.7963	14.418	17.9196	22.428	6.88488	6.62636	5.9411	6.96836	9.67011	13.0434	7.54722	17.2232	13.4174	8.31928	7.27735	6.62615	10.1026	8.51965	5.73686	6.5433	11.9185	32.4858	13.7268	8.41731	7.57038	14.5003	9.68598	32.0745	15.6918	18.613	5.14601	13.4401	20.9481	15.0298	11.5181	5.02295	10.0702	8.80965	14.3255	19.8985	12.8865	7.50292	10.4749	8.70327
R00105	0.0178794	0.0479077	0	0.00289691	0.0125046	0	0.00933205	2.65144	0	0.00124713	0.0132214	0.0148547	0.0380615	0	0.0145585	0.0193391	0.00180862	0.00357354	0	0.00825056	0.00367523	0.0257927	0.0732764	0.0239659	0.0127477	0.0165915	0.017888	0.00933321	0	0.0761129	0.0074614	0.00722331	0	0	0	0	0.147421	0	0	0.00156386	0.00217029	0	0.00465473	0.00374661	3.90825	0.0112921	0.0151117	0.00581423	0.0295409
R00107	0	0.000970617	0.0277853	0.0861048	0	0	0	0	0	0	0	0.00205278	0.000793362	0	0.0311796	0.00128601	0	0	0.00197897	0	0.00542992	0.000565226	0.00184925	0.00564243	0.0219807	0	0	0.00867245	0.0551365	0.00183208	0	0.00121424	0	0	0.00931512	0	0.00914179	0.0754633	0	0	0	0	0.00246626	0	0	0	0.00231519	0	0.00250024
R00111	0.642281	1.50734	1.19897	1.4744	0.826179	0.809006	0.489369	10.3363	1.9818	1.12918	2.62269	1.52263	0.780589	1.1329	0.923151	1.38726	1.22189	1.21448	2.22597	1.51045	1.92524	1.07214	1.67946	1.45759	1.7052	1.92715	0.420491	1.40986	1.40342	0.43121	2.12985	0.765975	1.06121	1.66687	3.25127	0.87445	2.41278	2.74793	1.9602	3.12221	1.007	1.33737	1.01027	1.97032	0.770658	4.05128	1.32976	1.30942	0.947346
R00112	7.28689	6.08412	5.82742	6.42833	8.41448	10.3531	8.81001	24.4384	27.4896	3.99558	3.24314	3.23995	3.17855	10.1457	13.6084	4.83417	7.56849	11.1746	4.98216	3.6413	3.82043	9.92688	5.25648	3.15104	4.65986	7.45683	16.3855	7.83411	7.84203	12.2345	8.15517	7.85977	15.8466	10.2608	10.728	3.4648	17.6363	14.6555	13.6437	4.62104	4.22125	6.19781	5.21193	14.1728	14.279	9.11933	4.31344	7.31032	5.89996
R00114	25.7244	35.2914	31.8721	26.1589	32.8039	79.6321	40.7998	93.7473	83.1594	22.0967	21.644	19.3425	22.1709	44.0295	55.8378	31.5768	51.8596	50.9248	23.4061	21.1162	21.8303	34.9878	23.5224	20.4847	23.8804	37.2951	93.6525	59.6953	26.2288	28.8	39.1641	33.3732	112.749	47.1624	59.354	19.9339	40.6295	52.684	30.7937	29.0365	20.0459	33.9362	28.2872	45.1542	95.8006	43.4388	21.9144	37.6732	29.0442
R00115	2.33033	2.55404	4.15404	5.79341	2.36228	8.07806	3.41995	8.95846	11.5173	2.44522	1.72235	1.68941	1.83542	2.27197	6.9163	2.90919	3.83151	4.49053	2.89502	2.81857	2.14973	5.64925	2.371	1.75339	1.8597	4.48438	11.3819	3.93925	7.24873	11.0096	5.97861	4.95475	10.4534	4.64688	9.09247	1.14245	8.95241	6.27801	8.42861	1.60362	1.79503	4.26018	2.99441	14.408	9.35392	4.91433	2.10257	3.32772	2.65317
R00119	0.588318	0.45672	0.646757	1.27793	0.302692	0.566498	0.373118	0.00187269	0.18587	0.567261	0.121406	0.268596	0.186473	0.915569	0.606437	0.799334	0.989169	0.332068	0.316899	0.158851	0.388627	1.3751	0.248618	0.201957	0.312577	0.667268	0.103936	0.197921	0.538222	0.295685	0.804663	0.204387	1.79776	0.476713	1.64118	0.220324	0.232341	0.984885	0.0547923	0.501221	0.23324	0.865455	0.630855	0.228581	0.0331542	0.814272	0.874412	1.66978	0.786957
R00125	2.34954	1.08326	0.792462	0.682038	1.11939	0.855351	0.385644	0.82861	0.640839	0.765665	0.912141	0.421689	0.55341	0.621541	0.908537	1.33129	2.37917	0.600219	0.927502	1.82824	0.766865	1.09436	0.5469	0.676132	0.959736	0.842633	1.1534	1.49419	0.984752	0.58382	1.72872	1.14787	1.48756	1.37209	0.500659	0.867482	8.49885	3.51776	16.2783	2.68884	1.02883	0.595137	0.617575	1.28875	2.70793	0.605348	1.67328	0.615191	0.580857
R00126	0.46687	0.707315	0.577881	0.343596	0.41889	0.186199	0.589079	0.262833	0.272931	0.177027	0.302723	0.199789	0.211167	0.711372	0.766184	0.355058	0.536455	0.193243	0.224349	0.741086	0.354052	0.324566	0.23005	0.284599	0.281769	0.266373	0.192471	1.03625	0.230428	0.140974	0.468724	0.827879	0.239901	0.340351	0.302101	0.304138	1.66612	0.592793	1.7492	0.185962	0.237901	1.49636	0.849689	0.230933	1.98206	0.315285	0.128531	0.823231	0.297861
R00127	11.4846	15.1832	16.0903	16.1166	14.7153	44.7669	19.6801	42.8774	70.1628	10.8542	9.29053	11.2872	9.90555	18.6676	27.2655	14.6299	21.1541	25.9237	11.4006	11.4214	9.94955	15.3951	10.3003	9.35924	9.19002	20.0678	34.6866	24.9455	14.4349	44.9636	20.3809	16.6728	52.9046	21.5729	39.7773	8.49072	31.6846	24.42	15.0403	13.9278	14.3508	17.6218	12.809	32.3896	36.1509	19.4955	10.8323	17.9969	13.1836
R00129	0.283483	0.487046	0.466877	0.333253	0.421533	0.192341	0.632052	0.228706	0.205301	0.325611	0.187279	0.287673	0.0514032	0.203188	0.894789	0.196124	0.354107	1.21372	0.220429	0.050471	0.153974	0.374456	0.16601	0.128495	0.189076	0.695695	0.351291	0.078937	0.21428	0.15519	0.51954	0.424983	0.110786	0.643529	0.442867	0.198574	0.899467	0.435298	0.146681	0.426156	0.359957	0.45148	0.184014	0.160488	0.497033	0.665332	0.834048	0.470289	0.211033
R00130	4.99498	8.21176	6.12111	5.67914	7.85394	8.52448	9.13354	12.7357	10.6364	5.3228	4.33956	4.19155	5.22999	8.53802	11.176	7.71355	9.66295	9.28931	7.72034	5.23241	6.4307	6.42721	6.16051	3.85677	4.49103	9.22384	8.18072	7.33454	5.59306	11.6286	8.74201	3.64818	8.13518	10.1803	10.8452	4.67574	6.90386	9.71845	6.80308	5.5517	5.66716	7.80357	7.14099	9.71738	13.486	8.88277	6.36674	5.59527	6.45474
R00131	6.14076	3.50029	5.18076	6.48378	5.57191	10.2858	5.7459	17.557	7.74618	4.07154	2.38804	3.4637	1.64182	8.9903	10.033	4.29465	7.7433	9.56175	3.86491	3.06052	2.89602	5.16454	5.20612	2.79487	3.27677	5.03015	26.2243	3.47979	4.02521	3.87882	5.23814	9.39735	27.6274	6.70054	14.4062	2.08429	5.35346	7.18317	4.58747	5.18609	2.82077	3.35305	2.54997	7.47255	9.9654	7.49142	3.34578	5.32017	4.03808
R00132	8.1244	9.27289	10.6896	8.60485	8.58501	17.7462	9.40479	28.4268	20.2313	7.28615	5.8666	5.25352	5.4051	11.3073	17.548	6.23963	14.1946	15.1706	5.8206	5.58324	7.58258	7.79789	7.01603	4.69879	6.64625	7.58125	35.5124	10.9912	6.89364	9.19388	10.2728	10.1231	52.2674	13.3131	39.1868	3.33876	11.6949	18.9125	9.6157	6.05404	6.27692	9.2645	6.04048	13.0013	41.5822	10.2177	9.0018	12.7698	7.57115
R00134	0.280634	0.313984	0.578444	0.216588	0.827877	1.90336	1.7152	0.0180421	3.50425	0.207989	0.101168	0.212357	0.207775	1.01961	0.308628	0.750571	0.392733	1.35072	0.52376	0.272907	0.181846	0.0912955	0.131673	0.19195	0.151051	1.0754	0.164361	5.5716	0.247709	0.099364	0.224689	0.0966421	0.523138	1.09475	0.0622148	0.254729	0.78694	1.25957	0.600455	0.298728	0.247265	0.570068	0.486111	0.226371	0.54404	0.728048	0.154766	0.729722	0.537354
R00137	2.72119	2.85241	3.58917	3.04232	2.41146	7.24805	4.07622	11.1603	9.13017	2.34438	1.47256	2.44476	0.642213	4.78796	5.51648	3.54708	4.57588	4.72542	4.04871	1.82521	2.7764	2.94557	3.01365	1.64761	2.21056	4.62065	13.9628	3.36296	2.95622	8.24025	5.04282	3.92537	12.4533	4.69723	7.32593	1.65786	3.88098	4.92594	3.01504	3.58516	1.57819	4.23917	2.94725	4.54312	15.7784	6.25506	1.9732	5.77994	2.0111
R00138	0.266088	0.700003	0.116321	0.165838	0.390217	2.83454	0.478297	0.631642	2.83778	0.252364	0.574662	0.127891	0.812052	0.288031	0.589466	0.513042	0.477212	0.334122	0.247495	0.169759	0.313849	0.380581	0.26002	0.155932	0.127473	0.493219	1.19232	0.0657691	0.146929	0.220473	0.35448	0.745316	2.40061	0.241428	0.258048	0.16747	0.0620034	0.221653	0.504152	0.111987	0.160566	0.472319	0.352384	0.272706	0.0531367	0.182778	0.223567	0.408986	0.27612
R00149	0.701639	1.31128	1.11335	0.617422	0.847182	0.861022	0.682607	1.0456	1.31079	0.844181	0.5302	0.749459	0.363723	1.36074	2.27797	0.624695	1.85025	1.50479	0.888406	0.475926	0.47764	0.759438	0.486839	0.475751	0.853514	0.500535	0.55369	0.386119	0.337607	0.554008	1.78417	0.82915	1.37998	1.65836	1.97524	0.729179	1.38688	2.22363	0.317322	2.63353	0.464457	0.318003	0.846159	0.778517	0.178201	1.14065	0.783201	0.587101	0.637568
R00150	4.70897	3.19181	3.87221	4.82675	5.59483	6.2245	7.34959	13.2333	11.2286	2.83921	2.461	3.00737	2.49489	4.53382	7.85923	2.63894	9.84859	8.12616	2.21294	3.61258	3.02273	4.27741	2.21231	1.4426	1.97366	4.48381	10.3417	4.09032	3.06457	6.57378	6.24176	4.71786	16.4745	7.79244	4.56095	1.78194	9.58111	5.51955	6.81817	2.5919	2.25419	4.39547	3.23105	8.92183	11.9617	5.79814	3.98473	2.75589	4.4467
R00158	6.92496	7.63624	12.0746	13.692	9.98729	15.3137	13.1997	21.4051	36.3133	6.20608	6.17444	6.05038	7.63244	11.9616	14.2261	8.95857	8.83861	13.3277	8.37404	7.92912	7.86298	6.94077	8.04412	5.0117	6.04218	9.37022	14.8036	15.2204	6.32558	30.2065	8.87101	7.26544	22.3514	12.2093	22.3561	6.11375	14.5223	14.7542	10.8354	7.30754	6.90674	12.1212	8.76591	19.2298	24.9064	11.6234	10.9226	11.7645	6.88329
R00160	0.190303	0.103569	0.157963	0.0739188	0.293008	1.09619	1.12676	2.59759	2.12533	0.149193	0.0170561	0.0920514	0.0373343	0.456649	0.877753	0.0721356	0.565698	0.736122	0.104563	0.014024	0.155606	0.265806	0.123131	0.0439733	0.0256577	0.0991222	4.94954	0.149579	0.243726	0.97648	0.52934	0.527019	6.89853	0.74257	2.74074	0.0324793	0.609499	0.246669	0.173971	0.135547	0.0684303	0.299394	0.0848896	0.502728	6.59779	0.533987	0.0275621	0.17281	0.265854
R00161	11.2222	13.487	11.1279	9.37729	12.5204	28.2547	14.2864	29.3459	40.7453	10.1952	8.04933	7.76658	6.53977	16.4375	23.2316	10.7915	16.1554	17.5143	8.60919	5.94515	8.64211	12.3881	9.4966	5.47463	8.28433	15.6791	45.0004	11.4106	10.0364	16.523	22.5445	12.9763	36.3863	22.4369	25.839	6.138	15.9225	21.4879	9.11657	8.89695	7.39138	13.507	12.1272	17.7236	34.4085	17.786	9.14894	15.0104	13.2912
R00162	285.798	364.504	357.612	327.841	354.991	689.389	454.969	951.152	865.066	268.106	227.209	245.643	221.21	456.851	616.333	309.389	488.368	501.164	259.357	229.07	227.145	342.018	273.126	193.854	240.257	390.06	1038.68	433.683	314.502	653.093	452.587	366.012	1349.92	543.017	756.608	186.409	499.898	597.452	493.548	302.252	233.79	365.521	291.503	591.759	939.509	493.841	315.081	412.938	369.679
R00164	43.2638	65.3109	52.9106	47.8014	54.0222	95.794	64.2068	145.69	145.101	37.3202	35.1648	38.4734	40.7869	63.6992	80.4373	50.9442	83.3803	83.6034	40.1199	40.4201	33.1226	46.6033	45.7224	33.7059	39.5904	59.8686	175.699	71.6171	46.7065	118.331	70.0818	50.4701	115.576	75.6524	102.744	32.0248	82.2913	86.5015	81.7294	62.6568	38.2057	54.2048	48.4303	87.9637	172.584	76.5953	53.3238	59.3679	43.4541
R00173	0.476532	0.329056	0.291902	0.124166	0.20182	0.0314224	0.405534	0.0720147	0.136032	0.727437	0.615466	0.127445	0.369667	0.764169	0.495743	0.162597	0.449836	0.610171	0.447032	0.118778	0.373953	0.257864	0.266734	0.408544	0.190771	0.742685	0.0314792	0.270321	2.55651	0.25018	0.458106	0.485362	0.751712	0.686522	1.00725	0.421025	0.626639	0.307064	0.0232464	0.16215	0.164417	0.500765	0.21134	1.09339	0.431831	0.506118	0.104756	0.38185	0.24202
R00174	5.86922	5.78319	8.3658	9.79655	9.99565	9.08382	8.19156	11.2134	22.2448	5.30269	6.07693	6.92527	4.30679	10.0069	10.4843	6.2351	8.32668	8.32823	5.82129	5.84867	4.28786	7.46372	5.95961	3.91614	4.41729	9.90544	6.50023	12.6753	5.45961	23.902	7.31058	6.27316	7.72943	10.9075	14.0199	2.98718	10.2374	9.66003	6.75868	4.38725	3.76064	7.47338	7.69495	19.1719	9.40981	6.82856	5.57028	7.1418	6.93408
R00177	15.7359	19.6218	20.141	16.7007	20.1732	52.4755	28.3697	46.2329	66.3865	15.4665	12.2024	11.7339	19.0525	22.7464	35.3319	20.0241	31.6615	31.4218	17.4955	15.3559	14.9034	23.412	15.4869	11.3254	14.5029	30.8604	52.391	29.1137	20.3696	69.9155	28.8493	22.1078	78.0151	32.1642	35.4095	11.0171	28.2895	36.8475	26.3565	17.7167	16.3685	22.4828	16.664	34.806	51.2284	24.3521	16.1356	23.2974	16.5724
R00178	3.17671	3.57182	3.5052	3.18712	3.86379	7.74412	6.16674	16.1271	8.30597	2.3772	1.34369	2.98721	0.89441	4.56779	3.64964	3.04102	3.66311	6.00302	2.43463	1.88694	2.19543	3.20906	2.55139	1.15958	1.82269	3.27466	20.4122	6.37987	2.14686	5.83676	4.22291	4.96644	20.2259	5.90489	9.24399	2.35826	3.9002	4.21477	3.61753	2.16139	1.69204	3.06536	3.20124	3.3027	13.0068	6.99967	1.79612	3.11826	2.93796
R00179	1.24427	0.356013	0.615481	0.609092	1.09627	3.90413	1.83162	3.50121	2.46387	0.582396	0.282876	0.485722	0.712228	1.16473	0.897082	0.437161	1.15129	1.62756	0.56734	1.11115	0.503843	1.06986	0.57394	0.4249	0.364135	0.532683	5.87903	0.675826	0.628581	1.00418	0.974966	0.653384	8.23736	2.58763	3.38151	0.466678	1.56717	0.905002	0.593028	0.26639	0.545945	0.541431	0.324063	1.75846	4.22019	1.74959	1.36808	0.784621	0.946551
R00181	3.04064	4.28777	3.99246	2.60996	3.68843	16.7034	1.95219	3.21212	10.5148	2.17574	1.91165	1.81878	2.29257	3.925	4.26206	3.07875	3.05644	3.21117	2.02208	1.43042	2.29764	2.28707	3.16407	1.58201	2.26615	4.45263	4.6129	3.04775	1.80725	1.61821	3.26868	2.87842	7.27599	5.67066	4.14642	1.38863	4.28437	5.26851	1.99306	2.03863	2.26874	3.2479	1.86647	1.99339	4.10775	3.57826	3.55207	4.67324	3.00841
R00182	0.750685	0.957365	1.22775	4.47094	2.10682	1.96839	2.27715	4.23842	2.53527	0.881759	0.482389	0.842715	0.612621	1.0623	2.16826	1.45823	1.76435	1.72588	0.613658	0.539692	1.38187	1.32778	0.951759	0.918258	1.87879	1.01071	7.60745	2.95047	1.25538	1.24952	0.870401	1.48154	14.3542	2.30139	3.46563	1.23879	1.0764	0.86869	0.890949	2.48618	1.19514	1.5656	0.817119	1.31013	3.62601	1.46791	1.5408	2.60999	1.54415
R00184	0.0186195	0.00220043	0.103884	0.0101732	0.113336	0	0	0.00139753	0.00157718	0.011675	0.00951061	0.0355945	0	0.0251577	0.00183247	0.0376299	0.000849116	0.186711	0.0246618	0	0.0453385	0.175387	0.0175377	0.0152971	0.0953749	0.288714	0	0.32822	0.0105207	0.0459075	0.00209283	0.0146386	0	0.207857	0	0.0348125	0.00661391	0.23737	0.0144976	0.00657302	0.0264103	0.0165134	0.00405172	0.035939	0	0.213589	0.0821704	0.0452874	0.0142269
R00185	1.15257	0.989473	0.716214	0.526027	1.21924	1.9181	0.680244	3.58715	4.3473	1.47779	0.396503	0.7691	1.32056	0.65156	7.04589	1.075	1.63891	0.786912	3.96754	1.23121	0.659331	0.612168	1.09556	0.765325	1.34494	0.8108	2.86185	1.09743	0.551392	6.97215	2.65326	1.42724	1.00533	1.10003	0.579755	0.870175	5.88269	1.8537	0.708572	0.574471	0.990594	0.784378	0.786535	3.68133	2.33157	1.05714	0.723019	0.599947	0.990985
R00187	0.447628	0.200306	0.168155	0.491536	0.240956	1.41107	0.087905	0.91003	0.112753	0.159041	0.741499	0.0582922	0.323004	0.241467	1.07707	0.0607292	2.04638	0.466903	0.0857141	0.243801	0.237135	0.0984473	0.212452	0.10304	0.124607	0.472395	0.444779	0.38547	0.100047	0.203102	0.137658	0.240826	0.108415	0.927811	0.212892	0.0928669	0.180656	0.494378	0.0897081	0.151239	0.0877235	0.20987	0.0860414	0.483872	0.766413	0.306068	1.61887	0.0998503	0.292902
R00188	12.8	15.9386	19.3248	12.392	18.7885	34.8743	26.3621	46.1993	47.0148	13.779	12.3937	10.475	11.4677	16.351	30.8493	18.7138	27.1907	25.9067	16.9624	14.9173	15.2811	16.8625	13.7124	11.5636	12.3165	19.6454	57.0535	16.2369	15.524	20.9366	28.7587	20.6269	85.05	26.155	50.3364	12.4263	24.1968	34.4288	15.1047	17.2105	11.5108	20.8283	16.822	31.2921	44.5044	29.5557	14.3893	20.1356	31.0712
R00189	3.27641	4.91399	3.39035	4.93541	5.78712	5.01483	3.37752	10.7524	11.7946	4.51969	3.78106	4.86055	4.52177	9.15488	7.69879	3.56258	4.55348	9.91741	2.74389	3.37381	2.42934	4.76177	3.98827	3.16412	3.87949	3.47347	5.54723	1.42782	3.37272	14.6041	4.72105	5.98467	8.9279	7.18288	28.4774	2.02041	7.10555	9.72625	4.3532	2.55318	2.86613	4.23604	1.91201	9.97418	7.33877	4.50898	3.07115	5.97283	9.54616
R00190	5.81422	6.69521	7.17384	14.8633	5.79072	12.443	6.72925	18.6447	6.55448	5.46177	5.96008	4.29062	4.02281	7.66534	12.819	5.31355	6.92092	8.4044	6.27175	4.74295	4.32707	8.88293	4.69709	3.79261	4.67947	7.30462	16.7275	4.87329	13.9136	5.13911	7.30931	6.22883	19.8734	9.97043	12.3006	3.22614	7.85865	8.47527	11.8697	5.38014	4.98474	5.64181	5.78257	13.7049	14.314	8.12367	5.90657	8.84828	5.78334
R00191	5.053	5.98561	7.33155	6.29092	4.54005	6.86942	4.66517	24.7499	5.84471	4.69638	3.60612	3.53471	4.17924	5.8823	7.77049	5.08873	8.08512	9.16579	3.64428	3.23904	4.25919	4.8682	5.23034	3.62984	4.67909	6.07322	18.6835	6.7646	5.13884	4.9982	6.90323	4.72331	31.8686	7.76735	30.2895	4.12783	9.20406	18.7851	16.2	7.1745	2.93035	4.64022	5.43285	5.552	16.6372	7.1777	5.96138	10.219	4.81493
R00192	4.39055	4.74585	6.54813	7.37723	5.88467	11.9589	5.13917	10.5329	19.0321	4.91894	3.01793	4.5275	4.4145	5.45448	10.2096	4.42036	6.60339	9.66741	6.47079	5.02684	4.12805	6.63101	4.15381	4.18349	5.09258	7.78436	5.38649	9.98873	4.89284	20.9917	11.6191	4.41036	8.07111	7.77453	11.4363	3.74613	12.0745	14.4569	14.6137	7.40445	4.88632	7.34402	4.21336	12.9483	11.446	7.34005	6.42713	6.38439	4.63734
R00193	4.33805	7.63381	7.00645	4.21164	9.37062	19.7912	5.46408	11.3233	26.8472	4.2039	4.61034	3.69089	6.7149	7.89702	15.9086	6.03054	10.124	9.43863	4.20119	2.93695	4.0761	6.08222	6.13004	3.46037	4.63365	9.74155	6.3848	16.1704	6.2603	2.95433	8.08479	5.22529	8.7174	11.2152	12.3977	3.57701	7.1544	14.5761	6.90606	7.65768	5.15651	6.94721	4.64558	5.42653	7.25245	9.5072	3.94308	8.02016	4.33561
R00194	3.66635	4.26016	5.8046	8.32684	5.43314	14.3064	27.9423	5.79771	22.9559	5.00254	3.59056	3.53076	2.19296	7.97192	6.81841	5.4355	7.2076	5.77292	4.3452	4.00295	3.45955	5.01324	4.09561	2.83035	3.44634	7.24515	6.41847	6.31961	5.60148	16.7825	6.05067	6.97371	6.91697	6.24197	12.8223	3.47634	6.11076	10.6502	5.63197	5.51846	4.80294	4.24183	5.51273	10.8314	10.7843	7.53264	3.30677	6.89129	6.60746
R00195	1.60861	2.33338	1.78635	2.66578	1.60702	2.04208	3.42359	1.45096	0.877037	2.32044	1.04699	1.15102	1.7734	2.77144	4.54126	1.85866	3.89268	1.79441	2.4629	0.812606	1.18361	1.37305	1.49769	0.856206	1.11425	1.62313	0.724564	0.997651	1.0299	0.576501	1.94839	2.22209	2.15896	2.07574	4.16718	1.30492	0.764023	5.81179	0.894412	1.52444	1.30482	1.4368	2.17938	2.3787	1.3493	2.47722	1.26997	1.12065	1.77368
R00196	1.40776	1.117	0.782151	0.687771	0.750288	0.390247	1.35086	1.2297	0.983307	0.667165	1.45661	0.614868	0.338937	0.722769	0.915351	0.98561	1.87126	1.47272	0.742511	1.17489	0.807752	2.06913	1.59871	0.70365	1.41531	1.56547	0.188785	1.50426	4.95739	0.458538	1.65039	1.08102	2.45284	2.09618	0.331555	0.733639	2.90858	1.49693	5.21496	1.0769	1.13467	1.46046	0.721761	4.06478	2.16362	1.1892	1.39636	0.893611	1.41534
R00197	1.81478	2.36595	1.19344	0.956408	1.59705	3.06861	2.92752	2.08781	0.616487	0.939619	1.26342	0.809441	1.92025	2.09859	1.70281	1.00828	0.751264	1.35244	1.14628	1.32729	1.54383	1.58908	2.76193	1.28453	1.05366	1.21392	0.429695	2.51906	2.04673	1.89631	1.94937	1.26419	0.693691	1.17216	0.422475	1.17946	4.0547	1.88607	13.9559	1.21267	1.7631	0.999645	1.19877	2.52738	4.12126	2.23519	0.861119	0.540215	1.56317
R00199	5.94449	5.93276	6.11475	6.13185	6.96475	15.4225	8.89563	16.3149	21.4064	6.36294	4.21776	4.51274	4.2564	7.03398	13.8144	8.42786	9.73322	8.31274	5.39656	4.48508	4.35708	6.67428	4.86813	3.90329	3.84287	9.60325	13.3919	8.42194	5.84773	12.58	8.10219	6.06677	22.3238	10.938	16.1968	4.23607	9.09227	15.6192	6.05704	4.39674	5.26304	6.48264	4.71897	10.6556	10.1741	12.5783	5.7559	8.84264	6.21708
R00200	13.724	15.2303	17.8556	11.8484	18.1534	41.4537	16.0944	43.4295	22.8477	12.816	9.22374	9.91214	10.9982	21.2513	25.7428	21.7201	24.0293	22.5786	12.2171	11.6531	12.1734	16.6522	16.4619	8.88382	11.6184	15.4157	78.8069	21.423	12.177	16.5006	16.0464	15.5116	48.5808	21.2808	38.4132	11.5577	23.0323	31.9401	27.345	20.368	10.4198	13.5364	13.292	16.3441	56.0407	18.1353	15.9769	16.1785	13.1822
R00206	12.8522	13.0949	16.579	15.6258	15.5986	36.9794	18.9896	44.7098	46.7478	10.5187	9.06759	10.5904	11.4158	16.0652	22.0555	11.4576	17.0437	21.7915	11.031	12.9629	9.54376	14.3655	12.3007	9.1059	11.8371	16.0136	59.3121	26.8359	12.9198	19.3616	20.5021	16.6274	67.8909	26.7604	28.7197	9.96916	28.432	19.7935	26.9511	14.2688	9.46327	15.0051	10.6761	22.688	52.1058	19.8817	14.4524	19.6921	16.16
R00207	0.162132	0.147225	0.220552	0.123669	0.238614	0.384682	0.112641	0.466705	0.40882	0.225876	0.247085	0.0326604	0.122733	0.0761881	0.435649	0.136974	0.124268	1.40247	0.189363	0.123081	0.0844339	0.085897	0.619945	0.0594353	0.0463529	0.174287	0.00255542	0.0901699	0.178585	0.0473943	0.248711	0.0375793	0.0299402	0.320026	0.26659	0.131097	1.00121	0.332921	0.0180659	0.0784568	0.255141	0.361529	0.279453	0.596043	0.00814867	0.169363	0.231028	0.449322	0.322578
R00210	0	0.000970617	0.0277853	0.0861048	0	0	0	0	0	0	0	0.00205278	0.000793362	0	0.0311796	0.00128601	0	0	0.00197897	0	0.00542992	0.000565226	0.00184925	0.00564243	0.0219807	0	0	0.00867245	0.0551365	0.00183208	0	0.00121424	0	0	0.00931512	0	0.00914179	0.0754633	0	0	0	0	0.00246626	0	0	0	0.00231519	0	0.00250024
R00212	14.2934	25.6042	19.8709	13.746	17.3233	35.0524	28.6649	48.9854	49.7491	13.5422	12.2135	11.3283	11.8805	20.4054	30.5588	19.2045	26.6776	31.3435	14.0435	13.797	11.8543	17.0598	14.7429	9.72683	14.1039	22.0621	60.8144	28.8503	17.9869	38.474	22.6987	20.3202	71.2843	28.0043	38.8894	10.4079	29.3328	26.5001	24.6299	18.3221	14.0132	19.9105	14.8529	30.9153	54.3762	30.5309	13.2388	21.9763	37.4008
R00214	4.57732	7.33201	6.11296	4.89788	6.82459	8.34879	9.35257	18.7539	18.0214	4.84563	4.3567	4.08789	3.6616	8.93089	12.9718	6.68661	10.6192	10.0882	4.6024	4.26953	3.29491	6.95012	6.46182	3.16247	3.76524	6.40604	20.0178	11.2003	7.12834	5.6938	8.03756	9.25362	31.3282	11.2855	9.71837	4.13167	13.3651	9.11274	10.9641	3.63363	3.40683	6.4485	6.59777	41.6767	17.0887	9.7789	4.5623	8.05401	7.94585
R00215	0.524277	0.613711	0.659859	0.16766	0.669967	1.89203	1.83644	4.28919	2.34059	0.864293	0.914688	0.646697	0.154256	1.60449	1.17218	0.84127	1.23482	1.19616	1.51061	0.72194	0.680238	0.833471	0.377136	0.461877	0.541903	1.49502	7.70634	0.230746	0.601019	0.940481	1.07845	1.1762	11.3101	1.44056	2.8506	0.707223	0.715131	1.22656	0.30408	3.26647	1.1996	1.02135	0.786995	1.19184	5.53401	2.43854	0.246272	1.87623	0.70254
R00216	5.54057	7.72847	7.57478	5.27286	5.75153	13.0956	7.79073	29.706	16.3487	5.00502	4.2452	4.58373	3.79747	13.4385	13.493	6.83859	10.7158	11.4724	5.44801	5.30996	5.64288	7.07142	4.27563	3.05216	4.64237	10.0031	15.783	11.4386	5.87958	9.32173	12.6052	6.44232	28.6487	11.7199	14.8005	3.96621	8.60878	10.5654	6.0572	4.48064	4.38736	8.74169	5.32392	15.5293	13.3562	12.6424	5.4086	9.99959	5.81793
R00217	26.0587	31.2516	32.3882	28.5226	31.18	59.2541	30.4728	82.9414	79.3217	22.2211	19.2023	21.5054	26.5301	40.6833	52.5329	29.0759	36.4925	46.9886	24.0259	24.0691	21.6156	29.0125	27.5024	16.5994	20.4498	33.9548	69.3499	43.9598	26.8306	31.0426	41.2098	29.4789	104.332	48.5658	61.0409	17.8577	48.7298	48.2697	34.2441	21.7005	20.1667	31.9617	27.0283	72.5754	75.9541	48.6219	24.0531	37.8648	29.7483
R00220	13.9207	11.7673	11.6283	12.1206	11.6735	23.6246	17.3296	42.9708	20.3775	8.06589	7.56654	7.52995	10.8575	15.2217	22.0987	7.66723	15.579	20.9113	8.49858	9.41029	8.32611	12.2659	8.28904	6.91717	7.6069	12.0094	28.5389	16.9277	9.28883	21.6158	16.0274	17.0615	54.0577	19.9867	45.9292	5.14512	13.5602	24.7214	19.8865	9.35216	7.47661	11.5542	6.92882	19.2413	40.2474	13.4434	9.34232	16.1737	11.7502
R00221	1.17129	1.33441	1.64838	0.862911	1.17052	3.38493	2.52229	1.82288	0.720991	1.24872	0.61715	0.960209	1.16854	1.92814	2.14279	1.19824	1.75509	2.37471	1.14751	0.483648	0.800905	0.80626	0.80892	0.602052	0.653762	0.80782	1.87272	3.0567	1.07629	0.326082	1.28216	1.02745	1.47259	1.61583	5.60335	1.75789	0.619627	3.50596	1.44217	0.955233	1.00728	1.77565	2.54936	0.847369	12.1547	1.56395	2.99242	1.39422	1.11982
R00227	0.225183	0.0285174	0.0714694	0.0655408	0.0493198	0.0622534	0.0297247	0.447349	0.177764	0.0363013	0.165944	0.174308	0.173482	0.00859618	0.789076	0.059576	0.0760893	0.0317728	0.264537	0.356032	0.47534	0.0736351	0.0730302	0.172583	0.306132	0.0947505	0.00273634	0.0867835	0.11395	0.0246899	0.088095	0.113528	0.747272	0.324475	0.08248	0.0819575	0.5284	0.16522	0.164945	0.156518	0.0520818	0.0207373	0.275937	0.185433	0.152575	0.021775	0.215281	0.225056	0.117613
R00228	6.5862	8.41323	9.83901	7.38057	10.1127	20.9281	10.586	34.2525	31.9097	6.88504	7.1094	5.58916	7.21549	8.73137	15.4636	7.43794	12.9798	16.5703	5.89698	3.91736	5.309	8.0918	5.25469	6.38978	7.1765	10.7163	31.9085	19.2754	8.32727	15.7684	10.2688	11.6413	32.7159	14.7837	31.4272	4.73411	10.835	18.8838	7.75834	7.26411	5.75065	8.57771	5.74004	14.8251	46.0254	12.2567	9.21316	11.6201	11.1304
R00229	0.82407	1.52749	2.76091	4.62487	2.78315	1.74566	1.65639	3.11275	9.83659	1.10736	1.06119	1.9302	1.34582	3.07213	3.9611	1.25752	1.18675	3.04885	1.52337	1.20527	1.02348	1.89854	1.86077	1.09077	0.735714	2.14248	0.544011	5.47491	2.24223	8.91118	4.91439	1.81563	5.90285	3.2465	4.21644	1.23722	3.39255	3.4771	1.6457	1.0608	1.17176	1.74473	1.64561	4.77439	2.76765	2.22422	1.90671	3.31408	1.06369
R00230	7.75394	7.50613	10.0094	12.0947	11.9897	18.8353	10.1337	15.7699	13.4322	6.10157	5.87155	6.01092	7.3517	11.7294	17.6933	9.23128	11.449	13.9791	9.81896	7.73528	7.61315	9.96721	7.3496	5.54712	7.2287	9.74099	12.0947	11.278	7.47887	8.83226	10.9351	8.44599	15.4387	17.3881	26.2177	6.33257	17.0264	18.6479	16.7767	7.10606	5.86196	10.8965	8.65194	10.7213	11.3424	13.4418	12.0796	11.8283	8.77022
R00233	0.508923	0.771586	0.766563	0.238152	0.350347	1.71267	1.04345	2.81281	1.35609	0.402342	0.380816	0.739279	0.253876	0.75913	1.23521	0.921722	1.32225	0.992132	0.938666	0.271352	0.660658	0.494757	0.778498	0.401187	0.687551	0.792131	4.18888	0.496595	0.537911	0.526584	0.677749	0.775972	5.43341	1.31803	2.01214	0.392466	0.465775	1.53564	0.577724	0.682659	0.389495	0.781958	0.573772	0.830742	3.47686	1.15942	0.429449	1.11597	0.579696
R00235	12.9458	14.3219	14.7658	18.4899	14.7835	26.6852	13.73	33.613	29.0863	9.62023	11.5893	10.5984	10.4427	14.6949	22.5378	15.2306	19.5086	18.5596	14.4483	9.04246	15.1135	9.95489	12.3149	9.8385	12.7028	15.0423	27.9255	16.243	9.46111	27.3621	15.6294	14.2237	29.5218	23.4887	27.0005	8.72494	23.4882	20.1181	17.6005	13.2889	14.5973	14.7904	14.2121	22.396	41.0464	22.9111	19.5751	20.5069	25.6802
R00237	0.337363	0.731542	0.413792	0.109151	0.085368	0.0365483	0.566115	0.548922	0.0852938	0.0833701	0.181169	0.0860102	0.153965	0.291648	0.21159	0.187716	0.332115	0.619634	0.160194	0.0739906	0.105089	0.2664	0.246789	0.147524	0.187782	0.111013	0.490483	0.162405	0.0862986	0.153962	0.148402	0.246411	0.233583	0.517201	0.231066	0.0846399	0.515844	0.226506	0.421713	0.195465	0.282143	0.0920977	0.178831	0.0687763	0.0215028	0.480278	0.103328	0.294091	0.324494
R00238	7.65995	8.66098	12.6296	5.79429	9.05695	23.2723	15.3273	27.5407	17.9746	7.92827	6.43535	6.29508	8.4919	16.3396	18.199	7.38997	15.3351	14.8853	5.90691	9.67527	6.801	11.1182	7.8717	5.73384	7.13049	10.9184	27.2101	25.6477	10.089	13.3884	13.7189	12.5298	37.3611	14.0219	34.6148	5.03787	15.6429	18.858	11.4381	8.80767	7.03001	8.92475	6.24523	12.7164	33.4317	12.3217	5.88739	13.9878	10.2339
R00239	5.23391	7.99624	6.09821	5.02411	4.96826	15.4426	7.5765	14.3669	24.9528	4.68408	4.12742	4.27656	4.1473	5.71214	8.07253	5.94315	8.05116	6.71006	4.66224	5.69632	4.3002	5.61508	5.04937	3.88026	4.46632	8.57347	19.2385	4.89158	5.43309	10.5728	7.17564	6.09393	24.1229	10.4517	14.8671	3.98782	10.205	9.70571	8.82618	7.50352	4.74716	7.83127	5.17806	9.88521	15.1248	7.58577	6.39693	8.63106	5.79831
R00243	3.81648	4.138	4.87031	5.97072	3.62667	6.38631	4.95258	7.5186	14.2352	2.9101	3.31167	3.56267	5.5323	4.71132	6.8465	3.19996	4.21995	4.88782	3.30082	4.54575	3.16436	3.3794	4.36807	2.9852	3.71638	3.34108	6.18733	7.0278	3.49521	20.4135	3.85652	4.57411	5.54002	3.57531	8.15182	3.19043	11.8306	11.4022	6.21852	5.46471	3.55295	4.25169	2.82336	10.3332	7.00061	5.39062	5.76064	3.97121	3.70725
R00245	3.34006	5.3604	3.93871	2.29921	4.64766	7.08101	6.80958	12.0423	16.252	3.38346	3.36528	2.58996	3.19932	6.97225	9.38659	3.31897	6.23785	7.4014	4.07134	2.73735	3.47948	4.62462	3.35397	2.63059	2.85358	4.46803	14.1329	3.02192	3.5557	7.18779	4.96249	6.15093	14.1762	7.32288	8.91443	1.78373	7.56267	7.27379	4.95632	3.31421	3.96658	6.22623	3.08544	7.99874	19.0334	6.31936	2.54899	5.14218	6.23938
R00248	38.2911	47.102	46.4397	36.4426	46.2483	102.132	59.8711	123.77	115.803	32.7194	31.6475	27.6917	35.2448	57.3064	78.2397	46.02	72.8287	71.9957	35.5181	33.1414	31.6174	47.9888	35.2996	29.2541	34.6286	53.1698	126.694	75.9187	40.0999	60.0123	54.0063	44.5275	155.943	66.8477	87.3279	26.8928	67.6839	79.0498	48.7973	41.2309	29.6813	45.8488	38.8356	69.357	132.579	60.4667	33.1897	57.134	41.3629
R00251	2.9855	2.79102	4.12062	2.05485	3.24819	5.84087	3.6199	7.18938	7.5855	2.43698	2.06096	3.29426	1.67286	3.22587	4.90751	2.60258	3.99595	5.82373	1.84323	2.40107	2.3347	2.87217	4.56139	1.49179	1.61856	3.89337	15.5353	4.89956	2.87988	6.16637	3.86584	5.45972	15.4	4.39215	14.8432	1.79618	4.36266	8.49637	3.20298	1.90376	2.54132	3.30709	3.53153	6.28698	11.0868	4.8429	3.53727	4.54273	3.2714
R00253	21.0718	27.9178	25.8704	26.8021	26.8299	57.2885	32.8432	63.6217	72.1173	24.2867	18.2115	20.5069	21.9242	25.2918	42.718	22.7425	32.5973	34.3411	22.9084	28.025	18.2928	24.5301	22.575	15.0452	18.4903	29.6138	44.6454	35.1511	23.6612	66.374	31.1039	25.9047	58.7273	41.6449	47.5002	17.703	42.7163	39.9448	35.0642	26.4483	20.3433	25.8654	22.0065	46.4504	68.9707	40.8297	26.3287	28.473	21.0894
R00256	108.717	137.246	143.567	124.147	131.49	303.628	165.894	339.873	298.565	100.13	85.9154	85.9728	102.985	157.841	212.411	136.436	189.306	195.807	106.936	94.118	96.8146	134.208	108.225	82.9283	98.0573	163.318	396.762	223.05	118.973	156.163	167.708	138.488	469.016	193.529	352.264	81.7541	194.343	229.05	183.832	120.937	89.3	136.299	134.276	190.173	398.278	184.973	108.638	174.364	141.096
R00257	10.3154	13.635	14.0975	9.36364	14.0913	34.5541	15.7004	51.6612	45.8541	10.8048	8.72906	8.87199	10.4298	13.9874	20.8868	13.8126	21.2993	16.4377	10.1267	10.1138	10.3426	12.9171	11.1048	7.52481	9.37441	14.4776	56.6208	8.99802	11.8207	19.7842	19.0652	14.0586	41.9131	20.4302	44.5194	8.1535	18.3428	32.3683	18.396	9.99868	9.38699	13.9881	12.1028	134.084	51.5036	24.5434	10.6626	20.6827	11.5023
R00258	4.08703	4.23944	5.08866	3.577	7.58643	10.2877	5.70579	9.90977	9.85143	3.69894	2.79827	3.25987	3.18255	5.36986	9.13868	3.28962	6.7021	6.6572	4.3025	2.77279	4.14173	4.84985	3.13086	3.17921	2.96105	4.46033	14.2882	6.66266	3.37675	7.94928	6.81743	4.39384	18.5448	7.32937	13.38	2.25287	6.03905	10.1275	5.07053	2.41231	2.81893	4.09108	4.08976	7.8877	14.6258	5.85633	4.99836	5.49048	4.47532
R00259	6.96326	11.3267	8.30678	5.49799	8.58639	19.9502	9.92325	26.5821	19.0072	6.61953	8.08599	4.32167	5.03058	7.39501	13.9575	6.89727	9.53221	14.2526	6.25326	6.45584	5.85298	8.03829	6.8213	4.84606	5.38257	11.88	30.0293	19.7414	8.76552	7.39728	7.28171	9.56068	29.4554	14.8914	20.0484	5.33922	13.5712	15.0708	7.13283	5.37695	5.53114	7.42086	5.32491	7.93186	24.5425	18.2103	8.1281	10.675	5.78306
R00260	7.7884	9.68458	10.4172	5.26824	9.93182	17.7832	11.8985	25.0188	14.3253	7.65114	6.4618	6.75534	7.80351	12.379	12.0803	7.86367	11.6611	13.3963	7.26434	5.41435	4.63311	8.52284	7.06162	5.47425	6.5656	7.78845	32.0205	11.2881	5.96828	9.12811	13.7974	9.87965	34.7437	14.9185	12.9204	5.17677	13.0418	12.0826	16.4367	8.16565	5.45656	6.98566	7.53206	12.73	25.5895	14.2453	7.56412	10.9612	8.26165
R00261	3.1113	4.58658	4.73155	6.55224	4.67582	9.10666	4.62235	19.671	7.28117	4.17809	3.79896	3.37265	2.63353	5.92937	6.83739	3.0142	6.66792	6.47555	4.25008	3.72345	3.00782	5.85053	3.45601	3.39799	3.20665	5.12507	14.7786	4.00987	3.57166	2.98253	7.00878	6.39867	6.41535	8.94997	17.344	2.78717	7.01161	8.09994	7.93708	3.04887	2.89251	4.62033	4.82657	4.62142	5.05223	7.60894	3.59443	6.63603	2.8921
R00262	0.206488	0.44285	0.414181	0.309194	0.473003	0.564132	0.441057	0.222627	0.782753	0.433824	0.314885	0.212792	1.2307	0.50614	0.893058	0.582788	1.46123	0.997923	0.487574	0.715844	0.195777	1.44783	0.571789	0.37525	0.505124	0.289469	0.464431	0.783801	0.743781	1.97049	0.473827	0.783647	0.387743	0.889414	1.13061	0.248433	1.16556	2.65779	0.656727	0.158495	0.498805	0.498956	0.415105	0.642349	0.354261	0.764466	0.343567	1.02319	0.504722
R00264	0.232591	0.662535	0.246595	0.163927	0.397948	4.38728	0.73477	1.03082	8.35515	0.291494	0.154707	0.359035	0.142977	0.337043	0.562522	0.508758	0.811993	0.966566	0.33707	0.148046	0.306814	0.492167	0.388714	0.281139	0.351751	0.214423	1.90913	0.136258	0.485746	2.20902	0.563665	1.18594	1.57397	1.09709	2.63618	0.294144	0.905128	0.709671	1.0879	0.246246	0.781375	0.494617	0.23315	2.72646	2.73253	0.56752	0.489745	0.125887	0.681349
R00267	8.2126	12.1282	11.1275	8.79924	11.0194	15.7214	13.576	24.4652	27.9624	7.97024	6.97301	8.41677	7.5468	12.2298	17.5037	11.1146	17.7481	17.0518	8.71819	8.08426	8.55459	9.49741	10.5457	6.80502	8.48046	11.658	8.66845	13.4868	7.9968	21.3157	13.4475	11.276	19.8944	16.1886	16.9638	7.26835	14.2245	14.8831	9.02139	9.61092	9.24819	11.0801	10.7445	18.4609	8.11997	18.2083	8.29506	9.9483	11.8011
R00268	8.2126	12.1282	11.1275	8.79924	11.0194	15.7214	13.576	24.4652	27.9624	7.97024	6.97301	8.41677	7.5468	12.2298	17.5037	11.1146	17.7481	17.0518	8.71819	8.08426	8.55459	9.49741	10.5457	6.80502	8.48046	11.658	8.66845	13.4868	7.9968	21.3157	13.4475	11.276	19.8944	16.1886	16.9638	7.26835	14.2245	14.8831	9.02139	9.61092	9.24819	11.0801	10.7445	18.4609	8.11997	18.2083	8.29506	9.9483	11.8011
R00269	0	0	0	0	0	0	0	0	0	0	0	0	0	0	0	0	0	0	0	0	0	0	0	0	0	0	0	0	0	0	0	0	0	0	0	0	0	0	0	0	0	0	0	0	0	0	0	0	0
R00271	0.345165	0.95935	0.748461	0.983595	0.665393	1.89693	0.338601	0.227238	0.645255	0.492053	0.461365	0.244955	0.190116	0.362781	1.14184	0.506864	0.476974	0.853144	0.252087	0.427397	0.676686	1.59166	0.921086	0.322938	0.556282	0.893505	0.0750118	2.65034	2.01905	4.37382	0.872032	0.681877	0.766113	0.409909	0.145214	0.57447	1.06997	0.212296	1.58526	0.200138	0.389139	0.721931	0.514155	2.62878	0.737054	0.34023	0.438527	0.190834	0.255323
R00272	0.10969	0.36787	0.149717	0.283149	0.424484	1.5399	0.288429	0	0.0181533	0.0522915	0.22432	0.0206505	0.036693	0.0267306	0.418236	0.231517	0.08267	0.211635	0.375746	0.0334151	0.207214	0.216487	0.0678694	0.0770032	0.0801118	0.0829364	0.0849621	0.209543	0.0197638	0.166633	0.224087	0.249421	0.0110805	0.233988	0.579907	0.194363	0.023331	0.118985	0.0215812	0.106223	0.367395	0.197663	0.188358	0.523814	0	0.0298394	0.198194	0.280073	0.116214
R00274	1.94216	3.08748	3.32644	2.01169	2.53332	7.19776	1.69264	8.28116	8.81543	1.87665	3.04978	2.21475	2.4095	2.72751	5.98862	1.92719	3.5753	3.11835	2.35936	2.97101	1.80095	2.75589	1.87663	1.6361	2.43519	3.07532	7.45028	2.66348	5.08132	1.77785	5.13958	2.27176	7.93826	4.43357	4.80445	1.3738	5.31559	6.85346	3.43145	2.34093	2.16831	2.29456	1.57023	2.05177	5.63408	3.73645	2.45962	3.19345	1.90025
R00275	5.92642	6.89742	8.73704	7.34527	7.89041	14.435	12.316	25.836	25.1258	5.46678	5.85874	6.35528	4.00769	14.665	14.5462	7.3524	13.9953	12.9582	7.72827	4.30817	5.9933	7.39244	6.06084	5.1053	6.28667	8.99262	34.5925	8.82023	5.91843	15.9187	10.5607	10.8888	32.0384	15.0156	27.1705	4.91891	14.6792	13.6789	14.1959	5.28387	8.94874	6.66056	7.02193	14.2346	37.5787	13.8725	8.80204	14.7916	7.66716
R00277	1.62845	3.02299	1.76725	1.69072	1.5135	1.24464	2.02934	0.939601	1.68129	1.57596	1.59301	1.61723	1.61406	2.86035	1.70957	1.91898	2.96769	1.58788	1.05522	1.55548	1.54384	2.39194	1.80991	0.843571	1.69253	2.22392	0.973638	1.14564	1.60901	0.738473	1.17452	1.8098	3.08621	2.90739	3.92668	0.89503	0.882079	2.32962	0.663811	2.24251	1.59696	1.59176	2.6433	1.75416	5.15255	1.79311	1.07124	1.20647	1.65264
R00278	1.62845	3.02299	1.76725	1.69072	1.5135	1.24464	2.02934	0.939601	1.68129	1.57596	1.59301	1.61723	1.61406	2.86035	1.70957	1.91898	2.96769	1.58788	1.05522	1.55548	1.54384	2.39194	1.80991	0.843571	1.69253	2.22392	0.973638	1.14564	1.60901	0.738473	1.17452	1.8098	3.08621	2.90739	3.92668	0.89503	0.882079	2.32962	0.663811	2.24251	1.59696	1.59176	2.6433	1.75416	5.15255	1.79311	1.07124	1.20647	1.65264
R00281	6.59591	6.13098	6.76524	5.20472	9.11894	12.4708	4.79124	18.4456	23.5771	5.79702	3.60089	4.44444	4.60665	7.09209	12.6548	7.10827	9.78494	8.76091	4.87122	3.53542	3.687	5.9609	5.91671	4.15684	4.66713	7.10083	27.9575	6.65637	4.51386	21.9625	7.71081	8.76574	19.1737	9.79442	10.246	3.3395	11.1931	8.73449	5.31372	4.08542	4.74961	14.665	5.76254	17.1095	23.2327	9.85865	10.7175	8.95927	6.99841
R00282	0.504766	0.691311	0.682405	0.390545	0.619613	3.50844	2.63382	1.66446	2.30443	0.557137	0.271167	0.165098	0.677716	0.882278	0.817945	0.522946	0.994425	3.44514	0.490881	0.255019	0.214832	0.844401	0.510337	0.558961	0.42248	0.748099	2.37609	0.279064	1.02753	0.314571	0.6829	0.749597	1.65857	0.934986	6.156	0.202981	0.258158	2.27367	2.86385	0.144109	0.472675	1.13416	0.481477	1.21744	3.47716	0.293805	0.32653	1.1475	0.351005
R00284	6.49708	8.49577	9.28102	10.8758	10.6637	18.1318	12.3918	15.9813	30.2911	7.63297	5.21549	6.80286	10.4824	11.6843	21.677	5.76853	10.2504	16.3409	6.63921	5.2484	5.10684	8.474	7.46324	4.87843	6.4831	7.53053	32.9294	17.8359	7.51291	30.2143	10.3036	8.95501	43.6506	13.2202	24.9498	4.26687	18.2066	24.9496	8.17523	7.18421	6.68362	9.9285	6.52243	16.9609	28.2359	12.2287	7.90263	11.717	27.199
R00286	18.6188	22.6761	26.5818	22.0775	26.564	50.9015	21.7936	50.4077	49.0855	18.7123	19.0239	17.5256	19.0005	33.6312	42.7352	23.9319	27.6357	28.6635	20.3712	17.9239	17.1684	23.5837	21.2783	14.9736	18.4212	29.8831	49.3529	35.705	17.5829	46.3772	28.6371	24.7229	59.8246	34.8378	47.755	14.0832	31.4733	37.6328	30.6009	28.333	14.94	26.0216	25.3056	40.1498	52.4017	34.8302	18.1238	34.5145	21.3363
R00289	6.07215	5.54538	6.37117	6.65187	5.92938	11.2605	7.51122	19.3828	23.4992	4.74935	3.44221	5.00797	5.30955	11.8466	10.086	8.51609	7.26115	11.3418	5.20442	4.50417	4.34627	4.6753	6.20594	4.37754	5.37729	8.87428	13.9134	22.9912	5.01604	22.6063	6.6311	6.2518	26.6896	8.6404	12.2748	3.50238	13.0442	10.3043	11.2412	5.60786	4.87603	8.25647	6.87509	13.7708	17.8482	8.76688	4.42986	10.9162	5.40676
R00291	27.6458	30.0117	32.4174	35.9184	29.2202	49.0639	34.8355	67.8254	37.0597	35.228	16.2412	22.6935	18.6672	35.8841	42.5643	34.7507	46.41	40.0843	26.0958	17.6319	25.2592	33.2171	33.2159	17.8983	25.44	37.7264	51.3971	36.8656	23.5966	31.8951	36.4301	26.4641	93.418	40.0024	93.9172	19.1006	33.0244	43.9359	27.0793	34.721	20.9148	30.8938	31.9996	35.5468	64.8589	46.7233	23.8192	41.9142	29.7393
R00292	2.52581	3.89432	2.02318	1.44363	2.33176	10.1593	1.64161	3.54221	15.7863	1.86453	2.29484	1.24412	1.18172	3.03312	2.42723	2.3043	3.29196	3.28783	1.98164	0.678313	1.75307	2.92925	1.48314	1.37564	1.29073	2.14094	4.47448	6.82559	1.13956	4.64105	3.16739	4.20084	2.54661	1.92726	2.55208	1.44861	3.70754	2.51062	7.02064	4.34865	1.61236	1.64012	1.79762	5.62089	2.1115	2.01063	1.47551	2.18083	1.71116
R00293	0.211122	0.362675	0.391563	0.415618	0.267869	2.27988	0.239614	0.178325	0.287614	0.237668	0.217385	0.167725	0.12475	1.02645	0.202585	0.564958	0.236318	0.793335	0.381016	0.259605	0.525584	0.191831	0.274473	0.300491	0.511803	0.380674	0.616694	0.763636	0.100619	0.173108	0.361584	0.2178	0.194953	0.926183	0.653135	0.845002	0.579356	0.399019	0.307397	0.783957	0.235517	0.546133	0.715372	0.65779	0.800407	0.579251	0.447461	0.217525	0.494388
R00294	2.79858	3.85256	2.06169	1.50437	2.03015	5.7574	3.43563	5.7956	3.97073	2.20361	1.71664	1.43274	1.83763	2.6824	4.49142	1.50413	3.98713	4.64859	1.7059	2.07034	2.07143	10.3551	2.71364	1.10404	1.80759	4.83343	11.1028	3.19119	10.8357	8.17928	2.321	3.26934	15.9343	5.51301	5.78381	1.47701	4.22521	2.80008	6.62389	2.24218	2.65491	2.57461	1.50503	4.59971	10.505	4.80611	1.23569	1.87293	2.41083
R00297	0.0103057	0.0292178	0.0218091	0.0180139	0.00907369	0	0	0.00925165	0	0.0145381	0	0.0101579	0	0.0167129	0.00304798	0.00462685	0.00281058	0.00598907	0.00267268	0.00427042	0.00442953	0.0181449	0.00748744	0.0120673	0.00565852	0.018529	0.00748535	0.00586423	0.00459934	0.00794222	0.00695044	0.000937505	0.00628024	0.0365914	0.0146887	0.00438066	0.023331	0.0137857	0.0109426	0.0128944	0.0118092	0.00210877	0.031411	0.00313956	0.0463137	0.0299537	0.00312677	0.00300705	0.0123721
R00298	0.100726	0.278705	0.442356	0.436733	1.17709	0.30282	0.394222	6.56458	0.593476	0.293303	0.262567	0.447327	0.391603	0.642821	0.696265	0.416962	0.473671	0.229801	0.324992	0.120288	0.291028	0.440997	0.285437	0.192368	0.278147	0.581373	0.0717327	0.258498	0.436537	0.191016	0.570615	0.310845	0.845384	0.912274	0.511166	0.292372	0.54273	0.690957	0.180183	0.156806	0.294003	0.517846	0.23544	0.67051	0.0887111	1.09626	0.251783	0.410975	0.333537
R00299	15.1475	18.8986	18.1576	17.4231	17.7817	33.3937	13.2054	19.9918	30.1037	12.4652	9.77301	10.9956	10.7995	19.0004	29.8866	16.2102	19.848	20.0821	14.7216	12.4499	13.6733	13.3107	13.9339	9.29092	12.3027	20.1245	24.9853	21.1375	12.7983	29.0138	19.8739	14.8635	28.3721	21.1787	28.9993	9.5877	21.1866	25.0119	19.589	13.0037	11.3899	16.8704	15.9759	23.2448	30.9996	23.1388	16.2645	20.5411	14.7593
R00303	0.394605	0.444416	0.865393	0.681093	0.513907	0.433362	0.353469	0.503712	0.130038	0.302039	0.918389	0.506673	0.621216	0.238136	1.73049	0.958073	0.62939	0.636669	0.455545	0.429752	0.391521	0.407112	0.868166	0.566859	0.741574	0.58201	0.0159205	0.417281	0.405286	0.154537	0.407556	0.585664	0.305208	0.584741	0.968759	0.288954	0.739001	0.910446	0.634842	0.831975	0.293712	0.514061	0.246626	0.259787	0.218676	0.66676	1.14685	0.362399	0.518018
R00304	2.20593	2.93513	2.90585	2.07424	3.07163	3.59629	2.37927	8.89191	5.17717	2.1503	1.68043	1.69996	5.69876	2.18678	5.99571	1.80648	4.79142	4.50117	1.79899	1.60289	1.13047	3.79517	1.71955	1.43434	1.75227	4.11494	8.58371	6.82555	1.7486	2.21149	4.68267	2.91103	8.2672	2.81216	11.7701	1.81607	3.29447	5.07035	4.09742	2.78214	1.76712	2.63223	2.83972	3.31837	7.09117	3.92073	1.51479	2.62947	2.82949
R00305	0.596584	0.650429	0.17291	0.140214	0.439461	1.09496	1.1405	2.5501	1.26886	0.197649	0.917612	0.190903	0.166176	0.751459	0.643796	0.146361	0.988516	0.919413	0.241972	0.0809832	0.25618	0.536434	0.168035	0.151559	0.110348	0.282426	3.36226	0.137037	0.302045	0.708085	0.550982	0.697577	6.91999	0.958774	2.19017	0.167317	0.696218	0.40145	0.154862	0.216514	0.205836	0.2345	0.121552	0.805426	3.71156	0.943331	0.132677	0.267981	0.501013
R00310	3.58653	3.77644	3.35055	2.69062	2.64748	3.24787	4.01183	6.7786	8.54944	3.15919	2.51466	3.51753	1.50704	7.17218	8.73603	6.40605	6.59496	6.36991	3.78207	2.0008	2.74082	2.18053	3.34696	2.24694	2.82335	5.43609	4.48373	3.95398	3.61021	6.52426	3.54127	4.03748	7.80411	4.59175	9.06118	2.20656	2.80022	10.0899	1.99998	3.54424	3.32643	4.23883	4.17016	6.70979	7.35473	5.87597	2.62087	5.61406	2.89288
R00311	0.15433	0.166185	0.273296	0.0665337	0.28138	0.0381709	0.148087	0.607129	0.143145	0.197626	0.160784	0.0639708	0.120095	0.206359	0.110694	0.20997	0.107243	0.125237	0.23902	0.297123	0.108358	0.107797	0.492633	0.466139	0.147655	0.146029	0.841616	0.150665	0.205892	0.0666264	0.181488	0.115556	1.21789	0.153659	0.185719	0.111352	0.191787	0.288525	0.0924041	0.191235	0.166542	0.186572	0.148972	0.252057	1.31128	1.03694	0.133897	0.201163	0.199999
R00315	9.9192	11.5033	12.2781	8.79071	12.1385	25.5464	14.246	39.6174	31.5788	8.86371	7.3705	7.34466	8.57495	15.0326	24.0242	12.8278	33.4026	12.9248	9.86228	8.91507	7.62636	10.1967	9.17384	5.18502	6.3251	14.7585	41.0301	13.6626	8.98395	15.4902	13.0001	9.72598	50.1741	16.6056	37.3477	5.37901	19.0271	23.5319	11.1092	9.97252	7.80367	10.8289	10.5567	19.1515	39.5465	16.6978	7.83102	14.9618	9.33126
R00318	0.103832	0.154146	0.226492	0.0495874	0.0506757	0.0813767	0.535865	0.647602	0.218676	0.105151	0.12102	0.042372	0.0498297	0.106081	0.232816	0.447959	1.26857	0.203963	0.108935	0.0976262	0.198195	0.137194	0.617985	0.0294587	0.0570123	0.082139	0.969885	0.144671	0.11395	0.233	0.263704	0.0875607	0.747443	0.174957	0.200243	0.028305	0.162248	0.301528	0.152099	0.0428774	0.0359575	0.22839	0.147563	0.554688	1.17545	0.198031	0.0432714	0.121645	0.209613
R00319	0.073966	0.265883	0.022869	0.472686	0.0709871	0.213072	0.0402274	0.00359165	0.0367956	0.0189762	0.14244	0.039198	0.0840699	0.174397	0.217493	0.0315563	0.0133906	3.00885	0.0621923	0.0724682	0.0683795	0.221718	0.184849	0.0587717	0.0950204	0.135774	0.191838	0.571509	0.227445	0.25089	0.0572344	0.498278	0.122265	0.40364	2.04459	1.20049	0.223978	0.68697	0.00972675	0.306314	0.0940713	1.33173	0.259059	0.0303238	0.0161879	0.605243	0.0414721	0.00233478	0.0607871
R00328	0.0256467	0.119982	0.318064	0.00952035	0.236368	2.08898	0.00237404	0.00735101	4.56442	0.149269	0.389101	0.113851	0.657558	0.021482	0.0268885	0.185172	0.0866608	0.120686	0.291548	0.0369437	0.0993648	0.122394	0.0556282	0.102354	0.234562	0.754199	0	0.153261	0.112306	0.07665	0.0699454	0.0335017	0	0.537217	0.0200117	0.249454	0.187784	0.351693	0.0228764	0.254826	0.505907	0.181908	0.116165	0.0934186	0	0.667483	0.0850896	0.475368	0.144803
R00329	1.54343	2.04559	3.76914	2.64085	4.15522	7.15186	4.59416	6.02639	7.73841	1.69813	2.29046	2.25637	1.35536	5.16869	4.57863	2.88465	4.11606	3.6367	1.66597	2.80378	2.09703	3.26689	2.16197	1.72756	2.21083	3.99739	13.7864	2.00419	2.2157	3.19159	3.35074	3.16033	13.5646	6.33837	5.02793	1.5259	3.65661	7.6895	2.85348	2.1708	1.66216	2.14456	1.97225	2.85738	8.04953	6.9573	5.45835	2.7871	6.67953
R00331	5.71684	4.93818	6.4902	5.40012	4.63716	17.5955	9.05093	13.8834	30.3426	3.26565	3.64385	3.52865	3.04958	4.83323	9.63241	6.14738	7.29788	11.3839	2.32225	3.49671	4.05178	4.67624	3.6234	2.86834	2.65247	6.80084	13.3992	16.7826	4.30476	13.4454	5.39252	4.7728	12.1114	7.72878	13.2374	2.85183	10.1932	13.0866	8.5042	3.51833	4.38549	5.51351	4.20107	9.97902	8.10806	7.06611	3.86315	5.66053	4.26224
R00332	8.15835	9.65229	10.9741	11.9551	9.19848	27.9632	13.5763	32.2051	18.7487	9.7554	9.16991	7.53289	8.19114	15.6145	13.6908	10.8838	16.9314	14.5584	8.68365	10.8502	9.58878	10.7205	9.04869	6.69742	8.78931	10.8866	30.0237	9.56561	9.48423	12.3505	12.1902	11.395	42.8766	14.7474	28.5693	7.14978	16.2712	17.7589	7.82588	15.1298	10.3514	11.4571	11.7451	13.5516	35.8259	16.5101	9.01577	14.2504	11.4759
R00333	0.233034	0.494254	0.128783	0.00927555	0.833917	0.0180163	0.283801	2.67076	0.146772	0.111504	0.041448	0.653564	0.163095	0.152847	0.813304	0.0413551	0.0389659	0.0772337	0.0725604	0.0303574	0.0336601	0.00602138	0.0445578	0.0712112	0.199872	0.0193894	0.0134329	0	0.0194472	0.0627128	0.761665	0.04901	0.0418746	0.0162072	0	0.126785	0.064324	0.024716	0	0.0369036	0.0134344	0.0329758	0.0506126	0.0710338	0.00722435	0.797048	0.28195	0.194541	0.581414
R00335	19.3136	21.9822	21.0492	21.1641	25.6956	34.0842	20.9629	42.1547	72.8405	16.4439	13.2124	16.6963	11.6252	31.4545	34.2194	24.2856	27.1856	27.7505	16.2179	14.3629	13.7318	21.4835	17.0799	11.8796	14.9267	26.4228	50.3646	28.3845	16.5806	63.325	25.9122	18.5972	38.6372	31.4283	41.1454	11.1063	33.402	26.3954	31.943	19.2498	15.8812	18.589	21.2433	47.469	40.2202	27.3207	13.8839	23.4294	20.5215
R00336	1.35964	1.20416	1.97403	1.2725	2.43083	6.82138	2.21331	5.77289	9.21503	1.44205	1.0616	1.48561	1.4099	2.50373	1.58257	2.65473	1.99541	3.13733	1.07869	0.719598	1.39657	2.09413	2.14876	1.6863	0.959659	2.46904	6.47644	3.67261	1.93695	1.37322	1.29475	2.26074	8.35746	3.37875	5.21004	1.56714	2.0874	3.99849	1.55395	1.1997	1.74726	1.40272	1.09757	2.54004	5.50436	2.46631	1.55054	3.25066	2.11509
R00339	1.21832	2.01646	1.10043	0.826238	1.77652	1.89552	1.11155	1.80063	3.19041	1.71508	1.01009	0.883397	1.16267	1.50701	2.73016	0.9877	2.63559	1.68098	1.0712	1.1047	0.983885	1.25809	0.601779	1.01412	0.935518	1.82829	1.97952	0.857428	0.966105	2.7636	3.60351	1.57014	2.08686	3.13295	1.15557	0.95209	1.99946	1.43725	1.19068	0.981735	1.35286	1.08482	0.870137	1.85554	1.61527	2.75161	2.16609	2.4899	1.83202
R00340	0.232812	0.135567	0.36355	0.0985357	0.164032	0.163724	0.871589	2.10219	0.895191	0.0910929	0.222751	0.0743518	0.0461737	0.439911	0.298352	0.0708705	0.632889	0.93957	0.170622	0.0360406	0.109706	0.29987	0.132975	0.089761	0.194042	0.363334	0.571555	0.103409	0.152889	0.113138	0.266154	0.867373	5.83777	0.556224	1.45685	0.0408544	0.417066	0.556663	0.200574	0.101531	0.142149	0.0918683	0.0681136	0.488643	3.47088	0.590067	0.157703	0.308318	0.096035
R00341	7.86601	10.1232	9.79612	6.37214	12.629	15.2335	12.9175	24.4362	27.1349	5.92754	6.81207	7.36129	7.34195	11.5801	17.711	8.50378	11.7693	13.468	7.00404	7.37238	4.73938	8.42901	7.16788	5.5655	5.25256	9.9839	44.4647	12.1678	5.54215	21.8375	14.9942	7.97607	38.6084	18.2909	15.6826	4.75309	13.6898	12.3366	11.8505	9.92631	6.35256	7.19543	6.32609	15.8	23.59	11.4107	7.30932	6.1009	10.323
R00342	4.80115	4.58083	5.82299	6.60252	6.10898	17.7694	7.59153	23.7933	17.1519	3.52877	3.2596	5.73306	3.61093	6.21326	14.0431	4.76936	6.60111	8.73792	4.04801	3.49464	3.49693	5.75503	4.64955	3.37934	3.6582	4.42447	17.9373	6.9818	6.12713	15.7477	5.77637	6.76363	14.4531	7.94427	10.5972	3.45961	16.618	7.36831	12.1159	6.67229	3.84389	6.99628	4.70169	9.71607	14.1668	7.57212	5.39158	7.13355	4.24671
R00343	0.0839674	0.185052	0.217971	0.279042	0.320791	0.262708	0.0529181	0.556944	0.0304238	0.171565	0.253619	0.102349	0.173211	0.19873	0.108282	0.195034	0.273865	0.198834	0.145422	0.192033	0.137455	0.36314	0.199457	0.591902	0.674641	0.208624	0.0985986	0.0696628	0.114195	1.20277	0.126557	0.181424	0.0607912	0.175936	0.153947	0.145784	0.0326552	0.481233	0.0256517	0.65019	0.10829	0.154666	0.139337	0.103312	0.237832	0.340887	0.411425	0.256208	0.176708
R00344	8.3109	11.5097	10.2315	9.21032	13.7541	31.4724	17.9318	31.6593	42.2148	9.21971	7.29958	7.47037	7.54484	12.9202	18.737	9.67908	16.4967	15.6874	7.74162	6.40151	9.5847	10.114	9.62142	7.29493	8.07735	12.6762	35.0737	10.6802	10.1902	19.2563	16.504	12.4276	29.3087	18.1283	18.8559	7.34011	14.5126	20.3549	16.2357	9.40683	9.20935	10.411	8.07201	18.8661	13.2022	17.362	11.8799	11.3831	13.4392
R00345	2.64658	4.64873	4.03282	4.37802	3.83101	7.26833	13.6938	8.70849	7.78312	1.93626	2.91723	2.25083	3.24458	4.71115	7.43301	4.39153	6.49655	6.44146	2.58722	3.11618	2.86439	3.69053	4.04184	2.72463	2.64141	3.88243	12.2026	11.7063	3.52901	3.71117	3.28231	3.59615	12.8819	7.26868	6.83397	2.8443	5.03374	6.39363	5.29004	5.22769	3.2605	4.0119	2.55311	9.96128	13.384	5.0679	2.76256	4.21535	3.09521
R00346	0.414878	0.0228095	0.541041	0.111184	0.132106	0.323808	0.0123844	0.309357	0.604375	0.197549	0.110498	0.0714567	0.156663	0.0171755	0.055766	0.00934457	0.0193599	0.21273	0.0382726	0.597072	0.115344	0.120624	0.146201	0.171728	0.129719	0.0992481	0.0695165	0	0.0651406	0.139593	0.508446	0.403822	0.147671	0.148075	0.0332176	0.0989617	0.0234554	0.127934	0.0324974	0.0257528	0.103756	0.102839	0.109701	0.0424742	0.00975408	0.0104162	0.0444919	0.556258	0.111437
R00350	0.0526491	0.128546	0.185988	0.0666765	0.03322	0.1909	0.152103	0.0937324	3.1497	0.127675	0.174468	0.26507	0.0573402	0.0446715	0.0464656	0.239758	0.0602448	0	0.0251189	0.199794	0.0757728	0.1508	0.299372	0.0618787	0.226823	0.0951072	0.183176	0.366898	0.239265	5.28672	0.0138869	0.0660376	0.0983967	0.0625966	4.24446	0.108469	0.761396	0.105582	0.302203	0.147495	0.267455	0.109993	0.111375	2.18758	0.426054	0.0276305	0.0897954	0.116139	0.06254
R00351	7.9611	9.75477	10.2376	10.6316	12.0852	25.4203	17.1706	19.5306	37.4628	8.66824	7.71693	8.22286	9.73043	10.5968	20.0968	13.1578	15.7364	16.4145	9.16549	7.59837	9.244	8.62526	9.62372	8.54357	7.94042	15.2028	13.9242	10.8402	9.23198	28.7401	12.9488	8.66925	15.2512	18.6403	21.6532	7.20596	17.8493	19.3909	12.9017	9.43186	8.62746	13.5132	9.323	22.116	32.3681	19.2421	8.33936	16.1602	8.21554
R00352	1.01204	1.51039	2.22669	2.54045	1.58606	5.23847	1.25616	1.71955	3.5928	2.02379	0.881401	1.10708	0.649552	2.01639	3.11816	2.45241	1.86681	4.75559	3.90955	1.38811	1.62605	1.54815	2.36513	0.833138	1.66641	2.43341	1.6397	1.2371	1.2424	1.69578	1.6342	0.902749	3.72338	1.75959	3.15182	1.21778	2.07571	4.23707	2.08509	4.09395	1.33613	2.90407	2.27155	2.29249	5.36534	3.5344	2.11859	4.31981	1.38927
R00354	2.00597	2.42249	2.47745	3.68823	3.3674	2.27552	2.1039	2.04333	1.23971	1.3053	1.22983	0.699612	0.751638	1.84074	5.47543	2.23483	3.66689	2.30721	1.8234	1.2691	1.03181	2.00171	1.43266	1.49158	1.22617	1.51552	1.90062	2.77775	2.61026	0.638888	1.78477	2.29802	2.31001	2.93054	5.57382	1.14722	4.31719	3.97173	2.08119	1.53978	1.20901	1.24473	0.965075	2.77856	2.12925	2.42854	1.99924	2.9099	1.68488
R00355	13.3144	17.3529	16.9554	16.8159	17.6566	29.5697	15.9246	50.1147	41.5013	10.7363	11.4782	12.2044	12.6208	15.6871	25.517	13.6545	18.5953	25.9644	10.9803	14.2698	11.7252	14.8369	12.9367	9.75571	10.5358	17.9647	58.1966	23.1167	14.9254	46.3334	20.2317	16.3088	55.3699	25.8166	61.903	9.7174	35.1543	31.6675	20.3247	18.141	13.0234	12.7669	18.8934	30.1748	39.4077	26.8692	13.3042	25.1669	14.6803
R00359	0.127162	0.195122	0.142424	0.201424	0.0959688	0.0168031	0.13311	0.186836	0.0329788	0.230712	0.0415481	0.125604	0.0184589	0.781798	0.329946	0.328206	0.0705361	0.474548	0.104686	0.0436138	0.0926135	0.171944	0.0925076	0.0702484	0.238751	0.263442	1.06193	0.481056	0.0758835	0.282706	0.0895718	0.109615	0.207153	0.342981	0.249404	0.0792064	0.24687	0.394782	1.46812	0.178227	0.047456	0.12113	0.236443	0.0803956	0.0987327	0.263718	0.0808241	0.131229	0.241925
R00361	1.28937	1.67798	1.65157	1.63525	1.49365	2.18863	2.10759	6.93182	9.30671	1.08729	0.642586	1.39284	0.590235	4.36293	1.72451	1.92132	1.40527	2.60496	0.566351	0.867528	0.888142	1.29156	2.06912	1.21882	1.84292	1.72151	10.038	1.671	1.19249	10.6469	1.41476	1.263	11.2041	2.88007	4.21823	0.608515	3.61659	1.05192	2.64627	2.79175	0.968448	1.33812	1.87122	5.8299	8.26232	1.94914	1.15717	1.70009	1.43645
R00366	0.346141	0.576497	0.698519	0.861776	0.319141	0.19821	0.249143	0.964198	0.0457697	0.459329	0.355479	0.434302	0.0915209	1.13673	0.474812	1.08032	0.291943	0.287494	0.235486	0.365869	0.0794908	0.528711	0.171814	0.208148	0.412299	0.893072	0.242335	0.450625	0.203415	0.159688	0.292213	0.227384	0.0611706	0.693955	1.40649	0.164412	0.916914	0.668606	0.103373	0.739468	0.1511	0.297196	1.12976	0.448796	0.434069	0.581117	0.165247	0.27713	0.648309
R00367	0.486741	1.31617	0.392797	0.184627	0.425019	0.808596	0.307651	0.845506	0.0300295	0.545538	0.586606	0.163575	0.260229	0.398856	0.913574	0.550581	1.69763	0.632671	0.513532	0.206548	0.502618	0.790047	0.979327	0.25771	0.38445	0.280929	0.966696	0.305211	0.870846	0.157904	0.439159	0.836164	0.0570344	0.654859	0.523649	0.469979	0.133695	2.83755	0.364423	0.316697	0.520411	0.771446	0.34964	0.598936	0.500365	0.455104	0.252475	0.220059	0.594452
R00369	2.05575	1.77976	3.29255	2.7999	1.97712	2.24197	1.52795	7.86613	4.60545	2.09251	1.46501	2.11871	1.71871	2.39546	7.32456	1.86771	2.29354	3.89863	1.34756	1.1665	1.80732	2.32484	1.87441	0.7876	1.79605	2.57201	0.881915	1.99623	1.71717	7.24083	3.32012	1.7523	1.31718	2.03818	6.34729	1.14799	5.85605	3.93303	2.45863	1.19783	1.45525	4.06351	2.02331	4.69735	1.60393	4.49693	1.81797	2.55473	2.8496
R00371	4.29182	5.33263	6.09391	3.93397	6.02963	8.85361	7.59358	7.99944	16.7587	3.93711	2.51477	3.6505	3.03501	5.77167	9.3347	3.71646	7.7701	8.55098	3.31368	3.41122	3.33979	5.03141	2.90862	2.19	3.52147	5.89949	10.6701	11.7553	5.07024	11.748	5.92855	5.28386	41.8152	6.82887	12.1869	2.81999	6.91443	8.15118	6.52283	4.8321	4.65204	5.76484	4.12737	11.6041	10.6	5.44415	2.31963	7.5814	4.56359
R00372	0.0994052	0.0212764	0.0778408	0.0724703	0.157252	0.00623292	0	0.830999	0.00370637	0.120749	0.0554802	0.0158142	0.258014	0.0298175	0.0657756	0.240478	0.29106	0.0179944	0.0555025	0.0882532	0.0765538	0.0241547	0.0830001	0.0111314	0.0230697	0.0498164	0.0048847	0.0204481	0.00246631	0.0124313	0.00357671	0.0245954	0	0.0409969	0.000747744	0.0367224	0	0.211514	0	0.0538125	0.0173674	0.266762	0.264825	0.118032	0.0743111	0.00790259	0.166146	0.0161799	0.234832
R00379	170.171	217.476	214.457	212.666	214.156	378.238	250.068	524.982	526.747	154.743	127.876	152.052	161.069	239.156	320.119	180.775	251.665	299.485	155.4	149.307	144.034	198.097	163.167	120.611	140.206	214.818	560.48	301.332	176.357	361.973	254.361	209.342	653.777	297.634	433.906	118.255	306.933	311.014	277.574	175.785	136.415	200.974	159.661	353.84	557.612	272.428	160.915	263.086	200.835
R00380	57.6332	74.4096	74.5511	76.4463	76.4675	136.543	90.799	182.842	185.471	54.9874	47.5975	51.5493	63.3966	85.6521	139.316	79.0147	91.7407	104.417	64.1019	55.6633	53.2157	69.6997	58.4869	47.698	55.0288	90.3911	168.758	122.675	58.488	140.692	93.1711	63.3541	179.863	102.995	145.712	45.3593	97.9673	120.21	73.2465	69.5535	50.2915	82.2566	71.5393	118.686	149.897	107.308	61.7887	106.26	68.5416
R00381	7.82197	11.5532	11.4146	10.3677	12.6154	24.8112	12.7546	21.5164	24.1825	8.61816	7.97387	8.53631	8.28273	12.6794	25.0861	9.49448	15.5852	15.9274	8.97633	6.92015	6.24107	9.71464	10.4474	5.93728	6.7863	12.5824	28.6401	9.41152	10.833	29.3164	16.0031	14.2248	37.4781	15.511	23.661	7.18321	16.9565	27.7206	16.4591	12.1985	7.95431	14.5082	6.96125	20.4933	16.2872	13.9375	8.20078	12.118	10.9399
R00382	24.2066	34.3486	30.0978	24.9063	29.5758	63.7505	44.4452	82.8187	60.3056	26.8862	21.7074	19.9599	25.9885	32.3075	56.7542	25.2007	40.3193	46.8202	24.9307	23.0358	22.3701	33.5395	27.549	17.4793	22.473	33.8488	106.374	48.8093	27.9691	44.4593	42.1002	34.0292	118.165	39.766	76.2818	18.8374	58.5529	65.8055	36.5858	31.4265	19.8413	36.5547	24.1969	46.4663	123.34	42.6082	23.2333	38.5453	35.6701
R00383	0.00992531	0.00366739	0.0623194	0	0	0.0036245	0.00218805	0	0.00376946	0.00234788	0	0	0	0	0.0224961	0.00447309	0.00202939	0	0.00114544	0.00600568	0.00255714	0.00414114	0.971166	0.00472184	0.0129527	0	0	0.121379	0.0810605	0.0298313	0.00669846	0.0121593	0.00906934	0.00942964	0.00508212	0.00208452	0.00687913	0.0132945	0.0126474	0.00240272	0.0036579	0	0.0605386	0.0106138	0	0	0.0159044	0.00217125	0.00298262
R00384	0.693658	0.730715	1.03357	0.667458	1.96214	1.66243	1.27526	0.620461	4.36046	0.80422	0.662457	0.637248	1.73607	0.511204	1.35838	1.0623	0.773052	1.82688	1.07215	0.980836	1.12065	1.02664	0.778021	0.705629	0.628992	1.03453	1.18529	1.98593	1.08024	5.94681	0.776616	0.539935	0.684811	1.80003	0.964526	0.480952	1.3992	1.0871	1.99542	0.645288	0.785308	0.775217	1.03702	2.78056	19.5343	0.749785	0.608587	0.721555	0.389222
R00388	1.88658	1.62217	2.39311	1.22932	2.44728	9.58749	7.05517	4.03083	6.50263	1.93721	1.36489	1.24261	1.71327	1.77169	2.03873	1.85018	3.48511	4.75262	1.16944	1.60793	1.93279	1.46796	1.1617	1.61837	1.28639	1.74959	7.03103	7.16076	1.22221	2.8461	2.82192	1.73874	8.90283	2.95385	3.32177	2.00946	4.28059	2.00186	3.03313	2.2401	1.43087	3.34507	1.67783	2.74537	4.14067	2.36965	1.0899	2.4893	3.00316
R00389	2.27591	2.38002	1.9315	2.39578	1.89203	7.08395	2.61158	7.05546	1.62749	1.48616	1.24136	1.42281	0.995854	4.32661	4.67367	1.2578	2.99987	4.76557	3.49653	1.08527	1.76581	2.50145	1.59721	1.59343	1.55639	2.4282	11.7792	0.701891	1.50428	1.44483	3.57997	2.58279	5.93953	5.23974	3.77397	1.50435	2.30904	3.17085	0.364396	1.37173	1.3232	2.99577	4.37159	3.4025	2.59282	3.91383	1.65418	1.73969	2.11087
R00390	32.4904	43.2949	38.229	32.6422	44.4402	82.9034	43.7182	105.219	104.311	28.8561	23.3436	28.6242	29.2134	48.4136	61.1927	27.2422	42.4869	56.6098	27.3311	30.1296	23.1584	38.7643	30.4027	21.3576	30.9668	47.8911	179.97	58.2191	37.9189	73.9688	45.0834	38.3151	186.17	59.3786	84.997	20.5825	58.7396	72.4617	52.4141	37.7356	25.3041	33.8799	25.2565	66.9013	104.731	66.6531	37.0257	38.6298	34.495
R00391	4.35175	3.66629	4.64615	5.33139	4.31639	20.5433	5.15301	13.4901	19.004	2.73066	2.0686	2.46373	2.533	6.97283	5.35091	3.86053	6.76236	6.29984	2.90036	2.11375	2.37801	4.0953	4.09776	1.96849	2.39646	4.67199	18.8318	8.19271	3.32226	12.4063	4.54355	4.56111	17.991	6.89407	13.6278	1.83986	7.53448	8.6066	3.89638	3.56163	2.94911	3.39008	3.90563	11.3223	17.658	5.56959	3.17009	7.00501	4.65426
R00392	2.35458	2.8985	2.54817	1.3693	2.43113	4.42894	1.75607	4.6076	5.67746	1.37738	1.30332	2.19205	1.25156	2.14481	4.74931	1.75272	1.91578	2.90355	1.64653	2.21202	1.48315	2.15517	1.46147	2.39186	1.55725	2.01001	2.82716	1.82151	1.78098	9.86124	3.1576	4.00914	1.88509	3.32188	5.28969	1.41122	6.70016	3.79596	7.84629	0.975108	1.79103	1.54255	1.14162	3.44633	5.47608	3.52821	2.3215	3.13549	1.57434
R00393	0.723295	1.18383	1.27717	0.795276	0.908835	1.15128	0.822139	2.99027	0.419624	0.462725	0.499374	0.881601	0.46616	0.892439	1.7435	1.03518	1.11697	0.780081	0.739978	1.00174	1.08444	1.13206	0.839056	0.541715	0.481956	1.09557	1.49067	1.28568	0.979775	0.979943	0.966035	0.430089	1.20398	0.909924	2.64184	0.312974	1.09697	1.81189	2.96431	0.445845	0.650098	2.62852	1.70053	0.486936	2.25143	0.331233	0.64429	1.01721	0.710299
R00395	0.406585	0.0245743	0.00347316	0	0.0416431	0	0	0.0224863	0.00361174	0.00607754	0.025651	0.0323703	0.0201183	0	0.0215568	0	0	0.970022	0.0499582	0.00845053	0.106994	0.029709	0.0954573	0.0304445	0.0400538	0.0122967	0.0122344	0.00273743	0.00572139	0.0670101	0.00487161	0.00682232	0	0.00168702	0.0420511	0.00951789	0.0428578	0.0117378	0.0085902	0.0503971	0.0247953	0.00293698	0.0793947	0	0.0131473	0.00108542	0.00314564	0.00908473	0.00519751
R00396	4.66797	4.30333	6.14215	2.28688	5.04454	13.7337	5.82247	17.8131	14.2374	3.2539	3.26854	3.18973	3.69975	4.19656	6.60496	4.32212	5.94397	6.22268	2.98635	3.12587	3.40723	4.02911	3.68883	2.99351	2.77906	5.01077	7.36728	4.71653	4.24712	3.03843	5.91092	6.44947	15.5885	6.41258	13.0641	3.62091	8.59374	10.8593	5.63559	4.36498	3.37936	4.40341	2.74332	5.75293	13.4887	7.51504	6.20531	5.89697	3.26146
R00397	0.712962	0.544544	0.58139	1.07749	0.781515	2.83746	0.923347	3.35919	0.929873	0.34553	0.531798	0.544181	0.818591	1.02654	1.12295	0.736375	0.947206	1.0112	0.504626	1.65105	0.539263	1.28031	0.46797	0.469165	0.284442	1.3226	0.436321	0.936484	0.841239	0.25369	1.00973	0.865323	2.14828	1.40942	0.974361	0.446447	2.85123	0.726171	3.89653	0.213069	0.671898	0.601183	0.704762	0.537292	1.41952	1.16289	0.452481	0.841146	14.5399
R00399	0.0595103	0.185189	0.170017	0.096924	0.0970098	0.271943	0.0783323	0.373252	0.168521	0.432179	0.134064	0.14896	0.563161	0.114383	0.113687	0.0777549	0.152535	0.137812	0.0323357	0.102548	0.326688	0.104872	0.378548	0.214489	0.588183	0.0532858	0.746296	0.772627	0.125665	0.453416	0.116534	0.108734	0.184328	0.0814559	0.102935	0.170761	0.167785	0.0582978	1.58529	0.154008	0.0826391	0.0960604	0.3791	0.193609	0.432172	0.342297	0.10916	0.20655	0.250554
R00401	11.9191	16.0795	14.8516	16.3205	16.2499	29.8566	18.2635	35.8083	28.1439	11.0381	9.99004	10.8974	13.8817	20.0968	24.9784	13.9493	23.5416	19.3077	13.1759	10.5343	9.26932	14.7153	11.2189	8.04114	10.8456	19.8724	15.6738	26.2676	10.5005	28.2142	19.2589	14.3804	28.1526	20.9931	17.6291	10.9456	20.9534	27.2433	17.8179	20.5109	9.34339	19.0443	16.0812	24.7116	36.7152	21.1423	12.7539	17.2252	14.4115
R00402	0.0463896	0.0685443	0.0921826	0.0349533	0.0284537	0.107294	0.0236091	0	0.355575	0.0371503	0.0339453	0.0469963	0.00537503	0.00243923	0.318261	0.0839473	0.0434578	0.333117	0.0220322	0.0139208	0.0336388	0.0407597	0.0397086	0.0109089	0.0365135	0.0424929	0	0.00205307	0.0399609	0.0244309	0.363054	0.0372291	0.013642	0.201419	0.0484386	0.0182951	0.0276989	0.061636	0.00574882	0.00931727	0.026665	0.139249	0.0567308	0.0115434	0	0.117111	0.0405221	0.379833	0.00630495
R00405	10.5984	7.92436	9.70239	9.00714	10.3867	16.3735	11.6401	26.5623	18.1392	5.95183	5.76456	4.90149	5.44043	15.134	15.1068	5.94655	12.2649	16.9614	5.99236	5.17132	5.81141	7.46089	5.82274	4.07007	6.12675	10.4508	33.1375	14.442	6.05001	15.7178	9.88886	8.7482	49.1288	14.6214	41.3862	3.39889	18.6984	14.4178	8.27363	5.47933	5.09614	6.85251	6.3026	19.7181	28.5615	16.8422	5.77909	11.305	12.9477
R00406	0	0.00682741	0.0330729	0.016545	0.0129018	0.0687592	0.00450739	0.121613	0	0.104852	0.0116856	0.0156357	0.0929291	0.0180251	0.00544216	0.03236	0.0126009	0.0149184	0.102815	0.22301	0.042027	0.00427957	0.146282	0.0172571	0.0119704	0.000573567	0.47913	0.0116695	0.0185306	0.0719595	0.0087773	0.026877	0.0141543	0.00486216	0.464336	0.101887	0.118512	0.00549429	0.0827963	0.0131281	0.0384029	0.0241584	0.0182937	0.0160203	0.859004	0.0109875	0.0209688	0.0378561	0.00631854
R00409	0.357685	1.04468	1.0697	0.277212	0.382746	1.43168	1.9202	4.98833	0.446105	0.655086	1.36267	0.226375	0.471759	0.805476	0.75018	0.530215	0.449047	0.416277	0.382839	0.735029	0.447233	0.579166	0.253151	0.382005	0.425692	0.897695	10.9948	0.611296	0.565307	1.47411	1.17203	0.710758	1.89995	0.748132	8.92113	0.173666	0.905012	1.89457	0.274331	0.146943	0.220188	1.43797	0.377149	0.439871	2.39961	0.317979	1.23413	1.07395	1.08709
R00411	0.0101328	0.00538251	0.0697088	0.41113	0.155622	0.136518	0	0.691582	0	0.00233031	0.00476485	0.0036593	0.0742587	0	0.00558029	0	0	0	0.000553896	0.00629597	0.096032	0.151544	1.03142	0.014342	0.0876793	0.000930298	0.00450026	0.119409	0.0931976	0.0440851	0.0535667	0.0120294	0.222502	0.00914233	0.00247136	0.121934	0.00392028	0.0115547	0.20376	0.00159382	0.00271541	0	0.0646581	0	0.0137433	0.017957	0.280113	0.00297979	0.00136562
R00414	0.610998	0.718158	1.03486	0.457365	0.319606	2.65662	5.98683	1.42281	0.32512	0.357357	0.575812	0.234128	2.05526	0.635579	1.43674	0.362146	0.318478	2.36094	0.464095	0.420675	0.540098	0.885426	0.688327	0.191282	0.267872	0.750317	1.39847	0.411723	0.225951	0.321305	1.25235	0.367812	0.406565	1.44844	0.290454	0.336814	2.19942	0.680776	1.12101	0.386873	0.353752	0.440082	1.2837	0.240665	6.07923	0.49852	0.169934	0.947801	0.299614
R00416	7.74168	10.2695	12.4536	10.2541	9.27371	14.5245	10.4527	23.773	17.2088	7.3483	6.51787	6.94829	9.22478	11.4653	16.6247	12.0206	15.7222	12.1218	8.74206	10.0997	7.94869	10.264	10.757	6.53417	10.6726	14.4544	27.9424	12.3268	8.25315	7.32963	15.7449	12.3065	22.5509	15.1829	21.8133	7.76408	11.5485	17.7461	10.6578	10.4985	8.03319	10.9352	12.4421	9.69616	23.1171	13.215	7.21673	17.2769	9.55377
R00418	1.3081	1.41911	1.31214	0.580531	2.12589	4.03341	3.71733	1.75942	1.63451	1.13717	1.0281	0.822148	1.43053	1.8925	1.79939	1.40201	3.41488	3.24857	1.51729	1.88935	1.01432	1.17899	1.08191	0.858772	0.760057	2.83964	1.49601	0.558164	1.62869	0.967301	2.22181	1.16784	3.6	1.9168	1.28134	0.782535	2.48481	0.828556	2.75383	0.662509	1.41939	2.84531	1.48014	2.6655	3.76306	1.14073	1.02367	1.71576	2.21813
R00420	14.9727	17.8978	18.0059	15.9835	21.1423	43.4702	32.2871	61.5468	58.3889	14.1969	12.9864	12.3986	14.6879	21.7802	29.4751	15.2934	38.5305	28.5018	13.8424	12.3554	10.7362	18.6985	15.611	9.92229	12.3234	20.1822	73.8309	25.004	16.2952	42.0209	22.6003	22.6873	74.2613	27.1308	47.1016	10.9412	25.5993	29.7873	26.9006	17.2277	11.2211	17.2597	13.8569	30.3665	59.0773	23.2776	13.164	17.6262	15.6953
R00421	1.8347	1.96355	1.46642	1.34829	1.5678	2.94223	2.52005	2.33146	1.17191	0.936111	0.678158	0.925022	0.65572	2.49907	0.847458	1.49673	2.32609	2.63746	1.39958	1.21799	1.09794	1.33591	1.57281	0.83435	1.13398	0.945357	1.45707	2.06516	1.65459	0.630773	1.3513	1.05835	2.43669	1.75666	2.90804	0.909786	4.23896	2.81235	2.6574	0.834534	0.77974	2.07181	0.990544	3.2819	2.45475	1.76863	1.53266	1.53703	1.03699
R00424	3.57651	7.73614	6.59383	8.4731	5.8405	15.4095	6.12843	9.38351	14.5068	4.77404	3.51562	3.90829	3.45062	9.17239	8.04518	5.68265	9.08402	9.43679	3.97074	3.48036	3.12769	6.04413	4.41199	2.90865	4.60381	8.8176	12.4583	4.86391	5.49057	4.41874	5.41309	4.18832	8.13816	8.7978	6.80319	3.6442	6.42531	5.05671	12.0779	5.18321	4.2926	4.87393	5.98246	9.5272	8.5503	8.5193	4.02114	5.38524	5.38529
R00425	6.54484	7.08497	8.44931	7.60959	8.13455	12.8409	8.19942	12.7393	11.2055	5.58716	5.34055	6.74007	7.02813	7.67315	8.46587	8.30492	12.3526	8.91151	7.00699	7.2377	6.06975	7.91366	6.18215	4.77973	5.7827	10.9913	13.0949	10.0872	7.9734	17.8243	9.9205	7.26959	9.99512	10.0866	13.0853	3.92066	12.4962	13.926	14.2498	9.9387	9.50069	7.30056	7.10705	10.3272	13.2803	10.7727	7.59024	8.7789	5.42922
R00429	23.752	27.9907	24.8186	21.2042	24.2604	59.0909	37.6639	98.7168	77.1025	22.0016	18.019	19.9425	22.7832	37.9333	41.8629	23.6255	37.2279	37.2181	19.668	20.6928	18.3719	27.2335	26.4873	15.9477	18.9902	27.2843	103.198	40.287	22.8029	65.2682	36.4727	31.9617	112.558	41.3767	48.1349	15.6539	59.0166	37.758	41.3544	28.3978	19.2481	27.7412	20.9776	43.5831	101.207	36.0115	20.7579	33.6368	39.8247
R00431	4.37711	5.61495	5.29119	4.16645	4.81545	8.9	6.15666	10.2006	12.0752	3.41375	3.42474	3.304	3.30196	5.49879	8.35793	7.29097	7.06483	5.89026	4.9002	2.03073	3.7438	5.44887	4.11327	3.16791	3.62302	6.80544	19.3641	5.44857	4.83971	4.90401	8.10252	5.43473	9.0976	6.87243	11.6152	2.35637	7.31801	12.1496	4.23823	3.50952	3.16695	6.02398	6.20726	6.67009	15.3753	8.31534	6.10429	7.25566	3.12656
R00432	1.26231	0.79932	1.12819	0.443914	1.94856	4.83132	1.7872	3.30768	4.96149	1.33263	1.42789	0.677037	1.38075	1.68317	1.92035	1.0074	1.93424	3.14515	1.1665	1.04589	1.03686	1.73646	1.02419	0.541358	1.19478	1.79827	3.27861	0.833452	0.981791	1.16101	1.04406	1.19808	9.12306	2.21326	4.75578	0.651063	1.80455	2.47123	0.956552	1.1474	1.01197	1.33805	0.826998	1.90391	10.6589	2.59862	0.509902	0.944158	0.961125
R00434	7.5238	9.07653	9.23876	4.80821	7.36383	10.077	11.7342	20.091	22.762	6.07406	5.19773	5.92944	4.30178	14.1205	11.2135	6.51372	9.64533	12.4287	5.05913	4.18826	5.28347	7.95452	5.94829	3.642	4.65589	9.6093	24.5438	9.99048	7.63611	25.7585	15.3112	6.89487	49.5248	14.0155	28.5174	3.31876	16.1614	15.6777	20.3859	4.79899	6.75655	6.25864	5.60916	19.5773	17.6479	12.0123	5.6797	10.5934	7.3193
R00435	9.32944	9.98023	9.40219	8.70821	10.6452	22.7299	14.4655	34.758	24.6009	7.99081	6.0684	8.14536	7.54556	14.7531	21.1809	11.3657	16.2149	17.07	9.10733	6.04346	7.6555	12.255	7.27458	6.56179	6.89677	14.5398	48.4044	11.5845	10.4264	20.0587	14.8286	13.824	57.7567	19.2955	30.7274	6.16233	16.1523	18.3254	10.5379	15.2925	6.98032	11.2562	9.83033	18.1161	32.2466	19.839	5.70596	13.7149	10.7269
R00443	2.00342	2.20773	1.79029	1.23741	1.80831	0.690701	1.9511	4.19653	9.85247	1.87749	1.85824	2.01327	1.49659	2.41972	5.50272	3.37379	2.42874	2.22761	2.92094	2.01119	1.81411	1.14131	2.001	1.74143	1.29971	2.98046	1.6418	3.64552	3.02885	10.7038	1.99491	1.42557	2.97444	1.85626	2.75126	1.37664	3.96477	3.05934	1.96807	2.22372	2.09667	2.12582	2.2503	7.14703	5.34624	3.19322	2.61634	3.9224	1.54397
R00444	76.9753	102.817	97.8431	95.5149	89.1147	205.76	107.993	232.608	257.299	61.4712	59.5782	60.5412	70.8535	111.548	146.572	82.3522	122.12	135.904	71.834	65.9602	70.5876	87.0617	77.7757	52.5065	65.7861	104.087	221.817	139.288	78.0863	176.006	98.8616	85.3409	269.222	134.463	194.94	57.5112	144.99	131.693	89.3229	86.1675	69.4861	95.748	80.194	161.917	261.564	127.166	84.4178	115.701	100.225
R00446	0	0.000799656	0	0.00701106	0.00104091	0	0.00166292	0	0	0.00355987	0.0021034	0	0.00324617	0	0	0.00181719	0	0.000759943	0.0008174	0	0.00309746	0	0.00847237	0	0.00138794	0	0	0.00927422	0.00264962	0	0	0	0.0140783	0.0682839	0	0.0144329	0	0	0	0.00201325	0.00259314	0.00393084	0.0019581	0	0	0	0	0	0.00260895
R00448	0.829513	2.61355	0.40451	1.38242	0.698113	1.34693	0.395556	1.85451	0.646154	0.433461	0.160493	0.170559	0.30356	0.581109	0.444102	0.579328	0.34272	0.601051	0.455012	0.337009	0.31401	0.496533	0.249236	0.339535	0.299991	0.231343	0.101222	0.567603	0.339462	0.242497	1.41929	0.554382	0.594782	0.335415	0.2619	0.237238	0.517949	1.33786	0.166253	0.151587	0.341968	0.161439	0.200174	0.508619	2.08741	0.459331	0.562226	0.747728	0.235505
R00451	10.8141	11.973	15.4901	17.1691	12.5013	21.33	17.1255	37.015	37.1361	10.5369	9.73681	9.94413	11.0939	17.1597	23.644	15.4531	21.749	18.4751	13.517	10.7613	10.3271	12.0167	9.47224	8.61656	8.9592	18.572	39.2983	28.3396	9.90982	33.055	19.7544	16.4107	20.6592	16.7161	28.3947	6.83986	26.0134	29.5314	22.9947	14.1831	9.57797	17.6788	13.5764	27.0026	21.7393	17.4186	9.69962	22.786	12.1519
R00457	0.0238622	0.0119507	0.00816194	0.0131925	0.00923805	0.00545949	0.00409166	0	0.0207714	0.00356573	0.0326528	0.00663806	0.0146508	0.00998402	0.00836122	0.00138386	0	0.0119148	0.0298028	0.0384854	0.0182531	0.0126426	0.0511407	0.0253621	0.0115049	0.0101983	0.0524879	0.00350438	0.0336618	0.0135919	0.00449364	0.0222121	0.0112513	0.0469419	0.0397572	0.0358124	0.472124	0.0100063	0.0883205	0.0240691	0.0234452	0.00835862	0.00405172	0.010149	0.0865584	0.0112636	0.014665	0	0.00885954
R00460	0	0.171193	0.0175874	0.000911234	0.00184213	0	0	0.00188667	0.0105986	0.00432688	0.0467613	0.0126235	0.0439589	0.0011355	0	0	0	0	0.599579	0.0135918	0.00646776	0.00232435	0.0263267	0.0956489	0.0112829	0.00282587	0	0	0	0	0	0.0258209	0	0	0.645607	0.0144647	0.00111889	0.327909	0	0.050475	0.00205311	0	0.574341	0	0.00870814	0.0551087	0.00225228	0.0770294	0.00411045
R00461	1.86852	2.62102	3.51406	3.12916	2.32826	11.4813	3.25776	4.32983	11.9013	1.7365	2.85952	2.0003	1.32792	3.26582	4.83256	1.76458	5.16649	2.36913	2.15766	1.4875	1.92575	3.04469	3.53218	1.79151	1.76182	3.24439	8.97159	2.24326	3.00487	8.0134	9.86757	2.75637	3.12427	2.58115	5.77874	1.54509	3.16666	6.90237	7.43476	3.65525	1.54995	2.26973	1.49523	42.2345	3.56817	2.56813	1.73295	3.43031	2.78441
R00462	0.558369	0.446512	0.693316	0.987546	0.657976	2.37251	0.954494	0.56702	1.3271	0.438742	0.459591	0.967399	0.401335	0.670149	0.773606	0.759356	0.756011	0.753284	0.622219	0.469772	0.69994	0.626737	0.660086	0.411625	0.575324	0.743497	0.638923	1.1603	0.250469	0.347357	0.800715	1.1625	1.57831	0.912303	0.49213	1.53014	0.827626	1.52745	1.84099	1.00513	1.00354	1.20098	0.483239	0.76776	3.17071	1.17864	0.453696	0.465111	1.23686
R00465	0.75812	1.65819	1.48026	0.199989	0.597727	1.33556	0.183359	1.73749	5.13617	0.924805	0.503066	0.858541	0.376173	1.65289	2.41309	2.31748	1.44389	0.627532	1.56716	0.486041	1.66241	1.13377	1.35131	0.585661	1.06022	2.20617	0.0525105	0.834078	1.14463	0.408612	1.73938	0.57861	0.28891	0.94983	1.84679	1.17037	0.306818	3.53359	0.353784	1.70596	1.05759	2.19988	1.60823	0.712643	0.441439	3.24142	0.512488	1.92701	0.9829
R00469	0.231235	0.193544	0.160927	0.10639	0.0342472	0.153836	0.0149116	0.0170638	0.0189104	0.0798512	0.380549	0.0715516	0.110125	0.185339	0.997895	0.0412643	0.0132462	0.0693267	0.424075	0.0488196	0.0527585	0.176183	0.244638	0.169085	0.0788008	0.143853	0.0107418	0.33183	0.391943	0.145003	0.219782	0.112184	0.0967839	0.0472145	0.00605799	0.165005	0.407999	0.264559	0.0823998	0.12258	0.0461059	0.050483	0.19119	0.0919863	0.238063	0.244485	0.0833154	0.0781014	0.0709715
R00470	0.531554	0.834758	0.406959	1.0614	1.09791	1.68759	0.4561	0.144197	0.151314	0.342181	0.504454	0.297028	0.417606	0.57496	1.49687	0.412726	0.231826	0.742926	0.303105	0.361586	0.16798	0.727855	0.247588	0.138521	0.250299	1.06591	0.100837	0.326462	0.607284	0.15918	0.447348	0.306909	0.0546817	1.42944	0.863226	0.247772	0.512636	0.762958	0.872883	0.36	0.373621	2.53638	0.489228	0.773177	1.01096	0.538176	0.173834	0.616081	0.264876
R00472	3.14221	2.21905	2.88249	2.8016	4.64982	3.63077	2.36295	1.76561	4.3849	3.54695	1.54128	1.9974	2.50325	5.15385	2.41826	2.65289	3.24238	4.34864	1.7103	2.70269	2.46504	2.35737	2.64621	1.51452	1.98126	2.48038	1.40512	1.42087	1.57123	5.34203	1.89639	2.20368	1.42127	4.40028	2.93558	1.78489	4.45926	2.88556	17.8498	4.13035	3.02501	8.17875	2.11044	3.21007	4.18858	3.10828	4.37216	2.5616	3.23324
R00473	0.337363	0.733434	0.413792	0.107022	0.085368	0.0365483	0.566115	0.548922	0.0852938	0.0824508	0.181684	0.0860102	0.14982	0.291648	0.213174	0.187716	0.332115	0.619634	0.158511	0.0739906	0.111669	0.267392	0.143683	0.149499	0.174522	0.114615	0.490483	0.162405	0.0862986	0.155612	0.148402	0.24932	0.233583	0.517201	0.231066	0.0846399	0.515844	0.226506	0.421713	0.196579	0.282143	0.0910975	0.173092	0.0687763	0.0215028	0.480278	0.101359	0.294091	0.326927
R00479	2.18307	1.52768	3.85528	3.77935	2.13443	6.6228	3.09204	8.65082	15.0926	0.961001	1.35029	2.24032	3.71884	2.4985	4.57328	2.05471	2.29313	8.80147	2.0232	1.67523	2.50837	1.55626	1.50692	1.12778	1.28823	1.98292	10.183	2.45126	1.18304	21.7632	4.76976	2.63274	25.4633	5.72097	3.81704	1.04734	7.87577	3.30798	6.76419	1.70244	1.82864	1.77045	1.69148	12.1032	8.74737	4.7108	2.89231	3.42776	2.07548
R00480	17.5611	17.5798	20.898	16.5757	18.998	24.6844	32.2326	36.804	31.0774	12.3838	10.7684	13.6788	12.0128	23.7282	34.0412	20.9795	22.5618	28.3888	14.365	12.8213	13.0777	17.1708	12.7174	11.5052	12.4739	19.8596	34.5731	27.1387	14.2925	19.5808	20.6338	15.579	44.9313	27.4097	39.5712	9.92483	27.8696	27.1411	26.1567	17.9247	12.6041	17.4284	15.9152	21.3265	34.9382	23.9372	15.2273	27.5078	14.3177
R00481	7.86271	6.22593	9.00129	9.41077	10.7151	30.0342	18.1837	39.4185	23.0082	4.87857	4.18505	5.93837	5.20052	10.5343	12.8261	5.40978	12.9664	18.9191	6.94975	6.25938	5.76943	9.11235	6.06841	3.58631	4.57064	10.2029	39.0292	6.75936	7.07667	15.7879	10.0816	11.5464	55.2466	17.8263	19.9663	5.29005	10.6207	9.60802	8.12853	5.14359	6.62935	8.00268	5.77755	10.7785	44.0812	16.4271	4.97216	10.9841	10.3182
R00483	18.0627	29.955	24.9949	21.1574	22.464	49.9796	33.3439	59.0477	56.6498	17.9478	16.6146	17.4717	17.5222	23.0757	38.6742	21.6615	36.201	29.6072	19.0361	16.6998	19.0532	22.1595	23.2998	14.3853	18.4839	30.3883	56.9937	29.1156	23.9588	31.6031	35.0946	22.5578	78.0444	30.791	63.0692	13.4424	30.9381	47.5574	22.6107	19.8688	16.1542	25.1261	28.3024	35.0729	59.7829	40.1411	15.8329	35.6718	30.4699
R00485	6.44814	14.0118	8.54723	9.0185	8.58288	17.611	8.50845	16.7439	12.0316	6.96121	7.23855	4.82087	5.67198	12.0373	9.42493	6.75284	11.8165	12.0442	5.86823	5.61589	5.20643	7.49344	6.75002	4.93477	5.44321	8.05187	14.9544	7.69858	6.18286	6.21508	8.82058	8.73895	15.2332	10.6404	14.6362	4.12636	14.3771	14.0248	10.6375	4.04014	5.47987	7.00523	5.89466	10.8766	10.8778	9.43971	7.47307	10.4949	27.7864
R00486	0.146749	0.148742	0.306675	0.0676149	0.238909	0.0075068	1.01485	0.0544897	0.0403758	0.385906	0.183702	0.114253	0.179082	0.828632	0.0802143	0.0700807	0.0883675	0.0574209	0.268742	0.245265	0.223879	0.297966	0.316221	0.148786	0.0964212	0.263449	0.00997293	0	0.202265	0.0582717	0.208716	0.758984	0.111223	0.406351	1.17416	0.136425	0.406897	0.288301	0.0242508	0.0722193	0.0707076	0.183323	0.034006	0.1715	0.0205055	0.0394654	0.51262	0.046214	0.0334203
R00487	0.0328676	0.158442	0.0311208	0.0975768	0.0468887	0.337154	0.0356106	0.142031	0.0561633	0.0937862	0.68836	0.0377421	0.0800833	0.0760619	0.120722	0.0620152	0.6214	0.00630572	0.165507	0.454703	0.0173864	0.239108	0.266824	0.257522	0.282657	0.0620012	0	0.33589	0.00597136	0.0677103	0.0429416	0.0341229	0.0406792	0.108581	0.0870171	0.103062	0.00663049	0.101928	0.10632	0.0889065	0.0884826	0.0505467	0.0851606	0.212267	0.776496	0.011911	0.0370242	0.0215581	0.0968231
R00489	2.18746	2.1854	3.52357	2.32003	1.92207	4.34516	1.93659	4.76421	1.4205	1.00161	2.40056	1.04677	1.54996	2.45848	2.64811	2.20869	2.62894	3.20207	1.62265	2.13359	2.97647	2.34604	1.93401	1.56279	1.91975	1.93312	1.8198	1.97614	1.6496	2.12825	3.96594	2.25547	6.28688	2.96852	2.82489	1.22976	3.42274	3.73655	0.674806	1.20455	1.36661	2.08849	1.14852	5.9029	2.9187	5.40172	1.60645	1.92548	2.38983
R00490	2.50343	2.43569	3.01211	2.21984	3.64146	7.56616	5.19973	9.0141	2.26303	3.16605	3.11578	2.68445	2.92565	3.71258	5.48654	2.66716	3.67053	4.44215	2.73441	2.91922	2.25225	3.51754	2.73131	2.2831	2.17683	3.1759	2.27568	3.75077	1.8025	1.19957	3.10509	2.0264	2.48306	4.26681	4.13452	2.3614	3.13112	4.71608	2.16766	1.94273	2.45847	3.56036	3.09161	3.05321	2.36405	3.21563	3.09578	2.00069	4.11024
R00491	1.21705	2.64225	2.25659	0.972844	2.20241	2.55814	2.09137	5.33952	7.11799	1.7504	1.40858	1.72123	1.21051	3.07647	2.99248	2.76134	1.77425	2.56145	2.45155	1.90898	2.28504	1.75916	2.26707	1.1251	1.45616	2.88571	1.535	0.990984	1.4851	8.45098	2.49296	1.26552	6.45925	2.81157	3.5996	1.27372	4.26548	5.34276	1.64406	1.58252	1.72372	4.17891	2.89571	4.66358	20.8475	4.5278	1.4163	4.12411	1.96378
R00494	7.96292	11.2375	8.79373	6.43538	7.03833	26.26	15.1909	24.8348	23.1104	6.66473	7.03134	5.18851	5.24148	7.03174	16.4585	7.17857	10.3433	10.9599	6.86261	4.62268	6.6066	10.5083	8.11715	4.67097	5.6033	10.3939	28.9718	9.27129	10.727	11.2365	10.9411	10.6628	47.4914	14.0241	23.3347	4.98321	10.8092	16.9416	13.6655	6.37518	6.37229	7.94067	5.73065	10.3822	32.5119	12.2227	7.7486	7.2293	8.66131
R00497	2.27812	2.48979	3.65077	2.64754	2.93571	7.21875	5.82835	15.958	5.11842	3.29852	1.14248	2.39863	1.25581	3.62768	4.17654	2.23156	3.58797	4.00624	2.13134	1.25232	1.48234	3.26898	1.69382	1.34421	1.77039	2.10545	23.8939	4.29689	2.4266	9.06298	3.77798	3.28808	20.2773	4.15282	12.6168	1.51383	4.07636	5.73777	1.33218	1.33897	1.91658	2.29268	4.24555	3.17559	18.8895	4.68168	1.15929	2.9342	2.22057
R00503	0.262422	0.282113	0.213582	0.248583	0.126176	1.57782	0.0570097	0.14709	1.56663	0.250532	0.232733	0.24982	0.122594	0.1676	1.07485	0.186199	0.414912	0.136726	0.260971	0.312379	0.132645	0.102519	0.492282	0.395863	0.18305	0.157325	0.0246496	0.291701	0.400331	7.85449	0.297658	0.188602	0.150877	0.33529	0.257782	0.160698	0.707597	0.23071	0.185403	0.557934	0.11044	0.230359	0.227316	0.505119	5.64008	0.269669	0.20548	0.117275	0.357188
R00505	10.4744	13.6512	12.0755	11.1108	11.0102	40.1542	22.4997	32.1771	40.1338	10.5121	8.44276	6.55365	12.5202	13.704	19.2496	9.18503	18.2116	20.2101	9.4847	7.55302	7.01877	15.5976	8.67133	6.48095	7.40005	13.471	39.2372	13.4304	12.8055	19.2265	17.0234	15.7984	49.2291	17.938	30.2886	6.58209	19.9178	20.9838	13.9411	7.68983	9.13018	13.9209	7.92941	20.6719	48.4782	15.8921	7.94202	13.9184	9.42166
R00509	2.31538	5.21039	4.71481	2.62276	3.17244	5.14957	4.17635	3.50031	8.73031	2.57451	2.58423	2.05355	5.27393	3.95604	4.785	3.11442	4.75369	5.36954	2.48834	2.94327	2.37031	3.61096	3.58872	2.35084	3.95206	3.78595	5.06453	4.17637	3.7241	7.84596	3.75239	3.26655	5.55816	4.42339	2.51745	2.26683	6.95291	7.4481	5.90644	3.86835	3.89874	2.94634	2.89944	8.11169	5.13141	3.65574	2.84538	4.81577	3.719
R00512	10.3977	13.728	13.62	17.8342	14.1483	21.6195	14.8651	32.5913	36.2315	9.26374	8.59308	7.96556	7.8096	15.4236	18.1074	12.7024	20.5075	15.8909	10.218	8.50429	8.42055	11.9199	10.9214	7.58034	8.83005	15.8455	24.8718	21.8544	10.8412	19.4297	18.7968	12.3511	34.4863	19.0153	31.9348	7.50151	23.5581	18.4749	25.6394	9.48444	8.43622	17.8695	12.1011	16.6141	23.0569	15.9696	10.1828	16.4292	12.6195
R00513	0.354856	0.322587	0.184898	0.103316	0.669091	0.0378676	2.25712	1.12487	0.0351238	0.161219	0.192554	0.13531	0.0742124	0.185264	0.973751	0.229665	0.357784	0.433756	0.249866	0.017959	0.0527799	0.134812	0.478478	0.0800066	0.0734326	0.184633	0.662691	0.407098	0.334324	0.127565	0.470383	0.372466	0.0183284	0.387433	0.539098	0.17256	0.261788	0.149428	0.0663296	0.109381	0.161294	0.102399	0.0822201	0.0463441	0.415789	0.780624	0.155086	0.327977	0.109053
R00515	0.257152	0.43198	0.725167	0.475902	0.771531	0.368804	0.749014	0.675245	0.0623143	0.269736	0.523876	0.397352	0.249942	0.387653	0.277854	0.598374	0.396418	0.692579	0.202898	0.297594	0.265344	0.421906	0.487669	0.256782	0.494158	0.3983	0.542564	0.26192	0.228717	0.123833	0.645096	0.380395	0.993188	0.534057	0.626128	0.200786	0.179819	0.365296	0.190531	0.252207	0.334138	0.369123	0.410274	0.227642	0.576318	0.315913	0.424454	0.350425	0.38075
R00519	7.35437	10.7865	11.8198	6.99449	7.2836	10.9069	9.44497	21.5927	14.7406	6.73038	5.30658	4.61564	4.34852	8.78067	14.1989	8.4854	15.0897	12.5069	7.00772	5.05284	5.98723	6.23991	8.28533	4.02932	5.51639	8.97353	43.9051	10.645	6.43022	18.5354	11.9653	10.7062	41.3114	11.8211	16.439	3.36161	9.02602	19.2771	10.7069	8.05786	5.31316	7.93574	6.63169	13.3689	13.6971	10.5368	7.31453	15.4374	7.43745
R00522	0.238733	0.05136	0.0750204	0.05294	0.0828274	0.025235	0.0578631	0.799681	0.555182	0.12966	0.288333	0.414739	0.212892	0.131046	0.0261702	0.181062	0.213171	0.03759	0.0727163	0.572127	0.232128	0.247373	0.418593	0.768471	0.618594	0.0366873	0.843606	0.368101	0.113034	1.51886	0.229876	0.144737	0.136875	1.08034	0.0873213	0.126801	1.03603	0.319601	0.352264	0.131802	0.138822	0.0317653	0.0581469	0.0752736	0.700628	0.103686	0.098836	1.49209	0.085674
R00524	0.761157	0.531065	0.462476	0.280898	0.581189	0.653819	0.440007	0.1254	0.115576	0.693402	0.649894	0.184214	0.324756	0.968399	0.681891	0.237542	0.731548	0.930261	0.538242	0.581261	0.331498	1.01602	0.629458	0.516924	0.434006	0.646732	0.104456	0.664463	1.0291	0.202191	0.25527	0.309066	0.105588	0.69733	1.09937	0.301509	1.35558	1.14472	0.654917	0.775688	0.450467	0.506378	0.357459	0.528177	0.805673	0.648117	0.3257	1.05622	0.516544
R00525	0.0306267	0.0789068	0.0287375	0.0401623	0.316086	0.383696	0.0232918	0.0309134	0.0122074	0.0433157	0.183373	0.0835335	0.0762223	0.0297754	0.150401	0.0101064	0.0343892	0.00974355	0.0491784	0.0282674	0.0161453	0.0478308	0.174678	0.0378169	0.0883028	0.0611269	0	0.00284362	0.157844	0.000940021	0.139688	0.0620956	0	0.0286278	0.0288959	0.0715402	0.0215988	0.00183976	0.019057	0.101519	0.076867	0.020629	0.0282604	0.00944714	0.0426163	0.0198898	0	0.0173155	0.0212588
R00527	2.01556	1.62055	1.81387	3.05884	2.32424	9.19098	5.28735	12.3959	9.15082	1.37969	1.16378	0.817786	0.611556	2.71528	5.00555	1.05633	4.38182	4.39373	1.41711	1.30947	1.07361	2.40798	0.847277	1.26032	1.61739	1.83043	18.9936	2.74188	1.44674	3.4182	2.37367	2.94627	22.604	3.42974	8.20032	1.04576	3.0157	2.96145	5.93819	4.19794	1.57231	2.87284	1.31643	3.24729	15.188	3.20831	1.22925	2.13111	1.6703
R00528	0	0.0169913	0	0	0.11765	0	0	0.00164909	0	0	0	0	0	0	0	0	0.031188	0	0	0	0	0	0	0	0	0	0	0	0.0250075	0	0	0	0	0	0	0.00313207	0	0.0217025	0	0	0.0150901	0.0015099	0.0256857	0	0	0	0	0	0.00966125
R00529	8.24958	8.88444	11.8211	12.7291	10.0659	14.425	8.65184	11.3746	25.9759	7.51893	6.80629	5.94232	8.09627	11.6662	11.8779	9.04417	11.5329	12.994	7.35255	6.85745	7.18693	7.22693	7.93091	6.07995	7.49093	9.82325	7.96656	9.5632	6.71931	13.2651	10.2284	8.65373	16.4021	12.618	23.8611	5.56909	11.6084	14.9598	7.14147	6.69423	7.65459	11.254	7.88174	13.4768	10.726	12.9931	11.0536	12.5875	9.18371
R00533	0.632411	0.605417	0.468901	0.90102	0.656168	1.15109	1.1574	0.293258	1.24775	0.597356	0.734979	0.415994	1.36112	0.557541	0.999046	0.440816	0.580727	0.824384	0.615465	0.660264	0.392837	0.729078	1.37572	0.45103	0.313559	0.446018	0.66545	1.52957	0.525907	0.419853	1.74378	0.629286	6.76256	1.31217	0.945148	0.443717	0.876866	0.990663	1.8565	0.613981	0.346497	0.489941	0.21779	0.566544	0.348617	1.577	0.987152	0.33043	0.765766
R00538	10.8134	15.0985	10.7686	12.9573	14.7089	31.9641	18.437	41.4666	38.7859	8.67237	7.76472	7.43259	5.59142	15.2904	22.6796	12.7254	15.0265	18.7377	7.09233	8.88233	7.15042	11.5085	10.1216	6.28488	7.94386	13.5031	45.3151	11.1717	8.69285	12.0416	13.1962	16.2467	67.8144	20.4483	21.7304	6.43845	16.0338	24.2108	17.1505	11.5666	8.19924	10.9493	10.2056	19.0682	46.7745	18.49	9.27459	13.9394	10.6143
R00539	2.3025	0.646817	1.41241	1.1161	1.31324	1.3355	5.3358	2.07482	0.329693	0.514805	0.624314	1.26278	0.905854	1.174	1.90367	1.45976	1.5937	0.960387	2.13537	0.704555	0.811898	0.975539	0.665407	0.887372	1.41857	1.16487	1.85214	1.33468	0.734466	9.25179	1.15794	1.18156	1.09286	3.32289	4.1932	0.642285	3.04237	0.756789	4.17017	0.77851	0.6868	1.14268	1.04429	2.14282	12.7592	1.43874	0.558112	0.811639	1.37466
R00540	0.837869	0.652674	0.588216	0.499574	2.58565	2.80562	1.13864	4.12006	1.63566	0.537019	0.266831	0.802474	0.996542	0.712928	1.22117	0.750144	0.922658	1.11766	0.641906	0.353677	0.609306	0.625509	0.750719	0.68301	0.516924	1.20145	4.30055	0.336798	0.67618	0.626773	1.70419	0.542584	4.51699	2.24675	0.910385	1.13427	1.19404	0.793509	0.776792	0.423753	0.865543	0.705921	0.559293	0.797828	0.858299	1.35982	1.14287	1.58592	0.669466
R00543	0.130896	0.196109	0.115519	0.109063	0.0800676	0.243554	0.162266	0.0708548	0.0804992	0.0847928	0.0897022	0.157523	0.160616	0.110766	0.454895	0.152008	0.0666896	0.128729	0.264278	0.844679	0.196868	0.0528947	0.025588	0.100524	0.089379	0.463862	0.410044	0.0656983	0.465255	0.07571	0.217739	0.434788	0.0140214	0.550654	0.121743	0.0994273	0.51073	0.038202	0.467029	0.0267535	0.228329	1.14892	0.51154	0.865874	0.0953516	0.171658	0.132954	0.115794	0.79121
R00544	0.587073	0.153131	0.868573	2.29887	0.215762	11.0505	0.10262	0.0835024	2.56074	0.471882	0.164099	0.373433	0.317047	2.66407	0.26883	1.24676	0.0495544	0.20248	0.180118	0.227223	0.494401	0.398346	0.365191	0.10357	0.415258	0.0893785	0.068024	0.396325	0.188201	4.04593	0.161351	0.107457	0.030813	0.174227	0.216896	0.408026	1.17142	0.24423	0.34863	0.435161	0.238289	0.371895	0.998423	1.77071	0.173311	0.679604	0.139679	0.0470589	1.70766
R00546	0.129541	0.63453	0.297794	0.200227	0.299124	1.99572	0.246408	0.511915	0.222445	0.0785748	0.0650576	0.0735374	0.0666622	0.57279	0.231665	0.236235	0.259541	0.539586	0.180914	0.0482583	0.304177	0.278114	0.380086	0.123715	0.176375	0.155744	0.0891232	1.08073	0.399714	0.0986063	0.32413	0.335536	0.459045	0.642571	0.519391	0.100771	0.226083	0.773796	0.100558	0.118872	0.340725	0.390791	0.204436	0.406796	0.376274	0.586087	0.0683296	0.390062	0.413959
R00548	1.64272	2.26016	2.33983	1.17693	1.56309	0.925247	2.19821	0.687864	2.43639	0.871624	0.891255	1.70616	0.443945	2.22584	3.41433	1.09389	2.40526	3.38798	1.93057	1.22084	0.799038	1.58856	1.56727	0.867978	1.24996	3.645	0.699394	0.771034	1.48912	0.767009	7.68009	1.49568	2.43789	3.42753	1.84463	0.705593	5.50791	3.63471	2.16905	1.82723	0.665214	2.18065	1.42838	1.55924	1.54127	4.33756	2.99908	3.73129	1.59176
R00549	10.3951	12.6252	10.9521	9.07003	11.1618	25.3491	13.1716	26.063	37.2797	9.36452	7.28004	7.25291	5.78508	15.6909	21.223	10.3464	15.1565	17.2899	8.31441	5.54054	8.04486	11.6535	9.11393	5.14676	7.58906	15.5442	40.832	10.731	9.32149	12.7428	22.6094	11.9965	29.753	21.2844	24.433	6.13768	14.1633	20.2942	8.55166	8.33186	6.79754	11.9769	10.6305	14.9761	29.3941	17.7769	10.633	13.8812	12.4727
R00551	1.63561	2.2105	2.42376	1.86774	3.0859	3.05757	3.20059	3.72857	5.59403	2.56555	1.62227	1.10061	1.15779	1.29074	3.40361	2.19088	2.74251	2.86817	1.85985	1.42972	1.75533	2.21179	1.31674	1.9158	2.38094	2.08535	1.27563	3.09778	1.34884	4.89255	2.60358	1.46369	2.62679	2.98729	2.15805	1.81442	6.03853	4.38369	7.61612	1.73419	1.68058	3.34066	1.59123	5.20061	0.580186	1.95851	2.33497	1.14159	1.86736
R00552	1.24733	1.57395	2.60327	3.02013	5.10052	3.04467	4.37987	3.26351	4.34352	1.55919	2.02465	2.34046	2.20236	1.80284	3.45807	1.76029	2.42712	3.52045	1.61094	1.6149	2.17074	1.37995	1.22643	0.880088	1.60092	2.21085	6.41872	3.84197	1.71718	4.7258	2.14487	1.69459	9.51052	4.47227	6.46917	1.40424	5.16158	3.96465	2.15035	2.12731	1.71336	3.30482	2.00148	4.22253	5.30197	1.7395	2.20738	2.87455	2.60121
R00554	0	0	0	0	0	0	0	0	0	0	0	0	0	0	0	0	0	0	0	0	0.00335425	0	0	0	0	0.00438569	0	0	0	0	0	0	0	0	0	0	0	0	0	0	0	0	0	0	0	0	0	0	0.00425992
R00555	0.689605	1.43964	0.361982	0.791264	0.86763	0.303062	0.426112	0.969984	0.819943	0.260275	0.610597	0.473779	0.580397	1.05964	1.33844	0.348307	0.262114	0.391895	0.395998	1.51174	0.608333	0.343726	0.458427	0.949021	1.09335	0.399454	1.34424	0.411464	0.318582	0.662772	1.3234	0.678053	1.64168	0.648656	0.625976	0.340861	0.476044	1.40766	0.0416691	1.8705	0.339217	0.32008	0.164738	0.224531	1.20605	0.0605167	1.989	1.85101	0.13644
R00557	0.642281	1.50734	1.19897	1.4744	0.826179	0.809006	0.489369	10.3363	1.9818	1.12918	2.62269	1.52263	0.780589	1.1329	0.923151	1.38726	1.22189	1.21448	2.22597	1.51045	1.92524	1.07214	1.67946	1.45759	1.7052	1.92715	0.420491	1.40986	1.40342	0.43121	2.12985	0.765975	1.06121	1.66687	3.25127	0.87445	2.41278	2.74793	1.9602	3.12221	1.007	1.33737	1.01027	1.97032	0.770658	4.05128	1.32976	1.30942	0.947346
R00558	0.642281	1.50734	1.19897	1.4744	0.826179	0.809006	0.489369	10.3363	1.9818	1.12918	2.62269	1.52263	0.780589	1.1329	0.923151	1.38726	1.22189	1.21448	2.22597	1.51045	1.92524	1.07214	1.67946	1.45759	1.7052	1.92715	0.420491	1.40986	1.40342	0.43121	2.12985	0.765975	1.06121	1.66687	3.25127	0.87445	2.41278	2.74793	1.9602	3.12221	1.007	1.33737	1.01027	1.97032	0.770658	4.05128	1.32976	1.30942	0.947346
R00565	0.648195	0.25996	0.436493	0.394483	0.759869	2.09887	1.31536	4.30813	1.56841	0.28695	0.15775	0.403817	0.23988	1.1663	0.629127	0.380863	0.726258	1.65579	0.318603	0.481951	0.311399	0.718748	0.433764	0.194014	0.549218	0.687784	5.14784	0.620606	0.284564	0.985688	0.547342	0.736461	5.21622	1.33637	2.44607	0.434188	1.43219	1.26798	0.54816	0.212578	0.701635	0.636899	0.19226	0.784217	7.15136	1.37363	0.409336	0.469862	0.849375
R00566	10.9262	11.1177	12.9492	10.1622	11.7312	24.3625	12.5597	19.9756	37.5016	8.8541	6.05317	8.52782	8.2885	12.048	21.7525	12.7015	14.2793	17.146	12.191	9.00248	10.0662	10.0993	9.83153	7.36968	8.36759	12.8732	31.1059	11.4806	10.2674	22.9153	12.0201	11.9882	35.3672	16.8902	43.1621	7.21366	20.2997	20.9104	19.8244	9.83493	7.80223	9.96103	9.99477	23.6146	39.7691	14.0444	12.4346	18.7405	11.3156
R00571	13.4017	17.9601	15.862	17.257	14.3676	47.8355	17.6968	40.4606	31.1249	11.4555	8.80409	7.26591	12.7294	19.8269	19.8632	14.394	21.918	19.5879	10.2608	11.6453	9.26892	14.3331	12.9259	8.03487	9.65526	17.1538	54.9503	20.0206	14.2746	19.6755	20.2755	19.0178	68.757	23.5883	44.1643	9.2439	21.1318	27.4197	18.7596	10.9236	9.69163	12.1546	14.4041	25.0412	55.756	19.8152	15.7634	22.041	23.5336
R00573	13.4017	17.9601	15.862	17.257	14.3676	47.8355	17.6968	40.4606	31.1249	11.4555	8.80409	7.26591	12.7294	19.8269	19.8632	14.394	21.918	19.5879	10.2608	11.6453	9.26892	14.3331	12.9259	8.03487	9.65526	17.1538	54.9503	20.0206	14.2746	19.6755	20.2755	19.0178	68.757	23.5883	44.1643	9.2439	21.1318	27.4197	18.7596	10.9236	9.69163	12.1546	14.4041	25.0412	55.756	19.8152	15.7634	22.041	23.5336
R00575	30.4206	32.8652	38.6041	36.5317	36.0438	81.9521	41.3543	68.9505	80.5314	27.4467	22.7941	24.7783	30.519	40.6138	55.5916	38.771	46.7418	49.2808	31.8551	25.8681	26.5141	37.2468	31.6745	22.1917	26.3284	45.4074	94.7919	53.1633	35.9848	56.573	44.0035	38.53	109.753	51.483	122.632	22.9493	54.9514	63.5451	57.6098	36.2463	27.2532	36.4204	36.9153	50.3399	118.487	49.1228	31.3573	43.5716	33.0321
R00577	0.198236	0	0.00125154	0.0156474	0.00286249	0	0	0	0.0362909	0	0	0.0058348	0	0	0.0110409	0	0.00354931	0	0	0	0	0	0	0.0264822	0.00209259	0.00439268	0	0.00289082	0.0467155	0	0	0	0	0	0	0.0320984	0	0	0	0	0.0204598	0.00266303	0	0.00198238	0	0	0.00131488	0	0.00141997
R00578	15.4488	17.7925	19.8389	16.9834	17.4874	41.1912	26.2717	51.4878	46.2267	14.6451	12.7017	14.0712	12.5533	17.886	30.2019	17.8453	24.5995	24.99	15.6358	13.2675	15.1443	18.1036	15.6665	11.8525	14.3244	24.4809	51.1576	22.9569	17.8139	19.8653	27.2103	18.997	72.1888	25.3559	59.8713	11.5015	23.7659	34.6857	14.2525	15.6571	13.2358	20.2339	23.2854	26.7047	45.4214	29.9741	12.1151	31.1577	25.3956
R00582	6.91902	12.2753	11.3629	8.83697	10.5756	27.6547	11.4517	29.0672	32.5233	7.26957	7.02931	6.70118	7.75398	14.88	15.0059	10.0051	12.9111	13.5666	7.19534	7.62588	6.39086	11.0155	6.85047	5.80567	6.35103	12.9728	29.3375	7.52395	8.47747	29.3149	13.0154	11.222	37.1317	20.4947	21.2983	5.54371	17.5216	14.9475	12.8176	7.14438	8.36181	12.2022	10.9073	20.8399	27.2163	13.5956	8.21728	11.271	13.1595
R00585	0.853991	0.457624	1.27483	1.92055	1.06923	1.33785	0.328832	5.32159	3.64874	0.490185	0.464255	1.59675	1.04505	1.33551	3.07375	0.588086	0.838978	1.02267	0.609544	0.511502	0.817414	1.43571	1.25626	0.400938	0.894909	0.867492	0.409772	1.03914	0.545977	6.20956	1.88011	0.949675	0.393606	0.773201	1.16268	0.500189	1.79766	1.13914	0.186896	0.34692	0.821877	0.849081	0.763539	3.11303	1.08852	1.6763	0.689052	0.99208	0.354586
R00586	9.95691	13.3616	14.3007	9.94087	12.797	21.9225	14.091	27.4967	46.4269	9.94169	10.0691	9.57944	9.03141	12.7697	25.4415	14.0751	17.4238	16.5423	12.3852	8.06376	10.3527	11.5641	11.3919	7.32012	9.2185	16.0513	24.7047	29.5081	8.80768	40.0951	15.6213	11.788	47.2514	17.7169	22.9602	7.41705	19.9826	23.2751	16.4529	11.0866	11.5531	13.4199	11.6184	21.9285	22.8672	16.9856	11.6666	19.5692	10.6294
R00588	0.853991	0.457624	1.27483	1.92055	1.06923	1.33785	0.328832	5.32159	3.64874	0.490185	0.464255	1.59675	1.04505	1.33551	3.07375	0.588086	0.838978	1.02267	0.609544	0.511502	0.817414	1.43571	1.25626	0.400938	0.894909	0.867492	0.409772	1.03914	0.545977	6.20956	1.88011	0.949675	0.393606	0.773201	1.16268	0.500189	1.79766	1.13914	0.186896	0.34692	0.821877	0.849081	0.763539	3.11303	1.08852	1.6763	0.689052	0.99208	0.354586
R00589	1.54374	2.18393	2.48632	4.55387	2.49724	7.03474	6.22817	1.27825	5.80747	1.92174	1.64759	1.73389	1.55078	2.15861	3.47372	1.47201	3.08874	2.68259	2.47955	1.37917	2.43746	2.16682	2.60837	1.52004	1.67812	2.6889	2.81829	1.57935	1.85438	6.04677	1.9339	2.64237	2.17209	3.07481	3.28765	2.16819	3.17203	1.70171	3.04365	2.98597	2.50054	2.67355	1.59244	4.00856	2.53118	1.53081	2.05939	2.76804	2.91255
R00590	13.9207	11.7673	11.6283	12.1206	11.6735	23.6246	17.3296	42.9708	20.3775	8.06589	7.56654	7.52995	10.8575	15.2217	22.0987	7.66723	15.579	20.9113	8.49858	9.41029	8.32611	12.2659	8.28904	6.91717	7.6069	12.0094	28.5389	16.9277	9.28883	21.6158	16.0274	17.0615	54.0577	19.9867	45.9292	5.14512	13.5602	24.7214	19.8865	9.35216	7.47661	11.5542	6.92882	19.2413	40.2474	13.4434	9.34232	16.1737	11.7502
R00594	1.59034	1.89784	2.2307	1.72924	1.89018	7.11114	2.34047	11.3271	0.949161	2.54161	0.715476	0.900466	1.83622	1.71202	4.52422	1.15476	3.12847	2.21937	2.24747	1.57611	0.985362	1.98408	1.64497	1.78407	1.10983	0.97363	6.87429	0.73428	2.01754	0.646667	1.81987	1.49632	19.5148	2.9171	14.7428	0.557196	2.76916	5.95746	1.84602	1.15333	1.12507	3.20903	2.3074	2.04306	7.70963	3.41424	0.844485	4.59211	1.9275
R00595	1.36696	1.78022	2.29995	2.07853	1.73226	7.39153	0.88463	1.27379	3.97717	1.14169	0.834721	1.57709	0.648322	2.87595	1.09242	1.8201	2.41264	2.16534	1.07041	1.28833	0.726448	1.74006	2.10361	1.4981	1.66033	1.44407	7.4785	3.91316	1.72032	1.4386	1.51848	2.37367	2.41336	2.16931	1.42424	1.0404	2.69482	1.66711	1.27431	1.65698	0.679127	1.35971	2.23162	3.38806	2.04779	1.72146	1.12599	1.41467	1.37019
R00597	8.63621	11.877	14.6029	9.59971	11.4057	14.9902	11.1378	35.303	31.2497	6.91293	6.40878	7.54337	11.2425	9.52763	19.4643	6.96196	13.2252	17.4374	7.49643	7.32039	7.67121	10.6228	7.83981	5.98853	7.56048	10.8484	41.187	6.43874	8.28205	19.149	16.7989	11.2087	41.4883	17.5024	22.0188	6.55353	13.8581	15.9103	16.2762	12.0964	7.47278	7.72129	6.48232	18.0675	33.35	10.6506	11.2137	12.3617	14.5395
R00600	3.87808	7.22129	5.9579	5.54821	4.10942	24.8592	10.9506	24.7262	34.8638	6.43555	5.13667	4.67733	5.78256	6.47828	9.53591	4.25497	9.95534	9.12981	4.8336	7.45455	6.02685	9.04013	6.88658	4.3688	4.08593	6.27391	29.1629	8.25261	7.82348	16.8738	9.57992	15.2988	48.0527	7.9243	11.8446	3.4882	12.6724	11.9294	13.6204	8.10049	3.89407	7.31053	4.48096	19.9054	18.0567	6.93538	3.81365	7.02885	7.0446
R00601	0.393077	0.98714	0.59175	0.30155	0.525117	1.10618	0.724432	4.09284	0.320136	0.632293	0.717403	0.356614	0.99953	1.44176	0.461884	0.9682	0.391222	1.01963	0.464192	0.335551	0.469396	0.753411	0.528216	0.358	0.284194	1.05521	0.288559	1.17216	0.513476	0.225758	2.75468	0.420957	0.195902	0.559377	0.39325	0.287219	1.4498	1.57306	0.398361	0.8156	0.349523	0.733966	0.466605	0.730105	0.153487	0.492113	0.472047	1.23054	0.728011
R00603	0	0	0	0	0	0	0	0	0	0	0	0	0	0	0	0	0	0	0	0	0	0	0	0	0	0	0	0	0	0	0	0	0	0	0	0	0	0	0	0	0	0	0	0	0	0	0	0	0
R00604	0.0897773	0.205203	0.42802	1.64869	0.286181	0.80438	0.035709	0.04412	0.0544126	0.173345	0.255203	0.413556	0.0223265	0.31816	0.536297	0.731518	0.0570181	0.200824	0.459158	0.18328	0.528425	0.0850203	0.388533	0.107056	0.23451	0.504438	0	0.151255	0.205481	0.979665	0.349279	0.228384	0.0571672	0.0833124	0.599742	0.103353	0.0359372	0.429329	0.0400832	0.289494	0.220279	0.521445	0.356653	0.118943	0.443677	0.543032	0.0991506	0.760319	0.0733766
R00606	0.196182	0.00557002	0.0614451	0.131143	0.0675768	0.00561114	0.0683767	0.0589059	0.0190208	0.0598093	0.179967	0.0547668	0.265327	0.0729666	0.0245496	0.0280267	0.128607	0.0433439	0.0780133	0.184015	0.223376	0.174891	0.078186	0.0459104	0.0350145	0.0461512	0.0202851	0	0.031751	0.0664249	0.0487511	0.0296218	0.117105	0.0454833	0.0591225	0.0560016	0.156305	0.114914	0.00944922	0.0267594	0.13738	0.0511328	0.0518864	0.118734	0	0.0626875	0.0922239	0.11296	0.0087916
R00609	0.0325218	0.0760776	0.080799	0.125914	0.0223863	0.0135274	0.046879	0.0770878	0.0239889	0.0673155	0.0417532	0.0154181	0.351155	0.0658003	0.0564843	0.06667	0.139145	0.01908	0.0138797	0.0909561	0.182579	0.0300492	0.0571257	0.0928181	0.063132	0.108887	0	0.191903	0.0369336	0.0584635	0.16357	0.175093	0.192354	0.0662727	0.0445478	0.137139	0.0441425	0.0153424	0.00322463	0.0593789	0.059958	0.0204824	0.17894	0.0734999	0.0158838	0.113778	0.051167	0.166123	0.0685392
R00610	5.40655	4.28105	4.76074	4.77618	5.17559	11.8364	11.4197	23.2884	20.6117	3.61808	3.08853	3.65196	4.59661	7.74948	11.587	3.17692	8.8686	9.47537	3.82325	4.17575	5.25139	5.18739	4.60375	3.21964	3.41694	3.47036	18.5478	4.62472	4.99532	33.9573	6.01541	6.63753	31.2523	8.33159	12.823	3.04585	9.04889	8.44825	6.38724	3.28993	3.92184	5.73668	5.39102	14.3464	15.5413	8.60306	3.45095	5.67951	6.10675
R00611	0.738208	0.481355	0.624649	0.422337	0.596193	1.5478	3.46383	14.0805	2.7285	0.805708	0.561794	0.781283	0.614558	0.977315	1.66816	0.12656	2.11956	2.48434	0.327853	1.11458	0.587202	1.3331	0.743443	0.290192	0.35647	0.552912	3.27171	0.537374	0.506043	1.90687	0.820208	1.04978	6.86435	1.93142	5.37865	0.534626	1.16504	0.879928	1.38662	0.290795	0.547015	0.885268	0.688792	1.95779	4.63109	0.863096	0.274017	0.733601	1.03878
R00614	0.0322105	0.103801	0.283452	0.0533208	0.024297	0.0993324	0.0846011	0.137154	0.0343982	0.137822	0.323943	0.0285715	0.0380483	0.00978215	0.163486	0.0521674	0.0280123	0.16944	0.0300986	0.0450394	0.0304075	0.0246969	0.0653367	0.0687256	0.0224633	0.0496975	0.187631	0.009581	0.102507	0.0124217	0.0519148	0.076898	0.02865	0.124457	0.0380716	0.0148191	0.146037	0.243006	0.0228235	0.0838734	0.0252946	0.060205	0.0481328	0.0337005	0.491694	0.0964211	0.0326643	0.265138	0.0267281
R00617	1.57744	7.80007	2.30089	2.01696	1.94733	2.62808	4.63312	4.95615	1.82886	3.25079	2.09134	1.68691	2.72304	2.87477	7.14881	2.05114	4.28285	2.19921	3.61984	1.84333	1.97009	2.13726	4.43557	2.07375	2.085	3.15975	4.93244	5.80212	2.36013	2.272	3.48663	2.93354	5.93323	4.40719	2.30483	1.25103	3.93392	4.40274	6.45587	2.2707	2.0011	1.90548	3.27399	3.82746	2.39065	2.64261	2.00486	2.84508	12.8252
R00618	0.134915	0.0369221	0.156885	0.203144	0.0298439	0	0.00332584	0	0	0.0118096	0.0695601	0.059776	0.020363	0.117512	0.0559226	0.027817	0.0275538	0.00939977	0.0646822	0.0293253	0.0339169	0.0730352	0.0718191	0.0481735	0.0174581	0.0197111	0	0.0122594	0.00708231	0.00754894	0.324228	0.0149041	0.692799	0.00881082	0.298198	0.0276807	0	0.0673301	0.0291538	0.0353517	0.113273	0.00834588	0.046466	0.0183252	0	0.0158718	0.175791	0.418461	0.0561195
R00619	3.90578	4.54266	6.40068	8.20519	6.279	9.04254	5.60438	7.21725	13.9824	4.23579	3.98573	3.73394	3.85152	6.88083	7.54634	5.8024	7.35109	4.7955	3.64097	3.24257	3.80569	5.69478	6.09814	2.89746	2.94699	5.1879	4.99637	4.98742	5.25797	12.1614	4.18183	3.30343	5.39958	6.17259	15.8668	2.84042	6.45177	8.65159	7.19314	4.18762	4.13344	5.37582	5.2474	9.24684	5.42024	6.53446	4.838	7.02571	4.28488
R00623	15.3798	18.3634	20.6472	15.5862	22.6547	43.7731	22.9781	63.8753	51.9001	15.6476	13.9881	12.3271	14.5457	20.5314	31.9009	14.911	28.3913	33.8213	14.5257	13.4643	12.358	18.1873	15.4953	13.0812	14.6069	24.3617	60.0545	32.1324	18.0808	24.4367	22.4397	21.6509	69.6497	30.1946	55.4869	11.1202	33.8322	37.2737	24.0162	18.0149	13.6475	18.4584	12.1868	31.0555	76.7857	27.3777	16.1073	28.4182	24.2959
R00624	15.3798	18.3634	20.6472	15.5862	22.6547	43.7731	22.9781	63.8753	51.9001	15.6476	13.9881	12.3271	14.5457	20.5314	31.9009	14.911	28.3913	33.8213	14.5257	13.4643	12.358	18.1873	15.4953	13.0812	14.6069	24.3617	60.0545	32.1324	18.0808	24.4367	22.4397	21.6509	69.6497	30.1946	55.4869	11.1202	33.8322	37.2737	24.0162	18.0149	13.6475	18.4584	12.1868	31.0555	76.7857	27.3777	16.1073	28.4182	24.2959
R00626	14.0354	28.3233	17.989	17.3866	18.7331	39.8518	22.1233	61.3268	50.8253	12.405	11.043	12.8068	8.71824	22.2537	31.887	15.7545	24.1137	25.5265	10.9808	10.0966	11.3978	15.7365	13.0993	8.73572	9.10046	19.2383	69.5408	17.0253	14.4825	30.569	20.6515	20.5571	91.5412	23.6306	44.8304	9.0757	31.1506	31.0275	30.8194	12.2041	11.4528	16.9572	17.7539	26.4279	53.1989	32.929	11.3883	19.6883	20.227
R00629	0.514774	0.169979	0.203611	0.0894369	0.343581	0.806579	0.402996	1.05192	3.1031	0.294439	0.720508	0.62352	0.456937	0.105173	0.830256	0.610346	0.403525	0.530956	0.661594	0.825217	0.792335	0.392832	1.02328	0.705825	0.256965	0.49489	0.531189	0.503203	0.188223	4.85665	0.435806	2.21881	0.0323878	0.930595	0.362149	0.254962	0.592973	0.0954509	0.826536	0.211793	1.03038	0.123137	0.67289	2.94421	1.47144	0.659428	0.308317	0.392424	0.604154
R00630	1.56587	2.64309	2.06244	1.84916	1.72165	2.35533	1.66594	7.15186	2.91972	1.21625	1.41644	1.64695	1.24785	2.01448	0.952387	1.37397	1.24258	2.4605	1.20205	2.0626	1.28569	1.87773	0.810096	0.993711	1.01077	1.31142	10.553	1.75059	0.987218	1.50078	1.28265	1.03377	2.29967	1.92197	5.80944	1.22445	1.92306	2.58661	3.88092	1.42497	1.22768	1.52037	0.876459	1.01425	3.37066	4.0892	1.0003	1.87102	1.27343
R00634	1.10059	1.21059	0.623798	0.308181	0.384684	1.46945	1.54269	2.42557	1.52053	0.429064	0.548377	0.355833	0.209567	0.69116	1.90356	0.586988	1.26932	0.967995	0.487972	0.497614	0.495711	0.597542	1.07859	0.362488	0.621417	0.735054	4.04749	0.536536	0.583993	0.833875	1.45743	1.66948	5.14171	1.16081	2.43411	0.393826	0.991697	3.5569	0.476875	0.770901	0.670288	0.560461	0.379066	0.714673	7.05844	0.807712	0.347706	0.882981	0.510117
R00635	2.48106	1.14043	2.47779	2.78266	0.939952	3.61421	2.52159	7.52422	1.43091	1.34523	0.855822	0.647255	0.851139	1.71255	2.35176	1.47464	3.16141	2.49346	1.09763	1.38416	0.533127	1.551	0.692714	0.489372	0.59941	1.07621	5.55126	1.63916	0.678557	1.06549	1.48745	1.82191	10.6285	3.01491	3.68405	0.872995	2.56032	4.51077	1.58773	1.37278	1.21024	1.48285	0.663079	2.25153	3.98115	1.56848	1.37087	2.35412	1.34499
R00636	1.00842	1.27065	1.10484	1.55211	1.528	5.78475	2.72959	6.4322	1.93428	1.19407	0.606977	0.812615	0.315771	2.52338	3.50956	1.82594	1.85354	1.70988	0.571078	0.571043	0.751929	1.4904	0.559458	0.348975	0.733562	2.17032	0.791548	1.11674	0.899692	1.02998	0.92688	1.58361	0.607305	2.64715	1.46379	0.446584	0.439353	0.997606	1.9133	0.946341	0.979957	1.39903	2.09996	1.77835	0.525018	2.68311	0.60931	0.331584	1.88483
R00637	0.189604	0.307791	0.462314	0.611635	0.272108	0.0386714	0.0616484	0.0358327	0.0798367	0.283185	0.487021	0.275251	0.100023	0.934334	0.200448	0.70454	0.225551	0.249279	0.106698	0.102471	1.01508	0.323332	0.120814	0.203392	0.311868	0.556052	0.0342834	0.0920814	0.104924	0.187074	0.0443904	0.274627	0.273105	0.662712	2.60631	0.18986	0.337044	0.0567494	0.310318	0.526405	0.180689	0.890772	0.937282	0.356838	0.190266	0.575004	1.19485	1.15134	0.474196
R00640	0.277079	0.128772	0.028977	0.637456	0.025153	0	0.00926641	0	1.20832	0.132277	0.126314	0.195109	0.0931341	0.408832	0.00300194	0.436804	0.01013	0.291049	0.0377348	0.250007	0.0425406	0.132551	0.059392	0.121843	0.0953834	0.0962823	0.0278157	0.115633	0.075578	0.120841	0.0303846	0.0556912	0.0859501	0.168768	0.26223	0.0691488	1.02434	0.0469929	0.266441	0.0167771	0.129423	0.0250886	0.534204	1.19557	0.0836151	0.757516	0.21077	0.105664	0.253258
R00644	0.603804	0.460668	0.26405	0.159099	0.981417	0.817923	0.252611	0.133618	3.12977	0.433467	0.169603	0.789338	0.289564	0.541997	0.948759	0.429745	0.637669	0.225061	0.2638	0.255187	0.322965	0.39838	0.367166	0.250154	0.375162	0.396887	1.59906	0.735979	0.585121	3.14953	0.222064	0.274734	0.949169	0.927435	3.10684	0.410761	1.51818	1.48974	1.44601	0.306134	1.17594	0.411203	0.40093	2.51127	0.175549	0.350961	0.210764	0.514214	0.563621
R00647	0.0834279	0.0906314	0.13089	0.0436984	0.0279607	0.376371	0.0798092	0.205255	0.122436	0.138624	0.0349994	0.0562785	0.13072	0.152847	0.0467326	0.126232	0.0379725	0.0709913	0.0836222	0.151136	0.0643405	0.154756	0.0490252	0.152276	0.109826	0.116679	0.123791	0.213342	0.147595	0.226861	0.148556	0.31717	0.101546	0.137776	0.447582	0.0523404	0.788987	0.241716	0.265384	0.0750475	0.0487653	0.0675443	0.0818135	0.154806	0.0594002	0.0163288	0.237408	0.362853	0.0622682
R00649	0.131733	0.255873	0.160454	0.235234	0.322359	0.0228237	0.683274	0.292377	0.271196	0.148794	0.265262	0.112334	0.331705	0.0285053	0.521582	0.140071	0.181269	0.478375	0.12973	0.522269	0.27232	0.170762	0.201553	0.0905972	0.196323	0.118099	0.209906	0.654552	0.163104	0.208032	0.342252	0.26711	0.260032	0.376265	0.44127	0.0526208	1.48703	0.321008	0.221905	0.116499	0.110883	0.194433	0.189259	0.455379	1.48891	0.218492	0.125782	0.481573	0.203206
R00651	13.5522	14.3031	17.5442	16.22	15.6972	28.5539	11.2709	41.6279	19.8051	11.4877	9.6244	10.5163	10.7159	18.669	27.7725	13.4793	13.427	22.7403	9.38909	9.47887	9.67422	11.0285	10.8995	9.27661	10.0896	13.2098	33.3323	16.6782	10.6995	16.1043	14.1916	15.1056	40.6142	18.1221	35.3618	8.79263	17.3936	18.8338	15.2561	14.3351	8.77377	16.3608	14.9216	17.9516	21.4501	17.841	13.2401	15.7322	12.6221
R00654	0.817368	1.78711	1.65958	1.17361	1.81289	1.66334	1.77089	2.00463	1.04881	0.962512	1.10326	0.709246	2.20561	1.6543	5.45201	0.983633	3.00061	2.72609	1.28379	0.883526	0.900211	1.48572	1.2912	0.878722	1.56446	1.9377	2.38441	0.49538	1.39323	0.79402	2.28964	2.52384	2.66223	3.352	3.48603	0.581062	0.851852	2.76335	0.845328	1.17975	1.11864	0.899717	0.784468	1.42409	3.35223	2.35193	1.2366	1.00939	1.70829
R00658	14.6695	16.0664	15.2727	20.8852	17.2431	43.9226	44.52	45.4381	37.1215	11.9932	12.2024	10.5655	13.4514	22.117	31.9329	15.146	27.2022	28.9832	13.3337	11.8078	12.0697	18.4666	12.9533	9.29862	12.0764	18.9164	41.9468	27.8804	13.9987	39.779	22.4554	19.8875	70.9483	28.0954	35.7759	11.0759	22.7256	29.1853	25.2338	19.1096	13.0669	17.9407	18.3543	28.6191	55.7413	20.2888	10.2032	19.6099	32.4462
R00660	18.0818	18.8535	21.6877	20.1086	19.8952	48.5727	15.1665	46.3714	60.7745	13.8734	12.186	14.2657	15.2501	21.1708	34.5198	20.9094	27.3809	31.5898	15.7001	13.9359	13.3413	16.5225	18.5491	9.0494	13.5975	22.9493	44.662	37.4024	15.5885	49.7844	19.3083	18.7111	49.2499	24.3422	61.9171	11.044	30.993	40.3276	21.4797	13.5533	12.9338	22.936	18.0564	32.7885	33.9295	27.3646	19.6707	25.7509	17.0407
R00661	1.51111	1.0169	1.54373	1.62289	2.16519	3.41753	3.76115	6.36708	2.65868	0.853098	0.805283	0.831838	0.972649	2.87461	2.23282	1.30253	1.95951	2.88549	1.69401	0.682668	0.849624	1.59939	1.1826	0.723999	0.992786	1.95615	11.7806	1.06856	1.21492	3.16789	2.54608	3.30667	10.8794	2.36736	5.1998	0.708218	3.16399	1.58429	2.06664	1.05569	1.29794	0.917072	1.02396	1.61816	16.4821	3.39603	1.87899	2.1212	1.46863
R00666	0.00362429	0.122745	0.0859069	0.0659557	0.0809716	0.00473156	0.324204	0.143415	0.0164973	0.047502	0.0401554	0.0774198	0.0655185	0.0914038	0.0883637	0.233761	0.0843937	0.364718	0.0711246	0.0432783	0.206637	0.0165646	0.0750855	0.0387375	0.0856892	0.0138985	0.265221	0.00370497	0.0549309	0.0833261	0.0741241	0.15226	0.154425	0.17352	0.0689572	0.0281622	0.0562348	0.0321832	0.040136	0.0391205	0.118352	0.0482723	0.0585738	0.0198428	0	0.0946883	0.0675495	0.0113196	2.51627
R00669	3.43241	3.40844	4.43445	4.04191	3.75438	9.60114	4.47222	6.84621	15.0595	2.99171	1.54925	2.59186	4.00974	2.45388	6.71887	3.46774	7.60834	3.82194	3.39731	3.30146	2.78314	3.37607	3.08899	2.03505	2.56927	4.65552	12.1096	3.56567	2.6331	9.45044	6.20206	4.97896	3.86789	6.02408	11.3792	1.96131	4.91003	5.63293	2.80364	2.09029	2.19716	3.34128	2.68003	5.55255	17.0739	4.6557	3.75786	7.95905	2.68963
R00670	2.28692	2.7555	4.09733	3.10479	3.99387	8.62199	6.30573	6.89827	11.6767	2.17943	4.37741	2.30186	2.14313	2.23835	4.54426	3.58921	3.58568	6.26114	3.49023	2.99526	2.36155	2.5931	2.87168	1.90447	2.43572	3.79843	5.88086	5.69038	2.25671	10.61	3.43887	4.13945	6.69029	5.1472	9.08768	2.57138	8.68544	5.1937	3.00958	5.68097	3.18602	3.62962	2.87024	6.33741	6.43952	3.18949	3.34317	2.40454	3.75092
R00671	1.99089	2.58579	1.87339	0.972933	2.37655	4.48688	4.13749	14.0711	3.83953	1.64085	1.41183	1.10405	0.593217	2.29609	4.77175	1.89325	2.38753	4.35093	1.19571	1.15532	1.69339	2.28028	1.48179	1.00248	0.819076	3.18578	1.51272	1.86304	1.61048	1.90196	4.805	2.69148	23.601	4.61227	2.29186	0.980522	2.59386	3.59801	2.2399	0.976402	1.25398	2.20766	1.70972	3.32729	3.9574	3.43608	1.29113	2.72695	3.36725
R00672	0.230198	0.155646	0.223708	0.127797	0.278833	0.841975	0.16499	0.162002	0.853017	0.19122	0.3944	0.132912	0.481286	0.269854	0.181737	0.318232	0.292843	0.3123	0.304702	0.325081	0.381426	0.149341	0.348588	0.228179	0.231295	0.717868	0.723411	0.392656	0.333374	0.154844	0.351155	0.108429	0.231496	0.734643	0.342315	0.185099	0.19003	0.267272	0.134641	0.220774	0.540672	0.192834	0.614797	0.709977	1.08359	0.276134	2.587	0.273532	0.193905
R00673	1.76064	2.28961	2.0956	1.98002	1.18193	4.10593	0.878186	3.62075	0.563683	2.31088	0.923531	1.03717	1.05505	2.59617	0.991026	2.20002	2.23578	1.88219	0.931659	1.89756	1.09489	2.14992	1.69361	1.29325	1.88234	2.69723	1.93925	4.57391	1.27041	1.48077	2.05082	0.946699	0.761085	2.73103	3.60651	1.09939	2.88594	1.22117	6.40962	2.45774	1.21826	1.43771	2.33787	9.14614	12.2454	2.37954	1.18666	1.06782	1.80735
R00674	18.0133	18.2291	21.8367	20.6618	19.8737	43.1295	27.4279	59.7175	44.2656	16.1788	11.7064	12.7827	16.5621	21.8216	34.968	14.58	29.7785	31.2994	14.4606	14.3701	13.1379	17.3826	15.4008	12.5843	12.6468	19.9144	44.8361	21.1254	16.7005	28.0612	25.9085	20.0735	80.2056	27.5306	61.7797	12.5726	32.6264	35.593	28.5602	17.0407	12.5882	39.2901	14.1897	32.4564	74.8218	25.0691	15.8862	26.3301	23.0219
R00678	1.97331	1.65926	1.64989	2.11126	2.11857	1.00013	0.876151	1.02554	0.496038	1.09852	0.740368	1.02417	0.773528	2.61709	1.88171	2.08552	1.39977	1.09993	1.24994	0.954878	1.31702	1.38525	1.76442	0.763522	1.00753	1.08633	1.09847	1.73669	1.19516	0.642667	0.693295	1.41681	1.39471	1.27308	1.94435	1.25039	1.71246	0.911986	1.76527	2.05587	1.00392	1.2316	1.53948	0.971936	1.05334	2.60277	3.95203	1.39125	2.04429
R00679	0.319948	0.131243	0.262895	0.047221	0.203511	0.00823473	0.200087	0.049207	0.199229	0.0705943	0.0271105	0.121203	0.141046	0.366221	0.00232051	0.205245	0.376167	0.944917	0.0895752	0.268082	0.084787	0.0473117	0.0263819	0.124555	0.0275324	0.509453	0.0136591	4.32286	0.0879873	0.0764198	0.102157	0.032406	0.320861	0.308998	0.0892477	0.115204	0.0205462	0.179197	0.0138236	0.126266	0.023165	0.353954	0.0815967	0.0676855	0.0795286	0.126051	0.0216798	0.412256	0.0565272
R00684	0.111703	0.56346	0.152604	0.0971824	0.040972	1.81499	0.0902025	0.338118	0.068623	0.0526252	0.0628778	0.0184304	0.0851674	0.162907	0.46553	0.0604566	0.156195	0.345846	0.143889	0.107909	0.575716	0.0870736	0.0670201	0.0559294	0.504146	0.0775994	0.0404571	0.115232	0.0991634	0.212569	0.224794	0.079366	0.105037	0.39648	0.136558	0.135139	0.0264805	0.2085	0.0579376	0.0138651	0.0337668	0.168262	0.593014	0.0909809	1.06664	0.219406	0.0587102	0.0975337	0.640503
R00685	0.674921	0.572311	0.773731	0.451843	0.306006	0.660098	1.2794	2.03385	0.66415	0.981394	0.488418	0.549018	0.451767	0.252696	1.76785	0.986002	0.131307	0.486074	1.14772	0.564412	0.529826	1.43812	0.443352	1.01636	0.710714	1.15799	0.591456	0.314167	2.29199	0.270975	1.33146	0.502762	0.855953	0.857633	1.00162	0.23191	1.71319	1.27493	0.542557	0.770637	0.348591	1.05581	0.239844	1.97222	1.55696	0.586877	0.313331	1.81678	0.416161
R00688	0	0	0	0	0	0	0	0	0	0.0011593	0	0	0.00393375	0	0	0	0	0	0	0	0	0	0	0	0	0	0	0	0	0	0	0	0	0	0	0	0	0	0	0	0	0	0	0	0	0	0	0	0
R00690	0.000857657	0	0.0873441	0.0184899	0	0	0	0	0	0.00868304	0.00471715	0.00275563	0.0232918	0	0.00170355	0	0	0	0.00698017	0.00877307	0.00033168	0.00106701	0.000929649	0.0763051	0.0161001	0.00519008	0	0.0204245	0.00549365	0.00355865	0.00858831	0.00522405	0.0183284	0.00137024	0	0.00555519	0	0.00771699	0	0.000371492	0.0258193	0.00282231	0.00209361	0	0	0	0.00544196	0.00780378	0.0033563
R00691	0.613377	0.802916	1.20559	0.78394	1.04958	0.328206	0.290114	0.349159	0.465993	0.93857	0.482733	0.552415	0.238326	1.15848	1.4083	1.72133	1.26044	0.775612	1.00086	0.209767	0.701262	2.00328	0.995624	0.601933	0.522565	3.17635	0.232249	1.20993	1.15452	0.236415	2.75466	0.818961	0.505227	1.24991	1.59188	0.421453	1.21816	1.7674	0.278005	1.55446	0.94969	1.72861	1.80817	2.37863	0.190472	1.66638	0.549311	1.13099	0.463822
R00697	0.213536	0.258471	0.508016	0.348173	0.687875	0.540459	0.935557	0.251024	6.11609	0.592057	0.565443	0.475965	0.154878	0.833897	0.343464	0.660976	1.94729	1.3102	0.553536	0.448259	0.250825	0.382658	0.548608	0.747025	1.20586	0.420459	0.141769	1.34892	0.572051	3.92437	0.616252	0.459614	0.958485	0.94365	0.22554	0.252475	0.940924	0.268288	0.236059	1.43607	0.560373	0.654667	0.286032	1.92784	0.222252	1.90328	0.549625	0.324225	0.441489
R00699	0	0.00429608	0.00155694	0	0.0459711	0.00633907	0	0	0	0.00769939	0.0639128	0.0102806	0.0527916	0	0.0306271	0	0.0154369	0.0023522	0.00376972	0.0269643	0.0239719	0.00723835	0.0512312	0.0145683	0.00443713	0.0131711	0	0	0.00577139	0	0.00727242	0	0	0.0190287	0.0427988	0	0.0107663	0.0151343	0	0.0134396	0.0338127	0.0102126	0.00672802	0.00246612	0	0.00247551	0.0102611	0.000663186	0.0291128
R00700	0.312588	0.71047	0.723089	0.201546	0.601945	0.271458	0.455585	0.463253	2.43012	0.684168	0.462829	0.66626	0.0950778	0.479384	2.27243	2.21003	0.854228	0.23105	1.22465	0.30478	1.24697	0.196358	0.656744	0.361476	0.306256	1.62298	0.134578	0.300138	0.520697	3.66259	1.02137	0.953471	0.611441	0.473781	0.588969	0.360352	0.422694	1.48755	0.102369	0.661987	0.499014	1.35066	1.13239	2.12173	0.127934	1.78782	0.191192	2.61844	0.63466
R00702	0.556066	1.58056	1.16168	1.57144	0.794938	4.11491	0.825804	1.89364	7.69171	0.915759	1.50491	0.696371	3.26307	0.8973	1.51975	1.52911	1.6881	0.659422	1.07708	2.16386	0.999945	1.10635	1.32749	1.46839	1.59741	1.33761	3.85916	0.885275	1.07484	0.50222	1.72999	2.01671	5.85813	2.19681	1.27134	1.20815	1.24854	2.28886	0.360498	3.3667	1.18892	0.711374	0.678934	1.79048	1.38874	2.28939	1.57635	1.3193	0.742143
R00703	5.21572	9.90537	7.49163	5.86812	7.28615	12.482	9.402	11.0857	10.2384	5.69857	3.47328	6.85486	8.2837	9.96047	17.008	7.60081	5.05356	8.63162	5.47648	5.91715	6.72055	5.21816	7.68862	4.6445	6.53542	6.71734	5.68776	5.80751	5.2714	10.6265	11.8883	5.88499	9.74237	9.58731	6.78369	3.47918	8.98586	10.0202	6.79988	7.19182	6.6725	7.92883	5.94448	9.5444	13.6178	11.1458	13.6863	7.95426	5.57487
R00704	2.70136	4.56925	5.03898	2.8034	4.03275	10.7607	7.21631	9.05697	6.48696	3.27379	3.39911	2.00613	3.60851	3.56446	8.20242	3.08675	5.37726	5.58221	2.5652	2.7473	2.96821	3.49361	5.81886	2.74496	2.78154	4.43436	4.17244	7.89767	3.45188	2.76501	5.7885	5.01138	3.7283	7.92003	6.07286	3.69242	3.32501	6.73104	6.11116	3.1508	2.90675	4.28224	3.47403	2.78052	10.8076	4.86927	2.5297	5.73176	2.99242
R00705	2.10107	2.01994	2.25777	2.87242	3.25059	6.67423	2.56395	13.8615	4.35605	2.13862	2.41924	1.47906	3.0235	2.49902	3.561	2.83531	2.46286	3.35092	2.85712	1.89618	2.66856	2.83003	2.96026	1.66149	2.48954	1.41625	7.22787	2.20397	2.56366	7.33214	2.45774	3.75889	10.6026	4.12593	3.46775	2.17026	4.20495	5.41692	2.6604	1.99377	2.02259	4.12298	3.91289	3.88883	5.21548	2.63304	2.89423	2.2366	4.08244
R00706	2.10107	2.01994	2.25777	2.87242	3.25059	6.67423	2.56395	13.8615	4.35605	2.13862	2.41924	1.47906	3.0235	2.49902	3.561	2.83531	2.46286	3.35092	2.85712	1.89618	2.66856	2.83003	2.96026	1.66149	2.48954	1.41625	7.22787	2.20397	2.56366	7.33214	2.45774	3.75889	10.6026	4.12593	3.46775	2.17026	4.20495	5.41692	2.6604	1.99377	2.02259	4.12298	3.91289	3.88883	5.21548	2.63304	2.89423	2.2366	4.08244
R00709	5.60593	2.0013	3.34548	3.37911	2.98783	7.2497	4.56278	6.00941	10.6902	2.55674	2.92275	2.07039	3.15857	3.7944	5.65983	2.10163	4.78508	4.60483	2.41142	1.34781	3.23015	2.71736	5.43918	1.94437	2.95029	2.34956	9.76323	4.83883	2.72067	8.06782	2.5985	3.09678	6.94253	3.89332	4.7645	2.3186	4.24143	2.48041	2.47203	3.34288	2.44166	2.92246	4.23261	5.87976	8.60442	3.24388	3.0778	2.55965	3.74616
R00713	4.15488	5.12558	5.32819	3.40411	7.40418	12.3802	9.80461	21.646	18.7783	5.00778	3.71793	2.93055	6.19899	6.8465	10.4857	5.05426	10.0506	9.77664	4.15996	3.29514	3.36082	6.66372	3.98439	2.50364	4.25382	6.38573	34.6447	8.57441	4.86023	12.0231	6.82819	8.35783	31.6372	10.144	13.7586	3.18723	9.37233	12.6417	16.7874	4.73876	3.74611	9.20175	3.69794	10.8313	18.2524	8.98847	18.4129	6.35586	4.22502
R00714	3.62181	4.44788	4.60383	3.20665	6.92401	11.6042	9.43432	20.4098	16.5738	4.15567	3.35718	2.68568	5.73646	6.19601	9.46305	4.38919	8.83463	8.78866	3.70878	3.08521	3.07123	6.01722	3.72605	2.29152	3.90497	6.01879	31.4244	8.34073	4.29114	11.5316	6.43682	7.57738	30.7259	9.42067	10.9474	2.98702	8.77974	8.53979	14.1283	4.31893	3.50572	8.65871	3.26642	9.94216	15.2106	7.61865	17.7158	5.38195	3.97578
R00715	1.44616	4.94597	3.06232	2.83819	2.7184	4.56118	1.48322	5.52787	14.19	2.56859	2.95905	2.36313	3.0741	4.3534	3.78145	2.30758	2.28444	4.08805	1.47145	2.76531	1.55388	2.13035	2.42681	2.17399	3.34754	2.73314	6.15276	4.12383	1.28759	23.8634	3.49388	1.7189	2.7535	4.2621	2.0371	2.42437	7.65102	2.96833	10.0534	3.81173	3.37028	2.01831	2.18098	10.6539	5.59752	2.31047	2.45556	4.10737	2.18217
R00716	0.787274	1.02617	1.19439	2.51824	0.745755	3.28161	2.22365	1.21557	0.952158	0.525825	0.899683	0.41967	0.356438	1.09128	0.950113	0.666239	2.21186	2.17572	0.688461	0.909832	0.494513	1.2175	0.844905	0.434513	0.727472	1.74824	0.459252	0.617384	0.699954	0.189779	0.644991	0.453735	0.270942	0.860654	1.72347	0.457271	0.345125	2.05304	5.00215	0.7335	0.344154	0.392855	0.958841	0.623872	0.838912	0.792259	3.07124	0.499324	1.27687
R00717	1.66087	0.811695	1.16321	0.989417	1.6225	4.05554	1.9392	6.82551	7.8106	2.19169	0.944436	1.12191	1.2476	2.7607	2.09094	1.05398	2.07638	2.24438	1.23843	1.36916	0.625585	1.47533	1.06052	0.826026	0.528425	2.63315	1.50648	0.968896	1.06311	11.4557	3.13392	2.01135	13.9652	2.29741	3.37058	0.815586	2.21921	3.74371	0.418382	0.726855	1.50759	1.10928	0.735367	5.62115	1.94583	1.97954	0.798445	1.47485	1.17863
R00720	10.4503	11.4581	12.3199	14.2029	9.72917	23.3349	15.7641	18.1057	17.573	10.9283	8.69899	9.68261	10.8803	9.46375	17.5869	9.62379	12.6864	17.4933	8.45105	9.47303	7.49275	11.6374	9.08195	6.82986	8.85862	14.2288	22.0794	17.1248	11.3759	19.7525	13.7	9.39319	27.3452	17.2261	27.3095	9.74386	17.2454	15.9577	18.8488	13.2611	8.83942	14.1069	10.6747	15.2056	46.4681	16.5435	9.58313	14.5211	13.3766
R00728	0.317928	0.169439	0.24799	0.362909	0.29872	0.11518	0.417721	1.439	0.0533717	0.297144	0.202675	0.224355	0.0930085	0.371932	0.1817	0.516712	0.35156	0.0989464	0.20121	0.101361	0.291284	0.320604	0.203874	0.185805	0.174475	0.138062	0.0105157	0.254144	0.32823	0.147938	0.551808	0.208233	1.14397	0.121068	0.0824039	0.13196	1.29999	0.624626	0.0218191	0.121119	0.328014	0.722523	0.308988	7.76207	0.181618	0.109608	0.246908	0.210248	0.243828
R00732	0.662561	0.290595	0.202659	0.154216	0.144029	2.19129	0.33021	0.711888	0.0108825	0.221379	0.162653	0.173666	0.111395	0.343738	0.434903	0.178812	0.456111	0.612704	0.124691	0.208361	0.205005	0.158067	0.156025	0.371479	0.186624	0.171301	0.120399	0.234026	0.263595	0.15096	0.343071	0.21854	0.383853	0.939067	0.305003	0.254824	1.48152	1.82312	1.35404	0.102316	0.178127	0.49398	0.597242	9.30213	0.354552	0.42635	0.146279	0.13449	0.244331
R00733	0.208321	0.220198	0.182826	0.317891	0.223788	0.247921	0.0779056	0.365454	0.999978	0.148613	0.0975005	0.12884	0.255925	0.512112	0.376135	0.301605	0.424864	0.764955	0.158027	0.269166	0.0445521	0.162087	0.0724774	0.259582	0.110245	0.297653	0.132339	2.60625	0.105479	0.237135	0.232661	0.497606	0.490636	1.18637	0.0635075	0.0819099	0.06904	0.882916	0.39466	0.25192	0.104515	0.29022	0.0963333	0.278273	0.347875	0.263232	0.605278	0.552524	0.123273
R00734	0.278116	1.2433	0.902975	1.04581	1.18478	3.1363	1.22266	4.92297	1.98784	0.456378	0.937682	0.503064	0.438623	0.702212	1.7415	0.37618	0.557666	2.05827	0.649338	0.553504	0.844842	0.546296	0.467814	0.245505	1.13016	0.649012	1.64506	0.446614	0.519891	0.401581	1.15907	0.84856	0.435632	2.47186	0.843937	0.369822	0.490308	0.799178	0.211028	0.377502	0.74338	0.352827	0.801278	0.527617	1.44693	1.71426	0.597716	1.45618	0.726197
R00736	0.217181	0.102389	0.0883441	0.128987	0.428949	0.187079	0.0413433	0.0230732	0.0445868	0.229863	0.221033	0.122073	0.0639251	0.727479	0.259539	0.302556	0.0988201	0.0271951	0.250189	0.171726	0.177245	0.182862	0.179844	0.159848	0.452588	0.183346	0.00621895	3.38993	0.313177	0.0333707	0.0409607	0.165317	0.0469595	0.60335	0.116851	0.25202	0.0967057	0.101894	0.0136254	0.120945	0.268922	0.191114	0.125624	0.0712804	0.0823138	0.0835866	0.27379	0.557076	0.175465
R00739	0	0	0	0	0	0	0	0	0	0	0	0	0	0	0	0	0	0	0	0	0	0	0.00123116	0	0	0	0	0	0	0	0	0	0	0	0	0	0	0	0	0	0	0	0.00165999	0	0	0	0	0	0
R00740	0	0	0	0	0	0	0	0	0	0	0	0	0	0	0	0	0	0	0	0	0	0	0	0	0	0	0	0	0	0	0	0	0	0	0	0	0	0	0	0	0	0	0	0	0	0	0	0	0
R00742	25.0843	24.3008	25.3212	27.0603	24.4488	63.7972	30.7268	55.3995	60.4405	23.1253	17.7552	17.8694	17.5437	23.2816	40.7558	23.8574	30.4782	35.838	21.7578	15.422	17.2939	20.8538	22.1724	14.6993	19.9374	26.0928	75.4177	39.8635	20.5239	49.5369	31.6262	26.2382	64.1915	32.5899	69.3856	14.6107	31.2793	39.2149	21.0633	18.7611	17.8901	26.2563	20.2882	46.0254	60.3534	30.5516	20.2805	30.1935	20.7237
R00747	1.05083	1.11918	2.16257	0.787463	1.53265	1.74231	0.977699	6.51197	5.50075	1.10982	1.06892	1.80887	0.966183	1.40652	1.43145	0.990167	1.21711	2.45099	1.26761	2.26638	1.11106	1.31584	2.17772	0.953976	0.881418	0.649229	7.37714	0.438071	1.22715	1.18987	0.734101	1.73203	4.51369	1.10473	4.54631	0.993267	2.41167	4.04452	1.05497	0.717184	1.54625	1.15056	1.17489	1.96163	7.02737	2.68323	1.82933	1.07724	0.763456
R00748	0.304275	0.187836	0.247493	0.164913	0.226212	0.00492871	0.041934	0.357209	0.0218597	0.121879	0.164647	0.108741	0.249988	0.321339	0.160917	0.151323	0.170494	0.0971189	0.118394	0.132396	0.0648113	0.104676	0.126859	0.0672948	0.107017	0.276676	0.0780874	0.307536	0.295396	0.0940404	0.0327154	0.0522687	0.171046	0.228153	0.29271	0.0744236	0.12152	0.101595	0.145439	0.0293898	0.120329	0.231206	0.181413	0.114125	0.0868746	0.258262	0.109871	0.0378833	0.0667999
R00749	0.986645	1.56664	1.6958	1.56641	0.948779	2.45304	1.99883	5.31119	1.81685	0.924114	0.754839	1.37667	1.27771	1.01777	3.90824	0.701954	1.42946	2.57253	0.578418	1.37375	1.06296	0.881406	0.994709	0.852842	0.71724	1.276	7.79295	1.51584	1.40822	1.10194	1.21579	1.29561	7.68695	2.07166	4.21924	0.796413	3.34999	2.85199	1.57502	0.583351	0.590217	1.44218	1.25811	1.89866	6.30234	1.75	0.934941	1.80289	2.15723
R00751	6.46219	6.85509	7.17229	4.40716	5.87708	8.69263	8.40213	18.0119	16.6638	6.19982	4.79734	4.04997	6.85288	8.2488	11.5436	6.72336	10.149	9.16424	6.66541	4.79999	6.00572	5.47709	6.52981	3.83095	3.81412	8.90386	27.7036	5.08253	5.64563	13.0186	8.80518	8.1593	34.3517	10.5703	17.3749	2.68799	10.473	10.7492	8.81772	5.14568	4.31371	7.43406	6.91303	12.2936	17.9657	10.2578	3.72267	9.5516	8.55636
R00756	16.8889	22.8728	22.0572	14.3074	19.6959	64.8055	26.9577	56.3476	60.3587	16.1548	13.6429	15.7545	14.7577	30.2754	31.3081	23.1804	30.8465	29.2763	17.0212	13.5087	16.1411	22.8628	16.2566	11.4036	14.9045	25.28	29.8521	25.5763	17.4025	61.3731	25.6523	21.9132	48.1495	29.697	30.6467	13.3635	35.4659	31.6728	26.0373	22.0832	13.1427	24.5404	20.714	39.4681	56.2211	29.6419	22.4223	22.7727	20.569
R00758	1.23098	1.47552	0.813613	2.54735	1.12544	1.53506	1.43085	1.03311	5.28064	0.962681	2.16408	0.777785	0.565079	0.849533	1.3494	0.946233	1.6379	1.29906	1.18027	0.740602	0.869787	0.973486	1.39721	0.665956	1.10207	1.18158	0.427366	2.47804	1.16515	5.762	1.28914	1.15533	3.02413	0.923066	0.850261	0.878301	1.28618	1.55547	0.669071	0.669849	0.639145	0.641944	0.880592	4.5048	0.686556	1.11925	0.86368	1.19289	1.90508
R00760	9.46265	15.8219	12.7218	9.58384	11.5942	21.5531	10.1348	21.4269	30.6567	10.4285	6.80923	8.83881	9.71164	18.1611	20.5581	14.2384	15.0526	17.7862	8.79645	9.3256	8.29106	10.0448	8.16466	5.97167	7.98843	15.2862	23.5906	16.9046	10.5154	17.466	12.32	11.3076	27.6872	19.3846	22.1279	5.94761	18.6412	17.159	13.6184	12.8883	6.96015	15.2906	14.7653	18.4048	24.9701	24.0953	8.46288	15.0436	11.6445
R00761	5.17093	3.40517	5.32383	6.49274	6.89926	14.7588	6.87714	15.7793	7.01559	2.98807	3.01382	3.31033	3.04095	6.60807	6.51357	3.74507	7.7764	8.49911	3.37354	4.82661	2.91704	5.82376	3.0835	2.81086	4.21144	5.19752	22.0846	6.91951	3.6768	7.8847	6.5724	5.17381	23.3779	7.40791	12.8966	2.90896	7.51038	8.76415	10.8402	4.41152	2.98426	4.79341	3.65254	6.7199	21.1716	6.08161	3.66786	7.45897	5.33801
R00762	9.09658	13.9168	8.83506	8.10799	12.5899	19.4532	9.30764	31.4845	18.4854	8.41628	7.67744	5.10805	7.829	10.1183	11.3669	6.8293	10.3252	13.7231	6.25523	6.36834	5.9451	9.67567	7.73603	5.41263	6.76199	9.24004	18.6241	19.4892	8.12521	4.54118	11.0859	9.55994	26.2374	10.8982	26.4106	4.96766	15.0025	13.0182	11.4188	7.90592	5.84135	9.40199	8.08285	11.8369	18.1099	13.7261	11.8098	11.0565	8.09211
R00763	1.34685	8.79365	3.02298	1.30894	1.49715	3.01591	4.92312	6.2541	1.02529	1.60796	1.09357	1.33026	1.25623	5.05681	4.10599	3.48502	2.71222	3.68274	2.06957	1.70189	2.26422	1.55387	1.84776	1.10506	2.00455	2.53243	2.93598	1.85523	1.69401	1.86724	3.63951	2.43998	5.2869	3.21779	5.46543	1.16289	2.88523	5.13807	3.9011	2.35932	1.6259	3.33922	2.27219	3.67857	0.676802	3.74283	3.40637	4.08395	5.0586
R00764	13.3198	16.1395	15.9496	10.1174	14.384	53.0859	23.4898	47.7667	33.3952	11.2611	11.5124	10.3949	9.30865	27.0678	21.5031	18.5207	23.1322	24.0995	10.9648	8.47242	11.4227	14.2805	12.0234	8.00999	10.8929	18.8049	42.8198	19.8021	11.2344	29.4181	16.7902	14.7946	70.9093	25.4628	29.3902	9.511	20.8236	20.6237	17.2819	13.7259	7.96788	18.0739	16.4434	19.58	56.243	22.7633	13.5131	15.1801	15.3052
R00765	8.23729	7.14538	9.20503	7.75953	9.24771	18.821	9.07705	20.4804	35.6185	5.50484	5.48846	6.23247	5.03431	8.26456	10.4242	7.7976	8.59277	11.6327	6.18594	7.93586	5.84245	9.18648	6.14284	5.14288	6.61849	8.22418	23.2474	13.605	6.48549	37.4009	9.4455	9.49595	25.8218	10.683	11.2915	6.01355	15.4379	15.3142	17.3261	7.6251	6.82248	7.0592	6.63204	19.4847	33.393	10.449	8.90115	9.39888	7.58304
R00766	0.37611	0.751881	1.17689	0.799383	1.13381	2.94417	0.954921	1.27631	2.0254	0.61567	1.09492	0.757001	0.764497	1.11057	1.28988	0.577357	0.850288	1.04477	0.810339	1.0007	0.453091	0.716037	1.07535	1.02259	1.17377	1.23485	9.13027	0.597845	0.827375	0.728861	2.5518	0.721545	8.10695	2.02488	1.75913	1.05097	0.551798	1.25009	1.57049	2.86321	0.794912	2.18659	0.479627	0.416073	2.22004	1.45948	5.9583	1.14945	2.33923
R00768	15.883	22.6694	20.9479	18.6857	21.1411	36.3621	21.8533	50.4343	41.4503	16.2997	14.9237	15.9868	17.863	25.9436	31.3759	24.5607	23.9139	27.9169	16.0873	13.9703	14.657	20.0781	18.9639	15.7916	18.5199	26.925	52.2523	26.0055	18.7368	27.5695	26.7152	18.5391	60.9509	30.4347	39.2118	14.0894	24.7691	35.1028	25.7905	22.6582	13.846	21.9664	19.4637	29.2353	55.2794	23.4942	15.8481	28.0616	21.9998
R00771	15.2062	16.0473	20.5567	18.473	18.9735	49.5503	19.6841	49.1879	56.7264	15.9202	11.5066	15.4194	13.7454	20.8471	34.2394	17.5411	24.9587	26.0297	13.6511	8.16878	11.1404	18.1846	15.0311	10.5296	11.1388	20.6162	48.961	16.352	18.0474	36.0273	30.3829	22.206	57.2547	32.7589	48.1277	8.95144	29.7916	30.0063	21.12	12.3004	11.9546	18.8117	15.4337	35.8464	66.6966	29.1705	18.5751	20.3023	16.3378
R00772	10.0977	11.8109	12.8823	11.4598	12.3748	28.477	16.6325	32.5279	17.3923	8.66564	7.09401	5.7334	12.3842	11.2919	23.0476	11.2975	15.1584	16.6509	7.24083	8.30949	7.45122	13.5166	8.15037	6.57297	8.50576	10.8767	40.6923	16.5127	10.447	9.66809	14.2323	11.4188	35.9732	15.1649	20.7988	7.28399	22.195	20.3421	31.306	7.21277	7.26148	12.5179	9.86037	18.9972	27.8181	14.3676	10.7051	14.1765	16.6868
R00774	1.6516	0.816234	1.039	0.395095	0.604972	2.49197	3.47077	1.3029	0.87751	0.662376	0.693259	0.456246	0.404661	0.644789	0.904632	0.795889	1.7875	2.30133	0.486305	0.663231	0.454428	0.802586	0.718779	0.313061	0.626665	0.929801	0.828047	1.37363	0.802223	0.844906	2.17401	1.18494	2.15649	1.56735	0.427798	0.473842	2.1695	0.88931	0.877839	0.680197	0.690463	0.828076	0.755131	2.07499	1.00991	1.66564	0.759647	0.41678	0.83756
R00776	0.435406	0.286503	0.597037	0.582877	1.11254	1.1801	0.636439	0.788598	0.0666831	0.37354	0.454201	0.163324	0.328511	0.374422	1.58429	1.12741	0.934546	1.46301	0.43498	0.206903	0.852765	0.364236	0.579045	0.319792	0.399218	0.403868	0.777572	0.840095	0.349227	0.287061	0.234292	0.55738	0.234228	0.925984	1.15073	0.521336	0.533282	1.36213	0.44973	0.774813	0.778349	0.649328	0.824931	0.16615	0.486731	0.653659	1.43569	0.672007	0.253618
R00778	0	0.00349643	0.0208809	0.0549596	0.00325283	0.0240369	0.00346806	0	0	0.122476	0.0158733	0.0150277	0.00628739	0.00399529	0	0	0	0.00142942	0.0127826	0.0337376	0	0.0173663	0.0159297	0.0194512	0.029104	0	0.00716875	0	0.0237688	0	0	0.0268544	0	0.00233531	0.0100375	0.000835923	0	0	0.00208808	0.0208935	0.0193747	0	0.00575236	0	0.0180365	0	0.00498269	0.00287986	0.00107347
R00782	0.399385	0.195949	0.866698	0.0619027	0.256008	1.52089	0.416726	0.70149	0.026055	0.361485	0.158647	0.113254	0.0710059	0.153966	0.273821	0.333427	0.276634	0.585409	0.264854	0.406651	0.469658	0.156844	0.136362	0.139641	0.0770242	0.220341	0.116396	0.178086	0.0352227	0.126586	0.390954	0.201654	0.0195617	0.368891	0.081897	0.128605	0.288244	0.911612	0.0639507	0.148327	0.204053	0.198097	0.0951409	0.271055	0.0376177	0.551439	0.901301	0.272487	0.29458
R00783	1.20182	1.05238	1.78069	3.23476	1.05601	1.14845	1.14202	0.719183	0.30449	1.05397	0.724753	0.450127	0.741588	1.04261	1.69667	0.727366	1.63572	2.12868	0.759193	0.843815	1.11924	1.0251	0.551045	1.12149	0.36815	0.9811	0.931214	0.843871	1.24197	0.538095	1.31123	1.3157	3.91714	1.75181	3.95256	0.764928	1.64886	2.01759	0.59768	0.867003	0.607757	3.38339	1.42142	1.1767	3.73676	2.2368	3.80306	2.12921	1.69235
R00787	3.43099	4.7487	3.87276	3.43355	3.6569	11.8569	9.92795	20.2926	14.7847	2.38107	2.36177	3.22968	1.27978	5.21625	7.34211	2.45383	6.84253	8.38986	2.39294	2.06683	2.03375	4.36634	2.78172	1.44525	1.79907	3.81198	32.0372	4.71709	3.89143	11.7405	8.70051	6.086	44.0398	8.30247	17.0042	2.2315	7.57966	4.58804	5.69428	2.14192	2.51531	3.67184	2.30242	8.60927	23.7187	7.96838	2.11024	4.60196	3.99426
R00789	0.127328	0.248456	0.150196	0.0612159	0.0990368	1.13865	0.220961	0.739587	2.61799	0.106755	0.16966	0.0628998	0.0372417	0.093229	1.63337	0.0568082	0.303805	0.216149	0.189449	0.147659	0.0303808	0.108956	0.0996031	0.0965886	0.0574863	0.0512853	0.946908	0.0203419	0.0574028	0.0468667	0.194528	0.858935	0.719476	0.142859	1.27694	0.0677098	0.302715	0.911878	0.0669639	0.174871	0.067228	0.112612	0.0966518	0.195099	0.161757	0.126146	0.169764	0.111088	0.0873861
R00790	2.02077	2.80048	2.56761	0.958788	1.46163	5.81213	6.60461	14.1655	2.8972	2.42381	1.38397	1.76508	2.96377	1.92446	4.34137	3.47273	1.92352	3.29886	2.04809	1.88018	2.35345	1.84268	2.03719	1.22763	1.31039	2.59846	8.0205	1.03859	1.71095	1.72126	2.63151	2.43166	5.96712	4.26252	13.9959	0.79026	2.49506	5.37344	1.81647	2.51348	1.77996	2.50536	2.36635	2.57255	8.98653	4.62737	3.79163	4.46844	1.92249
R00791	1.77184	1.61311	2.16601	1.0763	2.9213	5.38615	4.31157	6.64528	5.21464	2.10617	1.13492	0.976821	1.08676	2.67145	5.46748	0.590098	4.88451	6.00281	0.963118	0.332177	0.825011	1.7505	0.850086	0.564112	1.01364	1.79476	11.3922	1.16233	1.2458	1.43946	2.53192	5.75448	15.0342	4.38657	7.28601	0.541006	2.24349	6.02473	0.822928	0.576478	0.974358	1.74319	1.46609	5.45037	8.22466	2.85732	0.879401	2.60292	2.99641
R00794	0.627639	1.12474	1.59453	1.84838	0.64541	0.278222	0.945863	1.18026	2.57534	1.22631	0.665471	0.366571	0.442504	0.815729	2.12837	0.300557	0.59861	1.57418	0.813862	0.337738	0.324693	0.610092	0.861398	0.434612	0.4103	0.894534	1.3977	0.211195	0.507832	0.399039	0.988587	0.693302	0.370477	0.949712	0.927621	0.25028	0.43031	3.01406	0.415145	0.331227	0.879899	0.766572	0.279535	0.377393	0.0743354	0.440765	0.691166	1.63966	0.542926
R00796	0.627639	1.12474	1.59453	1.84838	0.64541	0.278222	0.945863	1.18026	2.57534	1.22631	0.665471	0.366571	0.442504	0.815729	2.12837	0.300557	0.59861	1.57418	0.813862	0.337738	0.324693	0.610092	0.861398	0.434612	0.4103	0.894534	1.3977	0.211195	0.507832	0.399039	0.988587	0.693302	0.370477	0.949712	0.927621	0.25028	0.43031	3.01406	0.415145	0.331227	0.879899	0.766572	0.279535	0.377393	0.0743354	0.440765	0.691166	1.63966	0.542926
R00801	0.496929	0.184379	0.365155	1.30542	0.324763	1.56469	1.68786	0.0957588	5.19489	0.243927	0.496956	0.338474	0.618664	0.189478	0.245026	0.203092	3.08335	0.053965	0.198999	0.365308	0.281409	0.569425	0.860563	0.261354	0.281521	0.72359	0.57653	2.51268	0.556264	4.34527	0.653174	0.307541	0.0849824	0.647691	0.125139	0.208478	1.64885	0.735786	0.342471	0.285983	0.751297	0.529606	0.224972	2.10698	0.587167	0.437813	0.422466	0.176834	0.243733
R00803	0.802248	1.7224	0.712586	0.75833	0.743228	1.73014	0.876753	2.63555	2.53241	0.513792	0.41737	1.03342	1.70853	1.35752	2.47653	0.798838	1.54534	1.62361	0.517016	1.17896	0.685555	0.714076	0.540578	0.454225	0.479736	1.30277	2.74776	3.21697	1.01921	2.63266	1.8439	0.603747	1.79674	0.885473	3.85953	0.65793	1.22283	1.19985	3.73926	1.05754	1.79883	1.01845	0.721585	2.48553	4.16999	0.77473	0.99126	1.03222	0.871218
R00804	1.23394	1.58598	1.33712	1.08546	1.50803	4.32082	3.52361	7.59679	4.34319	1.42023	0.994312	0.810099	1.16595	2.0409	5.46363	2.54705	1.96792	2.43606	1.67655	0.519243	1.6523	2.06825	1.20601	0.580383	0.941415	2.62133	6.08889	0.785347	0.893365	2.33021	1.98095	1.65146	8.07659	2.33274	8.10941	0.523537	1.39747	3.79463	1.48807	2.13673	0.882391	2.38289	2.01194	2.73637	10.4113	3.4335	0.609726	2.42339	1.11651
R00805	0.0175681	0.102339	0.00555108	0.0359665	0.0125388	0.0320897	0.00804109	0.0125079	2.48084	0.13096	0.0627491	0.205573	0.138904	0.0739423	0.224648	0.0158026	0.0111998	0.0147646	0.0228764	0.0485551	0.203175	0.0233473	0.017407	0.0585531	0.0827938	0.0958137	0.159092	0.28192	0.0652572	2.71944	0.0228602	0.0242057	0	0.136752	0	0.0920574	0.761586	0.989581	0.13702	0.0523924	0.116885	0.00242731	0.0356795	1.67456	0.398543	0.0116254	0.0252469	0.0302976	0.0121479
R00811	1.87775	2.27722	1.82884	3.07408	2.74774	5.23696	1.69356	4.7994	4.29871	1.83923	1.32734	1.33577	1.17759	2.60737	4.75095	4.19458	1.48563	3.21421	1.47034	3.09822	1.44472	2.20109	1.60163	1.8394	2.29474	1.6812	6.80667	7.54675	1.87035	5.89655	2.5534	1.57187	7.3123	3.43193	3.01594	1.29459	3.60886	3.17903	3.51092	2.18321	1.79986	1.80748	2.01545	4.34015	6.50989	2.4988	1.56481	1.54446	1.59063
R00812	0	0	0	0	0	0	0	0	0	0	0	0	0	0	0	0	0	0	0	0	0	0	0	0	0	0	0	0	0	0	0	0	0	0	0	0	0	0	0	0	0	0	0	0	0	0	0	0	0
R00813	0.34069	0.445839	0.468925	0.214167	0.5401	0.800983	0.585698	1.03533	0.3751	0.0803781	0.0469664	0.384561	0.0350005	0.45823	0.662212	0.189757	0.387681	0.416385	0.123659	0.00438008	0.174062	0.534663	0.176854	0.13146	0.153006	0.194159	1.61478	0	0.229006	0.256549	0.448111	0.342376	2.81582	0.474915	0.655531	0.415126	0.319349	0.154806	0.149668	0.275108	0.312165	0.355713	0.0979594	0.321449	0.722252	0.559713	0.172551	0.232324	0.147915
R00814	0.305243	0.183336	0.173664	0.0950267	0.246058	0.181255	0.401792	0.122913	0.0284208	0.294368	0.27007	0.160011	0.131996	0.191925	0.0372848	0.0817597	0.425755	0.155046	0.193815	0.0954523	0.245438	0.209543	0.332865	0.122315	0.0757174	0.411317	0.0777029	0.0629608	0.081166	3.46658	0.286011	0.0488688	1.18158	0.271883	0.177494	0.114855	0.248983	0.350761	0.080021	0.10663	0.242074	0.151653	0.368523	0.62022	0.0557759	0.173048	0.230468	1.02156	0.28146
R00815	0.754413	1.15504	1.45712	1.72599	1.1938	0.531679	1.00324	0.155028	0.214212	1.11526	0.73878	1.25068	0.39559	2.30623	1.51439	1.44091	1.80958	1.03379	0.654625	0.666786	0.675214	2.11546	0.993146	0.774052	1.08453	2.02223	1.82489	0.648334	0.672203	0.671203	0.906532	1.20004	2.39256	1.98421	1.5555	0.512479	1.40101	1.87054	0.219024	1.07181	0.689337	1.00307	1.17137	1.24175	1.37625	1.57509	1.46554	2.09386	1.02643
R00816	0.908148	0.887955	1.03398	1.22054	0.7394	1.02623	0.660945	0.726883	0.331996	0.831897	0.579713	0.901236	0.492955	1.92253	3.54973	1.0997	1.56766	0.576154	0.506525	0.621566	0.323885	1.0555	0.595588	0.335438	0.638366	1.05193	0.368795	0.284268	0.700038	0.362013	1.06238	1.04945	0.93363	1.16402	1.90057	0.408195	1.54717	2.085	0.727167	0.810489	0.622654	0.513112	0.919794	0.69041	2.43092	0.532768	0.927259	0.425402	1.23773
R00817	0.333642	0.511664	0.369521	0.677849	0.964612	0.482467	0.356707	1.60444	0.221452	0.43876	0.387164	0.458227	0.243542	0.591244	0.505826	0.298649	0.734061	1.33562	0.498609	0.314011	0.176662	0.620485	1.26355	0.325389	0.415758	0.577218	2.36503	0.984825	0.664326	0.179918	0.524202	1.24569	3.52276	1.01862	3.32635	0.541223	0.736772	0.701222	0.414008	0.333085	0.504628	0.344341	0.286771	0.62758	3.81188	1.28649	0.707222	0.199492	0.772316
R00818	0.756536	0.695889	0.944653	2.0321	0.775612	3.06431	2.71487	5.73376	3.1982	0.493797	0.412896	0.456185	0.915414	1.73539	2.17563	0.512386	1.25249	1.93145	0.513037	0.664199	0.47068	1.55544	0.675046	0.657421	0.358383	0.66063	11.3178	0.472041	0.714352	3.11686	1.11994	1.29071	15.0751	1.79546	4.96915	0.407656	1.13976	0.466074	1.22211	0.533847	0.463662	0.954781	0.428046	1.92965	26.3313	1.52447	0.612374	1.48116	1.1171
R00821	0	0.0499206	0.0777091	0.121323	0.0229136	0.240293	0.0441549	0.145902	0.0152355	0.159269	0.107383	0.0457412	0.0192456	0	1.91749	0.0225192	0.0573153	0.00363687	0.0461616	0.018017	0.0283319	0.0485979	0.0311257	0.013686	0.0286342	0.0762704	0	0.0110323	0.088365	0.016153	0.0722062	0.0735602	0	0.022226	0.0172108	0.0728047	0.0419876	0.0120042	0.0228235	0.104461	0.0640439	0.0593959	0.0743063	0.0793522	0.0446839	0.00784546	0.0232211	0.0258642	0.0222915
R00823	0.234548	0.086578	0.242187	0.570215	0.119328	0.153321	0.351423	1.49042	1.31336	0.0890787	0.401272	0.284193	0.108241	0.232576	0.164508	0.0779925	0.26073	0.251071	0.0828209	0.157599	0.208621	0.386147	0.194804	0.076213	0.218141	0.100983	0.0823163	0.110299	0.0694289	3.05279	0.199547	0.254307	0.203719	0.131684	0.168623	0.104162	0.711203	0.169657	0.398387	0.214201	0.0697498	0.0945887	0.0860008	0.826179	0.436283	0.400376	0.373476	0.179451	0.163324
R00825	0.234548	0.086578	0.242187	0.570215	0.119328	0.153321	0.351423	1.49042	1.31336	0.0890787	0.401272	0.284193	0.108241	0.232576	0.164508	0.0779925	0.26073	0.251071	0.0828209	0.157599	0.208621	0.386147	0.194804	0.076213	0.218141	0.100983	0.0823163	0.110299	0.0694289	3.05279	0.199547	0.254307	0.203719	0.131684	0.168623	0.104162	0.711203	0.169657	0.398387	0.214201	0.0697498	0.0945887	0.0860008	0.826179	0.436283	0.400376	0.373476	0.179451	0.163324
R00829	0.114041	0.031876	0.0280967	0.125641	0.0343842	0.012572	0.0779603	0.116037	0.00261811	0.0785865	0.0184632	0.0323536	0.0126012	0.146413	0.00305719	0.0144816	0.0506583	0.0422673	0.0222795	0.0105406	0.0629389	0.054527	0.0478794	0.0368119	0.0261872	0.0214668	0.00563097	0.00277283	0.0207137	0.0754606	0.0562475	0.020947	0.0110046	0.0280753	0.00840262	0.0692547	0.0470267	0.0881501	0.0459642	0.0446809	0.0255799	0.0461954	0.207559	0.0180786	0.084357	0.00473203	0.0416357	0.0678811	0.00731728
R00830	1.21471	3.31001	3.38262	0.906889	1.31154	2.41269	1.12762	2.12525	3.12209	1.19676	1.08804	0.815639	1.12796	1.98792	1.65501	0.755561	2.82577	1.27017	0.406323	1.54251	0.870996	1.14113	1.28019	0.526621	0.90354	1.7789	11.6755	1.0411	1.90996	3.46633	1.28715	2.15135	5.68033	2.55613	0.855673	0.803232	2.19577	2.4356	0.219367	0.90634	0.40026	0.89227	0.675756	2.02907	1.01592	1.60449	1.48741	1.11718	1.59161
R00832	0.434957	0.785615	0.218013	0.25794	0.188699	0.0740519	0.57443	0.991715	0.100167	0.185277	0.193336	0.0985612	0.36287	0.44362	0.275653	0.181412	0.651782	0.556269	0.160329	0.063908	0.184441	0.186749	0.0666483	0.102768	0.101922	0.114944	0.113275	0.174865	0.320792	0.066377	0.543724	0.390041	1.16993	0.199304	0.118536	0.0473249	1.03164	0.393583	0.441933	0.380462	0.0681094	0.112695	0.0810073	0.303598	0.104753	0.400423	0.184221	0.362108	0.226027
R00833	4.41556	6.52219	5.22326	5.60165	4.78855	12.9552	8.59442	17.4667	27.7322	3.36333	4.08911	4.72281	4.70463	5.46837	10.786	5.81874	7.42708	6.2559	3.54575	4.87227	3.87722	6.09512	4.55139	3.64262	5.04393	7.50647	14.3271	15.1847	6.80364	19.2954	7.865	5.01079	16.537	8.9957	8.43886	4.26188	9.60513	8.24738	7.08966	4.32607	4.67535	7.54253	4.85123	13.8428	11.2153	7.55797	3.03901	5.5994	6.00197
R00835	5.12682	5.31401	5.51876	4.78528	6.05265	8.88438	9.52791	20.8437	9.95368	4.89742	3.12438	3.97507	2.40276	8.14326	8.36866	4.8443	8.1271	9.96009	3.77378	3.44631	4.60416	6.72559	4.68574	3.18507	2.88442	5.7085	35.7781	5.81589	4.94801	18.9667	7.21442	5.46508	21.0621	9.62327	10.1537	2.54039	7.65654	7.90089	4.67587	3.65488	3.31251	5.29094	5.36762	11.9296	25.3458	6.87716	3.52739	6.51035	4.5698
R00836	2.10235	3.89783	5.01783	2.52816	4.45355	7.45942	5.45252	5.15687	4.2095	2.94843	3.88415	3.44423	2.72689	5.13546	3.59427	3.06259	3.42547	5.19047	2.68583	3.93136	2.60484	4.11061	4.75206	2.8685	2.89826	4.71508	5.03249	11.1286	2.4983	8.15838	2.45029	3.3384	6.85111	6.04442	3.6558	3.20758	4.30422	4.20456	2.17917	2.78292	2.87089	3.84356	2.98038	2.80461	4.67239	4.73548	3.06365	3.94982	4.71396
R00837	1.42592	1.555	1.90574	2.42917	1.60662	1.5089	1.22219	4.35096	0.796712	1.10894	0.805078	1.03162	1.37446	1.88211	5.52677	1.30456	3.36798	2.21825	1.42035	0.818044	1.62559	1.7176	1.07404	0.80122	1.37369	2.23609	2.21467	0.67723	1.7214	0.577249	3.94451	1.28492	2.78509	2.61039	8.54963	0.836389	2.19095	4.58464	1.9493	1.43795	0.955722	1.77562	2.06722	2.31432	3.80913	1.80811	1.81873	2.76517	1.32367
R00838	1.64112	3.08059	3.72996	0.818771	1.89833	6.07691	1.94977	3.14837	9.9686	2.39209	1.32805	1.41355	1.7789	1.97055	5.41648	4.08408	2.36561	1.20527	2.45266	1.606	2.0014	1.98443	2.22365	1.10861	1.10727	5.47699	2.18274	1.37592	2.03372	0.5556	3.30456	1.68884	3.01969	5.71813	5.76043	1.35897	4.46239	5.27993	4.61066	2.64537	2.52985	3.19453	3.21165	1.41765	3.65783	4.11437	1.33497	3.99032	1.94412
R00839	11.0097	12.2319	13.0469	13.4843	16.1166	36.2778	18.9817	23.1298	44.0673	10.8237	8.71213	9.40047	9.82328	24.7354	14.0881	12.9799	18.0047	24.7713	9.00689	9.37711	10.1289	12.1353	13.4328	8.76501	11.6424	15.1835	26.6051	31.151	10.8755	38.1245	14.2311	17.3159	29.7997	16.4283	22.6724	8.99684	19.435	19.0187	17.8945	16.0492	10.8486	11.8154	12.1656	24.7845	22.3193	13.664	8.37656	11.7871	12.3787
R00842	8.57218	8.18286	10.1168	9.21215	7.40029	24.9075	10.0726	19.0454	14.2115	7.66611	6.45126	5.5546	8.74068	10.7351	13.7768	8.11214	13.9958	10.9504	8.47423	7.9462	6.74884	8.00605	8.5326	5.97124	6.47145	10.2951	22.8292	13.2729	7.77883	16.6383	12.6088	8.96447	25.6124	10.4029	19.8754	4.30676	13.2735	16.486	13.6001	4.96153	5.86591	7.93948	7.55805	14.6552	16.158	9.81453	5.36713	14.2121	7.52036
R00844	7.34905	7.10559	7.65239	7.07212	6.3474	21.8279	5.76023	14.0178	11.1984	6.84676	5.17887	4.869	7.84125	8.84009	12.1928	6.71888	12.3527	8.93401	7.40118	6.96193	5.79102	6.25171	7.18128	4.87974	5.42968	8.51178	15.2114	9.78815	5.86066	15.3432	10.8674	6.96092	16.5254	8.37691	12.9807	3.63529	11.1912	14.3433	11.1265	4.39716	4.824	6.24575	6.75971	13.5505	9.97758	7.20431	3.64148	11.9639	6.16347
R00846	0.00988381	0.00291737	0.065529	0.0490298	0.00723841	0.0298301	0.00479184	0	0.0241939	0.11843	0.0691499	0.0375692	0.0306899	0.0483304	0.00101292	0.0327933	0.0195042	0.00198128	0.128837	0.0194814	0.0686844	0.196716	0.0575076	0.0426768	0.0299325	0.21727	0	0.00388196	0.0301012	0.00261863	0.0107091	0.0344787	0	0	0.151855	0.0191363	0.00588456	0.226298	0.023894	0.0454958	0.0194052	0.00592494	0.0271763	0.0135068	0.000668921	0.00104733	0.0115885	0.00496935	0.00148791
R00847	18.4665	17.0888	20.6258	15.133	20.6127	40.5698	28.9767	49.6982	54.9924	15.2493	13.5529	11.3971	11.4064	23.257	35.8419	22.721	33.0574	35.3381	17.3009	10.2245	14.523	20.9103	16.5789	10.7908	13.395	26.6345	91.4089	27.1344	17.0017	34.1756	26.7534	23.3871	105.319	31.8416	54.8336	11.7051	25.5268	38.5061	19.862	21.214	14.1903	21.9704	17.674	40.3449	59.0416	29.8967	13.6056	24.9976	20.7816
R00849	11.4973	15.2023	15.5162	13.4031	15.3	35.3982	22.0957	45.188	42.379	10.1433	9.75363	10.0294	9.33562	19.707	29.5132	12.1559	25.695	22.9091	10.7044	9.62297	8.88961	14.2327	10.1142	7.85766	10.3557	16.4264	64.4059	17.9743	11.1066	41.7297	20.7441	17.571	68.4419	24.8291	28.4556	7.92582	29.893	27.404	20.5641	13.624	9.56036	13.2579	11.7474	24.8523	48.6471	18.7044	8.58895	22.0564	14.9928
R00851	16.9663	16.4878	18.4205	18.6798	18.5325	43.4232	30.7557	54.1145	47.1619	14.1177	13.413	12.5386	13.534	25.8665	28.3989	14.8828	39.6455	33.5742	12.8408	15.0235	11.9055	17.9569	16.191	11.4268	11.718	21.2862	70.8843	26.9884	16.4992	31.2911	25.2696	25.2824	115.291	26.4461	42.7948	11.5079	26.346	26.788	17.6584	17.5279	13.0317	19.5364	15.8033	30.6663	63.0587	25.0802	11.4313	25.9692	20.194
R00855	0.187377	0.138131	0.33313	0.342944	0.26991	2.06994	0.145932	0.614802	2.27014	0.107832	0.139235	0.0473701	0.184305	0.156725	0.0758495	0.471596	0.0930292	0.0153798	0.115114	0.281358	0.209183	0.219169	0.3579	0.324307	0.131158	0.272367	0.98637	0.253802	0.130198	0.0838153	0.109604	0.984453	0.712665	0.022609	0.125089	0.406962	0.3605	0.230361	0.312194	0.171522	0.21465	0.395907	0.14616	0.0297452	0.0436015	0.245285	0.0370556	0.0574064	0.0801911
R00856	4.60823	8.88986	3.94489	1.19336	2.8984	9.15481	5.30737	9.20318	8.16059	2.07076	2.5368	1.60946	1.95768	2.1362	3.34443	3.14665	7.24012	6.11369	1.77211	2.10633	1.61555	3.35824	1.68656	2.11322	1.99767	3.86367	10.1074	9.91053	2.23077	2.32468	3.73874	3.54912	15.3919	3.8267	8.33343	1.47478	4.33973	6.49208	4.0913	1.41084	2.06784	2.70358	1.94631	2.80611	2.95054	4.24482	4.78371	5.59049	21.6966
R00857	13.5992	12.2701	14.3477	7.96701	16.1848	23.7228	17.7218	31.3224	23.2993	11.4927	8.0972	10.3855	11.159	14.4337	27.1064	15.4498	18.0136	20.5289	13.5178	8.03519	10.9447	14.8416	11.6329	9.62856	11.2578	17.8413	28.4855	16.1938	12.6257	12.3492	21.3654	17.0094	50.1132	21.1037	26.5466	8.85856	21.018	26.6378	23.9743	11.1068	10.2945	13.968	13.8737	19.0632	39.547	19.7831	10.211	20.7987	14.4923
R00858	2.70466	4.01337	5.58543	4.24358	4.82946	12.1547	8.54056	11.3706	5.75203	2.53425	2.54657	2.2678	2.17484	6.13266	8.478	4.02526	5.82022	6.25074	3.4249	3.29641	2.3788	5.10865	3.03257	2.97414	2.81901	4.69283	6.4516	1.82215	3.07357	9.37533	5.05351	4.53794	24.6744	6.73383	5.69979	2.34605	5.11285	8.6215	8.75772	2.87755	2.49332	4.42296	2.39961	8.01424	7.8701	5.06392	7.53814	3.25479	3.49419
R00859	1.27313	1.58785	1.29429	0.743893	2.00933	0.536926	1.40917	4.40578	0.391345	1.06475	1.31812	0.909464	0.842081	2.01247	2.07841	1.06371	1.79953	2.8865	0.879662	2.4893	1.12481	1.06586	1.72954	1.31604	1.14789	1.4056	3.44035	3.2337	1.22732	1.5624	1.3621	1.57908	1.24421	2.21134	1.45382	0.705673	1.54478	4.04722	4.89278	1.17997	1.16844	1.41457	0.787416	1.36892	2.29306	1.10212	0.808083	1.42516	1.43924
R00860	1.61112	2.33503	2.163	1.77052	3.46528	6.11872	2.0271	8.93335	11.0444	1.78827	1.92588	1.36805	2.59399	1.94406	4.22719	1.94299	3.10534	3.97978	1.39718	1.0967	1.70985	2.35019	1.08221	1.02793	1.96562	2.81424	1.97202	6.09329	2.9491	4.07668	2.44476	2.19902	6.11691	3.92965	1.62802	1.87962	4.4983	3.19658	0.483311	2.21864	1.70642	1.36352	1.16982	4.74743	3.10638	5.96827	4.827	4.7282	2.22276
R00866	0.299384	4.72403	0.0318932	0.0503219	0.0314121	0	0.134029	0.35883	0.0377419	0.0238769	0.0347085	0.0486196	0.00933523	0.0752965	0.284337	0.0469535	0.0286831	0.0365044	0.0817508	0.0302026	0.0218588	0.239979	0.153804	0.0402795	0.0507729	0.781709	0.0611266	0.0743825	2.43053	0.0907887	0.0292297	0.043097	0.202979	0.148532	0.0460433	0.10385	0.0192201	0.337941	0.227217	0.0521527	0.00908363	0.130642	1.01927	0.0314431	0.0760138	3.29768	0.593519	0.0859325	0.0208716
R00868	0.200699	0.476871	0.489668	0.577029	0.55946	1.16474	0.184267	0.344896	0.210348	0.360045	0.415987	0.37254	0.808389	0.266625	0.476009	0.276738	0.423191	0.103488	0.290123	0.092743	0.527168	0.41318	0.385191	0.345603	0.478531	0.0952611	0.174176	0.292574	0.298429	0.216819	0.475451	0.527471	1.67403	0.491005	0.273357	0.585321	0.263479	0.81532	0.388171	0.105282	0.567189	0.11158	0.483103	0.415153	0.301379	0.149749	0.134526	0.823168	0.256601
R00874	0.0264214	0.0012243	0.0251086	0.00580062	0.00607424	0.248832	0.00198019	0.0855987	0.0243359	0.101193	0.044925	0.0606797	0.00855509	0.0781815	0.00170355	0.0511051	0.00641932	0	0.064467	0.0931687	0.041155	0.170375	0.0528995	0.0516334	0.0373719	0.213905	0.00447764	0.0032094	0.0228467	0.0286898	0.00698544	0.0293902	0.182544	0.068306	0.015842	0.011523	0.0136174	0.0347306	0.0419202	0.0140328	0.0453162	0.0692963	0.00614533	0.038462	0.0161149	0.0104067	0.00285624	0.0241654	0.00767057
R00880	0.485074	0.607976	0.965426	0.339537	0.780981	2.3959	2.91267	2.00575	0.152545	0.117552	0.212234	0.321633	0.188985	0.378308	0.616023	0.58104	0.572007	1.00881	0.527981	0.620456	0.507818	0.510704	0.242191	0.123569	0.151089	1.27848	0.0656269	0.613915	0.313566	0.46366	0.720368	0.130121	0.281396	0.987217	0.193577	0.362516	0.330638	0.323855	2.34487	0.236946	0.48482	0.28146	0.157726	0.480846	0.150422	0.709291	1.23063	0.496172	0.462001
R00885	12.7012	13.256	13.8228	11.0694	15.4356	25.6671	22.6943	51.4696	23.4908	13.8531	9.09288	9.34488	14.4815	15.7861	24.7061	13.2463	19.7511	20.3467	11.2054	10.6497	10.3142	15.9868	13.9665	9.82056	12.3973	15.2966	63.2114	14.0781	13.3146	17.027	16.2383	14.8898	65.3523	21.398	34.2443	8.75958	22.2412	21.8611	33.2632	12.7071	10.882	18.3843	13.349	22.1786	45.8492	24.3551	13.6926	19.8886	11.8964
R00888	7.49574	9.56729	9.86394	10.7395	9.34262	20.5153	8.35084	14.6691	28.1406	6.0907	4.52886	6.22286	7.26147	9.90109	18.8391	10.8172	7.15667	10.2531	10.0101	5.50368	5.98858	8.06531	6.62648	3.87883	5.94347	11.2176	20.8449	9.11297	6.48562	29.4916	9.89048	7.97329	23.9295	13.6506	24.8005	4.68332	10.2619	20.0503	13.1537	9.37815	5.7892	8.46588	8.46621	40.584	30.0846	13.3535	6.81355	12.774	8.65394
R00889	0.638664	0.278082	0.341831	0.167347	0.603185	3.17121	2.18326	5.95346	2.28375	0.358733	0.241261	0.290105	0.0544445	1.02599	3.04291	0.158249	0.984737	1.9509	0.521749	0.0933881	0.265248	1.24759	0.280131	0.131448	0.0644217	0.806225	12.7454	0.214747	1.20203	1.29084	1.17418	1.42516	14.8107	1.60331	2.72545	0.119209	1.29222	1.19127	0.904891	0.192325	0.212021	1.04267	0.396045	2.28278	8.65135	1.46291	0.061145	0.525097	1.3313
R00893	0.0503182	0.0778038	0.101865	0.0181159	0.113664	0.388412	0.472116	1.15714	0.688217	0.14705	0.0194791	0.141614	0.183597	0.180209	0.168118	0.0566195	0.0916026	0.69029	0.117517	0.0687396	0.152567	0.133993	0.0827488	0.243326	0.0501067	0.07157	3.12472	0.0636452	0.11235	0.328681	0.218152	0.242673	4.95154	0.45361	1.48853	0.0275908	0.388	0.0472176	0.250041	0.220816	0.189207	0.00264392	0.107567	0.0637872	0.00341758	0.0839769	0.0315508	0.100205	0.102272
R00894	3.24808	3.45253	3.46493	5.98534	3.52864	13.3569	4.39975	12.4869	11.4623	2.64132	2.71901	3.52902	2.4015	6.51452	7.55583	3.49842	4.91348	6.80935	2.77989	3.02764	2.81468	3.76572	4.0069	2.43968	2.59069	4.75434	14.5079	4.23039	2.52217	24.4861	4.17798	5.46249	22.1758	5.48726	14.4122	2.42365	9.17131	7.35792	6.24589	3.00218	3.57137	3.72001	2.68292	8.55418	16.6609	5.2678	2.88401	5.91957	3.51528
R00897	12.9967	18.0041	15.5004	15.3115	17.018	20.9297	17.4523	35.4936	23.3107	14.2864	11.8881	10.2809	14.1573	25.5162	26.2337	23.8912	15.9693	20.3995	14.7973	11.4708	11.5984	12.8087	15.0581	8.68305	11.1993	18.511	37.5235	24.0723	10.8483	23.6247	17.1587	12.5232	42	21.933	38.8566	9.17956	17.5686	21.2159	23.7152	17.4757	11.2715	18.2942	20.8043	17.0388	31.9651	22.0729	10.5844	18.732	17.3348
R00905	4.14997	4.4224	3.68947	1.74207	5.94897	12.5832	8.13634	16.9986	12.654	3.20215	2.93713	2.74095	2.50928	5.08322	9.2976	3.49964	8.50127	9.20468	3.333	3.49327	3.97333	4.61042	2.50773	2.50452	3.16939	3.11828	21.9944	8.40118	2.93431	11.3569	5.08754	5.60385	25.9661	5.63938	13.6014	2.1024	5.9601	6.97317	4.75294	3.17459	2.43019	3.93076	2.69699	7.52064	39.9584	6.84142	4.36342	4.81039	4.72015
R00907	0.251079	0.644446	0.547125	0.259566	0.923175	3.3899	1.21681	2.42621	3.26875	0.55931	0.32535	0.412591	0.307289	0.834074	0.699451	0.550854	1.78622	1.07707	0.648069	0.303671	0.311993	0.635302	0.613252	0.311691	0.382913	0.852817	0.975923	2.93124	0.813493	2.44122	1.27507	0.90079	0.370136	1.04693	0.285968	0.315005	2.28442	0.331606	0.631631	0.403153	0.562701	0.553548	0.633071	3.02587	1.07868	1.013	0.412595	0.460114	0.349245
R00913	0.453196	0.0167431	0.396402	0.0849624	0.0626804	0.169911	0.039188	0.00564602	0.0461009	0.00805069	0.0446436	0.0362416	0.00238009	0.31768	1.87894	0.0194859	0.20451	1.14437	0.207195	0.00523159	0.0270426	0.198815	0.133608	0.026463	0.0610266	0.00572168	0.00565359	0.00725654	0.134214	0.141339	0.0163297	0.117448	0.157632	0.766343	1.12527	0.0272045	0.0940286	0.405421	0.0467571	0.0118039	0.0593314	0.0541526	0.0147298	0.0589498	0	0.0812634	0.130664	0.00419715	0.111417
R00918	0	0	0	0.000632424	0	0.0415528	0	0	0	0	0	0	0	0	0	0	0	0.00531055	0.00105402	0.000303187	0	0	0.00417086	0.00375139	0	0.00273493	0.121009	0	0	0	0	0	0	0	0	0	0	0	0	0	0.000998537	0.0137165	0	0	0.00452434	0.00372279	0	0	0
R00919	0	0.160323	0	0	0.00396503	0	0	0	0.00395872	0.0546628	0.0718352	0	0.39914	0	0	0.0138596	0	0	0	0	0	0	0	0	0	0.00207743	0.0056762	0	0.00067768	0	0.00688745	0	0	0	0	0	0	0	0	0	0	0.00263755	0	0	0.00305271	0	0.00166719	0	0
R00921	0.02048	0.194636	0.0666668	0.00975836	0.0305492	0.757959	0.576136	0.00909792	0.139738	0.0133671	0.00945815	0.00534392	0.0468083	0.0446884	0.346088	0.0439691	0.134992	0.121437	0.017558	0.16394	0.0126466	0.0380374	0.169749	0.0225313	0.0991544	0.0101353	0.507625	0.0773677	0.0105263	0.0862325	0.0282147	0.678889	0.0299212	0.0397739	0	0.00524304	0.178675	0.194947	0.354035	0.0532852	0.0901536	0.0867907	0.0190797	0.0538373	0.770512	0.0543184	0.0464297	0.0308699	0.378814
R00922	2.10107	2.01994	2.25777	2.87242	3.25059	6.67423	2.56395	13.8615	4.35605	2.13862	2.41924	1.47906	3.0235	2.49902	3.561	2.83531	2.46286	3.35092	2.85712	1.89618	2.66856	2.83003	2.96026	1.66149	2.48954	1.41625	7.22787	2.20397	2.56366	7.33214	2.45774	3.75889	10.6026	4.12593	3.46775	2.17026	4.20495	5.41692	2.6604	1.99377	2.02259	4.12298	3.91289	3.88883	5.21548	2.63304	2.89423	2.2366	4.08244
R00923	0.0796169	0.320954	0.0973384	0.015083	0.119629	0.747601	0.00759254	0.230439	0.0220174	0.116281	0.10373	0.0247672	0.110125	0.0570527	0.021253	0.0879172	0.031188	0.0290407	0.0257051	0.100568	0.053486	0.0138134	0.0490704	0.0631445	0.0913178	0.0425209	0	0	0.00333841	0.0142634	0.0795836	0.0608757	0.108472	0.208329	0.0575383	0.0905337	0.0189052	0.146606	0.0308322	0.0564309	0.138211	0.196561	0.148992	0.0590257	0	0.135972	0.0694431	0.0150534	0.0910957
R00925	1.32089	1.1714	1.54197	2.93088	1.28862	3.50331	2.33981	6.12888	3.16283	0.759119	1.0204	1.08681	0.62511	2.13767	3.07631	1.24715	2.64002	2.01271	1.49519	2.052	1.15932	1.54298	1.31129	0.502548	1.73012	2.47184	8.08642	3.90984	1.50923	3.04332	4.07051	2.41635	9.82193	2.4763	4.3856	1.33469	1.40447	1.64827	1.7243	2.05999	1.31534	1.80227	1.48516	3.5044	5.27343	2.80491	1.82799	2.54624	1.8266
R00928	0.980316	1.72575	1.82217	4.77907	0.788069	0.651196	2.53137	3.04569	3.63792	1.34933	0.948972	0.971756	0.753125	2.21147	3.297	1.1778	0.795223	2.01541	1.33744	1.27056	0.654458	1.361	1.26738	0.987815	1.18737	1.61719	1.31729	1.28493	1.93723	0.634859	3.96446	0.714226	1.50086	2.23729	2.09776	0.772346	1.14465	1.70087	1.51703	0.803814	0.978953	1.16855	1.03781	0.867629	2.03235	2.15163	1.40891	2.3633	1.4739
R00930	0.0482916	0.0634707	0.0830925	0.282625	0.273834	1.17285	0.0150866	0.019789	0.00777549	0.0587203	0.0256224	0.019903	0.00382797	0.0909496	0.100224	0.156174	0.00577399	0.00861269	0.0492107	0	0.00469166	0.17954	0.166503	0.179614	0.115728	0.0430455	0.0185438	0.222038	0.0710564	0.0507899	0.320273	0.177861	0.011441	0.0116839	0.102149	0.240074	0.00180681	0.0311676	0.00597349	0.00986252	0.159272	0.0554268	0.0225894	0.0122168	0.00349055	0.0140723	0.0252532	0.00243471	0.100241
R00931	0.300678	0.180463	0.357946	0.0692946	0.646115	0.256005	0.508755	0.172553	0.538054	0.277734	0.249069	0.150885	0.430954	0.648549	0.86267	0.375111	0.39652	0.518435	0.266263	0.347098	0.206941	0.161182	0.356076	0.156001	0.45553	0.160613	1.61903	0.82452	0.262879	1.31629	0.63016	0.214169	0.0839768	0.642004	0.365038	0.254618	0.294692	0.071867	0.0743647	0.0846523	0.416644	0.345666	0.179997	0.736128	0.124967	0.324749	0.182705	0.631234	0.443759
R00934	0.337363	0.733434	0.413792	0.107022	0.085368	0.0365483	0.566115	0.548922	0.0852938	0.0824508	0.181684	0.0860102	0.14982	0.291648	0.213174	0.187716	0.332115	0.619634	0.158511	0.0739906	0.111669	0.267392	0.143683	0.149499	0.174522	0.114615	0.490483	0.162405	0.0862986	0.155612	0.148402	0.24932	0.233583	0.517201	0.231066	0.0846399	0.515844	0.226506	0.421713	0.196579	0.282143	0.0910975	0.173092	0.0687763	0.0215028	0.480278	0.101359	0.294091	0.326927
R00939	5.59962	10.9223	6.65845	6.87489	8.13583	10.896	8.06012	13.0368	16.5406	6.19254	5.98139	4.6471	3.24073	8.5984	11.0519	8.87303	9.92222	10.5873	5.78761	4.55892	5.60935	7.96625	6.63262	6.3737	5.34793	9.24209	4.08755	5.82488	5.40705	16.7883	8.46781	6.57595	11.8599	10.5452	9.0724	4.62202	8.64495	11.5263	5.97995	8.44586	5.49578	8.0059	6.97883	10.2991	17.5869	12.0052	5.20339	7.28872	16.4147
R00941	0.845401	1.11208	1.15852	0.713442	1.99358	2.60917	2.06925	0.601078	1.3529	0.866483	0.769978	1.30697	1.16295	1.07903	1.1704	0.863509	1.52658	1.85299	1.00368	0.871514	0.764693	0.853554	0.687624	0.546226	1.03549	1.26033	0.010086	0.984908	1.05496	0.349736	1.54799	1.24209	2.07699	1.6278	0.514904	0.90257	0.440894	0.968869	0.837359	0.77911	0.633903	2.64528	0.921624	0.883867	0.593406	1.74465	0.628983	1.00587	1.91597
R00943	13.0866	13.6178	15.709	13.5559	14.9563	28.2119	15.9891	37.4835	32.5168	12.4363	8.88573	9.74933	11.4217	17.6358	29.061	16.8521	16.437	21.0715	13.1066	11.831	9.91403	12.6835	11.6145	8.53085	8.5829	16.113	39.5448	19.8777	10.4653	32.4672	22.5719	14.4912	46.4674	22.7552	41.3329	7.72948	26.0517	28.4732	19.3141	12.3482	11.058	15.1307	16.546	27.1358	39.6748	22.8811	12.0992	21.0112	13.7023
R00944	1.41246	1.58935	1.90403	2.55441	1.07028	5.58089	4.44429	7.06981	2.81296	2.40448	0.659786	0.994738	1.40849	3.55826	3.24629	0.970199	3.39575	4.81462	1.42111	1.28591	1.35253	1.47639	1.53721	0.653252	1.30211	2.137	7.92819	2.45241	1.52021	2.27186	3.03729	3.41224	12.951	3.52807	8.78519	1.29882	3.679	2.98931	3.81314	1.08569	1.11304	2.01676	1.36084	1.94403	7.29187	2.15373	1.45818	2.66371	1.53482
R00945	11.3228	15.0036	14.6441	15.1355	12.6488	24.2384	19.2958	40.783	29.6411	9.81477	8.30612	11.0132	15.8628	14.4078	26.5617	15.2785	24.0729	19.0557	13.2745	8.43292	10.6837	13.3196	13.316	8.29631	9.04226	17.8171	60.6102	20.1625	11.6182	26.0463	21.491	14.0955	57.5805	19.8787	45.4698	7.20514	23.2426	19.0124	24.6094	13.5129	8.6239	18.8487	14.9885	24.2735	50.5986	22.5481	8.18847	20.3296	18.0505
R00946	14.6892	17.9772	19.6005	17.672	20.0988	42.6592	29.372	53.4539	56.954	14.6297	13.2387	13.4912	17.7124	25.0998	31.1744	18.8652	25.9017	31.7024	15.2319	14.756	15.5677	17.0321	26.3663	12.1317	13.0781	22.1133	59.2227	22.6677	15.6	41.4322	22.5608	25.2761	85.3218	34.4245	40.5876	13.2006	29.5558	25.8238	28.3273	17.1273	15.7993	16.2956	15.2865	27.7794	53.4237	29.9436	20.7774	23.777	23.8906
R00948	11.6947	20.4882	13.8132	13.891	16.5399	36.3247	18.9636	43.0193	44.4191	10.9046	9.5229	7.58257	14.8695	14.9392	25.7237	10.1194	20.4021	25.3002	10.1669	11.8939	8.62489	16.5382	10.4962	8.40423	9.66432	21.5854	34.0229	21.9158	16.9351	17.92	16.867	12.4073	44.046	24.0303	40.6692	9.65372	18.8498	21.4556	29.9855	11.7508	9.73726	12.2648	11.8211	23.1369	33.6427	26.324	13.2466	23.3408	12.9515
R00952	3.01494	3.5262	5.56686	8.18225	3.69253	9.8746	2.76362	8.05416	2.32503	2.00433	2.3745	2.29893	1.92271	3.08833	3.48842	2.81345	4.80826	2.85471	3.29319	2.47966	2.40314	4.19554	3.55734	2.24485	3.29651	3.10886	5.23789	3.7474	4.11167	1.54343	2.98366	3.55287	4.28802	5.50609	14.3967	2.29037	6.06659	11.176	5.12605	3.60222	2.60592	4.47342	1.49639	3.53163	7.13297	2.1802	2.87888	4.77515	2.46669
R00955	6.55448	8.76143	7.82641	6.13687	8.22458	11.7018	10.1273	20.1828	19.8146	5.84674	5.78515	5.3824	5.52891	14.9047	11.4123	7.87363	15.031	14.907	8.64771	6.33329	7.43647	8.25713	7.00132	5.02723	5.57875	10.7745	14.1346	6.9134	7.02798	7.00735	12.3042	9.05894	33.5803	10.6494	10.3248	4.33331	13.7122	14.8541	7.36664	4.64068	5.26817	8.92725	9.36675	8.49843	15.0959	13.1061	6.52316	12.3934	9.40412
R00956	3.35081	3.82119	4.97267	5.72922	7.46949	5.42174	4.01665	8.23268	9.15012	2.91777	3.08541	3.60009	4.52025	4.70547	5.75786	4.58979	5.41936	6.11926	2.18837	3.23251	2.52581	3.44847	3.83239	2.61848	3.79812	3.93917	7.5297	2.9604	2.36804	10.6588	4.7247	3.78247	9.89612	6.19687	8.44686	2.37381	5.17518	6.33845	2.07965	4.29349	3.00982	3.14635	4.17519	5.92032	10.3128	3.95165	3.13225	4.62915	3.53303
R00961	0.024464	0.0672704	0.00463488	0.0079835	0	0	0	0	0	0.0092217	0.0416101	0.00878566	0	0	0	0.0137128	0	0	0	0.01016	0.000561716	0.00453911	0.0731659	0.0135671	0.00837888	0.0110167	0	0.148647	0.113717	0.0151075	0.0440895	0.0311297	0.0149322	0.00579776	0	0.0437061	0	0.0228846	0.0312155	0.0164715	0	0.0050139	0.00533228	0	0.114921	0	0.00495124	0	0.00525866
R00964	15.1484	17.4106	16.5171	16.6485	18.3448	33.2124	20.6048	53.6427	23.8378	12.6813	12.1908	12.3556	13.2908	25.955	28.9506	19.9965	21.5694	28.9222	15.1923	9.81563	13.1425	17.6199	14.5569	11.7981	13.1486	22.9639	52.995	34.3118	14.8668	17.5787	24.4068	20.9824	79.1026	28.3364	42.88	12.1961	22.6253	23.1125	13.3664	15.4646	13.5892	21.1846	15.3822	19.7283	61.8603	30.6738	14.9576	25.3352	13.7828
R00965	7.40121	7.27438	7.61215	10.3047	6.14505	13.5584	7.29486	12.9188	36.1652	6.45759	5.05838	7.46635	4.19925	13.0471	9.37344	9.4714	8.44596	11.5986	6.57332	6.03178	4.41235	7.58855	6.87003	4.52397	7.00351	9.73008	15.2811	10.6557	7.02362	31.0193	8.80474	6.74534	19.8157	11.4538	8.5866	6.33203	17.0683	11.5016	10.6983	8.7828	6.42127	7.9197	7.76767	18.6539	24.3983	10.4203	7.77374	5.40686	7.08878
R00966	6.50554	6.31662	9.1535	14.1152	7.76101	18.518	11.4058	16.6587	14.8646	6.03118	5.65706	6.27352	4.77696	12.6526	17.4428	7.28545	12.8346	10.2068	8.06935	5.30733	7.68125	9.3855	8.16822	5.34439	7.52316	9.39781	20.6364	11.1377	9.80319	13.8486	10.0738	10.0773	30.5026	13.1985	17.7017	5.54104	12.9917	16.19	9.98624	12.7846	6.59877	8.76074	7.25088	12.0063	19.4135	14.0155	6.20629	13.9646	7.98808
R00974	0.823904	0.856697	2.12566	0.813868	1.14724	1.32647	1.17243	2.30959	3.40571	0.923213	0.606232	1.50123	2.38207	2.42711	2.31109	3.46547	0.582706	2.14551	1.41384	0.84924	1.80645	1.36285	1.02984	1.08533	1.90196	2.40229	1.83111	2.29577	1.17994	4.75814	3.16087	0.540466	2.54873	2.62826	2.43325	0.736486	1.73751	2.73055	0.849386	1.55041	1.16976	1.62997	0.897388	2.79448	2.08045	2.42744	1.28186	1.44132	1.53409
R00977	1.23527	2.10176	1.13132	0.627582	1.75119	7.63634	4.47892	14.093	11.718	0.814039	0.657439	1.16796	0.806677	2.95583	3.12799	1.00095	3.26057	3.88813	0.895623	0.52005	0.889522	1.9721	1.12715	0.659255	0.685714	2.2464	18.9408	1.58358	1.20469	6.41739	2.32212	4.01064	25.2703	3.48347	6.28019	0.699208	3.06466	1.15726	3.11597	3.1372	0.995521	1.60728	0.739276	4.30324	13.7664	3.22502	0.467014	2.05085	2.29905
R00978	2.13034	1.33973	1.24876	0.862918	1.31118	4.83332	2.85918	5.36395	2.57775	0.896121	0.803074	0.760677	0.729946	2.87774	1.62321	1.14201	1.41149	2.69178	0.791474	0.781352	0.977139	1.31194	0.528161	0.722503	0.376892	1.23424	6.21054	4.69871	0.941864	1.12751	1.71166	2.02611	10.5903	2.41839	7.21535	0.580401	1.40689	2.14695	1.02452	0.861605	0.564153	1.20181	0.768289	3.12334	7.05867	2.46855	1.91075	1.60526	1.28716
R00982	0.137778	0.0223407	0.622164	0.0388771	0.138769	1.33215	0.0984952	0.0244987	0.0104251	0.0744587	0.0696411	0.0861832	0.0718918	0.0314745	0.0160594	0.272481	0.0954237	0.80136	0.126616	0.199549	0.140028	0.541146	0.0449297	0.0281584	0.0512897	0.253761	0.398736	0.0789606	0.777826	0.11662	0.344338	0.243186	0.0154255	0.263212	0.0142832	0.110485	0.588315	0.156071	0.0726995	0.0653467	0.157601	0.386592	0.0917057	1.42603	0.598587	0.39154	0.968832	0.129721	0.109746
R00986	8.06945	10.5952	12.7941	7.34501	9.60275	15.3968	9.12982	29.579	23.0496	8.15968	8.15851	5.72199	9.54966	10.922	13.2179	8.99573	12.8688	11.7344	7.68989	8.91216	8.04553	13.4154	10.0146	7.48567	8.8292	9.20185	30.848	20.6108	10.4864	16.1286	12.4113	9.65971	32.6462	12.9549	12.334	6.33625	18.6483	13.6116	13.5595	9.4291	7.96294	12.1783	7.7162	19.32	45.5182	12.5249	10.078	10.2055	9.81615
R00987	0.257844	0.518861	1.35155	0.768857	0.591002	1.43444	0.369179	1.55479	5.42672	0.454317	0.406548	0.622867	0.279125	0.880083	2.57508	0.9627	0.554252	1.01846	0.984096	0.806478	0.56484	0.699651	0.385694	0.718418	0.427946	0.567887	1.50044	2.64658	0.453718	7.44673	0.58922	1.15946	8.72729	1.10251	5.71065	0.19786	3.09606	0.904269	0.640736	0.185033	0.71376	0.551924	0.513234	2.57926	11.8892	1.38969	1.23871	0.949682	0.875023
R00996	9.75105	12.9147	9.51101	7.7449	10.4879	23.1821	7.96343	29.5367	22.1359	7.45925	6.70769	6.77888	9.88376	15.8471	14.6579	10.7881	13.388	13.7232	6.90755	11.5239	8.63377	9.48769	7.0648	6.14661	7.42311	12.4092	24.6844	15.0958	8.5558	18.4296	9.46219	12.2488	30.5552	14.3282	16.7622	4.85731	13.5729	18.4735	16.3997	7.5585	5.38826	11.8126	8.58574	9.86621	43.7687	14.1218	6.8421	9.66424	10.6183
R00997	0.822479	0.30281	0.97687	0.295546	1.09182	0.136624	0.69916	0.777879	0.0704683	0.449123	0.275774	0.926165	0.327328	0.637926	0.13087	0.456793	0.717792	0.692	0.338877	0.253419	0.220439	0.651324	0.416789	0.245405	0.231922	0.46461	0.0595436	0.38678	0.269789	0.269172	1.92557	0.193696	0.895038	0.709301	0.395088	0.295716	1.06478	1.68705	0.549839	0.232536	0.207517	0.470962	0.246166	0.481359	0.138029	0.70395	0.409273	0.288141	0.872271
R01001	1.37087	1.94222	2.39573	0.923678	1.6564	7.14973	2.31831	7.59605	7.3458	1.59167	1.42606	0.640684	0.529053	1.24467	5.85947	1.32147	3.91493	3.30838	1.42315	1.18735	1.00375	1.66799	1.23256	1.10372	1.3241	2.72216	6.42311	1.39641	1.88375	1.31136	3.84804	3.12092	9.26631	2.7146	6.28688	1.11268	3.87791	2.96291	3.16499	0.818344	1.13838	2.75948	0.942092	2.65097	5.71262	3.27429	1.06753	2.27268	2.6274
R01004	0.215625	0.348198	0.141226	0.205062	0.336747	0.222201	0.120704	0.00521279	0.0844421	0.339546	0.266688	0.132789	0.00871376	0.243301	0.129755	0.105844	0.156679	0.178867	0.243585	0.110992	0.0799348	0.207115	0.175211	0.0544872	0.141518	0.263876	0.00995032	0.0381824	0.114706	0.0481137	0.257369	0.783511	0.136249	0.491505	0.104697	0.101961	0.0710871	0.189453	0.061823	0.0578689	0.185127	0.0714432	0.128144	0.229558	1.40289	0.206429	0.0520855	0.0352488	0.408911
R01005	0.122631	0.143503	0.150879	0.137059	0.128936	0.493022	0.0420872	1.04327	0.84838	0.0343633	0.0749497	0.598457	0.125695	0.054336	0.261224	0.124219	0.157698	0.345521	0.0526416	0.0552381	0.122336	0.120566	0.450523	0.12322	0.17482	0.204099	0	0.107149	0.70772	0.041687	0.882447	0.162234	0.0359169	0.368272	0.145481	0.121193	0.104231	0.105074	0.128694	0.0842029	0.108942	0.0585294	0.1179	0.0665094	0.260454	1.61262	0.0482289	0.934074	0.061813
R01007	1.20997	0.722459	2.05056	0.601006	1.21674	0.584969	0.497815	0.930741	2.48819	0.221379	0.527438	0.59173	0.310224	0.710859	2.21228	1.29468	0.957981	2.65432	0.916085	0.782326	0.508508	1.29771	0.983201	0.491048	0.76791	1.99295	0.38804	0.730126	1.11593	4.18068	2.50956	0.857992	1.77304	1.29526	8.05217	0.629022	1.20261	1.20556	0.580103	0.612244	0.932328	0.802153	0.712222	1.19573	0.446632	2.09032	1.04333	0.492765	0.458468
R01008	0	0.000683844	0.00111381	0	0.000849161	0	0.00957273	0.00173294	0	0.00181507	0	0.00103754	0	0	0	0.000433331	0	0.00056091	0	0	0.00066336	0.000715184	0	0.036904	0	0	0	0	0.00162199	0.00559216	0.00173586	0.00210091	0	0	0	0.0215964	0	0	0.280384	0.00297194	0.00189518	0	0.0256789	0.0215501	0	0	0	0	0.0138668
R01009	3.56953	4.57635	4.32022	3.5908	3.56503	10.7369	2.82308	7.50623	7.84805	2.62803	2.9192	2.33573	3.27178	3.54693	10.0598	3.27068	4.36161	5.14203	2.07484	5.13304	3.00335	3.61656	5.01844	2.0684	3.12631	4.19397	6.43761	5.85019	4.5316	2.49009	3.85123	2.96391	12.2807	5.15477	13.2858	3.45054	10.5283	8.7206	32.8234	2.8121	3.02145	5.15885	2.70498	3.71575	11.206	4.85998	5.89621	3.83536	3.19908
R01011	1.69139	1.78368	2.17513	3.58722	2.40227	3.75223	2.96984	1.56342	2.36823	1.4331	1.71502	1.50825	2.13342	2.77118	6.46368	2.18013	2.65779	3.46794	1.84697	2.96272	1.14809	3.75923	1.83428	1.80953	1.82701	1.94098	4.988	1.71704	1.55944	1.37234	1.96028	1.86759	1.79785	4.85301	4.55974	1.66905	3.43257	4.51423	3.09151	2.72485	1.93117	2.2724	1.59984	3.69912	4.60771	2.25868	1.89595	1.58143	1.70035
R01012	4.09264	3.61368	4.89006	4.87963	4.37222	9.0985	5.10768	12.0648	17.3992	2.96489	3.24731	2.41328	2.6143	4.6586	9.65427	3.40648	5.79495	5.66447	2.83566	5.01053	2.4289	4.88037	2.5372	2.58007	2.47862	5.0833	15.3276	2.01348	2.88694	13.7603	2.88753	3.17841	12.3813	6.15937	8.04295	2.34565	8.67981	6.60464	7.59656	3.67255	3.02797	4.28455	3.30647	9.87347	10.2992	4.12426	4.28026	5.11691	3.78998
R01013	0.437585	0.289321	0.807846	1.70964	0.360434	1.38181	1.37197	1.55699	2.27834	0.224647	0.198397	0.250746	0.0731149	0.711271	0.743863	0.382778	0.822106	1.2938	0.439831	0.300097	0.495096	0.988914	0.215226	0.147781	0.401054	0.434155	2.85884	0.240882	0.452568	0.318255	0.565072	0.922652	2.52382	1.32273	1.74762	0.192077	0.369948	0.580997	0.197456	0.463491	0.345728	0.491177	0.353211	0.413341	0.800528	0.755431	0.667882	1.18622	0.41773
R01015	9.32935	8.13193	11.2062	8.51512	14.507	21.8134	13.8826	30.8956	28.3403	8.80329	6.66721	7.66342	13.5914	15.6727	22.457	8.75406	8.72848	15.7562	7.51391	7.18299	8.21112	9.66558	10.4412	6.82733	8.27026	11.4383	26.1056	18.9187	7.62501	15.9134	12.6288	12.2733	10.7456	11.12	17.6806	6.05306	19.671	16.9218	15.1192	7.88765	8.52084	10.5129	8.32869	13.9595	26.5179	12.9248	13.3893	14.4169	8.97313
R01016	3.46112	4.06581	4.49944	3.25152	3.3231	5.28285	3.14995	10.9561	8.98887	3.19048	2.81541	3.04	1.41222	6.19087	5.54213	4.30991	5.29519	4.64542	3.6234	3.90973	2.47919	4.21769	3.16211	2.11324	4.03038	4.72626	9.08125	4.59332	3.53021	4.24619	6.41583	2.70838	10.422	7.10115	5.69492	2.26304	2.95605	6.47379	7.17276	3.83342	2.56317	3.33235	3.3332	4.18221	5.76091	6.30809	2.99062	5.11857	3.14682
R01018	0.193692	0.676829	0.443829	0.473597	0.53947	1.56495	0.947296	1.30074	0.938374	0.389074	0.597523	0.118475	1.12879	1.00082	0.838194	0.383288	0.421331	0.514988	0.26651	0.529668	0.215265	0.343403	0.32998	0.253119	0.307379	0.285126	6.8104	0.531592	0.451218	0.0821751	0.0849172	0.329058	4.69039	0.771905	2.28452	0.634789	0.525375	0.492722	0.0725013	2.42458	0.49506	0.546547	0.448182	0.517184	6.05488	0.393692	0.30436	0.287287	0.157896
R01021	0.967278	0.89326	1.4142	1.21571	0.877327	2.88587	1.46306	1.71037	4.88961	1.27937	0.906227	0.750881	0.438042	1.07271	0.849971	2.21231	3.31684	1.27032	0.921667	1.25714	1.03029	2.28951	0.710161	0.644479	1.17726	2.96261	16.2925	1.659	1.88442	0.752966	1.46757	0.618273	6.02106	4.28804	2.53077	1.03409	1.31492	1.90084	1.21337	2.74702	0.890277	2.19552	1.75162	2.64726	4.35175	1.71283	1.86864	1.00056	1.26286
R01022	0	0	0	0	0	0	0	0	0	0	0	0.00922076	0.00682952	0	0	0	0	0	0.0333306	0.00532835	0.0121598	0	0.00519096	0.0166434	0	0	0	0	0	0.00198555	0.0144608	0.00350152	0	0.0350075	0.0130919	0	0	0	0	0.032188	0	0	0	0.00196341	0	0.0116825	0	0	0.0083364
R01023	0.367188	0.867649	0.944755	0.246808	0.417397	0.58917	0.784658	1.58456	1.22135	0.65008	0.522392	0.371023	0.121272	0.937261	2.14302	1.78062	1.66513	1.10526	1.61609	0.224055	1.19818	0.321775	0.616995	0.316313	0.416313	1.62438	0.210042	0.172788	0.385333	0.284596	1.49231	1.50964	2.36509	0.669711	3.91568	0.187919	0.512355	1.34845	0.158231	0.475984	1.15002	2.20685	1.65548	1.32518	0.936757	1.63903	0.333671	3.04189	0.773301
R01025	1.67354	4.55245	1.89638	1.42613	2.46218	6.31097	3.18886	12.1847	8.56914	1.2674	1.40286	1.47624	1.58522	3.81273	4.45777	2.91232	2.42423	3.67842	1.34825	0.984326	1.97504	3.061	3.17295	1.0098	1.41911	2.14827	17.0422	2.32563	2.27074	7.2574	2.07582	3.30718	13.934	3.55296	5.62525	1.59283	6.63989	3.12973	1.94996	2.56042	1.51892	1.80252	2.25083	4.95544	11.3397	2.89859	1.26815	1.93598	18.499
R01026	0.243927	0.553439	0.783636	0.152258	0.416602	1.5722	1.29557	2.6634	1.05196	0.438877	0.536935	0.217444	0.329292	0.678274	0.499592	0.37669	1.48012	0.942754	0.358317	0.429055	0.24899	0.6085	0.230447	0.209364	0.275072	0.532641	0.174967	0.368963	0.658588	0.106395	0.606711	0.348599	7.37641	0.864124	0.0498454	0.249777	1.50583	1.40837	1.08952	0.378982	0.39052	0.733252	0.264026	0.957671	3.6157	1.22367	0.358414	0.224039	0.682722
R01028	0.861005	6.52647	2.2224	1.03917	3.55233	1.25828	2.01546	11.2756	2.01248	1.73669	1.64628	1.50641	1.91498	2.27946	4.50165	1.47137	2.16947	2.71683	1.68372	1.59289	1.93727	3.04815	1.13036	1.09643	1.93805	1.89223	1.54818	3.13623	1.67489	0.765129	4.96008	1.10024	1.65121	3.59622	1.47358	1.27534	1.18948	2.26477	2.70725	3.48567	1.01963	1.54017	1.48451	1.77215	2.76533	2.63973	0.883856	2.34997	23.7148
R01029	0.645712	0.353487	0.411534	0.279762	0.284181	0.835317	0.895603	2.49778	5.01633	0.464218	0.976188	0.735647	0.234961	1.13078	0.992821	0.417493	1.19193	0.599903	0.389201	0.387105	0.393196	1.04987	0.520885	0.736603	0.243568	0.502361	2.30196	0.54614	1.0775	15.9505	0.349013	1.08778	0.641419	1.59434	0.396469	0.167407	1.97622	0.317187	0.246539	0.509256	0.733629	0.301503	0.351971	4.19853	0.601676	0.160784	0.464611	0.552488	0.463835
R01030	1.03743	0.749454	2.08484	1.60897	1.34406	2.81793	1.28032	2.3	0.253263	0.681592	0.788942	1.78761	0.503038	2.08709	0.580773	1.76496	2.25126	1.51653	1.05722	0.263521	0.625425	0.930575	1.41521	1.00873	1.49068	1.189	3.22668	0.518542	0.550709	0.861855	1.19247	0.850627	0.775524	2.59577	1.39304	0.681743	2.29741	2.33627	0.374638	1.40732	0.636572	0.81148	1.66884	0.660152	3.27135	3.1388	3.81915	0.343294	0.429966
R01034	4.14545	4.23032	5.35267	4.66384	6.48159	10.2092	5.46863	8.86072	14.4864	2.72012	3.04074	3.66385	3.32189	6.4104	5.13769	5.10214	8.10603	6.2503	3.09748	3.84662	3.46973	4.38783	3.6695	3.54257	3.23563	6.13708	6.48032	5.08622	3.32163	3.94294	5.98935	6.68279	6.49255	6.97422	7.4444	3.19532	7.346	10.2593	5.76935	2.5334	2.60463	3.65693	4.65099	6.78903	12.2321	7.12067	6.03234	8.50769	5.68454
R01039	0.0963619	0.0832249	0.125788	0.133965	0.0532369	0.209781	0.0186203	0.0362939	0.00280738	0.0795643	0.595257	0.0726058	0.0692737	0.115796	0.14204	0.0262025	0.0697549	0.16555	0.0297491	0.032441	0.0841611	0.101464	0.109754	0.13551	0.061411	0.023775	0.0201268	0.0206015	0.0400164	0.0887744	0.0580883	0.0810094	0.415691	0.199489	0.0180346	0.0461186	0.0866439	0.0775028	0.0675982	0.156788	0.0453112	0.0698569	0.0580859	0.0415067	0.0475664	0.0435309	0.050519	0.254263	0.0379384
R01041	0.0566607	0.0806274	0.0553131	0.117447	0.0708296	0	0.0167386	0.790401	0.0197936	0.208416	0.0190308	0.0362639	0.118132	0.0963916	0.0573407	0.0948854	0.297106	0.0649842	0.0405904	0.0123081	0.0332322	0.086641	0.012005	0.021745	0.0184276	0.0384919	0	0.00450732	0.0260907	0.00479602	0.0074474	0.190415	0	0.00281416	0.0205946	0.00359235	0.00634041	0.944627	0.156408	0.0200067	0.0247647	0.0109643	0.0450161	0.1995	0	0.0279637	0.0221327	0.0729595	0.0623565
R01047	0.449239	0.194879	0.627763	0.543674	0.747761	1.77144	1.73343	3.98887	0.704746	0.223318	0.179075	0.206739	0.106515	0.650509	0.97713	0.605048	1.62534	0.471183	0.276055	0.338712	0.269506	0.691306	0.45098	0.429706	0.280372	0.353807	2.19963	2.38388	0.670436	0.583599	0.761567	0.869598	14.0196	1.10586	1.10333	0.638497	1.61099	0.728801	1.52694	0.576616	0.424393	0.957374	0.481382	1.59008	4.75548	0.908988	1.04552	0.567714	0.158174
R01049	9.8526	17.2599	16.5135	14.4713	11.41	26.4274	11.0575	32.7221	38.723	8.85004	8.06287	8.03838	10.2331	15.7233	21.5971	10.8362	16.3144	18.8538	10.4325	9.20074	9.3634	12.0763	9.10113	7.82	9.93854	18.0723	35.3635	15.0639	15.3314	19.1927	14.9617	13.345	24.3572	21.1661	39.7273	7.38203	19.4686	20.5996	15.3114	12.5986	9.97454	13.7261	14.5806	17.6015	42.9237	21.0494	12.2411	15.877	12.4449
R01051	4.48254	12.2916	5.25712	5.71353	6.96043	13.3483	7.00533	14.4756	19.6358	7.42662	4.34051	4.42729	5.85189	9.39384	12.8995	6.10239	11.0208	11.7378	5.51689	5.19489	5.28462	6.98283	4.27848	3.81858	5.54982	9.39698	15.8165	10.4212	4.38832	7.7409	8.76563	5.71812	15.7214	10.545	9.35328	3.64537	7.04904	8.64434	4.41845	7.23188	4.76471	9.52053	6.84752	9.87398	9.90257	7.52971	5.33027	6.04885	8.36056
R01054	9.08073	11.4264	8.8923	4.13183	8.32469	17.9434	10.1661	22.7338	23.0182	6.51697	5.92426	6.39581	4.50177	9.6147	15.3689	9.38699	11.4424	16.5594	7.24618	6.8548	7.1099	10.7535	7.57505	4.88481	5.99724	11.7195	19.7333	10.4855	10.5613	24.3072	9.51761	10.0214	20.7616	16.1535	17.4663	5.56934	11.7533	13.6292	8.542	5.95182	8.31088	12.4909	7.71444	18.7169	18.2069	15.0282	9.07657	10.521	7.41915
R01055	0.894066	2.24744	0.801696	1.28251	1.68321	1.54153	2.06041	3.37365	4.43242	0.857355	1.25458	1.23048	1.60717	0.638136	1.41731	0.694322	2.89693	1.93579	0.910616	1.43379	0.796358	0.618201	1.27159	1.01868	1.41852	1.24083	3.99422	2.39071	0.551054	7.8718	1.24942	0.894961	5.74801	0.979755	0.65221	0.933314	2.23307	1.42521	0.926195	1.4955	0.689586	1.10218	1.5208	3.59629	3.76179	1.22482	0.968071	0.8818	1.59694
R01056	10.2782	9.01058	13.2854	11.558	13.1637	18.6644	8.99785	20.1581	11.6135	7.54515	6.19641	9.05844	7.52112	14.7081	14.483	8.90992	9.77762	16.0699	7.12782	6.99489	7.43436	9.84294	8.11352	6.14546	7.63891	11.8502	18.1146	14.4581	8.94616	7.54693	12.7527	9.40663	23.3899	15.1071	26.4136	5.53684	12.1496	21.1905	7.63445	7.27678	6.62413	12.2939	8.86797	11.2108	29.4009	14.4241	12.9796	11.4631	9.00813
R01057	4.99336	6.49521	5.31705	3.68842	7.96791	14.0919	10.5992	15.3532	19.5899	3.5839	3.56598	4.10218	3.91452	4.01882	11.9295	5.10882	9.98813	9.55738	6.79512	4.46411	4.32547	6.52957	6.11819	2.48276	3.49053	4.89569	15.6902	10.2791	5.87649	16.2497	7.05243	5.07991	7.3352	7.98886	16.4724	2.77034	7.68033	9.91347	8.68891	3.17038	3.94004	5.5415	5.33643	13.6429	152.349	8.25771	2.9653	6.76035	4.30341
R01058	0.601577	1.27492	1.71449	2.28055	0.671891	2.41178	1.01149	3.425	0.929179	0.687793	0.402265	0.19855	0.167439	1.17154	1.55995	0.855975	2.78061	1.02348	0.477308	0.686093	0.772182	1.22728	0.882603	0.322032	0.490207	0.897038	1.63963	0.561314	1.09488	0.595916	1.82888	0.488401	2.39194	1.15942	1.6214	0.316614	1.75245	0.167326	0.301384	0.530809	0.588515	0.687541	0.70716	1.40564	1.46503	1.37097	0.426171	1.38182	0.820663
R01059	1.69139	1.78368	2.17513	3.58722	2.40227	3.75223	2.96984	1.56342	2.36823	1.4331	1.71502	1.50825	2.13342	2.77118	6.46368	2.18013	2.65779	3.46794	1.84697	2.96272	1.14809	3.75923	1.83428	1.80953	1.82701	1.94098	4.988	1.71704	1.55944	1.37234	1.96028	1.86759	1.79785	4.85301	4.55974	1.66905	3.43257	4.51423	3.09151	2.72485	1.93117	2.2724	1.59984	3.69912	4.60771	2.25868	1.89595	1.58143	1.70035
R01061	11.3094	12.1473	15.9614	15.0542	11.8627	30.2309	20.846	38.1833	26.9278	10.0745	9.91956	8.28085	14.505	16.858	16.5657	10.6333	22.2016	20.0396	9.18395	10.7887	10.1895	15.0327	11.1509	8.21691	8.9567	15.0186	54.5915	12.6942	12.533	19.5448	14.7472	12.5016	48.028	21.3132	37.4059	8.28666	23.0996	18.9455	31.7922	10.6783	8.91337	14.4567	9.65166	18.295	45.5885	18.887	14.9169	16.3269	12.454
R01063	0.654316	1.12781	1.74646	0.33256	0.790384	1.74173	1.0756	4.27999	0.871754	0.962248	0.926894	0.616101	0.35577	0.696055	1.27548	0.990524	1.18095	2.16177	0.973921	0.324417	0.722869	1.47637	0.559402	0.341545	0.360552	1.62303	1.552	0.868366	0.577405	0.310025	2.23759	0.904816	0.646238	2.02569	2.56456	0.299604	1.09222	4.24857	0.858319	0.238882	0.395415	0.86987	0.351829	1.11991	1.87066	1.19565	1.83742	1.12767	0.728222
R01064	0.348084	0.154797	0.227145	0.215786	0.100085	0.338109	0.296645	0.14804	0.121585	0.260743	0.0928787	0.146238	0.0696836	0.0395408	0.237973	0.662597	0.394058	0.555482	0.140055	0.33308	0.203277	0.303843	0.214417	0.101732	0.663755	0.0574476	0	0.0391263	0.213008	0.181971	0.668349	0.0569449	0.245612	0.394859	1.8184	0.208732	0.633262	0.276105	0.210433	0.040996	0.0388003	0.458902	0.703779	0.377601	0.832113	0.619868	0.0701855	0.410276	0.147127
R01066	5.87866	10.4828	8.21213	7.35417	7.8766	12.6258	7.6066	19.5793	16.2038	5.6277	3.91776	4.85595	6.33587	10.2055	10.0333	7.88989	9.45159	10.2764	4.11674	5.49739	5.71016	6.17378	8.03513	4.10436	6.57363	7.20474	13.8806	16.2624	7.55121	11.5963	9.53634	7.4	19.2811	9.50288	17.805	5.83227	15.9742	12.5613	19.2606	6.99779	5.20918	7.11344	7.96354	10.5563	15.2322	7.59652	7.05512	7.48467	7.3047
R01068	17.0434	18.2904	18.7862	19.3174	20.4086	34.9554	25.0918	45.8761	36.3645	15.1084	14.8764	12.9832	14.2331	25.8685	37.1914	16.8018	27.8787	25.1594	14.723	11.3338	12.3523	21.1255	14.7448	10.5374	13.4809	22.3555	56.4604	14.9871	16.2327	40.791	22.5196	21.5329	60.476	29.2902	43.5671	10.2275	27.368	30.88	27.2623	20.1335	12.4946	14.4438	16.5033	44.6554	48.5651	21.8855	15.5177	22.1075	15.9722
R01069	1.79662	1.81412	1.71807	0.750911	1.93615	4.51391	3.07144	2.79062	0.691324	1.46317	1.72267	1.10055	2.83716	1.10752	3.52424	1.36388	4.37871	3.03141	1.31017	1.56719	0.866567	1.70233	1.55247	1.55595	1.54953	3.04392	3.31676	0.962406	2.01539	0.841539	2.17128	1.94941	2.65313	2.37982	7.09934	1.43664	3.99285	3.97593	5.11467	1.02462	1.36154	1.61342	0.86744	2.06393	5.0159	1.68695	0.723516	2.9072	1.36333
R01071	5.84533	5.69446	6.16422	5.61502	8.89388	11.882	7.53731	16.4549	7.99602	4.18121	4.39574	3.95396	3.97371	7.29166	10.6608	4.67201	8.48971	11.6193	4.08259	4.68654	3.19604	5.30182	4.17306	3.02699	3.50036	6.48902	19.9778	14.8873	4.69497	4.74197	5.49184	6.07988	21.8398	9.80584	19.3541	3.41099	9.01986	12.7055	11.6522	4.20533	3.98282	5.50299	3.3769	11.0113	16.6909	7.63863	4.58334	7.64807	6.89383
R01072	16.1706	17.7042	23.3013	18.3789	19.3126	29.5277	28.1204	50.219	33.1154	14.0082	12.0058	11.9408	10.4101	25.0861	39.3304	20.2828	26.5577	31.0421	14.7372	14.7464	12.995	27.8237	12.6581	11.0407	14.131	22.7334	61.2673	31.9791	18.9428	33.0922	27.1993	19.4372	83.3428	35.9224	43.7288	9.5834	34.4133	39.507	20.8773	15.1667	12.5367	18.9829	21.544	34.8636	65.4338	26.6682	15.4031	25.4388	17.6257
R01073	4.65605	4.13685	7.54573	8.59721	5.17721	11.276	5.65776	11.9524	14.6609	6.00399	3.59124	3.91027	6.67727	3.92855	9.42915	4.97056	5.93103	8.38066	5.03566	5.53175	5.20687	5.42636	6.20224	3.92034	3.91726	5.90305	9.89808	5.24147	5.18772	4.69859	6.48067	7.61323	10.2098	7.42384	22.3702	3.92406	9.62757	9.21168	12.1305	4.53833	3.61158	4.62171	4.84744	6.47137	11.4927	9.38218	5.06021	10.6227	3.97938
R01076	0.0926339	0.221268	0.222103	0.203124	0.176954	0.016333	0.067764	0.140633	0.0189261	0.564807	0.228403	0.0763656	0.0820601	0.0550088	0.88605	0.22652	0.0352128	0.196183	0.213427	0.0753839	0.141306	0.774971	0.148407	0.234258	0.681106	0.183457	0	0.146382	0.102518	0.0887936	0.074817	0.0831838	0.0384404	0.169756	1.81491	0.0887349	0.69224	0.429038	0.011088	0.542313	0.0336904	0.0252415	0.0844763	0.0479186	0.0914233	0.162108	0.0801383	0.063148	0.027788
R01078	9.51089	8.14906	10.2269	6.72691	9.04943	19.7763	12.7163	37.0073	21.5498	6.53876	6.83906	8.155	11.3338	13.3024	16.3369	7.83843	11.1015	12.62	6.37507	6.85284	5.88468	9.75334	6.9935	6.17069	7.37285	8.60292	39.5465	16.0907	8.27739	22.8707	10.5677	11.2576	43.1197	15.8247	26.6571	7.01091	14.6694	14.5833	15.3526	9.26485	6.72432	8.28471	5.97697	16.9942	37.0415	14.189	7.41699	13.6134	9.93732
R01080	0.140981	0.066752	0.213204	0.09706	0.25859	0.0305276	0.0446144	0.233653	0.0545073	0.0576313	0.249699	0.0657168	0.991266	0.048936	0.00364652	0.277373	0.130908	0.133497	0.0376811	0.59364	0.277199	0.254813	0.0928242	0.203308	0.128438	0.232358	0	0	0.0373779	0.0679788	0.303013	0.113387	0.39205	0.159199	0.00245868	0.15154	0.0531268	0.151901	0.00899988	0.0639326	0.167958	0.0596953	0.144378	0.0633793	0.00515677	0.182474	0.345461	0.143375	0.121411
R01082	11.885	16.2002	15.9753	15.6648	14.2539	32.4439	22.8633	39.4511	50.6734	12.8821	9.40193	11.5963	11.8326	18.5609	22.0774	19.3257	23.1033	23.5232	14.5538	11.988	10.6454	16.0505	13.1503	8.64235	10.0342	19.546	30.8088	25.0493	13.9121	34.2231	16.9719	13.6291	73.4711	22.9197	33.0344	12.6783	24.2599	27.1547	36.1743	15.5626	12.4712	17.2108	15.2563	30.8129	26.4864	23.3474	15.1479	20.3561	14.1576
R01083	13.1821	12.2376	15.0101	22.838	14.5259	24.5744	13.8687	37.8435	38.2681	10.5917	9.88661	8.91794	9.01713	15.408	17.8783	15.0777	20.3652	15.5235	8.90619	8.97019	10.024	14.6022	12.3177	7.15809	9.45154	16.5471	19.3377	22.7575	13.5138	24.3273	13.4333	13.3078	23.9932	16.1581	35.1428	7.8272	23.8808	27.1516	16.4879	9.15913	9.11206	15.8803	11.8641	24.1076	35.993	16.9706	11.8072	17.8439	10.3252
R01085	0.171607	0.302546	0.470303	0.379706	0.355668	0.611387	0.179519	0.370374	0.157686	0.251984	0.32908	0.239835	1.10362	0.290798	0.332791	0.281176	0.0805472	0.0705299	0.495619	0.132364	0.130323	0.499475	0.264643	0.325742	0.428301	0.855034	2.48604	1.55554	0.182129	0.393955	0.501069	0.512606	0.0208709	0.276944	0.258669	0.253502	0.338652	0.223809	0.109585	0.257744	0.216657	0.196083	0.0486884	0.587231	0.116003	0.197432	0.205152	0.138551	0.287623
R01086	7.85754	9.58331	9.4582	7.76588	16.8483	18.0556	17.8893	40.7043	41.1587	7.67261	8.49903	10.5826	9.96082	13.627	16.4603	9.74046	16.4033	16.4461	6.87984	7.8093	8.27453	10.614	7.70146	8.58848	8.33006	12.3122	41.6422	16.7294	14.6652	24.6523	15.3135	9.80827	46.4104	20.2322	15.1934	6.6009	20.5801	17.4941	10.5128	7.92517	8.78097	12.3668	12.121	26.3953	25.0669	16.1995	10.9072	10.0172	13.6599
R01087	0.278828	0.253634	0.313687	0.348037	0.736305	0.341703	0.474042	1.03297	0.443092	0.263032	0.145588	0.132694	0.969429	0.816721	0.837421	0.233789	0.531088	0.502711	0.216482	0.0971231	0.168702	0.265673	0.152156	0.165506	0.234416	0.451929	0.931712	0.141072	0.170053	0.185031	0.726654	0.104001	0.454321	0.948895	0.914161	0.178015	1.06059	0.716539	0.439712	0.132904	0.167596	0.225198	0.284142	0.621965	0.388448	0.820717	0.461522	0.576599	0.472518
R01088	0.962803	1.21949	0.321579	0.116808	0.890174	0.821896	0.729005	2.20611	0.209812	0.906619	0.466173	0.236281	0.826815	0.33356	0.901704	0.641406	0.588005	0.293365	0.526545	0.198149	0.561379	0.518514	0.417126	0.210373	0.778574	0.834918	0.0661696	1.72215	0.454673	0.273134	0.762015	0.190681	1.22539	0.644877	1.7053	0.377472	0.612624	0.285212	0.147038	0.286774	0.23354	0.32914	0.803826	0.275655	0.107234	1.44741	0.29866	0.796667	0.672334
R01090	7.47478	9.5102	9.7688	8.45004	10.9998	12.853	11.8209	28.9781	23.3041	8.11573	6.60829	7.83314	6.54565	13.3031	13.2743	10.4523	12.0748	16.0482	8.23812	7.1773	8.22219	12.5803	8.93737	5.26	6.62664	13.5712	25.4108	14.3903	11.5261	27.5109	16.5222	7.83651	29.1581	14.5813	22.9374	6.16679	13.3432	12.4816	9.35799	8.20904	7.94532	12.1675	10.2198	20.6909	20.5398	11.5703	6.75582	9.39672	21.5723
R01092	8.02813	9.67715	11.4191	11.5169	9.28646	21.2969	12.7028	25.4698	35.7586	7.22065	6.2343	7.85635	9.14288	16.3867	11.8069	9.26335	14.1625	16.8846	6.27726	6.77877	5.7167	7.57667	8.80568	5.67828	6.27863	11.7121	14.9414	21.5464	7.19847	18.0307	12.7852	8.76183	22.1759	14.1883	9.80162	5.05353	14.9685	10.446	12.579	8.5418	6.15036	7.74215	7.56943	15.2246	29.5876	15.3768	10.9283	10.906	10.039
R01094	0.0675889	0.129098	0.00160484	0.0601482	0.13792	0.0014407	0	0.157362	0	0.00629418	0.0422683	0.0773919	0.0127268	0.0071747	0.23242	0.0269154	0.00361723	0.296495	0.0148261	0.00549607	0.0615426	0.0834285	0.0746433	0.00551201	0.0477067	0.035792	0	0.0126488	0.00595469	0.0347424	0.00187585	0.00302712	0.0111564	0.997619	0.31845	0.028797	0.202661	0.23126	0	0.0194734	0.0701829	0.0354031	0.0957777	0.293933	0	0.0213465	0.0265995	0.00534182	0.093297
R01096	0	0	0	0.00107444	0	0	0	0	0	0	0.015797	0.00615833	0.0114707	0	0	0	0	0	0.00169395	0.00101922	0.0142301	0	0.0467638	0.00551201	0	0	0	0	0	0	0	0	0	0.0031383	0	0.0237074	0	0	0	0.0109411	0.000804943	0	0.00213427	0	0	0	0	0	0.00107347
R01099	0.569664	0.773042	0.185647	0.390008	0.652464	1.43879	0.94979	0.566685	0.892872	0.77655	0.661341	0.258906	0.566632	0.253697	1.32855	0.45541	1.65467	1.16651	0.410679	0.104587	0.263231	1.17358	0.614905	0.263575	0.470742	2.38537	0.302535	0.391134	1.16963	0.309085	1.34007	0.75381	1.85544	1.36155	0.797222	0.228789	0.939872	0.633892	0.114739	0.341719	0.558773	0.591563	0.297693	1.17804	0.720124	1.3266	0.225618	0.758802	0.623056
R01100	3.92449	3.23019	6.04595	4.18525	5.76258	12.6315	80.9378	11.3074	11.3012	3.16006	2.10234	4.78323	2.78857	5.91584	7.68608	3.36016	5.77558	7.80735	2.68299	2.09795	3.06946	4.16602	2.43915	2.83571	3.09056	4.57275	16.2546	2.84799	5.08644	2.65268	5.62251	5.03342	15.0916	8.55107	11.2639	1.95256	6.85652	6.14345	3.65872	4.98988	2.81942	3.36571	5.31911	4.34403	19.1172	8.50721	3.24616	3.48448	6.2689
R01108	0.0428759	0.381563	0.0729365	0.0669621	0.0675699	0.494342	0.124599	0	0.0610999	0.161307	0.0131308	0.0882192	0.0303064	0.0665489	0.226057	0.197732	0.141089	0.129959	0.12482	0.000309638	0.0820961	0.104844	0.115799	0.0160297	0.0613512	0.057021	0	0.0168729	0.118039	0.0612069	0.186815	0.0425548	0.188692	0.128	0.0842036	0.102274	0.021632	0.0790596	0	0.0215765	0.0299306	0.0808403	0.060647	0.250217	0	0.343601	0.0421893	0.0953352	0.0779083
R01115	0.136119	0.229413	0.437319	0.322835	0.0834848	0.00401879	0.188709	0.0398296	0.467476	0.136832	0.0976197	0.437325	0.17212	0.548221	0.867882	0.0505389	0.00573153	0.177447	0.400763	0.257432	0.0607295	0.474738	0.150508	0.332101	0.250427	0.801944	0	0.0318934	0.4261	1.32575	1.87087	0.110411	0.153591	0.902292	0.940307	0.191035	0.0391779	1.08172	0.0530346	0.367951	0.575315	0.808327	0.302741	0.162736	0.120442	0.746814	0.309034	0.272978	0.337274
R01121	0.692482	0.941797	1.37478	0.922584	0.830301	4.04017	0.454656	1.93987	6.09147	0.801966	0.597986	0.386296	0.452309	1.97932	1.85603	0.859351	1.40416	1.68657	0.472242	0.700775	0.760879	0.6008	0.403382	0.532597	0.434369	2.92893	1.92591	1.74641	0.977392	0.285028	0.659249	1.30921	1.64474	2.298	5.49825	0.466689	2.35795	3.02347	0.423655	0.42313	0.680513	1.0148	0.711768	1.72855	2.85221	2.07459	0.544158	1.43751	1.0767
R01122	10.6334	15.8905	12.7963	10.7753	14.6393	26.2576	18.2646	32.73	36.1995	9.45148	7.41986	8.88727	8.58262	19.1272	21.4173	12.7661	18.232	22.5765	10.8818	9.35495	10.1878	12.9996	8.58832	6.88807	9.0445	16.1347	36.3292	22.0148	13.6158	28.2186	16.5259	13.8627	36.2592	17.8483	30.7538	8.62039	16.9051	24.3001	31.5907	13.8377	9.76528	17.5903	11.5203	23.6858	27.853	20.0477	9.13071	15.8958	30.4879
R01123	2.4949	1.25971	1.75222	2.42954	2.14395	3.90122	3.27461	3.87968	5.19081	1.35394	1.7975	1.07193	0.82386	2.55674	3.13859	1.05599	5.48087	2.66813	1.36277	1.64294	1.95588	2.23956	1.6333	0.936224	1.7213	1.82412	7.59128	2.57512	1.55406	1.50559	2.48127	2.54667	10.3214	3.51427	3.40606	1.0626	2.39689	2.25154	3.23533	1.16275	1.34434	1.83326	0.731322	4.09866	1.2996	1.9423	1.40976	1.85182	1.50149
R01126	0.0544197	0.164928	0.0720322	0.125016	0.104187	0.739215	0.201137	2.37056	0.0313228	0.158877	0.0607315	0.25749	0.618168	0.0532257	0.0779214	0.0216875	0.0124905	0.383871	0.137485	0.112134	0.219042	0.560098	0.120457	0.0752886	0.105513	0.16632	0	0	0.421656	0.256913	0.372587	0.255594	0.192942	0.122703	0.0165518	0.223271	0.100875	0.115955	0.136003	0.1072	0.0084468	0.415574	0.319639	1.74863	0.00240812	0.934077	0.0365335	0.00251647	0.265664
R01127	8.47757	10.4606	9.74434	9.03498	12.4878	20.0073	12.534	30.4473	33.0802	8.81641	6.62693	6.92957	10.6783	14.3387	10.8379	8.72057	9.37437	20.1052	7.42992	9.96596	7.14019	13.2314	7.80213	7.63218	7.83683	10.4971	29.9442	17.9372	10.0411	31.2137	11.0556	11.0915	29.8448	17.8922	16.7782	6.25035	18.268	14.8063	13.1571	9.37453	8.72417	8.44763	7.44111	16.8709	21.8961	14.1793	7.9958	12.7014	8.43308
R01130	10.6656	12.0303	12.2284	12.8353	14.6409	20.3586	14.1769	40.4746	25.7661	8.75264	9.93667	8.82153	10.8205	16.1484	22.0522	12.7986	20.9175	18.8282	10.6904	10.7925	9.23856	12.8025	11.6242	8.45985	8.72237	16.9495	29.4812	18.0572	13.8979	15.4298	20.931	13.2137	23.1925	18.4224	44.0307	8.83511	22.8886	20.8128	17.6756	10.2179	9.26247	12.543	11.835	22.2829	29.2296	23.2462	10.8557	21.1016	12.7981
R01131	1.06002	0.435399	0.46756	0.227421	0.997579	0.0434333	2.28416	1.16017	0.0642385	0.269549	0.197052	0.168322	0.193792	0.362697	1.265	0.443528	0.503611	0.669853	0.382075	0.107928	0.128874	0.705061	0.147146	0.13375	0.190788	0.598461	0.687861	2.94748	0.356559	0.297958	0.755632	0.431461	0.074528	0.79237	0.7126	0.568285	0.360839	0.575277	0.264737	0.19749	0.28467	0.380859	0.196115	0.196958	0.167595	0.992185	0.496552	0.66383	0.41383
R01132	6.38001	14.0123	7.53717	7.5792	9.28427	13.2589	6.91228	15.0513	8.72899	6.75055	5.13242	3.43817	5.95224	7.29358	14.5438	6.83035	8.86581	12.3078	5.68203	4.56965	4.81356	7.25132	5.61302	4.62754	6.12151	6.48715	5.62727	18.4616	6.98609	5.42666	11.007	7.49027	11.6099	10.2782	18.8869	3.94814	8.61698	19.3775	7.06437	5.94414	4.53844	7.21672	5.6972	12.5077	8.61308	8.86949	5.67009	13.7867	6.90733
R01134	1.77302	2.38118	2.86335	1.36282	2.194	3.11262	6.55577	3.20441	1.7214	0.911672	1.30916	0.94903	0.636369	2.0847	3.32827	1.72196	3.57485	3.88858	1.81945	1.382	1.3055	3.851	1.29222	1.11736	1.36196	1.30236	7.09876	3.07584	2.24004	2.11373	3.68787	1.78202	4.96947	3.08503	11.1197	1.08383	3.34111	1.73456	2.0136	1.87867	1.19136	2.45366	0.82592	2.71585	3.04889	2.12147	3.1554	2.15462	0.793371
R01135	15.4876	14.8275	15.0585	12.572	16.2371	28.6108	16.6001	34.4732	22.8982	13.0625	9.10205	9.77797	13.446	19.7815	28.2841	17.6156	18.7507	22.8112	12.405	10.7208	11.5605	17.5597	13.0236	9.03232	10.6926	17.7301	27.5497	16.2806	14.1997	28.1383	19.1125	14.5669	30.464	24.9655	36.5593	8.76835	27.898	20.4028	22.9259	12.7547	12.237	15.3219	12.0576	23.22	30.4328	23.1183	15.4089	17.7084	12.5269
R01142	0	0	0	0	0	0	0	0.0594649	0	0	0	0	0.00445605	0	0	0.00524889	0	0	0	0.00386402	0	0	0.00125628	0	0	0	0	0	0	0	0	0	0	0	0	0	0	0	0	0	0	0	0	0	0	0	0	0.00227118	0
R01143	0	0	0	0	0	0	0	0.0594649	0	0	0	0	0.00445605	0	0	0.00524889	0	0	0	0.00386402	0	0	0.00125628	0	0	0	0	0	0	0	0	0	0	0	0	0	0	0	0	0	0	0	0	0	0	0	0	0.00227118	0
R01148	1.03818	0.767345	0.747497	0.457052	1.08517	2.30183	1.03138	1.87045	1.42783	0.77087	0.499684	0.496789	1.2861	0.825528	3.43314	0.805471	0.863008	2.02327	0.89864	0.453858	0.424256	1.11822	0.780322	0.41841	0.711744	1.07359	1.53719	2.57981	0.64864	0.467315	1.24976	0.831047	0.331904	1.49749	0.741407	0.563862	3.12894	1.71028	3.49847	1.73624	0.590553	0.647837	0.620103	2.2268	1.12365	1.54719	0.702195	0.33698	0.416562
R01150	13.3718	14.9533	14.3128	12.8473	16.5566	27.1634	18.67	29.7944	43.9244	9.66146	10.3044	9.74921	14.3332	17.3685	24.717	13.8838	20.0209	21.4167	10.8738	12.3008	10.0394	16.0808	12.7117	8.32159	11.4388	16.301	58.4999	11.2037	12.5137	30.9949	15.303	14.1478	39.8786	24.1764	35.1605	7.98066	33.2812	18.4934	22.0444	13.0154	9.64546	12.4893	12.7887	21.1935	33.4824	19.6068	13.0289	15.9103	14.9238
R01151	0	0.00566377	0.00246116	0.00470578	0	0.00524718	0	0.00483545	0	0.00240643	0.0724743	0.00666595	0.00407259	0.00873076	0	0.00241826	0	0	0.00110242	0.0556316	0.00439208	0.00118236	0.0226985	0.00379742	0.0198539	0.0114923	0.133018	0	0	0	0	0	0	0	0	0.00434363	0.00860306	0.00342145	0.0182905	0.00491928	0.00523213	0	0.00138897	0	0.669128	0	0	0	0.00697757
R01152	2.25134	2.05039	2.99638	2.18789	2.27948	4.78489	2.4735	3.99685	4.98693	2.2094	1.83021	1.6896	2.37134	2.55914	5.73936	2.76978	4.62373	4.74365	1.7008	1.55638	1.62816	2.65855	3.96031	1.89087	2.41228	2.3464	3.32535	5.10474	1.91041	1.52727	1.62685	3.88159	5.33805	2.66698	4.80301	1.15918	3.78273	6.93051	4.45444	2.30352	1.69587	1.92788	2.64524	2.17358	3.04409	2.30312	1.80812	1.45864	1.76702
R01153	0.103707	0.249371	0.0466602	0.092327	0.358168	0	0.125288	0	0.0390982	0.144473	0.131207	0.0362248	0.007808	0.14002	0.838212	0.198864	0.0571455	0.409085	0.117458	0.00456716	0.0145244	0.255355	0.036191	0.0167547	0.0484028	0.360886	0	0.0473622	0.209203	0.0634226	0.161967	0.0760113	0	0.708859	0.436923	0.0524674	0.0293565	0.322373	0	0.0240511	0.107063	0.0346003	0.0328	0.0783847	0	0.333861	0.0720477	0.0182331	0.0256682
R01155	0.372984	0.63169	0.542329	0.232283	0.395675	3.53416	0.30845	1.59566	0.111317	0.626121	1.11772	0.180404	0.205706	0.157953	1.39743	0.261829	0.227062	0.431186	0.298442	0.244433	0.307414	0.29709	0.275226	0.38024	0.206991	0.307362	2.26001	1.11587	0.461989	0.113714	0.223919	0.494398	1.78241	0.503211	5.21737	0.904691	0.338561	2.08374	0.479056	0.474809	0.356508	0.857465	0.297252	0.537501	2.55259	0.101134	0.130745	0.874769	0.213981
R01157	3.79424	3.81279	4.60284	4.70641	3.16537	6.07079	4.88613	7.66023	7.6088	3.17224	2.00231	2.47079	3.15316	4.34272	9.59122	4.51978	4.28977	6.36079	4.43092	2.23479	5.08413	4.08515	2.81858	2.03943	2.68395	4.90562	7.85254	1.66344	3.4476	5.13769	5.11517	3.88769	12.7813	6.0467	11.0587	2.96989	4.86847	8.70354	9.03245	3.19698	2.57932	4.92732	4.24125	6.35017	9.96313	5.54205	2.26643	6.21094	3.03634
R01158	8.19968	8.09541	8.67944	8.80848	7.43071	10.373	10.5075	11.6701	11.17	7.09345	5.81929	4.64853	5.05404	10.8186	11.6158	7.92908	17.0604	11.0462	5.1103	5.97331	4.96995	5.94994	7.72457	5.11335	7.31753	8.23327	7.94456	7.60621	5.84382	3.94669	6.24168	5.84169	7.62163	12.2357	12.6434	4.79943	8.73846	13.2112	9.49595	9.14189	5.68147	7.84312	7.40468	9.44561	12.3684	7.58629	8.79977	8.55311	6.36948
R01164	0.215784	0.210348	0.150538	0.109341	0.747042	0.265043	0.00621407	0	0.0893945	0.09145	0.165067	0.0991581	0.0246669	0.372117	1.29163	0.178176	0.218495	0.0153346	0.191126	0.246227	0.0832195	0.392578	0.0960704	0.262006	0.370029	0.198419	0.0321124	0.158936	0.251641	0.0419077	0.0596562	0.111117	0.0266768	0.173108	1.16462	0.151392	1.36087	0.934038	0.965657	0.666655	0.105901	0.200473	0.220683	0.0316328	0.103658	0.0180046	0.306058	0.0353578	0.136603
R01166	0.106502	0.0784546	0.0313124	0.267978	0.0396777	0.0442522	0.503405	3.19777	0.0291936	0.195418	0.0556519	0.142668	0.0340154	0.538809	0.136763	0.28792	0.10051	0.25222	0.0691832	0.209412	0.206792	0.612295	0.257653	0.0315684	0.188678	0.148253	4.58436	0.179809	0.0157311	0.150183	0.415515	0.0792135	7.49118	0.778476	0.07044	0.0496475	1.10657	2.62013	0.0173919	0.093646	0.190252	0.0641677	0.0669685	0.205959	3.23389	0.908303	2.4972	1.29983	0.201996
R01167	1.05262	0.85614	0.75197	1.11585	1.07704	8.19777	0.495933	0.790429	0.88538	0.957693	0.357588	0.537861	0.331566	0.780125	1.49008	0.461777	0.854533	0.725573	0.835066	0.409606	0.795133	0.537501	0.791613	0.437436	0.530833	0.498507	1.24365	0.840638	0.576772	2.31532	0.639336	0.476072	2.18292	0.907286	1.77589	0.506548	1.96946	1.57996	2.87854	1.01129	0.782598	0.493585	0.280666	1.37024	0.713483	1.42919	0.71048	0.642472	0.815044
R01168	3.66491	4.83641	4.04216	3.04929	4.2106	8.18472	11.9744	20.7673	7.21332	4.02766	2.61186	2.42668	4.00174	4.3104	8.46984	3.30466	8.09528	7.94112	3.43388	5.05659	3.66332	5.01502	4.20452	2.262	2.67487	5.08628	12.166	8.49934	4.54126	3.95029	4.64324	5.21977	17.2141	8.34014	14.9908	1.74045	10.2319	6.83938	10.8125	2.08441	3.47994	3.65885	3.21534	7.41228	10.3157	5.24571	2.95219	2.85511	4.17931
R01169	0.159476	0.300836	0.891855	2.88429	0.584668	1.89537	0.696052	2.71012	0.629546	0.312355	0.247362	0.176243	0.239999	0.396854	0.363179	0.135045	0.404162	0.788296	0.183958	0.641783	0.210328	0.554094	0.166809	0.148218	0.0973009	0.498919	0.00554052	0.240268	0.335057	0.839822	0.614376	0.160133	0.635537	0.58519	1.60288	0.0623292	0.311326	0.511427	0.712088	0.702864	0.132194	0.511589	0.264012	1.00137	3.67358	0.645747	0.0605661	0.363008	0.226122
R01174	1.75371	2.91985	1.57346	0.870854	2.52341	3.69307	2.57758	18.3206	5.18917	1.60808	1.08247	1.35634	2.84791	1.94639	3.89901	1.46789	1.41067	3.89979	1.29438	1.41568	2.05551	3.20767	1.44177	1.06195	1.42214	1.95926	31.6168	3.36623	2.15774	4.50328	3.98511	1.60462	20.3527	4.56994	14.5191	0.786969	2.6816	3.72085	5.91254	1.67699	1.00176	3.84075	1.03579	2.05202	5.8549	3.54242	1.53239	4.55896	2.44074
R01178	3.86776	4.93797	4.85505	11.3313	4.67652	6.2533	3.00885	8.11613	6.82188	3.46805	4.271	2.31987	4.11804	5.26226	10.1446	3.77666	4.85509	5.60428	5.03081	4.64352	3.54431	3.25879	5.87512	1.97496	2.86561	5.97478	5.75029	5.57975	4.60394	10.9388	4.44365	4.99171	21.5384	5.31614	8.4358	2.67947	8.5317	3.92407	12.8423	7.61133	3.28572	4.30079	2.82907	6.02347	10.8147	5.52558	3.48122	7.42997	3.52832
R01181	1.88444	1.75194	4.86666	3.12774	2.93888	11.3085	7.30564	1.14143	24.8987	1.71976	1.72683	2.82829	2.60157	2.75711	3.49055	2.56401	4.39572	10.4356	1.94699	2.14065	1.84712	3.43295	2.82107	1.74726	2.07002	3.35272	22.3563	3.32266	2.20061	37.4079	1.56023	1.9229	1.41347	5.64705	2.38054	1.74376	10.196	4.36873	12.2028	2.01164	3.53431	4.05852	1.73357	20.2943	8.71698	2.07852	3.94823	1.85401	2.71266
R01183	1.39958	2.0358	2.10162	1.14781	2.10762	3.60014	2.28933	8.22544	2.80031	1.55765	2.18675	1.30934	2.7972	1.72071	2.12419	2.28756	4.48519	2.78345	1.13251	1.80429	2.13216	2.8458	1.47212	1.24353	1.61141	3.19165	4.33596	4.39625	1.72383	1.26723	3.48298	2.08335	2.91071	3.04127	3.75101	1.35081	2.56451	3.61036	3.7413	1.83635	1.0104	1.72645	1.91251	2.09124	2.89931	2.14758	1.11985	2.69947	1.57074
R01184	0.522057	1.63003	0.82023	0.371702	1.43809	3.17248	1.7543	7.42072	6.5219	0.851728	1.63335	0.708448	0.536511	0.980865	1.70445	1.18341	1.50389	1.4232	0.830296	1.47279	0.498905	1.60666	0.829458	0.725011	0.474483	1.97895	1.20421	2.60865	1.0889	2.84466	1.86203	1.59772	0.502647	1.95546	1.80893	0.91186	2.79512	4.00833	3.29089	0.757826	0.694844	0.777377	0.545302	3.01104	1.84676	1.86187	0.532595	1.3234	1.09077
R01192	0.176601	0.397848	0.568886	1.47392	0.800895	0.0358052	1.28946	0.0711063	0.150778	0.333492	0.274882	0.0940931	0.110429	0.297485	1.43125	0.256441	0.707246	0.825388	0.392659	0.126526	0.132185	0.714324	1.01656	0.152203	0.199487	0.619697	0.477095	0.193992	0.474998	0.130999	1.14567	0.165837	0.121203	2.04019	1.90057	0.161413	0.113415	0.92931	0.0216605	0.191648	0.225022	0.183966	0.218	0.408731	0.057965	0.654792	0.970436	0.741351	0.241341
R01193	0.273385	0.314292	0.50634	0.161016	0.308122	1.47308	0.195459	5.29011	2.21989	0.0706763	0.127697	0.750915	0.406955	0.406939	1.00381	0.248033	1.09222	0.317276	0.714838	0.0532964	0.230715	0.350965	0.187347	0.192974	0.154407	0.412884	1.32384	2.10512	0.11996	0.303406	0.466611	1.17409	0.693843	0.223512	0.251635	0.0582819	0.771035	0.315531	0.431862	0.179329	0.296912	0.175499	0.467377	0.386252	0.235667	1.22351	0.154778	0.319873	0.267193
R01195	6.62216	5.9293	10.1253	6.8631	9.07729	15.8629	11.8584	22.5325	14.189	5.13001	4.7691	5.24705	6.19719	9.48722	14.4924	7.12839	10.361	15.7412	5.85665	6.06652	5.27086	9.45273	8.50918	4.26072	6.33037	7.44581	32.1049	13.673	6.78336	13.197	9.14058	6.79065	51.6365	13.4236	18.6888	4.24322	11.1066	11.044	10.7863	7.83836	5.54493	7.45451	7.54917	13.5831	39.1103	13.0666	5.86576	9.63415	8.0774
R01196	20.5497	24.4013	28.1125	22.1067	21.4985	58.6457	32.1041	61.5238	82.8109	21.0313	18.1083	18.1315	22.5736	30.3791	33.3101	26.169	31.7131	38.4077	20.5313	21.4725	17.6853	23.6436	22.4955	15.6286	20.7258	31.0572	68.9882	29.7812	22.5539	49.967	26.9521	25.2724	87.203	40.1532	42.613	15.4502	41.4598	50.6403	35.607	31.9429	18.9583	23.9749	24.4489	38.8922	61.5518	37.1643	20.7608	42.12	22.9783
R01197	17.2029	21.3897	20.4133	16.9802	21.8427	29.5527	16.7593	45.0564	48.6671	11.7299	14.7116	13.665	14.2695	24.4114	30.7972	16.6666	22.0241	26.2011	13.3967	12.3696	12.234	17.1149	13.5414	10.6928	14.326	20.4659	22.5138	23.5857	15.2243	36.3747	26.1794	15.7258	41.4883	28.1189	29.6863	13.6783	29.3686	28.5554	21.7463	19.6901	13.2855	20.7392	13.9179	27.9458	38.2085	23.3526	15.7594	20.3785	29.4251
R01201	0.662229	0.430325	0.539898	0.23484	0.705269	2.10168	1.2245	4.94719	1.79675	0.54846	0.409238	0.678097	0.747129	1.5236	0.915655	0.497156	1.20734	2.50211	0.506772	0.385028	0.213302	0.395318	0.359784	0.208102	0.557447	0.862603	0.0827912	6.0045	0.954295	1.29696	0.363047	1.10046	1.0706	1.77255	3.27635	0.245952	1.44638	0.382786	2.38045	0.479387	0.371007	0.664058	0.359499	1.18541	0.168288	1.35905	0.13905	0.939025	0.870749
R01205	0.559905	0.682526	0.789432	0.750796	0.558782	3.35075	0.230752	0.70047	0.954887	0.638066	0.404535	0.325917	0.347737	0.888611	1.53665	0.714751	0.434068	0.643798	0.5323	1.57815	0.375114	0.732706	1.97772	0.910068	0.655611	0.348288	0.920721	1.68348	1.15933	2.67739	2.29211	0.250365	0.445346	1.27991	1.42488	0.569322	2.31026	1.08725	7.08587	0.999938	0.259125	0.614792	0.707865	0.693692	8.96063	0.493807	1.45589	0.5875	0.74323
R01209	11.6819	11.1188	16.8711	17.7506	13.4484	24.4229	15.6117	37.5022	39.3268	10.7647	9.32839	8.87472	11.6046	16.1916	22.4696	11.5226	15.852	19.7494	10.2586	11.6263	7.33997	15.5634	9.86006	6.9498	9.75767	22.4572	38.6979	30.3568	15.276	22.4658	23.4663	13.1815	33.1832	18.7516	33.3747	7.91777	15.9862	19.9319	15.3951	14.6672	9.1896	13.16	13.1985	21.2557	44.1029	29.6397	9.78794	20.1028	11.3213
R01213	9.1927	13.3918	12.6096	13.6945	13.9987	20.2278	11.7639	19.27	21.3369	8.79649	9.53641	8.8362	11.0582	14.2106	21.3609	11.2651	11.4385	15.7314	10.5386	15.0692	10.5799	10.9509	12.4238	7.45058	9.76877	13.583	12.2284	14.3824	10.8379	18.8873	14.0034	11.2824	18.1071	16.3087	24.3129	9.1183	14.6309	15.2255	18.8563	15.5097	8.96059	14.2397	13.0922	17.1924	19.9061	18.0777	12.002	15.9763	9.55658
R01215	3.76013	4.00626	4.25426	3.24316	7.14719	10.6908	5.73463	10.2597	9.66629	3.67824	2.40914	2.67308	2.59931	4.59039	7.25996	2.91098	6.78074	6.88865	3.23082	2.15317	3.15266	4.52219	2.51532	2.84362	2.62278	3.425	14.8124	6.98652	3.03695	8.11744	4.91743	4.46042	19.1375	7.2721	12.9872	2.15085	5.17761	8.99659	4.8971	1.77183	2.268	5.85387	4.22442	7.87315	14.4877	5.70729	4.62205	5.30128	3.7076
R01218	0.228531	0.462141	0.4309	0.458113	0.415376	0.245935	0.37012	0.359934	0.47697	0.288051	0.513587	0.12412	0.143856	1.68397	0.616603	0.865662	0.172515	0.0347764	0.290575	0.320353	0.218229	0.434451	0.388674	0.233687	0.258118	0.918693	0.0597019	0.128742	0.350588	0.221423	0.336169	0.284307	0.0383455	0.840586	0.209875	0.185131	0.128656	1.68394	0.0293917	0.113221	0.182712	0.188196	0.130353	0.408191	0.209543	0.474251	0.276986	0.745493	0.138335
R01220	7.12641	12.4885	13.1602	7.88005	14.9044	20.6266	15.1033	27.5804	25.1361	9.31065	7.73267	7.88933	8.43678	11.0465	15.3442	12.5739	10.5038	15.7328	8.12589	10.6978	8.35212	11.0219	11.4206	7.95496	10.5246	13.7548	14.663	16.5288	9.64665	12.9478	14.3515	13.4918	24.6315	15.423	14.7292	7.28755	17.4331	19.3377	9.56951	12.9088	7.14668	10.004	10.1057	10.0504	28.1409	14.5662	13.6347	13.051	10.8012
R01224	6.51547	10.1621	10.2639	9.9369	8.38235	11.5379	9.0619	26.1935	19.0453	6.60792	5.83675	4.85792	4.15684	10.6489	13.0448	9.02663	13.4502	11.5159	7.05831	5.98071	7.70116	8.82454	10.1665	4.77515	6.53159	12.0383	36.996	7.18354	6.80569	10.285	9.75949	9.05222	40.6962	10.928	16.1497	4.503	11.4943	12.0811	8.1298	8.31406	6.11522	8.89709	7.95331	10.6991	19.2965	13.46	6.06158	11.7835	6.75501
R01226	3.85293	3.72579	4.25764	1.87403	4.11716	8.6628	3.67082	9.36626	17.1444	2.48567	2.81105	3.63993	5.3177	3.06175	3.5738	2.4645	4.45166	5.34632	2.51426	3.35096	2.23793	2.35298	4.49519	2.2321	2.48593	2.59108	14.1027	3.01961	3.14645	9.45515	6.35518	5.37949	9.22506	7.68117	12.7844	2.12176	6.98606	3.38476	5.14591	1.98068	2.98785	2.56469	1.90653	7.37686	9.25573	5.93492	3.70717	3.41949	3.84044
R01230	12.2604	17.2079	20.2021	15.0084	16.6462	28.6852	20.7428	47.3207	35.0905	13.1044	10.9872	11.5028	13.6704	19.4092	24.4634	18.2658	22.9064	28.4882	14.8216	12.1264	12.4512	16.1093	12.0298	12.4863	13.8275	22.5204	65.131	47.3055	13.7428	16.1638	19.3712	15.2564	55.5209	25.0097	27.1575	9.58226	32.5611	25.919	43.2034	18.2873	10.3821	18.3225	16.8747	24.5215	40.7771	18.8042	14.4057	20.7194	14.5787
R01231	12.2604	17.2079	20.2021	15.0084	16.6462	28.6852	20.7428	47.3207	35.0905	13.1044	10.9872	11.5028	13.6704	19.4092	24.4634	18.2658	22.9064	28.4882	14.8216	12.1264	12.4512	16.1093	12.0298	12.4863	13.8275	22.5204	65.131	47.3055	13.7428	16.1638	19.3712	15.2564	55.5209	25.0097	27.1575	9.58226	32.5611	25.919	43.2034	18.2873	10.3821	18.3225	16.8747	24.5215	40.7771	18.8042	14.4057	20.7194	14.5787
R01232	0.00638401	0.0609393	0.437367	0.00578702	0.0376027	0	0	0	0	0.0142746	0.0343365	0.0278631	0.0599319	0.00503827	0.0320268	0.0324159	0.0130594	0.0194871	0.0158049	0.0961877	0.0294446	0.0799679	0.0549246	0.0824922	0.155086	0.125373	0.0417461	0	0.0592248	0.0200762	0.000440965	0.0199587	0	0.0262999	0.00287691	0.00363997	0.0120758	0.0122456	0	0.0736154	0.0254066	0.0105948	0.00941787	0.0203455	0	0.0276781	0.141397	0.0137634	0.0123042
R01234	2.81767	4.61262	4.47054	7.3164	4.1347	9.38329	5.11686	8.63099	10.9727	7.96052	2.9895	2.72693	2.46498	5.02605	5.64772	5.10794	7.76727	5.33163	2.67998	2.71986	2.11114	4.98687	3.3924	2.39137	3.45315	6.53419	5.59183	8.36405	4.89276	11.6182	9.27417	3.83022	7.6794	6.77419	9.02615	2.52921	4.92136	7.53662	7.20856	4.85958	3.01125	4.37197	3.6248	6.75344	6.60839	5.72284	3.8827	5.02824	4.10367
R01237	0	0	0	0	0	0	0	0	0	0	0	0	0	0	0	0	0	0	0	0	0	0	0	0.00606436	0	0	0	0	0	0	0	0	0	0	0	0	0	0	0	0	0	0	0	0	0	0	0	0	0
R01238	0.0541154	0.238998	0.229205	0.152788	0.119841	0.388776	0.0659479	0.452968	1.14177	0.0977969	0.212634	0.150522	0.331698	0.092245	0.344707	0.0768533	0.103736	0.290552	0.119572	0.237918	0.110433	0.132026	0.132648	0.0692818	0.11057	0.0474522	0.927912	0.0403889	0.308811	0.416765	0.074474	0.221404	0.156038	0.283486	0.168623	0.0888301	0.845288	0.547773	0.164271	0.0525242	0.175829	0.169275	0.162787	0.189104	0.996826	0.207857	0.100384	0.11166	0.195949
R01242	0.0486651	0.642267	0.0251685	0.0103228	0.0585168	0.0453441	0.0164432	0.0393405	0.10933	0.0986049	0.026271	0.0219725	0.204939	0.0176802	0.0810062	0.0451922	0.013934	0.00331118	0.0218547	0.0483293	0.0420056	0.0834804	0.0309297	0.0616217	0.0204134	0.0136187	0.137925	0.0172623	0.0272238	0.0125464	0.564057	0.19229	0.0284034	0.0346245	0.143656	0.00743866	0.326005	0.0113632	0.0435457	0.0210972	0.0114832	0.0221707	0.0105155	0.021275	0.171061	0.267812	0.0211764	0.0572429	0.0365932
R01243	4.81484	4.03718	5.54807	5.76772	7.12726	11.4478	6.20367	9.09465	21.0357	2.77258	2.64724	4.87278	2.84488	7.55165	3.99607	5.42627	6.933	6.99147	2.93765	4.74014	2.70327	4.52835	4.89445	2.98008	3.53203	5.48527	7.35518	11.9184	3.48944	18.7515	4.61236	3.70698	8.03411	7.29362	6.11988	3.55133	7.78278	6.01665	9.40923	6.78603	3.90092	4.67712	5.52856	10.2944	8.38473	5.24723	5.43533	5.77981	4.35215
R01244	4.5498	6.25083	6.79825	5.06409	5.71204	17.0288	6.25272	8.86835	5.60614	5.94362	3.73556	2.53025	2.34246	9.76101	10.3185	4.97592	7.00973	8.517	4.09115	4.35241	4.92011	5.8988	5.79215	4.13936	5.38795	5.43348	20.2413	4.62074	6.48835	4.835	8.67006	5.85238	9.22739	6.47276	21.2935	3.36401	7.69286	12.1283	6.92922	3.34847	4.89155	5.33179	3.70799	6.59436	16.6234	4.62952	3.46969	7.80176	5.46023
R01246	0	0	0	0	0	0	0	0	0	0	0.00930552	0	0	0	0	0	0.0289973	0	0.0262321	0	0.00782657	0.003276	0.0147086	0	0.00450973	0	0	0	0	0.0187141	0	0	0	0	0	0.00516368	0	0	0	0.00340335	0.00993952	0	0.00661284	0.0138767	0	0	0	0	0
R01248	5.3399	9.28948	9.70835	6.80246	6.52613	16.8123	10.5202	16.7129	19.2287	6.83137	5.44966	3.36355	6.30612	5.98373	23.7623	6.18152	12.6841	10.5639	5.57154	6.45466	4.96864	5.90983	6.7237	4.15817	6.06304	9.57993	16.7952	8.68493	5.76714	4.66381	9.47959	9.07835	15.2394	11.7391	23.0643	5.52626	7.76105	16.3689	11.7785	6.16644	6.02658	6.74481	5.36542	7.12333	15.1771	8.55817	5.50674	9.39038	5.90864
R01249	0.0458224	0.339782	0.103949	0.00848672	0.0174694	0	0.0411354	0.00574385	0.00900569	0.145709	0.144815	0.0606573	0.0800502	0.0991	0.019089	0.0656426	0.491655	0.130104	0.0599391	0.0621662	0.113183	0.0591526	0.39198	0.155042	0.227891	0.0480747	0.345367	0.151042	0.284631	0.102098	0.00399668	0.0227317	0.0108339	0.065816	0	0.0564883	0.0723055	0.00378773	0.00807479	0.260788	0.424246	0.176219	0.137738	0.336939	0.312179	0	0.1276	0.00178061	0.266228
R01251	5.3399	9.28948	9.70835	6.80246	6.52613	16.8123	10.5202	16.7129	19.2287	6.83137	5.44966	3.36355	6.30612	5.98373	23.7623	6.18152	12.6841	10.5639	5.57154	6.45466	4.96864	5.90983	6.7237	4.15817	6.06304	9.57993	16.7952	8.68493	5.76714	4.66381	9.47959	9.07835	15.2394	11.7391	23.0643	5.52626	7.76105	16.3689	11.7785	6.16644	6.02658	6.74481	5.36542	7.12333	15.1771	8.55817	5.50674	9.39038	5.90864
R01252	0.0043367	0	0.00562892	0	0.00214345	0	0	0	0	0	0.00149289	0.00874104	0	0	0	0	0	0	0	0	0	0.00180526	0.00315075	0	0	0.00877138	0	0.0702764	0	0	0	0	0	0.00230584	0	0	0.00259418	0	0	0	0	0	0	0.00296883	0	0	0	0	0
R01253	2.24313	4.10719	2.07907	1.43136	1.87686	5.86063	5.40272	6.26527	13.6124	2.29663	2.11619	1.23798	2.14711	5.78235	5.1523	2.14568	4.58763	4.47143	2.636	1.75512	2.27776	3.13303	2.08925	1.61185	1.66113	3.10545	3.54444	2.04211	2.492	5.24908	3.18549	4.07667	10.1769	3.87731	6.15364	0.968597	4.42626	3.43311	3.63151	2.06468	2.97954	5.08049	2.05094	5.19818	9.49296	4.52758	1.32804	3.85787	3.78678
R01255	0.989964	0.838713	1.2705	1.59335	1.40491	3.2898	1.87955	2.5214	2.23327	0.775004	0.943392	0.549129	0.778037	1.09922	1.30844	2.22037	2.17223	1.65818	0.686175	1.30397	0.48674	0.910861	0.512463	0.34838	0.460006	0.704144	3.16673	6.36432	0.976331	0.799219	2.09381	1.22767	4.22593	1.97242	6.42839	0.378202	0.874114	2.04906	0.70515	0.506746	0.466872	1.12658	1.5291	1.16995	7.50865	1.61213	0.323032	1.76744	1.07843
R01256	0	0	0	0	0	0.0330602	0.58863	0	0.1037	0	0.0455212	0.0690023	0	0.0732862	0.0543848	0	0.369179	0	0.00156489	0.0123275	0.00397481	0.00703071	0.000994975	0	0.00272036	0	0	0.895776	0.00246631	3.51211	0.0570594	0	0.017171	0	0.00159688	0.0378917	0.0369567	0.00791678	0	0.029306	0.0273477	0.176499	0.00258145	1.59495	0.125855	0	0.0128153	0	0.00269047
R01259	1.03544	0.775347	1.03546	0.225258	1.15596	1.31521	1.33225	0.804544	0.327375	0.23193	0.475564	0.32295	0.158117	0.89598	0.843682	0.608837	1.48002	1.12924	0.654743	0.200497	0.296142	0.495916	1.52896	0.283065	0.553348	1.07948	0.716242	6.60436	0.746053	0.455076	1.17181	0.846657	2.84608	1.1281	4.54143	0.265797	0.744554	1.5987	0.188535	0.288488	0.426452	3.04631	0.789523	0.847843	0.931089	0.948044	0.385209	1.42725	0.55095
R01263	0.739238	0.570728	0.954246	0.558362	1.03664	1.42306	1.00834	3.98137	0.906041	0.67771	0.571238	0.618656	0.123579	0.590159	0.852043	1.64313	0.502566	1.13929	1.01293	0.503052	0.780598	0.814502	0.480729	0.375944	0.426537	1.48202	0.483088	6.67754	0.825408	0.518527	1.58266	0.886823	3.2303	1.32765	1.733	0.302715	2.28521	1.03245	2.53437	0.814162	0.369428	1.08294	0.879812	0.392578	3.56359	1.3933	0.271538	1.07723	0.263646
R01267	0.146749	0.148742	0.306675	0.0676149	0.238909	0.0075068	1.01485	0.0544897	0.0403758	0.385906	0.183702	0.114253	0.179082	0.828632	0.0802143	0.0700807	0.0883675	0.0574209	0.268742	0.245265	0.223879	0.297966	0.316221	0.148786	0.0964212	0.263449	0.00997293	0	0.202265	0.0582717	0.208716	0.758984	0.111223	0.406351	1.17416	0.136425	0.406897	0.288301	0.0242508	0.0722193	0.0707076	0.183323	0.034006	0.1715	0.0205055	0.0394654	0.51262	0.046214	0.0334203
R01268	0.477694	0.581819	0.837763	0.814528	0.587236	0.634454	1.48033	2.86081	4.01529	0.730476	0.498263	1.27758	0.439377	0.84881	0.726993	0.601868	1.53248	1.98114	0.671768	0.40858	0.500901	0.988159	0.596508	0.682361	0.789173	0.609338	2.15309	1.39662	0.578355	0.588654	0.79219	0.964732	2.58935	1.25355	0.806803	0.412883	1.10835	0.744111	0.678943	0.886309	0.660644	1.16481	0.889562	2.31543	1.10781	0.851595	0.490235	1.12662	0.794451
R01269	0.549018	0.043959	0.0843919	0.0687438	0.477769	0.0142402	0.00841306	0.270184	0.0691119	0.020358	0.077263	0.779849	0.0767842	0.363706	0.164176	0.0829339	0.0911951	0.00887505	0.0753245	0.125752	0.0871676	0.0760574	0.325035	0.0622009	0.122476	0.0950163	0.174832	0.0496631	0.250553	0.150921	0.050032	0.0767512	0.116763	0.0460432	0.0654086	0.120897	0.334268	0.105224	0.375973	0.0720456	0.243831	0.0684935	0.155178	0.0512764	0.0364379	0.0191471	0.0447876	0.112778	0.274517
R01271	1.66208	2.8698	3.29963	0.761717	1.85711	2.91455	1.11774	4.03071	5.49475	2.04259	0.963801	1.5611	1.94352	2.2078	8.87924	3.64012	2.02825	2.14119	3.42514	1.53428	1.78054	1.69584	2.04746	2.0527	1.55732	3.7853	3.40715	2.81314	1.52515	8.80803	3.16596	1.48419	1.43392	3.55359	4.48148	0.80564	3.50333	3.37201	1.31476	1.5587	1.86369	2.86394	2.46443	6.48028	5.35209	3.25773	1.03909	3.73791	1.26378
R01274	0.803943	1.44079	1.52309	0.372831	1.15404	2.18117	0.619471	5.17912	0.775861	1.2471	0.563025	0.726767	0.457922	2.01114	1.76722	0.863956	0.686621	2.66201	0.693069	0.393969	0.557762	0.529432	0.429689	0.474436	0.816817	0.7278	5.27333	0.770668	1.33677	0.410098	0.71703	0.977569	3.41561	1.25404	6.65623	0.472339	1.4804	3.8577	0.635437	0.557436	0.696887	1.51887	1.54322	0.545923	5.45729	1.55225	0.460861	2.1521	0.950173
R01281	3.10413	1.49097	2.57739	2.11741	2.84615	12.7641	10.8651	31.5895	15.1828	1.53089	0.938131	1.33239	1.40378	5.30456	5.17162	1.48231	5.45252	6.82221	1.4966	1.04591	1.56685	3.84179	2.16273	0.797293	1.08918	2.71319	49.3753	4.3439	2.2117	5.92106	3.87262	5.46011	63.423	8.12878	21.9895	0.602896	5.66585	2.621	14.5224	1.61942	1.16663	2.9337	1.33884	5.65057	35.205	8.84564	1.15114	3.09289	4.20781
R01283	0.135503	0.318875	0.574779	0.180683	0.309971	0.93744	0.0499532	1.39117	0.86953	0.112435	0.0876226	0.0862278	0.120955	0.0160821	1.5281	0.113582	1.11773	0.447344	0.125207	0.249813	0.168188	0.421289	0.315905	0.127666	0.216719	0.326031	0.0843742	0.0822408	0.213347	0.00887264	0.0272698	0.178911	0.0296177	0.294588	0.0372351	0.317143	0.383292	0.201441	0.00214094	0.0295936	0.119621	0.0775975	0.159968	0.433098	0.00212838	0.322264	0.131205	0.138388	0.243733
R01286	11.3347	16.3447	17.5539	16.1028	15.8505	23.4425	14.6209	31.9645	22.5767	11.6918	9.63723	10.8138	10.8058	16.5141	21.4513	16.2379	17.9234	20.7471	11.6118	12.5648	10.6499	13.0526	13.3834	10.6694	12.02	17.4628	30.9446	23.5622	12.7203	17.3422	16.6825	15.1482	36.2595	35.8961	50.062	8.69099	24.425	25.3422	14.4747	13.9107	10.7907	27.1663	13.7646	20.7439	30.439	18.2046	12.1761	20.0353	11.5849
R01290	1.89388	2.1434	3.5556	1.8836	1.9791	3.51329	2.20092	5.71725	1.05764	2.3962	1.32636	1.97059	1.97033	1.31307	3.78241	3.88437	1.9056	2.66009	2.7223	1.29963	2.2458	1.52029	2.09064	1.44988	1.6928	2.85489	4.56014	1.50625	1.40695	1.27647	2.77911	2.32075	4.3533	2.92532	8.27009	1.40238	3.34333	6.12608	3.37818	3.40659	1.75495	3.46149	3.13144	2.03625	3.687	4.34253	4.42699	4.20833	1.9499
R01291	2.80241	2.14953	2.68691	2.78647	2.636	21.4864	1.91323	2.50293	2.60028	2.50066	1.6411	1.83658	1.69702	2.81851	3.16398	2.05768	3.15545	3.12943	2.17145	1.96125	1.50397	2.10134	1.56235	0.921372	1.56577	1.84173	1.99298	2.70684	1.58093	6.72175	2.46681	2.49361	18.2071	6.02896	6.40909	1.33977	2.85373	2.13027	1.27953	1.65514	1.90824	1.6087	1.76882	2.84743	3.55443	4.17653	2.74157	2.29482	3.80965
R01294	0	0	0	0.00873153	0.00184898	0	0	0	0.00212919	0	0	0.0599266	0	0	0	0	0	0	0.00181764	0	0	0	0	0.00985027	0	0	0	0	0	0.000652259	0	0.00152486	0	0.00747005	0	0.00321672	0	0	0	0.00121634	0.188637	0	0	0.00256097	0	0.0128631	0.00297577	0	0.00367562
R01295	0.00351363	0.137679	0.000970091	0.00843912	0.0181611	0.26612	0.014277	0.120635	0.614185	0.00344862	0.00309548	0.0385119	0.135281	0.127168	0.0201756	0.0023973	0.00287001	0.139965	0.0422521	0.00346407	0.0539889	0.216441	0.3	0.1068	0.358725	0.00274892	0.203846	0	0.00066657	0.0163065	0.0244	0.138587	0.236296	0.560563	0.030873	0.00374578	0	0.0108387	0.0206561	0.206765	0.0060065	0.022381	0.0704172	0.0455569	10.2138	0.0403413	0.0391821	0.173355	0.0469746
R01298	0.425889	0.473711	0.313866	0.304577	0.89142	0.414967	0.826089	1.11418	0.122499	0.373336	0.385084	0.181682	0.640587	0.522172	0.892459	0.394932	0.474894	0.800365	0.148541	0.455497	0.279023	0.853675	0.562392	0.183572	0.313862	0.332795	0.135754	0.666505	0.249592	0.0926208	0.707328	0.369744	0.175126	0.678087	0.576878	0.482354	0.490059	1.04695	0.466831	0.316733	0.243266	0.299018	0.0973496	0.443883	0.623799	0.26249	0.311286	0.406069	0.230158
R01300	0	0	0	0	0	0	0	0	0	0	0	0	0	0	0	0	0	0	0	0	0.0724025	0	0	0	0	0	0	0	0	0	0.00285577	0.00691269	0	0	0	0	0	0	0	0	0	0	0	0	0	0	0	0	0
R01301	0.00728317	0.169312	0.0699124	0.0751224	0.105871	0.0331209	0.076002	0.0354134	0.0602797	0.00545691	0.0579604	0.062593	0.00948729	0.307839	0.057709	0.0544389	0.0559568	0.137712	0.131784	0.0355245	0.0294286	0.114695	0.0306885	0.0542148	0.0493935	0.131452	0	0.00248964	0.0329119	0.029908	0.142005	0.0889782	0.0823261	0.0721883	0.213386	0.0100258	0.00495629	0.120583	0.00321141	0.0202583	0.086995	0.145811	0.0636418	0.0637682	0.0140473	0.124547	0.0367599	0.197457	0.214633
R01302	0.237412	0.431974	0.197923	0.165811	0.150897	0.923564	0.133395	0.0236881	0.0270328	0.271001	0.311208	0.908532	0.195597	0.170393	0.586952	0.344812	0.190525	1.04111	0.23475	0.0645401	0.113338	0.292072	0.111714	0.469288	0.656333	0.0894135	0.153348	0.066064	0.311894	0.145943	0.243728	0.137678	0.148923	0.705684	0.76294	0.201987	0.148407	0.0796506	0.149615	0.578653	0.162043	0.292558	0.221618	0.0981042	0.655421	0.279447	0.377294	0.586919	0.212262
R01305	0	0	0	0	0	0	0.0170012	0	0	0	0	0	0.0137053	0	0	0	0.026399	0	0	0	0.00277113	0	0	0	0	0	0	0	0	0.00993736	0	0	0	0	0	0	0	0	0	0	0.116146	0.0396142	0	0.0540555	0	0	0	0	0
R01310	6.01541	6.98853	6.96922	6.61726	6.38423	10.1903	10.8811	12.2027	18.6379	4.46399	3.34525	4.3436	4.33567	7.76525	8.9184	6.83709	9.9862	10.5137	4.69743	5.21085	4.14714	5.53677	5.01807	2.38009	4.25908	8.02882	27.829	7.6594	5.39087	8.41542	8.86352	5.87705	26.4598	9.57926	13.436	3.05692	9.36942	10.9917	4.91324	5.72213	5.1967	8.87741	4.85956	10.4764	11.4689	9.22185	6.38276	7.60185	5.54845
R01312	1.61349	1.41785	1.732	2.95268	1.2648	2.35818	1.20008	5.5548	4.98231	1.23727	1.13231	0.820202	0.691342	1.92301	3.60565	1.64351	2.48439	2.43679	1.17349	1.3576	1.87437	2.44882	1.59157	0.857092	1.11858	1.27045	6.69064	1.76199	2.94407	0.886814	0.922092	1.84187	8.42618	2.9112	9.23901	1.09659	2.81887	1.83381	2.05191	1.01923	1.07466	1.39566	2.24829	1.51807	9.21617	2.53031	1.14221	2.88941	1.65229
R01313	5.0618	8.6403	7.03128	6.54737	7.0553	13.657	9.12964	22.25	17.007	4.73109	4.82993	4.44519	4.46673	9.4976	8.85474	6.48307	8.66452	9.97946	5.02184	3.29887	4.42333	5.07054	6.26131	3.48998	4.70617	6.44258	32.322	6.24711	5.90594	14.4082	9.24944	8.39288	40.3003	10.3534	12.6101	3.51306	12.6433	12.246	16.2353	3.91597	4.24764	7.18193	4.16826	13.8271	27.1471	10.7821	4.00356	9.28708	5.92447
R01314	0.828282	1.13784	0.571336	2.45706	1.22906	1.37411	0.548972	4.78288	2.60302	0.676393	0.859676	0.553112	1.48582	0.903424	0.971191	2.06517	1.88394	0.497184	0.671661	0.876998	0.758182	0.810759	1.12547	0.682921	1.06461	1.44165	2.16268	1.92921	0.935731	6.07463	1.52096	0.633251	1.10016	1.13221	2.99535	0.775441	1.71958	1.37044	2.28756	0.642532	0.73638	1.55074	0.877455	3.04709	3.16356	1.88186	0.711229	0.814374	0.749311
R01318	3.38378	3.23576	3.0162	2.9049	2.63593	3.40884	4.21014	4.57877	8.67066	2.60132	1.86605	1.38939	1.34446	2.89906	3.40301	1.76791	4.14934	6.14079	1.36569	1.13775	1.82806	3.52175	2.08316	1.81032	2.33518	2.42941	3.318	12.3785	2.39351	6.59289	2.90548	10.1318	9.77463	4.59693	14.9566	2.48743	4.29261	10.6487	4.23669	2.57931	2.16183	4.96386	2.31282	4.9434	3.78364	3.41803	4.67514	3.49838	3.31
R01321	0.433262	0.493984	0.502513	0.802076	0.190712	0.876142	0.14509	0.00811965	0.0990468	0.407143	0.127392	0.270381	0.360279	0.965784	0.135299	1.18898	0.259813	0.383228	0.202027	0.422868	0.30369	0.471467	0.336653	0.218225	0.345708	0.483867	0.136297	0.495333	0.384806	0.568991	0.19245	0.146522	0.0184233	0.820998	1.21411	0.253507	2.26079	0.233066	3.8101	0.439655	0.148232	0.369748	0.966003	0.502909	0.347754	0.507461	0.387455	0.105828	0.549394
R01322	0	0.00086032	0	0	0	0	0	0	0	0.000913388	0.00074406	0.000870199	0.00103137	0	0	0	0	0	0.000838911	0.00100632	0.000834549	0	0.00078392	0.000598381	0.00133669	0.00109118	0	0	0	0	0	0.000881029	0	0	0	0.000825342	0	0	0	0.000934723	0.0015946	0.00099386	0.00105697	0	0	0	0.00098144	0	0
R01323	1.97261	1.15636	2.15138	1.03492	2.19598	2.69885	3.86875	9.89553	1.42241	0.90142	1.00669	0.939748	3.3145	2.3353	2.21445	2.91665	1.80619	2.24729	2.32289	1.00594	2.55903	1.30917	1.90452	1.22822	1.1752	2.61454	0.863303	6.63619	1.2734	12.879	3.11225	1.38733	1.7108	2.28972	1.47682	0.730745	2.26244	2.3904	2.67849	1.45461	1.80591	3.17483	2.8798	1.08148	2.12902	1.80535	1.50448	2.67961	1.11892
R01324	17.4351	22.4113	23.1095	21.9552	22.0146	54.6082	26.7233	58.2218	71.5391	15.3053	14.9519	15.6106	18.7972	23.0398	35.8449	19.1221	23.0448	31.0906	15.0471	12.9935	12.5786	21.8706	15.7811	12.2637	16.4393	23.5487	47.4558	40.351	19.6303	40.0953	23.6746	18.2298	67.2174	30.5586	51.6094	11.1531	22.5155	45.0984	25.5179	22.161	16.2328	17.6037	15.5192	33.1708	39.9571	26.1786	17.9016	22.4238	21.7919
R01325	17.4351	22.4113	23.1095	21.9552	22.0146	54.6082	26.7233	58.2218	71.5391	15.3053	14.9519	15.6106	18.7972	23.0398	35.8449	19.1221	23.0448	31.0906	15.0471	12.9935	12.5786	21.8706	15.7811	12.2637	16.4393	23.5487	47.4558	40.351	19.6303	40.0953	23.6746	18.2298	67.2174	30.5586	51.6094	11.1531	22.5155	45.0984	25.5179	22.161	16.2328	17.6037	15.5192	33.1708	39.9571	26.1786	17.9016	22.4238	21.7919
R01333	0.363377	0.531176	0.468907	0.685649	0.266493	1.46643	0.413619	0.774958	1.87358	0.470043	0.187498	0.284126	0.101418	0.531601	1.35525	0.887203	0.321985	0.353572	1.04231	0.0668818	0.786113	0.381262	0.587473	0.56766	0.401029	1.38477	0.325963	0.183726	0.1928	0.167343	1.17374	0.979241	0.722208	0.526955	0.925086	0.160799	0.551416	1.16417	0.41414	0.347627	0.134558	1.0586	1.16619	0.415997	0.339228	0.823117	0.250739	1.52939	0.289675
R01334	15.3403	18.2953	18.4415	19.9892	22.1266	37.7958	20.4479	34.0148	48.1316	14.223	13.4111	12.1368	10.7336	19.9733	29.8539	17.4355	24.4225	26.3674	14.6043	16.1207	13.6559	15.9099	17.4986	10.7589	13.5485	18.7546	42.9492	23.9118	15.9414	30.4109	22.1016	20.5796	34.1235	28.3015	33.4709	10.6003	29.3223	35.3009	24.6375	13.2967	14.495	20.0036	13.6502	25.5863	64.0842	22.287	21.7765	19.288	16.6873
R01340	0.563688	0.231956	0.405025	0.181506	0.38491	0.525643	1.86714	0.0148557	2.54263	0.136903	0.236659	0.0495232	0.432012	0.125242	0.424516	0.620886	0.0633186	0.0694624	0.469548	0.13306	0.521914	0.179632	0.408442	0.211443	0.250329	0.179925	0.011375	0.182959	0.0745781	0.349083	0.136132	0.312601	0.0761787	0.896884	0.018719	0.113828	0.048212	0.345932	0.913072	0.377233	0.652951	0.597533	0.241281	1.00975	1.00834	0.139695	0.266983	0.0902114	0.250078
R01341	6.0821	3.6725	7.17919	5.42347	6.10093	16.4677	12.6193	23.8431	26.8872	3.73651	2.67472	4.03424	4.44998	7.00233	10.2284	4.70014	7.4838	10.1463	3.92586	3.14407	3.15688	5.34462	3.3632	3.47928	3.94351	6.95018	22.0329	8.94812	5.50847	7.80361	5.56483	7.13551	30.1795	10.6283	17.6752	2.94269	11.0043	9.69081	7.77391	3.05429	3.39874	5.80369	3.6913	7.01118	19.3743	10.0162	4.83688	8.33224	5.4258
R01343	0.862768	0.863105	2.32353	1.1912	2.06214	1.33503	1.94506	2.32664	4.49395	1.07733	0.954367	1.66298	1.93229	1.21406	2.76225	1.96332	2.17872	7.06949	1.37649	1.4838	0.996436	1.24441	1.47045	1.38464	0.953587	2.38161	1.38316	3.47268	0.933465	8.01222	0.96327	0.94178	7.43902	3.95349	1.28668	0.920447	4.40438	0.775869	2.48644	2.20734	0.974118	1.17264	1.69528	5.40261	5.44762	2.10347	1.31227	1.57408	2.02025
R01353	0.00838291	0.000987162	0.00107189	0.00484178	0.00572499	0.00395813	0.134215	0.0474461	0.0384674	0.000480114	0.0123867	0.00847886	0.00118343	0.00150559	0.000755088	0.00530481	0.0844021	0.0016194	0.170374	0.0180299	0.0628854	0.0010324	0.0155277	0.0157037	0.037816	0.000377715	0	0.01587	0.00458267	0.0284596	0.0889069	0.0037952	0.0226354	0.0326207	0.00330782	0.0095655	0.113439	0.0720835	0.0341361	0.00508106	0.00260842	0.0069188	0.00357066	0	0.00205541	0.0519952	0.00269267	0.00469681	0.323136
R01355	0.117077	0.400071	0.16667	0.200356	0.414555	0.786606	0.256965	0.300902	0.0661942	0.365425	0.179371	0.22903	0.161019	0.359938	0.570957	0.221914	0.315336	0.488372	0.319571	1.67748	0.318086	0.111292	0.074402	0.453649	0.114242	0.212507	0.0588652	0.117686	0.114661	0.104457	0.342007	0.132154	0.07597	0.567119	0.250507	0.120103	0.395036	1.38003	0.182839	0.418636	0.0450106	0.136719	0.223055	0.422503	0.0287028	0.246675	0.107927	0.332974	0.395384
R01357	1.30152	1.64506	1.01525	2.57392	2.63572	4.85381	4.83565	10.455	5.71689	0.938734	1.03118	0.867577	1.48096	1.44652	4.29513	2.65723	2.2613	3.91689	0.745765	0.661657	0.625644	1.02851	1.05493	0.757285	0.858643	1.98823	2.02193	10.2205	1.67288	0.679961	1.72075	2.27121	1.60884	3.77225	3.6467	0.791947	2.22627	3.49387	1.32814	0.61292	1.92335	3.0526	1.52401	1.45488	9.95541	4.01574	0.912651	3.66111	0.950655
R01360	1.746	1.73416	3.15815	1.62511	2.90959	5.3589	3.07377	3.13938	8.51432	1.73719	1.13152	1.70605	0.766355	2.32212	4.81694	2.38068	2.55996	3.76263	1.284	1.8816	1.1626	1.50659	1.02911	1.50814	1.43596	2.15605	3.66581	1.80271	1.74983	8.32343	1.71687	2.30369	3.62049	1.97553	9.14137	1.1715	5.46635	4.21124	1.52686	1.8396	2.1449	2.69034	2.31378	5.80663	3.24839	2.18472	1.48765	2.96775	2.10134
R01361	1.24032	1.27032	2.28844	1.33432	2.15446	0.78054	1.03046	1.89525	5.04739	0.913868	1.21019	0.869184	0.337695	1.84846	3.02353	2.00972	4.14555	3.11427	1.33523	0.47692	0.71531	1.04431	0.500588	0.460377	1.06189	1.39565	3.03989	0.685844	1.16008	2.62186	1.35025	1.65597	0.882079	2.13719	1.43623	0.526907	2.92405	7.66637	0.641014	0.65291	0.976146	1.637	1.79294	3.70883	0.29632	2.054	3.64224	1.62895	1.41266
R01364	2.67395	2.33646	2.28616	2.51913	2.70966	3.43479	2.7366	4.69126	2.82614	1.71532	1.03557	1.52338	0.599074	2.83395	5.84377	2.22989	3.27221	3.5066	1.58407	0.453981	0.900532	2.306	1.16719	0.954003	1.56711	3.29949	8.89766	4.53015	1.64871	2.12797	4.64011	2.98655	14.1452	5.13313	3.17604	0.675119	2.94822	7.63088	1.75134	2.02691	0.891459	1.76329	2.40474	2.16855	5.39105	3.24988	2.06064	3.89892	1.98851
R01365	0.709289	0.909066	1.26267	0.754801	0.87847	1.05744	0.809076	2.71785	0.400919	0.421757	0.418219	0.406969	0.439622	0.855345	1.38601	0.842688	0.917512	0.775911	0.732019	0.970489	0.990604	0.990777	0.805041	0.469472	0.453262	0.960627	1.44933	1.28286	0.957434	0.921201	0.730916	0.401026	0.939778	0.907426	1.08096	0.276902	0.70831	1.73611	2.16768	0.444209	0.584755	2.07485	1.58764	0.438533	2.14153	0.321036	0.62836	1.00497	0.4968
R01366	0.0942039	0.487448	0.260062	0.103751	0.14533	0.759112	0.614832	1.74978	0.017759	0.229852	0.337488	0.163815	0.126568	0.234132	0.574281	0.48677	0.676423	0.727718	0.358941	0.282299	0.0846425	0.219775	0.314277	0.0493626	0.361582	0.140741	0.853624	0.0478224	0.111817	0.1406	0.316018	0.561317	0.189204	0.595813	0.271697	0.0711328	0.125872	1.84782	0.251534	0.128518	0.254938	0.215279	0.13517	0.317693	0.150872	0.483067	0.11944	0.196803	0.157318
R01368	0.419242	0.735932	1.00497	0.637837	1.43177	4.01941	2.97491	1.35662	2.12547	0.555551	0.19327	0.651835	0.784714	1.61245	1.76765	0.612527	0.753862	1.36886	0.788533	0.548898	0.40665	1.09443	0.742377	0.374993	0.663648	1.13961	0.883	1.67734	0.783592	0.58876	1.52212	0.509122	1.33139	1.33008	0.527743	0.848531	0.458316	1.91229	2.00397	0.397006	0.702985	1.20193	0.531961	1.94784	0.175209	1.30228	0.363019	0.523153	0.925856
R01369	4.37025	6.06334	7.71988	8.59209	7.78511	18.3441	8.59319	10.9241	23.5848	3.44259	4.50362	4.87193	3.295	8.73805	7.22141	5.61881	6.71087	8.94919	3.89411	4.51419	4.05217	5.03372	6.51094	3.17982	4.45454	6.36666	22.3003	9.16644	5.85368	13.2851	7.40642	5.4957	46.4677	10.5328	15.3982	3.14499	11.8325	11.1951	13.1485	6.69899	4.2542	6.6007	4.80673	12.8044	19.9655	10.7882	5.51811	7.15894	11.203
R01373	8.00792	9.74574	12.2245	10.537	11.9181	16.9043	9.59307	15.0209	14.3061	8.92704	7.19602	6.33171	6.92375	10.0271	15.9793	9.25996	15.3921	11.0367	6.66936	8.35196	6.98963	11.3043	9.77112	5.30418	6.92553	13.256	17.4302	8.54242	9.74663	16.2305	19.0786	10.6629	25.1627	13.1629	32.292	5.14772	10.3247	20.7421	7.00323	11.2881	10.0088	18.7804	8.3136	18.8597	18.9785	12.1894	6.14405	14.5293	7.63584
R01375	1.81224	0.801338	1.04551	0.528869	0.772469	1.40213	1.65533	1.73937	1.05398	1.13001	0.707348	0.66095	0.905675	0.641627	1.09816	1.14944	1.40288	1.23308	0.743673	1.36926	0.756968	0.561511	0.873885	0.519606	0.978343	1.16287	2.92051	0.953179	0.714591	0.175515	0.984527	1.16572	4.0321	1.21463	5.6807	0.363685	1.61651	2.18385	0.739524	0.673558	0.358663	1.40502	1.17753	1.21924	3.42959	0.674139	0.544787	1.10784	0.9083
R01378	0.228856	0.201679	0.0555587	0.0348581	0.0099434	0.0313466	0.00658604	0	0.0760042	0.0434035	0.263011	0.0983939	0.150368	0.0159391	0.0153872	0.0439132	0.124947	0.00779846	0.0391169	0.0296801	0.0893074	0.153395	0.591422	0.186154	0.0586863	0.0633162	0.0369971	0.299595	0.341973	0.0792783	0.129938	0.237415	0.0296556	0.07168	0.0356889	0.203738	0.322532	0.0922375	0.152826	0.100039	0.0804586	0.000885555	0.114336	0.23634	0.300723	0.0474251	0.054149	0.0400546	0.05135
R01384	2.52043	3.77808	1.43141	0.999889	3.90067	5.32667	2.86165	3.52004	3.84254	1.50388	1.58927	2.43726	1.69159	2.56963	3.38669	1.60592	5.23112	3.41237	1.94285	2.35333	1.07102	2.75927	1.78043	1.91458	1.64318	2.52546	1.8696	3.29879	1.47185	4.5189	2.51822	2.21594	3.83996	4.6345	2.53286	1.66401	2.88321	4.09208	6.45137	4.50228	1.29659	2.31559	1.41441	5.33895	1.34997	1.86019	1.80692	3.37177	7.00451
R01385	4.95242	8.03896	6.12272	7.11982	6.8	18.4406	10.3656	15.6089	14.5722	4.1276	4.08947	3.92596	8.43241	6.81852	9.09038	4.69889	8.30594	12.0182	4.94545	3.56247	4.0431	6.97797	7.13584	2.71927	3.85442	7.90186	29.1839	7.51081	6.51237	9.23126	8.14741	6.74165	31.3285	9.10728	17.9025	3.89049	7.34929	12.3031	4.89866	6.68756	3.65821	8.85659	6.09574	10.2787	22.7681	6.63557	5.99198	8.15742	6.47356
R01388	5.57279	7.13065	5.28018	3.75611	6.98849	10.9725	9.27632	14.5014	22.0484	4.897	5.75445	3.63707	5.37965	7.0573	12.9474	7.83231	11.7206	9.0066	6.07399	5.84139	5.78601	6.46577	5.78529	3.40482	4.63513	9.51318	17.7081	16.8217	5.61576	9.3729	9.29436	7.78123	18.7838	8.43048	8.921	4.41453	6.30747	11.7843	6.72162	6.80936	4.52184	7.93161	6.54965	10.856	22.0816	11.2578	3.83077	8.57615	5.03864
R01392	0.748659	1.60494	1.32083	0.156882	0.432798	1.33883	0.13858	0.0459648	5.09037	0.831979	0.43434	0.574382	0.259958	1.41381	2.15175	2.10484	1.26324	0.620882	1.08939	0.458064	1.38781	1.12194	1.09148	0.514408	0.88384	1.79831	0.0470379	0.834078	1.09722	0.383461	1.63901	0.480996	0.28891	0.917084	1.50385	1.09122	0.253682	3.46944	0.284124	1.47862	0.822565	1.95471	1.3111	0.698074	0.269259	2.23966	0.502069	1.47382	0.876606
R01394	1.01489	1.03408	1.36353	1.30885	1.34841	1.16493	2.50868	2.22253	3.39243	0.563461	0.75968	1.19557	0.572192	1.37979	3.14622	0.78797	1.54483	2.33073	1.11398	0.891435	1.26948	1.32059	1.68248	0.827035	0.876934	1.83889	0.93248	1.77322	1.13759	3.57787	2.32214	1.07811	5.49782	3.57743	1.96664	1.21201	2.76017	2.21802	1.36244	1.47813	0.851808	2.09392	1.74654	2.59255	3.27017	2.67884	2.23055	0.9359	1.39492
R01395	30.4206	32.8652	38.6041	36.5317	36.0438	81.9521	41.3543	68.9505	80.5314	27.4467	22.7941	24.7783	30.519	40.6138	55.5916	38.771	46.7418	49.2808	31.8551	25.8681	26.5141	37.2468	31.6745	22.1917	26.3284	45.4074	94.7919	53.1633	35.9848	56.573	44.0035	38.53	109.753	51.483	122.632	22.9493	54.9514	63.5451	57.6098	36.2463	27.2532	36.4204	36.9153	50.3399	118.487	49.1228	31.3573	43.5716	33.0321
R01397	9.74531	8.94231	10.0898	6.99207	9.84307	31.2083	15.2593	24.7706	19.1476	8.05052	6.73091	8.03314	7.07032	12.6578	15.0427	10.7114	13.1262	14.9883	6.38553	8.55582	7.0005	11.7487	10.3352	6.07159	5.75743	11.0219	16.4858	18.4345	8.85029	13.213	12.9324	8.62323	37.2749	16.6384	25.5295	6.60793	13.905	21.636	15.1135	9.1976	6.88262	9.30374	8.62107	15.0669	42.6708	14.2627	7.03722	13.2298	27.2724
R01398	6.32597	7.63746	8.95369	7.37976	8.40797	26.7805	6.7104	16.7254	23.1533	8.2092	6.21211	5.23184	5.00138	8.39056	13.4285	7.41359	10.5407	7.0248	7.64271	6.18687	5.06387	7.66712	6.64012	5.18424	5.27908	9.94336	15.2174	7.25854	8.13057	15.8634	9.32215	5.96421	20.48	10.1359	23.5288	4.37458	10.3746	17.6378	7.82181	7.16847	5.41414	8.28486	6.08925	12.2577	14.7494	9.52497	5.32742	12.856	6.3489
R01399	0.164103	0.525446	0.481393	0.160935	0.37437	0.807413	2.10791	0.0996299	0.17412	0.305089	0.570718	0.101914	0.184695	0.597426	0.879171	1.29274	2.97667	0.705471	0.557612	0.59673	0.580862	0.520602	0.783252	0.155541	0.0796549	0.333487	0.534129	1.80094	0.435337	0.136917	0.670735	0.542877	0.42311	0.432983	0.873429	0.234773	0.189922	2.42069	0.562605	0.539083	0.538772	0.633802	0.331326	0.680801	0.0571137	0.152634	0.145385	1.56188	0.262743
R01401	0.0075045	0.0518508	0	0.0417876	0	0.0955866	0	0.00505906	0.0281211	0.0114935	0.00319087	0.00201931	0.00423788	0.00939524	0.0177077	0.0197305	0.00613911	0.0136518	0.00344706	0.00192879	0.00562251	0.0026704	0.0119749	0.0189449	0.0012769	0.0178715	0	0.108636	0.0329786	0.00176494	0.0975092	0.125795	0.00878474	0	0.0381223	0.0237339	0.00382082	0.0227764	0	0.000916747	0.00284787	0	0.0499893	0	0.00339325	0.00304678	0.000723497	0.0171066	0.0102184
R01402	1.40284	2.51628	1.83822	1.57593	2.38039	1.26043	4.58511	11.0601	2.61523	1.54825	1.13698	1.05962	0.881339	1.92941	5.25642	2.27666	1.66985	2.66776	2.38706	0.520617	1.61877	1.24731	1.24223	0.750907	0.811039	1.83231	13.6052	0.43085	1.49352	1.99197	3.28307	2.96448	13.7628	2.34634	4.99771	0.531356	3.40507	2.30245	1.2983	0.957707	1.24485	2.3077	0.939213	3.67357	1.15209	3.59833	2.44767	2.27451	3.35811
R01403	9.78181	11.8411	9.68551	8.96895	12.6726	24.7021	14.0197	17.1848	21.2446	8.0431	6.2635	8.76107	10.5958	9.47535	15.5502	7.83243	14.2104	15.7114	7.99779	9.46041	6.81373	8.25465	6.4838	5.17966	6.31792	9.0011	16.3803	18.705	7.56072	25.275	13.3198	9.02866	45.0592	15.25	19.2966	4.91158	20.4157	19.2396	16.5503	6.0736	6.61815	8.61399	7.45052	15.5804	48.4337	14.3211	6.76476	13.5179	9.88337
R01404	5.79764	4.19051	4.44986	3.6347	6.93877	8.51473	3.70232	9.09239	7.76986	3.05574	3.27782	5.08575	3.72306	3.88817	7.022	3.94034	6.4783	8.81184	4.07707	3.50571	2.68784	3.14839	2.91788	2.02811	2.66482	4.23449	11.0675	9.78485	2.81401	5.21928	7.0691	4.60657	11.6302	8.03126	9.47247	2.55795	8.19554	10.6836	6.66825	3.0862	3.33264	3.87563	3.60091	5.6565	10.8259	6.13306	3.30029	7.01524	5.81919
R01406	0.907622	2.06658	1.50902	1.85053	1.94394	2.39933	1.2824	7.22912	1.29567	1.7086	1.0559	0.63958	0.688737	1.98618	1.48483	1.75132	2.88517	1.09692	1.03415	1.07074	0.818554	1.78134	2.16117	1.29117	1.00294	2.13172	1.92631	1.69918	1.35923	0.394905	2.0461	1.64037	2.18808	1.23345	2.02899	1.07601	1.45139	6.70575	1.20678	0.57522	1.19527	1.17687	1.59298	1.23285	0.594099	1.16023	1.3379	1.58191	1.29197
R01407	0.0279361	0.259883	0.194803	0.0260246	0.0243106	0.488306	0.224965	2.49913	0.0733546	0.0267869	0.218339	0.117371	0.00971207	0.0366221	0.0236656	0.22499	0.0353402	0.0314291	0.015138	0.00316089	0.0600822	0.40518	0.00738191	0.03952	0.0302571	0.440059	0.024921	0.517032	0.00679902	0.00874795	0.894424	0.0470673	0	0.0532038	0	0.0155863	0.04338	0.149786	0.00970032	0.0101861	0.0330638	0.00702073	0.0326915	0.0333021	0.00148379	0.00815966	0.00770053	0.399964	0.186275
R01408	0	0	0	0	0	0	0	0	0	0	0	0	0	0	0	0	0	0	0	0	0	0	0	0.00554653	0	0	0	0	0	0	0	0	0	0	0	0	0	0	0	0	0	0	0	0	0	0	0	0	0
R01414	1.23527	2.10176	1.13132	0.627582	1.75119	7.63634	4.47892	14.093	11.718	0.814039	0.657439	1.16796	0.806677	2.95583	3.12799	1.00095	3.26057	3.88813	0.895623	0.52005	0.889522	1.9721	1.12715	0.659255	0.685714	2.2464	18.9408	1.58358	1.20469	6.41739	2.32212	4.01064	25.2703	3.48347	6.28019	0.699208	3.06466	1.15726	3.11597	3.1372	0.995521	1.60728	0.739276	4.30324	13.7664	3.22502	0.467014	2.05085	2.29905
R01416	2.14135	4.78717	4.7347	7.35518	2.96667	2.98273	2.96203	10.138	9.39744	2.11913	1.92319	3.6176	2.2138	3.72902	5.86076	1.97336	3.54422	4.19083	3.45314	1.90489	2.7839	3.10341	3.87694	2.50504	3.28018	5.26638	6.33202	4.43594	4.77665	11.7737	7.1651	2.11445	5.56184	5.49397	7.25487	2.95011	5.63738	8.14876	3.69955	4.63895	2.47376	3.74906	3.06497	7.82442	3.17032	5.32547	3.20889	4.55369	3.98866
R01419	0.0632384	0.228376	0.0547922	0.0727967	0.0769518	0.0597056	0.00515287	0.0388374	0.0361805	0.132002	0.22369	0.130641	0.111421	0.223955	0.0307192	0.0535093	0.0248876	0.0495772	0.138872	0.0571411	0.151128	0.0493361	0.361	0.0467082	0.056897	0.0898052	0.236026	0.0269495	0.0681568	0.0590678	0.0144958	0.0529125	0.00648895	0.348705	0.0106078	0.12732	0.263222	0.0287368	0.0294842	0.0327992	0.0790067	0.10749	0.0491288	0.0240731	0.612659	0.0259453	0.0490531	0.518102	0.0263748
R01422	0.0146078	0.0665535	0.118315	0.00875873	0.171092	0.0177434	0.0562439	0.0805956	0	0.0578245	0.196112	0.0199978	0.616079	0.00704012	0.00239418	0.0156348	0.0073958	0.0183201	0.0303782	0.173817	0.0454829	0.0366474	0.196834	0.0241577	0.068167	0.0677509	0.045975	0.0525303	0.00877095	0.0208052	0.0208443	0.0211786	0.0269234	0.0151758	0.03996	0.0364843	0.0527704	0.0405745	0.00977961	0.130598	0.0381635	0.021763	0.0271018	0.0108035	0.155324	0.0930126	0.0381944	0.0172247	0.0405066
R01424	0.284071	0.249857	0.595869	1.72297	0.509325	1.63856	1.08442	3.74443	0.424371	0.509266	0.314404	0.144994	0.373184	0.697468	1.24431	0.294406	0.814362	1.06443	0.54334	0.404419	0.238392	0.262045	0.174965	0.210511	0.315105	0.289819	0.612058	0.164163	0.380267	0.201941	0.563476	0.286583	4.49621	0.630666	1.45649	0.352003	0.429523	1.32226	0.454448	0.258882	0.13039	0.338339	0.171297	0.888003	1.2914	0.340925	0.57155	0.647614	0.522706
R01429	0.0867064	0.361798	0.125082	0.0437936	0.051744	0.0383226	0.638419	0.110992	0.0328053	0.0902029	0.0395401	0.0423776	0.313451	0.331828	0.243737	0.0454159	0.192987	0.0326594	0.432851	0.0255516	0.0992792	0.417863	0.048995	0.0666006	0.0870643	0.0699752	0.00816378	0.0398815	0.0734116	0.0825779	0.00930226	0.0161465	0.406128	0.313145	0.106965	0.062435	0.274933	0.042639	0.0959988	0.0246264	0.105045	0.115027	0.109024	1.79022	0.0802827	0.298213	0.314231	0.208849	0.0434621
R01430	0.314165	0.190009	0.180778	0.133163	0.246058	0.195435	0.401792	0.621943	0.0284208	0.370549	0.340942	0.163642	0.318555	0.191925	0.119341	0.107885	0.425755	0.155888	0.206442	0.101839	0.345851	0.232169	0.334387	0.127187	0.0956738	0.415472	0.0777029	0.0629608	0.0859376	3.47231	0.321988	0.0500266	1.18158	0.271883	0.280353	0.127018	0.258556	0.343177	0.66052	0.10663	0.261117	0.17755	0.370576	0.62022	0.0862786	0.176694	0.248713	1.02997	0.285143
R01431	0.0333172	0.0540623	0.0406779	0.0170958	0.0244271	0.0137397	0	0.018657	1.69704	0.0132968	0.0658588	0.1149	0.0318865	0.0489276	0.112241	0.0408659	0.0132207	0.0930568	0.0710923	0.0428784	0.030659	0.0147305	0.0480955	0.107636	0.0424069	0.00372119	0	0.0377576	0.0212747	1.55898	0.134858	0.0166435	0.0225216	0.189403	0.0118625	0.0448859	0.0272099	0.127501	0.008762	0.362421	0.0121251	0.00993223	0.0533296	1.53219	0.00367299	0.396224	0.0529977	0.0186055	0.0250296
R01432	4.81615	4.5857	5.0313	5.15437	7.93332	10.5568	8.5536	23.7383	19.8951	4.42036	4.14529	3.00604	3.76169	8.21097	11.2925	4.87304	7.16473	11.2061	3.3545	3.50152	3.7144	5.10658	3.2591	2.95953	4.11264	5.30349	23.8091	5.82826	3.71764	14.3843	5.01095	4.79567	46.4188	10.8708	18.6641	3.30819	10.902	8.30972	6.9435	6.21709	2.83989	4.29424	3.99804	8.35603	37.434	8.72868	4.68254	5.9808	5.08441
R01440	0.0871352	0.0043402	0	0.113013	0.0873608	0	0.004212	0	0.0151725	0.0582929	0.033001	0.0804711	0.100929	0.0728489	0.0435005	0.104566	0.0334297	0	0.00672204	0.0939364	0.111091	0.0881867	0.166839	0.0325696	0.0906431	0.0645263	0.0208731	0	0.0726395	0.00369294	0.0330654	0.097252	0.374879	0.0940386	0	0.341734	0	0.0131114	0	0.226461	0.2133	0.693103	0.0753294	0	0	0	0.01486	0.0319419	0.0882829
R01441	0.338007	0.175323	0.116459	0.0258954	0.0131278	0.0341825	0.00636723	0.0235484	0.164026	0.00560914	0.0479251	0.0162214	0.024819	0.00195979	1.54156	0.0601141	0.148247	0.19232	0.180027	0.0114372	0.0152626	0.121022	0.00930151	0.0182391	0.437709	0.0418424	0.108594	0.0403299	0.00211081	0.0670005	0.295173	0.179131	0.00662176	0.0360463	0.992522	0.0397487	0.0151341	0.803965	0.002696	0.0103479	0.0184729	0.0456156	0.00706679	0.0560284	0.00836759	0.0110827	0.0859326	0.224793	0.00492574
R01443	0.085164	0.508201	0.207438	0.142404	0.478091	0.0507581	0.099458	0.191504	0.0990941	0.427261	0.12371	0.0289509	0.102965	0.148911	0.45867	0.342031	0.334085	0.413762	0.202898	0.0826217	0.121732	0.180405	0.087598	0.0728184	0.115711	0.15643	0.0277252	0.069474	0.214886	0.0472696	0.612311	0.0789989	3.29771	0.177218	1.17173	0.0588903	0.568755	0.182061	0.430964	0.21395	0.229011	1.06409	0.250922	0.5191	1.88095	0.128165	0.316577	1.52311	0.140149
R01445	1.29918	1.23762	1.96368	1.47406	2.01759	4.7488	2.61076	4.81782	9.6499	1.2641	0.734254	1.01354	2.05302	2.30314	3.47762	1.02513	2.51339	3.51241	1.99496	1.03908	0.921545	1.77048	1.19363	0.744823	1.19983	2.26289	12.3814	2.01947	1.22976	1.38878	2.30811	3.56862	16.9057	3.50295	4.21858	0.554059	2.8897	4.23437	0.856681	1.41447	1.05299	1.62308	1.39118	2.48599	6.1576	2.76931	1.38799	1.2724	1.82732
R01446	0.366455	0.533624	0.479494	0.70607	0.268842	1.46643	0.435193	0.784923	1.88321	0.470641	0.192769	0.291511	0.103263	0.537598	1.35747	0.888174	0.327385	0.448466	1.05152	0.0668818	0.789034	0.387347	0.595709	0.569221	0.402494	1.39525	0.32827	0.183726	0.204931	0.171602	1.18042	1.00303	0.724846	0.628095	0.926848	0.165365	0.66711	1.16587	0.41414	0.347627	0.266105	1.17267	1.18024	0.50399	0.339228	0.826021	0.252897	1.53494	0.29477
R01450	0.695138	0.510914	0.721742	0.433564	1.19726	0.640686	0.649338	2.42365	0.729697	1.15844	0.612657	0.597347	0.460573	0.589537	0.915526	0.860825	1.28202	0.841338	0.485202	1.40338	0.509316	0.423475	1.27844	0.764574	0.700315	0.944581	3.30545	2.3879	0.832391	0.4846	0.829168	0.547068	1.49371	1.59338	0.721674	0.510257	1.03291	0.378107	0.305111	1.10041	1.1733	0.977315	1.1181	0.515429	2.07265	0.678261	0.842163	0.567378	0.755181
R01456	0.349592	0.513457	0.468782	0.432598	0.495602	0.398877	0.392996	0.351702	0.110355	0.653201	0.452813	0.187935	0.521668	0.796493	0.893711	0.717938	1.88774	1.01987	0.591663	0.291459	0.356946	0.518785	0.402221	0.308063	0.352818	0.675137	0.517213	0.514235	0.651522	0.227303	0.749402	1.60458	0.845783	0.817661	0.220154	0.155508	1.01414	5.76565	0.247834	0.379779	0.537422	0.837448	0.504324	0.804316	0.93531	0.804789	0.359138	1.03901	0.521402
R01459	0.297227	0.369309	0.498884	0.342787	0.6103	0.424384	0.108068	3.24207	0.0771556	0.301119	0.203405	0.255721	0.298251	0.44791	0.369146	0.637583	0.651009	0.536339	0.218074	0.535699	0.465427	0.434664	0.609634	0.262574	0.472681	0.406106	5.08169	0.421517	0.375979	0.182815	0.231598	0.373336	0.42273	0.494334	2.405	0.815607	0.444334	1.43682	0.431545	0.443071	0.501398	0.91948	0.552341	0.393555	0.686106	0.483591	0.419068	0.554968	0.320228
R01461	1.23997	1.10887	1.25567	0.50617	1.76807	6.85013	2.57617	2.30731	6.47078	0.693285	1.13197	0.88675	0.384311	0.76019	1.90519	0.906332	3.61566	1.8894	0.824972	0.461889	0.979926	1.63185	0.846825	0.704678	0.77356	0.960088	8.84882	0.836815	1.10331	9.06643	1.94267	0.977044	6.75097	2.05799	7.14703	0.325317	3.12693	2.89305	0.746277	0.422009	0.706358	3.65783	1.07011	2.82788	6.10314	1.74234	0.575677	1.26699	2.55466
R01463	0.293312	0.573519	0.560659	0.254833	0.511161	0.220579	0.431232	0.785328	0.264382	0.340887	0.353958	0.206789	0.495065	0.583304	0.53184	0.380968	0.62348	0.446032	0.416277	0.442337	0.351013	0.24626	0.618287	0.254477	0.325209	0.449481	0.639489	0.103975	0.224034	0.125905	0.532972	0.488355	1.60425	0.353324	0.695263	0.252242	0.211902	0.938417	0.178914	0.162594	0.402543	0.433903	0.722019	0.496051	0.308215	0.279295	0.21876	0.444071	0.594432
R01465	1.01917	3.35706	1.32928	0.959346	1.70779	2.0538	2.50277	7.0693	3.0761	1.04243	1.35205	0.834164	0.462669	1.08225	1.6825	0.542173	3.64565	2.45551	1.6643	1.02202	1.16656	1.57728	1.19451	0.514186	0.799735	1.77092	1.39632	0.811635	1.14682	4.13964	1.91622	1.31217	11.7621	2.39099	10.6428	0.436897	2.25372	2.06503	1.24809	0.831071	1.24586	1.05799	0.876208	2.88454	5.17795	1.57813	1.01096	1.50191	2.26233
R01466	11.3286	13.5814	11.408	8.94944	16.282	23.2425	20.1303	49.8989	31.1757	9.00675	8.93365	10.7509	9.42339	14.73	21.5233	10.1948	21.2204	20.2143	10.6127	9.19656	7.9093	13.3824	13.439	7.4254	9.26277	13.0225	37.2447	12.1227	10.6199	18.4769	16.0761	13.3254	42.1416	19.2714	24.8702	6.0008	22.2018	19.0599	28.7481	16.7293	9.58114	15.3477	12.4579	20.7326	33.7554	21.4199	10.1932	11.3886	13.9435
R01468	1.11924	2.54911	2.03201	1.84506	1.35338	3.1425	4.84474	3.15227	5.75186	2.05482	1.60993	1.23294	0.733033	1.37739	4.29063	4.47557	3.01754	1.61038	2.82516	2.88295	2.34741	3.40367	2.18856	1.423	2.04864	5.20316	16.3225	3.1085	3.48945	1.06645	3.03679	1.16411	3.4765	3.92339	4.55053	1.78391	2.64379	2.78388	1.33411	5.35261	1.65294	4.71235	2.98345	5.81662	4.52091	2.7726	2.49565	3.48033	1.94812
R01473	0.119401	0.287617	0.272338	0.0598354	0.055442	0.622215	0.0455443	2.64611	0.11638	0.0621514	0.144338	0.0217996	0.0265644	0.0517453	0.149719	0.0403696	0.0622487	0	0.0409776	0.500536	0.0415402	0.113864	0.0391709	0.0473526	0.0738981	0.0736684	0.0312304	0.140423	0.165037	0.0811871	0.0569125	0.0418827	0.00648895	0.145106	0.0195301	0.132843	1.19554	0.858866	2.05249	0.0194195	0.183456	0.0305803	0.0316752	0.0483929	0.299251	0.380686	0.0554136	0.0768387	0.0582325
R01476	0.294847	0.345463	0.524795	0.261218	0.445179	0.0910067	0.0702584	1.60249	0.904622	0.291207	0.2242	0.128628	0.29595	0.10254	0.909458	0.129978	0.0895987	0.853452	0.121986	0.198807	0.205577	0.337105	0.278829	0.179932	0.337662	1.04167	0.242675	0.0247194	0.17613	0.377025	0.508348	0.357223	0.760725	0.372663	0.827258	0.110109	0.308989	0.497342	0.315287	0.224094	0.119101	0.144728	0.0776805	0.250387	0.0777043	0.251017	0.12134	0.787937	0.0669562
R01478	4.22681	5.57009	5.04668	4.62596	7.04818	14.0705	12.6872	25.0336	26.0129	4.1877	3.14503	3.59702	4.42485	9.54145	9.87347	3.63682	9.10066	10.1963	3.9347	3.50535	3.49134	4.35431	4.52368	2.09174	3.44996	5.94485	33.9597	13.6454	4.52189	6.24835	6.84981	6.61988	50.0278	10.2832	13.2212	2.74674	10.4947	10.9387	11.3904	4.29578	3.32289	5.48014	3.67809	7.00524	47.1705	9.3085	4.32097	6.96689	4.72186
R01480	1.91616	2.69911	0.553353	0.773869	1.16549	0.805988	0.916827	4.05417	2.23759	1.16577	0.927366	0.836172	3.50636	3.76153	0.595847	0.826138	2.96122	0.780217	0.584	1.08551	1.18347	1.13118	1.59557	0.661046	0.970344	1.7739	1.86937	2.0654	1.23176	1.21346	1.3483	1.06073	2.62425	1.86832	0.508162	0.862266	2.08244	1.11893	7.86048	0.584046	0.691578	0.796967	1.3778	0.745034	0.724125	1.26439	0.707618	1.15649	0.887877
R01482	3.83502	6.44543	6.32856	3.50308	5.22543	8.32357	3.89244	8.11979	18.6966	4.06887	4.34758	4.85863	4.58574	9.16069	8.91512	5.2507	7.99312	8.14243	4.70473	4.37819	3.30139	5.75634	5.19459	4.31089	4.81048	10.161	3.06825	11.3228	5.6453	10.7058	8.91091	4.09901	3.68428	9.73205	9.46837	4.64706	6.72493	10.5406	3.01507	9.3773	3.61343	4.67326	5.00827	9.44375	7.7057	7.76463	4.06848	6.76561	4.56846
R01487	0.247441	0.240868	0.320992	0.291017	0.397003	1.81883	0.94129	0.434841	1.18023	0.0593995	0.112282	0.108741	0.361965	0.457549	1.44972	0.117887	0.558336	0.415535	0.0836921	0.156232	0.152755	0.2655	0.138116	0.0493741	0.107875	0.286658	5.35698	1.07333	0.270278	0.0439891	0.371943	0.717411	7.20115	0.525305	1.37895	0.0856398	0.366757	0.289333	0.254204	0.105282	0.222709	0.346322	0.183716	0.862706	0.308166	0.74172	0.124095	0.396031	0.495761
R01488	0	0	0.00250307	0.00141445	0	0	0	0.0596885	0	0.0169035	0.0204187	0	0	0	0.00897818	0	0	0.00696614	0	0	0	0.0111027	0.00265327	0.00801293	0	0	0	0	0	0	0	0.00393074	0.0105682	0	0	0.00458171	0	0	0	0.00375087	0.0421678	0	0.0345616	0	0.0336163	0.00132345	0.00525951	0.0319601	0.00139959
R01493	1.50362	3.009	2.69138	2.89476	1.97024	1.61111	2.05348	3.34952	2.99981	2.71346	1.93464	1.8103	1.20301	3.15818	2.78336	2.26875	1.53984	6.24473	2.07307	1.91401	1.75993	2.57908	2.09387	1.87206	3.66204	2.81777	1.71236	1.18751	1.6052	0.777196	2.36825	1.92877	2.04559	4.50007	1.91823	1.89633	3.13902	2.67547	1.59729	5.02837	1.52356	1.80586	1.92602	3.19771	1.88181	2.27899	1.87352	1.65536	2.07868
R01495	1.0977	0.518481	0.691405	0.133945	1.76008	1.38275	1.92323	2.81731	1.27117	0.405415	0.427606	0.730225	0.876526	0.703962	0.542448	0.430612	1.41386	1.18519	0.526019	0.182499	0.58649	1.13185	0.254462	0.328707	0.363017	0.972902	9.84903	0.742244	0.850388	0.881183	0.822126	2.55795	14.4212	1.74786	4.84929	0.602812	1.16628	1.622	0.400554	0.611033	0.523192	0.688108	0.570344	2.04195	3.89479	1.12262	0.443302	1.34943	1.30432
R01496	3.29822	3.33558	2.75747	3.36475	2.51922	7.87031	4.71811	11.0935	7.37258	1.60954	1.56168	1.97528	2.03891	4.21305	5.91775	2.41636	4.64482	4.8485	1.98146	1.32332	3.13081	2.92514	1.91654	1.35753	1.81512	2.60961	12.6409	1.91947	2.54308	7.89769	2.9281	2.56737	18.1655	4.88409	5.77745	0.994855	6.21042	4.14863	3.04741	1.82956	2.05832	3.97381	2.35757	3.74412	12.5194	4.51473	1.4149	3.43964	2.53087
R01497	0.0861599	0.202831	0.245373	0.223348	0.424834	0.703562	0.152704	0.807703	1.34677	0.200342	0.207946	0.193095	0.111481	0.410901	0.224068	0.195537	0.209214	0.392239	0.168756	1.13482	0.330187	0.195978	0.354131	0.22778	0.411663	0.0909663	0.0494576	0.48869	0.231361	0.875284	0.369242	0.349367	0.0393511	0.41209	0.078906	0.328777	0.410228	0.326885	0.0696599	0.193452	0.204985	0.522993	0.48956	0.656586	0.176036	0.210361	0.174275	0.622813	0.490849
R01498	6.78909	7.50161	10.4042	7.46669	5.80316	6.58179	7.61456	21.7734	17.239	6.29103	4.77437	4.55776	4.66939	14.8025	11.4913	6.52121	5.56939	10.593	6.4028	5.84159	6.28862	7.32039	8.22468	4.61562	6.74467	6.3897	26.9956	7.0244	5.66063	24.9668	10.6833	5.04567	16.9205	8.81451	19.4415	4.26099	12.3161	9.77744	6.20696	5.40591	5.39288	8.10588	6.45721	15.8826	11.9159	7.0501	7.53033	11.0842	4.72195
R01500	0.998313	0.469282	0.441547	0.797003	1.15451	0.142023	0.24015	0.0652367	0.0614468	0.119279	0.525006	0.789533	0.401051	0.112415	0.604384	0.118956	0.087425	0.472648	0.219079	0.140118	0.68042	0.336246	0.50705	0.17836	0.358848	0.18166	0.161105	0.164836	0.378051	0.446999	0.60583	0.326664	0.106479	0.224499	0.269074	0.565915	0.365431	0.361	0.00837875	0.164991	0.219653	0.229091	0.517245	0.132317	0.264175	0.156043	0.387593	1.11826	0.660478
R01501	3.92449	3.23019	6.04595	4.18525	5.76258	12.6315	80.9378	11.3074	11.3012	3.16006	2.10234	4.78323	2.78857	5.91584	7.68608	3.36016	5.77558	7.80735	2.68299	2.09795	3.06946	4.16602	2.43915	2.83571	3.09056	4.57275	16.2546	2.84799	5.08644	2.65268	5.62251	5.03342	15.0916	8.55107	11.2639	1.95256	6.85652	6.14345	3.65872	4.98988	2.81942	3.36571	5.31911	4.34403	19.1172	8.50721	3.24616	3.48448	6.2689
R01504	0.240642	0.453995	0.417031	0.148796	0.335186	1.43714	0.934966	0.0867307	1.41765	0.101497	0.26438	0.106906	0.137536	0.316032	0.33909	0.337593	0.678732	0.48792	0.433625	0.532035	0.316053	0.243099	0.183141	0.120463	0.257759	0.537026	0.516127	0.108034	0.120699	0.245048	0.203159	0.148465	0.673902	0.471357	0.442931	0.150096	1.29619	0.356272	1.07576	0.136128	0.251611	2.44511	0.669428	1.03602	1.14465	0.293348	0.13189	0.244052	0.204218
R01505	0.0348527	0.0211551	0.197743	0.00445417	0.0243791	0	0.0602152	0	0	0.0742537	0.0130878	0.0203214	0.211927	0	0.155742	0	0.114818	0.0214865	0.086155	0.0240485	0.0594563	0.00742868	0.0253015	0.0524235	0.0377861	0.0196691	0	0.00278463	0.0213469	0.00492072	0.0116961	0.0300736	0.0089555	0.000979799	0.126166	0.0247761	0.0526875	0	0	0.0101202	0.0913457	0.0148761	0.0383219	0.0110311	0	0.20662	0.0788675	0.342149	0.0288411
R01507	0.00165307	0	0.000479057	0.00515459	0.000547846	0.00121322	0.000875221	0	0.011955	0.000936808	0	0	0	0	0	0.000559136	0.0169399	0	0	0	0.000427974	0	0	0	0	0	0	0.0193036	0	0	0.0134039	0	0	0	0	0	0	0	0	0	0	0	0	0.00113821	0.00387974	0	0.000503302	0.00435159	0
R01512	13.1973	13.4515	14.7421	11.3579	16.2138	28.1274	18.3868	39.5673	31.2332	10.6649	9.91756	10.9813	12.5631	13.6995	23.3967	13.6098	17.8123	20.5556	11.4471	9.33881	9.7714	13.6278	11.7278	8.76794	8.75357	17.6001	28.9213	33.0722	11.6816	23.9433	15.3554	12.2961	34.0157	16.5814	17.3647	8.54859	23.0164	30.275	22.0254	13.1856	9.67471	13.6457	11.3617	23.4182	28.7571	20.5931	7.4857	16.3066	13.6488
R01513	14.4533	15.2345	15.9814	13.9584	17.8085	34.205	26.3786	45.5663	47.3734	14.3765	11.8645	10.3056	9.96621	15.8638	36.3351	15.2838	24.948	33.0912	11.4957	11.9148	12.012	17.8874	12.9624	9.54825	10.4669	17.9864	29.8707	16.4556	15.4322	22.0774	20.9967	17.9508	57.5172	25.4733	46.0411	9.77515	26.4887	28.9414	18.6627	9.62262	12.5255	17.1776	12.773	66.3025	42.7089	23.0817	15.1782	23.0299	14.6876
R01514	0.286243	0.589876	0.412163	0.440847	0.382841	0.392204	1.15873	0.968614	0.103652	0.305733	0.229376	0.196609	0.225004	0.238313	0.32304	0.343652	1.72183	0.400544	0.120722	0.420114	0.173533	0.450589	0.15693	0.169622	0.345067	0.509873	0.601836	1.31402	0.455645	0.13756	0.211159	0.24387	0.546912	0.169925	2.36325	0.153191	0.499425	2.34275	0.159513	0.121574	0.0828887	0.543431	0.133239	0.183944	0.984457	0.621163	0.2857	0.322635	0.163691
R01516	3.4697	5.112	4.39967	3.0901	5.04714	12.1432	9.0944	8.92263	9.35738	4.34936	3.53798	3.06301	3.41111	5.59905	8.97206	4.76441	6.5341	9.57544	5.71307	3.3986	4.66044	4.98835	2.81754	3.41412	3.51125	6.40764	9.81425	3.69744	2.98201	15.5337	6.56451	6.14608	21.0215	8.20084	10.191	3.02458	6.56647	9.04221	8.61685	3.95799	3.79059	4.92258	8.66314	7.89183	7.90291	8.40744	2.53729	8.21758	5.54149
R01518	19.5614	24.1792	23.6503	21.4689	21.4463	51.6516	32.4796	65.7146	57.0925	17.8712	17.9	15.362	18.8899	29.8945	46.3336	19.963	28.992	36.5113	19.8591	18.0615	15.492	22.9898	18.3129	16.3819	17.5282	25.3364	68.9414	27.075	16.0906	55.9029	30.1556	29.5709	101.791	33.2888	53.6927	15.4547	31.2338	36.3338	36.8556	26.4605	16.5021	20.601	23.8593	31.3027	88.3319	33.3852	17.8228	32.2312	23.1616
R01519	2.21475	3.21785	3.18171	4.71625	2.46984	6.12161	4.19008	5.90722	6.84326	1.93359	1.1264	1.70419	1.37745	4.56326	4.97468	3.09624	2.90629	5.34177	1.137	1.68417	0.784679	2.98135	1.41324	0.958311	1.72786	3.01766	4.63768	1.94918	1.9704	2.91521	2.18975	2.81623	4.39459	3.84586	5.92078	1.14949	3.03053	2.55558	1.48161	1.76966	1.50491	2.99574	3.70771	7.70621	2.95183	3.06173	1.37221	1.56455	2.51567
R01520	0.51126	0.846235	0.910353	0.863578	1.70682	2.37333	0.481689	1.80558	3.56297	0.870634	1.25525	0.469305	0.435516	0.725107	1.12803	0.56456	1.14431	1.24888	0.898237	0.617786	0.707671	0.676829	0.695036	0.497427	0.861521	1.51028	1.94915	1.32159	1.03502	8.60324	1.40061	1.09197	1.4827	1.65534	0.543014	0.653205	0.505019	0.315456	2.65109	0.790152	0.854803	0.594322	0.363137	1.40349	0.413795	0.556409	0.394665	0.957976	0.79846
R01521	0.51126	0.846235	0.910353	0.863578	1.70682	2.37333	0.481689	1.80558	3.56297	0.870634	1.25525	0.469305	0.435516	0.725107	1.12803	0.56456	1.14431	1.24888	0.898237	0.617786	0.707671	0.676829	0.695036	0.497427	0.861521	1.51028	1.94915	1.32159	1.03502	8.60324	1.40061	1.09197	1.4827	1.65534	0.543014	0.653205	0.505019	0.315456	2.65109	0.790152	0.854803	0.594322	0.363137	1.40349	0.413795	0.556409	0.394665	0.957976	0.79846
R01523	0.515106	1.066	0.581845	0.292234	0.961763	0.830707	1.23882	0.793001	0.617639	0.931492	0.654439	0.28224	0.412482	2.12465	2.28587	0.740024	1.83851	1.75151	0.443009	0.647614	0.725678	0.631294	0.754096	0.554085	0.537312	0.689539	0.74953	1.9685	0.953523	0.411432	1.33137	1.70382	1.54782	1.83197	0.592201	0.383572	0.528317	1.25209	1.50018	0.454898	0.574795	0.458717	0.491721	0.86576	1.92243	1.44274	0.569203	1.16464	1.113
R01524	0.0133629	0.0123809	0.0134915	0.00327772	0.00410199	0.0421594	1.10151	0	0	0.0232972	0.0373366	0.0112958	0.0126277	0.00159812	0.0158661	0.0111338	0.01013	0.000895647	0.0171708	0.0133983	0.0282998	0.00453334	0.0617739	0.0145913	0.030082	0.0907285	0.0133877	0.0095692	0.00272738	0.00716526	0.00464063	0.0243412	0.0113082	0.0079931	0.00125469	0.0341459	0.0366832	0.0290282	0.212508	0.0297673	0.0611451	0.0103081	0.0247033	0.0094092	0.0290798	0.00897849	0.0462975	0.00762209	0.0417703
R01525	1.43996	2.17606	0.811804	1.00882	2.13244	5.28741	2.395	1.95453	10.0839	0.984421	1.03189	1.87029	1.50202	1.15043	1.55262	1.19013	0.817758	1.88178	1.04371	0.691105	0.892085	0.796415	1.31032	0.935035	2.17282	0.796922	1.93792	1.29144	1.07075	13.5327	1.15288	1.69935	10.296	1.99987	10.2663	1.15185	3.50133	1.44909	1.01981	1.26038	0.915444	1.32434	0.831321	6.96085	1.70926	1.23949	0.710487	1.2107	1.48473
R01526	2.27213	5.8679	2.96865	1.17914	2.44477	4.31245	3.99059	7.98993	3.57111	2.2807	1.78658	1.8356	0.990744	3.70707	2.71747	2.68318	2.91789	4.34707	2.16702	1.15543	1.9741	2.04491	1.82764	1.32376	1.9199	2.35125	11.9206	3.10628	2.25845	4.40116	3.00354	2.42219	16.5726	4.39451	6.01442	1.73693	2.1329	2.29314	2.5665	3.45912	1.70283	1.96768	1.6371	3.29635	6.76546	3.44572	1.2079	2.69829	19.3935
R01528	7.91909	7.77442	8.03954	5.64937	8.78123	18.5882	10.1398	23.7503	11.3455	6.08829	4.87858	4.24447	5.23572	9.49618	16.5239	9.75733	11.2419	13.4498	5.81377	4.8531	5.45804	8.32858	8.25333	5.32017	6.18138	7.91296	13.4848	6.78883	6.98473	18.1724	10.6042	8.40269	40.7709	12.5182	20.5808	4.87891	13.8491	15.8992	7.50512	5.62875	5.7542	9.59576	7.55635	12.0721	39.4693	12.3145	5.84305	9.12147	10.0846
R01529	6.42333	11.854	7.7107	9.36431	7.60952	20.7146	8.34835	15.1233	12.9391	5.49948	6.12171	4.93513	6.19004	7.80485	11.8299	5.3472	11.701	10.0854	6.36571	6.22769	5.85236	7.53266	7.60985	5.0287	6.67812	9.17349	16.9033	9.80544	6.04797	15.9369	8.47074	9.51417	28.1405	13.2576	22.6827	5.80719	15.0078	13.1416	13.4778	7.11404	7.32487	7.28321	6.12501	11.6557	27.8803	7.87371	5.79318	8.83322	11.3465
R01530	3.41976	4.94433	3.73396	3.75526	4.11718	5.2401	3.75558	9.52801	11.0767	3.28769	3.09031	2.50758	3.90872	4.17381	6.03533	3.42554	5.65045	5.13202	2.93118	3.31814	2.18712	3.59129	3.8595	2.13411	3.0471	3.5735	9.83053	6.98914	3.958	2.84692	6.36471	4.11347	7.17962	5.6777	8.20913	2.2049	6.11338	10.6391	3.60402	2.29767	2.74553	2.98379	2.46414	4.32024	8.55793	4.76457	2.75266	4.85959	5.6194
R01532	2.84614	2.3136	4.37574	1.61112	3.37337	7.0415	2.97367	4.97961	15.1387	2.65336	2.40375	2.19315	2.50626	1.95225	3.78561	3.24147	4.63482	3.27007	2.00074	3.68919	1.55091	2.25561	2.74607	1.70852	2.06757	3.38878	6.63005	2.83994	3.49544	8.61026	2.71868	1.86598	5.20078	4.34019	3.97943	2.39511	3.19804	3.92556	2.71005	2.31914	2.33786	2.67426	1.27549	4.381	3.01345	3.95435	3.29713	3.54632	2.06888
R01535	5.15772	4.18972	3.75265	4.55875	4.76278	10.366	6.65527	11.5573	9.10642	3.10092	3.27068	3.30248	4.86159	6.09989	6.85346	4.50077	4.41231	6.37376	2.99035	3.62872	2.76451	4.8256	3.79896	4.97623	5.80711	4.25434	9.503	5.99002	4.21924	2.50799	5.93222	5.25403	12.6666	7.69892	8.31745	2.54892	6.01194	5.08254	5.63851	5.99295	3.5472	4.27473	4.72245	8.21949	27.443	6.89102	5.95112	6.39732	6.01802
R01538	0.523247	0.268718	0.39921	0.0544088	0.522124	2.65847	0.551991	4.60647	0.0904669	0.621174	0.295177	0.150338	0.468804	0.285634	1.52577	0.0684662	0.396749	0.636099	0.159769	1.07742	0.323832	0.31009	0.958272	0.337644	0.494354	0.0665547	0.75731	0.159915	0.222907	0.109503	0.0901668	0.342618	1.07069	0.360072	1.33528	0.120775	0.0559779	0.116887	0.0830738	0.887585	0.0766326	0.74867	0.150144	0.606808	0.528581	0.694885	2.96051	0.380995	0.327919
R01540	6.09677	7.84694	8.17568	6.98862	8.45668	28.8828	9.63451	21.1502	27.1257	5.71364	5.03629	3.69234	7.70768	9.63678	14.9465	6.13846	10.7602	14.7134	5.45865	4.5711	4.46859	7.43309	8.27432	3.94627	4.31857	7.62172	33.3228	10.0654	6.91687	13.5028	8.70937	10.6038	58.5996	18.3554	24.7535	4.14729	10.8934	12.7052	8.57677	5.96807	5.03996	7.64213	7.24023	9.17936	42.1148	13.1179	6.94619	9.70445	6.99026
R01541	7.51492	8.40254	10.2953	12.5083	9.45792	21.7442	10.6708	21.2855	34.2476	7.44348	4.54727	6.54423	6.50812	11.3524	14.2123	7.56389	11.3892	11.7446	7.00032	6.5058	5.32243	9.5305	6.17587	6.46384	6.71635	11.628	15.9444	15.6579	8.80064	27.4789	10.3106	8.32281	18.3754	13.9345	24.1738	4.85928	17.8749	15.0059	7.02331	6.6738	6.61393	11.3084	7.34504	21.2549	18.262	11.2108	6.22681	14.2703	9.15944
R01542	1.66484	1.87251	2.87249	1.08476	1.90639	3.33451	1.33767	5.50533	2.48582	1.55107	2.11634	1.44041	1.35512	1.80982	3.42654	1.76161	5.20027	3.35352	2.08333	2.04269	1.09452	1.96929	2.48553	1.37455	1.39515	2.36796	5.93193	2.99138	2.00624	1.16363	2.3189	1.74598	3.37998	2.54695	4.26225	1.60359	2.1211	5.48949	2.25264	4.07876	1.22159	2.06284	1.06444	2.66744	4.81185	1.94967	1.56872	2.69659	1.8419
R01544	0.00811316	0.0029284	0	0.000700426	0	0.150515	0.00931017	0	0.0050312	0.00865962	0.345544	0.00474147	0.0850352	0	0	0.00432632	0	0.00186367	0	0	0.00170655	0.00237625	0.0637538	0.00357878	0	0.0209002	0	0	0.01522	0.00908367	0.00149088	0.00354106	0.0195617	0	0	0.0787831	0.00436783	0	0.0403871	0.0185327	0.00213463	0.00203232	0.0064028	0	0.00375812	0.00202802	0.000648002	0	0.0296768
R01555	1.27947	1.81588	1.70646	0.447606	1.28201	0.893506	1.14246	2.17249	0.675994	1.30366	0.729441	1.10901	0.840653	1.43065	3.72425	1.35737	1.86334	1.0337	1.33133	1.54082	0.930153	1.33949	1.32119	1.01048	1.13712	0.92126	3.10165	2.15046	1.33791	0.714157	1.33972	1.15461	2.1914	2.16772	7.67576	0.593045	1.67246	3.36843	1.34418	1.51862	0.796119	0.670473	0.670153	0.494581	8.84618	0.869142	1.29948	1.51637	1.3972
R01556	8.92766	10.1043	13.149	10.4627	12.5961	31.1713	24.9322	30.8978	59.9048	7.84482	8.36036	11.0767	9.66061	35.7052	19.6183	11.4197	16.962	16.9564	10.8767	11.2369	8.67072	10.2175	9.86428	7.37879	10.6494	13.5838	28.6702	10.906	9.8247	53.7318	17.3921	11.1231	49.178	20.133	22.7931	8.1433	26.5847	18.0852	14.3288	12.0732	10.2759	12.2909	8.96073	34.8518	47.7563	16.7924	12.9878	12.9149	10.798
R01557	2.61449	3.14257	2.37678	2.13754	3.09592	7.36088	3.43159	8.39682	11.0121	1.83342	1.49141	2.05515	5.84617	2.61967	3.63002	2.66424	2.31277	3.65379	1.18147	2.81005	1.60217	2.47911	2.28883	1.74142	1.97075	3.45081	13.8981	4.38438	2.51345	15.0439	3.74385	2.44895	14.1894	5.82309	4.97809	1.6977	5.64543	3.72628	11.3967	2.30063	2.00846	2.61928	2.36151	4.30266	11.0263	3.84005	1.6552	2.47433	1.66788
R01558	0.0954558	0.455319	0.13831	0.0803926	0.464409	0.0903394	1.01822	0.29186	0.519302	0.175575	0.327458	0.174084	0.043668	0.314669	0.565174	0.219433	1.39887	0.878539	0.0852086	0.207941	0.149855	0.33474	0.217045	0.223211	0.208652	0.21762	0.0576666	0.454696	0.301773	1.05065	0.458848	0.35981	1.33809	0.420628	0.271583	0.128007	0.849026	0.103751	0.55942	0.244664	0.236164	0.303535	0.234512	0.72945	0.640644	0.395053	0.117175	0.138788	0.263952
R01560	3.25181	2.90986	2.99754	1.8483	3.11951	6.49399	4.68391	9.08937	8.45058	2.62378	3.30597	1.92337	3.08023	5.47736	6.43129	5.39255	6.08988	6.55433	3.40338	2.10329	2.75612	3.81045	3.22347	1.73396	2.31134	5.2038	18.5995	6.69215	3.50087	4.06735	3.89382	4.09206	19.6556	5.43949	8.02931	1.4221	6.9266	8.15888	4.25845	1.74468	2.96749	3.08037	2.5512	4.4891	25.0146	5.29927	2.00952	5.58953	2.85945
R01563	0	0	0	0	0	0	0	0	0	0	0.000939614	0.0348637	0.0512049	0	0	0	0	0	0.0153424	0.000877307	0.167177	0	0.00682915	0.066708	0	0	0.0108097	0.00564004	0	0.004585	0	0	0	0	0	0	0	0	0.0063171	0.0133677	0	0	0	0	0	0	0	0	0
R01565	1.81479	1.56077	1.41176	1.7015	3.41436	3.1809	1.50015	3.93047	5.94118	1.2518	1.09303	1.88721	1.81076	3.65879	2.7447	1.99075	1.05249	1.38918	1.86705	0.770927	1.47993	1.44146	1.81815	0.800208	0.822787	2.36626	1.0482	1.66688	1.01879	6.35255	1.76746	1.13253	2.86117	1.99826	4.53421	1.88554	1.65544	2.38386	0.932684	0.931391	1.8772	2.73578	1.50658	2.11087	6.08319	2.91941	1.08016	3.21871	1.70734
R01566	0.192897	0.233875	0.286267	0.338245	0.119245	0.0554745	0.166959	0.353687	0.0148412	0.225829	0.382938	0.149267	0.035179	0.91334	0.0712177	0.468528	0.275598	0.133478	0.0477157	0.0342021	0.0298993	0.183323	0.329297	0.0739461	0.18712	0.369832	0.221734	0.0645065	0.129654	0.0474423	0.0913707	0.0886337	0.3305	0.257385	0.387369	0.0822009	0.135569	0.154057	0.0449598	0.334559	0.0667695	0.208176	0.447803	0.264966	0.776082	0.285645	0.0920163	0.00971158	0.340264
R01567	3.11814	4.11193	3.67917	2.43568	2.45228	8.83083	4.14751	4.29764	6.59262	3.66027	3.36572	1.61017	3.84996	5.13664	5.64143	2.90669	4.69972	6.30652	2.25468	3.86045	3.04809	3.04588	2.38435	2.55486	2.65316	3.2648	3.38713	6.7314	3.10872	1.43622	4.69914	4.49323	7.61372	6.52296	18.637	1.96407	6.28483	5.11515	4.49592	4.72127	2.84478	3.54535	2.87372	3.21569	10.1456	3.90238	2.76042	4.43079	5.16057
R01570	5.78692	6.43422	5.35501	3.79134	5.60564	8.28925	6.82486	13.8292	8.85658	3.60341	3.3891	5.1078	5.64675	8.34444	7.28303	5.47479	8.35161	7.04887	4.18807	2.95008	4.06848	5.18495	3.6666	2.9242	4.10124	4.27002	19.9248	5.83939	4.95368	9.16626	4.83008	4.71318	5.59425	8.07032	11.0389	3.31694	6.86722	6.58118	16.3225	4.03981	4.93858	3.78437	3.85197	7.843	7.54915	6.57186	3.33806	7.54978	5.01367
R01577	3.53099	4.13967	3.28314	2.70723	3.92742	6.70092	4.59764	11.9568	11.0482	2.43375	1.94959	2.13654	3.70802	11.8127	9.02085	5.43067	5.85633	5.44266	3.80633	2.38279	4.28839	3.53721	5.32561	1.55919	2.42262	5.61341	10.4816	3.60037	14.2421	2.69257	6.23635	3.78742	19.2716	5.87119	9.14998	1.89896	7.763	8.74459	3.40705	3.0438	2.75216	5.72488	4.95096	4.10342	19.26	5.8378	1.67921	8.02549	2.42346
R01581	0.00504911	0	0.0043714	0.00496419	0.00499909	0	0	0	0	0.0066045	0.00189831	0.00407208	0	0	0	0	0	0	0	0	0	0	0	0.00280012	0.00311752	0.00510615	0	0	0.00405497	0	0.00510959	0.00412276	0	0	0.00925175	0.00386218	0	0.00607702	0	0	0	0.00465076	0	0	0	0.00695047	0.00459263	0	0
R01583	0.147337	0.585056	0.43881	0.423486	0.111124	0.209902	0.280071	0.254476	0.606283	0.201466	0.174883	0.115117	0.294033	0.432173	0.496047	0.167315	0.667889	0.489286	0.150751	0.193117	0.104174	1.07493	0.354789	0.340751	0.181957	0.518994	2.11605	0.0911139	0.746003	0.243101	0.358973	0.237138	0.939341	0.214488	0.592213	0.126055	0.317799	0.936061	1.43436	0.117985	0.377926	0.121066	0.113177	1.02017	1.9997	0.193423	0.132929	0.629109	0.367739
R01585	0.0011274	0	0.0197192	0.119297	0.00517714	0.561539	0.00275695	0.13236	0	0.0103225	0.00120194	0.00777043	0	0	0.00384911	0.00704512	0.0531377	0	0.000876554	0.0089924	0.0237793	0.22387	0.0823819	0.0240963	0.00232747	0.00466548	0	0	0.0209859	0.00267618	0	0.103679	0	0	0	0.00133325	0.045021	0.0420147	0	0.0437702	0.0307967	0.00802096	0.0223725	0	0	0.0575556	0.0681409	0.171838	0
R01586	0.769436	0.779615	0.937443	2.13137	0.579648	1.18736	0.451188	0.158452	3.54364	0.854234	0.545992	0.566578	0.195789	0.606216	0.504629	0.752968	0.986588	1.77358	0.572842	0.201961	0.563829	0.563022	0.547674	0.220239	0.601866	1.11319	16.4918	0.184599	0.428538	0.514306	1.89181	2.31077	8.18064	4.02666	6.17035	0.722492	0.901581	2.39001	1.09957	1.37613	0.230805	0.803638	0.279399	1.04698	0.0693124	1.84719	1.90343	0.316694	0.790667
R01588	0.106114	0.101656	0.393953	0.145281	0.169859	2.18222	0.295322	0.336679	0.0761619	0.0928962	0.0719067	0.0555979	0.0462794	0.118706	0.383419	0.0683544	0.191043	0.34021	0.125148	0.0672237	0.0506347	0.150892	0.174829	0.222099	0.124991	0.265555	0	0.135762	0.13993	0.102712	0.209206	0.14803	0.677013	0.562721	0.519593	0.113363	0.0407278	0.706275	0.017154	0.122676	0.298221	0.0843634	0.0678222	0.237241	0.471285	0.224853	0.122756	0.443862	0.204143
R01593	0.205236	0.401764	0.156544	0.255669	0.488124	0.388807	0.308756	4.90557	0.0813666	0.687184	0.496245	0.134368	0.243311	0.74235	1.32326	0.297649	0.266792	0.559915	0.244107	0.185609	0.154718	0.497843	0.484669	0.205874	0.251067	0.734893	0.159363	0.343158	0.449857	3.58025	0.967645	0.228282	0.0674319	1.40422	0.627218	0.166709	0.409383	1.22427	0.22583	0.258649	0.337225	0.183469	0.257325	0.480438	0.371215	0.556533	0.633664	0.249267	0.574933
R01595	0.472735	0.423228	0.607642	1.37317	0.390292	0.0801332	0.618103	0.37806	0.32247	0.261305	0.429394	0.245653	0.215484	0.308319	1.17318	0.597164	0.537457	0.185598	0.152413	0.911658	1.53057	0.359028	0.447392	0.291147	0.289443	0.378058	0.0298283	0.402048	0.279149	0.406597	0.396063	0.301385	0.602694	0.386181	1.45144	0.549482	2.08559	1.32446	4.62739	0.886171	0.357013	1.39072	3.35717	0.36713	2.24529	0.351037	0.383114	0.218224	1.25763
R01596	0.0911468	0.0469757	0.0650141	0.0685126	0.514948	0	0.109665	0.00610721	0.0293197	0.156915	0.0812361	0.0607856	0.0438531	0.0373959	0.150143	0.262668	1.00352	0.0805268	0.104568	0.0482971	0.0484038	0.131623	0.12188	0.0924537	0.24069	0.218543	0.038173	0.337081	0.283298	0.0175151	0.117661	0.0646314	0.0558011	0.239373	0.074597	0.138028	0.293399	0.0944935	0.0225988	0.0646577	0.182742	0.169389	0.0399413	0.0554877	0.0989638	0.0697713	0.0395722	0.0673633	0.0865912
R01599	1.63179	1.2037	2.31355	0.882292	1.62309	2.84452	0.655913	4.73883	1.21318	1.33228	1.12499	0.809832	0.655489	1.10365	3.04243	1.92602	1.5556	2.55281	0.779472	0.858503	0.600426	1.40684	0.783247	1.30931	1.30249	0.881516	2.30054	2.02354	1.35623	0.533778	1.80369	1.00744	0.953875	2.20299	10.9879	0.849198	3.44771	2.34436	3.23839	1.83309	0.59362	0.851337	0.567125	1.13096	9.70659	1.21428	0.95479	1.81469	0.862888
R01602	11.2557	13.6263	16.1847	16.3509	11.7822	21.29	14.9573	21.8172	18.737	10.0248	7.92306	8.36922	9.56633	22.3671	20.7151	17.5133	16.703	17.0136	11.1556	10.0405	8.36139	11.5365	13.0707	7.15779	9.90235	17.5792	29.3415	15.1916	8.187	11.9998	14.9272	10.5166	31.1442	19.5691	29.8913	6.00981	19.265	21.3902	19.9596	15.355	7.25365	15.6563	18.7973	18.0936	34.4438	17.8635	9.93318	15.1134	14.7435
R01613	0.0980288	0.110148	0.0856375	0.147511	0.0284811	0.0400059	0.900657	0.129062	0.0300452	0.0395509	0.105742	0.0625539	0.211371	0.183884	0.241518	0.0275375	0.366368	0.0994168	0.22898	0.265508	0.0284603	0.128808	0.0840302	0.153826	0.123988	0.0421362	0	0.631685	0.237388	0.0305795	0.0983071	0.0742154	0.00311166	0.386107	0.0102149	0.0765664	0.574764	0.0241249	0.513707	0.142665	0.0477769	0.38951	0.00874033	0.0503184	0.0414488	0.244818	0.0336332	0.103566	0.114005
R01616	1.18734	1.03598	1.12731	0.672912	1.52609	5.83615	0.370383	1.87092	0.210017	0.643025	0.502059	0.702396	0.173997	1.14603	1.82468	3.72108	0.96345	3.6583	0.574256	1.80693	0.481893	1.71574	1.16697	0.457029	0.45275	0.894953	18.6673	1.18223	0.519403	2.09768	0.32861	2.27346	1.3505	1.19661	4.00586	0.570253	2.63834	7.64758	0.241332	0.840807	1.03665	0.888422	0.865821	1.35613	0.263214	1.10167	0.399641	0.344429	0.562703
R01621	5.17093	3.40517	5.32383	6.49274	6.89926	14.7588	6.87714	15.7793	7.01559	2.98807	3.01382	3.31033	3.04095	6.60807	6.51357	3.74507	7.7764	8.49911	3.37354	4.82661	2.91704	5.82376	3.0835	2.81086	4.21144	5.19752	22.0846	6.91951	3.6768	7.8847	6.5724	5.17381	23.3779	7.40791	12.8966	2.90896	7.51038	8.76415	10.8402	4.41152	2.98426	4.79341	3.65254	6.7199	21.1716	6.08161	3.66786	7.45897	5.33801
R01623	0.0358072	0.209753	0.0864159	0.0734223	0.136366	0.310281	0.0243968	0.00219412	0	0.104864	0.111018	0.0265411	0.0248124	0.00835226	0.130741	0.0302702	0.00849116	0.027566	0.0565082	0.0703071	0.0552835	0.0156648	0.15599	0.0694851	0.0644089	0.00308467	0.00997293	0.0467841	0.131764	0.00797099	0.919335	0.0431252	0	0.0282005	0.0779048	0.0554461	0.0571548	0.108579	0.0287838	0.115432	0.0424429	0.00625622	0.0972548	0.00865988	0.0964462	0.0133011	0.0277005	0.0668091	0.0353838
R01625	2.38651	2.29063	3.4678	3.66282	2.24839	4.81321	5.67236	5.42669	11.9616	1.82374	2.91758	1.37393	1.88405	1.53054	3.65619	1.57091	3.41673	2.99821	1.20689	0.839086	1.62433	2.02232	2.2178	1.20023	1.48272	2.0491	15.4977	3.64087	2.43642	8.64906	2.83731	2.37447	8.43111	2.28664	23.6983	0.94199	2.7101	4.53836	0.770395	1.6777	1.17913	1.6266	2.08746	5.7016	7.7894	3.10212	0.969153	4.372	1.59099
R01626	6.26194	7.97526	8.64485	7.67526	6.9475	10.8278	8.4805	8.97403	17.8151	4.68679	5.02172	3.63865	7.97612	5.58344	9.66603	5.62893	18.0429	8.9817	5.74181	5.32552	5.32063	5.47329	5.73127	4.76358	5.58484	6.94863	17.1329	15.4336	3.54494	9.49872	9.70718	8.43155	30.9401	9.05548	14.611	4.76904	10.9235	12.1224	4.76646	7.99173	5.4612	8.1669	5.70678	10.6623	6.72565	6.02365	8.63561	8.52559	5.05172
R01627	0.273544	0.0159931	0.0520975	0.0948703	0.0188596	0.288944	0.0739343	0.109035	2.34167	0.132189	0.0515261	0.226888	0.0550858	0.0572462	0.0196783	0.063434	0.0111234	0.0359073	0.116845	0.0797769	0.0154606	0.0142979	0.405849	0.0405556	0.301836	0.171979	0.358166	0.0805653	0.103379	2.35394	0.00391969	0.0349475	0.103292	0.0151243	0.0492497	0.200907	0.474917	0.021461	0.0624838	0.0581446	0.268647	0.0678947	0.0527536	1.47281	0.583737	0.0413505	0.0373262	0.250521	0.0293982
R01631	0.699392	0.79514	0.979373	0.635021	0.675877	0.671366	2.93956	3.3125	0.77747	0.485606	0.640917	0.523135	0.548425	0.935714	2.82388	0.373021	1.88047	2.09942	0.665579	0.61438	0.323275	0.928677	1.25681	0.415526	0.561654	1.02349	6.6227	0.410897	1.41267	0.290025	1.30855	1.79006	11.928	2.49413	1.17994	0.386255	1.04354	3.20308	0.504509	0.597228	0.637968	1.82805	0.470135	2.0736	0.512333	2.18227	0.357357	0.492402	0.761459
R01632	0.321393	0.237338	0.365227	0.0991681	0.187623	0.0472398	0.185295	0.230551	0.0605321	0.0745172	0.0731611	0.397631	0.0840104	0.212364	1.1883	0.0664533	0.344852	0.305461	0.145158	0.0156367	0.121068	0.197737	0.0916885	0.0867115	0.275141	0.405484	0.0215063	0.0958572	0.125954	0.0639214	0.170597	0.224131	0.0886633	0.166934	0.460572	0.0495258	0.0383822	0.229936	0.0201936	0.0163696	0.128541	0.260946	0.0908452	0.199272	0.108876	0.224405	0.0532494	0.293128	0.215286
R01635	0.0201826	0.0102135	0.0679123	0.186293	0.0353977	0.210236	0.0330724	0	0.0192258	0.04807	0.031842	0.0526303	0.0294205	0.0370931	0.0357746	0.00392094	0.0573748	0.182694	0.014326	0.0142175	0.0254002	0.0204577	0.0307236	0.0275716	0.00395456	0.0329101	0	0.0520937	0.0528701	0.0453704	0.0581023	0.0628862	0.0768048	0.260376	0.225084	0.0206388	0.200647	0.0731241	0.140271	0.0101322	0.053274	0.138981	0.0949918	0.101016	0.150106	0.0441117	0.00553633	0.0730958	0.0464175
R01639	10.351	14.0653	12.0255	9.56207	12.1332	23.0384	13.4667	35.7207	29.7301	7.97816	8.6678	8.95654	7.87402	12.8225	18.1507	11.3336	21.7502	15.9037	9.4764	8.93463	8.87302	12.0679	9.37584	6.82937	9.36684	15.6914	47.5783	19.218	10.0534	23.7052	13.636	10.8895	31.581	19.1732	17.7334	7.1106	23.0172	15.6263	21.3621	15.457	8.12666	9.67414	11.2596	22.0459	24.5757	16.6115	9.61503	16.4043	14.8381
R01641	29.1288	32.6795	34.1212	30.8999	30.8994	67.6933	35.5799	94.5763	92.4111	26.739	23.9095	24.2221	21.2996	38.5851	56.4842	35.6271	36.7594	46.531	26.6989	24.0737	22.6787	32.8382	25.8836	19.1471	25.1511	40.9562	66.2704	49.7212	30.9599	59.3479	45.1501	33.1427	80.6018	49.2994	69.2885	17.1819	51.0387	57.0224	46.9443	28.7572	24.0106	35.9645	30.9027	49.8918	99.222	52.1162	27.3517	44.3637	24.9214
R01644	0.868592	0.791798	0.732616	0.353409	1.17136	2.14455	0.819021	0.54104	2.0574	0.888205	1.00797	1.07786	1.15612	0.701682	1.42578	0.635437	0.408026	1.85477	0.865078	1.10918	0.383042	1.7263	0.71399	0.680221	0.675866	0.763159	0.692927	0.313955	0.967693	0.267282	1.17715	0.567586	0.329931	1.87998	0.845103	0.381758	0.749908	0.782154	0.88072	0.981141	0.607829	0.843379	0.458237	0.747273	0.309941	2.27958	0.542799	1.17406	0.6894
R01645	2.22438	2.29322	3.50247	4.07485	3.05527	3.58355	1.94036	9.53471	10.6531	1.16804	0.828792	1.40513	1.40254	4.77442	9.18676	1.61047	3.3562	3.32842	2.1307	1.28294	1.26229	3.17939	1.6992	1.16066	0.976989	2.70125	4.64508	2.07906	1.53532	3.93742	2.58638	2.01545	1.09527	2.55108	8.76129	1.29993	3.72005	7.34885	6.08466	1.50848	1.55928	2.95687	1.53015	2.98278	4.42706	4.76917	2.76203	3.03176	1.76188
R01648	2.65673	3.12898	3.67423	3.05518	3.2339	7.67315	6.04431	7.95527	4.84911	2.46303	2.41253	2.03639	2.21673	4.53397	4.6981	4.00451	4.27011	7.09949	2.52534	2.27462	1.93133	4.24479	2.40863	1.90765	2.32478	3.29584	12.1021	9.33414	2.84241	4.07207	2.92973	3.30286	9.88536	5.79768	14.5539	1.21571	5.11978	5.79482	3.50483	3.36936	2.83562	4.09332	4.70054	6.05914	14.1746	4.77726	1.85848	3.11729	4.04268
R01649	0	0	0.00367078	0	0	0	0	0.00142548	0	0	0	0	0	0	0	0	0	0	0	0	0	0	0	0.000782498	0	0	0	0	0	0	0.00286277	0	0	0	0	0	0	0	0	0	0	0	0	0	0	0	0	0	0
R01652	7.69086	6.32985	7.7808	5.78076	7.28589	21.6106	7.10133	20.7252	27.8733	5.21752	3.82551	5.11432	6.08907	6.29588	14.7526	5.3524	8.31699	11.6455	4.95999	4.79373	5.22863	6.83459	5.44104	6.056	4.74835	9.98055	19.0404	5.38924	7.01285	12.2471	13.8791	6.20672	15.9131	10.2497	11.6146	4.36063	10.23	12.0778	5.64796	6.23301	4.87247	6.04312	3.98254	26.4801	16.9375	12.3682	6.01755	11.3008	5.88084
R01655	7.32719	12.8547	13.4239	8.29068	15.2152	20.8681	15.3833	27.8023	25.527	9.46983	8.11401	7.98147	8.52627	12.7	15.8944	13.382	10.6321	15.7508	8.17494	10.8514	8.44576	11.1764	11.7399	8.06796	10.578	14.3809	14.7227	16.6374	9.77108	13.1099	14.4308	13.7245	24.6586	15.7687	14.8903	7.39156	17.5119	20.7351	9.5989	12.9716	7.26139	10.0584	10.1906	10.3646	28.3459	14.8391	13.8603	13.7571	10.8791
R01657	0	0	0	0	0	0	0	0	0	0.049118	0	0	0	0	0	0	0	0.00303977	0	0	0	0	0	0	0	0	0	0	0	0	0	0	0	0	0	0	0	0	0	0	0	0	0	0	0	0	0	0.0121917	0
R01658	8.37872	9.71031	11.208	8.4837	8.99808	17.6315	14.4076	26.8304	22.2944	9.18186	6.57609	6.43059	7.98804	12.4427	15.045	9.09964	18.2788	16.3101	6.36936	6.50336	7.70904	10.2752	7.98955	4.53598	6.76718	12.4687	37.8061	23.4478	9.00501	29.7977	11.6801	12.155	38.7631	13.8024	26.7165	5.33847	13.6842	21.8943	15.279	7.1285	8.13421	12.0174	10.0761	21.8585	28.0508	10.9288	6.27466	13.7013	8.53241
R01660	0.0970605	0.169461	0.121303	0.257288	0.283654	0.897267	0.165286	2.82407	1.53131	0.476203	0.0838355	0.612721	0.123004	1.48118	0.929127	0.0747286	0.205868	0.692887	0.25761	0.091169	0.252842	0.171592	0.0638191	0.115518	0.232738	0.116007	0.253959	0.136635	0.203693	6.30122	0.958076	0.126902	0.0746798	0.763087	0.296183	0.101073	0.810436	0.328517	0.176786	0.133779	0.672861	0.210495	0.589166	1.51197	0.28147	0.775206	0.161749	0.251284	0.330956
R01662	0.0751072	0.183309	0.141669	0.0581422	0.159019	1.09628	0.735656	0.0197192	0.118462	0.00152231	0.0324572	0.0429633	0.0228092	0.101615	0.0167501	0.16347	0.348002	0.386169	0.156564	0.0569153	0.0628587	0.346039	0.0402563	0.156139	0.121835	0.0486343	0	0.220316	0.122116	0.0845923	0.0651228	0.113376	0.0388198	0.277379	0.105217	0.106829	0.0777259	0.189412	0.344929	0.0253214	0.131043	0.074221	0.114363	0.0264539	0.00504731	0.0651155	0.0411198	0.151842	0.0243434
R01663	5.686	6.62595	6.34181	5.03207	6.08034	12.7781	7.34642	12.8205	12.2691	4.92197	5.60374	4.23723	6.16482	5.68924	10.5362	5.04367	9.06591	10.9404	4.41125	5.92347	5.11862	7.39466	5.71162	3.80643	4.74167	5.44013	11.2837	11.8502	6.58975	14.6892	8.75206	5.89897	12.0827	8.54228	15.9464	4.01365	12.472	13.1175	7.67769	4.96161	3.64255	6.94574	5.81406	15.4113	10.3104	9.0738	6.78541	6.61061	6.12337
R01665	10.3977	13.728	13.62	17.8342	14.1483	21.6195	14.8651	32.5913	36.2315	9.26374	8.59308	7.96556	7.8096	15.4236	18.1074	12.7024	20.5075	15.8909	10.218	8.50429	8.42055	11.9199	10.9214	7.58034	8.83005	15.8455	24.8718	21.8544	10.8412	19.4297	18.7968	12.3511	34.4863	19.0153	31.9348	7.50151	23.5581	18.4749	25.6394	9.48444	8.43622	17.8695	12.1011	16.6141	23.0569	15.9696	10.1828	16.4292	12.6195
R01668	0.756716	0.568054	1.04699	1.1146	1.16966	1.01844	0.913272	1.38704	2.98535	0.990955	1.13916	0.648008	0.646729	0.700353	0.612865	0.840088	1.88678	0.896009	0.694086	0.855149	0.680238	0.763453	0.685015	0.519559	0.73486	0.916714	2.01743	0.379771	0.476926	0.246976	0.831058	0.624062	1.30849	0.757414	1.17852	0.359167	0.511443	0.948989	0.655749	0.456756	0.69408	0.567972	0.930588	0.831339	6.91108	0.525275	0.688367	0.592443	0.622709
R01676	2.49803	3.99114	5.03186	4.35672	4.6877	5.219	4.19259	5.77302	11.9454	2.72097	1.8573	3.22215	1.89882	4.88516	6.66489	4.24747	4.56323	4.63985	3.17063	1.72434	2.08512	4.59079	4.39818	2.75702	3.77937	5.42223	5.3817	3.08158	2.96848	18.0553	3.78125	3.07984	4.95812	5.74046	8.06396	1.33559	6.71186	6.28205	5.94132	3.72444	3.44007	2.85575	3.56493	11.6729	7.69479	5.0772	2.95814	4.82403	4.04029
R01684	0.904787	0.743824	0.395629	0.227407	0.671727	2.39873	2.26842	5.03157	2.80347	0.475278	0.719144	0.412798	0.777396	0.730373	2.93902	0.500329	1.79681	2.02694	0.662798	0.669069	0.327881	0.830743	0.555548	0.877691	1.39197	0.36688	1.07721	0.267336	0.533634	1.15345	1.41149	1.56194	11.7819	1.50354	2.38009	0.562174	0.872	1.61338	0.468972	3.41943	0.380692	0.691472	0.393613	1.39337	0.954903	1.8037	0.53413	0.939025	1.11861
R01688	2.57524	3.85295	2.91158	3.43112	3.5294	2.79074	1.79589	11.1768	3.99289	3.11226	2.39807	2.38203	2.85209	2.63128	7.6023	2.99283	2.24462	3.25735	3.64345	1.88777	1.91437	2.38305	2.06304	2.54477	2.09775	2.80487	1.68565	0.788698	1.79182	1.15309	3.52456	2.11807	2.30544	2.06583	4.36233	1.77481	3.74371	4.87399	1.66311	3.88909	1.9123	2.666	2.70533	2.44555	3.1365	2.59526	1.33335	6.96089	2.95558
R01689	3.16283	4.20588	4.93269	2.23598	5.25657	6.86117	2.83541	4.16827	7.30164	2.23426	2.75084	2.4227	1.70735	3.11905	5.77097	2.84324	3.8462	4.65813	2.77466	3.33942	2.80163	3.72236	3.01619	2.14835	3.13906	4.38963	9.74116	2.65868	4.21418	8.35784	6.57036	3.77041	4.97607	6.6744	6.39032	2.93902	4.46492	4.21661	2.25294	6.98819	2.76223	4.69716	2.41721	12.0364	8.37625	7.49578	3.70141	4.25757	3.04513
R01697	0.018744	0	0	0	0	0	0	0	0	0.0015106	0.00061528	0.0122386	0.0221811	0	0	0	0	0	0	0.000832152	0	0	0	0.0252432	0	0	0	0	0	0	0	0	0	0.0351696	0	0.00136499	0	0	0	0	0.0006572	0	0.0437152	0	0	0	0	0	0.000876443
R01699	7.52853	11.6799	10.2044	11.5998	9.00977	14.5084	9.94071	14.7415	30.8755	8.6843	6.38805	6.6179	5.912	9.94215	16.7908	10.9237	13.1737	14.693	10.0044	7.14201	7.93764	8.77994	8.44751	5.97004	6.55129	15.6956	9.36429	9.94575	7.21993	6.52217	14.9957	8.75025	18.2772	14.4812	21.6391	6.36389	12.5268	18.3766	11.8877	11.0089	7.27774	13.6631	12.4289	15.7679	30.0203	11.804	5.80164	12.8681	8.633
R01700	6.67938	8.74296	8.44821	12.1014	8.90111	18.7254	10.0581	18.0169	13.4579	5.49289	5.79041	6.23388	5.36655	9.66478	12.6115	7.68629	10.8018	13.4978	8.29056	6.36853	6.79103	7.86863	6.79602	5.03439	6.16883	9.65649	21.2451	6.50162	6.50435	5.61129	10.1067	8.88793	25.8393	12.0868	22.0399	5.94372	12.66	13.6306	7.21478	11.0528	6.78841	7.46168	7.40542	8.61675	27.1474	11.6603	9.1591	12.9189	6.71848
R01701	3.30764	3.4967	3.20244	2.80168	4.39234	14.7292	3.84348	4.92073	4.63015	3.47767	1.88497	2.12212	1.33356	1.57564	6.29818	3.34213	4.28768	4.33384	2.97979	1.42348	1.54985	3.27721	2.86469	1.5849	2.64755	3.3322	4.10055	2.78474	2.41498	1.97014	3.89776	3.14598	3.00628	3.50602	10.1965	1.50476	1.85708	10.2793	2.71178	2.4522	1.58861	3.59923	2.07056	5.77965	6.01328	2.72745	2.09435	3.44848	3.03638
R01705	0.156142	0.831615	0.948569	0.194902	0.495232	2.00327	0.154892	0.507709	2.50707	0.507071	0.210516	0.5693	0.570883	0.745487	0.826085	0.336251	0.367863	0.233547	0.240047	0.424301	0.406869	0.397279	0.496945	0.240856	0.62924	1.26044	0.180056	0.676758	0.191045	0.202488	0.887347	0.176437	0.113917	2.17404	0.166291	0.414909	0.622487	0.798379	0.240882	0.462748	0.9699	0.411675	1.07999	0.653579	0.166403	0.369356	0.485177	0.576553	0.362535
R01707	0	0	0	0	0	0	0	0	0	0	0	0	0	0	0	0	0	0	0	0	0	0	0	0	0	0	0	0	0	0	0	0	0	0	0	0	0	0	0	0	0	0	0	0	0	0	0	0	0
R01708	0.594017	0.533658	0.394534	0.437562	0.356285	2.20826	0.542287	1.05863	2.1363	0.376521	0.397538	0.368892	0.761145	0.606241	1.10736	0.275885	1.96309	0.750606	0.395181	0.570024	0.807555	0.758769	0.169784	0.359604	0.251366	0.975798	0.64867	0.19857	1.483	2.82965	0.924913	1.0899	1.14055	0.767956	0.522775	0.385906	0.985084	0.537833	0.301569	0.393962	0.460855	1.20886	0.914198	8.50892	0.918952	0.613631	0.487417	0.363362	0.990346
R01714	7.7119	8.80902	8.93424	6.17817	11.0983	21.8467	10.5618	28.1062	25.0608	9.04577	6.27142	7.89018	7.31363	9.78217	16.6805	8.54647	11.1677	14.427	7.49267	6.07085	5.99759	9.85602	7.18789	5.00948	6.7188	11.6175	20.4027	12.6431	10.8692	14.8002	13.5891	9.88406	27.2393	14.8015	29.3638	6.84745	15.584	18.5939	15.969	6.82839	7.9089	10.0626	7.16027	11.7012	28.2204	13.9747	4.69337	10.8321	8.5738
R01715	11.0788	11.9765	14.3963	11.1905	12.4809	20.0919	30.674	24.1917	21.2265	12.9643	8.43307	7.85398	8.60018	15.0378	18.9802	12.5207	18.5853	17.8101	9.46039	9.94366	9.78788	11.6012	12.2246	6.56877	8.84436	15.2688	23.7151	22.1563	11.7945	29.3173	17.9955	13.0533	32.6007	17.1606	44.7555	6.75282	12.064	23.436	11.1713	10.4002	12.2121	20.1192	14.9625	20.6597	28.2938	15.7885	7.57614	16.2047	12.0336
R01716	3.34063	2.86756	3.14439	2.09756	3.99395	12.3677	10.3504	17.9942	18.0421	2.69135	2.2574	3.17717	5.2108	4.02693	5.21339	4.40388	6.80488	6.67678	2.33182	3.53582	2.97681	5.81166	1.931	3.67086	2.66159	4.48966	16.7029	7.52811	4.18647	6.15282	6.47917	5.11803	24.8897	6.59241	7.12361	2.25094	10.754	3.23993	11.356	2.67403	3.3971	5.21	3.63164	12.0419	19.1676	4.71411	4.30107	6.3155	4.79267
R01717	2.76009	3.65897	4.44692	7.1883	3.65835	2.41379	3.45857	7.93534	4.30617	1.8836	2.71125	1.70447	1.4769	3.83303	3.2466	3.12976	4.19	6.72696	2.19852	2.37759	2.50788	3.0852	2.28788	1.80815	1.59982	3.72465	8.76632	8.29979	2.26966	1.05376	3.42261	2.24102	9.47714	4.7795	6.19605	2.00823	3.64143	4.04205	1.59319	2.39359	1.98131	2.3541	2.75191	6.09652	3.49404	3.05234	4.82732	4.60626	2.84222
R01720	0.935455	0.287567	0.535125	0.226326	0.68417	1.59642	0.348338	1.40541	0.139344	0.40942	1.09899	0.382687	0.778976	0.50429	0.579162	0.402837	0.722555	0.819291	0.548529	0.319475	0.556173	0.233329	0.531056	0.479349	0.392987	0.367495	0.24281	0.415357	0.466016	0.327425	1.21941	0.426954	0.462385	1.76334	0.562608	0.523214	1.02572	0.597979	0.176786	0.419361	0.345514	0.734367	0.502115	0.651768	0.992873	2.2462	1.15474	0.63604	0.414788
R01724	8.42959	10.4682	12.2243	12.4168	10.4578	18.4328	17.518	24.0575	21.3664	7.5822	9.17161	7.05462	8.45482	11.6918	16.015	9.61264	15.1996	16.2474	7.74514	8.80456	7.80526	9.5832	9.80859	5.46529	7.3448	11.579	28.4009	18.1901	8.38166	24.444	12.0784	9.54491	40.3693	16.0947	22.4124	7.50357	14.2237	17.8747	17.0139	10.55	7.93097	12.0245	8.05104	16.0459	36.3385	13.8147	10.5852	14.5396	8.19727
R01728	7.63378	8.3569	8.70769	6.63201	8.00956	19.7125	10.7562	19.2933	15.4887	6.56674	4.5316	5.37263	4.79497	13.6177	13.5284	8.96576	11.1917	18.2854	6.8918	3.70347	5.84612	10.3058	5.92271	3.99091	5.38756	11.2251	26.8141	12.1913	6.05991	19.8804	7.62055	7.37294	25.5223	14.2684	14.7148	5.93356	12.694	11.8862	13.6694	12.0664	4.95939	8.96253	9.77438	20.3325	16.8347	14.8096	6.60349	9.32119	8.48822
R01730	0.0917762	0.0998853	0.0148268	0.08467	0.0651525	0.233196	0.19012	0.031109	0.239021	0.0391352	0.516988	0.0295087	0.165575	0.057263	0.186636	0.0315073	0.203312	0.112806	0.143115	0.219333	0.176678	0.0872062	0.128829	0.0509659	0.0743807	0.0959535	0	0	0.17373	0.04679	0.206567	0.042312	0	0.0901268	0	0.051531	0.0261076	0.113873	0.339511	0.0222176	0.0735657	0.147537	0.0797674	0.143974	0	0.0438832	0.114558	0.341695	0.281148
R01731	0.0577051	0.199407	0.338214	0.252527	0.124094	0.638108	0.00754878	0.0605829	0.316587	0.159082	0.478221	0.13367	0.78796	0.0284212	0.0077903	0.0599184	1.55293	0.00322071	0.0501195	0.38935	0.147571	0.290855	0.54288	0.228455	0.140353	0.587291	0.0525105	0.21195	0.133042	0.020057	0.0351862	0.130206	0	0.00508317	0.0883098	0.170513	0.34665	0.193907	0.076651	0.0732919	0.105305	0.113396	0.13536	0.114343	0.103269	0.0371136	0.0428814	0.0234114	0.0426739
R01737	1.34896	2.00439	2.01727	1.61439	3.09383	2.57445	1.32177	5.6754	2.35673	1.6169	1.28394	1.70966	2.66891	2.44878	3.0398	4.48778	1.30088	5.58758	2.50335	1.58763	1.7541	2.18425	1.71482	1.27557	1.24412	3.10188	1.0851	7.71303	1.87425	2.36241	1.7966	1.87702	2.52116	2.24645	3.14848	1.74275	0.907217	3.10526	0.735215	4.02109	1.75959	2.8176	3.59077	4.48143	3.08982	3.32752	1.11152	2.47979	2.06387
R01738	5.67523	5.77683	4.91965	4.15276	5.97141	14.9294	7.42409	21.4879	18.1457	4.78536	2.90484	4.76285	3.77707	7.73598	12.0599	6.80838	7.37785	9.60533	4.54344	2.97651	4.43637	5.15798	4.04838	3.22126	3.52392	5.98638	31.6074	4.68218	3.69775	6.57723	12.3627	7.07665	41.1985	8.1509	9.49384	2.44988	7.48402	7.8682	8.03384	5.3808	2.86103	5.97854	5.33946	8.12996	19.2892	9.65963	4.1686	9.33369	5.79181
R01739	0.489224	0.188846	0.912095	0.0556397	0.0844025	0.0249468	0.0100541	0.0100203	0.122973	0.466712	0.0943478	0.413975	0.0299825	0.160972	1.73712	1.94904	0.10394	0.0763562	0.943796	0.287899	0.868086	0.256722	0.580829	0.307921	0.43469	1.04633	0.0470379	0.305672	0.184296	0.146221	0.784742	0.276208	0.218063	0.236927	1.21619	0.719651	0.173155	2.06589	0.0261406	0.938252	0.420053	1.37772	0.963144	0.23653	0.265866	1.37941	0.142032	1.35738	0.401343
R01740	5.67523	5.77683	4.91965	4.15276	5.97141	14.9294	7.42409	21.4879	18.1457	4.78536	2.90484	4.76285	3.77707	7.73598	12.0599	6.80838	7.37785	9.60533	4.54344	2.97651	4.43637	5.15798	4.04838	3.22126	3.52392	5.98638	31.6074	4.68218	3.69775	6.57723	12.3627	7.07665	41.1985	8.1509	9.49384	2.44988	7.48402	7.8682	8.03384	5.3808	2.86103	5.97854	5.33946	8.12996	19.2892	9.65963	4.1686	9.33369	5.79181
R01742	0.858473	1.65877	1.54068	1.77451	1.16355	1.92902	1.76417	7.28802	1.73263	1.89503	1.1491	0.653045	0.589032	1.49942	2.63036	1.602	1.45607	1.44828	0.727443	2.18205	0.633679	1.81996	0.92987	0.412975	0.868666	0.884349	3.66886	2.80343	1.06872	0.490432	1.08431	1.00185	2.14351	2.46487	2.89391	0.564846	1.00256	2.6849	0.520104	1.11413	0.798615	1.01261	1.08605	1.33272	0.552955	1.19175	1.12121	0.858498	1.24165
R01745	1.66209	0.669163	1.95204	0.955021	1.52996	2.74279	2.64889	4.93918	3.93276	1.42643	1.06062	1.92717	0.676771	1.88887	1.37858	1.38303	1.33689	3.03109	1.27089	0.507142	0.944067	2.04841	2.68582	1.69633	1.76531	1.28078	9.29916	1.62738	1.09028	9.43982	1.37518	1.32903	13.1056	2.24319	2.15414	0.892819	3.26779	2.25695	0.963397	1.55407	0.895412	1.23843	0.895166	3.75722	7.26235	2.60509	2.10186	3.21722	1.43654
R01747	1.66209	0.669163	1.95204	0.955021	1.52996	2.74279	2.64889	4.93918	3.93276	1.42643	1.06062	1.92717	0.676771	1.88887	1.37858	1.38303	1.33689	3.03109	1.27089	0.507142	0.944067	2.04841	2.68582	1.69633	1.76531	1.28078	9.29916	1.62738	1.09028	9.43982	1.37518	1.32903	13.1056	2.24319	2.15414	0.892819	3.26779	2.25695	0.963397	1.55407	0.895412	1.23843	0.895166	3.75722	7.26235	2.60509	2.10186	3.21722	1.43654
R01751	0.524277	0.613711	0.659859	0.16766	0.669967	1.89203	1.83644	4.28919	2.34059	0.864293	0.914688	0.646697	0.154256	1.60449	1.17218	0.84127	1.23482	1.19616	1.51061	0.72194	0.680238	0.833471	0.377136	0.461877	0.541903	1.49502	7.70634	0.230746	0.601019	0.940481	1.07845	1.1762	11.3101	1.44056	2.8506	0.707223	0.715131	1.22656	0.30408	3.26647	1.1996	1.02135	0.786995	1.19184	5.53401	2.43854	0.246272	1.87623	0.70254
R01754	0.160174	0.221157	0.268973	0.0322536	0.0217906	0.164194	0.0143318	0.0575503	0	0.0995358	0.39419	0.142071	0.0256322	0.279224	0.12016	0.0760146	0.0115819	0.136374	0.0902958	0.156696	0.0896338	0.303082	0.180533	0.155545	0.224808	0.171196	2.02602	1.61091	0.139385	0.0884962	0.118774	0.0777169	0.701072	0.164407	0.231978	0.160693	0.468287	0.212138	0.00465192	2.57382	0.057533	0.0721695	0.279697	0.133351	0.110092	0.174609	0.104744	0.127432	0.158758
R01761	4.08099	3.74691	4.42791	4.49391	5.82699	9.92059	6.16277	11.2552	7.13772	4.37144	2.45128	2.73561	3.72097	7.37439	9.70869	4.67356	7.41703	7.29561	3.27569	3.06872	2.35435	5.44589	4.55147	3.10934	2.9674	6.12386	20.0456	4.90298	4.37667	10.5529	5.40444	5.49692	29.2503	10.1221	9.26357	2.10562	6.51388	7.11456	5.26073	3.649	2.84039	5.76257	4.84983	11.5636	17.0756	7.07381	2.61169	5.83108	4.96622
R01764	0.0408148	0.0859162	0.154586	0.10182	0.00812866	0.05185	0	0.675217	0.0283419	0.0407687	0.0286081	0.078078	0.0453142	0.0995626	0.0175144	0.154133	0	0.00304882	0.0524212	0.629429	0.762698	0.0334867	0.0966684	0.189679	0.0896011	0.365348	0.00678431	0.00661938	0.0334285	2.86596	0.12466	0.021557	0.0226734	0.190155	0.0814154	0.0429442	0.0557707	0.305524	0.0345855	0.158286	0.0359779	0.00490559	0.00130089	0.0520162	0.0223663	0.282075	0.0135388	0.908473	0.0312938
R01767	0.121649	0.11611	0.0223959	0.0464457	0.06946	0	0	0	0.0273798	0.436324	0	0.0131701	0.0451621	0.00166541	0.120344	0.0107564	0.00758261	0.00895647	0.105966	0.0242808	0.0126306	0.00389314	0.235849	0.0594046	0.0727066	0.0124856	0	0.238321	0.110151	0.0171314	0.0104082	0.00464234	0.00375676	0.0127816	0	0.00655512	0.00560276	0.0223185	0	0.00404447	0.00603198	0.0837773	0.0121009	0.0311585	0	0.0317056	0.0449449	0.00811267	0.00286712
R01771	2.77222	2.81279	3.94871	4.69026	4.497	10.8773	6.18253	23.7432	14.442	2.33629	2.97598	4.55062	4.23204	4.02073	3.24351	2.04005	6.10492	7.12351	2.7357	3.18119	2.57973	3.55906	3.72192	2.10887	2.45812	2.64734	20.6112	8.68298	3.59851	23.9577	4.86281	4.2097	22.499	6.60328	8.8789	3.15852	7.8329	4.05843	6.63921	2.41704	3.41316	4.41775	3.36843	9.37625	14.9125	7.40449	2.88365	4.31924	4.92322
R01773	13.3624	15.6868	15.7661	19.7734	14.3717	16.5596	11.4113	45.6741	24.353	8.13042	9.6623	8.13302	9.4366	16.8995	19.4393	12.8769	18.1	21.5091	9.18302	12.3411	7.92026	14.7111	9.51661	8.71496	8.76897	11.8751	47.8961	17.411	11.6082	31.2244	14.3799	13.5117	64.8415	21.0599	27.5157	8.02243	27.8545	30.826	29.5841	16.2202	8.27932	13.6213	10.1824	23.6586	57.3802	17.5505	13.5433	23.271	10.034
R01775	13.3624	15.6868	15.7661	19.7734	14.3717	16.5596	11.4113	45.6741	24.353	8.13042	9.6623	8.13302	9.4366	16.8995	19.4393	12.8769	18.1	21.5091	9.18302	12.3411	7.92026	14.7111	9.51661	8.71496	8.76897	11.8751	47.8961	17.411	11.6082	31.2244	14.3799	13.5117	64.8415	21.0599	27.5157	8.02243	27.8545	30.826	29.5841	16.2202	8.27932	13.6213	10.1824	23.6586	57.3802	17.5505	13.5433	23.271	10.034
R01776	1.98364	3.17899	1.4967	1.35149	3.13677	5.26689	5.58109	10.982	4.54648	1.62291	1.37352	1.91593	1.15305	3.34839	4.54733	2.11811	3.2992	4.46061	2.32962	1.80392	1.74329	2.68884	3.1874	1.42215	1.59392	3.16094	19.9313	2.10083	2.49604	11.1578	3.88481	2.62242	22.3265	6.36375	7.17633	1.06924	3.62053	2.78317	3.78386	2.10101	1.19686	5.38499	2.28997	3.06077	14.6671	5.18797	1.492	2.78288	3.38165
R01777	4.50762	6.02752	5.44586	7.00293	6.33864	15.4167	8.32879	21.9209	16.6538	4.5302	4.81205	4.00937	4.57357	9.56235	8.89913	5.94107	8.07381	12.4259	5.2618	4.79176	3.85971	6.56755	4.49309	3.48169	4.53114	6.26827	10.6802	8.10828	4.87527	10.8856	8.89071	6.45945	20.8517	9.39324	10.0738	3.76419	9.69397	9.66865	6.66232	4.58999	3.67734	5.05802	3.20994	11.141	29.1328	8.99897	5.44951	6.73247	5.76401
R01778	6.15406	7.84469	7.28051	6.66349	8.02727	32.9436	11.0958	28.3994	22.0824	7.26728	5.68559	4.23909	3.59821	10.4674	12.219	7.71979	10.2979	12.3608	6.43687	5.32932	5.42285	8.81771	6.0217	4.87794	5.50508	9.05424	23.4111	5.77971	4.97726	7.76741	10.5481	8.48182	35.4224	13.6704	14.9689	4.86129	10.4435	15.1475	7.23924	8.10665	5.70451	6.58081	6.23313	9.74453	25.1218	11.5914	8.36343	7.9211	7.13183
R01779	0.402373	0.506386	0.414666	0.310105	0.259535	0.106521	0.252753	0.87375	2.35053	0.394215	0.375531	0.222236	0.116042	0.417689	0.490899	0.22891	0.538798	1.02176	0.3444	0.220688	0.21671	0.346028	0.522764	0.327894	0.407862	0.722296	1.54813	0.33412	0.636636	0.599014	1.06417	0.216908	0.78649	0.61275	0.655265	0.478439	1.46341	0.467556	0.847324	0.687896	0.662534	0.610542	0.315709	0.523112	0.452847	0.528893	0.237552	0.2272	0.156727
R01780	2.98302	4.22745	3.89264	2.67417	5.50062	3.29465	2.94794	11.1078	4.98349	3.49729	2.3372	2.50555	4.12444	4.75816	5.35543	5.78601	5.13396	4.53557	2.7142	3.07105	3.60978	3.91448	4.8982	2.39734	2.44245	3.26008	12.8306	3.08147	3.459	6.26127	2.96858	3.59258	9.69644	4.50444	8.94431	2.30875	9.02337	10.5683	5.6478	2.25712	2.7197	4.96536	4.29564	6.11841	10.2159	4.99739	3.68939	5.25586	3.38485
R01782	0.478427	0.865294	2.80319	0.250358	0.669823	2.84162	0.540252	2.99176	0.302818	0.632392	0.40908	0.377867	0.423966	0.957044	1.69335	0.472456	2.00655	0.414983	0.511251	0.570888	0.474612	0.340064	0.179462	0.354387	0.621976	0.470514	0.749621	0.34245	0.426666	1.01944	0.709407	1.17831	1.79209	0.602598	0.447987	0.315847	0.691245	0.935229	0.521544	0.25038	0.376153	0.399423	0.333135	0.489003	1.6509	1.25334	0.304907	1.01637	0.531484
R01797	0.0017914	0.00962896	0.122429	0.0195507	0.0148192	0	0	0.0522537	0.00670301	0.00151646	0.186172	0.00267196	0.00220158	0	0.00238497	0.0110429	0.0360874	0.0135523	0.00179075	0.0642176	0.0188523	0.0368839	0.0110201	0.0065937	0.0122139	0.0072885	0.257329	0.0031386	0.00796551	0.00369294	0.0024988	0.0058114	0.182772	0	0.0276032	0.0150731	0.0916914	0.0267555	0	0.0208395	0.00642426	0.033014	0.00905877	0	0.43835	0.00618878	0.02134	0.0204134	0.0147772
R01799	11.328	13.9736	16.2605	9.70156	16.458	27.9362	24.3353	56.4511	25.9216	8.87523	8.68783	10.2009	8.58841	18.0271	28.0516	16.4597	20.9976	26.7976	9.29289	12.1215	9.76615	18.9899	12.6985	7.63636	10.509	16.4076	71.7006	17.0088	14.0643	13.8708	19.0804	18.0756	84.4446	29.6096	28.6076	7.99233	25.7933	25.1196	21.1709	13.1832	8.21184	12.3259	11.8665	20.7902	62.4654	23.0216	12.4043	15.8584	16.2678
R01800	6.0281	6.51609	5.48909	4.54304	6.09217	13.2891	9.72897	23.9849	15.2954	4.69295	2.95224	4.05127	1.96018	8.34756	12.3193	6.45915	11.7006	10.1478	5.45051	3.91736	4.01005	5.77109	3.41835	2.23294	3.0129	6.67121	24.5511	12.4252	4.40372	5.89963	6.019	9.05332	38.7982	10.1262	16.2139	3.57318	10.0785	7.81619	3.01865	7.72554	4.43065	6.95434	6.04819	8.47949	22.5049	11.1894	4.71048	8.79754	6.39999
R01801	5.20834	6.62039	6.5036	7.47442	7.27314	19.325	9.61304	6.20175	11.641	6.22968	5.10382	4.30375	4.6498	7.15311	9.50165	7.73929	13.075	7.8868	7.50586	5.14156	6.77158	6.01101	8.55114	5.53033	5.14353	6.90251	8.54176	8.43417	4.2763	2.8574	8.0898	6.44988	16.9868	11.1735	11.4218	3.89047	7.90103	11.529	6.56445	6.16973	5.6532	7.97409	9.02986	5.30524	15.9833	8.79139	6.0536	9.77842	4.32979
R01802	0.470992	2.02775	0.379341	0.497153	0.599275	1.16123	0.788224	1.45324	0.452287	0.382335	0.36074	0.159341	0.203973	0.57454	0.535717	0.245258	0.475429	0.285919	0.12824	1.43916	0.314491	0.642494	0.804357	0.116918	0.217663	0.465932	0.990961	0.28579	0.146573	0.252578	0.810927	0.189737	2.48783	0.360345	2.57078	0.138589	0.465046	0.318902	0.0922059	0.38948	0.19392	0.314506	0.134344	0.785166	1.47349	0.39233	0.405479	1.07172	13.3614
R01804	2.30947	2.24857	3.42651	1.40676	2.1273	4.81917	3.11685	4.17863	7.37471	1.41652	2.45372	2.30198	2.81065	3.76156	3.92117	2.19322	2.26964	4.54666	2.02077	1.92893	1.94078	2.9097	2.69364	1.68792	1.66318	6.28825	6.84442	1.33858	2.43476	8.31154	6.71103	1.73564	8.26879	6.43386	3.41927	1.34139	5.47148	5.90894	4.5596	1.30161	3.22058	4.24101	2.64913	4.68975	6.17701	4.86061	3.11031	1.91284	3.27947
R01807	1.34638	2.38847	1.80435	2.3258	2.63081	3.79266	2.78884	2.80472	1.17158	1.2762	0.849693	1.3415	1.07534	2.00187	2.44081	1.89755	3.08693	3.1305	1.05189	0.929597	1.28491	1.89779	1.30181	0.875673	1.42505	2.34231	0.704731	1.1194	1.79295	5.20126	1.06723	1.29889	2.26428	4.00711	3.07651	0.740602	3.58401	2.57582	3.91979	1.55715	1.08535	1.42592	1.33655	2.76031	3.7618	2.12461	2.02455	1.21626	1.13849
R01808	1.34638	2.38847	1.80435	2.3258	2.63081	3.79266	2.78884	2.80472	1.17158	1.2762	0.849693	1.3415	1.07534	2.00187	2.44081	1.89755	3.08693	3.1305	1.05189	0.929597	1.28491	1.89779	1.30181	0.875673	1.42505	2.34231	0.704731	1.1194	1.79295	5.20126	1.06723	1.29889	2.26428	4.00711	3.07651	0.740602	3.58401	2.57582	3.91979	1.55715	1.08535	1.42592	1.33655	2.76031	3.7618	2.12461	2.02455	1.21626	1.13849
R01810	8.40749	10.7122	10.9075	7.50785	10.668	29.9065	13.3799	16.0186	45.9632	6.06103	5.45816	7.48003	10.2247	7.59481	11.88	7.79783	12.4933	17.2767	5.4556	8.30834	5.78478	9.57667	8.92152	5.93502	5.42326	12.6885	23.2689	17.7884	9.2658	20.4109	12.5715	6.64172	18.1678	16.8414	23.1735	6.15226	16.8675	13.7915	19.3401	8.31507	8.39898	8.84005	7.19969	18.2371	20.9768	11.6516	8.34728	11.2973	7.81279
R01811	3.15697	4.78085	3.97198	3.45233	4.38789	5.02225	4.2741	9.33634	10.128	3.54114	3.28432	3.79895	4.51617	6.89617	11.4781	3.69616	6.02862	6.85938	4.80617	3.05545	2.42037	5.65947	3.6358	2.70247	3.63146	7.58948	3.2528	8.92676	5.64744	6.54835	9.75468	4.26616	5.30399	7.81125	6.67103	2.67568	4.53475	10.7464	2.485	6.27768	2.53562	5.07175	6.52575	7.91912	4.87213	6.87984	3.44028	3.76098	5.90907
R01812	0.0860078	0.138627	0.124765	0.070471	0.0863473	0.220018	0.147387	0.101377	0.465804	0.0273021	0.0172994	0.0942046	0.0139103	1.18193	0.0620277	0.0577238	0.0439927	0.257811	0.0445806	0.0665463	0.0221744	0.0209191	0.0130201	0.0178862	0.00663648	0.0217466	0.738178	0.00611202	0.0804162	0.0844868	0.199463	0.0961507	0.156702	0.133599	0.348031	0.0191892	0.113381	0.0560751	0.123249	0.108661	0.021117	0.016507	0.00350968	0.0147398	0.00846489	0.103305	0.399622	0.0345674	0.0387197
R01818	8.79706	8.97423	10.4013	12.0082	9.91169	13.0475	9.30118	19.2926	24.9299	6.6335	5.84562	6.19713	5.98622	10.1188	15.3072	8.1329	15.1354	15.0925	6.94883	6.65814	6.79614	9.94359	6.34993	5.14594	5.80319	9.86076	26.6723	18.7141	7.18427	21.6995	11.405	8.89763	28.4526	13.813	22.2222	5.57816	15.6544	15.2936	12.5077	5.46792	5.94327	6.61325	6.10786	15.9971	34.841	11.5155	11.191	13.6018	6.20087
R01821	18.7241	26.1309	24.887	30.5896	24.6511	47.2489	33.5966	58.1946	51.4014	18.6082	15.8554	13.7602	21.5853	23.7882	37.9717	15.1677	41.2881	39.4288	17.1883	18.942	13.4768	22.2444	19.559	13.5399	17.5484	27.2074	56.2422	32.8101	23.1958	42.839	34.1579	30.0262	65.8341	34.3215	57.2299	13.1255	36.3429	42.8257	24.7247	17.5672	16.704	23.83	15.8931	35.909	47.8289	34.0185	19.0519	28.2038	35.9536
R01823	2.16641	1.60688	2.35386	2.13678	3.81109	4.62129	4.65199	2.51982	5.7964	1.53529	0.936514	2.31985	2.50867	2.41411	4.17499	3.60159	6.49294	5.1728	1.71171	1.50174	1.19001	1.88068	1.1511	1.43402	1.24048	3.47909	6.53078	9.01502	1.34028	1.45832	2.46582	2.46044	9.90775	3.83611	2.52797	1.58128	3.99727	4.78754	2.30505	1.94665	1.38646	2.78724	2.97452	2.21737	5.48544	2.54269	3.75141	2.17754	1.53363
R01824	0.646528	1.68511	1.51397	1.05163	1.50701	1.67543	4.26781	16.452	4.00472	0.954367	0.633195	1.04255	0.477511	1.56848	0.897496	0.905207	1.12248	0.864697	0.511294	0.906142	0.759001	1.74731	1.06912	0.718751	0.824278	2.67549	6.52268	3.06141	2.56608	5.23984	2.55004	1.18811	2.80632	2.46019	25.1541	1.29241	5.12467	1.65881	3.28554	0.916628	1.02825	2.58014	0.430356	3.78767	18.8275	1.30006	0.676111	1.57766	3.07027
R01825	0.164822	0.140232	0.213671	0.549528	0.392744	0.331421	0.0598761	0.923027	0.0662257	0.156857	0.127191	0.00829478	0.0740934	0.285499	0.0416035	0	0.578919	0.301272	0.283487	0.206748	0.257726	0.440743	0.034995	0.0345296	0.121566	0.140916	0.00764365	0.65972	0.292336	2.62139	0.170317	0.386964	0.0626885	0.135743	0.44435	0.139546	0.221947	0.833035	0.0115373	0.162714	0.127003	0.107668	0.162448	0.105455	0.025273	0.090518	0.566945	0.234168	0.105397
R01826	9.70519	11.6122	14.0977	12.4652	13.3277	28.8728	19.2736	42.7081	24.6686	8.43001	6.65036	9.87408	9.76873	14.3465	19.9497	9.69685	13.8372	24.4768	9.41693	7.98612	8.28427	11.522	8.14849	6.30615	6.50107	12.1223	76.3892	24.8185	8.90194	26.7489	14.6928	13.1155	65.3598	20.5812	38.9384	6.90492	17.6994	19.305	26.0808	9.98467	8.9093	12.1439	8.08727	16.6131	40.3215	18.5545	12.9842	14.9303	9.29798
R01836	0.443651	0.315611	0.239894	0.29069	0.582154	0.174385	0.281931	0.00567397	4.69253	0.260315	0.349775	0.251727	0.571254	0.623459	0.421173	0.420792	0.541481	0.788006	0.612475	0.221481	0.322131	0.225144	0.211513	0.27519	0.101277	0.358752	0.00526915	3.99605	0.445186	0.213414	0.313547	0.126185	0.388369	0.705662	0.0729621	0.160381	0.529328	0.437529	0.0273829	0.394537	0.40699	0.456468	0.177605	0.150775	0.0150082	0.0545088	0.146933	0.42988	0.187586
R01838	0.4131	0.213674	0.264158	0.109552	0.350847	0.0858353	0.30333	0.329314	1.86356	0.230256	0.0963939	0.250712	0.0664441	0.525696	0.086872	0.18427	0.334068	0.899383	0.146272	0.103096	0.206974	0.119926	0.198684	0.0522586	0.0755423	0.298129	0.476824	3.17979	0.181252	3.79278	0.221973	0.106418	0.79444	0.566184	1.19647	0.120013	1.22588	0.847511	0.0225328	0.141581	0.159083	0.299298	0.135529	2.00866	0.880933	0.0174714	0.122843	0.502177	0.0292623
R01840	0.0847628	0.224544	0.314345	0.48392	0.617573	3.26376	0.143241	1.75425	1.92827	0.201244	0.165587	0.658356	0.159406	0.407579	0.231186	0.174646	0.0447909	0.364411	0.194337	0.236608	0.112466	0.0492496	0.278066	0.172146	0.0857832	0.644997	0.136432	0.716191	0.369341	2.0903	0.566136	0.171066	1.80702	0.222333	0.0484386	0.189109	0.525193	0.21218	0.115664	0.30892	0.202173	0.121525	0.073683	1.05835	0.476393	1.30735	0.237131	0.624321	0.287894
R01844	0.894965	1.54033	1.05291	0.635443	0.812215	1.92671	2.4387	4.99628	3.11885	0.441043	0.481946	0.447751	1.06714	1.73772	2.15801	0.487693	1.583	2.01872	0.571503	1.61561	0.643967	1.24285	0.466925	0.281308	0.483656	1.24276	7.07538	0.658764	0.858826	2.70402	2.34556	1.13866	8.85259	1.94551	2.93483	0.425511	4.69339	1.46526	3.47529	0.573602	0.766433	2.91261	1.72394	1.55902	6.26059	2.37368	0.566605	2.28834	1.24668
R01845	1.43709	0.29306	0.899592	0.670566	0.486412	0.467894	0.155549	0.516206	1.21067	0.384419	0.329456	0.164892	0.377865	0.125932	0.739066	0.507248	0.444521	0.905011	0.505981	0.352058	0.226709	0.219111	1.21681	0.286801	0.328207	0.227126	3.32442	1.71017	0.270572	0.220128	0.622551	0.574798	2.70433	0.565978	3.5915	0.461112	1.13753	0.336292	0.339921	0.475043	0.151181	0.755206	0.266472	0.131454	3.34544	1.76707	1.21182	0.748237	0.226306
R01853	3.33914	4.0678	4.79728	2.80225	3.64687	3.06095	3.63321	2.60413	7.98949	3.11859	2.38798	4.06388	2.38853	5.01898	7.58764	4.00282	4.44191	4.90658	3.56471	2.07286	2.62194	3.02917	3.4704	2.97069	3.95486	3.53666	4.10285	3.01938	3.34062	8.75247	2.42831	3.01861	4.1936	7.66936	10.9886	3.15163	4.61393	8.05733	6.41734	4.61581	2.50009	3.47885	4.60607	6.76893	6.07512	7.56294	8.1302	3.66698	3.91937
R01856	9.72205	13.9374	13.2567	13.5399	10.596	23.2324	11.7786	23.3857	17.1464	7.68187	9.62518	9.02868	13.1026	16.6421	21.5657	10.1954	18.0278	18.3192	8.8144	9.79507	9.05684	11.2288	15.1586	8.50482	12.616	13.1113	29.2121	24.627	13.4508	10.0313	20.0547	13.1411	45.302	17.4387	15.5334	9.47484	23.1914	15.2071	27.1034	14.8081	7.71694	10.4374	10.906	13.6677	44.2598	15.3508	11.44	18.5436	13.0656
R01859	7.37878	6.05346	6.08	4.92068	11.0087	16.007	10.2117	18.3732	21.3771	5.44665	4.88225	4.60664	3.74624	6.10276	14.8845	6.37754	12.7263	10.7822	8.67289	4.47956	6.07611	7.22255	5.01635	4.11971	5.44304	6.54936	33.8835	17.386	6.00731	13.826	8.88441	8.90421	20.8235	13.2513	15.7701	3.92738	12.6674	18.0023	12.3752	5.403	5.73268	9.33553	10.5346	13.5665	13.799	11.8135	6.19604	7.74255	8.49418
R01867	0.912132	1.50084	1.51473	0.700025	0.658832	0.269881	0.523196	5.29411	1.40454	1.19464	1.13979	0.622951	1.1183	0.650744	1.11519	0.914957	0.436802	1.58374	0.888482	1.34543	0.505426	1.3859	0.968443	0.932109	0.887141	1.89684	0.200816	0.603638	1.47386	4.04654	1.69396	0.78991	1.00683	1.77907	0.685491	0.390149	1.39838	1.9958	1.82546	0.792693	0.822427	0.900813	0.388599	0.599761	0.333402	2.259	0.534979	1.06734	0.778859
R01868	2.26122	3.49158	3.24063	2.61336	4.09404	5.95643	4.22451	11.4563	8.53706	2.16681	3.64913	2.16072	1.6212	3.69891	5.82631	3.07331	4.42224	4.94691	2.264	2.54872	2.03258	3.28953	4.60586	2.81256	3.01604	2.99226	9.7066	1.95748	2.36605	5.02583	3.4888	4.01988	14.7532	5.9526	6.50105	1.47697	4.1275	3.18481	2.36515	5.13268	2.27179	4.21121	2.90462	4.47058	9.18638	4.88394	2.222	3.41765	3.46333
R01869	7.58356	9.33589	9.76398	8.88391	10.3045	21.3797	9.22689	24.6354	24.6579	8.45937	4.48051	6.83372	7.3262	12.9552	15.4999	8.56724	13.8203	15.8015	5.66946	5.02929	5.00373	8.08353	5.6044	3.93771	5.85869	10.306	31.1188	10.227	7.50044	25.366	12.188	10.1679	33.7358	14.0013	25.0665	4.93044	12.2463	18.2777	8.78513	5.84248	6.38991	7.90494	6.82676	15.5086	36.1863	15.228	5.66791	10.6466	8.70571
R01870	7.1675	6.94971	7.50824	10.5475	7.34321	23.9978	8.32793	12.3939	19.5255	6.02614	5.69597	6.17323	5.38621	10.5236	11.6304	7.59776	9.96437	12.7724	5.46869	6.22627	4.54887	9.71191	7.11162	5.85313	6.14647	9.21418	9.84294	18.6156	7.70474	25.46	9.57878	5.70796	19.4076	10.3448	8.96387	4.59804	11.6799	9.87281	7.27185	10.5304	5.4217	7.30939	7.14856	18.2595	20.0378	9.41327	6.56712	9.34414	7.32222
R01872	0.208452	0.530327	0.112297	0.0962508	0.179844	0.14504	0.280071	0.453638	0.189025	0.0830715	0.281865	0.0719643	0.0640177	0.384616	0.69353	0.20911	0.526622	0.676919	0.280331	0.112508	0.456231	0.120814	0.0750603	0.0382887	0.0712461	0.174161	0.0173904	1.28485	0.132303	0.0359606	0.966308	0.072555	2.87565	0.200461	0.402337	0.0927028	0.315578	0.153782	0.889072	0.0866476	0.176624	0.141912	0.456286	0.613087	0.0794192	0.328815	0.189613	0.543212	0.3639
R01874	0.888678	1.30189	1.08353	0.754223	0.974165	3.23966	0.586989	0.597752	0.392465	0.741495	0.922887	0.74156	0.747254	1.52309	3.10091	0.665826	0.749464	1.47939	1.25414	1.0908	0.704509	1.37492	1.14518	0.491125	0.894904	1.10201	0.379989	1.46203	0.651572	0.255475	1.5875	0.670011	1.43227	1.244	1.95666	0.648031	1.65201	2.19219	9.01224	1.98627	0.901872	0.826191	0.834708	1.56804	0.789327	1.00437	0.813135	1.37902	0.554258
R01876	9.21018	16.1468	9.96558	7.1488	9.68786	17.9327	9.15165	22.0415	14.3399	6.28654	5.88635	6.78909	9.01802	13.6407	14.9178	10.1211	11.0243	15.8265	7.02874	6.96639	7.25241	9.51665	9.97666	7.02229	9.47718	8.26187	18.5855	8.45564	8.74082	10.9994	10.3397	7.56411	14.8306	15.1266	21.7457	5.94515	14.3633	12.9941	17.0057	6.60489	9.33992	6.99578	9.21248	13.2191	18.994	13.4141	9.1659	12.5479	17.3289
R01878	7.07321	12.7161	9.47832	9.01993	7.74812	16.8159	9.33063	17.2868	24.0374	4.34603	5.11528	5.30685	3.53734	5.49654	10.3564	13.2751	8.82452	24.8092	4.22415	4.18561	4.22228	6.05526	6.17747	4.74942	5.07977	7.14034	54.9417	9.79781	5.3979	9.98118	7.908	7.92143	24.8298	15.9804	12.4463	3.27915	14.78	11.6909	9.83978	4.63603	5.44665	5.4176	4.86861	9.69468	31.3313	8.43332	9.34757	8.95275	6.58893
R01881	0.88441	1.5084	2.23556	0.684901	0.862131	0.585803	0.411617	2.97283	0.529963	0.928769	0.939004	0.675793	0.865148	1.26932	1.95953	1.0374	0.758719	2.2295	1.22554	0.533822	0.464876	1.11265	0.668995	0.90036	0.762683	1.35235	1.0131	1.19967	0.609823	1.69555	0.958552	0.9038	1.14441	1.45365	3.60677	0.335179	1.51189	2.04918	0.973388	0.749977	0.595744	0.878674	1.96946	0.790345	1.23836	0.979283	0.546681	1.15556	0.886451
R01883	0.22093	0.664575	0.707005	0.0622971	0.0500594	0.0714132	0.340964	5.56903	0.0792532	0.089834	0.0817798	0.0280304	0.0564345	0.066448	0.783763	0.216721	0.0871023	0.820458	0.148659	0.206554	0.049431	0.447665	0.0747739	0.142338	0.112701	0.158374	5.12557	0.0338521	0.104468	0.210785	0.628011	0.208437	8.75545	0.716653	2.2162	0.0600807	0.496052	2.29373	0.201182	0.0706255	0.108876	0.0861345	0.111666	0.247703	3.77911	0.412306	0.45613	2.46299	0.0494273
R01884	1.68644	2.70836	2.5773	3.93002	2.10236	4.69727	1.74309	4.74269	17.1549	2.67222	1.92058	1.89996	1.70331	3.84102	4.26888	1.80262	1.84926	1.63898	1.22494	2.0577	1.76513	2.3398	1.92328	2.55471	1.59003	2.5523	4.40127	8.19672	1.76503	8.96489	1.99345	3.39977	3.29488	2.17781	13.3423	1.28564	3.55275	6.16026	1.21613	2.26538	1.85141	1.85088	2.71557	7.3189	3.62775	2.20876	1.90614	5.65168	1.63589
R01886	0.634251	0.245897	0.334124	0.201947	1.61184	0.543492	0.0945677	0.00167704	0.120386	0.545017	0.172121	0.792149	0.174434	0.0729161	0.689386	0.165134	0.271097	0.6566	0.212814	0.124571	0.103752	0.332549	0.439272	0.263165	0.241702	0.153989	0.0639534	0.52574	0.323287	0.12392	0.150663	0.314753	0.173797	0.300297	0.195896	0.464504	0.39865	0.21009	0.378669	0.0764136	0.150952	0.126475	0.131742	0.196645	0.0975895	0.300546	0.726492	0.345147	0.726238
R01889	1.26206	1.39141	1.3628	1.61732	1.48608	2.43548	1.72939	4.61783	5.43056	1.11573	1.08664	1.12027	0.9681	2.75628	2.44564	2.48331	1.49301	3.02069	0.825757	0.991615	0.992653	1.15338	1.33864	1.16665	1.25775	2.04871	0.296565	0.968188	1.58868	7.82783	1.33717	1.55117	4.73666	2.08023	2.22866	1.03351	2.82242	1.29381	2.04648	2.1097	1.43568	1.09207	1.46602	4.22439	2.30302	1.22545	0.660018	1.26694	1.27672
R01890	5.55	10.2243	4.93533	4.33844	3.92988	8.69785	3.50465	10.9917	5.68774	3.07126	2.81096	2.7935	3.32842	3.29564	9.34513	4.17805	5.1526	5.23738	2.76189	3.01064	2.4381	2.90643	4.13411	3.9561	3.81121	3.66922	8.95318	6.37936	3.15416	2.55545	4.67418	5.241	6.88267	5.77317	7.49251	2.50037	8.02638	7.16796	5.11864	3.6777	2.57535	2.96127	3.42424	3.2145	8.71074	4.59669	5.99935	7.86454	21.9707
R01895	0.165189	0.0592518	0.0721161	0.0868868	0.068604	0.0640125	0.0138613	0.0147439	0.00376946	0.00233031	0.0790468	0.0111341	0.0102873	0.0233325	0.0815311	0.0312977	0.0625204	0.0308139	0.0325616	0.0371372	0.0443862	0.0156706	0.0761558	0.241734	0.0649598	0.169986	0.61061	0.0701702	0.0610967	0.269431	0.234117	0.05712	0	0.0899205	0.0029783	0.043103	1.44139	0.103443	1.40982	0.0528718	0.0668052	0.0143154	0.0176975	0.023542	0.0898665	0.0421503	0.353249	0.377062	0.0264971
R01896	0.289196	0.323089	0.252589	0.184817	0.253892	0.569152	0.136764	0.261506	0.0637811	0.130942	0.521949	0.194852	0.255	0.0753386	0.461405	0.228841	0.296911	0.236152	0.168444	0.62621	0.138129	0.333466	0.460513	0.350379	0.925661	0.338279	0.269111	0.248221	0.339495	0.112131	0.277773	0.286543	0.253012	0.251573	0.283433	0.288981	0.155195	0.162706	1.92146	1.67184	0.407255	0.341627	0.198243	0.0338618	1.88909	0.145065	0.14429	0.274132	0.214239
R01898	1.09599	1.16007	0.728898	1.28176	1.54102	5.04136	2.57906	2.77863	1.62921	0.917053	0.691575	0.44171	1.37736	2.37208	1.70532	0.813068	1.52459	1.03953	1.10942	0.461618	0.912076	2.2846	0.97684	0.6893	0.809993	1.16843	7.43642	2.30464	1.15355	1.25047	1.08029	1.56566	4.85921	1.40698	0.668331	0.614838	2.69139	1.92822	3.76808	0.853456	0.722406	1.38285	1.29423	2.74111	0.586765	1.02672	0.399477	1.33172	0.734806
R01899	8.2126	12.1282	11.1275	8.79924	11.0194	15.7214	13.576	24.4652	27.9624	7.97024	6.97301	8.41677	7.5468	12.2298	17.5037	11.1146	17.7481	17.0518	8.71819	8.08426	8.55459	9.49741	10.5457	6.80502	8.48046	11.658	8.66845	13.4868	7.9968	21.3157	13.4475	11.276	19.8944	16.1886	16.9638	7.26835	14.2245	14.8831	9.02139	9.61092	9.24819	11.0801	10.7445	18.4609	8.11997	18.2083	8.29506	9.9483	11.8011
R01900	17.4351	22.4113	23.1095	21.9552	22.0146	54.6082	26.7233	58.2218	71.5391	15.3053	14.9519	15.6106	18.7972	23.0398	35.8449	19.1221	23.0448	31.0906	15.0471	12.9935	12.5786	21.8706	15.7811	12.2637	16.4393	23.5487	47.4558	40.351	19.6303	40.0953	23.6746	18.2298	67.2174	30.5586	51.6094	11.1531	22.5155	45.0984	25.5179	22.161	16.2328	17.6037	15.5192	33.1708	39.9571	26.1786	17.9016	22.4238	21.7919
R01901	0.673648	1.04798	0.853997	2.40767	0.756157	1.68964	0.499817	1.50086	1.01681	0.23727	0.153887	0.385565	1.09758	0.442544	1.14223	0.475811	1.06104	0.507877	0.603634	0.268979	1.19828	0.623115	0.678533	0.442008	0.635232	0.619508	0.792271	1.67796	0.390266	0.530076	0.676657	1.30703	1.06821	0.516811	3.66758	0.601516	0.691245	0.382777	1.30095	0.259649	0.401972	0.763546	0.875788	0.34907	6.56012	0.427026	0.787687	1.59398	0.769897
R01904	0.0216074	0.104512	0.0366179	0.0972368	0.0193321	0.00966027	0.0596463	0.315423	0.40278	0.0069558	0.0138271	0.0236237	0.0103401	0.06252	0.00586575	0.0149918	0.0276048	0.485043	0.0465165	0.0266934	0.0612859	0.183358	0.0316332	0.00154965	0.0385719	0.0127654	0.0144054	0.0126252	0.0110428	0.0115968	0.0187795	0.203749	0.244265	0.0602466	0.0149042	0.0129833	0.041424	0.0147763	0.0691313	0.023452	0.0273884	0.725862	0.0426311	0.00391734	0	0.0788355	0.0285184	0.083634	0.0594079
R01908	0.400747	0.231001	0.3061	0.137324	0.189582	0.00694569	0.425226	0.745023	7.36979	0.348206	0.139955	0.17906	0.413824	0.378409	1.047	0.673032	0.358225	0.0694805	0.688455	0.331861	0.553397	0.17387	0.475724	0.240027	0.408046	0.701885	0.101245	0.231206	0.157938	0.106913	0.403763	0.176618	0.0147993	0.391374	0.415201	0.269215	0.57832	0.400975	0.0771268	0.134648	0.22812	0.491821	0.649176	0.224246	0.110919	0.330585	0.20838	0.662223	0.25567
R01914	0.140179	0.433309	0.201545	0.0232433	0.05927	0.0405519	0.15975	0.0109986	0.0422368	0.0673038	0.366478	0.0235512	0.118495	0.0300614	0.60931	0.0481696	0.0176956	0.0863168	0.0340297	0.114824	0.0709527	0.0323851	0.20207	0.10553	0.100004	0.171706	0.0170964	0.00463711	0.0901536	0.0609862	0.213056	0.0255329	0.00776017	0.149003	0.0246882	0.00836981	0.0932413	1.18213	0.0583208	0.0286708	0.0142444	0.0805409	0.0437558	0.00478048	0.00919462	0.00284684	0.113312	0.0939361	0.0434688
R01915	0.0628787	0.0555182	0.014204	0.00171366	0.344691	0.0747647	0	0	0.0241308	0.00313245	0	0.239333	0.0721563	0.0156111	0.105482	0.0024602	0.083553	0.112987	0.0298566	0.00532835	0.0376778	0.0177931	0.0169799	0.0477285	0.0304962	0.0459623	0.0200589	0.00502648	0.016592	0.0426271	0.278025	0.0447743	0	0.05909	0.00133073	0.0564248	0.0187892	0.26475	0.00138765	0	0.0187786	0.0385312	0.0305302	0.0742397	0.00127703	0.0210704	0.0350173	0.562935	0.203219
R01917	0.522922	0.877989	0.206138	0.630383	0.534999	1.70914	0.213029	0.0985119	0.323763	0.879938	0.827972	0.233096	0.669849	0.396678	0.739581	0.30041	0.31256	0.594827	0.489225	0.505129	0.381014	0.422708	0.161101	0.252862	0.242928	0.397678	1.17448	0.7474	0.258874	0.274323	0.930604	0.213243	0.813224	0.505414	0.793078	0.141461	0.377847	0.261828	0.194945	0.6849	0.407276	0.347399	0.287055	0.285245	1.46227	0.300565	0.69988	0.148336	0.290857
R01918	0.473655	0.808088	0.19945	0.628479	0.423409	1.2404	0.199321	0.0985119	0.323763	0.56705	0.826636	0.223764	0.659224	0.389646	0.707481	0.23808	0.300698	0.578407	0.449301	0.498827	0.25083	0.314467	0.118322	0.243234	0.125751	0.319533	1.1302	0.230876	0.241798	0.260904	0.919838	0.203766	0.813224	0.460196	0.789529	0.125251	0.347744	0.252513	0.137641	0.680712	0.304238	0.237927	0.205601	0.277306	1.33639	0.292605	0.590242	0.140713	0.260487
R01919	0.499717	0.424292	0.58312	0.206782	0.373062	0.552895	0.235008	0.496892	0.175429	0.197614	0.138944	0.297128	0.145046	0.630802	1.04156	0.136422	0.179155	0.345593	0.280158	0.052432	0.0620134	0.272364	2.14941	0.61023	0.228668	0.106278	0.825537	0.458861	0.203182	0.193827	0.9949	0.677867	0.309838	0.286654	1.52982	0.0724608	0.517195	0.891666	0.194482	0.0925735	0.0709063	0.336868	0.24002	0.261864	0.738173	0.309763	0.113388	1.67423	0.183992
R01920	5.65251	3.64171	4.04988	2.95396	4.81582	14.5835	6.07645	9.64955	9.38273	3.80219	3.08778	2.5875	1.94839	3.77012	7.7627	5.07164	5.14198	6.87373	4.40001	3.62858	3.01747	4.49817	3.20831	2.27928	3.36057	4.43853	4.03965	4.53382	2.80116	4.57915	4.00067	3.96313	4.31966	6.93464	5.90008	3.39824	6.50029	7.84572	8.87296	2.91169	3.97887	3.24176	3.23396	4.15248	7.3747	6.49464	6.01023	3.71932	3.16899
R01923	2.0334	2.72794	3.46898	3.03637	2.92717	8.68913	3.77753	5.27147	11.0826	1.51001	0.974804	2.24066	1.24176	2.76586	5.32447	3.00111	3.96715	4.49085	2.66173	1.09609	2.26575	3.80205	3.11749	0.758486	1.08305	4.16475	11.289	2.37212	5.11261	4.38258	4.53086	4.03587	15.1814	5.36926	7.39429	1.59392	3.19511	3.73775	1.50948	1.68385	1.46507	3.52327	2.2346	5.1554	15.7579	7.81138	1.29682	5.02624	3.10309
R01931	3.1493	3.2182	4.22247	4.29589	4.46533	3.38728	4.08018	7.2614	10.1645	2.57755	2.26415	1.55684	3.34786	3.69442	4.79013	3.13833	4.07763	5.68539	2.7305	2.9966	2.14348	2.53365	2.40528	2.02041	2.31445	3.85636	7.06183	6.80936	2.43364	8.34847	4.15849	3.96692	14.6817	7.16332	7.62027	1.61693	4.4796	6.37868	2.71708	3.27948	2.04681	2.81435	3.12534	3.89944	7.83709	4.18226	2.40396	4.27727	2.09537
R01934	0.032093	0.0756254	0.00163478	0.0119208	0.19113	0.680237	0.407011	0.00610721	1.15446	0.234641	0.104164	0.0925702	0.0831906	0.115022	0.0859788	0.213304	0.0489685	0	0.0857571	0.0764935	0.224237	0.026854	1.93918	0.0189871	0.120319	0.171937	0.0637046	0	0.029879	0.0102059	0.049626	0.0247818	0	0.145489	0.0034599	0.107469	0.014844	0.0702853	0.223173	0.0235179	0.326369	0.183813	0.257257	0.16542	0	0.00766456	0.054256	0.0157983	0.0749461
R01939	0.660742	0.68851	0.776162	0.350213	2.13158	2.08231	0.192045	0.701364	0.111885	0.138817	0.320227	0.222977	0.154296	0.376886	0.930757	1.13261	1.54879	0.463981	0.750943	0.438209	1.03244	0.28676	0.100658	0.410942	0.761201	0.574266	0.0562645	0.352314	0.353288	0.0855515	0.373091	0.146533	0.192961	1.34013	0.250203	0.383615	0.159107	2.6062	0.180341	0.785682	0.239832	1.1288	1.66368	0.205646	1.09827	0.75922	1.68431	0.10928	0.18745
R01942	0.39464	0.57021	0.476405	0.494712	1.03692	0.49698	0.677935	1.11238	1.32888	0.596442	1.0909	1.085	0.53388	0.826571	1.1433	0.606216	0.355415	0.541658	0.313747	0.713812	0.375285	0.340537	0.995413	0.645515	0.761846	0.600238	2.20741	0.334521	0.863619	3.5029	0.579792	0.564124	1.11612	1.02548	0.946264	0.461636	1.78623	1.23235	2.24598	0.560288	0.58121	0.748504	0.466056	1.16381	1.99936	0.754393	0.424617	0.772193	0.407172
R01951	0.809739	0.63726	0.569599	0.153203	1.50493	0.843021	1.08415	0.0815459	0.403679	0.479253	0.619516	0.158259	0.182963	0.411498	0.365711	2.10604	2.20369	1.0969	0.429447	0.821205	0.391639	0.48471	0.370654	0.894913	0.667526	1.06252	0.777052	0.121096	0.0909591	0.208733	0.623888	0.759678	1.56186	0.556128	0.429725	0.598876	0.352129	2.52886	0.41377	0.653791	1.92947	0.524714	0.4717	1.00034	0.0701029	1.82713	0.869757	0.602345	0.587903
R01954	8.82669	11.2768	12.7157	9.96581	13.2084	25.2655	9.89909	20.95	25.9242	9.50088	7.36624	8.91038	8.21378	15.7284	17.2887	12.4794	17.6909	16.9742	10.3637	7.67095	8.31058	13.4026	9.42019	6.37252	9.19615	16.8313	12.5647	25.7005	12.216	36.2268	10.1275	8.59958	31.4252	17.5992	19.3097	5.83417	22.6325	25.403	13.2066	8.97582	8.46543	12.9471	12.701	26.9961	16.7527	15.7658	8.69373	12.8717	13.5893
R01956	2.47006	1.10361	1.74295	0.914165	2.90411	1.69271	1.99148	2.12388	1.17214	1.33125	1.20041	0.913452	1.13468	0.899807	1.60249	2.40041	2.81772	1.45184	1.40641	1.79589	1.36799	1.17605	0.996237	0.947601	1.31014	2.1017	2.99584	1.73127	1.10877	0.236799	1.96459	1.35298	4.23239	2.30454	6.03811	0.642349	1.79256	4.63354	0.871324	1.51492	0.592942	2.63566	2.30812	1.48459	3.61924	1.29719	2.27561	1.54239	1.06354
R01959	0.457913	0.671606	0.865746	0.775399	1.04115	1.42111	1.28835	0.495061	0.525484	0.737157	0.369745	0.275089	0.567836	0.89688	0.927046	0.813543	1.30841	0.974998	0.394761	0.687215	0.859634	1.15036	0.664443	1.18501	0.988567	0.943986	1.29589	1.45547	0.88625	0.69951	1.45276	1.50139	1.26096	1.36001	0.903528	0.428945	0.806417	0.819807	3.94184	0.894296	0.589233	0.404418	1.13237	1.06519	0.479568	1.09613	0.717546	1.10954	0.645293
R01960	0.613515	0.35749	0.25929	0.300707	0.473558	0.216696	1.32572	3.52162	0.190775	0.12192	0.401721	0.332979	0.280387	0.161157	1.05148	0.444395	1.07646	0.510455	0.390206	0.372217	0.50885	0.465625	0.257307	0.175924	0.496434	0.336523	4.16706	1.38684	0.83959	0.327329	0.636858	0.47475	0.153534	2.09938	0.659713	0.185009	2.00232	1.36521	0.319344	0.211823	0.274781	0.579089	0.6565	0.527181	0.242417	0.474822	0.496558	1.1152	0.416691
R01961	0.231063	0.170244	0.190234	0.090627	0.197526	0.369577	0.0976966	0.137936	0.015961	0.0494518	0.0970855	0.106343	0.0147764	0.260527	0.210697	0.125505	0.082152	0.484527	0.0750072	0.0451813	0.0564069	0.152126	0.0826081	0.0919589	0.1043	0.0499213	0.0327456	0.19529	0.0454157	0.075969	0.242692	0.0650549	0.0240964	0.204476	0.0653199	0.0211097	0.0909786	0.079276	3.27657	0.167944	0.145343	0.220809	0.0935825	0.172458	0.155226	0.14775	0.133784	0.204425	0.10556
R01963	0.919602	0.431142	0.562491	0.305739	1.49339	0.467742	2.38435	2.01802	7.18871	0.618539	0.344462	0.407688	0.235331	1.3517	0.54022	0.778688	1.34377	2.3295	0.332843	0.204883	0.23125	0.625336	0.443101	0.278454	0.234869	1.33333	0.316194	7.80562	0.535689	0.238554	0.864326	0.268443	0.829352	1.21697	0.136799	0.589453	0.838185	1.23374	0.0809857	0.438367	0.364792	1.22719	0.628768	0.614975	0.588663	0.856203	0.419899	0.927115	1.36101
R01967	0.0945152	0.14819	0.0761641	1.75792	0.0508469	0.010464	0.0777962	0	0.0928642	0.0836921	0.0687302	0.066693	0.565277	0.0183783	0.00707205	0.0529083	0.0114206	0.0143123	0.0685541	0.0600633	0.100793	0.0491516	0.134578	0.161233	0.0608643	0.0757668	0.0156039	0.129462	0.0593803	0.0493511	0.263326	0.0734021	0.0425197	0.311966	0.0914022	0.0484624	0.472	0.100804	0.306696	0.129345	0.0532994	0.0368748	0.0448128	0.198494	0.147223	0.080835	0.0575275	0.0147173	0.0998737
R01974	0.222832	0.443114	0.225522	0.189761	0.216337	0.0322413	0.248322	0.307093	0.0559583	0.224202	0.124334	0.103671	0.735182	0.133476	0.127969	0.20607	0.14148	0.22089	0.209787	0.487557	0.272566	0.115519	0.225186	0.173438	0.249346	0.181744	0.126595	0.0748427	0.101408	0.10158	0.576299	0.0984832	0.0668058	0.232559	1.82567	0.105141	0.956523	0.108745	0.732638	0.107445	0.207166	0.292303	0.093718	0.0466192	0.0962152	0.181864	0.153249	0.0231661	0.157848
R01976	3.84935	5.59179	4.46961	3.68084	5.92809	8.06694	8.56858	18.1231	11.0326	3.52726	4.08746	2.49896	5.7038	6.25896	6.68074	4.502	11.9923	7.34306	3.70579	2.77094	4.40492	4.44244	3.36222	3.28389	4.44351	5.11945	22.8633	4.47266	3.60176	14.6703	5.57403	4.53638	28.333	7.0767	9.42569	2.38076	8.61656	9.43864	9.25942	3.58795	3.30865	4.13916	4.25365	9.05626	20.7112	6.11309	3.75824	4.73369	4.46312
R01978	1.68539	1.82462	2.22353	3.79355	1.85803	4.52592	4.37061	14.9503	3.81727	1.52181	1.13526	1.45307	1.22769	3.00398	2.71369	1.96159	3.66893	3.28571	1.53107	1.42515	1.32759	2.4116	1.10777	1.07914	1.043	2.00993	20.2465	1.49943	1.88507	2.34984	2.47669	2.82204	4.43692	4.9081	6.9461	0.955117	2.29504	2.96734	3.17515	2.50403	1.12574	1.30986	2.36864	2.81432	2.26803	4.25699	1.23634	2.78882	3.0058
R01980	1.07383	1.47325	0.693681	1.08444	1.0147	1.78427	0.976539	0.348851	0.537013	0.724504	0.861593	0.542731	1.77396	0.911237	1.57638	1.64814	0.423047	1.07549	0.740618	1.01129	0.616304	0.906328	1.64736	0.498018	0.882947	0.980862	1.84106	2.44026	1.31722	4.48415	1.07355	0.89944	1.37996	0.839938	0.579844	0.841225	2.00577	1.33642	1.17174	1.2077	1.20712	1.01375	0.643532	0.987226	2.00482	0.879863	2.74247	0.613301	0.557635
R01990	0	0	0.000784456	0	0.0147439	0.00592961	0	0.0139753	0	0.00153988	0	0	0	0.00164858	0.0157924	0.00549351	0	0	0.0107338	0.0089666	0.00498055	0.00226667	0.00319598	0.00449169	0.00179364	0.00513412	0	0	0.017042	0.00704056	0	0.029842	0.00409828	0	0	0.00322201	0.00108574	0.0264975	0.0675454	0.0188383	0.00176782	0.00498841	0.497325	0.00248509	0.0175014	0	0.00446052	0	1.30564
R01993	11.5087	14.9288	17.2897	15.463	13.5315	24.9688	16.7206	34.3331	24.741	11.3787	8.56266	9.40125	10.0481	19.9947	27.3284	19.4734	19.0809	21.0164	13.4771	9.26632	10.8123	15.8832	14.3096	8.09507	9.82115	19.1014	21.7411	21.5275	14.0925	18.5576	16.5498	13.5546	35.3494	20.351	39.8181	9.21096	19.3734	21.0406	14.3384	12.5863	11.8203	18.49	15.7705	22.1856	36.8712	24.4457	10.206	25.0268	13.4747
R01994	0.430717	0.656821	1.52713	3.03737	0.599774	1.13133	0.394517	2.13527	0.613144	0.251632	0.216121	0.301803	0.33905	0.313643	0.772557	0.290772	0.333881	1.27834	1.06655	0.422785	0.280911	0.432386	1.06664	0.273959	0.274411	0.508747	2.42638	0.680204	0.771572	0.727058	0.884526	0.593373	1.85017	0.491034	7.73235	0.251962	0.842942	2.02633	0.195619	0.234717	0.109279	0.713878	0.320126	1.19924	0.608159	0.366566	0.787888	2.22699	0.250486
R01996	0.109476	0.205451	0.221342	0.276519	0.240792	1.83378	0.170756	0.115953	3.03974	0.0450722	0.0558808	0.035455	0.211973	0.093187	0.147647	0.346511	0.20704	0.78209	0.248447	0.165592	0.159468	0.0761555	0.0928192	0.0467466	0.0452767	0.747274	0.00183176	0.160765	0.177219	0.0472696	0.152987	0.106723	0.00789299	0.837765	0.0619614	0.256332	1.46487	0.428089	0.207129	0.129094	0.306423	0.100342	0.180207	0.113043	0.0311109	0.615041	2.31164	0.23991	0.172415
R01997	0.236153	0.218599	0.0393186	0.177065	0.39612	0.0208067	0.103834	0.19142	0.0776445	0.164966	0.163998	0.0656443	0.135222	0.190125	0.634928	0.173703	0.059591	0.371901	0.117792	0.046407	0.0176593	0.23837	0.289664	0.0430642	0.107435	0.418578	0.079987	0.445198	0.191217	0.105138	0.196173	0.309049	0.124827	0.510578	0.418217	0.0936763	0.102955	0.380138	0.00767832	0.0304803	0.127645	0.042513	0.0703901	0.0942817	0.0185352	0.56555	0.0722553	0.0990236	0.0512753
R01999	1.28161	2.72745	1.64705	1.31499	2.05168	2.58703	2.84773	1.47135	7.05342	0.812517	0.536415	1.13094	0.620667	2.33358	3.78935	1.46132	1.65105	2.05972	2.16049	0.49395	0.983495	1.27071	0.977488	0.52834	0.962559	2.11063	1.31037	3.89453	0.98028	5.59357	1.17534	1.30078	4.41457	2.19963	2.99611	1.60309	3.60028	2.08188	1.08361	1.36294	1.76808	3.71824	2.29087	4.41532	2.64907	2.52524	0.774387	1.9346	1.3615
R02000	0.722244	0.745726	1.19335	0.558253	0.538861	0.808141	0.584516	2.75431	8.16234	0.576611	0.339606	1.15767	1.34858	0.743057	2.91101	0.408882	0.499578	0.814179	0.246199	0.698291	0.46509	0.958386	0.54987	0.288086	0.347642	0.360123	0.821512	0.38711	0.18354	11.384	0.429066	0.548734	0.82199	1.1321	1.35311	0.446552	1.99242	0.674541	0.632582	0.661281	0.431903	0.556893	0.317762	3.46614	0.969413	0.528845	0.792185	0.41956	0.556568
R02003	8.10956	9.44819	11.0916	8.33197	8.64798	17.6315	14.1903	26.8304	22.2886	8.77855	6.39506	6.35283	7.97004	12.038	14.106	9.02584	18.0548	16.149	6.34184	6.37952	7.5949	10.005	7.73342	4.47446	6.72662	12.3236	37.8061	23.1434	8.93961	29.7681	11.4554	11.6753	38.7588	13.5287	25.8941	5.30893	13.3823	20.5181	15.279	7.12415	8.09713	11.9613	10.0422	21.7915	28.0439	10.9188	6.04554	13.6807	8.51341
R02016	14.4078	14.3527	16.5685	11.9783	15.3077	30.4711	23.2572	44.5895	43.5119	13.0041	14.0104	13.0403	13.2995	21.9663	33.0322	14.4603	23.5233	27.2396	15.4227	13.158	11.3496	22.3279	13.2088	11.3834	14.321	22.1681	32.6775	22.8102	21.0263	54.704	28.3127	18.5145	55.9022	26.3154	46.4244	8.63593	23.4799	27.3085	22.0016	17.5187	11.819	19.1512	15.6517	37.0255	40.9216	23.4731	11.5864	22.2882	28.1693
R02021	9.58704	9.84397	11.3088	13.5144	11.0911	31.4613	11.7439	23.9574	32.2382	10.4563	7.51617	6.23742	7.70742	14.4465	17.7419	10.6606	17.1498	14.8316	8.48416	8.4515	8.80727	19.2313	9.12338	5.24933	7.02153	15.6757	31.1126	25.59	17.8271	6.15042	17.3102	8.58971	30.4007	16.2942	35.5742	6.08289	15.7422	19.4096	13.4964	8.68911	7.41651	10.2484	9.54898	9.75066	25.3508	15.0405	6.43625	14.3374	7.0936
R02029	0.847365	3.05517	1.54149	1.82328	1.81459	1.96525	1.73647	1.98697	7.75468	1.25731	0.756699	1.5689	0.813044	2.14598	2.33181	1.41496	1.32409	2.54669	0.841207	1.69391	0.851165	1.83066	0.963086	1.08453	1.07283	1.90465	18.8297	1.75764	1.9412	8.07068	2.81955	1.42933	2.81417	2.33526	6.93512	0.679897	2.55527	3.06278	0.878487	1.63514	1.1804	1.786	1.22162	5.26922	3.62153	1.19407	0.903019	2.8822	1.32469
R02030	2.01749	3.16213	4.32064	3.72678	2.85008	8.396	2.4582	8.915	5.34441	1.89126	3.12971	2.19756	2.64763	4.05227	2.98321	1.85274	2.83982	4.44351	2.42466	1.97888	2.2666	2.54932	2.84415	2.65691	1.64612	1.65199	1.70329	2.02812	2.34611	23.4055	4.61876	5.25695	4.81563	4.42487	7.32792	2.38261	5.0894	3.2531	4.40758	1.93401	2.68777	2.12436	3.18319	1.89837	4.08397	1.708	2.15922	4.99406	1.42061
R02035	3.64113	3.37221	4.74009	2.79229	4.21743	8.71935	4.55495	10.815	7.20352	2.86577	3.69943	3.8343	3.90648	6.74244	6.37257	3.15758	5.5445	5.85392	2.59069	3.32621	3.02476	3.74683	3.49888	3.35714	3.91142	6.02977	20.6924	9.53618	3.1043	7.70542	5.92174	3.49106	18.0101	5.717	4.65767	3.38979	6.89232	4.19312	4.09019	6.67256	4.12901	4.55427	2.8978	7.1913	10.0327	5.72837	2.59825	7.32647	3.02124
R02036	0.506052	0.418127	0.658913	0.525095	0.921168	1.00092	1.1428	2.38684	1.16003	0.488177	0.546956	0.674203	0.311381	0.99063	1.72283	0.215631	1.18814	2.3046	0.486654	0.490221	0.308756	0.823413	0.951222	0.475563	0.422079	0.669807	2.95827	0.347465	0.347505	0.336297	0.852035	0.863346	1.02119	1.29773	2.19179	0.335687	0.963775	1.11313	1.95427	0.418037	0.35686	0.704481	0.559327	1.11385	1.8313	0.923775	0.495369	0.975101	0.688232
R02037	1.04672	0.640249	0.612984	0.470047	0.875902	4.04383	3.26055	9.77202	4.10987	0.783224	0.346264	0.579051	0.748041	1.29499	2.59804	0.477663	1.19132	2.314	0.464391	0.19046	0.602576	1.30404	0.525628	0.259989	0.383929	1.10419	12.7862	0.723625	1.35457	3.98244	1.96087	1.27309	19.1028	2.16869	2.8917	0.365161	1.77686	0.694595	0.788964	0.260213	0.387947	1.36003	0.255726	3.66026	7.30501	1.91703	0.289676	0.852021	1.33174
R02038	0.735731	1.00112	1.46475	1.28646	0.824425	3.0432	0.864609	2.10292	4.10382	0.92905	0.650266	0.619582	0.256844	1.96955	1.92355	1.07656	0.616008	1.1052	0.597294	0.120668	0.249974	0.721343	0.639794	0.674529	1.04494	1.0454	1.81507	0.278887	0.407424	2.94517	2.95267	2.04558	4.37085	1.3333	4.41007	0.274162	0.707291	2.19214	0.368017	1.37497	0.707611	0.546604	1.10526	1.42639	0.290725	1.78879	0.697684	0.353596	0.985251
R02047	3.01275	3.10086	3.25975	2.92764	4.27188	5.19748	4.73771	15.2129	6.10078	1.8538	1.34518	3.05062	1.30646	4.57371	6.73944	2.45965	3.69413	5.89936	2.10304	1.98347	1.49391	2.92041	2.26602	1.18062	2.1365	4.04423	10.0243	5.01494	2.45252	8.54075	4.19159	2.79143	6.9832	6.67292	4.67758	1.77994	3.23515	4.44527	1.91477	2.47	2.11278	3.79032	3.5702	22.2272	16.5451	7.6415	3.05075	2.78861	3.94358
R02050	1.10235	1.30086	1.93988	0.806877	0.750637	0.897889	1.19912	1.71354	0.95301	1.48157	0.945276	0.506143	0.415649	1.03013	4.18503	1.03915	1.1635	2.85797	0.682518	0.56674	0.913355	0.864974	0.535151	0.37553	0.878074	1.6547	0.467258	0.936649	1.16873	1.01884	1.43644	0.778027	0.923574	1.22398	5.18387	0.611081	4.05839	2.58238	2.27174	0.797097	0.616005	2.94767	0.994941	1.46628	0.441099	2.81272	0.962767	1.54647	2.26018
R02055	4.65762	3.72393	4.56082	7.54309	4.91881	12.4224	5.07091	13.0166	11.5836	2.95536	3.4814	4.24051	3.52891	5.525	6.85243	3.95322	4.83849	10.8915	4.85683	3.38588	2.46767	7.74376	3.74266	2.68286	3.0954	5.74576	18.6439	8.55951	4.88925	10.7918	4.64353	5.30563	3.24658	7.47187	5.81303	2.67967	6.74766	6.50764	12.5189	4.69725	3.09861	4.96269	2.89713	8.62608	13.5242	6.04691	3.61737	4.28104	3.96614
R02056	0.99585	1.17651	1.01085	0.656129	1.78943	3.86588	2.61674	6.13915	5.16677	1.07151	0.588547	0.555656	0.887633	1.01097	1.45325	0.879626	1.95046	2.92819	0.753422	0.28197	0.560105	1.42677	0.499664	0.424425	0.464524	0.846431	10.3254	0.415888	0.728622	3.07338	0.958748	1.27327	19.2985	1.88524	4.60738	0.265866	1.62963	1.82088	0.516826	0.743129	0.378573	1.29329	0.699328	1.20095	8.7153	1.89797	1.06478	1.39435	1.24222
R02057	1.30892	1.32801	1.20527	0.608609	1.91232	3.77633	1.28521	3.60634	2.13941	0.603779	0.609247	0.4722	0.732789	0.881891	1.76509	1.28053	0.934418	1.60587	0.632087	1.7099	0.845398	0.974957	0.546211	0.54053	0.565903	0.681719	3.38937	1.5682	0.958295	0.84505	2.02453	2.48937	5.09137	1.40318	4.53711	0.830574	3.2191	1.73024	7.44268	0.819974	0.358821	2.63001	0.884189	1.08685	3.88022	1.19108	0.619112	0.97789	1.15443
R02058	0.850996	1.19367	0.725454	1.10032	0.328844	0.55244	0.48787	0.82703	0.356978	0.486607	1.10511	0.333269	0.434075	0.269527	1.29246	1.37057	0.439036	0.25468	0.96351	0.134151	0.902025	0.590234	2.61766	0.845455	0.993316	1.43015	0.0313209	1.28709	0.797401	0.305219	1.08698	0.394379	1.69335	0.462944	0.960027	0.411872	1.15434	0.837256	3.08966	0.966947	0.701212	0.821839	1.33877	0.365451	0.451972	0.836323	0.481711	1.78862	0.279667
R02059	6.82598	13.7319	10.6204	12.0591	9.70961	14.9578	10.0522	13.9079	25.8628	5.61663	5.82933	6.80898	5.29737	10.8171	21.2243	8.61223	11.7972	15.1722	6.47765	7.03202	5.80293	8.28967	6.56409	5.49934	5.85887	10.4388	26.3898	18.5304	7.89159	16.5183	18.0611	8.69525	38.3011	17.0048	19.6407	5.61586	14.0324	14.5056	17.5685	7.63164	6.47424	8.78187	8.30904	16.952	35.7837	13.6109	9.00721	12.6158	21.7101
R02060	10.8991	13.4413	13.7682	13.6963	13.1298	24.7815	15.5137	26.8621	31.4379	9.8598	8.57212	11.5358	9.28848	18.0671	26.3285	15.1697	18.6342	19.4044	9.37649	9.60273	8.83089	13.6135	10.767	8.1419	9.36231	16.2465	51.0489	14.3233	13.4734	17.6719	17.2081	13.1147	49.6348	20.6559	69.4892	8.70411	21.5226	27.0259	17.5388	9.919	9.18035	15.1673	12.6536	22.5027	40.1752	22.9069	11.0753	18.6054	14.3878
R02061	7.35495	7.9932	10.1482	7.6636	7.6453	16.1692	13.0637	25.3482	21.7543	7.44005	5.74772	6.02773	6.91008	10.4322	11.788	8.12591	16.3984	15.0141	5.55607	5.57967	6.47116	8.39381	6.8749	4.06909	6.01392	11.2963	35.9233	21.3356	8.17433	28.7475	10.2595	10.3653	36.5074	11.694	24.4952	4.73695	12.3819	17.8475	11.7922	6.64921	7.22526	9.87309	7.84522	21.142	26.5021	9.72811	5.26298	12.9313	7.51438
R02063	0.46844	0.420878	0.334322	0.369954	0.283106	0.530693	0.679883	0.630733	3.04037	0.579146	0.45671	0.922327	0.298714	1.29651	0.977186	0.404255	2.47135	0.687142	0.485923	0.525494	0.284779	0.365159	0.319558	0.218374	0.467697	0.603385	0.501202	0.485964	0.452879	4.08691	0.189132	0.599308	0.381311	0.473376	0.856167	0.496602	1.62504	1.33332	0.178266	1.87883	0.429294	0.32001	0.510876	2.24594	1.99504	0.543384	0.452135	0.158647	0.28214
R02065	1.79138	1.24192	1.43741	1.35859	1.00133	3.81136	1.70457	7.884	4.60145	0.974954	0.44998	0.758975	0.595636	1.53817	1.83472	1.96712	1.13465	1.90861	0.662707	0.628281	0.44322	1.5622	1.38288	0.879654	0.609484	1.09506	6.93867	0.646717	1.29017	3.43851	1.53323	1.65314	9.83656	2.19538	10.185	0.398587	1.91894	1.37713	1.76892	1.88312	0.770177	0.827624	0.933786	2.6871	4.89423	2.14031	0.627467	2.61171	1.08717
R02068	0.15626	0.372949	0.227403	0.175528	0.144583	0.534029	0.244548	0.118692	0.00692381	0.0963214	0.101717	0.115318	0.111474	0.078846	0.0941927	0.0697662	0.152637	0.559852	0.170337	0.0508129	0.106469	0.0801698	0.10491	0.256506	0.187589	0.117602	0.0417009	0.0393859	0.0974192	0.039126	0.174041	0.118532	0.1098	0.139794	0.610032	0.173015	0.142332	0.209	0.0265635	0.214225	0.225955	0.327439	0.620787	0.108585	1.70261	0.187149	0.153526	0.059078	0.623395
R02080	0.674921	0.572311	0.773731	0.451843	0.306006	0.660098	1.2794	2.03385	0.66415	0.981394	0.488418	0.549018	0.451767	0.252696	1.76785	0.986002	0.131307	0.486074	1.14772	0.564412	0.529826	1.43812	0.443352	1.01636	0.710714	1.15799	0.591456	0.314167	2.29199	0.270975	1.33146	0.502762	0.855953	0.857633	1.00162	0.23191	1.71319	1.27493	0.542557	0.770637	0.348591	1.05581	0.239844	1.97222	1.55696	0.586877	0.313331	1.81678	0.416161
R02081	0.231028	0.41222	1.05918	2.99336	0.486576	1.52343	0.476164	0.966071	4.26486	0.376187	0.312939	0.533482	0.950395	0.596173	0.419967	0.356205	0.153622	0.27263	0.662691	0.496788	0.354432	0.77508	0.538699	0.319976	0.305223	0.327479	1.82416	0.238675	0.450274	4.95873	0.228637	0.505383	0.567062	0.268472	1.69911	0.490883	0.881109	0.342228	2.12433	0.325523	0.395696	0.34048	0.246918	2.51759	2.63825	0.375611	1.02685	1.24832	0.442223
R02084	0.430876	0.915772	0.875142	1.50291	0.776872	0.145647	0.487509	0.849363	1.1978	0.666258	0.32607	0.496778	0.273948	0.455101	1.38723	1.13384	0.530018	0.858636	0.776283	0.542395	0.633498	0.713442	0.748242	0.602063	0.794337	0.893072	1.93599	1.12473	0.231267	0.816274	0.801562	0.280608	0.896214	1.13228	0.761356	0.39417	1.02144	0.854313	3.19714	0.585101	0.383122	0.545209	0.878315	0.77974	4.20992	1.07093	0.845284	0.982832	0.314602
R02085	0.383179	0.339738	0.690214	1.11186	0.238703	1.16575	0.275771	4.54615	0.778337	0.368692	0.61219	0.490162	0.212013	0.361149	0.555966	0.589414	1.86633	0.543223	0.17152	0.270959	0.40542	0.597939	0.371297	0.386247	0.586867	0.735453	0.0651746	0.435817	0.220596	0.177252	0.520905	0.680239	0.111185	0.542087	0.593113	0.625646	0.604336	0.430253	0.27153	0.924297	0.327235	0.965255	0.45777	0.544776	0.275547	0.553191	0.517219	0.19742	0.335018
R02089	0.203804	0.0609007	0.176497	0.0322332	0.455342	0.00661205	0.106525	0.934543	1.37402	0.244062	0.044863	0.132917	0.0867673	0.0339221	0.274825	0.0186752	0.143042	0.00892933	0.0151219	0.0163914	0.259561	0.105657	0.0355025	0.098798	0.0975999	0.0906935	0.0223656	0.00690257	0.0696788	0.0149156	0.0945344	0.105995	0.00290295	0.0175995	0.0287691	0.0644931	0.0296963	0.027896	0.0697392	0.0698226	0.0637077	0.14841	0.14702	0.0440203	0.0631826	0.125061	0.204083	0.284625	0.298249
R02094	5.67287	8.78436	8.69793	9.64406	8.35614	13.4431	6.25672	13.8168	20.0309	5.92543	4.75618	6.90261	4.41076	10.6602	14.0131	9.46544	9.48516	11.3939	5.97351	5.43556	4.7962	6.70318	8.38536	5.53648	5.83312	7.74397	19.1381	19.1183	7.05735	16.2152	8.13361	7.52109	15.394	11.3621	13.7738	5.28317	11.43	12.4702	11.3143	8.41785	5.4371	8.09674	7.83451	18.9365	15.6033	9.5673	7.4229	9.56983	15.7575
R02100	9.10758	13.1187	11.948	10.4012	12.8703	47.1946	9.72227	22.9858	38.5644	9.66609	7.81987	9.58331	7.78391	13.1645	19.5238	14.3128	9.83479	15.1646	11.0933	9.64626	9.71828	13.7494	13.9278	7.74631	9.8517	15.7717	22.6433	13.4541	11.473	40.2595	14.7262	9.3183	18.8134	14.4871	22.4071	7.24173	21.8844	18.1555	16.8564	9.72279	9.21058	16.0343	11.7429	24.013	25.3642	14.9497	13.6375	15.6898	12.5137
R02101	9.40892	10.6658	13.6237	13.0725	15.7845	19.0177	32.4953	25.5879	32.4783	10.4659	7.12736	9.18642	7.72088	17.1509	26.7619	12.9912	24.9337	18.1146	9.95003	5.65741	8.47411	12.121	8.47183	9.03552	7.78914	14.2706	39.5297	16.3427	9.94483	24.824	15.9123	12.6345	40.9378	18.6338	39.2097	7.02505	17.7783	24.3886	12.6418	11.447	7.59969	15.2965	10.3766	25.8634	28.2876	17.8322	9.98947	17.705	21.678
R02103	6.10314	8.91867	8.63498	11.721	6.74162	15.6592	8.9931	12.5892	22.4352	5.95009	5.70299	5.96309	4.38233	9.59881	12.2641	8.22307	10.3525	12.5409	5.07646	6.09271	4.74932	6.8803	6.11642	4.26998	7.13519	8.75064	12.107	10.3048	6.71305	25.9439	9.66435	6.19552	13.662	12.9147	25.2328	4.74866	14.8758	11.2498	6.36868	8.46954	5.46571	7.65032	8.32044	14.5481	19.2578	11.6668	8.3059	10.2121	5.75474
R02106	0.731879	0.315859	0.468734	0.968036	0.44129	0.24507	1.42496	0.264497	0.730738	0.2586	0.264437	0.212764	0.645281	0.482934	2.0543	0.273019	0.730563	0.537949	0.259917	0.194949	0.340769	0.555623	0.45195	0.238532	0.607862	0.177463	0.0885578	0.300539	0.277471	0.177856	0.406317	0.194346	0.325092	0.48612	0.674921	0.220943	0.433269	1.15606	0.241358	0.303168	0.182014	0.180271	0.15278	0.655353	3.27003	0.404956	0.548014	0.230171	0.257878
R02107	1.8163	2.63011	3.07307	3.17652	2.30968	4.70179	2.54356	7.05972	8.51031	2.24648	1.98461	2.41529	0.995802	5.41359	3.65094	2.90785	5.17769	3.73244	1.55231	1.44544	1.52413	2.30748	2.67633	0.965921	2.14734	2.65927	4.21278	3.51271	1.74812	15.2048	3.14331	2.69122	7.53165	5.38776	16.3752	1.33733	8.30089	4.01053	2.33885	2.41789	1.64487	3.35534	3.34232	8.1204	2.2726	4.22724	3.63568	1.77176	2.38021
R02110	19.0167	20.2076	19.9207	17.6143	24.5393	33.3363	24.4778	57.559	43.8321	19.0084	14.8027	15.0889	19.8772	26.9668	33.4283	18.3344	27.4205	29.9071	14.4618	14.8283	12.2018	20.0369	17.7903	12.4095	14.337	21.1171	63.2195	29.7543	17.4904	33.5983	26.8443	22.2727	52.5854	30.319	30.3214	11.3295	38.0303	35.9612	29.6166	18.1454	14.6754	18.025	17.0794	30.0623	62.7247	24.9536	14.2762	26.0389	18.6586
R02113	1.45171	1.17479	1.50853	2.27084	2.09319	0.29087	0.43493	0.439076	1.58382	1.89958	0.559714	1.37996	0.214538	3.31258	0.628795	2.11172	1.12695	2.05643	1.21387	0.360464	0.773146	1.968	0.589317	0.708188	1.35983	3.18703	0.0101086	4.33922	0.812621	0.603445	0.469676	0.655728	0.624362	2.16351	1.37547	0.587363	0.204227	1.13269	0.436699	2.04324	1.21999	1.42928	1.83022	1.07969	0.0984408	1.64478	1.24615	1.82494	1.24565
R02114	0.167319	0.47333	0.26838	0.126097	0.32014	0.0752652	0.359005	0.0766266	0.316666	0.366567	0.482709	0.268981	0.430663	0.304281	0.681191	0.928264	0.691792	0.491204	0.359656	0.168179	0.396614	0.224204	0.45788	0.181996	0.287427	1.01519	0.0550207	0.372019	0.0423272	0.141089	0.722398	0.341173	1.1084	0.476978	0.434667	0.158487	0.130521	1.63333	0.11047	0.233327	0.362927	0.638906	0.396913	0.461298	0	0.596827	0.16066	0.644952	0.561412
R02115	1.50997	2.96204	1.61143	1.27129	1.06242	2.2758	1.05631	3.2279	1.36445	1.18449	1.56017	1.72515	2.24577	1.41751	1.4276	1.90304	2.05772	2.12392	0.95382	1.24183	1.96024	2.07395	1.78573	1.17672	1.76371	2.00012	2.58995	1.12511	3.06729	0.881787	1.29028	1.7269	1.5515	1.77522	3.5765	1.8444	4.23125	5.93891	7.9285	2.051	1.36618	2.30163	1.18114	3.73374	3.213	1.95078	1.13817	2.32872	1.82846
R02120	0.683864	1.94626	1.23679	0.744553	1.64447	2.35983	1.32348	2.76107	2.46614	1.32547	0.990334	0.859974	2.13713	2.22855	3.58535	2.79753	1.33214	0.905354	3.02942	3.25778	1.8591	1.06392	1.58771	1.55564	1.31686	2.34646	1.24352	0.584901	0.968771	0.539888	2.06219	1.113	4.11088	1.32298	1.73907	0.897184	2.10377	3.02499	2.89729	1.82149	1.68145	3.38272	2.34656	1.0144	1.96291	2.73439	0.995526	4.30694	0.731558
R02123	0.39179	0.423719	0.76003	0.655538	0.457992	2.62209	0.395567	1.30743	1.45723	0.44448	0.14079	0.267034	0.131063	0.844234	1.25988	0.211437	0.558481	1.25231	0.40749	0.133002	0.487024	0.53787	0.254513	0.180431	0.335036	0.747861	0.236727	0.161921	0.469399	0.196829	1.14064	0.4192	2.14251	1.49344	1.23458	0.210092	1.0176	1.18694	0.397554	0.133803	0.25721	1.06978	0.477093	0.987464	0.210734	0.940932	0.495671	0.743949	0.856998
R02130	0.347884	0.491237	0.704508	0.0812358	0.290523	1.48181	0.484796	2.95727	1.27122	0.266926	0.194433	0.339952	0.0588741	0.507091	1.51765	0.20665	0.612833	0.586567	0.117114	0.0586054	0.137348	0.0952059	0.227292	0.0933666	0.11118	0.188857	5.37754	0.225142	0.342217	0.499122	0.425783	0.838508	8.00998	0.730024	4.4459	0.135933	0.522847	1.9829	0.0763338	0.180407	0.137396	0.464757	0.167191	0.433193	5.45696	0.876864	0.16721	1.9624	0.431692
R02131	0.372341	0.447819	0.128315	0.0394347	0.359469	0.501439	0.530318	0.501266	1.77664	0.215928	0.168463	0.458918	0.479858	0.183607	1.08739	0.325564	0.533372	0.431702	0.260573	0.256496	0.184483	0.226777	0.176266	0.204159	0.198309	0.134131	0.102104	0.231596	0.0824047	1.09481	0.299884	0.163256	0.0426335	0.638424	0.723918	0.246396	0.578378	0.241399	0.0302111	0.5023	0.388395	0.225326	0.245922	1.11088	0.137287	0.492227	0.180358	0.392906	0.240213
R02133	1.23557	0.865531	1.06144	0.798921	1.21007	3.49003	3.24826	7.44248	3.12376	1.27244	0.679436	1.23792	1.36717	1.78203	2.77254	1.19695	2.66202	5.03944	0.93737	1.06559	0.816125	1.80297	0.810327	1.09271	0.882405	1.61012	14.404	1.37003	1.86232	1.41388	1.81135	2.62209	18.4829	2.72122	7.53617	0.738163	3.20036	3.43342	2.62209	1.59434	0.90824	0.897468	1.04639	2.23991	9.74296	2.74914	0.876212	1.63431	1.87172
R02134	0.822286	0.816653	0.822763	1.45201	0.477413	1.68842	0.288998	0.914097	0.300799	0.524964	0.140365	0.629935	0.260699	1.93588	0.177142	1.14904	0.345183	0.717151	0.229603	0.123926	0.156387	0.671719	0.645367	0.234569	0.53709	1.06867	0.789105	0.99732	0.275843	0.285805	0.226677	0.324569	0.0317996	0.948357	1.45313	0.226085	0.39889	0.189828	0.415356	0.729551	0.374507	0.725785	1.31091	0.470906	0.155518	0.773188	1.17663	0.0510925	0.947842
R02135	9.86732	9.73599	12.6074	13.3934	12.1698	22.796	15.2641	25.4031	23.3363	8.73815	9.78662	6.31373	6.03898	7.56986	14.9075	9.40943	14.5424	14.6892	8.22496	8.45382	7.82569	10.5154	8.93476	6.22933	6.33027	12.9148	22.9641	13.9689	9.65142	12.0499	12.0321	8.19985	17.9668	14.8456	23.9532	5.55318	13.2539	15.8245	11.8458	10.4568	7.3654	8.83828	6.4059	13.3709	21.0327	13.7207	10.6436	13.9272	6.80658
R02139	0.0252663	0.0169472	0.00434146	0.0177215	0.0181885	0.773519	0.0143208	0.246007	0.843333	0.0115169	0.00682532	0.00421712	0.00444283	0.0415342	0.0139323	0.00742253	0.017254	0.0780298	0.0318087	0.231145	0.00347194	0.00479865	0.0146935	0.0128192	0.0054578	0	0.244868	0.00535686	0.028157	0.0337065	0.0342763	0.338275	0.205445	0.033711	0.0104304	0.00657099	0.012026	0.0234173	0.126857	0.0178736	0.00856908	0.0510755	0.0133273	0.381661	1.12157	0	0.0622019	0.181577	0.0246695
R02142	3.72816	3.2996	5.09696	6.42802	4.76255	10.4729	15.9969	16.3432	10.8248	3.74485	2.72224	3.37555	2.31635	4.9314	6.1423	3.18785	6.73025	4.92137	4.16329	3.1242	3.46399	3.52957	4.55329	3.26772	2.65799	4.86864	27.1484	7.87399	3.36324	2.48201	4.50534	5.93478	10.5304	5.79004	14.1162	1.72636	7.43764	7.5222	1.64176	4.15658	3.20638	4.31279	3.64356	5.43067	16.5029	4.34557	2.8415	6.31621	5.15045
R02144	0.609587	0.408056	0.27847	0.441248	0.454547	1.46196	0.253617	0.449949	0.479904	0.840428	0.501716	0.421874	1.61351	0.288637	0.307698	0.347643	0.268907	0.510446	0.423865	4.14344	0.354352	0.516928	3.31706	0.780005	0.477263	0.930906	0.348826	0.388715	0.421428	0.142145	0.375086	1.82781	0.343516	0.38417	0.494424	0.961444	0.563774	0.11916	1.15999	1.95629	1.48077	0.215922	0.264127	0.818724	1.21009	1.82708	1.24794	0.63644	0.616044
R02150	0.270024	0.313366	0.263829	0.188197	0.306793	2.04943	0.541324	0.251919	0.976983	0.235373	0.442377	0.189597	1.34783	0.190664	0.639007	0.184473	1.03743	0.708574	0.195692	0.244698	0.442857	0.18172	0.435995	0.403711	0.162645	0.179471	0.432861	0.545857	0.540788	0.135574	2.16983	0.344861	0.980988	0.49127	1.33927	0.209642	0.980152	0.678529	0.171725	0.231805	0.240535	0.215145	0.309699	0.430101	0.415291	0.190929	0.154696	1.0132	0.583453
R02155	0.182245	0.16538	0.0699244	0.0502063	0.43551	0.0112526	0.0569878	0.0765427	0.0140842	0.169791	0.17205	0.155537	0.0403358	0.217234	0.35374	0.168628	0.0179164	0.179708	0.106698	0.111063	0.216769	0.143319	0.22394	0.0431448	0.343863	0.106005	0.0150612	0.0288728	0.126626	0.0356153	0.0448734	0.13059	0.0273598	0.325868	0.155543	0.0573719	0.0741952	0.244596	0.0107972	0.0848141	0.101922	0.0295865	0.0322376	0.045443	0.0257231	0.116873	0.0681031	0.0201045	0.031518
R02156	0	0.00748368	0	0.01018	0	0	0	0	0	0.00274016	0	0	0	0	0	0.00418653	0	0	0	0.00772805	0	0.0069096	0	0.00520515	0.0285403	0	0	0	0	0	0.00443065	0.00168864	0	0	0	0.00822168	0.170221	0	0.0812501	0	0	0	0.00405849	0.00568157	0	0	0	0.00271633	0
R02161	0.536554	0.711661	0.727634	0.407458	0.39714	0.252244	0.818791	0.204529	0.166029	0.559456	0.361036	0.116378	0.52512	1.14508	0.784951	0.389571	0.646899	0.506556	0.21838	0.452923	0.220176	0.571772	0.744121	0.295803	0.333148	0.511426	0.27135	1.24503	0.548393	0.249796	0.60177	0.37045	0.189678	0.737354	0.719165	0.521801	0.161701	0.144317	0.836077	0.261471	0.274526	0.582982	1.01546	0.347315	0.619056	0.51304	0.2057	0.368768	0.369302
R02163	68.1502	84.4257	81.6568	73.6254	85.4669	184.82	97.9545	194.008	204.526	59.4453	51.1074	51.8235	57.3476	91.1921	136.399	79.615	99.3661	109.789	64.1168	49.3916	54.7289	91.7719	64.1407	46.5488	58.1366	99.6947	208.073	90.1155	72.6764	142.187	95.8771	86.81	255.167	116.513	173.238	47.7775	110.094	131.691	105.351	76.4734	59.9623	82.0769	67.1191	127.111	236.582	114.319	73.8027	92.8213	73.1434
R02164	20.905	24.0763	24.989	20.6319	27.117	56.8616	37.8959	55.3288	49.6438	18.1283	17.1732	12.7449	22.7194	34.2894	41.1407	21.5567	35.2642	37.5113	16.8421	19.8479	18.5797	24.4655	23.1296	12.5126	16.7254	25.7034	77.832	31.3116	20.8874	17.7142	26.9266	22.6158	75.0768	36.9122	50.8026	14.067	34.0794	35.6021	29.9773	17.1202	15.2053	29.9994	20.1307	26.8873	63.1039	39.071	21.6927	26.8304	20.173
R02170	1.36508	1.69416	1.96235	1.65447	2.03227	0.483135	1.38328	1.00093	1.18268	1.09699	0.61921	1.29415	1.59986	2.41054	1.41365	2.44058	1.1735	1.97343	0.624241	0.719302	1.37821	1.1652	1.09277	1.09536	1.73706	1.4763	0.720923	1.39665	0.881539	1.43562	1.32279	0.810349	0.548183	2.23206	2.53996	0.788979	1.1204	0.864494	0.918609	2.27816	0.981791	1.26848	2.45657	5.22943	4.22939	1.42404	1.30764	0.339724	2.07282
R02172	0.00717942	0.00758846	0.0102039	0.0102616	0.0911958	0.516589	0.0156665	0.00890227	0.16644	0.00270503	0.0137842	0.00679425	0.0044825	0.0130457	0.0760613	0.0151666	0.0159974	0.0121772	0.109241	0.0127984	0.0257908	0.0203885	0.014789	0.00278861	0.00426204	0.0380862	0	0	0.0402997	0.0102347	0.0037867	0.00945412	0.0868798	0.037667	0	0.0138774	0.0100038	0.170506	0.0116166	0.0140268	0.0794346	0.113931	0.0660267	0.0428251	0.00385542	0.00752174	0.029267	0.00419715	0.0644016
R02177	0	0	0	0	0	0	0	0	0	0	0	0	0	0	0	0	0	0	0	0	0	0	0	0	0	0	0	0	0	0	0	0	0	0	0	0	0	0	0	0	0	0	0	0	0	0	0	0	0
R02180	0.547075	0.673316	0.560563	0.764988	0.891626	1.38952	0.453649	1.91329	0.770041	0.555539	0.953112	0.303303	0.202935	0.950576	0.764739	0.656076	1.49422	1.17407	0.537494	0.322191	0.472483	0.709485	0.642654	0.413949	0.817603	0.695373	0.242946	1.82394	0.593159	0.227504	0.781788	1.17116	0.980893	1.38975	1.21482	0.390577	0.365531	1.19961	1.50322	0.700287	0.423425	0.380464	0.590921	3.43899	0.169249	0.640681	0.441063	1.26448	0.847378
R02181	0.217423	0.131452	0.26096	0.0627255	0.122491	0.00391264	0.220829	0.589576	1.77874	0.0956715	0.350762	0.241374	0.0509272	0.29767	0.322036	0.682587	1.43664	0.527066	0.133354	0.228777	0.0510519	0.748082	0.231156	0.212356	0.172011	0.326933	0.0233154	0.365812	0.238871	2.69474	0.0804096	0.0688445	0.824817	0.144634	0.636317	0.0766616	0.786815	0.164163	0.0704925	0.234855	0.132632	0.180245	0.254466	1.68086	0.275437	0.144199	0.181648	0.262367	0.318352
R02183	6.27575	8.77147	10.616	10.2937	6.47688	12.0635	9.73567	22.806	17.1892	7.69654	5.40805	6.25044	3.91688	13.904	10.6061	8.94291	13.7489	10.8723	5.20344	4.83694	4.97859	8.09181	5.35078	3.99404	5.17843	10.3141	23.5116	10.8834	8.31723	19.1621	11.1139	10.1424	24.1228	12.7634	28.9537	4.53926	11.2399	16.8345	5.24494	7.19568	6.08151	8.78156	7.5931	15.3833	18.1765	13.3753	4.87935	10.7867	8.3718
R02184	9.16227	12.6461	15.2733	16.9588	12.6183	35.9054	11.4777	41.0684	38.3079	10.8396	8.25022	8.90414	6.2559	14.9288	23.7359	13.2768	18.0555	19.1749	14.2302	11.5064	10.3083	16.589	11.0969	7.67524	8.25432	17.3625	20.5704	17.904	12.2821	28.5196	14.7425	11.4091	40.6923	18.6939	39.8201	8.50614	16.2677	20.6674	10.1807	9.93181	9.23706	14.8187	12.3703	18.9762	42.8931	21.9962	11.4143	19.9848	10.4809
R02185	0.287799	0.635335	0.734419	0.243932	0.498622	0.298968	0.179814	1.45554	0.737141	0.125362	0.137284	0.0966033	0.182354	0.428901	1.13845	0.382694	0.206429	0.361063	0.144696	0.314418	0.211499	0.411081	0.401151	0.227573	0.583677	0.070192	6.27508	0.206853	0.24522	0.206709	0.400095	0.10312	5.99672	0.406219	1.65897	0.0815607	0.23099	0.948581	0.18157	0.179179	0.208837	0.147881	0.0928914	0.532512	5.26874	0.561712	0.351506	0.604126	0.0585314
R02192	3.64155	3.63941	5.0486	4.53956	3.64123	8.58952	7.93618	5.47896	3.89588	3.32413	1.59068	2.8115	2.98402	7.64737	5.18072	5.18216	6.01758	5.68212	2.56487	1.85465	2.05214	3.92635	2.46537	1.91384	2.89668	5.69052	4.76089	6.91423	2.69787	2.38162	3.7107	2.06224	6.40123	6.86898	3.90766	1.84605	2.07262	5.77684	5.1817	3.80636	2.27367	3.83647	4.78123	4.29069	3.59186	5.18137	3.24307	4.31434	3.75563
R02201	0	0	0	0	0	0	0	0	0	0	0.00930552	0	0	0	0	0	0.0289973	0	0.0262321	0	0.00782657	0.003276	0.0147086	0	0.00450973	0	0	0	0	0.0187141	0	0	0	0	0	0.00516368	0	0	0	0.00340335	0.00993952	0	0.00661284	0.0138767	0	0	0	0	0
R02203	0.0458224	0.339782	0.103949	0.00848672	0.0174694	0	0.0411354	0.00574385	0.00900569	0.145709	0.144815	0.0606573	0.0800502	0.0991	0.019089	0.0656426	0.491655	0.130104	0.0599391	0.0621662	0.113183	0.0591526	0.39198	0.155042	0.227891	0.0480747	0.345367	0.151042	0.284631	0.102098	0.00399668	0.0227317	0.0108339	0.065816	0	0.0564883	0.0723055	0.00378773	0.00807479	0.260788	0.424246	0.176219	0.137738	0.336939	0.312179	0	0.1276	0.00178061	0.266228
R02204	0.498064	0.480638	0.725263	0.323685	0.737037	1.7472	2.26523	4.8403	6.42661	0.592543	0.765557	0.836401	0.442028	0.871966	0.945803	0.651191	1.37691	2.05796	0.54768	0.7303	0.864432	1.02981	0.563553	0.605251	1.35604	0.37719	6.84068	0.581987	0.535511	8.81711	0.776385	1.17759	11.6633	1.4666	2.20294	0.704244	2.06804	0.509105	1.11432	0.826631	0.71509	1.02237	2.55107	4.38633	5.42603	1.31002	0.479427	0.572874	1.27752
R02222	2.54629	3.3031	2.61345	1.94554	4.06088	5.25957	2.83724	7.01891	7.77781	1.41639	2.38253	3.02018	1.1524	2.70003	5.3527	2.01292	4.36418	4.54973	3.11567	1.23242	1.85408	2.21685	2.3681	1.68389	1.82644	4.50961	12.8598	1.4668	2.36045	5.18423	3.90414	2.84962	7.38192	4.68305	7.5027	1.64911	3.07701	5.0514	1.83172	1.67307	1.32519	1.89995	2.18886	2.76629	14.1835	2.74778	1.65742	4.53967	2.45102
R02225	0.46965	0.629765	1.06823	2.21328	0.794595	1.468	0.83227	3.02678	0.530326	0.598533	0.312095	0.205975	0.0509669	0.763731	1.03785	0.715534	1.20149	1.04223	0.727615	0.354348	0.464416	0.828909	0.486206	0.200941	0.437726	0.667912	2.64559	0.51151	0.411796	0.424112	1.03919	1.0711	2.61723	0.711069	1.77013	0.947456	0.957998	2.96924	0.961204	0.69067	0.397407	0.665651	0.320513	0.856655	1.51029	0.498901	0.843019	2.06621	0.575042
R02226	1.97776	1.52077	2.19772	1.9119	0.614573	1.39027	2.00009	1.33561	3.10248	1.33778	0.505851	1.37672	0.295627	0.647313	1.69469	2.14468	1.46662	2.11042	0.585145	0.165392	0.714829	2.56911	0.536292	0.367187	0.562542	0.663981	1.25933	1.92747	0.56023	0.632202	1.15496	2.07477	1.17008	2.21127	2.89761	0.582623	0.740717	1.41694	0.529368	1.37215	0.548543	1.92412	1.94089	0.826625	0.26212	2.44569	0.424504	0.565824	1.53521
R02227	0.0505741	0.00676123	0.0518759	0.0306759	0.0761574	0	0.0709914	1.57661	1.21695	0.0378353	0.0283697	0.0295142	0.00552709	0.00632517	0.182842	0.0107564	0.152756	0.139875	0.049243	0.0714747	0.0556634	0.0807927	0.0116633	0.0191213	0.0168944	0.118148	0	0.0473386	0.116294	0.262976	0.117094	0.0421143	0.329684	0.159877	0.0611122	0	0.195873	0.0612281	0	0.00450584	0.0182895	0.0342117	0.0825927	0.166188	0.0312447	0.0877759	0.0180056	0.085878	0.191696
R02228	0	0	0	0	0	0	0	0	0	0	0	0	0.00474695	0	0	0	0	0	0	0	0	0	0	0	0	0	0	0	0	0	0	0	0	0	0	0	0	0	0	0.0118338	0	0	0	0	0	0	0	0	0
R02229	0	0	0	0.00433856	0.00960784	0	0.0376783	0	0	0.000749446	0.00973478	0.00640377	0	0.0236016	0.00469628	0.0374412	0.013	0	0.0102874	0	0.0170601	0.0926912	0.00320603	0.00538159	0.00326699	0.0196272	0	0	0.00708786	0.0171314	0	0.0194504	0	0.00375712	0	0.00134912	0.376347	0.00743395	0	0	0	0.00162458	0	0.0314525	0	0	0.00320855	0	0.00346501
R02231	0.237751	0.0360783	0.120962	0.0443445	0.0262076	0.859885	0.00624689	0.0204459	0.527787	0.0796404	0.029729	0.0331512	0.0621335	0.0257381	0.0197244	0.162094	0.0150973	0.191759	0.0401817	0.118088	0.0453706	0.0397792	0.0691759	0.109676	0.263196	0.00872241	0	0.297731	0.198777	0.0785397	0.0413527	0.28739	0.126326	1.11824	0.0511761	0.0670749	0.113837	0.108629	0.404136	0.0700683	0.0320194	0.046584	0.0148179	0.101272	3.92223	0.0741796	0.167832	0.275449	0.272485
R02237	12.7427	12.3253	18.4991	11.7613	12.6804	23.2234	20.9474	42.8717	26.7247	8.66744	7.47188	8.0134	6.50292	17.0314	25.7895	10.3911	18.8154	27.6089	9.95792	8.72701	8.47318	14.5378	11.114	6.9455	7.97405	15.2126	58.6829	14.9762	12.2655	17.9576	19.9746	12.1272	67.8624	21.9136	39.7447	7.79696	25.7394	19.0212	15.7879	11.8022	7.71939	13.8275	10.7534	20.8281	48.6543	21.1857	16.1965	15.7053	16.0082
R02239	3.99019	4.87048	5.44834	4.47457	5.16008	9.89012	7.03745	13.4505	19.3454	3.62234	3.58781	4.08654	3.06144	4.16798	9.0393	3.22831	10.765	7.91525	2.23615	3.05126	4.27896	5.18909	2.94812	3.10201	2.73717	4.7535	21.4415	3.98914	3.92905	13.3157	5.97708	5.54812	19.0458	7.12028	14.1819	2.34567	6.7048	8.41828	4.81968	2.84138	2.79749	6.34501	3.17294	11.4204	13.2457	7.12773	5.35818	5.76933	4.7441
R02240	10.8156	11.474	11.5222	11.792	12.8116	36.5633	17.4489	34.9284	40.0144	9.32838	8.6418	7.7331	8.29767	18.0672	21.6985	13.5158	16.4807	18.9846	10.2568	13.5956	7.99275	12.7908	15.561	6.80194	8.68258	14.8549	56.2315	17.6376	11.8617	12.4556	17.8917	17.2144	49.9785	22.5035	36.8292	6.961	25.1961	24.6916	37.976	12.694	10.4757	12.1168	10.1028	16.5305	43.9796	17.2302	8.96925	14.2807	10.1965
R02241	13.9238	17.6367	12.8338	9.65348	14.9081	53.596	19.5105	49.5329	35.736	10.6263	11.5372	8.83353	12.9925	17.5854	40.097	9.29101	28.1397	25.1246	10.2012	10.7684	9.91033	15.2029	13.2901	7.74056	10.955	14.8959	47.6947	17.4548	11.2839	31.373	19.2816	21.9058	69.2531	22.7199	42.4549	8.76853	22.312	30.8271	21.4394	9.52922	11.3019	19.882	11.2406	25.2021	46.4154	23.0296	12.5481	17.4792	13.8955
R02243	0.276781	0.427546	0.214013	0.0939999	0.16634	0.0615861	0.164815	0.307331	0.145589	0.211777	0.21665	0.207364	0.221983	0.433073	0.376697	0.461483	0.643944	0.436687	0.289139	0.478016	0.139493	0.31494	0.0956282	0.347494	0.0992269	0.259553	0.219382	0.136777	0.148012	0.0449196	0.231954	0.431167	0.197894	0.383411	0.331859	0.20961	0.536233	1.73096	0.842302	0.108212	0.338147	0.449308	0.356036	0.404463	0.112902	0.234974	0.198383	1.45003	0.313379
R02244	0.0122631	0.00628144	0.000760503	0.0129137	0.262658	0	0.00276789	0.0123821	0.0119708	0	0.00300963	0.00776485	0.0066973	0.0362015	0.144535	0.00176827	0.013968	0.00343784	0.00544754	0.0187073	0.0196387	0.0051101	0.0133568	0.0611307	0.0356764	0.0247893	0	0	0.00914312	0.00242679	0.0292367	0.00786149	0.00240964	0.00279942	0.00982206	0.288372	0.0199329	0.00737567	0	0.0599121	0.0206076	0.00725645	0.00771724	0.00840378	0.115517	0.0108446	0.0103492	0.00115376	0.00171891
R02245	0.871947	0.832784	1.67581	1.04058	0.860919	1.64682	1.26235	5.24664	1.53709	0.501186	0.313488	0.917246	0.610915	0.49656	0.651485	0.708398	0.367497	1.48952	0.786586	0.589254	0.743375	1.22704	0.571503	0.935806	0.42623	0.979918	1.01093	0.168364	0.518658	1.3677	0.670784	0.479545	0.227929	1.4682	1.14636	0.661729	1.69218	0.574012	0.792373	0.788397	0.460254	0.585925	0.440716	9.19915	6.08521	1.5873	1.95646	1.29527	0.714641
R02248	0.522147	0.810796	1.31603	2.85596	0.597508	0.625278	0.332321	1.65034	0.268751	1.34615	0.58506	0.43216	0.567485	0.897098	4.9314	1.19631	0.794832	1.06678	1.20955	1.01084	1.04206	0.455589	0.887322	0.571423	0.502156	1.33543	1.15724	0.622541	4.68023	7.40272	1.19426	1.36997	0.740252	0.602731	1.43411	0.20988	0.133613	2.07046	2.18395	0.485984	0.739819	1.34909	1.10008	0.664126	0.306913	3.05938	0.179572	2.49808	0.467253
R02251	1.2924	2.98309	1.67823	1.33945	2.21706	2.86717	2.75611	1.73684	3.78677	0.929928	0.679623	1.18639	0.597501	2.48409	3.51938	1.53291	1.78047	2.01861	2.23669	0.438783	1.0038	1.31665	1.02584	0.531052	1.00474	2.34816	1.62405	3.91653	0.961739	5.64683	1.90732	1.49096	4.98863	2.2353	3.03897	1.6221	3.38189	2.23044	1.0918	1.29225	1.76035	3.81794	2.37351	4.38971	2.64817	2.56519	0.629191	1.82626	1.33957
R02253	0.396148	0.255802	0.396186	0.127498	0.30439	0.0221716	0.0476886	0.996439	0.126064	0.0835516	0.173037	0.109137	0.0217117	0.0373034	0.108926	0.141888	0.416661	3.66646	0.100901	0.0254742	0.058167	0.151025	0.286995	0.0913758	0.0943371	0.129304	0.0981689	4.7505	0.399837	0.3903	0.352709	0.311252	0.258856	0.0987976	0.0495032	0.20732	0.106386	0.900307	0.135857	0.878454	0.0460804	0.31076	0.133199	0.250767	0.178894	0.185063	0.090802	0.192569	0.0749732
R02258	4.12442	5.3756	6.07895	4.71122	5.67828	12.6241	10.0456	18.4169	15.2362	4.28567	4.00656	4.07586	2.27223	6.7896	10.3117	4.24816	7.37918	9.33004	4.86664	4.23386	3.69554	6.53114	3.75758	3.17655	4.0236	5.59708	13.1925	6.827	4.28038	10.3844	5.91837	8.04442	33.3536	9.84654	10.4408	2.8761	5.1157	6.41641	4.68852	5.78581	5.52289	4.22749	4.1078	8.69937	15.0126	8.13912	4.27634	7.16397	4.41997
R02261	0.118225	0.0924734	0.0281865	0.0180479	0.0735688	0.245541	0.0273397	0.231766	0	0.174931	0.062916	0.157054	0.0369112	0.0542603	0.131477	0.0447589	0.216338	0.005012	0.0856012	0.0508322	0.0248439	0.0569724	0.0495478	0.0134367	0.05483	0.183513	0.157238	0	0.0303789	0.0172657	0.0105342	0.174031	0.00235272	0.103733	0.0207594	0.0358653	0.0178194	0.636281	0.0490038	0.156782	0.035713	0.0416784	0.0350291	0.191969	0.0165528	0.0622877	0.0196854	0.0241745	0.198457
R02262	3.35045	3.05622	4.48307	6.29193	4.33975	13.8063	9.06854	17.3004	16.9387	2.30309	3.19736	2.89594	2.46567	3.9862	7.48003	3.11073	6.50772	7.54866	3.58811	2.72485	2.65263	4.16296	2.85878	1.66009	2.51765	4.47434	23.7047	7.72876	3.98899	12.6666	6.77901	5.07521	26.6305	7.07242	5.82083	2.63249	8.07712	4.92988	6.72149	2.73328	3.13716	4.19711	2.87715	7.51078	27.0082	8.03421	3.79664	4.62626	4.18609
R02263	2.73103	2.31751	3.62774	1.27784	2.7533	11.5603	1.59689	4.62075	6.91239	1.90773	3.08362	3.30427	2.20508	2.19315	3.80603	1.90714	1.98033	1.9005	1.81684	3.7206	1.48525	3.09734	1.9879	1.68358	2.03657	3.65815	4.66448	3.15082	3.35609	14.3588	4.44699	1.7303	3.8846	4.45921	7.2546	2.13984	3.4689	6.43873	2.84136	1.84642	1.56775	3.5864	1.87409	4.20237	4.16138	3.08813	1.59441	1.94128	2.72215
R02265	1.03764	0.770207	1.28699	1.95429	1.31361	3.25898	2.08698	6.40325	0.857417	1.19953	0.602054	0.99355	0.851502	1.74292	2.31663	0.517739	1.95437	2.06343	0.789458	0.568392	0.830911	1.79502	0.526593	1.42687	1.13482	1.25488	9.94695	7.51852	0.883206	1.52984	1.09669	2.20542	2.9622	2.40014	3.83674	0.661829	1.9656	1.55327	0.73877	0.941392	0.727057	0.821948	0.463956	1.63933	1.57036	2.10007	0.939043	4.17624	1.41155
R02266	0.600623	0.717396	0.427846	0.321693	0.564363	1.48033	0.279775	0.105681	0.113462	0.635736	0.472001	0.189742	0.181924	1.71626	0.502806	0.117614	1.56865	0.460969	0.63797	0.163856	0.436961	0.500946	0.377955	0.226426	0.270533	0.923632	0.00723659	0.472796	0.456662	0.181923	0.401425	1.20373	0.715131	0.392737	0.0629119	0.158513	0.0113216	0.698458	0.017339	0.301945	0.180847	0.151838	0.313182	0.371531	0.0355015	0.834057	0.297678	1.09029	0.698409
R02267	0.578462	0.62034	1.13257	0.400229	1.58245	5.27862	1.84993	5.75924	1.7386	0.952441	0.25837	0.346741	0.319692	1.0559	2.177	0.600925	2.50347	1.57266	0.576945	0.231209	0.674712	0.952428	0.3509	0.302297	0.461124	1.72309	7.59198	0.560665	0.5753	1.02709	0.845322	1.345	9.87306	2.60474	2.49534	0.166211	2.68101	1.9216	0.296745	0.373596	0.225083	0.664472	0.277814	1.37587	5.12758	1.45121	0.510644	0.864385	0.909319
R02268	0.212056	0.142118	0.242996	0.212889	0.598727	2.09008	1.24241	2.78437	1.6241	0.151248	0.140375	0.135394	0.153443	0.624922	1.28056	0.36766	0.726657	1.50337	0.15494	0.0979488	0.227051	0.454366	0.148347	0.0449591	0.0697599	0.211562	3.77535	0.147797	0.266339	0.490902	0.466212	1.06505	5.13919	0.956497	2.63184	0.0483248	1.35734	0.576734	0.611754	0.120933	0.276223	0.449894	0.181352	1.1945	3.15863	1.02509	0.194916	0.29222	0.582699
R02269	2.7997	5.5707	3.65417	3.96819	3.20285	7.11733	4.29875	11.1647	11.8426	1.89041	1.49774	2.54738	1.38646	5.10257	5.29675	2.55873	2.60524	7.64644	2.47953	2.65795	2.61057	3.02245	3.16813	2.02966	2.48428	4.37352	13.9298	4.14246	3.07007	2.58491	7.21726	3.6415	19.0079	7.12382	6.71247	1.6996	6.10681	7.92758	7.17695	2.55566	2.3732	4.07595	4.19187	2.83896	10.4856	6.96634	1.76863	3.55776	8.06019
R02272	4.24458	6.89486	7.34658	4.824	7.83362	7.78074	10.1607	27.4437	19.4093	4.15279	3.56444	4.90132	3.79946	8.92123	10.2109	6.2443	9.58671	12.4704	4.69153	3.55675	3.82251	6.5209	4.92343	4.59727	5.34502	8.36427	26.0919	15.0883	5.00618	11.3217	9.27983	6.32514	33.3439	10.3381	17.8515	3.7326	9.13587	10.5576	3.14375	8.74999	4.81731	6.58546	7.25106	12.1444	18.5965	11.9801	4.46472	7.92165	5.97497
R02278	0.0015009	0.0946738	0.0173539	0.0345317	0.0160656	0.847571	0.0447566	0.679703	2.28558	0.0239413	0.0262615	0.0113237	0.00696175	0.0467912	0.12284	0.00784189	0.00570606	0	0.0858485	0.0549607	0.357647	0.0387007	0.101281	0.0241654	0.0242441	0.0666107	2.50814	0	0.00868763	0.0195198	0.0832583	0.67345	0.121753	0.0130689	0.0691346	0.0112268	0.0163442	0.00422894	0.0927081	0.0291322	0.00396358	0.0309753	0.328074	0.120669	0.121452	0.0305154	0.114313	0.090275	0.00739881
R02279	0.178856	0.366866	0.128172	0.16936	0.284277	0.199832	0.790587	0.0365035	2.60589	0.182098	0.217661	0.248843	0.614631	0.142552	0.00768901	0.185137	0.626716	0.28572	0.147837	0.0572636	0.147394	0.300181	0.662297	0.29102	0.189486	0.372259	0	1.21473	0.172331	4.40134	0.0422206	0.0803148	0.0140025	0.13701	0.286601	0.083804	0.721033	0.333962	0.00544486	0.0544057	0.180857	0.101488	0.198256	2.36794	0.134198	0.176266	0.102479	0.142876	0.108081
R02280	0.0810278	0.291091	0.259188	0.192638	0.168764	2.3292	0.0800499	3.13874	3.48917	0.103066	0.245349	0.22913	0.580179	0.117016	0.0622303	0.207747	0.169484	0.119555	0.0265655	0.121281	0.114456	0.0515163	0.0816835	0.0483768	0.0788093	0.496842	0.0196745	0.109568	0.161032	0.0671443	0.194878	0.0659642	0.235955	0.597781	0.0368169	0.179316	0.644318	0.341795	0.226292	0.827032	0.275657	1.22092	0.375522	0.104914	0.157123	0.986643	0.155219	0.27852	0.206508
R02282	5.17783	9.60567	5.74808	3.53136	6.07793	15.309	8.03066	20.7123	9.3124	5.11313	6.47719	2.9365	4.0751	5.50945	9.15911	4.50107	7.57912	11.032	3.84188	4.46713	4.12931	6.27828	5.62711	3.59066	3.68052	7.91421	22.0084	13.1989	7.64596	6.23862	4.71663	6.16979	24.1095	11.813	16.1448	4.43942	9.30273	12.3587	4.2527	2.91336	4.18005	5.19318	3.39717	6.32535	18.4088	15.0415	6.89155	8.03348	4.12135
R02283	7.30586	9.01308	11.6138	12.2134	8.39726	14.875	13.044	18.9842	26.8469	6.2575	6.66531	8.64413	5.51137	10.5167	14.219	8.13887	13.2482	11.8334	8.12874	5.4406	5.58569	11.921	8.98964	4.77743	6.51621	13.055	20.365	12.2904	10.2224	19.0863	19.3296	9.33219	26.5745	17.0639	13.8356	5.30428	13.1297	19.4926	10.72	7.21007	6.48635	9.8602	7.10515	14.6552	14.6783	11.8204	6.58899	11.6449	8.49631
R02285	0.583027	1.07845	0.462278	0.274377	0.671494	1.73151	2.05366	2.29801	5.80994	0.530122	0.350357	0.611521	0.268328	0.732745	2.08481	0.31529	0.740404	1.02212	0.518468	0.543131	0.376949	0.662208	0.313915	0.365998	0.224065	0.512608	3.68619	0.352019	0.312316	7.85555	0.481793	0.823982	5.62024	1.0429	2.88172	0.185781	2.19414	2.02111	0.415105	0.309112	0.550494	0.449008	0.286656	3.648	3.7535	0.972723	0.241428	0.907656	0.822592
R02286	0.0338221	0.290512	0.0481632	0.033294	0.0808415	0.0209432	0.11181	0.0135281	0.0516526	0.0168216	0.0782312	0.0246556	0.0364021	0.00393641	0.312045	0.0528733	0.0849116	0.0039897	0.258073	0.0623146	0.0358856	0.051424	0.0310704	0.0487028	0.0915485	0.07157	0	0.0315512	0.00334396	0.0718732	0.143159	0.0256289	0.0380988	0.14624	0.0057665	0.136668	0.0357881	0.292563	0.00502196	0.0624287	0.127278	0.0639065	0.137847	0.35827	0.0321812	0.00882615	0.151293	0.0340678	0.434648
R02287	1.87119	2.57942	3.5591	3.01573	3.18096	3.56223	2.88909	4.83473	13.4638	2.89655	1.75627	3.55367	0.839304	4.50733	5.91046	3.84798	3.53195	4.00299	2.42508	2.11928	1.09023	2.61005	1.92533	1.59068	2.30906	5.25436	3.82106	2.3169	2.79514	19.3999	4.68739	2.82186	9.21117	5.29785	4.92732	2.25911	3.64375	2.85707	4.27417	3.63167	2.33292	3.65893	3.50983	10.5836	8.08161	4.02614	1.76058	2.54068	3.28918
R02288	1.68549	2.7961	2.6439	4.8712	1.55112	4.21388	4.0001	4.77521	1.63492	2.45239	1.32607	1.47339	3.34442	3.68643	6.12697	4.02908	3.51916	2.74725	4.06789	2.02769	2.76847	2.3234	3.1692	1.38552	2.74533	3.47767	3.92841	3.10396	1.82375	0.797416	2.11816	2.61115	7.93171	3.41749	4.66742	0.982056	2.99914	2.47553	1.84927	1.85043	1.21216	4.21749	3.37227	2.48792	14.9532	4.60431	1.3305	5.21499	1.88312
R02289	0.161323	0.553461	0.490609	0.363011	0.270067	0.346617	0.320298	0.146699	0.118919	0.273929	0.582704	0.433543	0.366156	0.0363277	0.168173	0.198528	0.127996	0.260063	0.267456	0.281841	0.490875	0.230635	0.598247	0.400282	0.691369	0.33972	0.00988247	0.269991	0.399726	0.149387	0.222855	0.193442	0.0127881	0.220831	0.0624556	0.228429	0.0291493	0.138789	0.334965	0.640177	0.536448	0.528593	1.00785	0.564913	0.310635	0.0275924	0.269367	0.047922	0.316824
R02291	10.4048	14.6083	12.5031	8.75512	10.6431	23.1207	14.242	24.8051	26.3436	11.5877	8.40457	7.40194	9.38381	15.086	25.0778	10.8529	16.6222	15.3714	8.26246	7.80509	8.26828	11.0981	8.16562	6.80699	8.19125	12.1271	26.1106	22.5867	10.1322	20.4612	14.8742	14.4	33.469	14.8498	32.7205	9.51469	11.1414	21.693	19.5651	11.4424	7.17112	17.7545	9.49108	13.4975	27.9659	14.6639	8.83276	18.9909	11.6659
R02301	4.60231	4.43299	6.1219	6.47228	5.29298	32.5302	4.13415	9.6007	13.1998	4.67325	4.85575	5.15121	2.71194	7.21804	6.89445	5.09619	8.70248	10.8195	3.78119	3.19421	4.37831	5.0547	4.12675	2.73326	5.03724	5.67717	18.5026	6.43549	4.88019	12.7763	4.08583	5.31621	13.5723	7.83724	9.78039	3.12832	6.42986	5.3457	5.0625	5.05576	4.15568	4.17594	5.77241	9.05969	7.38328	9.92707	5.41363	6.11496	5.89154
R02302	1.9261	2.61299	3.62467	2.81333	3.24096	2.69244	2.498	3.63629	8.39003	2.62381	1.28359	3.11468	0.783313	5.14282	5.31045	3.74601	2.36819	3.55626	2.15687	1.60725	1.14467	2.60223	1.30343	1.75967	2.07395	4.91579	1.38612	1.62163	2.16011	10.4491	5.38855	2.10499	5.18617	5.02185	4.7023	1.83948	2.45144	3.44572	0.706696	2.66573	1.70433	2.8785	3.49546	6.4898	2.6666	3.60487	1.44676	3.12913	2.70934
R02306	0	0	0	0	0	0	0	0	0	0	0	0.00616391	0	0	0	0	0	0	0	0	0	0	0	0.00423853	0	0	0	0	0	0	0	0	0	0	0	0	0	0	0	0	0	0	0	0	0	0	0	0	0
R02307	0	0.000667299	0.000718586	0.00216928	0	0	0	0.11675	0	0.000708461	0	0.000223128	0	0	0.000368336	0.00167042	0	0.000723755	0.00312978	0	0.000213987	0	0.000201005	0.000912914	0.000679022	0.000279789	0.500524	0	0	0.00231168	0.000279978	0.00135543	0	0	0.0025474	0.000835923	0.000331524	0.000665975	0.00635675	0	0.000606254	0	0.000542036	0	0.697198	0	0.000503302	0.077411	0.000808501
R02311	0	0	0	0	0	0	0	0	0	0	0	0	0	0	0	0	0	0	0	0.00310283	0.023148	0	0	0	0.00128545	0	0	0	0	0	0	0	0	0	0	0	0	0	0	0.00576412	0	0	0	0	0	0	0	0	0
[truncated: 2,728 more rows]
[truncated: 107 more columns]
