# Supplementary material for: Beyond Taxonomic Analysis of Microbiomes: A Functional Approach for Revisiting Microbiome Changes in Colorectal Cancer
Source: Front Microbiol. 2020 Jan 23;10:3117. doi: 10.3389/fmicb.2019.03117 (PMC6990412; doi:10.3389/fmicb.2019.03117)
Supplement: TABLE S9 — The results of the statistical Kruskal–Wallis test are based on the normalized frequencies of the gene, KO, EC number, and the reaction, which sorted with the p-value. [file Table_9.xlsx]

## Sheet: gene-p-value
Genes with normalized frequency and significant p-value with Kruskal-Wallis test
gene number	Average in Concrol	Average in Advanced Adenoma	Average in Carcinoma	p-value
683004	0.000352582	0.0701271	2.83498	4.92794e-11
1431131	9.6631e-05	0.00022693	0.0014829	4.92794e-11
7181307	0	0	0.381579	9.78151e-10
679860	0.00276753	0.420583	9.93111	1.35303e-09
5084567	0.000716467	0.00944351	0.1272	2.24025e-09
822381	0.0131483	0.000884999	0.668736	2.46798e-09
993218	0.00139259	0.0113641	0.412414	2.46798e-09
2640527	5.85014e-05	0.0281615	1.13283	2.46798e-09
129547	0.000723504	0.0206146	0.702809	3.60513e-09
612723	0.000616063	0.0141663	0.453382	6.73218e-09
1667032	0.000280102	0.0122457	0.272592	6.73218e-09
6028855	0	0	0.370562	6.73218e-09
119481	0.00119381	0.0149998	0.790956	1.16036e-08
396921	0.000331174	0.0382641	0.668024	1.79252e-08
1207820	0.000239956	0.000837549	0.270773	2.26699e-08
1461558	0	0	0.447822	2.26699e-08
3206457	0	1.67375e-05	0.148437	2.59462e-08
96742	0.00501677	0.0258471	1.09397	2.82674e-08
529114	0.000221529	0.0300485	0.587643	3.33289e-08
42168	0.0052818	0.0314011	0.993457	3.93974e-08
54881	2.44603e-05	0.000887816	0.155822	4.18177e-08
2201652	0.00323887	0.0174012	0.311714	4.18177e-08
37371	0	0.013696	0.566052	4.41986e-08
133469	0.0205195	0.0606522	0.953268	4.99847e-08
33195	4.26513e-05	0.000228185	0.0786011	5.98193e-08
914900	0	0	0.216742	5.98193e-08
1207821	0	0	0.2462	5.98193e-08
2622017	0.000312545	0.000529475	0.195402	5.98193e-08
8193070	0	0	0.176624	5.98193e-08
24042	0.00315476	0.0740018	1.70655	6.50417e-08
445610	0.00122305	0.0116784	0.590005	6.50417e-08
62858	0.000115084	0.00134746	0.131742	6.77663e-08
98260	0.00169423	0.0507131	1.01074	6.95924e-08
617738	4.26513e-05	0.000277591	0.0492314	6.95924e-08
1171772	0.00254156	0.0248245	0.472505	6.95924e-08
803039	0.00150035	0.00809147	0.410723	8.03433e-08
6373	1.84471e-05	0.000487715	0.0689392	8.08256e-08
105429	0.001283	0.030668	0.678657	8.08256e-08
226130	0.000208567	0.0238167	0.401207	8.08256e-08
283931	0.00382551	0.033922	0.910179	8.08256e-08
131317	2.51472e-05	0.000494273	0.0976472	8.34385e-08
463222	0	0.000234326	0.180378	8.34385e-08
1678944	0	0.000418826	0.244071	8.81539e-08
7409412	0.00927342	0.00082986	0.124131	8.81539e-08
2377962	0.00586932	0.0260314	0.364139	9.99439e-08
167204	0	0.000848144	0.383853	1.04489e-07
42035	0.00330355	0.0645063	1.00604	1.12015e-07
348053	0.00220826	0.0482316	0.746354	1.12015e-07
5909296	0.000459687	0.00702496	0.156622	1.15441e-07
201749	8.90865e-05	0.00155882	0.0169881	1.1988e-07
1427296	0.000842078	0.0192143	0.366059	1.22228e-07
2952776	0.00257048	0.0325615	0.5199	1.26057e-07
3633766	0.00117168	0.0115078	0.266216	1.26057e-07
112339	0.00416655	0.0168914	0.670199	1.27079e-07
289786	0	0	0.0655794	1.27079e-07
435888	0.000169966	0.0183338	0.125344	1.27079e-07
468832	0	0	0.49875	1.27079e-07
476976	0.000579777	0.0202095	0.476325	1.27079e-07
835911	0.000110239	0.0156872	0.464381	1.27079e-07
967264	0.00113446	0.00794896	0.459734	1.27079e-07
1671145	0	0	0.588053	1.27079e-07
1802944	0.000159942	0.00108503	0.205901	1.27079e-07
2306493	0.000199357	0.0059371	0.142486	1.27079e-07
3741924	0	0	0.124572	1.27079e-07
545160	0.000286095	0.0291592	0.528503	1.3106e-07
2987276	0.00883529	0.0401663	0.249545	1.35392e-07
78180	0.00907583	0.00108916	0.14049	1.36159e-07
570919	0.000799114	0.0285906	0.601078	1.37898e-07
2263154	0.00106324	0.0157699	0.303107	1.42629e-07
181370	0.00520334	0.0472084	0.939349	1.4508e-07
294084	0.00381103	0.00555095	0.346191	1.4508e-07
157050	0.00257494	0.0481117	0.89501	1.4887e-07
54292	0.00175717	0.0597831	1.22415	1.51094e-07
183181	0.0019856	0.0557189	0.903705	1.51094e-07
196754	0	3.45708e-05	0.188089	1.51094e-07
137812	0.00185227	0.0437077	0.864252	1.54162e-07
39653	0.00361492	0.0448439	0.793539	1.60635e-07
231760	0	6.30836e-05	0.0512277	1.60635e-07
736283	2.13257e-05	0.000160257	0.0485232	1.62028e-07
646418	0.00701587	0.0159113	0.337718	1.6598e-07
1112592	0.000134607	0.0252147	1.43498	1.68811e-07
9458576	1.70898e-05	0.0136079	0.325477	1.73077e-07
896270	0.00108086	0.0205033	0.329332	1.78037e-07
232159	0.00944489	0.0401391	0.732606	1.85855e-07
5245370	0	0.000100425	0.097871	1.88062e-07
149649	0.00140764	0.036031	0.629338	1.94701e-07
407078	0	0.000177548	0.570181	1.94701e-07
390615	0.00263411	0.0375507	0.726294	1.95168e-07
476955	0.0014735	0.0337885	0.643454	1.95168e-07
1368097	0.000196411	0.0217603	0.430586	1.95168e-07
3089708	0	0.000270903	0.0760583	2.012e-07
211732	0	0.0128712	0.475416	2.03222e-07
415418	0.00354361	0.0313504	0.6604	2.04573e-07
663069	0.00012369	0.0147198	0.332314	2.04573e-07
424213	2.02636e-05	0.00193956	0.278206	2.07013e-07
2273212	0	0.00070887	0.174891	2.08725e-07
19756	0	0.000302439	0.305819	2.12692e-07
364820	0.00256322	0.0154625	0.445854	2.12692e-07
1578848	0.000491148	0.0123576	0.202142	2.21136e-07
31950	0.00283744	3.45708e-05	0.118613	2.34348e-07
38714	0.00461534	0.0495896	1.19482	2.34348e-07
45629	8.10544e-05	0.00126597	0.332387	2.34348e-07
182551	0.00152777	0.035919	0.79299	2.34348e-07
200576	0.00330354	0.0657752	0.922103	2.34348e-07
357064	2.13257e-05	0.000880449	0.0854732	2.34348e-07
652589	0.00262059	0.0293968	0.622593	2.34348e-07
832618	0.00331024	0.0159775	0.327582	2.34348e-07
923889	0.00173072	0.0320342	0.485646	2.34348e-07
1005182	0.000755829	0.0118865	0.417852	2.34348e-07
1032566	0.000544299	0	0.0487171	2.34348e-07
3021063	0.000541804	0.00989383	0.301281	2.34348e-07
748725	0.00204489	0.0254216	0.531699	2.52843e-07
353250	0.000115646	0.00285067	0.281962	2.54811e-07
3109263	0	0.000685055	0.163137	2.55509e-07
615595	0.00145893	0.0244731	0.502829	2.68496e-07
263892	0.000185289	0.000759124	0.103095	2.90597e-07
148940	0.00476268	0.0568095	1.12304	2.93014e-07
194258	0.00329672	0.0459845	0.860846	2.93014e-07
644399	0	0	0.275065	2.93014e-07
744348	0.0027424	0.100692	0.479619	2.93014e-07
1205479	0	0	0.0293012	2.93014e-07
1510685	0.00146797	0.0179571	0.374478	2.93014e-07
2089734	0	0	0.135992	2.93014e-07
2214289	0	0	0.101641	2.93014e-07
4190607	0	0	0.104776	2.93014e-07
4722525	0	0	0.11368	2.93014e-07
7626529	0	0.00231491	0.127917	2.93014e-07
9292690	0	0	0.102213	2.93014e-07
77664	0.00259977	0.0687959	1.12294	2.94775e-07
671179	0.00597691	0.026915	0.522261	2.94775e-07
1727243	0	0.000335459	0.00539778	2.94775e-07
4759674	0.000414527	0.0129624	0.18281	2.94775e-07
948168	0.00104144	0.0246924	0.496988	2.9495e-07
953125	0.000644731	0.0222801	0.440795	3.00812e-07
2924453	0.00218138	0.000133907	0.0339705	3.20308e-07
764272	0.0019148	0.0188409	0.356728	3.22949e-07
1473450	0	1.72895e-05	0.0289327	3.22949e-07
5993643	0.00105423	0.0117394	0.130752	3.23031e-07
301876	0.00210446	0.0406064	0.777931	3.30448e-07
179133	0.00726687	0.0442536	0.917138	3.33361e-07
318078	0.00200053	0.0303144	0.662102	3.33361e-07
153699	0.00223998	0.0536059	0.898724	3.43647e-07
39706	0.001683	0.0245348	0.444234	3.551e-07
201268	0.00175358	0.0447145	0.829851	3.56825e-07
262222	0.00787505	0.000931478	0.117445	3.56825e-07
620667	0.016062	0.024641	0.421727	3.56825e-07
60280	0.00962147	0.000726127	0.137413	3.61322e-07
89292	0.000754765	0.0277268	0.456904	3.61322e-07
2445376	0.0122348	0.129394	1.55161	3.61322e-07
2152258	0.000157102	0.00338657	0.241966	3.64104e-07
319614	0	3.45708e-05	0.19019	3.65292e-07
270706	0.00356333	0.0187718	0.459044	3.68951e-07
704446	0.00476096	0.0270912	0.588518	3.7088e-07
3020872	0.000877959	0.0149521	0.289087	3.7088e-07
13020	1.06628e-05	0.000278484	0.0529177	3.72055e-07
2968899	0.000847926	0.0158864	0.324166	3.72055e-07
3184097	0.00171915	0.000138316	0.030605	3.72055e-07
5619363	0.000401093	0.00886616	0.128235	3.72055e-07
923888	0.002216	0.0711516	0.470763	3.74639e-07
263770	6.77985e-05	9.87738e-05	0.0397508	3.75365e-07
1378172	0.00413486	0.000328488	0.0819394	3.7563e-07
141118	0.00177066	0.0428913	0.805727	3.77928e-07
86311	0.00177338	0.0370556	0.559308	4.0309e-07
5448763	0	0.000103737	0.0557538	4.0309e-07
37665	0.004296	0.0667048	1.24302	4.05866e-07
44953	0.00405578	0.0372432	0.825202	4.05866e-07
345311	0.00602086	0.0423774	0.781502	4.12765e-07
4521276	0	8.36877e-05	0.0700393	4.12765e-07
836313	0.00163428	0.0296312	0.534312	4.16423e-07
4766000	0.000629742	0.00830326	0.176138	4.20537e-07
535147	3.19885e-05	0.000171982	0.0489478	4.31401e-07
2878284	0.00100439	0.0143002	0.286196	4.3204e-07
592494	3.04339e-05	0.000357949	0.0594181	4.33692e-07
2000090	0.000446425	0.0145985	0.264991	4.33692e-07
3765651	0	0.000284538	0.10887	4.33692e-07
744652	0	0.00102008	0.182597	4.69604e-07
8625338	0.00304171	0.000207454	0.0422908	4.73515e-07
1178754	0.00210736	0.0251754	0.478489	4.78734e-07
2086861	0	0.00674847	0.20287	4.78734e-07
1273511	0.00130679	0.0222096	0.41917	4.8745e-07
1459578	0.00128207	0.0221422	0.474184	4.8745e-07
1463591	0.000153652	0	0.028569	4.8745e-07
1583349	0.00684374	0.00881254	0.274128	4.89798e-07
70545	0.00989703	0.00144414	0.139815	4.95993e-07
165923	0.00275668	0.0492225	1.03533	5.03068e-07
208873	0.000152585	0.000329534	0.00122976	5.12826e-07
395431	0.00143321	0	0.217323	5.19134e-07
1762827	0.000643168	0.0111797	0.283227	5.26754e-07
2441854	0.000730565	0.0200716	0.336931	5.26754e-07
5845882	0	0.000267618	0.0757914	5.26754e-07
501529	0.0022417	0.0330789	0.576299	5.68418e-07
14035	0.00010763	0.000749758	0.086789	5.6871e-07
160489	0.00417466	0.0435455	0.803685	5.68722e-07
3026875	0.000409373	0.0164906	0.259437	5.72962e-07
1473841	8.03219e-05	0.000169135	0.0497245	5.76294e-07
887141	0.00105366	0.0134904	0.295244	5.77807e-07
599295	0.00693228	0.0359234	0.68229	5.86424e-07
2250297	0.00194395	0.0349398	0.177149	5.90099e-07
3296033	0.000856967	0.0140638	0.307204	5.90099e-07
481437	0.00219255	0.0592632	0.607984	6.03788e-07
1172501	4.89205e-05	0.0139702	0.0500599	6.03788e-07
57813	0.00266867	0.0633397	1.28028	6.04627e-07
33586	0.0163019	0.0913434	1.66538	6.05157e-07
1689396	0.000698819	0.0185924	0.37267	6.20524e-07
384023	0.000182259	0.000499696	0.341366	6.22108e-07
3085778	0.000144128	0.000399789	0.0988738	6.22108e-07
5586	0.0038213	0.114384	1.77514	6.26069e-07
281335	0.000990442	0.00944007	0.345169	6.26069e-07
1982345	0.000476802	0.0165912	0.355688	6.26069e-07
2698597	0.0161246	0.00546861	0.357938	6.26069e-07
19073	0.000211838	0.00178658	0.0292915	6.27914e-07
490624	0.000337915	0	0.0581289	6.56863e-07
570126	0.00154182	0.00770641	0.412156	6.56863e-07
734606	0.00136066	0.019515	0.44778	6.56863e-07
6218088	0.000600278	0.00685694	0.0930915	6.56863e-07
354773	0.00108975	0.0377256	0.765573	6.71699e-07
96356	0.00206524	0.0366268	0.795837	6.78178e-07
5507	0.00130168	0.0509376	1.03265	6.84543e-07
1070556	0.00218655	0.0179444	0.384363	6.88583e-07
1781813	0.000313228	0.0120756	0.192174	6.94984e-07
1604441	0.00148443	0.0200333	0.363618	7.10588e-07
5012270	2.44603e-05	0.000649008	0.0612656	7.10588e-07
480335	0.000734734	0.0131107	0.246804	7.13282e-07
2448224	0.000915616	0.0160802	0.298342	7.13282e-07
2190024	0.00148978	0.0508961	0.331042	7.13399e-07
61481	0	0.0114619	0.385951	7.21972e-07
104422	0	0.01129	0.152532	7.21972e-07
6142625	0.00272151	0.00647897	0.114037	7.21972e-07
1515319	0.00109287	0.0181712	0.392116	7.22535e-07
83481	0	0	0.436159	7.23451e-07
207149	0	0	0.455697	7.23451e-07
1457595	0	0	0.134563	7.23451e-07
2056280	0	0	0.217633	7.23451e-07
2981639	0.000982227	0.0127496	0.266249	7.38725e-07
20114	0	0.0213564	0.554773	7.54535e-07
1823692	0.000914198	0.0174088	0.412233	7.54535e-07
1358716	0.0014618	0.0217288	0.479071	7.62449e-07
2416897	0.00236009	0.0157153	0.310916	7.67962e-07
126662	0.0010933	0.00275487	0.129554	7.70494e-07
353263	0.00209162	0.0349043	0.704658	8.12422e-07
406867	0.0016616	0.0336238	0.644008	8.12422e-07
997369	0.000731194	0.0228045	0.377171	8.12422e-07
2876317	0.000692268	0.0183357	0.277938	8.12422e-07
3198410	0.00131735	0.020316	0.275499	8.12422e-07
227787	0.00191331	0.0602537	0.873633	8.30009e-07
376406	0.0034945	0.0822138	0.716629	8.30846e-07
2865572	0.0018038	0.00570187	0.139486	8.39474e-07
2767646	0.000817328	0.0224987	0.307737	8.56966e-07
4141639	0.000941558	0.00986448	0.187859	8.56966e-07
222136	0.00145044	0.0367934	0.414114	8.57065e-07
275572	0.00111612	0.0307636	0.607062	8.63512e-07
798586	0.00285612	0.0112582	0.398443	8.63512e-07
650163	0.00266562	0.137649	0.524959	8.64851e-07
1569828	0.00102654	0.00777266	0.412512	8.64851e-07
3000446	0	2.70056e-05	0.013887	8.75659e-07
3047852	0	2.70056e-05	0.0128771	8.75659e-07
429780	0.0017209	0.0509618	0.465186	8.79986e-07
1410906	0.00424766	0.000172891	0.0534917	8.81606e-07
214084	0.00102958	0.0215667	0.360443	8.84271e-07
1770525	0.0136343	0.0343437	0.480367	8.84271e-07
2271089	0	3.52049e-05	0.0153973	8.91414e-07
2686411	0	3.34751e-05	0.207177	8.91414e-07
4298569	0	2.25753e-05	0.10027	8.91414e-07
771325	0.00430803	0.000656964	0.0689487	9.04167e-07
1295425	0.00561744	0.0243289	0.447694	9.04167e-07
1082400	0.00124144	0.0211308	0.422096	9.12058e-07
498215	0.00319497	0.0282502	0.58321	9.12512e-07
278532	0.00107668	0.025689	0.478159	9.15905e-07
2191216	0.000923169	0.00440675	0.255888	9.15905e-07
105852	0.000394365	0.0496203	0.949143	9.23782e-07
19570	0	6.7338e-05	0.323396	9.64966e-07
237434	0.0026761	0.0378044	0.686767	9.64966e-07
1605402	0.00110137	0.0195892	0.347243	9.64966e-07
1721697	0	3.45708e-05	0.190322	9.64966e-07
2275356	0.00156016	0.0152084	0.202696	9.64966e-07
3037442	1.01318e-05	0.00134264	0.171211	9.64966e-07
3150959	0.000284816	0.0123292	0.242772	9.64966e-07
3421298	0.00135075	0.00626912	0.257508	9.64966e-07
1014945	0.00290288	0.0308638	0.4853	9.77043e-07
2087967	0.00531582	0.0175733	0.311736	9.91901e-07
110885	4.89205e-05	0	0.0529107	1.01049e-06
222693	0	6.51064e-05	0.025389	1.01049e-06
241902	0.00270749	0.0553066	0.974992	1.01049e-06
300743	0.00548087	0.0488707	0.714221	1.01049e-06
1051758	0	5.48722e-05	0.0296878	1.01049e-06
1179038	0.00600897	0.0162773	0.280747	1.01049e-06
1595037	0	6.70642e-05	0.204931	1.01049e-06
1681682	0.000122716	0.014369	0.282101	1.01049e-06
1924879	2.13257e-05	0.00026467	0.0430688	1.01049e-06
4924326	0	8.36877e-05	0.090515	1.01049e-06
4128479	0.000831562	0.0109309	0.203895	1.01456e-06
198483	0.00135961	0.0293071	0.692011	1.02173e-06
418530	0	0.000138646	0.0498857	1.02173e-06
79668	0	0.000126683	0.0387638	1.04018e-06
5282195	0	0.000100425	0.115393	1.04018e-06
454089	0.00230366	0.0265077	0.454845	1.04191e-06
1558339	2.13257e-05	2.17021e-05	0.0265189	1.04994e-06
340920	0.00579255	0.000847141	0.0950011	1.05144e-06
225215	0.00304218	0.101266	0.756247	1.05706e-06
778164	0.00936544	0.0278003	0.630588	1.05706e-06
19412	0	0.000180602	0.180688	1.06397e-06
196901	1.32704e-05	6.91416e-05	0.197728	1.06917e-06
269986	0.00203688	0.043316	0.897708	1.06917e-06
714238	0.00387574	0.000484078	0.0612774	1.06917e-06
3345246	0.00212407	0.0120594	0.254859	1.06917e-06
652190	0.00876057	0.0287606	0.520687	1.07494e-06
1320667	0.00269071	0.0151025	0.362679	1.07494e-06
71798	0	0.000297487	0.032197	1.0763e-06
383792	0	0.000382797	0.0387266	1.07895e-06
1062313	0	0.000134128	0.0175786	1.07895e-06
1654599	0.000833411	0.00456372	0.16212	1.07895e-06
61648	0.00952313	0.00138314	0.160523	1.07957e-06
85445	2.51472e-05	4.34043e-05	0.0269042	1.07957e-06
813962	0.000773279	0.0223099	0.494191	1.07957e-06
1966760	1.02435e-05	5.40111e-05	0.0206421	1.07957e-06
698221	0.0015703	0.0518822	0.564771	1.10135e-06
1195768	0.00345452	0.0384366	0.364701	1.10135e-06
1339576	0.00217242	0.0198015	0.424559	1.10135e-06
1704245	0.00107578	0.0183425	0.38228	1.10135e-06
2561053	0	0.000795318	0.355467	1.10135e-06
4115125	0	8.56589e-05	0.0142063	1.10135e-06
1264489	0.00260449	0.0995536	0.3156	1.11685e-06
116636	0	0.00224764	0.362188	1.13225e-06
451523	0.00331807	0.0624908	0.641553	1.13641e-06
545158	0.00112726	0.0317808	0.615839	1.13641e-06
1008579	0.00123224	0.0375684	0.285676	1.13641e-06
1065177	0.00200846	0.480305	0.401195	1.13641e-06
1354633	0.000604459	0.0210833	0.375343	1.13641e-06
1632758	0.00100956	0.0323549	0.39894	1.13641e-06
2646744	0.00166843	0.0148609	0.329473	1.13641e-06
191918	0.00247248	0.040145	0.832271	1.14665e-06
824893	0.00356413	0.000449486	0.0508437	1.14665e-06
1531787	2.13257e-05	0.000128382	0.0350303	1.14665e-06
1838064	0.000722206	0.0162544	0.336573	1.14665e-06
1003523	0.00201694	0.0199288	0.391674	1.1553e-06
2152319	2.13257e-05	5.40111e-05	0.0195818	1.1553e-06
2275423	0.00271992	0.00712837	0.28956	1.15677e-06
252988	0	0.00251014	0.201602	1.17182e-06
383782	0.00426375	0.0332368	0.726348	1.17182e-06
607747	0.00349033	0.085767	0.66349	1.17182e-06
1145137	0.00256659	0.0492263	0.471697	1.17182e-06
1990762	0.000222764	0.00950589	0.14512	1.17182e-06
4388747	0.00110935	0.00771894	0.160004	1.17182e-06
4510826	0.00190083	0.00940971	0.177864	1.17182e-06
4539913	1.00322e-05	4.05083e-05	0.0155825	1.17182e-06
6511768	0	0.0581429	0.0463721	1.17969e-06
1742429	0.00263257	0	0.0397263	1.18302e-06
2186494	1.17776e-05	6.56913e-05	0.00440056	1.184e-06
757663	0.0667919	0.212714	2.5282	1.18549e-06
7741844	0.000197303	0.00215875	0.0554702	1.18549e-06
3820769	0.00111943	0.0137833	0.203633	1.20281e-06
371658	0.000531	0.0142666	0.217759	1.21059e-06
800082	0.00208523	0.0243351	0.534892	1.21675e-06
836377	0.00575203	0.0293878	0.555071	1.21802e-06
1357452	0.00245581	0.125076	0.49903	1.21802e-06
293072	0.00241741	0.0432962	0.874223	1.23171e-06
3740421	0.000825454	0.0114074	0.232677	1.23171e-06
1280155	0.0011315	0.007865	0.450554	1.23299e-06
617985	2.63062e-05	0.000847971	0.010734	1.23818e-06
1545609	0.00214337	0.0175222	0.338418	1.2472e-06
4185993	0.000702199	0.0120602	0.204509	1.29146e-06
175773	0.00725356	0.004352	0.55421	1.2915e-06
3037773	0	0.000743821	0.155712	1.2915e-06
3448284	0	0.000551543	0.14836	1.2915e-06
579959	0.000364114	0.0177145	0.258151	1.30132e-06
625028	0.0100661	0.0297281	0.528537	1.30132e-06
105776	0.00683099	0.017138	0.856886	1.31561e-06
246024	0.00443444	0.243536	0.733625	1.35105e-06
178928	0.000126358	0.000242302	0.00618588	1.36559e-06
1774724	0.000914641	0.0162171	0.324231	1.36729e-06
2283233	0	0.000201427	0.00470205	1.37466e-06
4228565	0.00153158	0.00446018	0.304218	1.37466e-06
5083864	0.00126576	0.00871525	0.165377	1.37466e-06
257111	0.00270889	0.041411	0.705038	1.39381e-06
84191	0.000250028	6.91498e-05	0.10108	1.42708e-06
98688	0.000344948	0	0.458643	1.42708e-06
1646835	0.00154211	0.00858209	0.17571	1.42708e-06
2249820	0.00289459	0.0199033	0.366647	1.43584e-06
256438	0.000251663	8.64476e-05	0.0641219	1.43614e-06
839659	0.00204133	0.0167931	0.553959	1.43614e-06
383956	0.00261505	0.0343238	0.719159	1.43737e-06
616089	0.000175566	0.000466874	0.0636321	1.44212e-06
698222	0.00284932	0.0168746	0.353332	1.4495e-06
714556	0.00443729	0.0225809	0.443978	1.4526e-06
1605461	0.00543171	0.0163376	0.351205	1.45692e-06
3066439	0.000455097	0.0127533	0.28168	1.46432e-06
3739965	0.000898476	0.012546	0.236787	1.46432e-06
48835	1.01138e-05	0.00142345	0.496859	1.46665e-06
872352	0.00161	0.02601	0.45445	1.46665e-06
461629	0.000143409	6.91581e-05	0.0596884	1.46999e-06
1371088	0.000790248	0.0143977	0.287296	1.46999e-06
34208	0.0225734	0.0804783	1.1417	1.48039e-06
240361	0	0.00744575	0.285558	1.49557e-06
28100	0.00123352	8.64476e-05	0.140622	1.49851e-06
2595654	0.0119354	0.000229374	0.284067	1.50332e-06
863150	4.30424e-05	0.00103252	0.00908683	1.5297e-06
4063006	0.000571441	0.0131684	0.258347	1.56102e-06
2589348	0.000464465	3.45708e-05	0.171274	1.57685e-06
1851293	0.00040671	1.72854e-05	0.0354099	1.59441e-06
2171272	0	0.0134311	0.204073	1.59665e-06
1188054	0.000429267	0.0254817	0.399031	1.60331e-06
10911	0.000504045	0.00173345	0.116438	1.63822e-06
1444374	0.00163372	0.0164786	0.2308	1.64815e-06
2658843	0.000589745	0.0129824	0.256875	1.64815e-06
266613	0.00211555	0.0372151	0.54403	1.65016e-06
2417275	0.000784845	0.0145103	0.33513	1.65437e-06
1879662	0.00102838	0.0149638	0.280595	1.65707e-06
419627	0.000573635	0.000103737	0.0619721	1.67577e-06
831625	0.000970982	0.0167856	0.298068	1.67617e-06
1030788	0.00318363	0.0247504	0.511916	1.70776e-06
1682329	0.00252274	0.0227302	0.362759	1.70776e-06
266230	0.00263478	0.0402428	0.442291	1.71332e-06
664026	0.000166031	0.000278317	0.00756779	1.71359e-06
1522690	0.00492196	0.0247169	0.461596	1.71359e-06
195686	9.2645e-05	0.000503597	0.0688592	1.72424e-06
216447	0.000393066	0.00298603	0.319056	1.7258e-06
316287	0	0	0.563437	1.7258e-06
497247	0	0	0.0498704	1.7258e-06
858528	3.59247e-05	0.000106827	0.0379616	1.7258e-06
1041796	0	0	0.0137123	1.7258e-06
1430059	0	0	0.0377988	1.7258e-06
1875605	0	0	0.017224	1.7258e-06
1878537	0.00243912	0.151454	0.36773	1.7258e-06
3500397	0	0	0.124881	1.7258e-06
4151693	0	0	0.0665842	1.7258e-06
5084729	0	0	0.0733604	1.7258e-06
5241944	0.000117562	0.00466619	0.127552	1.7258e-06
5845406	0	0	0.0784361	1.7258e-06
6609349	4.50937e-05	0.00165465	0.0712278	1.7258e-06
6802510	0	0	0.0100851	1.7258e-06
7898906	0	0	0.0481877	1.7258e-06
8665131	0	0	0.0379064	1.7258e-06
2434604	0.00370596	0.0172908	0.324436	1.73075e-06
7735237	0.000697613	0.00319538	0.0868388	1.73816e-06
457555	0.00175763	0.0318115	0.641025	1.74224e-06
737701	0.00267505	0.0295089	0.533125	1.7455e-06
6908025	4.89205e-05	0.000870722	0.0517507	1.78471e-06
2225790	0.00146565	0.0192332	0.39772	1.78954e-06
95967	0.00199161	0.0125022	0.896504	1.81313e-06
2425630	4.67233e-05	0.000475267	0.10315	1.82946e-06
276686	0.00400379	0.0426199	0.730914	1.84263e-06
1971848	0.000240344	0.0109975	0.268193	1.84441e-06
1901914	0.000491567	6.91581e-05	0.0355146	1.85421e-06
2272122	0.000250613	0.00171858	0.0996577	1.86269e-06
1398395	9.38541e-05	0.000273046	0.0569473	1.86848e-06
191906	0.00578806	0.0514336	0.97347	1.87007e-06
1013048	0.00206374	0.0236992	0.48377	1.87007e-06
1524404	0.000592563	0.281996	0.152603	1.87007e-06
2455462	8.83357e-05	0.01432	0.281956	1.87007e-06
2830710	0.000604353	0.0129543	0.266406	1.87007e-06
819791	0	0.000576763	0.00494973	1.87534e-06
634075	4.17602e-05	0.000590154	0.00774656	1.89745e-06
691926	0.00189052	0.0339349	0.660602	1.89921e-06
1411795	0.00184319	0.0220201	0.376419	1.89921e-06
3744664	0.000572193	0.000479487	0.123725	1.89921e-06
1573179	0.000646025	0	0.24171	1.9018e-06
4570976	0.000899275	0.00818682	0.163357	1.90689e-06
782111	0.0917969	0.338417	3.18966	1.91232e-06
580488	0.00228245	0.0351748	0.524849	1.91548e-06
885897	1.43475e-05	0.000311079	0.00460183	1.93223e-06
96731	0.00481603	0.0369003	0.502515	1.94281e-06
593180	0.00540126	0.0126761	0.443232	1.94281e-06
1200195	0.00138496	0.019237	0.374829	1.94281e-06
4295294	0.00226203	0.00427529	0.175052	1.95252e-06
1390260	2.13257e-05	0.00029689	0.029857	1.96627e-06
1588360	0.00322327	0.161976	0.361458	1.96627e-06
5224571	0	0.0036406	0.103577	1.97284e-06
367789	0.00359975	0.0405786	0.804314	1.97801e-06
777001	0	0.000245294	0.0361709	1.98447e-06
3868815	0	0.000123097	0.0248011	1.99932e-06
408740	1.01318e-05	0	0.197163	2.01187e-06
869868	1.13856e-05	0	0.178261	2.01187e-06
2429321	0.000601734	0.0432767	0.28266	2.01187e-06
3183914	0.000394254	0.0105331	0.130567	2.01187e-06
3820671	0.000913561	0.0168541	0.229978	2.01187e-06
1159719	0.00787477	0.0203141	0.332025	2.01317e-06
1503558	0.0020314	0.0254063	0.394131	2.01317e-06
2288395	0.00067187	0.0156808	0.311736	2.01679e-06
791999	1.80052e-05	0.000368709	0.00658222	2.0401e-06
4895076	0.000945937	0.00430911	0.228183	2.04026e-06
223098	0.00182213	0.0239248	0.560757	2.04078e-06
318019	0.00211751	0.0319408	0.649415	2.04078e-06
1158643	0.00106566	0.0220059	0.389221	2.04078e-06
1786195	0.00166055	0.0150911	0.320579	2.04752e-06
3150964	0.00410337	0.00437981	0.168922	2.07415e-06
1402591	0.00414077	0.000380349	0.0585522	2.08295e-06
210599	0	0.000139137	0.0540596	2.08349e-06
1218378	0	2.70056e-05	0.0194869	2.0905e-06
1494158	0.0134502	0.00300814	0.198939	2.0905e-06
129526	0.00656835	0.0514637	0.853294	2.09142e-06
889569	0.00167809	0.0185626	0.430373	2.10144e-06
78061	0	0.000391669	0.0564339	2.10592e-06
7426985	0.000166669	0.0858376	0.0894923	2.11372e-06
79623	6.90127e-05	0.000337902	0.0766092	2.1314e-06
1232231	0.00167746	0.0221165	0.472001	2.1314e-06
273625	0.00151518	0.0365438	0.725686	2.14002e-06
300195	0.00365864	0.0321954	0.673555	2.14002e-06
540375	0.00168063	0.0345496	0.69774	2.15255e-06
998315	0.00113357	0.025171	0.494747	2.16957e-06
1971535	1.06628e-05	0.000313974	0.0526975	2.18735e-06
1814204	9.99448e-05	0.000213367	0.00116214	2.1974e-06
692832	0.00905043	0.0319265	0.538518	2.22512e-06
2855490	0.000268691	0.0108622	0.169372	2.22646e-06
513733	0.000846436	0.0325681	0.384255	2.22808e-06
687491	0	6.32252e-05	0.00554616	2.22808e-06
7664717	0.000754295	0.00153863	0.0513716	2.22808e-06
1440475	0.000555537	0.0164653	0.104815	2.23408e-06
6961134	0.00270787	0.000432225	0.0453567	2.23661e-06
62082	0.00298278	0.045294	0.633461	2.23807e-06
1014155	0.00130313	0.0259201	0.505944	2.23807e-06
1093192	0.00144078	0.0304528	0.489211	2.23807e-06
7552784	0.000664832	0.00519616	0.094458	2.23807e-06
1455079	0.0034092	0.000242045	0.0469193	2.24396e-06
523987	1.80052e-05	6.48622e-05	0.0197048	2.25121e-06
527936	2.36982e-05	0.000217162	0.0405486	2.25752e-06
1565753	0	2.70056e-05	0.0180047	2.25752e-06
3823467	0	3.34751e-05	0.0532463	2.25752e-06
688779	0.019531	0.00082098	0.111348	2.27404e-06
1751960	6.04411e-05	0.00144372	0.0948072	2.27404e-06
3763377	0.000361957	0.0109231	0.209514	2.2768e-06
126937	0	0.0002991	0.0743962	2.33045e-06
427064	0	4.34043e-05	0.0225662	2.33045e-06
846830	1.80052e-05	2.70056e-05	0.0197821	2.33045e-06
1707894	0	0.0001339	0.209624	2.33045e-06
2275847	0	5.18562e-05	0.174912	2.33045e-06
2401310	0.00221327	0.0125182	0.299251	2.33045e-06
4921350	0	0.000104468	0.0149628	2.33045e-06
3053796	0	0.000701099	0.0912882	2.33965e-06
3167260	0.000763828	0.0192355	0.259192	2.33965e-06
924195	0.00510914	0.000432238	0.0649371	2.34131e-06
388980	0.00509448	0.000397638	0.0754436	2.34729e-06
4300104	0.00258074	0.00370017	0.10414	2.35366e-06
7000918	1.06628e-05	6.52987e-05	0.00955985	2.35366e-06
269711	0.00332994	0.0362226	0.700413	2.37068e-06
1256570	0	4.51505e-05	0.014528	2.37068e-06
1556259	0.00459759	0.0125638	0.214378	2.37068e-06
2654434	0	8.28258e-05	0.0173517	2.37068e-06
3078727	0	5.40111e-05	0.0096576	2.37068e-06
5922620	0	0.000143297	0.0572613	2.37068e-06
766066	0	0.000281463	0.039689	2.37418e-06
2692112	0.000992239	0.0173409	0.297468	2.37418e-06
31749	0.00105052	0.0347573	0.431656	2.38661e-06
371313	0.00511939	0.000553248	0.0793953	2.38661e-06
2873027	0.000678642	0.011261	0.244145	2.38661e-06
395023	0.00244057	0.0485789	1.20044	2.40056e-06
2148059	0.000849338	0.01053	0.172516	2.40526e-06
540422	0.000654298	0.0031578	0.185161	2.42419e-06
226142	0.0021407	0.0603455	0.799409	2.44741e-06
1031517	0.00428815	0.000276616	0.0632802	2.44741e-06
1324598	0.00506863	0.0232532	0.433342	2.44741e-06
1760750	0.000634764	0.0219062	0.417425	2.44741e-06
19113	0.000132704	0	0.130575	2.46755e-06
1689271	0.00293274	0.00900584	0.279222	2.46755e-06
1377894	0.00101997	0.015365	0.329633	2.47842e-06
1770060	0.00118198	0.0142936	0.216211	2.47842e-06
2084051	0.00209667	0.0234115	0.301512	2.47842e-06
4703452	0	0.000160694	0.0205073	2.47842e-06
7241952	0	0.000100102	0.0546322	2.47842e-06
3746160	0	0.000200851	0.128438	2.48922e-06
195934	0.00780724	0.000708804	0.102707	2.50346e-06
740765	8.60848e-05	0.00788445	0.148257	2.50346e-06
2119387	0.000955187	0.0182168	0.391749	2.51142e-06
210834	0.00124551	0.0194654	0.35372	2.52139e-06
703163	4.59972e-05	0.00160834	0.592336	2.5345e-06
636261	0	0.000108883	0.0257279	2.54035e-06
1348062	0.000358886	0.0042046	0.282776	2.54035e-06
3791990	0	0.000156704	0.0175134	2.54035e-06
5086536	0	0.000184113	0.0751764	2.55493e-06
8021924	0	0.000743449	0.216085	2.55493e-06
1047846	0.00446265	0.000535958	0.0556454	2.56085e-06
508670	0.000431837	0.000769929	0.0100476	2.64587e-06
588813	0	0.000570554	0.073896	2.64587e-06
593529	0	0.000336861	0.0321348	2.64587e-06
1905652	0.00107977	0.0174295	0.373783	2.64587e-06
1155308	3.19885e-05	5.40111e-05	0.0287246	2.6469e-06
339882	0.00165671	0.0334569	0.635828	2.65111e-06
131898	0.000351429	0.00275297	0.453564	2.65341e-06
310954	0.000989846	0.0231344	0.43169	2.65341e-06
370599	0.0180931	0.038006	0.651666	2.65341e-06
433467	0.00233249	0.0411729	0.776451	2.65341e-06
1189723	2.13257e-05	0.000152149	0.0332409	2.65341e-06
1193126	0.00140444	0.0215852	0.421655	2.65341e-06
1273508	0.00208605	0.0244095	0.485999	2.65341e-06
2024288	0.00149627	0.0207947	0.401572	2.65341e-06
2661642	0.000146062	0.00161023	0.19756	2.65341e-06
199307	0.000163896	0	0.0745277	2.6561e-06
616162	0.00145726	0.0307044	0.570785	2.6561e-06
54124	0	0.000216289	0.0483781	2.65679e-06
40063	0.0124267	0.00132844	0.171479	2.65818e-06
305759	0.00105435	0.0394233	0.741298	2.66674e-06
354823	0.0049541	0.000553236	0.0574253	2.66674e-06
631150	0.00602233	0.00058779	0.0781979	2.66674e-06
279264	0	0.00108931	0.286124	2.66945e-06
2524689	0.000366783	0.0041431	0.12141	2.66945e-06
2829364	0.000707469	0.0125079	0.251874	2.66945e-06
1721260	0.0028447	0.0195038	0.381145	2.69201e-06
7828410	0.0054353	0.00041492	0.0568491	2.69201e-06
238076	0	8.39126e-05	0.0254342	2.7158e-06
922954	0	0.000128838	0.174064	2.7158e-06
2729550	2.13257e-05	0.000258107	0.0335119	2.74839e-06
2071487	0	0.00132611	0.130653	2.75282e-06
7220782	0	0.000426251	0.0375226	2.75282e-06
200582	0.00249269	0.0343054	0.557354	2.75651e-06
4466818	0	0.000189895	0.00250828	2.75651e-06
4907933	0	0.000119522	0.0197949	2.79983e-06
315501	0	0.000239481	0.0435767	2.84691e-06
978340	0	0.00208389	0.143468	2.84691e-06
3300036	0	0.00157336	0.112437	2.84691e-06
81390	0.000112678	3.4579e-05	0.087696	2.85129e-06
152992	2.13257e-05	0.000469827	0.0473998	2.85452e-06
4210126	0.000303268	0.0110003	0.186711	2.85452e-06
26937	0	0.000135889	0.0243392	2.85851e-06
55082	0	0.000258603	0.0841706	2.85851e-06
319712	0	0.00212316	0.443877	2.85851e-06
1052482	0.00221381	0.0116025	0.286596	2.85851e-06
3389147	8.29251e-05	0.000278176	0.0302572	2.85851e-06
5111980	0.000898218	0.00959796	0.166606	2.85851e-06
1246366	7.30994e-05	3.45708e-05	0.0309595	2.87647e-06
1503601	0.00272476	0	0.0446955	2.87647e-06
96459	0.00271615	0.00164251	0.196377	2.89246e-06
155921	0.0238561	0.0234257	0.756692	2.89246e-06
235656	0.00374601	0.0526759	0.799183	2.89246e-06
1319290	0.0224515	0.507027	6.63447	2.89246e-06
2226204	0	0.00165764	0.0963982	2.89246e-06
3518752	0	0.00127875	0.0664649	2.89246e-06
4407955	0.00148123	0.00732123	0.162013	2.89246e-06
3406302	0.000596746	0.00966462	0.199008	2.91558e-06
101209	0.0288426	0.0685254	0.964783	2.91667e-06
54906	0	0.000163864	0.04738	2.91935e-06
3921522	0.00297955	0.0119811	0.207995	2.92169e-06
395057	0.000864623	0.0194401	0.0942612	2.92846e-06
2754797	0.00166071	0.0154662	0.23627	2.92846e-06
3623677	0.000515928	0.00839832	0.151037	2.93275e-06
2275257	0.00185583	0.0163728	0.311766	2.9372e-06
2939945	0.000859155	0.0155894	0.263786	2.9397e-06
3411512	0.00121312	0.0099081	0.178708	2.94539e-06
108217	0.00582073	0.00762636	0.0776445	2.94617e-06
647379	0.00592675	0.00991069	0.386363	2.94617e-06
1768154	0.000686714	0.0254695	0.397217	2.94816e-06
93515	0.00803054	0.0730829	0.839728	2.95966e-06
3799883	0	0.0085358	0.284501	2.98327e-06
92220	0.0197816	0.0351875	0.177733	2.98942e-06
965896	0	0.000296509	0.00577153	3.00029e-06
1518763	0.00151439	0.0369027	0.370062	3.00029e-06
1736538	0.000208395	0.0026571	0.0761681	3.01692e-06
85299	0.00357041	0.010083	0.588338	3.04403e-06
411947	0.00118929	0.0183402	0.643436	3.04403e-06
1416981	2.44603e-05	7.43712e-05	0.0164168	3.04403e-06
3847899	2.63614e-05	0.000267801	0.142266	3.04403e-06
47015	0.000153088	0.00178598	0.0218433	3.06506e-06
871641	0.00333278	0.0212331	0.445287	3.06506e-06
1309546	0.0011575	0.0186341	0.360295	3.06506e-06
1337248	2.13257e-05	0.000261372	0.0483562	3.06506e-06
3252169	0.000659106	0.0121857	0.23813	3.06506e-06
1274525	0.00375138	0	0.0494771	3.06861e-06
65658	0.000481657	0.0108454	0.52552	3.06975e-06
936599	0	0.000695684	0.00626062	3.07764e-06
1036414	0.00338602	0.0303654	0.61499	3.08365e-06
950707	3.68942e-05	0.000285522	0.0379285	3.14873e-06
1025557	0.00148167	0.0211377	0.365772	3.14873e-06
1514920	2.13257e-05	0.000247049	0.0445268	3.14873e-06
306158	7.18198e-05	0.000450611	0.186387	3.16087e-06
2546798	0.00311085	0.0107684	0.185126	3.21836e-06
423149	0.000279364	3.4579e-05	0.0616208	3.26841e-06
205078	0.00840554	0.0593603	0.732806	3.31696e-06
629934	0	0.000768079	0.00741223	3.36267e-06
3328395	0	0.000430758	0.0496948	3.36267e-06
6325509	0	0.000164998	0.0208464	3.36267e-06
1046003	9.24569e-05	8.10167e-05	0.0369959	3.40436e-06
2068310	0.00242077	0.0435083	0.328366	3.40436e-06
3227031	0	0.000201642	0.0167096	3.48126e-06
937127	0.00238604	0.00763078	0.299912	3.49778e-06
1131948	0.00185929	0.0221343	0.420591	3.64787e-06
3400166	1.01318e-05	0.000129301	0.000872038	3.64787e-06
479430	0.0057482	0.000120998	0.0762681	3.6575e-06
686624	0.000627642	0	0.0473756	3.6575e-06
1150572	0.00110617	0.0258377	0.415527	3.66041e-06
413738	0.00237162	0.0337918	0.626945	3.67064e-06
3630987	0.00101693	0.0273695	0.254272	3.7069e-06
130743	0	0.000974656	0.113467	3.71326e-06
346180	0	0.00024596	0.00386541	3.71326e-06
1065494	0.000667575	0.00764599	0.143153	3.71326e-06
79536	0.00220722	0.0534839	1.14166	3.72888e-06
119015	0.00284528	0.00721927	0.507622	3.74795e-06
1218381	0	0.000301444	0.0410954	3.75841e-06
1081829	0.00374258	0.0264696	0.45928	3.77973e-06
3763378	0.00114272	0.0135503	0.255367	3.78e-06
48761	0.00991241	0.00104176	0.127751	3.78693e-06
933380	0.00315778	0.0214106	0.416186	3.78693e-06
340855	0.00119215	0.0374952	0.708318	3.79926e-06
1171774	0.00218013	0.0237982	0.475548	3.79926e-06
2726817	0.0010212	0.0101714	0.208737	3.79926e-06
6149	5.33141e-05	0.00033554	0.0275406	3.80216e-06
2133291	0.001871	0.0130846	0.285494	3.80537e-06
6598834	3.98113e-05	0.00152148	0.303745	3.81592e-06
2306676	0.000754059	0.0169558	0.287542	3.86393e-06
5053172	0.000303246	0.00956493	0.186514	3.88341e-06
81647	0.022275	1.36156	1.04027	3.89144e-06
2362814	0.00136015	0.0164392	0.322819	3.94818e-06
1963797	0.000720687	0.0177646	0.368958	3.99135e-06
478700	0.000273128	0.000325532	1.39458	3.99313e-06
197819	0.00229604	0.0423906	0.900077	3.99574e-06
2485949	0.000807635	0.0121092	0.25573	3.99574e-06
144866	0.0171786	0.0560612	0.815127	4.00193e-06
85385	3.93308e-05	0.000348912	0.0577309	4.00466e-06
12041	0.0167112	0.588773	0.397354	4.03626e-06
397190	0.00331005	0.0289856	0.610765	4.03626e-06
6264877	0.00357171	0.0162149	0.101971	4.09148e-06
461021	0.00275777	0.0306917	0.67818	4.13271e-06
966839	3.68942e-05	0.000402793	0.126511	4.13271e-06
2642998	0.00101035	0.0684641	0.191456	4.13271e-06
4337833	0.000716214	0.0102259	0.180957	4.13271e-06
3669172	0.00494804	0.0144859	0.248947	4.16279e-06
6935572	1.84471e-05	0.0020571	0.0499734	4.16279e-06
1158640	0.00148268	0.0302279	0.515937	4.20354e-06
2619832	0.00140355	0.0173896	0.326995	4.20354e-06
417822	0.000462351	3.45708e-05	0.0616562	4.20992e-06
704384	0	0.00037431	0.00816632	4.2281e-06
64981	0	0.00789854	0.331624	4.23123e-06
784985	0.00219894	0.0265083	0.506348	4.23123e-06
1093594	0	0.000614844	0.00422713	4.23123e-06
1550692	0.0181338	0.145768	1.8904	4.23123e-06
2588760	0.000771391	0.0179835	0.293533	4.23941e-06
6498	0.000286949	0.000301276	0.0902579	4.25741e-06
42517	0.00346103	0.0495173	0.847035	4.25741e-06
52943	0.0218635	0.090358	1.54689	4.25741e-06
194391	0	0	0.317443	4.25741e-06
271747	0	0	0.3496	4.25741e-06
340854	0.00446866	0.0514279	0.708055	4.25741e-06
373631	0.0100359	0.000621451	0.111088	4.25741e-06
399926	0	0.00470667	0.0755737	4.25741e-06
431407	0	0	0.0574342	4.25741e-06
482797	0.00255199	0.0302528	0.692913	4.25741e-06
796800	0	0	0.047011	4.25741e-06
823084	0	0	0.0234525	4.25741e-06
1114377	0	0	0.0342099	4.25741e-06
1708306	4.61296e-05	0.000320146	0.00494036	4.25741e-06
1811839	0.000913813	0.01552	0.344458	4.25741e-06
1894567	0	0	0.00559564	4.25741e-06
1929712	0.000766369	0.0164237	0.356451	4.25741e-06
2214269	0	0	0.236917	4.25741e-06
2253769	0	0	0.0299066	4.25741e-06
2333765	0	0	0.0153577	4.25741e-06
2336226	0	0	0.0131105	4.25741e-06
2419239	0	0	0.833697	4.25741e-06
2578793	0	0	0.0210953	4.25741e-06
2651205	0	0	0.0234359	4.25741e-06
2700747	0	0	0.00972862	4.25741e-06
2809359	0	0	0.0150546	4.25741e-06
3499453	0.000890452	0.0290313	0.259209	4.25741e-06
3595017	0.00175626	0.0149979	0.19903	4.25741e-06
4126359	0	0	0.104645	4.25741e-06
4286948	0	0	0.00555123	4.25741e-06
4692071	0	0	0.0711146	4.25741e-06
5131069	0	0	0.013507	4.25741e-06
5392130	0	0	0.29628	4.25741e-06
5500831	0	0	0.436085	4.25741e-06
6641322	0	0	0.0230697	4.25741e-06
6803066	0	0	0.045187	4.25741e-06
7297929	0	0	0.0413481	4.25741e-06
1125543	0.000944076	0.0455605	0.407875	4.26025e-06
695783	0.00317845	0.156597	0.451731	4.33225e-06
1252463	0.00219835	0.0742204	0.485264	4.33225e-06
1661469	3.4361e-05	0.000193956	0.0435362	4.33225e-06
100144	0.0205943	0.0089146	0.662594	4.39442e-06
602653	0	0.00962054	0.121789	4.39442e-06
2687718	0.000109232	0.000297147	0.0038299	4.40692e-06
323770	4.17602e-05	0.000978886	0.0116136	4.41272e-06
350364	0.00169005	3.4579e-05	0.0252989	4.41272e-06
529000	0.00241563	0.0318913	0.661534	4.41272e-06
327474	9.40142e-05	0.0147941	0.0915517	4.42466e-06
1485098	0.00249223	0.028185	0.349252	4.44425e-06
523071	0.00429956	0.0288189	0.594061	4.47022e-06
1385889	0.000973304	0.0190762	0.336533	4.47022e-06
122766	8.97245e-05	0.000769467	0.0114151	4.47095e-06
1336738	0.00146549	0.0273675	0.384229	4.47095e-06
2388011	0.00072494	0.00670727	0.122404	4.47095e-06
3499451	0.000645394	0.00988839	0.173746	4.47095e-06
292476	0.000174749	0.000483074	0.0054969	4.49232e-06
1876604	0.00196547	0.0206491	0.355286	4.51265e-06
1076275	0.00261878	0.016226	0.48139	4.52671e-06
2365157	0.00367295	0.00447951	0.208271	4.53318e-06
111559	0.000134127	0.00141826	0.33574	4.54473e-06
1481408	0.000332231	0.000816013	0.0720102	4.59085e-06
162529	0.00200343	0.045511	0.891959	4.60123e-06
627963	0.000860355	0.00930516	0.31733	4.62005e-06
139203	5.08684e-05	0.000871573	0.010685	4.63666e-06
819176	0.00158876	0.0121835	0.49392	4.63666e-06
1770130	0.00104387	0.0281173	0.417249	4.63666e-06
5015133	2.13257e-05	0.000164224	0.0486178	4.63666e-06
147340	0.00107684	0.000224764	0.0704985	4.67659e-06
191736	0.000750289	0.0207838	0.202161	4.67659e-06
246070	0.00159505	0.0230628	0.481571	4.67659e-06
948334	0.00435357	0.000380357	0.0700454	4.67659e-06
979563	0.00493782	0.000293905	0.0655854	4.67659e-06
3303607	0.00132473	0.0133158	0.249047	4.67659e-06
296952	2.08801e-05	0.000329861	0.00471757	4.68138e-06
2404764	0.000375976	0.00284167	0.143076	4.68138e-06
1799494	0.000454455	0.0120134	0.266644	4.70777e-06
4122439	0.000476305	0.0094913	0.204982	4.7413e-06
736535	0	0.000460904	0.00565653	4.76354e-06
14260	4.18126e-05	0.000401658	0.0637948	4.76536e-06
1307439	0	0.000195882	0.0308397	4.76536e-06
1415335	4.89205e-05	6.40541e-05	0.0264511	4.76536e-06
238080	3.95422e-05	0.000175437	0.000970112	4.77284e-06
1336134	0	6.64649e-05	0.0252716	4.77284e-06
1385426	0.00322801	0.000436245	1.08831	4.77549e-06
710811	0.0041358	0.000466809	0.0650546	4.7879e-06
1556743	3.93308e-05	0.000558505	0.0301575	4.79681e-06
724231	0.00406999	0.000311211	0.0562163	4.79981e-06
7513685	6.91563e-05	0.000607609	0.00746642	4.86651e-06
1219012	5.99767e-05	0.000617099	0.00471504	4.89966e-06
8262108	0.000100432	0.001739	0.0392983	4.91293e-06
2476428	0	3.6078e-05	0.014164	4.92158e-06
5956486	0	2.47904e-05	0.0103038	4.92158e-06
998317	0.00131224	0.0261475	0.558276	4.95389e-06
1033457	0.0290225	0.0635669	0.803353	4.95389e-06
112590	0.000738442	0.00034579	0.09196	4.96217e-06
5868760	0.000161787	0.00620395	0.137214	4.96297e-06
2747579	0.00152844	0.0147433	0.310447	4.98464e-06
1151916	0.00395932	0.000464035	0.056613	4.98994e-06
7052	0.000283507	0.00081746	0.110377	5.04057e-06
1066755	0	1.12195e-05	0.0436086	5.06666e-06
1233057	0	1.72895e-05	0.0153178	5.06666e-06
1642343	0.00287669	0.0327247	0.286309	5.06666e-06
2035535	0	1.72854e-05	0.122387	5.06666e-06
4021219	0.00121716	0.0106882	0.216458	5.07293e-06
943396	0.00217436	0.0215369	0.462612	5.07595e-06
410246	0.00766751	0.0295436	0.415265	5.08977e-06
430211	1.43475e-05	0.000298458	0.00376344	5.08977e-06
1989945	9.00702e-05	0.000162157	0.00482748	5.08977e-06
130934	0	0.000233355	0.0376329	5.11395e-06
433885	1.84471e-05	0.000188227	0.042819	5.15328e-06
682751	0.0017209	0.00034577	0.0407923	5.15952e-06
381015	0.00129549	0.00945977	0.229215	5.1854e-06
485725	0.0019295	0.0264398	0.647245	5.1854e-06
900774	0.00151438	0.0277895	0.540196	5.1854e-06
1263052	0	4.87077e-05	0.0189097	5.1854e-06
3013317	0	4.95808e-05	0.0194125	5.1854e-06
3859145	0.000498766	0.0112488	0.202752	5.1854e-06
4619733	0	1.72854e-05	0.0859874	5.1854e-06
4803965	0	1.35028e-05	0.0103586	5.1854e-06
6784634	0.00190181	0.0011763	0.0684635	5.1854e-06
570281	0.000145175	0.0096416	0.277181	5.20557e-06
2579440	0.000633108	0.0132162	0.261477	5.20557e-06
4042000	0.00079724	0.0107054	0.223558	5.23322e-06
938831	0.00213553	0.0306722	0.565883	5.23779e-06
131958	1.23077e-05	0	0.0853794	5.26622e-06
7687321	0.00491309	0.000466805	0.0685437	5.30048e-06
1137237	0.000761196	0.00511579	0.189268	5.31654e-06
1435914	0.0025293	0.0233493	0.40831	5.31654e-06
2702952	0	5.52711e-05	0.015533	5.31654e-06
292455	0	2.70056e-05	0.0284498	5.33233e-06
996090	0	0.000211016	0.0356898	5.33233e-06
1457425	0	2.25753e-05	0.0131366	5.33233e-06
1918290	0.000162901	0.00870113	0.22932	5.33233e-06
2193878	0	4.92432e-05	0.212165	5.33233e-06
1067985	0.000171357	0.00162081	0.0234693	5.37749e-06
2402751	0.00290974	0.0146335	0.280142	5.38584e-06
3767389	0.00155585	0.0101414	0.208712	5.38584e-06
347339	0	0.000129738	0.0464737	5.3874e-06
378700	0.00034639	0.00609178	0.240337	5.39986e-06
974697	2.0487e-05	0	0.0385421	5.40929e-06
878110	0.00407368	0.000414936	0.0544934	5.41042e-06
3330865	0.00441634	0.0164407	0.203331	5.41042e-06
7503975	2.8668e-05	2.21387e-05	0.0227276	5.41042e-06
1362068	3.07901e-05	0.000255892	0.0477483	5.43274e-06
260757	0	2.70056e-05	0.0175505	5.47121e-06
1524610	0	3.38629e-05	0.0208408	5.47121e-06
2410449	0	3.38629e-05	0.0215652	5.47121e-06
2955977	0.00305303	0.0192974	0.319727	5.47121e-06
5498905	0.000738341	0.00839735	0.116865	5.47121e-06
5227894	0.0011786	0.00869669	0.177117	5.49683e-06
196466	0	0.000147243	0.0341547	5.50963e-06
550645	0.00538014	0.000587806	0.0798754	5.5321e-06
773799	0.0016496	0.0198446	0.419394	5.5321e-06
1076419	0.00408352	0.000207458	0.0567566	5.5321e-06
1552789	0.00311784	0.000259339	0.0392371	5.5321e-06
48110	2.65408e-05	0	0.130315	5.55127e-06
4243380	0	5.48869e-05	0.00943116	5.58026e-06
1552529	0.00419031	0.0232865	0.427036	5.58716e-06
1671716	0.00124066	0.0182201	0.328197	5.61648e-06
190111	0	4.34043e-05	0.0231975	5.62022e-06
1059477	0	3.45708e-05	0.24309	5.62022e-06
1675173	0.001416	0.0185608	0.427814	5.62022e-06
4334155	0	2.70056e-05	0.00795467	5.62022e-06
4364141	0.000753291	0.00971903	0.136271	5.62022e-06
35485	0	0.000178295	0.0297106	5.6292e-06
3069590	0.00338348	0.00485342	0.1785	5.63459e-06
1219014	3.38279e-05	9.42434e-05	0.00481001	5.63836e-06
997291	0.00124901	0.026456	0.479291	5.64081e-06
132977	0.000305208	0.0172837	0.255017	5.65749e-06
959671	0.00338024	0.000397638	0.0551617	5.65749e-06
1485377	0.111199	0.152503	2.43596	5.65749e-06
565989	0.00453187	0.0225178	0.341412	5.67963e-06
1372467	4.09739e-05	0	0.0385461	5.69217e-06
650793	0.000805351	0.0264045	0.470315	5.69252e-06
1006133	0	7.65864e-05	0.0207817	5.69252e-06
1558625	0	7.65864e-05	0.0224226	5.69252e-06
2087966	0.00064436	0.00835233	0.159381	5.69572e-06
2148885	0.00147566	0.0153024	0.338643	5.69572e-06
4516103	2.13257e-05	0.00013628	0.0293759	5.69572e-06
9283907	0.000143475	0.00109326	0.0216635	5.69572e-06
832617	0.00187281	0.01941	0.40302	5.70374e-06
1079266	1.06628e-05	2.06921e-05	0.0254096	5.70374e-06
3372718	1.06628e-05	1.35028e-05	0.0158183	5.70374e-06
503484	0.00426033	0.0310352	0.650019	5.71446e-06
7370863	0	0.00010094	0.0115395	5.71446e-06
1540609	0	6.12475e-05	0.00254524	5.71946e-06
5733329	0	6.75139e-05	0.0119492	5.71946e-06
387283	0.016716	0.753602	0.585885	5.777e-06
496581	0.00108135	0.0175327	0.356907	5.777e-06
1121205	0.00170905	0.0191032	0.421504	5.78513e-06
1257413	0.0174185	0.0374896	0.341768	5.79565e-06
991855	0	8.74862e-05	0.0414659	5.81034e-06
1516410	0	9.23043e-05	0.0201567	5.81034e-06
2560783	0.00293067	0.000328501	0.0419446	5.82782e-06
2377860	0.0224956	6.25758e-05	3.30428	5.83182e-06
3388234	0.00146012	0.0432431	0.271946	5.83182e-06
5169274	0.000615034	0.00277254	0.0922201	5.83182e-06
1002007	1.25736e-05	0.000132001	0.0328463	5.84776e-06
1266205	0.00268346	0.0198153	0.388151	5.89005e-06
498712	0.00422529	0.0004668	0.0695087	5.89014e-06
1008761	0.00315603	0.000363059	0.0543569	5.89014e-06
1837181	0.00327824	0.000293889	0.0450072	5.89014e-06
1118865	0.00159286	0.0164894	0.362838	5.90777e-06
1996311	0.0137857	0.0107371	0.133092	5.9358e-06
2269111	0	0.000116222	0.0275276	5.96377e-06
6172973	0	0.000161926	0.0815245	5.96377e-06
62590	0	0.000187752	0.0209168	6.00397e-06
1992524	0	0.000119854	0.0188827	6.00397e-06
34662	0.0142642	0.00102302	0.181427	6.00964e-06
85105	0	0.000121525	0.0126556	6.00964e-06
99835	0	0.000577743	0.0553269	6.00964e-06
119947	0.00914181	0.00110645	0.131844	6.00964e-06
236556	0.00489973	0.000622373	0.0948595	6.00964e-06
403594	0.00368427	0.0321001	0.624482	6.00964e-06
722608	0	8.10167e-05	0.00779095	6.00964e-06
731201	0.00484741	0.0943459	0.45486	6.00964e-06
3064859	0	4.05083e-05	0.0205413	6.00964e-06
3556269	0.00216974	0.000276591	0.0350774	6.00964e-06
4560045	0	0.000108022	0.0209571	6.00964e-06
5242588	0.000715498	0.00990443	0.166605	6.00964e-06
5655185	0	0.000100425	0.0866698	6.00964e-06
8299245	0	4.51505e-05	0.0234926	6.00964e-06
1896734	0.00105319	0.0456123	0.28713	6.06653e-06
320190	0	0.000190745	0.044393	6.07051e-06
472827	0.00663168	0.000850121	0.0847726	6.07051e-06
1337525	0	7.65744e-05	0.0153301	6.07051e-06
1419318	0.000654925	0.0216162	0.457096	6.07051e-06
2273347	0.000314086	0.000935932	0.0220005	6.09081e-06
985906	0	0.0001894	0.0254646	6.09365e-06
1711598	0.00134447	0.0227961	0.421961	6.10739e-06
971310	0.000116711	0.000611107	0.00729947	6.12987e-06
1076430	0.00359777	0.000449499	0.0541452	6.14535e-06
2141017	2.13257e-05	2.70056e-05	0.0212518	6.14535e-06
2721728	0.00138323	0.014955	0.285307	6.15602e-06
27900	0	0.000260302	0.0685309	6.15755e-06
158153	0	0.00053424	0.0740654	6.15755e-06
553012	0.000224926	0.00477198	0.22315	6.15755e-06
944752	0.00055511	0.0152927	0.197982	6.15755e-06
969249	0.000477157	0.0146183	0.34132	6.15755e-06
1382646	0	0.000267801	0.130934	6.15755e-06
1878691	0.00025247	0.0018904	0.0626568	6.15755e-06
5259650	0	0.000251063	0.106742	6.15755e-06
1090914	0	7.65864e-05	0.0168645	6.18817e-06
1313480	0	4.95808e-05	0.0222419	6.18817e-06
2513467	2.13257e-05	0.000146004	0.024972	6.18817e-06
5053204	0.000555038	0.00755634	0.162746	6.18817e-06
8143921	0	8.19402e-05	0.0313817	6.18817e-06
840058	0	0.000259641	0.00595896	6.19968e-06
3490637	2.13257e-05	0.000199659	0.0282667	6.19968e-06
750075	0.000975335	0.0236052	0.49055	6.20557e-06
948657	0.000159147	0.00952717	0.268357	6.20557e-06
3845198	3.07304e-05	0	0.0224318	6.23296e-06
4539866	3.60104e-05	0	0.011127	6.23296e-06
208923	4.89205e-05	0.000331112	0.0446309	6.23655e-06
862841	2.13257e-05	0.000132717	0.0309148	6.23655e-06
1633164	0.000175378	0.00651017	0.195904	6.23727e-06
7486354	0.00229848	0.000207462	0.0296041	6.23979e-06
319540	0.00249076	0.0294876	0.65477	6.25799e-06
1124837	0	9.18713e-05	0.0217689	6.29729e-06
4966514	0	6.70642e-05	0.00842109	6.29729e-06
225105	0	0.000630847	0.0847476	6.32675e-06
348761	0.000302742	0.000590181	0.00825944	6.32675e-06
498107	0	0.000221231	0.0130905	6.32675e-06
1630253	0	9.6271e-05	0.0253171	6.32675e-06
5494174	0	8.19402e-05	0.0243839	6.32675e-06
116211	0.00735064	0.122927	1.17142	6.37722e-06
3392620	0.00626425	0.0154105	0.209541	6.3788e-06
507159	0.000189856	0.0130589	0.292198	6.38204e-06
718308	0.000122922	0	0.0489591	6.38204e-06
790033	0.000133165	0	0.0401713	6.38204e-06
1675849	0.000632978	0.0169715	0.32711	6.38204e-06
2147719	9.20717e-05	0	0.0252834	6.38204e-06
2560768	0.00261603	0.000518657	0.0363127	6.38204e-06
408636	0.00237953	0.0363951	0.708882	6.38816e-06
6754652	0.000348853	0.00472797	0.111556	6.43389e-06
283495	0	0.00048998	0.038933	6.44406e-06
378488	0	0.000172854	0.0621593	6.44406e-06
855779	0	0.000229678	0.0257344	6.44406e-06
1367895	0	0.0642317	0.0549385	6.44406e-06
8901878	0	7.90135e-05	0.0157063	6.44406e-06
206607	0	0.000385352	0.0476215	6.45106e-06
354338	0	0.000180178	0.0461102	6.45106e-06
1635836	4.30424e-05	0.000689058	0.145946	6.45106e-06
3811273	0	7.43712e-05	0.0134522	6.45106e-06
5159780	3.90284e-05	0.000144717	0.0217825	6.45106e-06
122827	0.000397443	0.00823391	0.189	6.46076e-06
844091	0.00512215	0.0321127	0.650058	6.47016e-06
792104	0.00282076	0.0609842	0.48408	6.47261e-06
786035	0.0234092	0.0863845	1.08414	6.48861e-06
1174029	0.000102435	0	0.0405334	6.53692e-06
2147715	9.21913e-05	0	0.0300638	6.53692e-06
2497474	8.19478e-05	0	0.0256281	6.53692e-06
3115041	0.00730485	0.0224801	0.238813	6.53692e-06
627672	0.00131091	0.0317635	0.436224	6.55165e-06
124675	0.00603856	0.0466733	0.894757	6.56203e-06
758329	0.00134909	0.0261428	0.479895	6.56878e-06
1605396	0.00111309	0.016523	0.348072	6.56878e-06
41090	0	0.000270056	0.00812944	6.59446e-06
229618	0	0.000586957	0.363301	6.59446e-06
317840	2.2669e-05	0.000499357	0.00615743	6.59446e-06
491060	0	0.000107458	0.0326608	6.59446e-06
2361540	0	9.40698e-05	0.0243091	6.59446e-06
6981890	0	0.00020279	0.07823	6.59446e-06
634076	0.000149479	0.000514039	0.00747769	6.60064e-06
777943	0.0012443	0.022324	0.483852	6.60064e-06
106126	0.00455846	0.0296492	0.596964	6.63331e-06
691924	0.0013037	0.0280244	0.542774	6.63331e-06
213943	0	0.00216744	0.0448337	6.63512e-06
4067	7.08238e-05	0.00116627	0.0206802	6.63847e-06
1757423	2.25119e-05	0.000402142	0.0480041	6.63949e-06
2717586	4.83334e-05	0.00114094	0.161707	6.6455e-06
4940723	0.000562883	0.00642834	0.11978	6.6455e-06
7013551	0.00207836	0.00802562	0.122448	6.66016e-06
162592	0.000184383	0	0.0781035	6.67843e-06
1601098	0.000142263	0	0.0141338	6.67843e-06
3356111	9.0026e-06	6.51064e-05	0.0103381	6.67843e-06
19257	7.96225e-05	3.4579e-05	0.151407	6.69027e-06
344016	0.00100694	0.0464087	0.392383	6.69027e-06
1552763	3.60104e-05	0.000316862	0.0363405	6.69027e-06
8259950	0.000295176	0.00194791	0.0463129	6.71657e-06
1321088	0	0.000156596	0.0225695	6.74377e-06
3212572	0.000983293	0.0118373	0.22626	6.77524e-06
330858	0.00206051	0.0428503	0.830986	6.78184e-06
1238866	9.23063e-05	0	0.041798	6.78284e-06
20073	0.00686715	0.0159849	0.508126	6.79065e-06
450531	0.00623581	0.000674246	0.0835392	6.79065e-06
2485431	0.000546114	0.0141835	0.268508	6.79065e-06
3256612	6.4478e-05	0.000151833	0.0236789	6.79065e-06
191932	0.00659939	0.000691539	0.0976274	6.80115e-06
246315	0.00020079	0.000118869	0.0714971	6.80115e-06
2002500	0.00286732	0.020327	0.443218	6.80115e-06
3836493	0.00102603	0.013077	0.200559	6.80115e-06
1596800	0.000361429	0.00421155	0.100513	6.80604e-06
2711268	0.000945772	0.012168	0.255874	6.80604e-06
4425436	0.000588141	0.0100804	0.185467	6.80604e-06
5930579	0.000654275	0.0041393	0.10119	6.81334e-06
693982	0	0.000213673	0.00354808	6.82388e-06
2092238	0.00183502	0.0142145	0.200905	6.82388e-06
5796575	1.80052e-05	4.13841e-05	0.00958802	6.82826e-06
185972	8.2901e-05	0.00115137	0.0152227	6.86695e-06
4200579	0	0.000134578	0.02325	6.88511e-06
24639	0	6.91581e-05	0.00182431	6.89898e-06
178911	0	6.36196e-05	0.000997613	6.89898e-06
2243027	0.013889	0.0224037	0.355822	6.90183e-06
1394154	0.000394305	0	0.117531	6.92793e-06
1744957	0.00318488	0.000484061	0.0359941	6.93603e-06
824015	0.00273603	0.0234292	0.432012	6.94925e-06
456679	4.76871e-05	0.000153173	0.0524905	6.96319e-06
223077	0.000973884	0.00827123	0.219098	7.01628e-06
258118	0.00121052	0.0405865	0.834388	7.03289e-06
10043	0.000129464	0.00115899	0.0140156	7.04656e-06
188656	3.93308e-05	0.000173912	0.0551304	7.0775e-06
204375	0.00155221	0.024148	0.363166	7.0775e-06
316754	0.00318809	0.161314	0.639345	7.0775e-06
2246930	0.0036919	0.146222	0.32314	7.0775e-06
8585362	0	0.000360986	0.0552115	7.0775e-06
188863	0.00546447	0.41736	0.787206	7.08353e-06
1019878	0	0.00322056	0.148358	7.10151e-06
8483868	4.30424e-05	0.00198867	0.0297443	7.10986e-06
141364	0.000429749	0	0.0849337	7.11113e-06
2147717	0.00047411	0	0.0199684	7.11113e-06
4168005	0.000710323	0.00971644	0.168216	7.11942e-06
2467556	0.00165898	0.0245741	0.310984	7.22008e-06
7843439	0.000187013	0.00108484	0.0680555	7.258e-06
2133287	0.00622024	0.0233261	0.44099	7.26876e-06
73868	0.00220151	0.0510404	0.889957	7.27703e-06
6917119	0	0.000348266	0.0487824	7.27703e-06
69821	5.9421e-05	8.64476e-05	0.0995984	7.28566e-06
907939	5.66038e-05	0.000162033	0.0182295	7.28566e-06
39446	0	0.00336265	0.226117	7.33097e-06
342496	0.00102215	0.00980307	0.304839	7.3337e-06
1038099	0.000190202	0	0.0396582	7.3337e-06
985113	0.00131107	0.0209759	0.400753	7.42642e-06
456124	0.00012325	0.00311296	0.0654656	7.5069e-06
1116709	0.0017281	0.00447991	0.169718	7.50741e-06
2353497	0.000638933	0.0148606	0.273584	7.53361e-06
3806356	0.00100651	0.00994847	0.209993	7.5795e-06
782270	0	0.00165969	0.18353	7.60711e-06
4908065	6.13545e-05	0.00794456	0.160039	7.60711e-06
2688000	0.0026315	0.0192383	0.284527	7.63074e-06
1349595	0.00335472	0.000562822	0.0577736	7.63482e-06
869681	0.00195619	0.0344915	0.508344	7.67977e-06
4000278	0.00299499	0.0112752	0.201584	7.71422e-06
3884724	0.000958234	0.0102784	0.217788	7.72851e-06
17840	0.000719385	5.31947e-05	0.0992995	7.73987e-06
309390	0.000426788	0.000938649	0.0208563	7.77155e-06
4722428	0.000364341	0.00835674	0.157527	7.77155e-06
48528	0.0016453	0.0433793	0.780929	7.83259e-06
906740	0.000257482	0	0.0420442	7.83259e-06
1072351	0.000234085	0	0.0438464	7.83259e-06
1287995	0.00198181	0.0215183	0.4097	7.86637e-06
2841602	0.000127624	0.0012185	0.153133	7.89713e-06
1502139	0.00265522	0.020576	0.399795	7.926e-06
2043072	0.00372245	0.013645	0.359918	7.94942e-06
1019643	0.00106038	0.0402172	0.476935	7.95578e-06
3290559	3.77207e-05	0.000108022	0.0189057	8.01582e-06
83335	0.00471436	0.00995131	0.156052	8.15524e-06
8469481	0.000344339	0.00216289	0.0546859	8.18767e-06
2415618	0.00109612	0.0138599	0.283918	8.22714e-06
2324010	0.00100827	0.0169471	0.326312	8.23162e-06
166534	0	0.00253682	0.170255	8.26064e-06
2043197	0.00196518	0.0951981	0.321088	8.26954e-06
7114153	0.000469408	0.00530703	0.0716393	8.32927e-06
3765591	0.00104494	0.0106513	0.175674	8.34436e-06
7180712	0.00115957	0.00471005	0.0868225	8.3698e-06
903659	0.00208162	0.0215536	0.455061	8.38794e-06
334822	0.00802367	0.0326919	0.533553	8.40294e-06
653193	9.96783e-05	0.00927791	0.294406	8.40294e-06
2289245	0.00235208	0.0189062	0.379921	8.40294e-06
604015	1.96654e-05	0.000538293	0.0737504	8.40707e-06
737683	8.08123e-05	0.000909987	0.00695013	8.40707e-06
1427295	0.00503491	0.0269432	0.482682	8.40707e-06
3049065	0.000856105	0.0142368	0.264556	8.40707e-06
3405328	0.00104397	0.0105348	0.157678	8.40707e-06
195165	0.000682088	0.0233534	0.548168	8.41282e-06
4198494	0.00287919	0.01297	0.218752	8.41282e-06
569040	0.00717534	0.255542	0.517134	8.44827e-06
56790	0.0255408	0.0998971	1.4429	8.47761e-06
301445	0	0.000383782	0.00480236	8.47761e-06
3888473	0.000192236	2.70056e-05	0.0473127	8.47761e-06
6952601	0	0.000884691	0.0301059	8.47761e-06
3111107	0.000570894	0.000844058	0.00797325	8.50462e-06
348027	0.00628097	0.000793712	0.0928775	8.55395e-06
1527280	0.000526846	0.017876	0.247921	8.55395e-06
8069815	0.000493563	0.00549592	0.0934492	8.55395e-06
1029349	0.000107684	0.00042055	0.00503404	8.61827e-06
162934	0.000593226	0.0085555	0.181415	8.64604e-06
165937	0	0.00153359	0.122645	8.71457e-06
420281	7.11313e-05	0.000140564	0.0471695	8.71457e-06
725291	0.00528964	0.053915	0.386737	8.71457e-06
1858363	0.00287177	0.00992168	0.231577	8.71457e-06
4127023	1.84471e-05	0.00287697	0.121335	8.71457e-06
410640	0.000241419	6.91581e-05	0.0532567	8.72355e-06
2461166	0.00147341	0.0167178	0.306387	8.72355e-06
1477497	0.000153225	0.000434447	0.0640937	8.73018e-06
4645	0.000283356	0.00110514	0.0170075	8.75188e-06
1151148	0.0010777	0.0183308	0.413969	8.75188e-06
294753	0.000127352	0.00161446	0.0137002	8.79616e-06
595616	9.0026e-06	0.000527437	0.00448403	8.82374e-06
4974825	0.000429592	0.00801418	0.172397	8.8684e-06
2435706	0.00498707	0.0106282	0.380088	8.87976e-06
567787	0.00240603	0.0464377	0.648027	8.93841e-06
1350051	3.14373e-05	0.000305261	0.00101796	8.93841e-06
2603374	0.000704626	0.0132273	0.270805	8.93841e-06
595476	0.000969686	0.0225571	0.511851	8.95877e-06
261739	0.000514299	0.0623234	0.153752	9.03353e-06
5320352	4.29074e-05	0.000436005	0.0840838	9.03685e-06
313786	0.00026959	0.0160287	0.295261	9.07988e-06
865918	0.00207232	0.0233494	0.487719	9.07988e-06
30308	0.00164805	0.0270588	0.400436	9.11762e-06
1350692	0.00147185	0.0197546	0.310466	9.11762e-06
2876654	0.0002638	0.0121047	0.1584	9.11762e-06
3518181	0.00219353	0.0904915	0.227026	9.11762e-06
129667	0.000895481	0.0149174	0.2903	9.12496e-06
1183145	3.03954e-05	0.000636461	0.00571706	9.12496e-06
20431	0.00569162	0.0117433	0.287323	9.13799e-06
2014956	0	0.00325382	0.144673	9.13799e-06
3239771	1.80052e-05	0.000131473	0.0175117	9.13799e-06
4499688	0.00231871	0.0138045	0.176538	9.13799e-06
9475771	0	0.000887948	0.0243112	9.13799e-06
1455342	0.000557452	1.72895e-05	0.0410035	9.1637e-06
124202	2.02277e-05	0.00616338	0.153459	9.16824e-06
4558983	0.00129377	0.00252974	0.164176	9.17206e-06
241181	0.0131831	0.0258998	0.138217	9.22271e-06
520249	0.00140556	0.0311197	0.628832	9.27497e-06
513734	0.00152258	0.0352688	0.708733	9.2987e-06
7969048	0.000100432	0.00115867	0.0309123	9.31546e-06
3769965	0.000548584	0.0119273	0.216436	9.32932e-06
7393951	0.000178444	0	0.0161626	9.32932e-06
313172	0.00071321	0.0271571	0.562755	9.34598e-06
1947183	0.000113479	0.000120149	0.00371195	9.34598e-06
4499691	0.00011478	0.00365282	0.0930618	9.34598e-06
362955	0.0159773	0.0464108	0.755065	9.34922e-06
1194528	0.00139525	0.0458173	0.464228	9.38944e-06
106922	0	0.00270814	0.033021	9.41862e-06
3948931	0.00178073	1.72895e-05	0.0284584	9.41862e-06
7215445	0.00348334	0.000693521	0.064535	9.45197e-06
2547879	0.0052997	0.0195532	0.352654	9.45285e-06
89666	0.000856482	0.00330563	0.135771	9.48659e-06
4545815	0.000392678	0.00968263	0.181507	9.50449e-06
2220056	0	0.000232265	0.0233293	9.51566e-06
476041	0.000918255	0.0208736	0.421131	9.52583e-06
7475591	1.84471e-05	0.0020183	0.0458811	9.55774e-06
685680	3.19885e-05	0.000182605	0.0278819	9.55801e-06
188980	0.00137798	0.0769103	0.636131	9.56285e-06
3518320	0.00238002	0.0144351	0.283193	9.60294e-06
1158645	0.0016648	0.0172604	0.27113	9.64826e-06
2553793	0	0.000142258	0.0350933	9.64826e-06
458446	6.107e-05	0.000348122	0.00637237	9.69425e-06
1430298	0.000717272	0.0206437	0.395488	9.69425e-06
7325918	0.000635606	0.00402838	0.0748775	9.69425e-06
8556214	2.44603e-05	0.000937895	0.0219855	9.74992e-06
489896	0.000753048	0.0232149	0.446456	9.81403e-06
3364200	0.000574468	0.00678467	0.24036	9.86145e-06
1244749	0	0.00428917	0.021189	9.88876e-06
4988447	0.000145051	0.00785764	0.106964	9.89128e-06
115567	0.000683961	0.000432238	0.0567713	9.90007e-06
2860880	0.00123691	0.0140594	0.326168	1.00096e-05
143088	0.00362857	0.0275193	0.526564	1.01735e-05
3999494	0.00126151	0.0158422	0.239032	1.01735e-05
842994	0.000198902	0.00531467	0.110314	1.01771e-05
908502	0.00220616	0.0248447	0.513933	1.01964e-05
1200520	9.7841e-05	0.00147467	0.109336	1.02096e-05
1732045	0.00314983	0.0194775	0.421268	1.02245e-05
3041874	0.000475505	6.91539e-05	0.0279955	1.02245e-05
756048	0.000757127	0.00543331	0.365318	1.02466e-05
1328722	0	0.000198846	0.0178232	1.02466e-05
8656021	0.000552763	0.00234072	0.0537885	1.02466e-05
1409145	0.00238487	0.0152774	0.350337	1.03286e-05
6226322	0.00156657	0.00721198	0.124557	1.03286e-05
1664009	0.000139386	0.000885606	0.473408	1.03396e-05
1699357	0.000877054	0.0224192	0.299561	1.03738e-05
852767	0.00512812	0.000521469	0.0706458	1.03967e-05
3721727	0.000702167	0.0118934	0.248148	1.03967e-05
6112566	0.000367885	0.00768357	0.122265	1.03978e-05
283048	3.93308e-05	0.000626431	0.0836439	1.04126e-05
4842752	0.00112022	0.00649468	0.125922	1.04166e-05
1461032	0.00176813	0.0251072	0.457437	1.05429e-05
263928	6.44536e-05	0.000143743	0.0514427	1.05526e-05
1098729	7.09226e-05	0.000188569	0.000936195	1.05526e-05
2167074	0.000873558	0.0188938	0.338555	1.05526e-05
1826295	0.00129672	0.0399527	0.341433	1.05682e-05
26333	0	0	4.53995	1.05774e-05
50751	8.19478e-05	0.000104712	0.1091	1.05774e-05
68584	4.30424e-05	0.000823212	0.0103287	1.05774e-05
147352	0	0	0.0206208	1.05774e-05
353756	0.000261787	3.45708e-05	0.0614033	1.05774e-05
366758	0.000716924	0.000103737	0.0727763	1.05774e-05
390148	0.000548491	0.0153823	0.175428	1.05774e-05
499968	0	0.000785474	0.0084636	1.05774e-05
669138	0	0	0.0408226	1.05774e-05
688652	0.00191855	0.115562	0.594846	1.05774e-05
867149	0	0	0.006371	1.05774e-05
1123445	0	0	0.125215	1.05774e-05
1155306	0	0.000179372	0.0284473	1.05774e-05
1181032	0	0	0.0353022	1.05774e-05
1519669	0	0	0.1192	1.05774e-05
1599181	0	0	0.031896	1.05774e-05
1633832	0	0	0.0179355	1.05774e-05
1674759	0	0	0.0306042	1.05774e-05
1684750	0	0	0.0313201	1.05774e-05
1731653	0	0	0.134788	1.05774e-05
1760634	0	0	0.0669032	1.05774e-05
1838063	0.00302764	0.0192607	0.352318	1.05774e-05
1936196	0	0	0.00165531	1.05774e-05
1990791	0	0	0.113305	1.05774e-05
2003890	0	0	0.118727	1.05774e-05
2166800	0	0	0.248257	1.05774e-05
2169197	0	0	0.76105	1.05774e-05
2189898	0.0006676	0.0161357	0.342667	1.05774e-05
2246339	0	0	0.0170687	1.05774e-05
2404763	0	0	0.0653963	1.05774e-05
2485373	0	0	0.921643	1.05774e-05
2592966	0	0	0.0266691	1.05774e-05
2607111	0	0	0.0268593	1.05774e-05
2696735	0	0	0.0277233	1.05774e-05
2802963	0	0	0.02484	1.05774e-05
2820254	0	0	0.207254	1.05774e-05
2868826	0	0	0.0149589	1.05774e-05
2956931	0.00282951	0.000347029	0.037726	1.05774e-05
3349062	0	0	0.0231448	1.05774e-05
3365701	0	0	0.0218463	1.05774e-05
3402817	0	0	0.0122826	1.05774e-05
3579759	0	0	0.0223673	1.05774e-05
3786538	0	0	0.0188884	1.05774e-05
3964690	0	0	0.0192213	1.05774e-05
4115135	0	0	0.0053134	1.05774e-05
4377236	0.000229361	0.00814434	0.101874	1.05774e-05
4716766	0	0	0.0506339	1.05774e-05
5199919	0	0	0.0623325	1.05774e-05
5773959	0	0	0.056412	1.05774e-05
6043515	0	0	0.0142288	1.05774e-05
6068887	0	0	0.0767507	1.05774e-05
6530607	0	0	0.0791922	1.05774e-05
6686429	0	0	0.00844086	1.05774e-05
6871468	0	0	0.0536544	1.05774e-05
7123184	0	0	0.0448711	1.05774e-05
7226509	0	0	0.0378073	1.05774e-05
7325546	2.91099e-05	0.000338824	0.11422	1.05774e-05
8746611	0	0	0.0220362	1.05774e-05
1031204	0.00555026	0.00349927	0.401091	1.05847e-05
3054012	0.00322984	0.0111344	0.241431	1.06224e-05
1755015	0.00168015	0.0167026	0.366311	1.06899e-05
390698	0.00169471	0.0259818	0.363558	1.07082e-05
1919185	0.000323141	0.000163898	0.00371883	1.07082e-05
107299	0.0019891	0.00196719	0.0954491	1.0762e-05
453469	0.0014142	0.0461607	0.579375	1.0762e-05
1510894	0.00286188	0.000103733	0.0448212	1.0762e-05
4387511	0.000247899	0.00825237	0.148336	1.0762e-05
7590631	0.0029653	0.00424038	0.0988811	1.0762e-05
1612669	0.000892696	0.0039838	0.076055	1.07664e-05
57170	7.02462e-05	0.000315697	0.0585831	1.0792e-05
227050	0.000659983	0.00933028	0.112585	1.08859e-05
289636	0.00816892	0.0957823	0.899537	1.09466e-05
998319	0.000885474	0.0267061	0.527404	1.09466e-05
7325915	0.0012023	0.00570777	0.0855693	1.09466e-05
105474	0.000154985	0.000267418	0.00110793	1.09513e-05
4098117	0.00114053	0.0144458	0.191588	1.09568e-05
387359	0.00164363	0.0293293	0.492469	1.09656e-05
1910030	0.00337467	0.0207133	0.473611	1.09728e-05
183494	0.000874481	0.0262753	0.333157	1.10052e-05
3268240	0.000363117	0.0109652	0.243924	1.10198e-05
214811	0.000171826	0.00266538	0.255345	1.106e-05
1105832	0.00167591	0.0206601	0.435497	1.10631e-05
207463	8.58147e-05	0.00153667	0.0703188	1.10942e-05
1292752	1.00322e-05	0.000919245	0.0264841	1.11149e-05
1453278	0.00417484	0.00034579	0.0623054	1.11149e-05
1901219	0.000306709	0.00893297	0.202874	1.11149e-05
2767352	5.58508e-05	0.000410761	0.0704289	1.11149e-05
2904676	0.00107132	0.0105821	0.206053	1.11235e-05
53016	0.0114824	0.00143356	0.152941	1.11444e-05
451524	0.00111939	0.0337791	0.623601	1.11444e-05
6653026	0	0.000777764	0.0590033	1.11891e-05
7446499	0.000309917	0.0018189	0.0406795	1.12271e-05
6692203	0.000458582	0.00736299	0.126421	1.13117e-05
4582659	1.96654e-05	9.77755e-05	0.0209531	1.13129e-05
4594653	0.00208072	0.0117021	0.198376	1.13351e-05
9024042	8.60848e-05	0.00192464	0.0402715	1.13372e-05
637856	0.00248258	0.0223602	0.416078	1.13709e-05
297372	0.00751764	0.0597648	0.922759	1.13735e-05
2956882	0.00275514	0.000372044	0.0358879	1.13735e-05
500793	0.012108	0.0338259	0.546016	1.14176e-05
2378346	0.00310604	0.000224764	0.0491199	1.14176e-05
9099402	5.23747e-05	0.00173595	0.0381329	1.15152e-05
5084376	0.00120679	0.000311211	0.0211858	1.15411e-05
1047732	0.00112234	0.0176046	0.383317	1.1558e-05
760152	0.00247496	0.169015	0.527874	1.15734e-05
3736931	0.000609816	0.0518047	0.209612	1.16387e-05
1798729	0.00163081	0.0272314	0.36599	1.1673e-05
265412	7.77549e-05	0.0037296	0.327431	1.16778e-05
7814509	0.00060867	0.000103733	0.00951773	1.16778e-05
2908415	0.00208943	8.64434e-05	0.0324527	1.1685e-05
391420	2.13257e-05	0.000192677	0.0394839	1.16989e-05
3041340	0.00152963	0.00967012	0.231248	1.16989e-05
271589	0.0027201	0.0191606	0.544144	1.17073e-05
1029460	0.000849301	0.0103051	0.306289	1.17073e-05
2519705	0	0.000201032	0.0056237	1.17073e-05
4063197	0.00109667	0.0115328	0.22124	1.17073e-05
3873486	0.000852614	0.0122152	0.199645	1.17089e-05
7548823	0.000659424	0.00133898	0.0157933	1.17499e-05
246033	8.91665e-05	0.042742	0.327626	1.17718e-05
196542	0.000915729	0.00012739	0.0471845	1.17885e-05
3763385	0.000445004	0.00418366	0.0265536	1.18302e-05
1461253	0.00333181	0.000293909	0.0567299	1.18543e-05
218575	4.17602e-05	0.000564962	0.0073428	1.1879e-05
2662035	0.00188584	5.18685e-05	0.0334496	1.1879e-05
4960922	0	0.00269189	0.0864961	1.1879e-05
512161	0.000585913	0.0164659	0.272312	1.19152e-05
91835	0.00199213	0.0255637	0.410553	1.19302e-05
2956474	0.00145686	0.0193639	0.275279	1.19302e-05
23684	2.13257e-05	0.000170095	0.0471737	1.19462e-05
459156	0.00344973	0.0372381	0.707103	1.19462e-05
1354827	0.00313554	0.000242049	0.0486925	1.19462e-05
6749876	0.000186517	0.00165008	0.0352638	1.19462e-05
558390	0	0.000261012	0.0263555	1.1953e-05
3335532	0.000628628	0.0082465	0.114978	1.20062e-05
771176	0.00103949	0.0233929	0.46376	1.2009e-05
6142079	4.45621e-05	0.000221768	0.0141269	1.20725e-05
2246367	0	0.000305791	0.0237774	1.21063e-05
215445	0	0.000741898	0.0371202	1.21101e-05
1645586	9.02565e-05	0.000548621	0.0388558	1.21101e-05
3707041	0.00583074	0.000467226	0.0499885	1.21474e-05
157633	0.00199648	0.0321204	0.370558	1.21601e-05
5406857	0.00198825	0.0100986	0.175485	1.21667e-05
1950633	0.000825917	0.0198391	0.407527	1.21762e-05
1181039	0.00050775	0.000103729	0.0354227	1.22157e-05
1007050	0	0.000209929	0.0261836	1.22601e-05
1255159	0	7.1283e-05	0.0256754	1.23532e-05
9490487	0.00120739	0.0125543	0.240508	1.24438e-05
133132	0.00750316	0.000691543	0.112091	1.25343e-05
1068743	1.80052e-05	0.000135429	0.0191587	1.25343e-05
4288324	3.29956e-05	0.000115466	0.000957284	1.25403e-05
1354945	0.00238068	0.0247454	0.376415	1.25604e-05
420778	0.00150778	0.0324532	0.578799	1.25837e-05
2741500	0.00368644	0.00173546	0.0363925	1.25837e-05
342044	0	0.00015565	0.0223432	1.26022e-05
765079	0.0051032	0.000413273	0.0770485	1.26311e-05
662191	0.00704956	0.0244515	0.50708	1.26336e-05
125838	0.000231424	0.000282191	0.32399	1.26661e-05
606461	0	8.15605e-05	0.041135	1.26874e-05
934127	0.000250483	0.00445269	0.301319	1.26874e-05
2225961	0.000707731	0.0234417	0.256262	1.26874e-05
6037060	0.000412867	0.00650426	0.134366	1.26874e-05
1039466	0.00139613	0.0297169	0.523317	1.2773e-05
1543886	0.00199038	0.0194207	0.391573	1.2773e-05
962728	0.00359087	0.0274081	0.531132	1.27859e-05
336843	0.00685841	0.000868205	0.102601	1.29314e-05
473972	0	2.70056e-05	0.0170989	1.29314e-05
691018	0	1.35028e-05	0.0180634	1.29314e-05
1585746	0.00274439	0.0583262	0.376412	1.29314e-05
2529393	0	1.12876e-05	0.0155288	1.29314e-05
3682240	0	1.35028e-05	0.00629346	1.29314e-05
3955425	0.000983602	0.0118069	0.230426	1.29314e-05
4291467	0	2.06921e-05	0.0117855	1.29314e-05
5733322	0	1.35028e-05	0.0107786	1.29314e-05
1280850	0.00143063	0.0390154	0.444721	1.29374e-05
91875	0.000373034	0.0240948	0.270337	1.29601e-05
520666	0.00113998	0.0341076	0.408461	1.29601e-05
174635	0.00552997	0.110266	0.55954	1.29655e-05
2068825	0.00321609	0.000276624	0.044552	1.29655e-05
759725	0	0.000118031	0.0341315	1.29783e-05
1183947	0	0.000112036	0.0208971	1.29783e-05
586175	0.00204558	0.0223678	0.385344	1.29837e-05
8345716	0.000260306	0.002201	0.0426144	1.3012e-05
547749	0.000662147	0.00680287	0.243309	1.30363e-05
1295736	0.00332049	0.000259334	0.0540992	1.31223e-05
5808983	0	0.00224176	0.0483918	1.31698e-05
2660340	0.00162446	0.0135534	0.254331	1.3251e-05
4766770	0.00100553	0.00847553	0.184078	1.3251e-05
946962	0.0076898	0.0236167	0.455674	1.32748e-05
2064427	0.00155253	0.00229727	0.187074	1.32893e-05
37751	0.000157822	0.00442033	0.274133	1.32936e-05
571464	0	2.70056e-05	0.0223691	1.32936e-05
595707	0	2.70056e-05	0.0205383	1.32936e-05
2297281	0	2.70056e-05	0.0211731	1.32936e-05
4961083	0	2.70056e-05	0.0111026	1.32936e-05
6826181	0	1.35028e-05	0.0052734	1.32936e-05
454510	0	0.00012304	0.0384508	1.32951e-05
1378161	0.00343854	0.000190176	0.0514843	1.32951e-05
2238331	0.00252245	0.00022476	0.0369363	1.32951e-05
665188	0.00462214	0.0545013	0.681745	1.33122e-05
734210	0.00651623	0.404797	0.490764	1.33122e-05
983130	0.000142263	0.000423111	0.00464373	1.33191e-05
801925	0.000215456	0.000235565	0.0578666	1.33649e-05
153087	9.0026e-06	0.000311535	0.021252	1.33968e-05
286039	0.0213776	0.0288048	0.495203	1.33984e-05
8960019	0.000442356	0.000292116	0.053048	1.34085e-05
306459	0.00581613	0.000743412	0.0986332	1.34542e-05
2172734	0.00318521	0.000276608	0.0404993	1.34542e-05
369151	0.000182355	0.000303562	0.00731207	1.34572e-05
401749	0.0108095	0.0554211	0.152578	1.34572e-05
1186241	0.00351885	0.000547102	0.0525853	1.34572e-05
4683794	1.01138e-05	0	0.0106277	1.34572e-05
110111	0.00272393	0.0291668	0.284149	1.34826e-05
229385	0.00257219	0.011389	0.288727	1.35063e-05
1958136	0.00227744	0.00775159	0.293064	1.35708e-05
2410457	3.19885e-05	0.000160997	0.0393977	1.35754e-05
260717	0	4.13841e-05	0.0149237	1.35776e-05
278493	0	0.000153889	0.0428023	1.35776e-05
346067	0	3.06238e-05	0.0137812	1.35776e-05
428162	0	4.59356e-05	0.391544	1.35776e-05
1219846	0	2.17021e-05	0.0149674	1.35776e-05
1458258	2.63614e-05	0.000191309	0.0353558	1.35776e-05
1517677	0.00277561	0.0195791	0.386519	1.35776e-05
2062230	0	2.70056e-05	0.0216001	1.35776e-05
2487469	0	2.70056e-05	0.0119488	1.35776e-05
3910334	0	3.06238e-05	0.00184869	1.35776e-05
4264376	0.0126852	0.00237584	0.148226	1.35776e-05
8620908	0	1.72895e-05	0.0222317	1.35776e-05
1935216	4.50238e-05	0.000320899	0.0456469	1.36497e-05
7688226	0.000995387	0.00193921	0.0324533	1.36585e-05
3694703	0.000806136	0.00223106	0.00613094	1.36657e-05
6375732	0.000675932	0.00563872	0.104442	1.36657e-05
1587677	0.000687887	0.0181927	0.400174	1.38045e-05
2586282	0.00638059	0.00268859	0.0555213	1.38296e-05
779037	1.02435e-05	0	0.0453806	1.3834e-05
257160	0.0067873	0.000756325	0.107379	1.38428e-05
2474401	0.000872915	0.00637162	0.123534	1.38428e-05
214018	0.0310186	0.0444823	0.691272	1.38802e-05
440041	0.00232014	0.027796	0.436445	1.38875e-05
724934	0.00070674	0.0064979	0.108897	1.38875e-05
1419322	0.00120855	0.0192685	0.389847	1.38875e-05
3557222	0.000486983	0.00872241	0.180949	1.38875e-05
6741008	1.06628e-05	9.36768e-05	0.012885	1.38875e-05
3348657	0.00446487	0.000812562	0.0486671	1.39001e-05
6277235	0.000605931	0.00801838	0.130391	1.39343e-05
885140	0	4.05083e-05	0.018108	1.39661e-05
1233056	0	0.000443675	0.0322473	1.39661e-05
2029968	0	2.70056e-05	0.0104089	1.39661e-05
3583884	0	2.70056e-05	0.0104054	1.39661e-05
5278073	0	3.34751e-05	0.0388048	1.39661e-05
1018759	0.00263671	0.0314449	0.50654	1.39667e-05
2616883	0	4.95808e-05	0.000696331	1.39667e-05
4802248	0.000542115	0.00694011	0.128092	1.39667e-05
7311257	0	3.07923e-05	0.0112888	1.39667e-05
2967298	8.12996e-05	8.67492e-05	0.00407789	1.39988e-05
495661	3.9398e-05	0.000651588	0.00593453	1.40099e-05
5023518	0.000887842	0.0164839	0.166876	1.40155e-05
5831323	0	0.00174689	0.0413879	1.40572e-05
1257946	0.0111333	0.583219	0.443282	1.40985e-05
1043963	5.27228e-05	0	0.990685	1.42014e-05
2636395	2.0487e-05	0	0.0289847	1.42014e-05
2783088	0.000804876	0.0154855	0.236194	1.42014e-05
346970	0.00264642	0.000435968	0.179512	1.4236e-05
428673	9.36124e-05	0.000370155	0.00608968	1.4236e-05
485696	0.00494246	0.000414936	0.0630224	1.4236e-05
1062796	0.000745728	0.00787156	0.190302	1.4236e-05
1645274	0.00371918	0.00053595	0.0496779	1.4236e-05
1975364	0.00305929	0.00025933	0.0427001	1.4236e-05
73537	0.000548647	0.0158813	0.279719	1.42483e-05
327866	0.00508247	0.260828	0.619785	1.42499e-05
7127613	0.000870337	0.000138316	0.0154262	1.42575e-05
452043	0.00212833	0.0306803	0.601686	1.42924e-05
890214	0	5.40111e-05	0.0159511	1.42924e-05
961069	0	5.46919e-05	0.0182026	1.42924e-05
1115730	0	5.40111e-05	0.0191868	1.42924e-05
1751210	0.000206544	0.000879475	0.163265	1.42924e-05
2839863	0	3.06238e-05	0.00558874	1.42924e-05
2935391	0	5.1796e-05	0.0189134	1.42924e-05
6342103	0	3.78566e-05	0.0056043	1.42924e-05
7534040	0.00175427	0.00678284	0.0217788	1.42924e-05
641572	0.00486796	0.000672172	0.0693847	1.43671e-05
716200	0.000160816	0.000663039	0.00431886	1.44063e-05
4761251	0.000753885	0.00854946	0.172161	1.44063e-05
3681490	7.11313e-05	0.000239301	0.0260162	1.44474e-05
96889	0	0.000466757	0.2552	1.45283e-05
292323	2.32364e-05	0.000115596	0.0373241	1.45283e-05
499102	0.00383477	0.00043218	0.0623746	1.45283e-05
977013	0.000379487	0.00869464	0.216112	1.45283e-05
983715	0.00345879	0.000363051	0.0491088	1.45283e-05
1661956	0.00269065	0.000328488	0.0413248	1.45283e-05
2702549	7.6531e-05	0.00034565	0.00118454	1.45283e-05
3068674	0.0006728	0.00409284	0.108215	1.45283e-05
9037825	0.000325757	0.0015796	0.0251768	1.45283e-05
1507588	0.00144242	0.0260366	0.399929	1.45416e-05
2090156	0.00304872	0.0692921	0.387182	1.45677e-05
101622	0.000541997	0.0087775	0.469391	1.46205e-05
282683	0.000871581	0.0067498	0.402355	1.46205e-05
587746	0	6.22105e-05	0.0261186	1.46205e-05
1156667	0	6.51064e-05	0.0171761	1.46205e-05
1314884	0	3.34751e-05	0.0123291	1.46205e-05
1583470	0	4.51505e-05	0.0150678	1.46205e-05
1885730	0	2.17021e-05	0.0120965	1.46205e-05
1926810	0	8.10167e-05	0.0223136	1.46205e-05
1997377	0	0.0001339	0.189269	1.46205e-05
2581871	0	8.39126e-05	0.024964	1.46205e-05
2806368	0	8.85901e-05	0.0168186	1.46205e-05
3287189	0.00130496	0.0233976	0.253806	1.46205e-05
3698352	0	4.95808e-05	0.0109185	1.46205e-05
3954557	0.000783974	0.00996183	0.215613	1.46205e-05
4178833	0	2.70056e-05	0.010229	1.46205e-05
6374208	0	6.69502e-05	0.0579538	1.46205e-05
7340971	0	5.1796e-05	0.00894466	1.46205e-05
5163793	8.10544e-05	0.000902029	0.0650926	1.46616e-05
647529	2.51472e-05	3.78872e-05	0.0194434	1.46842e-05
6770390	1.06628e-05	8.47857e-05	0.0139059	1.46993e-05
907259	0.0044119	0.00244336	0.204154	1.47276e-05
1442063	0	8.32867e-05	0.000870094	1.47405e-05
2138886	0	0.000104468	0.0207372	1.47405e-05
5836836	0.000625255	0.00623655	0.115995	1.47803e-05
766751	2.13257e-05	1.12876e-05	0.0127603	1.47907e-05
1208462	0.00380288	0.000484065	0.0549065	1.47907e-05
1463593	5.27301e-05	3.4579e-05	0.0356049	1.47907e-05
2345246	0.00287212	0.000363072	0.0436412	1.47907e-05
3186209	0.000363815	0.0108745	0.224839	1.47907e-05
6144510	0.00133002	0.000121014	0.0181693	1.47907e-05
317713	0.000142263	0.000269186	0.0380033	1.4806e-05
304341	7.17373e-05	0	2.30911	1.48173e-05
1133984	4.09739e-05	0	0.0347588	1.48173e-05
3598474	2.0487e-05	0	0.0164033	1.48173e-05
3655848	2.0487e-05	0	0.020433	1.48173e-05
31268	9.87321e-05	0.000705776	0.00913774	1.48198e-05
1442531	0.00187613	0.0180416	0.280234	1.48198e-05
3456164	6.11941e-05	0.000194137	0.0264471	1.48198e-05
1351742	0.000252097	0.000648465	0.00890845	1.48692e-05
1018059	1.82165e-05	4.95808e-05	0.0271817	1.48703e-05
919809	0	0.000123001	0.133058	1.48786e-05
970510	0	9.21833e-05	0.0124591	1.48786e-05
2130088	0	5.1796e-05	0.0178275	1.48786e-05
2364860	0	4.73657e-05	0.00603807	1.48786e-05
128365	0	0.0203195	0.404819	1.49318e-05
297546	0.00219263	0.0227851	0.271687	1.49318e-05
569107	3.91665e-05	0.000635504	0.00733276	1.49318e-05
962727	0.00150528	0.0239022	0.416693	1.49318e-05
1302127	0.00215234	0.0208	0.397343	1.49318e-05
2042258	0	5.18685e-05	0.00507156	1.49318e-05
2763092	0	8.10167e-05	0.0197525	1.49318e-05
2981670	0	5.40111e-05	0.00505553	1.49318e-05
3491505	0	6.75139e-05	0.0214669	1.49318e-05
5213030	0	6.75139e-05	0.0100273	1.49318e-05
7656228	0.00062119	0.00262677	0.0585785	1.49318e-05
905943	0.000505126	0.00345319	0.10059	1.49353e-05
1838182	8.18501e-05	0.00361698	0.133362	1.49353e-05
845508	0.00477545	0.0147984	0.201371	1.49364e-05
85130	0	0.000203684	0.018666	1.49412e-05
289443	0.00554088	0.000605055	0.0817085	1.50298e-05
796038	0.00406176	0.000726102	0.0687012	1.50298e-05
888161	0.00465006	0.000363055	0.0587615	1.50298e-05
1066932	0.00369857	0.000587798	0.0600596	1.50298e-05
5029038	0.000519039	0.0280406	0.159543	1.50298e-05
7948121	0.000352566	0.00307975	0.0584839	1.50298e-05
924189	0.00548676	0.000276612	0.0644297	1.50379e-05
721062	0.00555057	0.00065694	0.0677657	1.5048e-05
98262	0.0108568	0.080851	0.749134	1.50828e-05
256621	3.33038e-05	0.000191559	0.0247269	1.50828e-05
1770418	9.53829e-05	0.00124303	0.0685539	1.51766e-05
24415	0	8.64393e-05	0.0327785	1.51879e-05
201090	0	9.91617e-05	0.0113999	1.51879e-05
235396	0	0.000146123	0.0225984	1.51879e-05
863433	0	6.83897e-05	0.0166073	1.51879e-05
453249	0	0.000183743	0.0324376	1.52519e-05
512856	0.000152394	0.000507541	0.00475317	1.52519e-05
721808	0.00285961	0.0087396	0.222498	1.52519e-05
1366314	0	0.000195329	0.0248229	1.52519e-05
2010985	0	7.90135e-05	0.0133077	1.52519e-05
2221489	0.00189757	0.00991833	0.176944	1.52519e-05
3160102	0	5.40111e-05	0.00557601	1.52519e-05
4135820	0	5.40111e-05	0.0119676	1.52519e-05
5085264	8.10696e-05	0.00293101	0.0630697	1.52519e-05
5210632	0	0.000117163	0.109369	1.52519e-05
6883448	0	6.75139e-05	0.0206707	1.52519e-05
779106	0.0212731	0.0330622	0.630336	1.53544e-05
5667743	0.00160826	0.00749078	0.15597	1.53544e-05
1087329	0.00160517	0.0277563	0.382604	1.53609e-05
3878968	0.00183765	0.000276612	0.0286108	1.53609e-05
4052976	0.000343511	0.0128338	0.219583	1.53609e-05
88351	0.00493914	0.0204215	0.819464	1.53736e-05
2143242	0.00130795	0.0223976	0.34769	1.53736e-05
1632890	0.00127385	0.00945964	0.215434	1.54532e-05
1705096	0.000203628	0.0109306	0.240264	1.54532e-05
3099	0.0169229	0.00129671	0.547146	1.54665e-05
654355	1.82165e-05	0.000103592	0.0236727	1.54761e-05
724575	0.00320546	0.0213753	0.0439871	1.54862e-05
199858	0.0105047	0.0397141	0.555792	1.55079e-05
229239	1.80052e-05	0.000535353	0.00551645	1.55079e-05
258457	0.00285611	0.0476719	0.944707	1.55079e-05
660031	5.12174e-05	0	0.046362	1.55079e-05
1266207	0.00925259	0.0310834	0.475214	1.55079e-05
1298804	0	0.00011931	0.0225314	1.55079e-05
4849712	3.07304e-05	0	0.0137563	1.55079e-05
139912	2.13257e-05	0.000267028	0.047394	1.55119e-05
1415730	0	0.000331155	0.0217616	1.55119e-05
2584596	1.84471e-05	0.000282633	0.0231538	1.55119e-05
2845641	0.000506572	0.0138748	0.225345	1.55621e-05
358736	0	0.000183797	0.0427145	1.55763e-05
992287	0.00185674	0.0234926	0.494873	1.56075e-05
55978	0.000321775	0.00108973	0.0148185	1.56183e-05
109977	0	0.000535916	0.0594498	1.56183e-05
400138	0	0.000260302	0.0324419	1.56183e-05
427416	0	0.000137807	0.0337886	1.56183e-05
839725	0	9.18713e-05	0.024542	1.56183e-05
3770352	0	9.18713e-05	0.00995323	1.56183e-05
1453010	0.00464703	0.000397638	0.0543133	1.56956e-05
1364443	0.00347043	0.000259314	0.021804	1.57102e-05
2480806	0.00386265	0.0123406	0.276996	1.58589e-05
4201671	2.13257e-05	2.25753e-05	0.0141651	1.58589e-05
105966	0	0.000121769	0.0411909	1.59151e-05
411414	0	0.000119118	0.0254161	1.59151e-05
1148858	0	0.000105615	0.0188396	1.59151e-05
2584612	0	6.04806e-05	0.0199547	1.59151e-05
3475742	0	0.000129724	0.0242517	1.59151e-05
4086252	0	0.000111713	0.0917677	1.59151e-05
2834056	0.000133165	0	0.0305604	1.59482e-05
108198	0.00214819	0.0117213	0.433396	1.59494e-05
2511082	0.000695861	0.0136021	0.176431	1.59511e-05
6802559	0	0.000111791	0.0111517	1.59511e-05
123732	0	0.000474668	0.0541747	1.60652e-05
167995	5.16612e-05	0.000403931	0.00639395	1.60652e-05
360347	0	0.000505292	0.0362725	1.60652e-05
395168	0	0.000306238	0.0401132	1.60652e-05
498438	0	0.000199054	0.0322494	1.60652e-05
698159	2.95952e-05	0.000447938	0.00938134	1.60652e-05
817867	0.000604678	0.0158498	0.246794	1.60652e-05
889022	0	0.000214366	0.0279606	1.60652e-05
967300	0	0.000214366	0.0285146	1.60652e-05
1299120	0	0.000108022	0.00332582	1.60652e-05
1587511	5.1892e-05	0.000558143	0.00756809	1.60652e-05
178427	3.06223e-05	0.000358796	0.055941	1.60988e-05
505177	0.0012879	0.0685863	0.528877	1.61275e-05
443053	0.00016275	0.000232806	0.00238546	1.61579e-05
610521	0.00139164	0.0345348	0.548972	1.61772e-05
44673	0.000113934	0.000674723	0.0726547	1.61919e-05
6065112	0.000136765	0.00465743	0.0512551	1.61971e-05
1234225	9.10826e-06	6.51064e-05	0.0172285	1.62034e-05
4316950	0.000987781	0.0107387	0.171912	1.62034e-05
85034	0.00397785	0.00753728	0.0707816	1.6233e-05
2076255	0.00114641	0.00873182	0.279862	1.6233e-05
1921939	8.60848e-05	0.00515172	0.122647	1.62483e-05
604119	0	0.000179154	0.035731	1.62576e-05
922579	0	0.000122401	0.0358706	1.62576e-05
1441697	0	7.65864e-05	0.0157168	1.62576e-05
2479509	0	0.000149501	0.0104648	1.62576e-05
411963	0.00146548	0.0240448	0.423083	1.62638e-05
809747	0.00126287	0.00382857	0.0207643	1.62763e-05
1601562	3.34628e-05	0	0.0080026	1.64163e-05
914681	0.00136159	0.0293638	0.515935	1.64215e-05
4335576	0.000777127	0.00679906	0.13887	1.64306e-05
2024286	0.00191872	0.0174394	0.331167	1.64459e-05
2574539	0.0015033	0.0180507	0.28182	1.65353e-05
2586159	0.00270789	0.0150043	0.286985	1.65659e-05
7081440	0.000460232	0.00368138	0.0775655	1.66359e-05
8354980	0.00061212	0.00467414	0.0393686	1.66359e-05
1306670	5.97654e-05	0.000285228	0.00380245	1.66487e-05
359848	1.80052e-05	0.000245937	0.045485	1.6657e-05
81494	0	0.000292102	0.0188695	1.66599e-05
259946	5.33141e-05	5.40111e-05	0.0324109	1.66599e-05
388496	6.61632e-05	0.000210953	0.0357197	1.66599e-05
871215	4.02644e-05	0.000117971	0.0280582	1.66599e-05
940946	0	0.000126167	0.0257409	1.66599e-05
1003433	0.0024245	0.0278828	0.543336	1.66599e-05
1029408	1.84471e-05	0.000134579	0.0457085	1.66599e-05
1209134	2.7941e-05	0.00126758	0.106475	1.66599e-05
1491514	0	7.21561e-05	0.000856795	1.66599e-05
1657941	0	0.00017115	0.00450161	1.66599e-05
3456871	1.25891e-05	0.000110741	0.00418373	1.66599e-05
3681954	0.00190032	0.005828	0.1106	1.66599e-05
4907922	0	4.95808e-05	0.0120002	1.66599e-05
570085	0.00394569	0.000726414	0.0696897	1.6692e-05
7037452	1.85932e-05	0.00453787	0.0675568	1.6747e-05
75614	0.000318282	0.000975089	0.116877	1.67831e-05
459397	0.00146312	0.0302795	0.526658	1.67861e-05
1527863	0.000233031	0	0.140654	1.67861e-05
3575498	0.000734575	0.0113099	0.2556	1.67861e-05
1297022	0.00162053	0.0210178	0.401024	1.68035e-05
1744021	0.000134084	0	0.123194	1.68035e-05
405268	0.00232958	0.11656	0.327481	1.68483e-05
725388	0.00017217	0.00499755	0.088602	1.68779e-05
1244020	0.00228482	0.025104	0.468224	1.68779e-05
2475514	0	0.00049943	0.0049335	1.6885e-05
1992617	0.00123489	0.0213909	0.411775	1.69039e-05
78803	0.000522417	6.49974e-05	0.0978186	1.69299e-05
525719	0.00235205	0.00216521	0.341372	1.69299e-05
8469582	0	0.00070887	0.113189	1.69299e-05
4496553	0.00263302	0.00485691	0.0435669	1.69577e-05
1474195	0.000142263	0.000810422	0.0128974	1.69869e-05
2200647	0.000766704	0.0148164	0.309964	1.69876e-05
4067452	0.00160928	0.00416123	0.154619	1.69876e-05
5721326	0.000143205	0.00382971	0.0868817	1.69876e-05
870437	0.00440856	0.0290074	0.592561	1.70322e-05
1141935	0	8.96395e-05	0.0137155	1.70356e-05
1713431	0.00120878	0.018476	0.345603	1.70356e-05
1874473	0	0.000136766	0.00427509	1.70356e-05
1916064	0	9.23769e-05	0.00804623	1.70356e-05
2191650	0	0.000919495	0.171018	1.70356e-05
2423131	0	0.000121737	0.02156	1.70356e-05
7607410	6.83316e-05	0.00318072	0.0706748	1.70356e-05
569106	2.44603e-05	0.000983978	0.00722183	1.70511e-05
783843	9.49687e-05	0	0.101986	1.70511e-05
810171	2.13257e-05	0.000232994	0.0300504	1.70511e-05
2304854	5.26124e-05	1.72895e-05	0.0175413	1.70511e-05
5827629	0.000109755	0.00264036	0.0470743	1.71583e-05
6647	0.000803458	0	4.72591	1.7191e-05
29922	0.000259333	0.00740727	0.15997	1.7191e-05
473438	0.000153652	0	0.0527546	1.7191e-05
671898	0.00143764	0.0264407	0.494898	1.7191e-05
1791874	0.000146318	0	0.0331646	1.7191e-05
2802965	0.000122922	0	0.0262722	1.7191e-05
1374838	7.09226e-05	0.000288517	0.0450359	1.72869e-05
4523003	0.000686101	0.00735354	0.176257	1.72985e-05
2019321	0.000610089	0.0160546	0.333588	1.73189e-05
346301	9.0026e-06	0.000149406	0.0351337	1.73948e-05
867300	7.11313e-05	0.000397355	0.00419296	1.73964e-05
857313	0	0.000155094	0.0012026	1.74031e-05
19417	0	0.00104357	0.135444	1.74825e-05
476006	2.37684e-05	8.18925e-05	0.0260058	1.74825e-05
678576	4.17602e-05	0.000609316	0.00596877	1.74825e-05
1390642	0	8.65643e-05	0.0150239	1.74825e-05
1502140	0	0.00102916	0.184698	1.74825e-05
1929788	0.00128501	0.0183698	0.391575	1.74825e-05
5112644	0.00121299	0.008036	0.176529	1.75228e-05
6335120	0	0.0011455	0.042923	1.75228e-05
400283	0.000341697	0.000839743	0.011931	1.75827e-05
1502220	0.00369053	0.0233236	0.26699	1.75915e-05
88450	0.000408839	0.00106788	0.00868729	1.75932e-05
372975	0.00032817	0.000649218	0.01213	1.76258e-05
706375	0	0.000697913	0.00407873	1.76373e-05
5831347	0.000814171	0.0216606	0.136447	1.76373e-05
5894882	0	0.000808019	0.0716744	1.76373e-05
282088	2.13257e-05	4.95808e-05	0.0496348	1.76533e-05
2645138	0.000862577	0	0.116443	1.77048e-05
4024544	0.00011478	0	0.629683	1.77048e-05
196712	0	0.00471503	0.309837	1.78299e-05
1087946	0	0.000599104	0.113579	1.78299e-05
5466468	0.000318431	0.00773527	0.143781	1.78299e-05
3512755	2.8668e-05	0.000126848	0.0258813	1.78356e-05
116703	0	0.00292749	0.322447	1.78668e-05
182001	0.00862171	0.050317	0.836126	1.78876e-05
2311263	0.00122573	0.0139362	0.296534	1.78876e-05
2474938	0.000967654	0.0210711	0.335914	1.78988e-05
405534	0.000135279	0.000309175	0.00117646	1.79329e-05
776621	0	0.000517875	0.00798603	1.79329e-05
1039811	0	8.29497e-05	0.000831744	1.79329e-05
1840725	0	0.0122046	0.0881896	1.79329e-05
6582267	0.000358417	0.00123144	0.0679518	1.79763e-05
1432676	0.000318142	0.000347693	0.00460313	1.79899e-05
847763	0.00296334	0.0688939	0.580861	1.79921e-05
3514134	0.000543547	0.0102912	0.23105	1.79921e-05
9096291	1.4053e-05	0.000116129	0.0088904	1.79935e-05
5481098	2.13257e-05	2.70056e-05	0.0094036	1.80034e-05
980799	2.13257e-05	0.000202605	0.0261644	1.80868e-05
30741	0.00104736	0	4.17506	1.82402e-05
1801799	0.000225357	0	0.0291351	1.82402e-05
2643410	0.000225921	1.72854e-05	0.0981266	1.82402e-05
3702422	0.000782732	0.0100299	0.186436	1.82402e-05
3748324	0.000530817	0	0.0875842	1.82402e-05
653915	0.000107367	0.00014398	0.000935109	1.82491e-05
8762769	0.000587807	0.0026906	0.0385715	1.82491e-05
2274058	0.00318427	0.0004668	0.0793643	1.82758e-05
282798	9.80105e-05	8.64434e-05	0.073061	1.82949e-05
221365	0.0135875	0.0318086	0.42434	1.83011e-05
511975	0.00264376	0.0314075	0.644946	1.83291e-05
3032121	0	0.00281142	0.104318	1.83608e-05
6909429	0	0.00116263	0.0100288	1.83608e-05
6700560	0.00020005	0.00162564	0.0408059	1.84117e-05
688820	0	0.011857	0.052405	1.84172e-05
1458549	1.82165e-05	0.000146315	0.0280855	1.84303e-05
3606140	0.000519501	0.00192361	0.154735	1.85227e-05
186445	4.09739e-05	6.91581e-05	0.0686456	1.85599e-05
629617	3.68942e-05	2.70056e-05	0.0248223	1.85824e-05
1309480	0.00174882	0.0151233	0.280399	1.85992e-05
2380188	0.000215212	0.0047137	0.0690129	1.86595e-05
197784	0.000194626	8.43537e-05	0.0763678	1.87164e-05
5677631	0.000400436	0.00688408	0.14828	1.87172e-05
1743148	0	0.00168382	0.0404283	1.87277e-05
468313	0.000191183	0.000210401	0.0468849	1.87473e-05
1828413	0.00130153	0.018448	0.338074	1.87547e-05
1149097	3.68942e-05	0.00022809	0.00396862	1.89254e-05
1385972	0.00386458	0.0264344	0.3582	1.89254e-05
5516919	0.000803787	0.00767907	0.143339	1.89302e-05
1155	0	0.000145892	0.00252945	1.89781e-05
4192450	0	0.000591631	0.104601	1.89781e-05
2797070	0.00188829	0.0389724	0.312725	1.89857e-05
978235	0.00277558	0.0262248	0.505535	1.90069e-05
5028914	0.00115961	0.00913176	0.152489	1.90172e-05
7387539	0.000203607	0.00143379	0.0574708	1.90917e-05
2741517	0.000692802	0	0.0270503	1.91885e-05
186205	4.83334e-05	0.000289093	0.0245934	1.92114e-05
1112511	0.00018933	0.190799	0.610914	1.92521e-05
1737901	0.000186228	0.000420924	0.00469241	1.93637e-05
602998	0.000220932	3.4579e-05	0.0337938	1.93911e-05
570045	0.00527814	0.0607686	0.533213	1.93912e-05
2021136	0.00234376	0.00852176	0.203291	1.94177e-05
521088	6.8436e-05	0.000105723	0.0195967	1.94211e-05
6030759	0.000268569	0.00608327	0.11536	1.94211e-05
6646	0.00096128	0	1.67588	1.94456e-05
856603	0	0.00092454	0.202416	1.95457e-05
2352642	0	0.00116297	0.124468	1.95457e-05
6040476	0	0.000224589	0.066971	1.95457e-05
984941	0.000213544	0.000209585	0.00327214	1.9592e-05
4276743	0.000926571	0.0245806	0.188893	1.96168e-05
6991	0	0.000550646	0.00486238	1.97268e-05
2213488	5.33141e-05	0.000161134	0.0318761	1.97339e-05
1016623	0.000237729	0.00550543	0.0976083	1.97665e-05
103335	0.000355196	0.00748047	0.179639	1.97807e-05
622427	5.6702e-05	0.00155088	0.164872	1.97807e-05
1728276	3.59344e-05	3.38629e-05	0.0150055	1.97903e-05
2343707	8.61537e-05	3.34751e-05	0.032202	1.97999e-05
4765472	3.62717e-05	0.00011357	0.0184117	1.98045e-05
121377	0.000611579	0	0.0886359	1.98315e-05
2035024	0.00122147	0.0271507	0.32368	1.98315e-05
2491319	8.15306e-05	0	0.00159615	1.98315e-05
721682	0.000376384	1.72895e-05	0.0541416	1.98822e-05
942281	0.00292519	0.000622138	1.03503	1.98942e-05
1182526	0	0.00755516	0.260173	1.99536e-05
5200676	0.00963186	0.0262449	0.163537	1.99804e-05
2398729	0	0.000186115	0.00538046	2.00983e-05
4936157	0	0.000841467	0.0952805	2.00983e-05
5377272	0.0180056	0.0230704	0.303097	2.00983e-05
909976	0.00236211	0.031039	0.547143	2.01215e-05
3152166	0.000435076	0.013847	0.27801	2.02438e-05
1185892	9.20114e-05	0.000450113	0.00388249	2.03045e-05
9353079	0	0.000795137	0.0234769	2.03045e-05
4715948	0.000488011	0.00927244	0.200813	2.033e-05
2552309	0.000162208	0.00495136	0.110462	2.03873e-05
233813	5.16539e-05	0.000261195	0.0495398	2.04106e-05
1240464	2.13257e-05	0.000148162	0.0255876	2.04106e-05
9629990	0.00365227	0.00619857	0.0831087	2.04106e-05
72347	7.78536e-05	0	0.0630703	2.04248e-05
1693248	0.00292963	1.72854e-05	0.0430726	2.04248e-05
3349053	0.000225357	3.45708e-05	0.0208122	2.04248e-05
1774287	2.44603e-05	0.00154576	0.0354439	2.05663e-05
2982315	1.02435e-05	0.000279573	0.00492204	2.05663e-05
936963	0.000132387	0.000419209	0.00462894	2.06096e-05
3204194	8.48574e-05	4.34043e-05	0.0241985	2.06096e-05
6972870	0.000393655	0.00257835	0.0682114	2.06096e-05
122409	0	0.000129301	0.000923971	2.06676e-05
3575229	3.64384e-05	0.000236806	0.0317	2.06676e-05
4998670	0	0.000529528	0.0562141	2.06676e-05
649882	0.000977381	0.0144036	0.177696	2.06845e-05
608230	0.00378041	0.0609505	0.442851	2.0739e-05
366257	0.00179513	0.0459446	0.788861	2.07799e-05
587952	0.000917782	0.00686902	0.51542	2.09022e-05
1321717	0.000120052	0.000484374	0.00648667	2.0945e-05
7057486	4.68341e-05	6.12004e-05	0.00993334	2.09486e-05
5748177	0.000567201	0.00632693	0.13245	2.09653e-05
2576775	7.29966e-05	0.000422216	0.0335772	2.09875e-05
1396679	0.000102435	0.000103737	0.0301099	2.1048e-05
3130211	4.30424e-05	0.0016681	0.0801184	2.10499e-05
675976	0	0.000101907	0.0395593	2.11534e-05
4833976	0.000400756	0.0102536	0.171975	2.11884e-05
372974	1.93098e-05	0.000226734	0.0127895	2.13001e-05
122148	0	0.000310471	0.11304	2.13098e-05
8800441	0	0.000459726	0.024494	2.13098e-05
4080161	0.000189701	0.00307168	0.0769974	2.13545e-05
15358	0.00404053	0.0167939	0.186086	2.1364e-05
138255	0.00239697	0.0793167	1.01909	2.1419e-05
5227890	0.00071135	0.00748685	0.160301	2.1475e-05
1402349	0.00137411	0.049558	0.406325	2.15113e-05
430953	0.000181405	0.0476776	0.338102	2.16387e-05
2328078	0.000139803	0.141096	0.168649	2.16387e-05
3312215	0.00104166	0.0124502	0.259125	2.16387e-05
3456931	0.00159629	0.0126945	0.252126	2.16387e-05
3057971	0.000355492	0	0.0235226	2.17427e-05
4022117	0.000783486	0.00954268	0.205375	2.17534e-05
6651	0.00520369	1.72895e-05	0.0417444	2.17931e-05
2321432	2.88794e-05	0.000224194	0.0419987	2.18346e-05
5856761	0.000880438	0.0356975	0.126822	2.18633e-05
934403	0.00211326	0.0179478	0.299136	2.18726e-05
1094219	0	0.000517206	0.189358	2.19604e-05
1567947	0.000829115	0.0248367	0.434491	2.19746e-05
7561181	0.00471431	0.00766025	0.0695097	2.1999e-05
979831	6.32592e-05	0.000361117	0.282588	2.20008e-05
5111671	2.13257e-05	0.000108234	0.0137912	2.20253e-05
841216	0.00339946	0.000305125	0.0582108	2.20578e-05
1532113	2.83483e-05	0.000513329	0.00501666	2.2124e-05
687693	4.73595e-05	0.000364664	0.0039066	2.21422e-05
1762390	0.00104412	0.0205137	0.346098	2.21554e-05
1006135	5.76324e-05	0.000109774	0.0169586	2.21568e-05
5995266	0.000434677	0.00499817	0.0994496	2.22331e-05
1435259	0.000646082	0.00071052	0.00153709	2.23648e-05
205122	0.0100234	0.0862203	0.720448	2.23918e-05
3227063	1.97711e-05	9.98601e-05	0.0190731	2.23918e-05
1943312	0.000206145	0	0.030945	2.23932e-05
1241261	7.11313e-05	9.18713e-05	0.00433659	2.24294e-05
2144223	0.00237372	0.0351009	0.368946	2.24294e-05
6179964	0.000157528	0.00226171	0.0397966	2.26574e-05
383955	0.00365179	0.0451106	0.788266	2.26784e-05
2546802	0.000871759	0.0141085	0.202208	2.26784e-05
3687802	0.00234726	0.0108361	0.20468	2.26862e-05
2459355	0.00435765	0.0105083	0.187864	2.29796e-05
458807	9.04896e-05	0.000403042	0.00105518	2.30455e-05
2821863	0	0.000212358	0.0224805	2.30782e-05
2671090	1.82165e-05	0.000124867	0.00191	2.30835e-05
3047919	7.82904e-05	9.2112e-05	0.014997	2.31237e-05
8751767	0	0.0012675	0.0184763	2.31338e-05
180859	0.000765947	0.0152442	0.395844	2.31627e-05
6223434	0.00126649	0.0612042	0.198599	2.31627e-05
634143	0.00553257	0.0207306	0.434151	2.32123e-05
2692116	0.0011388	0.0175997	0.322047	2.32123e-05
233536	0.000210903	0.00127996	0.0102382	2.32303e-05
454090	0.000365736	5.18685e-05	0.0622465	2.32303e-05
8800294	0	0.000316988	0.0147888	2.32386e-05
2397398	0.00172424	0.0159214	0.309744	2.32477e-05
4845035	0	0.000512698	0.0346464	2.32863e-05
2907934	0.00355898	0.0182633	0.293295	2.3407e-05
640261	0.00449762	0.000535967	0.0664612	2.35381e-05
416452	0	0.000278061	0.00990652	2.3623e-05
3815218	0.00103749	0.0082806	0.160172	2.37127e-05
1209445	4.7636e-05	0.00152063	0.0428057	2.37819e-05
998534	0.00808106	0.00845677	0.0857226	2.39356e-05
9172976	0	0.000273945	0.01252	2.39602e-05
60822	0.000482838	3.45708e-05	0.074636	2.39849e-05
3919238	0.000847565	0.00547341	0.12615	2.39866e-05
589447	0.0131192	0.0161965	0.613515	2.39923e-05
1950624	3.581e-05	0.000384161	0.0469242	2.41005e-05
3021061	0.00236251	0.0852736	0.245823	2.41005e-05
9402810	8.60848e-05	0.000808769	0.0176435	2.41005e-05
6117870	0.00127572	0.008387	0.140477	2.41071e-05
122765	0.000105005	0.00050502	0.00809231	2.41242e-05
1117467	0.000316364	0.00353653	0.153366	2.41242e-05
8003959	0.00194695	0.00547217	0.075697	2.42863e-05
63179	3.19885e-05	0.000250304	0.0742354	2.43472e-05
2957027	0.00532443	0.00844495	0.0463915	2.44301e-05
348828	1.25736e-05	0.00176323	0.0342905	2.44785e-05
2664030	4.05272e-05	0.00476673	0.076713	2.45762e-05
3980345	0.00251004	0.0111103	0.200865	2.46049e-05
1626579	0.000592487	0	0.0334485	2.46687e-05
1760640	0.000587233	0.0134394	0.173463	2.46982e-05
2973134	0.00271566	0.122546	0.286694	2.46982e-05
1359371	3.03954e-05	0.000229678	0.00725111	2.47061e-05
1596706	0.000661448	0.017127	0.367546	2.47061e-05
1687718	0.000189975	0.000475253	0.00660146	2.47061e-05
682689	0	0.0118137	0.275951	2.47634e-05
4517900	0.000503855	0.00661815	0.151102	2.48239e-05
44732	0.000168792	0.000130356	0.0636334	2.48326e-05
7160843	0.000256956	0.00497423	0.109479	2.48671e-05
1833461	0.00144349	0.0171281	0.375806	2.49023e-05
4032727	0.00163175	0.0122372	0.220348	2.49623e-05
346066	5.33141e-05	0.000135904	0.0519395	2.50715e-05
1460826	4.26513e-05	0.000108234	0.0104743	2.50715e-05
659115	0.000921897	0.00528225	0.349034	2.51739e-05
1057785	0.00175823	0.0160013	0.308632	2.51739e-05
2477220	0.000718387	0.000729749	0.125171	2.51739e-05
8056946	1.25736e-05	0.000177827	0.0186663	2.52548e-05
499253	0.00251587	0.0414109	0.693435	2.53049e-05
[truncated: 96,611 more rows]

## Sheet: ko-p-value
Kos with normalized frequency and p-value with Kruskal-Wallis test
ko ID	KO number	Average in Concrol	Average in Advanced Adenoma	Average in Carcinoma	p-value
14633	K16625	0.0010543	0.0143517	0.312222	7.21762e-10
16534	K19053	1.2515e-05	5.24393e-05	0.0174653	1.62253e-09
17555	K20383	0	0.00195251	0.114526	8.62964e-09
14208	K16119	0.0281618	0.037114	0.11083	7.98861e-07
8446	K09241	0.00187083	0.00341269	0.0219873	1.26587e-06
5822	K06457	0.00125161	0.0180468	0.254604	1.50243e-06
3754	K04134	0.00653059	0.099438	0.0463323	1.82059e-06
10537	K11506	0.293899	0.167147	0.811053	2.04529e-06
16520	K19039	0.0154537	0.0185134	0.154262	2.24189e-06
7133	K07832	0.0189785	0.0167544	0.0608977	2.29957e-06
18110	K21161	7.65135e-05	0.00708487	0.135772	3.78469e-06
3943	K04334	0.0137511	0.0164402	0.0458896	4.13121e-06
2725	K03049	0.0442251	0.058316	0.131853	4.15984e-06
10512	K11481	0.149426	0.329756	0.544152	6.02124e-06
15501	K17762	0.00189144	0.00186554	0.00701854	6.78207e-06
16542	K19061	0.00163969	0.00663626	0.0335961	6.79704e-06
8183	K08966	0.00718975	0.00719085	0.0190339	9.17873e-06
5393	K05913	0.000427638	0.00336227	0.0748943	9.88194e-06
12535	K13930	0.558996	0.221659	0.588159	1.07572e-05
8038	K08795	0.047734	0.0331834	0.0978299	1.07755e-05
7453	K08171	0.213463	0.561985	0.786341	1.35874e-05
1341	K01522	0.0344989	0.114825	0.131528	1.36543e-05
265	K00310	0.0156046	0.00298221	0.0197815	1.37215e-05
12571	K13967	0.0128841	0.00443582	0.0186117	1.40454e-05
720	K00836	0.614362	1.00535	1.33997	1.71687e-05
11539	K12664	0.263568	0.236234	0.399232	2.05276e-05
16016	K18390	0.329748	0.0535351	0.188503	2.16915e-05
9577	K10428	0.0607891	0.0994338	0.0256739	2.72062e-05
7411	K08128	0.166537	0.148917	0.246849	3.17422e-05
3194	K03542	0.0311754	0.0214421	0.0663398	3.19824e-05
3423	K03776	1.37044	1.23111	0.592751	3.53957e-05
18136	K21210	0.00403104	0.00473651	0.00506027	3.7068e-05
9084	K09913	0.267195	0.14955	0.386126	3.92619e-05
10085	K10993	0.12642	0.135568	0.460112	4.12315e-05
13553	K15231	0.00606131	0.000257431	0.00225946	4.75957e-05
15898	K18237	1.82954	2.26471	1.09671	4.90635e-05
17039	K19732	0.0215319	0.0103022	0.0508247	5.02119e-05
13243	K14804	0.010548	0.0400067	0.193555	5.24623e-05
17968	K20954	0.000170171	9.81766e-05	0.00442221	5.3796e-05
11740	K12955	0.41423	0.10583	0.269215	5.82048e-05
7155	K07854	0.246274	0.139971	0.32584	5.99855e-05
930	K01067	0.11598	0.15883	0.318233	6.09322e-05
7933	K08685	0.0153138	0.039858	0.20583	6.34004e-05
18756	K22140	0.285289	0.469701	0.186409	6.66437e-05
16266	K18716	0.572362	0.244162	0.374127	6.90749e-05
13047	K14580	0.0211927	0.027359	0.288345	7.04145e-05
10191	K11132	0.00131573	0.00387338	0.0734867	7.44799e-05
17711	K20619	0.0370967	0.0441992	0.104024	7.50239e-05
5236	K05737	0.274389	0.0743648	0.237305	7.79483e-05
8477	K09277	0.0550257	0.182914	0.174112	8.1423e-05
18919	K22345	0.0102004	0.0214262	0.0485003	8.67655e-05
8579	K09383	0.473734	0.115712	0.638358	9.36672e-05
14040	K15840	0.228237	0.0494902	0.166988	9.61356e-05
4074	K04469	0.779206	0.663925	1.30282	0.00010358
8525	K09327	0.0322274	0.0292609	0.0769131	0.000107924
17854	K20819	0.0109594	0.0147275	0.0330644	0.000112365
7624	K08363	0.549186	0.299805	0.190931	0.00011738
15819	K18153	1.6837e-05	0.00143017	0.0108128	0.000118446
13061	K14596	0.0257237	0.228396	0.0184305	0.000120676
14826	K16831	0.667632	0.367956	0.426426	0.000122772
8476	K09276	0.0770748	0.343468	0.337803	0.000128181
16727	K19308	0.27901	0.0471375	0.09864	0.000128436
17668	K20536	0.140421	0.448763	0.146628	0.000129313
9034	K09863	0.0139231	0.0124668	0.110105	0.000133112
9752	K10604	0.292317	0.60963	0.551061	0.00013337
272	K00317	0.399269	0.283844	0.149477	0.000139466
3532	K03890	0.0329169	0.0283897	0.153186	0.000139696
2876	K03209	0.0852894	0.207643	0.504874	0.000140084
6584	K07253	0.307114	0.169436	0.211884	0.000142994
13652	K15352	0.0945414	0.181896	0.198324	0.000148277
254	K00295	0.00501434	0.0119975	0.0333116	0.000153412
15036	K17230	0.0197128	0.0153587	0.0499045	0.000157012
17786	K20716	0.0208274	0.0127162	0.051085	0.000158315
11632	K12816	1.39019	1.69224	2.4708	0.000171178
5383	K05889	0.0065797	0.00725515	0.0528094	0.000183308
1086	K01238	0.0255504	0.012252	0.0810564	0.000185608
2270	K02558	4.78162	5.27633	3.15082	0.000198494
12095	K13390	0.00235046	0.0032428	0.00329524	0.000201432
17703	K20608	0.804864	0.198138	0.397442	0.000205385
4526	K04951	0.128231	0.185191	0.279082	0.000211953
15004	K17193	0.0315522	0.0586154	0.45893	0.000212608
4851	K05309	1.93679	1.66044	0.864499	0.000215764
783	K00903	0.00258373	0.00349505	0.0115287	0.000238797
613	K00716	0.0398011	0.0552962	0.0861634	0.000244213
15813	K18145	0.0066517	0.0104729	0.0364905	0.000252161
7594	K08326	0.000201416	0.000705785	0.0105863	0.000254175
2343	K02635	0.0251437	0.0576444	0.105468	0.000258575
13937	K15693	0.283469	0.112597	0.242813	0.000258793
8365	K09156	0.0169014	0.0112755	0.0470397	0.000262697
9440	K10288	0.358463	0.0998435	0.235096	0.00026545
13183	K14739	0.321998	0.151871	0.307908	0.00026879
11126	K12186	0.416623	0.176882	0.280382	0.000271356
11098	K12158	0.646881	0.275396	0.847263	0.000273045
5415	K05952	0.0642691	0.100097	0.0683652	0.000279966
18019	K21020	0.00831907	0.0138429	0.0371698	0.00028135
16190	K18632	0.452685	0.305518	0.524163	0.000281965
16298	K18751	0.0352684	0.0508549	0.0906493	0.000282917
1574	K01800	0.217241	0.167378	0.336837	0.000288422
4076	K04479	0.0305531	0.104145	0.0585884	0.000288787
4602	K05030	1.10434	1.42147	1.68229	0.000289718
18128	K21191	0.194941	0.0227172	0.0734916	0.000290353
6685	K07356	0.0367811	0.0916496	0.0873236	0.000293826
14382	K16331	0.000805315	0.00121308	0.00689271	0.000294057
10831	K11837	0.602196	1.03486	1.61262	0.000297562
4719	K05155	0.289297	0.0949174	0.22738	0.00030202
13727	K15442	0.169306	0.261075	0.613347	0.000302117
18871	K22287	0.0141043	0.0154576	0.036294	0.000312872
12066	K13351	0.192349	0.0528206	0.120698	0.00031882
7277	K07990	0.173989	0.0580903	0.165634	0.000325229
17080	K19785	0.169906	0.109866	0.093798	0.000326215
454	K00541	0.343671	0.217545	0.48487	0.000338844
18406	K21641	0.00199228	0.00268553	0.062849	0.000339221
7235	K07940	0.00357438	0.00497891	0.0113409	0.000348811
7939	K08692	0.00685704	0.0318148	0.166522	0.000352088
9260	K10092	0.00353745	0.00209269	0.0137887	0.000362756
838	K00960	0.00604312	0.00817361	0.0469214	0.000366303
17650	K20511	0.0170297	0.0152776	0.0737486	0.000371731
3531	K03889	0.0719639	0.102814	0.17505	0.00037176
6491	K07155	0.00389391	0.00314748	0.0292999	0.000376301
742	K00860	1.20711	1.60969	2.03761	0.000376583
14381	K16330	0.462604	0.338323	0.205839	0.000376589
4664	K05100	0.371858	0.599789	0.690348	0.000380835
4635	K05071	0.601776	0.178972	0.396457	0.000383109
13915	K15671	0.00093465	0.000998125	0.00273817	0.000397207
3560	K03918	0.0556405	0.0285786	0.0566033	0.00041181
3037	K03374	0.0788306	0.0365221	0.141444	0.000427169
8245	K09028	0.124354	0.25569	0.347815	0.000429725
11429	K12530	0.0284024	0.0316911	0.0726934	0.000433009
15339	K17565	0.535786	0.408429	1.02418	0.000452975
455	K00542	0.964693	0.697323	0.176906	0.000455576
12298	K13662	0.00612022	0.00907304	0.0390321	0.000458237
10458	K11427	1.90962	1.34733	2.09265	0.000464448
10535	K11504	0.658797	0.400832	0.136855	0.000467472
11804	K13025	0.724757	0.396749	0.74957	0.000475277
4162	K04570	0.638552	0.105688	0.265198	0.000480377
18419	K21678	0.0511474	0.0432108	0.123619	0.000487742
18632	K21973	0.144915	0.110526	0.0821053	0.000489322
491	K00580	0.0107606	0.120026	0.0642927	0.000505978
6084	K06743	0.00479224	0.00845708	0.0368504	0.000510011
601	K00701	0.272324	0.0818444	0.224905	0.00051187
15704	K17997	0.00348677	0.0206683	0.0249793	0.00051235
15904	K18244	0.159444	0.213604	0.0849059	0.000515494
5991	K06631	0.357308	0.788204	1.18165	0.0005156
18340	K21553	0.000356961	7.0089e-05	0.000657231	0.000519495
17803	K20736	0.166538	0.430165	0.912559	0.000523258
14031	K15831	0.0676095	0.153009	0.227034	0.000525831
3338	K03690	0.0400511	0.0920346	0.164867	0.00053186
3704	K04076	1.86621	1.85447	1.32532	0.000538052
8400	K09192	1.20411	0.509993	0.26165	0.000554066
17189	K19927	0.781541	0.71131	1.99286	0.000554126
4399	K04824	0.248046	0.60699	0.442393	0.000566523
13981	K15737	0.604325	0.163696	0.444936	0.000567609
5237	K05738	0.0800299	0.0820386	0.401254	0.000577225
18363	K21583	0.424356	0.312884	0.212729	0.000617647
11730	K12945	0.0399245	0.0239122	0.0525642	0.000620017
11943	K13183	0.953613	0.764261	0.513752	0.000626898
13064	K14605	0.0948251	0.230344	0.479454	0.000636054
4755	K05204	0.256504	0.365892	0.46342	0.000642486
8980	K09805	1.56637	1.38113	0.734651	0.000660311
18988	K22438	0.00669349	0.00812396	0.0172442	0.000661179
17835	K20793	1.09232	1.50444	0.792712	0.000665557
42	K00044	0.143941	0.104003	0.60926	0.000671723
15063	K17257	1.35338	0.654885	0.988745	0.000672704
16944	K19607	3.34338	2.94393	2.14734	0.00068317
3586	K03946	0.0526523	0.0714515	0.3527	0.000686727
10747	K11742	0.436817	0.209003	0.434007	0.000697105
17964	K20947	0.00551246	0.00664403	0.0270819	0.000700132
9762	K10614	3.14264	2.29783	1.12038	0.000701662
8219	K09002	2.03786	1.93755	6.68816	0.000706421
1950	K02222	0.218917	0.359987	0.487181	0.000712357
14296	K16236	0.515102	0.341422	0.110528	0.000735693
10155	K11091	0.0568165	0.0590192	0.187503	0.000742269
12640	K14056	1.00613	0.505791	0.826083	0.000746962
3387	K03739	1.36255	0.93129	0.737215	0.00074712
17104	K19817	0.0139209	0.0245096	0.0231377	0.000759073
9664	K10515	0.418027	0.520074	0.28522	0.000760119
1513	K01727	1.49881	1.86589	1.16545	0.000763054
4532	K04957	0.410771	0.689762	1.5835	0.000767777
1342	K01523	1.75655	1.52433	0.953379	0.000779823
6055	K06711	3.07795	0.673981	1.38217	0.000779823
1464	K01668	0.229979	0.356116	0.570626	0.000783245
15442	K17689	0.000111154	3.05553e-05	0.000389072	0.000788086
6073	K06730	0.108595	0.331764	0.389767	0.000788359
2862	K03194	0.607633	0.220235	0.469333	0.000791951
10672	K11656	0.0279351	0.0400059	0.0595189	0.000795732
12482	K13870	0.315164	0.427826	0.651899	0.000797726
12375	K13750	1.70037	1.02034	0.808373	0.000808619
18003	K21001	0.0534676	0.0308901	0.0792675	0.000810095
7666	K08405	0.0476959	0.0512554	0.103611	0.000811605
7442	K08160	0.116946	0.186627	0.194779	0.00081645
6129	K06788	0.140726	0.304993	0.466273	0.000821942
15150	K17344	0.045742	0.0495378	0.143591	0.000833493
12933	K14446	0.651675	0.65087	1.47785	0.000834377
18388	K21618	0.112464	0.0738749	0.137426	0.000838039
3945	K04336	0.00194464	0.00402962	0.00997022	0.000840663
8583	K09387	0.0445662	0.0851652	0.262065	0.000847372
7126	K07825	0.293531	0.0902083	0.161451	0.000851392
4888	K05370	0.0028876	0.00350056	0.0165509	0.000880186
6224	K06884	0.0153932	0.0482595	0.136328	0.000882059
18124	K21184	0.0427373	0.0845729	0.0601696	0.000885626
16033	K18415	0.0221889	0.0169416	0.0352959	0.000895255
15164	K17358	0.678332	0.502174	0.283188	0.000909025
4597	K05024	0.224242	0.323606	0.23924	0.000923508
16653	K19208	0.0289796	0.0274802	0.0710699	0.000925548
3850	K04236	0.296056	0.611224	1.01862	0.000935549
7611	K08349	0.635673	0.180215	0.415489	0.000935586
7774	K08514	0.0226109	0.0326251	0.124335	0.000945268
18861	K22270	0.684789	0.351141	0.231565	0.000955105
16695	K19272	0.0211472	0.0316108	0.0413977	0.00100824
12786	K14283	4.87916	6.30366	3.47011	0.00101019
16755	K19344	0.213807	0.0409235	0.117609	0.0010834
2283	K02572	0.0147988	0.0219546	0.121085	0.00108725
15581	K17856	7.78263e-05	0.00160621	0.0438754	0.00108942
10331	K11288	0.00642744	0.106541	0.0309849	0.00109402
7607	K08342	1.20991	1.30669	0.814976	0.00109879
1518	K01732	3.1862	4.06732	2.15486	0.00111081
10499	K11468	0.62645	0.580029	0.21563	0.00113909
3797	K04183	0.168731	0.171743	0.279777	0.0011506
16470	K18985	0.316877	0.261218	0.227762	0.00115876
8746	K09559	0.618535	0.220253	0.364186	0.00116409
16526	K19045	0.17604	0.155748	0.272507	0.00116531
16371	K18835	0.0293256	0.225066	0.0942524	0.00117457
6708	K07379	0.770898	1.13644	1.87071	0.00117492
10232	K11176	0.0390439	0.0523645	0.0708106	0.00117811
18111	K21162	0.00464263	0.00747421	0.0907035	0.00117947
308	K00360	0.016909	0.0125823	0.0261915	0.0011811
15702	K17995	0.00698406	0.00372193	0.0137038	0.00118487
9060	K09889	0.504246	0.525583	0.288937	0.0011993
12348	K13718	1.26831	0.968771	0.572639	0.00120264
3931	K04318	0.195389	0.177666	0.352642	0.00120394
13625	K15322	0.130533	0.0722697	0.14266	0.00121667
7721	K08461	1.26197	0.529116	1.2268	0.00122896
13847	K15593	0.204516	0.149793	0.304177	0.00124759
17099	K19809	0.000128495	9.62748e-05	0.000895722	0.00124975
14041	K15842	0.00316029	0.00871461	0.0043108	0.00125265
12438	K13819	0.650452	0.687718	1.12746	0.00125982
17499	K20313	0.164554	0.0286317	0.06723	0.0012688
14921	K16938	0.507229	0.794687	0.670137	0.00127203
6382	K07044	0.0244186	0.0393164	0.2956	0.00127995
14792	K16794	0.195914	0.483929	0.356798	0.00129528
16393	K18875	0.0263747	0.0479842	0.0707379	0.00132972
9241	K10072	0.654063	0.582956	0.427693	0.00133322
15101	K17295	0.558437	0.211758	0.408701	0.0013373
16188	K18630	0.716673	0.81558	0.429458	0.0013419
3138	K03485	0.182489	0.245879	0.367113	0.00135723
7888	K08637	0.118418	0.171914	0.207252	0.0013686
16899	K19545	0.306593	0.361898	0.168659	0.00139503
18494	K21786	6.16274e-05	0.00376653	0.00406008	0.00140305
10864	K11871	0	0.0219227	0.00903882	0.00140581
10069	K10973	0.003245	0.00388379	0.0114001	0.00142473
13023	K14554	2.19563	2.20077	1.44216	0.00143057
7603	K08336	0.0310789	0.0368195	0.0876341	0.00143983
17992	K20988	0.0173371	0.00836772	0.0547989	0.00144459
14306	K16246	0.00644789	0.0234429	0.0147959	0.00145265
16173	K18615	0.472576	0.279177	0.410381	0.00145463
10255	K11208	0.0125333	0.0327097	0.0208517	0.00146014
10662	K11646	0.428774	0.792033	0.301661	0.00146947
9652	K10503	0.211985	0.284714	0.359412	0.00147768
4782	K05231	0.0367378	0.0305759	0.0906972	0.00148897
13849	K15595	0.11265	0.318188	0.186505	0.00149591
11166	K12240	0.842536	0.666265	0.670748	0.00150255
5544	K06124	0.566954	0.413441	0.304783	0.00150474
14630	K16622	0.102923	0.189668	0.320836	0.001512
16104	K18487	0.00391755	0.0115111	0.0299156	0.00151636
7592	K08324	0.0548805	0.0526786	0.0796226	0.00154266
5745	K06359	0.0121861	0.00949789	0.0240477	0.00154405
17936	K20909	1.05955	0.676604	1.21631	0.00154431
18018	K21019	0.445449	0.259796	0.170953	0.00155766
9303	K10142	0.30273	0.405249	1.21094	0.00156492
4946	K05434	0.000764721	0.00138017	0.00165594	0.00157309
11671	K12857	0.682345	0.617045	0.33723	0.00158639
16118	K18529	0.279647	0.416635	0.242958	0.0016149
7439	K08157	0.694183	0.344062	0.5938	0.00164353
18571	K21899	0.0424003	0.0450001	0.0719136	0.00164516
5158	K05657	0.412872	0.218438	0.377636	0.00165982
9987	K10873	0.921121	0.357558	0.637526	0.00166956
3272	K03620	1.13917	1.0707	1.65113	0.00168783
18079	K21117	0.00605925	0.00349029	0.0141053	0.00170717
14627	K16619	0.00217265	0.00295265	0.00527564	0.00172008
14213	K16124	0.0204497	0.0397067	0.0423424	0.00172354
18469	K21759	0.0229455	0.0604613	0.173317	0.00172805
8539	K09341	0.205918	0.230571	0.412069	0.00173613
2726	K03050	0.0951999	0.146468	0.317361	0.00175301
7672	K08411	0.540281	0.454929	0.254221	0.00175667
15040	K17234	3.17434	2.09396	1.18725	0.00176019
2924	K03258	1.7697	1.51827	0.8569	0.00176427
9461	K10310	0.984832	1.04752	0.411926	0.00176694
17464	K20274	0.559722	0.110388	0.285664	0.00178166
3388	K03740	1.25909	0.918758	0.665664	0.0017881
11079	K12136	0.000515162	0.000396547	0.00183089	0.00179681
3326	K03675	0.0445118	0.0254575	0.0349483	0.00180416
10938	K11958	0.0501557	0.0335058	0.074799	0.00180431
11531	K12656	0.00662183	0.00655974	0.0289416	0.00181193
9437	K10284	0.680541	0.36397	0.816197	0.00181441
18194	K21328	0.0070911	0.0411458	0.017671	0.00181775
5652	K06235	0.0786032	0.0370901	0.22356	0.00181824
3628	K03988	0.241555	0.0452372	0.124845	0.00182904
6656	K07327	0.0283057	0.0761723	0.0184183	0.00183926
9811	K10667	0.54451	0.580704	0.953876	0.00185868
11468	K12579	0.00843918	0.0258512	0.0940625	0.00188648
3223	K03571	4.20791	3.92464	2.76306	0.0019018
1231	K01395	0.605307	0.837776	0.71035	0.00190436
935	K01073	0.0316109	0.0630085	0.0698445	0.00190863
17785	K20715	0.639574	0.400785	0.677909	0.00191385
17737	K20648	0.408202	0.202605	0.350827	0.00192906
12064	K13349	0.0733227	0.143189	0.138392	0.00193843
7086	K07782	0.201334	0.338817	0.444575	0.00193907
10260	K11213	0.00343168	0.00329823	0.0135841	0.00196361
18361	K21579	1.26911	1.62085	0.776301	0.00199438
17422	K20212	0.229914	0.28994	0.507241	0.00200986
15748	K18047	0.157403	0.307015	0.576402	0.00201501
18553	K21876	0.235782	0.091288	0.150131	0.00203111
18244	K21403	0.571556	0.640047	1.07628	0.00204855
9950	K10827	0.000719022	0.00183055	0.00221672	0.00205334
4375	K04796	0.0271419	0.149782	0.0611031	0.00209413
6986	K07679	1.52655	1.65869	0.860872	0.00210019
2114	K02398	0.373021	0.257032	0.147004	0.00210828
16583	K19122	0.0387362	0.0351147	0.0476457	0.00211371
13686	K15394	0.0367522	0.026895	0.0763929	0.00211689
12387	K13762	1.09343	0.778244	0.564807	0.00212943
4824	K05278	0.240982	0.0737252	0.164161	0.00213051
16925	K19586	0.559525	0.627029	0.236571	0.00213665
9144	K09973	3.49667	2.92331	1.55645	0.00214523
8175	K08957	0.095845	0.111575	0.401968	0.00214625
4010	K04405	0.0441267	0.126115	0.0884506	0.00215659
11733	K12948	0.277526	0.270494	0.529773	0.0021597
10959	K11981	0.209179	0.238135	0.488391	0.00216397
17952	K20928	0	0	0.000254929	0.00216672
776	K00895	7.45311	6.78253	3.67734	0.00217172
2416	K02716	0.0959181	0.114242	0.151718	0.00218136
18093	K21132	0.00261179	0.00237303	0.00732235	0.00218284
11019	K12041	1.68119	1.08586	1.81377	0.00219554
11093	K12151	0.0305387	0.06147	0.0434581	0.00219885
14431	K16384	0.0848626	0.0801051	0.194893	0.00219937
16720	K19301	0.00163822	0.00201524	0.0044972	0.00222296
11909	K13149	0.132103	0.307905	0.572122	0.0022303
10776	K11778	0.54483	0.746214	0.992679	0.00223115
6285	K06945	0.0542256	0.0415953	0.127535	0.00223517
15020	K17210	0.0762147	0.0746327	0.0324778	0.00223542
7150	K07849	0.0829968	0.130958	0.115162	0.00223906
9195	K10024	0.112077	0.113222	0.0831175	0.00224262
18863	K22277	0.446072	0.329076	0.0991585	0.00224744
7027	K07721	0.574941	0.466425	0.211738	0.00225964
6870	K07555	0.117449	0.215911	0.231397	0.00228495
17714	K20625	0.0278439	0.0265356	0.0100472	0.00229223
13801	K15534	0.0103251	0.0295492	0.0255096	0.00232779
18865	K22279	0.0574208	0.168797	0.410163	0.00234956
8909	K09731	0.00662448	0.00698698	0.0125865	0.00235389
12464	K13852	0.0522799	0.0387879	0.159291	0.00235766
4673	K05109	0.229035	0.169365	0.643439	0.00235923
7902	K08651	0.682612	0.538508	0.37098	0.00237194
15534	K17798	0.00777113	0.00094976	0.00356578	0.00238106
4227	K04639	0.144363	0.107909	0.213262	0.00238999
8274	K09058	1.29494	1.13917	0.332691	0.0023926
1626	K01856	0.980969	0.861699	0.359534	0.00240491
8510	K09311	0.560406	0.347292	0.106581	0.00244987
6984	K07677	0.291618	0.378876	0.56104	0.00245046
13144	K14699	0.014502	0.0105108	0.0487798	0.00246412
8735	K09548	0.0533569	0.18997	0.130557	0.00247191
8136	K08894	0.0497792	0.0349678	0.0915735	0.00247538
1956	K02228	0.00630661	0.0111862	0.0253256	0.00248375
15144	K17338	0.494468	0.155602	0.295527	0.00248397
15169	K17363	2.99965	2.8369	1.87221	0.0024858
6481	K07145	0.0871804	0.00543602	0.0186252	0.00251289
14533	K16520	0.171511	0.0992718	0.20112	0.00254472
9215	K10046	1.77731	1.59118	0.574044	0.0025497
14034	K15834	0.0261424	0.0193379	0.0883624	0.00256419
332	K00392	1.38609	2.0195	1.45957	0.00258143
582	K00682	0.3371	0.385631	0.183702	0.00258356
12351	K13721	0.362949	0.753172	0.952213	0.00261033
6403	K07065	0.0358694	0.0268904	0.083269	0.00261768
12863	K14362	0.0315103	0.0156981	0.0189896	0.00263516
5486	K06065	2.20708	2.01175	1.00859	0.00263961
7418	K08135	0.651154	0.941985	1.5048	0.00264308
9469	K10318	0.747126	0.242664	0.429125	0.00265181
17005	K19688	0.00573237	0.00714403	0.00918728	0.00266522
9169	K09998	0.361219	0.468502	0.273382	0.00266625
15632	K17912	0.152845	0.161096	0.0366136	0.0026774
4045	K04440	0.850517	0.653943	0.330288	0.0026893
16493	K19009	39.9415	37.7481	20.9033	0.00269035
4948	K05437	0.00122117	0.0105187	0.00373062	0.00269302
6705	K07376	0.612142	0.87996	1.04303	0.00278539
11356	K12453	0.308692	0.569421	0.226246	0.00278732
7662	K08401	0.0287681	0.028382	0.0593661	0.00280449
7370	K08086	2.74405	3.8286	2.32575	0.00280484
17660	K20528	1.07035	0.528031	0.276823	0.00282682
7225	K07929	0.0189557	0.00820189	0.0351079	0.00283153
12725	K14161	0.353867	0.590726	0.624396	0.00283682
17133	K19865	1.72987	1.45735	2.15407	0.00283901
7223	K07925	0.552135	0.345846	0.457161	0.00284174
17227	K19971	0.0170975	0.021858	0.0305823	0.00286135
8777	K09591	0.040843	0.0531898	0.144237	0.00288059
4130	K04536	0.805884	1.26158	0.659751	0.00289192
14839	K16845	0.439173	0.236288	0.376033	0.00291781
6077	K06734	0.00499218	0.00435085	0.00599639	0.00292524
12981	K14505	0.0255258	0.0831608	0.150863	0.00293124
7818	K08558	0.18777	0.137909	0.47957	0.00293551
11310	K12389	1.22453	0.746379	0.621232	0.00293787
13557	K15238	0.00262078	0.00371332	0.0106455	0.00294031
13485	K15161	0.105106	0.13519	0.229076	0.00294092
15927	K18278	0.0111887	0.0222415	0.0609624	0.00295414
10508	K11477	0.00821897	0.0413499	0.0324927	0.00297874
10510	K11479	0.31617	0.241249	0.127777	0.00298149
16821	K19431	1.8183	2.39621	1.44796	0.00300505
12511	K13903	0.320312	0.0822552	0.128517	0.00300507
8766	K09579	0.127571	0.224611	0.191458	0.00301582
17814	K20765	0.0927409	0.223209	0.35053	0.00301619
7405	K08122	0.118575	0.172841	0.220977	0.00302505
13659	K15361	1.83649	1.65113	0.984535	0.00302517
498	K00589	0.125442	0.120716	0.0512055	0.00302662
16226	K18669	1.23521	1.38574	1.39723	0.00304995
13149	K14704	0.221003	0.376135	0.58471	0.00305953
16026	K18406	0.355981	0.355011	0.181882	0.00307314
4087	K04492	0.00895976	0.0217439	0.082279	0.00307735
11023	K12045	0.59329	0.543967	0.96924	0.00309081
9875	K10739	0.409946	0.390477	0.174421	0.00309264
9307	K10146	1.59176	1.32036	0.647845	0.00311335
340	K00405	1.05953	0.7957	0.912323	0.00311346
14133	K16017	0.000547384	0.00118921	0.000639595	0.00313611
13255	K14817	0.458931	0.385424	0.21084	0.00314801
10352	K11310	0.0764158	0.221373	0.147597	0.00315545
5834	K06469	0.00300852	0.00113778	0.00316539	0.00316546
7823	K08563	0.024103	0.0380602	0.0465671	0.00316864
17889	K20860	0.0159982	0.0400661	0.0282579	0.00317805
5379	K05882	0.00178152	0.00868873	0.00371205	0.00319443
10209	K11152	0.0117202	0.0145251	0.0316862	0.00321648
10437	K11405	0.174927	0.0890497	0.176642	0.00322191
7189	K07889	0.339567	0.254608	0.382331	0.00322492
16091	K18474	0.0257075	0.0337546	0.0509828	0.00323685
6115	K06774	0.0111454	0.0172425	0.0500784	0.00323829
392	K00464	0.0654752	0.22472	0.098601	0.00324553
18872	K22288	0.377088	0.616152	0.53891	0.00326298
11603	K12785	8.43584e-05	7.17614e-05	0.000450514	0.00327836
18724	K22105	0.119111	0.171365	0.365997	0.00328029
15413	K17645	0.0050641	0.00202392	0.000524306	0.0032929
15520	K17781	0.00632559	0.0248599	0.0491119	0.00333777
13135	K14689	0.708802	0.748765	0.562822	0.00337048
8402	K09194	0.136388	0.209581	0.223948	0.00338198
8806	K09623	0.0821203	0.0685845	0.135438	0.00342482
38	K00040	4.19786	3.94042	2.63085	0.00343568
15834	K18169	0.519182	0.403332	0.22758	0.00345273
9465	K10314	0.0913669	0.107145	0.253087	0.00346072
12626	K14032	0.0565573	0.0299647	0.0635611	0.00346351
7529	K08254	1.50149	0.695633	0.523298	0.0034643
8932	K09755	0.198398	0.0930966	0.170695	0.00347109
16499	K19017	4.15329	2.83779	1.80511	0.0034722
16532	K19051	0.149176	0.263568	0.303676	0.00350107
5906	K06542	0.00876384	0.012477	0.0236132	0.00351293
9759	K10611	0.0664581	0.0107514	0.102322	0.00351591
4459	K04884	0.0377178	0.0627734	0.130747	0.00352682
8454	K09251	1.16501	0.667588	0.370855	0.0035339
8784	K09598	0.459145	0.328397	0.263439	0.00354091
7811	K08551	0.109749	0.356305	0.260917	0.00355124
18655	K22008	0.131636	0.11517	0.251915	0.00355946
14310	K16251	0.245917	0.167449	0.301587	0.00359066
17126	K19852	0.635804	0.594092	0.271337	0.00362545
738	K00856	1.22165	1.84212	2.44912	0.00363826
17561	K20394	0.405488	0.468451	0.279106	0.00364075
4927	K05415	0.393282	0.0953924	0.233065	0.00367418
18862	K22276	0.00199263	0.00605465	0.0135822	0.00367868
1090	K01242	0.35151	0.24462	0.200412	0.00368146
17932	K20904	0.53195	0.595497	0.386158	0.00368459
11073	K12127	0.0171406	0.0144241	0.0256757	0.00369316
14048	K15855	1.14683	1.34454	0.723422	0.0036951
6121	K06780	0.945626	0.798656	0.387231	0.0037213
11026	K12049	0.00805986	0.00246336	0.0174389	0.00374145
2802	K03133	0.157908	0.270189	0.202851	0.00374812
1946	K02218	0.363126	0.444377	0.637466	0.0037541
14518	K16504	0.058794	0.116773	0.11593	0.00376726
18224	K21373	0.0271941	0.241513	0.018451	0.00377921
13726	K15441	0.888781	0.516315	0.319231	0.00379306
16178	K18620	0.00639083	0.0082221	0.0188575	0.00380416
16250	K18698	0.00793277	0.000976512	0.00432768	0.0038114
18307	K21479	0.00743231	0.0358262	0.110005	0.00381855
1476	K01683	0.117505	0.194863	0.0562452	0.00383088
14947	K16966	0.000157938	0	0.000643285	0.0038367
18208	K21353	0.0229403	0.0315071	0.0793417	0.00384686
5526	K06105	0.0477868	0.0749147	0.0809688	0.00385621
9525	K10376	1.45721	1.17157	0.901444	0.00387018
18754	K22138	0.0358655	0.102367	0.0426884	0.00387608
2826	K03157	0.00482551	0.00254321	0.0146544	0.00387619
14561	K16548	0.059382	0.0158884	0.149223	0.00392127
1719	K01969	1.95639	2.82857	3.66524	0.00393791
2368	K02664	0.138017	0.149242	0.442302	0.00394889
7632	K08371	0.911618	0.942025	0.474591	0.00394905
8058	K08815	0.910788	1.23251	1.69226	0.0039521
16274	K18725	0.0414019	0.0516246	0.0810239	0.00395254
14068	K15877	0.00975526	0.00758758	0.0206674	0.0039569
9040	K09869	0.448907	0.305992	0.121321	0.00396986
17111	K19832	1.04753	0.630526	0.472311	0.00396986
16966	K19638	0.603045	0.243996	0.325319	0.00397132
10549	K11518	0.851175	1.21384	0.740203	0.00397913
16863	K19504	0.31386	0.311574	0.168864	0.00398168
15810	K18142	0.0913368	0.249269	0.224973	0.00403086
4222	K04634	0.307013	0.575486	0.422702	0.00403538
13421	K15078	0.400484	0.43044	0.736821	0.0040368
3012	K03349	2.30818	1.65766	1.1045	0.00403852
7642	K08381	0.0619191	0.0288811	0.0157273	0.00403946
6226	K06886	0.161938	0.0840034	0.20756	0.00405248
3803	K04189	0.912278	1.13458	0.409174	0.00405902
14782	K16784	0.0683512	0.0487132	0.173413	0.00409478
7835	K08579	0.460406	0.46193	0.228397	0.00412428
9575	K10426	1.18805	0.717353	1.28003	0.00412651
15982	K18343	0.462986	0.482726	0.264691	0.00413987
14401	K16350	0.0633637	0.0939333	0.140177	0.0041616
6445	K07109	0.202056	0.398048	0.287709	0.00416594
11602	K12784	0.000499413	0.000208552	0.0016214	0.00417716
784	K00904	0.152116	0.0579461	0.107427	0.00418257
8305	K09090	0.302485	0.246157	0.13329	0.00420364
3785	K04171	0.141643	0.262894	0.54355	0.00420483
9490	K10340	0.060793	0.0606734	0.107937	0.00421568
659	K00769	1.86087	1.38186	0.719246	0.00422213
8405	K09197	0.676894	0.179983	0.347385	0.00425465
15117	K17311	0.0176238	0.00953214	0.0323765	0.00427517
7967	K08723	0.38867	0.521131	0.333838	0.00429021
8568	K09371	0.301117	0.402582	0.781894	0.00430694
8279	K09063	0.19367	0.124221	0.357333	0.00430886
12164	K13503	0.158242	0.246921	0.142043	0.00434235
3735	K04113	0.00831536	0.0092438	0.0151755	0.00437969
6742	K07416	0.372624	0.049618	0.136748	0.00439361
9858	K10718	2.00027	0.960018	0.458312	0.0043946
780	K00900	0.0931987	0.39674	0.136964	0.00440052
8039	K08796	0.927972	0.731523	0.543821	0.00440542
15021	K17213	1.39183	0.971549	1.22227	0.00442179
7361	K08075	0.030664	0.0265044	0.0608931	0.0044338
10644	K11627	0.034242	0.0493887	0.157209	0.00444762
2764	K03095	0.13812	0.372576	0.370867	0.00446365
11928	K13168	0.408306	0.63012	1.00871	0.0044701
10429	K11394	0.0911604	0.13066	0.0852594	0.00449401
4728	K05167	0.453262	0.805525	0.568755	0.00450932
8890	K09711	0.0571034	0.118644	0.106689	0.00451155
11210	K12287	3.26045	3.28674	2.26452	0.00453044
4120	K04526	0.00581395	0.0264156	0.0176041	0.00457346
14420	K16369	1.99592	1.51688	0.728064	0.00457926
5713	K06306	2.49911	2.34086	1.43517	0.00461269
1253	K01417	3.83507	3.08997	1.88132	0.00463143
12870	K14377	0.0188583	0.123418	0.0324309	0.00463464
14377	K16326	1.01375	0.948522	0.369718	0.00465366
12314	K13682	0.049981	0.0575575	0.0846918	0.00467332
17498	K20310	1.82101	1.13766	0.76393	0.00469232
3557	K03915	0.359765	0.232333	0.494345	0.0047105
9689	K10540	6.03695	6.13432	4.15011	0.00475741
1535	K01753	2.40612	1.67346	1.02217	0.00476647
6103	K06762	2.17479	2.0005	0.987331	0.00477512
490	K00579	0.473623	0.115337	0.203471	0.00477787
3841	K04227	0.162837	0.31272	0.568147	0.00480025
1379	K01569	0.237537	0.660699	0.462966	0.00481185
13126	K14680	0.206748	0.169766	0.165615	0.00488433
13620	K15314	0.00980013	0.0217859	0.0764945	0.00489082
15939	K18294	0.00429386	0.00458508	0.00626299	0.00489105
13709	K15423	0.161982	0.179884	0.172535	0.00489959
15433	K17677	0.367876	0.679144	0.73932	0.00490755
12833	K14331	0.307443	0.1101	0.137615	0.00491146
1517	K01731	0.0117582	0.0111538	0.0605812	0.00491381
17356	K20127	1.63134	1.23011	0.875396	0.00491481
12844	K14343	1.87886	1.67185	0.820391	0.00492199
176	K00203	0.0546194	0.0858354	0.0503156	0.00494312
5129	K05628	0.690557	1.20057	1.1011	0.00496139
8019	K08775	3.87142	3.22681	2.18677	0.00496423
10224	K11167	0.264758	0.0765461	0.183428	0.00499542
12638	K14054	0.106096	0.141482	0.151961	0.00501398
10632	K11615	0.394555	0.380153	0.210001	0.00502911
9001	K09827	0.0333941	0.0476375	0.0587019	0.0050495
18813	K22209	0.591115	0.457656	0.253926	0.00506897
5737	K06338	0.613913	0.579156	0.887214	0.00507164
12311	K13679	0.119771	0.111008	0.252913	0.0050974
12572	K13970	0.00410391	0.000116878	0.0106988	0.00512799
5575	K06157	0.00112624	0.000789471	0.00224419	0.00515582
8796	K09613	0.325021	0.564242	0.325431	0.00517683
1412	K01608	1.55832	0.842717	0.634184	0.00519244
2801	K03132	1.49224	1.02144	0.595031	0.0051991
304	K00354	1.43298	0.968422	0.59064	0.00520047
10980	K12002	0.0490655	0.0721823	0.154243	0.0052085
8779	K09593	0.0868336	0.103469	0.134645	0.00524541
16551	K19075	2.15376	2.63048	1.71061	0.00524647
2965	K03301	1.50014	1.44245	1.9968	0.0052495
14632	K16624	0.000301184	0.000168525	0.00116823	0.00535034
3290	K03638	0.14453	0.362796	0.166933	0.00539212
6231	K06891	1.04253	0.578699	0.970413	0.00543409
9682	K10533	0.000895918	0.0180228	0.00366225	0.00544618
17671	K20539	0.0104484	0.0376396	0.0348272	0.00546152
9220	K10051	0.112647	0.0661011	0.0348238	0.00546646
9081	K09910	0.187439	0.140076	0.094461	0.00550646
18409	K21644	0.387671	0.171731	0.241677	0.00550947
15195	K17412	0.0426441	0.0386754	0.103816	0.00553428
18059	K21088	0.0758131	0.0759833	0.180186	0.00553898
14891	K16903	0.208319	0.309327	0.200245	0.00560142
12131	K13456	0.103767	0.240592	0.322662	0.00560245
15747	K18046	0.00769646	0.0110275	0.0252728	0.00561094
7168	K07868	3.69023	2.81066	1.29678	0.00561313
9897	K10762	0.631762	0.542705	0.278838	0.00563665
3868	K04254	0.296545	0.333384	0.850544	0.00563867
18471	K21761	0.240078	0.45436	0.576001	0.00565487
4725	K05164	0.838913	0.974847	1.09869	0.00565488
6931	K07622	0.0332291	0.0473811	0.0676167	0.0056751
3262	K03610	3.23066	2.92987	1.82283	0.00567621
15353	K17579	0.266203	0.407291	0.358033	0.0056788
5119	K05618	0.87048	0.744708	1.0144	0.00568057
7050	K07745	0.0762133	0.0799287	0.127753	0.00569953
18631	K21972	0.0380751	0.0439042	0.0404528	0.00571505
12363	K13734	0.754518	0.752319	1.00894	0.00571804
10699	K11687	0.427049	0.359884	0.422918	0.00575179
2175	K02460	0.157312	0.229654	0.244759	0.00575218
18370	K21595	0.653151	0.299445	0.342882	0.00576016
1238	K01402	0.111643	0.125671	0.442139	0.00576574
10042	K10938	0.0132649	0.0164642	0.0140247	0.00578258
12762	K14213	0.849836	0.612062	0.570824	0.00578839
13102	K14651	0.608618	0.729543	0.407215	0.0058027
11193	K12269	1.43157	0.789391	0.539392	0.00580474
18067	K21099	0.362071	0.132728	0.259122	0.00581025
13351	K14991	0.408955	0.208383	0.331309	0.00583727
3905	K04292	0.179125	0.269098	0.173562	0.0058403
3909	K04296	0.332652	0.798371	1.2172	0.0058539
18782	K22168	0.404732	0.122068	0.248362	0.00587456
7246	K07955	0.0835516	0.0593566	0.126834	0.00590094
7689	K08429	1.84268	0.883306	0.468053	0.00592016
12309	K13677	0.773603	1.40094	0.653093	0.00593189
6731	K07405	2.67234	2.65079	1.65516	0.00594193
3039	K03376	0.686671	0.383026	0.268964	0.00596451
5644	K06227	0.18638	0.13069	0.0884523	0.00600158
10800	K11802	0.116367	0.200012	0.269451	0.00600546
11698	K12884	0.0890036	0.180008	0.0799341	0.00603463
7785	K08525	0.108787	0.265875	0.107001	0.00603617
11136	K12197	0.251366	0.285476	0.433147	0.00604175
4595	K05022	0.114313	0.0984915	0.111524	0.00604226
12834	K14332	0.00109549	0.00244665	0.00387861	0.00607559
10125	K11060	0.136478	0.267698	0.187728	0.00608312
5572	K06154	0.00494569	0.00177567	0.00473675	0.00611239
6106	K06765	1.12981	0.440219	0.730889	0.00620606
4573	K04998	0.294242	0.287723	0.464689	0.00625418
7970	K08726	0.253961	0.236011	0.121345	0.00626872
15884	K18221	0.0337156	0.0720616	0.0420244	0.00631378
17481	K20292	0.649455	0.522304	0.980651	0.00633367
8596	K09401	1.05211	0.892547	0.421825	0.00633538
17625	K20475	0.0222262	0.00829614	0.0417604	0.00634028
7791	K08531	0.0618642	0.0996249	0.111949	0.00637688
14594	K16584	1.48861	0.613805	0.52942	0.00639687
13639	K15338	0.68504	0.560593	0.350161	0.00641069
14414	K16363	4.9504	4.55252	3.50012	0.00646176
7275	K07988	0.00795164	0.00487547	0.0156083	0.00650059
12641	K14057	0.0605538	0.0750613	0.102006	0.00650132
226	K00261	2.36679	2.6337	3.72715	0.00650934
12779	K14270	0.935591	0.703736	0.431463	0.00651702
8258	K09041	0.334103	0.401271	0.21718	0.00654324
13949	K15705	0.0081508	0.0249965	0.0193683	0.00655124
13197	K14757	0.577085	0.572914	0.335547	0.00656445
4004	K04399	0.0460669	0.0551008	0.0648239	0.00660373
10366	K11324	0.709065	0.503681	1.14335	0.00660388
5040	K05534	0.00493657	0.0124619	0.0228412	0.00662527
7322	K08035	0.224432	0.812184	0.963864	0.00663059
70	K00076	0.711749	1.0344	0.985683	0.00664279
2511	K02832	0.0124356	0.0180517	0.0222485	0.0066766
16217	K18660	1.04739	0.989068	1.03263	0.00668937
7806	K08546	0.0649677	0.0968852	0.0487067	0.00670338
13767	K15499	0.612967	0.226401	0.973207	0.0067037
8795	K09612	0.0696686	0.0624791	0.071573	0.00670692
7008	K07702	0.390524	0.396533	0.210993	0.00671103
15795	K18123	0.585332	0.689363	0.393998	0.00671282
7488	K08207	0.0116607	0.0136815	0.0250298	0.00671436
2531	K02853	1.09152	1.00733	0.982154	0.00680422
3689	K04059	1.16547	0.607754	0.222969	0.00681721
9115	K09944	0.0131038	0.0207557	0.0706298	0.00681954
3311	K03660	4.73326	4.95648	3.31993	0.00685858
3033	K03370	0.541857	0.185021	0.130577	0.00686198
8919	K09742	0.420065	0.310543	0.12841	0.0068661
9942	K10811	0.0020036	0.00338181	0.00515844	0.00686783
5073	K05570	1.82391	0.531111	1.04409	0.00687056
5693	K06278	0.389646	0.134452	0.350687	0.00687288
12137	K13464	0.102143	0.154708	0.133261	0.00687345
18577	K21905	0.0650926	0.0204312	0.0339255	0.00688247
8846	K09664	2.03308	1.54157	0.707841	0.00688431
6939	K07631	2.69896	1.38457	0.947266	0.00689666
11878	K13118	1.19008	1.27464	0.702247	0.00690765
4931	K05419	0.0555257	0.0328377	0.14445	0.0069144
16194	K18636	0.0501663	0.0312453	0.023512	0.00693504
9156	K09985	0.101191	0.313864	0.201582	0.00693942
8292	K09077	0.0947188	0.184354	0.672189	0.00694777
8445	K09240	0.00602278	0.00648599	0.0218387	0.00695086
6420	K07084	2.53291	2.00398	1.33788	0.00700473
7278	K07991	0.267494	0.375326	0.717205	0.00701999
5628	K06211	0.861605	0.922945	0.501041	0.00702606
15118	K17312	0.00106237	0.012312	0.00937548	0.00702806
2443	K02744	1.9651	1.73214	0.842906	0.00702964
15924	K18274	1.84102	1.64928	0.916935	0.00706069
15700	K17993	0.0223536	0.00873295	0.0158816	0.00706439
769	K00887	2.18594	1.7807	1.02907	0.00706556
16602	K19141	0.0364681	0.118845	0.0404262	0.00709403
6193	K06853	0.092479	0.112823	0.164768	0.00710365
9374	K10218	0.295636	0.425457	1.06869	0.00710578
5763	K06383	3.80477	3.69523	2.83072	0.0071272
3573	K03933	0.289547	0.381636	0.37875	0.00713251
8094	K08852	2.96336	2.90526	1.98796	0.00716859
11847	K13087	0.108882	0.26381	0.277357	0.00716878
15687	K17979	0.122841	0.230144	0.286874	0.00723598
3878	K04264	0.187258	0.343801	0.497043	0.00724281
12967	K14490	0.176183	0.222597	0.560983	0.007248
2497	K02815	0.085734	0.0684102	0.148435	0.00724873
5426	K05972	0.308676	0.328959	0.184903	0.00725009
4965	K05455	0.137369	0.636166	0.703488	0.00727544
3781	K04167	0.0392833	0.0352606	0.102967	0.00728053
12747	K14193	0.0152739	0.0291948	0.0526364	0.00730319
14019	K15794	0.000431889	0.000191296	0.000968219	0.00730488
3636	K03996	1.48261	1.36584	0.947946	0.0073079
4735	K05174	1.24616	1.02004	0.575592	0.00732595
8891	K09712	0.792971	0.553475	0.262633	0.00733462
11030	K12056	2.86805	3.0284	1.67909	0.00734589
6804	K07480	0.562284	0.580609	0.273914	0.00735151
2355	K02651	1.12166	1.12136	2.11179	0.00739833
9466	K10315	0.957968	1.06269	0.435874	0.00739834
16910	K19568	0.0807761	0.0212888	0.0666947	0.00741844
4139	K04546	0.000386811	0.00153481	0.00201573	0.0074204
9967	K10850	0.000339056	0.00060399	0.00161537	0.00744484
12136	K13463	0.67979	0.365983	0.205394	0.00747694
14452	K16420	1.43388	1.0416	0.414484	0.00751003
12635	K14051	0.34748	0.722385	0.383323	0.00752947
5399	K05925	0.750722	1.1692	1.45746	0.00753719
18177	K21294	0.000716169	0.000702916	0.00149367	0.00755197
13600	K15294	0.518815	0.739061	0.423236	0.00755397
6727	K07401	0.217728	0.361388	0.660095	0.00757565
8976	K09801	0.372962	0.317453	0.095303	0.0075901
13114	K14666	0.00263404	0.00445816	0.093429	0.00759683
9812	K10668	0.448185	0.541185	0.236349	0.00760553
13458	K15128	0.207819	0.209262	0.298099	0.00761354
13003	K14532	0	0	0.00021633	0.00762766
16015	K18389	0	0	0.00792548	0.00762766
17743	K20654	0.7197	0.142318	0.412321	0.00764382
17482	K20293	0.382343	0.325858	0.726818	0.00765165
3534	K03892	2.27588	2.51199	2.68055	0.00765251
4534	K04959	1.69918	1.47982	1.1647	0.00766369
4361	K04780	0.246392	0.267455	0.149854	0.00768222
5164	K05663	1.01099	1.11304	0.545727	0.00768555
12565	K13961	0.226237	0.448379	0.337773	0.0076925
11535	K12660	0.0216053	0.0255479	0.0377492	0.00769963
10141	K11076	0.390556	0.425882	0.583823	0.00770648
7684	K08424	0.927243	0.639203	0.37624	0.00771676
13776	K15509	0.616518	0.37365	0.806526	0.00772992
16055	K18438	0.799974	0.951437	1.23934	0.00774665
5949	K06586	1.13604	1.18272	0.522835	0.00774896
17034	K19722	0.736044	0.324337	0.158176	0.00776556
15971	K18332	3.18072	3.43861	1.89493	0.00778929
7187	K07887	0.000736795	0.00170306	0.00485443	0.00778981
9344	K10184	0.403508	0.22041	0.140282	0.00780531
14371	K16320	0.0580813	0.052313	0.131787	0.00781568
2981	K03318	0.0107197	0.0174975	0.0211694	0.00781895
11766	K12986	0.277474	0.506841	0.638058	0.00782107
10166	K11102	0.806869	0.913939	0.934551	0.00783487
16005	K18368	0.0930067	0.0700427	0.152841	0.00783973
435	K00514	0.246556	0.409012	0.367736	0.00784323
2906	K03239	0.249346	0.431799	0.413502	0.00787394
8553	K09355	0.37039	0.158233	0.278248	0.00789906
5125	K05624	0.638475	0.371262	0.257791	0.00791396
16008	K18372	0.0278268	0.0217935	0.0492105	0.0079299
16387	K18855	0.230063	0.157144	0.295809	0.00793416
15024	K17216	0.0869761	0.15522	0.134411	0.0079417
1510	K01723	0.278822	0.0765171	0.170174	0.00794746
1619	K01849	0.462591	0.400029	0.265234	0.00795652
9317	K10157	1.06852	0.577131	0.307558	0.00798802
15041	K17235	0.858113	0.471636	0.263373	0.00800494
2887	K03220	0.0112336	0.0106782	0.0612246	0.00800965
16959	K19625	0.126538	0.181501	0.113918	0.00801111
16163	K18594	0.0068628	0.00860709	0.0280645	0.00801246
1801	K02068	0.391111	0.560037	0.347561	0.00801555
14337	K16282	0.00693906	0.0166458	0.0442802	0.00802806
6020	K06670	1.1228	0.736435	0.854083	0.00802917
8562	K09365	0.444991	0.523857	0.936724	0.0080292
3292	K03640	1.6546	2.4413	2.24069	0.00804747
12631	K14046	0.00696897	0.00850044	0.0420994	0.00808241
9610	K10461	0.979012	1.16723	0.614802	0.00808244
9109	K09938	0.0431657	0.0315273	0.0397203	0.00812561
8234	K09017	1.86592	1.88346	1.06924	0.00813944
10342	K11300	0.038768	0.0236052	0.0711455	0.00815294
862	K00987	0.490144	0.705844	0.302135	0.00818726
18711	K22077	1.30586	1.09919	0.650366	0.00819766
17010	K19693	0.0122697	0.00753335	0.037786	0.00821935
5112	K05611	0.0128083	0.0325747	0.0203181	0.00822142
15055	K17249	0.527446	0.898278	0.327105	0.00822973
18287	K21455	0.0411493	0.0255765	0.0433744	0.00825759
11152	K12222	0.00225371	0.00608702	0.0897031	0.00826194
13930	K15686	1.01382	1.29221	0.79054	0.00831405
3404	K03757	0.564365	0.468377	0.332837	0.00834125
12388	K13763	0.0376812	0.00762138	0.150583	0.00839989
7188	K07888	0.0137628	0.000902609	0.00469078	0.00841262
3437	K03790	7.41368	7.18905	8.15389	0.00842462
18179	K21299	0.0942391	0.1324	0.260576	0.00845235
18729	K22110	0.539211	0.571895	0.394013	0.008454
15652	K17932	0.118793	0.0878762	0.076447	0.00846855
3757	K04137	0.147249	0.263711	0.654965	0.00848529
15038	K17232	0.162099	0.283835	0.259247	0.00850226
291	K00338	2.45801	2.27882	3.67972	0.0085469
7943	K08696	0.148767	0.130693	0.364001	0.00856424
14389	K16338	0.0491854	0.136607	0.0706966	0.00856871
10524	K11493	0.481529	0.733739	0.379634	0.00857547
5259	K05760	0.450779	0.58793	0.343489	0.00859713
9618	K10469	0.987864	0.93769	0.545551	0.00860131
13524	K15200	1.57016	1.09255	0.696759	0.00860221
15641	K17921	0.321657	0.449778	0.735622	0.00862089
7591	K08323	0.866425	1.4553	1.39376	0.00867137
288	K00335	12.7611	13.3796	9.39047	0.0087036
2526	K02848	0.24333	0.343539	0.38578	0.00872696
10333	K11291	2.54029	1.75353	1.53527	0.00874036
14585	K16574	0.686955	0.336058	0.217387	0.00875319
13316	K14951	13.7394	11.4431	6.87049	0.00879046
6297	K06957	1.70782	1.58453	1.04859	0.00880682
5274	K05775	0.232436	0.1659	0.159798	0.00880997
196	K00225	0.346334	0.283402	0.677061	0.00881127
10707	K11695	1.31846	1.30568	0.715711	0.008816
8515	K09317	0.198004	0.192716	0.29728	0.00882356
12191	K13531	0.0808242	0.236597	0.137815	0.00885409
9041	K09870	0.0209444	0.0573407	0.0389443	0.00891241
17788	K20718	1.79182	1.51612	1.03499	0.00895397
11002	K12024	0.0337432	0.139006	0.0839936	0.00896924
16036	K18418	0.0236246	0.118672	0.0461636	0.0089709
16625	K19172	0.624594	0.686671	1.28863	0.00901445
7190	K07890	0.207119	0.277745	0.339143	0.00904875
3031	K03368	0.25023	0.550311	1.04331	0.00908594
917	K01054	3.93456	3.42898	1.80427	0.00910776
14540	K16527	1.63645	2.02409	1.57884	0.00915941
11416	K12517	0.0310072	0.0224478	0.0699836	0.00917071
17981	K20972	0.00325458	0.00138352	0.00385942	0.00922399
10205	K11147	0.455801	0.251226	0.588238	0.00923917
5934	K06570	0.00094081	0.00614314	0.0033673	0.00924612
5809	K06444	0.640546	0.355657	0.204616	0.00925588
11137	K12198	2.12808	1.81376	0.828837	0.00926536
16732	K19314	0.002952	0.0137109	0.00457181	0.00928383
2079	K02359	0.085988	0.062115	0.149365	0.00935115
398	K00473	1.88551	1.7444	0.888365	0.00937101
9820	K10676	0.132743	0.15561	0.0810945	0.00940422
14082	K15899	0.000895641	0.000804233	0.0090882	0.00942636
15523	K17784	0.0335372	0.0612418	0.0636651	0.00948163
4678	K05114	0.348327	0.40314	0.43726	0.00948604
4015	K04410	0.681946	0.287142	0.475281	0.00950031
5730	K06330	2.8057	2.14359	1.43381	0.00950428
7009	K07703	0.178054	0.105694	0.177304	0.00951821
12089	K13376	0.762589	0.245464	0.505552	0.00952112
15967	K18328	0.276413	0.324655	0.532547	0.00952331
2865	K03197	0.201194	0.331142	0.301228	0.00953631
7599	K08331	1.16752	1.31847	0.608693	0.00953904
12673	K14090	0.37554	0.572117	0.309426	0.00958466
7848	K08593	0.226276	0.217882	0.359954	0.00959797
222	K00255	1.32169	0.347819	0.697728	0.00960455
1368	K01555	2.8166	2.25229	1.49984	0.00961288
8968	K09793	1.7969	1.15215	1.98302	0.00961385
17768	K20691	0.450777	0.190855	0.407283	0.00963127
4841	K05298	0.886659	0.572476	0.494935	0.00967405
13273	K14835	1.65782	1.63631	1.05109	0.00969018
17702	K20607	0.222654	0.236139	0.338468	0.00969018
3585	K03945	0.0728469	0.141455	0.118162	0.00969657
17645	K20498	0.00489424	0.00460928	0.00900234	0.00973208
10110	K11030	0.00105181	0.00248485	0.00319541	0.00974332
2438	K02738	1.85601	1.61927	1.00644	0.00976129
10410	K11372	0.0855648	0.291742	0.613411	0.00976847
13431	K15101	0.253783	0.588692	0.507768	0.00977856
14432	K16385	0.0961577	0.0492894	0.071549	0.00977949
8339	K09127	0.161162	0.546345	0.785313	0.00977967
18219	K21365	0.293797	0.103149	0.19115	0.00982601
6709	K07380	1.10544	1.17025	1.94825	0.00984464
13921	K15677	0.0013542	0.000854623	0.00449923	0.00984498
13396	K15043	0.724288	0.856887	1.43369	0.0098464
11762	K12982	0.82721	0.486819	0.392285	0.00988218
18410	K21645	0.66166	0.802324	1.32758	0.00988769
4713	K05149	0.0757713	0.040885	0.109635	0.00989387
7492	K08211	2.65498	2.14198	1.32041	0.00998208
5414	K05951	0.00239763	6.34891e-05	0.00202387	0.00998897
13074	K14615	1.95872	1.62792	0.816425	0.00999273
14311	K16252	0.0595538	0.162038	0.137523	0.0100674
10985	K12007	0.0150156	0.0203199	0.0279983	0.0100949
18994	K22446	0.319467	0.650072	0.880708	0.0101545
1021	K01169	0.23498	0.239944	0.102775	0.0101985
14841	K16847	3.27729	2.60653	1.5767	0.0102239
359	K00427	1.16211	0.896462	0.533392	0.0102433
13711	K15425	0.842235	0.389747	0.534968	0.0102433
4047	K04442	1.99609	1.68141	0.74528	0.0102988
14400	K16349	0.00335257	0.0134351	0.00834399	0.0103017
15934	K18286	0.00776816	0.0137239	0.0233987	0.0103057
10122	K11057	0.00403839	0	0	0.0103175
17462	K20268	0.00596692	0.0132773	0.0636971	0.0103445
9031	K09860	0.0183975	0.0184448	0.0347461	0.0103818
11663	K12847	1.23183	0.900073	1.49098	0.0103926
9130	K09959	1.37995	1.65654	1.01605	0.0104251
14811	K16813	0.306396	0.431656	0.310502	0.0104381
9591	K10442	2.06824	1.86391	1.07574	0.0104591
9540	K10391	0.225917	0.373586	0.487274	0.010502
4751	K05200	0.620927	0.595855	0.289061	0.0105131
17823	K20777	16.9554	17.4719	9.80487	0.0105139
2011	K02289	0.000284378	0.000358327	0.00155865	0.0105345
8078	K08835	0.62666	0.637876	0.753935	0.0105406
4530	K04955	0.427534	0.310802	0.179065	0.0105575
10173	K11109	0.44733	0.445068	0.334682	0.0105622
7532	K08257	1.82865	1.71075	0.795896	0.0105865
5202	K05703	0.0205376	0.0915534	0.0377476	0.0105934
12032	K13297	0.999144	0.969914	0.626325	0.0105965
9925	K10794	0.379865	0.448857	0.2796	0.0106808
9602	K10453	0.380769	0.407888	0.254804	0.0106895
13806	K15539	2.24712	2.5834	2.0374	0.0107068
16808	K19417	0.626648	0.45158	0.671121	0.0107072
18934	K22374	0.157791	0.164071	0.440968	0.0107653
10856	K11862	1.64116	1.50205	0.866625	0.0107666
8411	K09203	0.054636	0.0670641	0.0851429	0.0107692
12208	K13550	0.0327454	0.0366942	0.0183588	0.0108181
5620	K06203	3.06819	2.72056	1.58629	0.0108289
14299	K16239	0.004458	0	0.00137282	0.0108298
4029	K04424	1.19387	1.03977	0.562786	0.0108381
13258	K14820	0.88552	1.66173	2.19677	0.0108417
4089	K04494	0.969233	1.15301	1.59095	0.0108493
10444	K11413	0.547111	0.441714	0.487666	0.0108579
1837	K02107	1.57378	1.26039	0.493033	0.010883
3897	K04284	1.06439	0.499172	0.423043	0.0109529
18462	K21750	0.166146	0.155586	0.344028	0.010956
2525	K02847	7.35672	6.96824	5.05161	0.0109623
9338	K10178	0.747595	0.292134	0.666451	0.0109623
11230	K12307	0.598295	0.811503	0.483929	0.0109647
15887	K18224	0.161125	0.431588	0.821981	0.0110154
7136	K07835	0.00116073	0.0217776	0.0193951	0.0110302
17106	K19822	4.06178	3.49464	1.34855	0.0111024
16467	K18981	0.0427668	0.0420984	0.0664865	0.0111233
13202	K14762	0.014432	0.100307	0.123034	0.0111278
13953	K15709	0.352812	0.289473	0.0964696	0.0111386
13962	K15718	1.24896	1.50371	1.95929	0.0111774
15639	K17919	0.591769	0.375882	0.404827	0.0111861
13587	K15281	1.08014	1.12645	1.76862	0.0112012
14174	K16071	0.265613	0.156551	0.316016	0.0112156
10858	K11864	0.539176	0.220531	0.0941401	0.0112181
2792	K03123	0.281638	0.508971	0.354767	0.0112228
348	K00414	0.438112	0.49398	0.28202	0.0112391
6461	K07125	0.00678255	0.00400383	0.0141894	0.0112393
18214	K21360	5.67786e-05	5.7972e-05	0.000632014	0.0112398
12110	K13420	2.43036	1.11931	0.804176	0.0112787
5365	K05868	0.462309	0.493283	0.208359	0.0113115
1461	K01665	4.25994	3.59512	2.23412	0.0113362
12152	K13488	0.000495548	0.000156474	0.000820343	0.0113427
5554	K06134	0.245977	0.599278	0.913939	0.0113442
65	K00071	0.0701859	0.0646146	0.107488	0.011354
11558	K12687	2.54094	2.26104	1.52781	0.0113653
12060	K13345	0.233978	0.297801	0.284637	0.0113681
11410	K12511	3.73813	3.60019	2.33597	0.0113747
13222	K14782	0.379487	0.595421	0.683179	0.0113776
5976	K06616	0.0343154	0.032138	0.10824	0.0114028
14834	K16840	0.0630448	0.177839	0.0907912	0.0114437
9291	K10130	0.552443	0.58984	0.385882	0.0114605
12442	K13823	0.118066	0.267623	0.188894	0.0114655
13995	K15762	0.0763314	0.0211837	0.045935	0.0114663
14443	K16399	0.000251812	0.000170913	0.00148749	0.0115324
4504	K04929	0.414483	0.345408	0.271029	0.0115437
2682	K03005	0.549807	0.733109	1.12423	0.0115462
5918	K06554	7.89626e-05	0.000552058	0.0128182	0.0115477
10327	K11284	0.0208552	0.018643	0.0381076	0.011577
14666	K16664	0.0651739	0.0363195	0.075946	0.0115794
9408	K10255	1.18868	1.07664	0.712158	0.0115925
3958	K04352	1.23403	0.572617	0.859826	0.0116106
5793	K06416	1.23173	1.22236	0.822453	0.0116209
7862	K08609	1.0625	1.03583	0.637543	0.0116407
14875	K16885	0.366376	0.126041	0.257058	0.011662
13024	K14555	0.730509	1.06869	1.1552	0.0116643
9161	K09990	0.583912	0.288	0.24758	0.0116835
5811	K06446	0.676994	1.1226	0.600269	0.0117071
6086	K06745	0.647783	0.600193	0.337955	0.0117091
12404	K13780	0.339498	0.189032	0.363891	0.0117366
4867	K05346	1.65367	1.11262	0.688714	0.0117485
16576	K19115	1.29537	1.26536	0.903722	0.0117546
14954	K17050	0.22998	0.326289	0.229846	0.0118336
3947	K04338	0.0208197	0.0230892	0.0542551	0.0118459
7747	K08487	3.15037	2.43002	1.35582	0.0118515
18507	K21805	0.233626	0.219996	0.382146	0.0118525
11372	K12472	7.8101	7.29843	5.53534	0.0118666
4879	K05361	0.558632	0.495393	0.28708	0.0118894
11348	K12444	0.818033	0.324879	0.197257	0.0118923
18047	K21065	0.366586	0.301411	0.550887	0.0119134
15194	K17411	0.0508277	0.0485533	0.0758387	0.0119571
11007	K12029	0.206744	0.121978	0.225872	0.0119965
18778	K22164	0.00193329	0.00173855	0.000548598	0.0120206
10320	K11277	0.376405	0.333052	0.500399	0.0120388
13415	K15072	0.00673234	0.0195773	0.0230498	0.0120557
18384	K21613	1.29042	0.971311	0.857008	0.012066
15358	K17584	0.567711	0.763542	0.561999	0.0121109
6314	K06974	0.433382	0.659799	0.93868	0.0121121
17351	K20122	0.129312	0.231269	0.435702	0.0121246
12556	K13951	0.995963	0.838181	0.363524	0.0122302
14577	K16566	0.00110938	0.00495891	0.016158	0.0122566
16689	K19266	0.0113416	0.0381248	0.0248236	0.012267
6051	K06707	0.0558905	0.166807	0.116946	0.0122784
5651	K06234	0.560347	0.869838	0.551785	0.012311
6841	K07520	3.60258	3.10733	1.98935	0.0123662
14341	K16287	0.0653501	0.0785098	0.169905	0.0123773
9611	K10462	0.454615	0.371076	0.57433	0.0123996
10636	K11619	0.0133088	0.0108902	0.0303027	0.0124088
1951	K02223	0.875092	0.748042	0.376946	0.0124368
8103	K08861	0.331506	0.276609	0.324145	0.0124513
9638	K10489	0.702398	0.315711	0.223515	0.0124615
4246	K04658	0.220412	0.0672191	0.147596	0.0124818
18425	K21685	0.00620771	0.00392717	0.0120854	0.0124921
4334	K04750	0.199634	0.369258	0.789706	0.0125162
12280	K13642	0.00486114	0.00157842	0.00582283	0.0125491
10668	K11652	0.255597	0.175273	0.285496	0.0125677
11347	K12443	0.0487904	0.0220068	0.0644033	0.012587
10306	K11263	0.851191	1.12465	1.41532	0.0125928
17908	K20880	1.28834	1.26789	0.532188	0.0126122
4248	K04660	0.291979	0.312688	0.335325	0.0126232
13973	K15729	0.0932851	0.143243	0.125763	0.0126264
8498	K09299	4.16519	4.09327	2.45121	0.0126479
14408	K16357	0.14247	0.117164	0.0564566	0.0126686
15735	K18034	0.491949	0.515098	0.734812	0.0126784
7300	K08013	0.250654	0.346825	0.312596	0.0127031
8616	K09422	7.48346	7.7093	5.25503	0.0127061
389	K00461	1.15509	0.85245	1.05786	0.0127311
19001	K22455	0.10455	0.144461	0.0658802	0.0127314
10079	K10985	0.439115	0.443874	0.31823	0.0127707
17289	K20041	1.52624	1.24421	0.700923	0.0127822
6686	K07357	0.221032	0.16267	0.107204	0.0127838
11782	K13002	3.5371	2.26536	1.63243	0.0127985
15436	K17680	6.89803	7.15288	4.40076	0.0128025
10297	K11254	0.0518156	0.0245364	0.0354213	0.0128168
18423	K21682	0.00414073	0.0138467	0.00934589	0.0128369
9276	K10110	0.454938	0.624622	0.288461	0.0128411
17063	K19759	0.518034	0.61491	0.490471	0.0128561
6147	K06806	0.185667	0.18959	0.280115	0.0128905
7174	K07874	0.439306	0.7101	0.598536	0.0129066
2967	K03304	1.19964	0.727074	0.407773	0.0129439
8552	K09354	0.0383603	0.0294164	0.0427638	0.0129467
14471	K16456	1.64477	2.39859	1.26594	0.0130365
9550	K10401	4.02068	2.22653	2.61826	0.0130485
16850	K19491	0.396527	0.78168	0.995483	0.0130969
15719	K18017	3.45798e-05	0.00032239	0	0.0131031
11382	K12482	1.13975	0.942404	0.786914	0.0131187
17149	K19881	1.65037	1.41556	0.870587	0.0131335
14202	K16103	0.000135524	0	0.000173034	0.0131362
7287	K08000	0.694484	0.682379	0.358999	0.0131405
7185	K07885	1.08409	0.590025	0.349192	0.0131457
2449	K02752	2.21564	2.08163	1.27492	0.0131657
2450	K02753	2.21564	2.08163	1.27492	0.0131657
17345	K20116	3.12748	2.46808	2.06584	0.013167
12958	K14475	1.387	1.40979	0.713033	0.0131708
16678	K19237	0.0406029	0.100588	0.0376114	0.0132399
13851	K15598	1.53728	1.23664	0.898244	0.0132659
10240	K11184	0.600701	0.502822	0.677596	0.0132712
9730	K10582	0.794717	0.821631	0.823737	0.0132794
4749	K05198	0.417554	0.969424	1.63855	0.0132895
90	K00102	2.45205	2.24957	2.47309	0.0133041
3171	K03519	1.65611	0.40142	0.517215	0.0133144
7535	K08260	1.16346	0.931529	0.390792	0.0133491
342	K00407	0.263161	0.206082	0.123532	0.0133804
1797	K02064	0.329518	0.399096	0.566698	0.0134081
14367	K16316	0.551036	0.732752	0.964987	0.0134086
4809	K05259	0.0812278	0.144214	0.0654842	0.013411
17364	K20135	0.409759	0.192414	0.233455	0.0134373
8457	K09254	0.595299	0.186991	0.3625	0.0134533
10088	K10996	0.00128293	0.00362037	0.00565194	0.0134569
13668	K15371	2.34778	3.00544	3.4919	0.0134596
10003	K10889	0.428978	0.651592	0.444891	0.0134684
7795	K08535	0.0718679	0.0358711	0.0701576	0.0134754
11006	K12028	0.574823	0.491181	0.450362	0.0134769
4694	K05130	0.0952213	0.238742	0.186803	0.0135504
15288	K17511	0.0789266	0.0746765	0.205124	0.0135691
7714	K08454	0.0810455	0.137311	0.0968193	0.0135817
12960	K14480	0.319399	0.346196	0.354772	0.0135908
5215	K05716	0.0842092	0.0436284	0.0379784	0.0135909
14856	K16862	0.176763	0.159117	0.229106	0.0135914
15610	K17889	1.31491	0.748597	0.631668	0.0136008
15686	K17978	0.0225475	0.022555	0.0455024	0.0136161
8425	K09218	0.088308	0.249351	0.595163	0.0136209
9275	K10109	1.0057	0.840816	0.609081	0.0136211
6247	K06907	7.54821	8.05276	5.05348	0.0136367
5301	K05802	3.96679	3.98533	2.58404	0.0136747
15095	K17289	0.0734804	0.0296627	0.0904116	0.0136849
5663	K06248	0.0405845	0.135834	0.296054	0.0137117
4071	K04466	0.531843	0.320779	0.26494	0.0137416
18940	K22380	0.182024	0.213593	0.150613	0.0137485
11887	K13127	0.826305	0.785892	1.41234	0.0137489
18838	K22236	0.396398	0.759321	1.35341	0.0137584
9576	K10427	0.06206	0.0736888	0.096505	0.0137657
2212	K02497	0.715059	0.491358	0.20267	0.0137691
17552	K20379	0.239732	0.158182	0.110673	0.0137704
13782	K15515	1.3133	0.892573	0.58388	0.0137755
6768	K07443	1.25231	2.08952	2.34653	0.0137829
18624	K21965	0.0502349	0.0446124	0.0594212	0.013785
13859	K15606	0.432771	0.217872	0.125895	0.0137956
17047	K19743	0.00504114	0.00863668	0.0121177	0.0138278
16877	K19519	2.95138	2.57543	1.14472	0.0138411
15430	K17673	0.000581882	0.0007346	0.00262959	0.0138589
12690	K14109	0.00207463	0.00976544	0.00933677	0.0139073
18598	K21931	0.00430169	0.0108734	0.0284586	0.0139278
63	K00069	0.37176	0.196111	0.416429	0.0139394
7565	K08297	0.0896349	0.266225	0.105187	0.0139434
1747	K02010	5.29838	6.04137	4.27393	0.0139441
15373	K17599	3.67861	3.93918	2.73603	0.0139466
4380	K04801	0.242034	0.535021	0.3664	0.0139509
13224	K14785	0.705803	0.181013	0.361983	0.0139557
9223	K10054	0.248028	0.2849	0.332334	0.0139851
319	K00373	0.2018	0.271349	0.512915	0.0140066
7385	K08101	0.0617305	0.0827624	0.154191	0.0140125
17077	K19782	0.00078792	0.000753761	0.00189482	0.0140389
16705	K19282	0.000741696	0.000668854	0.00211789	0.0140429
10861	K11867	0.327643	0.39935	0.60005	0.0140631
175	K00202	0.688893	0.679396	0.307832	0.0140638
9733	K10585	0.10225	0.151518	0.218027	0.0140811
12316	K13684	0.116076	0.175202	0.19089	0.0140984
11770	K12990	2.56173	2.80563	1.78714	0.0141051
2200	K02485	0.292895	0.386004	0.299876	0.0141572
11179	K12255	0.0197391	0.0104373	0.0535483	0.0141826
9471	K10320	0.332678	0.219558	0.21661	0.0141958
1854	K02124	2.16448	1.67421	2.19395	0.0142101
2530	K02852	0.418359	0.55924	0.288714	0.0142347
9151	K09980	0.050787	0.0954295	0.100729	0.0142455
17225	K19969	0.0130647	0.0111942	0.0144303	0.0142463
4274	K04686	0.0172838	0.00480698	0.0088359	0.0142626
15299	K17525	0.868761	0.747556	0.589933	0.0142949
610	K00713	0.279896	0.128343	0.11929	0.0142954
5207	K05708	0.182041	0.219069	0.085395	0.0142958
7284	K07997	0.332256	0.451494	0.473483	0.014307
3548	K03906	0.962652	0.813189	0.410763	0.0143159
3743	K04122	0.172269	0.223714	0.24047	0.0143506
8591	K09396	0.378048	0.461422	0.269833	0.0143596
8294	K09079	0.402349	0.171815	0.0918418	0.0143719
17880	K20851	0.00363998	0.014655	0.0038797	0.0143788
6648	K07319	1.83821	2.38247	2.53869	0.0143806
17423	K20213	0.00591287	0.0175152	0.00586499	0.0143949
16680	K19239	0.00768082	0.0219657	7.38736e-05	0.0143957
16586	K19125	1.43885	1.39171	0.914131	0.0144445
2955	K03290	0.229796	0.434151	0.341559	0.0144691
9242	K10073	0.00693435	0.0325117	0.0162782	0.0145257
17548	K20373	0.751152	0.855102	0.582786	0.0145336
15458	K17708	0.941185	0.688676	0.352567	0.014542
17815	K20769	0.0699066	0.0345688	0.0936284	0.0145506
13534	K15210	0.30202	0.289881	0.20521	0.0145525
17701	K20606	0.0935122	0.154384	0.156776	0.0145543
13986	K15744	0.0244954	0.0336778	0.048782	0.0146131
15416	K17649	0.000412281	0.00157182	0.00681489	0.0146488
46	K00049	0.15827	0.103087	0.331443	0.0146538
18485	K21775	0.00111871	0.00265527	0.0363991	0.0146953
11383	K12483	1.53553	1.1042	0.801877	0.0146992
9288	K10127	1.38755	1.15476	0.498036	0.0147072
4340	K04756	0.0453882	0.0164274	0.034792	0.0147086
18413	K21668	0.0655281	0.0815726	0.109865	0.0147534
16514	K19032	0.0420379	0.0421119	0.0961354	0.0147726
18847	K22251	0.206007	0.120587	0.0350324	0.0147925
17597	K20446	0.010209	0.0775703	0.0358927	0.0147976
5452	K06016	5.18352	4.76721	2.96687	0.0148071
16292	K18745	0.000583654	0.00121144	0.00126307	0.0148144
14799	K16801	0.200403	0.311484	0.103599	0.0149177
3079	K03421	0.0361271	0.123708	0.0758649	0.0149372
1159	K01317	1.59643	1.23944	0.958814	0.01494
5481	K06059	0.9385	0.783304	1.1281	0.0149636
5171	K05670	0.26014	0.421031	0.874771	0.0149738
12395	K13770	2.64455	2.06554	1.01524	0.0149758
7790	K08530	0.0166815	0.113404	0.0474658	0.0149803
5377	K05880	0.432822	0.442673	0.754148	0.0150097
16090	K18473	0.120555	0.281993	0.644484	0.0150302
15716	K18014	0.651856	0.515537	0.29943	0.0150401
2636	K02958	0.133231	0.131805	0.0704342	0.0150441
7394	K08110	0.232849	0.232149	0.449379	0.0150672
14824	K16827	0.00492659	0.00200899	0.0479675	0.015192
4938	K05426	0.00493603	0.00526644	0.00056903	0.0151922
10875	K11886	1.64524	1.73449	2.09062	0.0151925
17011	K19694	0.054676	0.310848	0.170765	0.0152021
5903	K06539	0.0102818	0.00333308	0.00538043	0.0152022
1340	K01521	0.0229558	0.0816477	0.0536476	0.0152158
4646	K05082	0.0955554	0.106117	0.153374	0.0152181
13733	K15448	0.153596	0.179483	0.279681	0.0152409
1642	K01879	8.791	7.21506	6.02683	0.0152467
8788	K09605	0.155423	0.205145	0.820647	0.015248
7020	K07714	2.90002	2.0787	1.20771	0.0152482
12522	K13917	0.639826	0.705893	0.862635	0.0152595
12943	K14457	0.835807	0.819371	0.531326	0.0152841
815	K00936	3.82422	2.63536	1.57575	0.0152979
16472	K18987	0.170876	0.250377	0.621249	0.0153068
14256	K16179	0.0607471	0.0544656	0.0686388	0.0153082
14234	K16147	1.58874	1.71626	1.26825	0.0153535
712	K00825	0.443061	0.386482	0.291599	0.0153536
11102	K12162	0.0836663	0.0803288	0.151303	0.0153616
15514	K17775	0.130876	0.0666494	0.12744	0.0153941
6941	K07633	0.000659401	0.00118531	0.00258297	0.0154195
1407	K01598	0.430031	0.51053	0.548709	0.0154266
11290	K12369	0.666209	0.901488	0.578389	0.0154796
11473	K12584	0.385402	0.437195	0.329114	0.0155075
7750	K08490	0.154047	0.17284	0.244523	0.0155215
7066	K07762	0.717873	1.02532	1.08549	0.015562
10349	K11307	1.62186	1.07114	0.327849	0.0155674
5303	K05804	1.3836	1.07588	0.770457	0.0155988
14455	K16423	0.137441	0.269788	0.0719617	0.015604
4503	K04928	0.449154	0.471835	0.363443	0.015685
10337	K11295	0.661482	0.562767	0.521149	0.0157214
15752	K18052	0.126116	0.220725	0.191226	0.0157432
17068	K19767	0.0119415	0.00235359	0.00868177	0.0157479
14716	K16715	2.83848e-05	0.000185055	0.0428418	0.015765
1921	K02192	0.0432427	0.118601	0.0828426	0.0157751
10666	K11650	0.999203	0.776316	1.06587	0.0157795
7312	K08025	0.286431	0.481161	0.0904659	0.0157832
1525	K01739	4.60164	3.95786	2.85691	0.0157871
14573	K16560	0.505014	0.345416	0.227576	0.0158019
8825	K09643	0.719141	0.36076	0.311764	0.0158201
6109	K06768	0.946501	1.00771	0.831614	0.0158299
12349	K13719	0.686328	0.957246	1.52028	0.015839
12484	K13872	0.478116	0.594585	0.454907	0.0158523
14672	K16670	0.0539737	0.0791157	0.19294	0.0158564
10877	K11888	0.145271	0.123008	0.194874	0.0158644
17833	K20791	0.288264	0.426235	0.526432	0.0158655
4350	K04766	0.0555032	0.049597	0.100345	0.0158689
11422	K12523	0.00878724	0.0145842	0.0107032	0.0158892
18576	K21904	0.470745	0.19124	0.107796	0.0159075
3653	K04014	0.168374	0.272896	0.44238	0.0159122
9248	K10080	1.24419	1.14709	0.660673	0.0159878
8569	K09372	0.390941	0.147627	0.274299	0.0160063
16949	K19613	1.579	1.55518	0.971646	0.0160427
1274	K01440	0.000590083	0.00103454	0.00652922	0.0160493
7713	K08453	1.38869	1.11276	0.465948	0.0160931
2903	K03236	0.175194	0.263393	0.306522	0.0161724
12142	K13477	0.00137751	0.00411454	0.00256184	0.0162005
15166	K17360	0.234378	0.225142	0.143547	0.0162398
15666	K17948	0.0743866	0.0823537	0.116147	0.0162474
2382	K02679	0.0154613	0.0621422	0.0279799	0.0162867
10900	K11912	0.676992	0.233905	0.494937	0.016295
5764	K06384	1.03718	0.981773	0.832119	0.0163538
15504	K17765	0.0380557	0.0380288	0.0753198	0.016407
12745	K14191	2.57544	2.04277	1.04961	0.0164325
14260	K16183	0.0169135	0.0113346	0.0261594	0.0164379
17797	K20730	0.111285	0.0786507	0.138921	0.0164877
11631	K12815	2.13095	2.0555	1.50166	0.0165032
2751	K03078	0.217789	0.245922	0.336817	0.0165329
8433	K09226	1.35874	1.20937	0.561284	0.016533
5515	K06094	1.64901	1.3762	0.887745	0.0165474
5582	K06165	0.682284	0.371979	0.39859	0.0165582
15294	K17517	0.00201179	0.0108671	0.0539287	0.0165607
11541	K12666	0.72153	1.01808	1.50704	0.016577
17306	K20058	0.30744	0.23438	0.0575674	0.016603
13676	K15379	0.226804	0.335093	0.4844	0.0166261
16166	K18597	0.44067	0.714677	1.05652	0.0166288
3609	K03969	2.34675	2.01429	1.49724	0.016631
4509	K04934	0.472026	0.427957	0.649882	0.0166579
14812	K16814	0.0298742	0.0210488	0.0464867	0.0167168
9348	K10188	2.49955	1.93251	1.39506	0.016719
11066	K12120	0.423723	0.948253	1.92186	0.0167297
14584	K16573	2.38669	1.80485	1.2868	0.01676
8122	K08880	0.384098	0.148324	0.138966	0.0167811
9280	K10118	10.3757	10.6746	7.97258	0.0167819
12076	K13361	0.0097355	0.011492	0.0256532	0.0168108
2172	K02457	0.856958	1.15575	0.479909	0.0168143
3366	K03718	2.82435	3.15489	3.97307	0.0168404
8856	K09675	0.246881	0.336249	1.04418	0.016845
1167	K01325	0.0252332	0.0683056	0.0654132	0.0168735
18254	K21413	2.2261	2.16958	1.5984	0.0168751
9297	K10136	0.661741	0.717661	0.505265	0.016881
4825	K05280	0.00641365	0.078148	0.0155745	0.0168831
10652	K11635	0.507479	0.69837	0.341785	0.0168937
1023	K01172	0.00137099	0.000896672	0.00271203	0.0169158
17339	K20109	0.155496	0.160439	0.226472	0.016931
4050	K04445	1.50878	1.1928	0.579771	0.0169816
15803	K18135	0.0251111	0.00265646	0.0237901	0.0169829
774	K00893	0.233792	0.227697	0.427178	0.0170094
5169	K05668	1.19097	0.955557	0.928989	0.0170154
11555	K12684	1.81477	2.49485	1.90509	0.0170242
13361	K15003	0.0940546	0.108145	0.178196	0.0170277
12115	K13427	0.0776504	0.0959811	0.109339	0.0170473
11902	K13142	0.842887	0.581762	0.347114	0.0170663
4832	K05287	0.425142	0.313369	0.391682	0.017073
13473	K15147	0.0349606	0.0411673	0.0757501	0.0170741
14932	K16950	1.65943	1.44828	1.01663	0.0170779
12270	K13632	0.041319	0.158868	0.074474	0.0170868
4934	K05422	0.0412848	0.0764915	0.226923	0.0171769
8260	K09043	0.0175194	0.00619651	0.0613805	0.0171851
4025	K04420	1.42332	1.17188	0.649013	0.0171935
8560	K09363	0.458908	0.110952	0.23221	0.0172019
18449	K21734	0.0245977	0.0287333	0.0640065	0.0172388
3829	K04215	1.73678	1.50217	0.619643	0.0172454
4649	K05085	0.413914	0.655401	0.695337	0.01732
5216	K05717	4.68172	4.6918	3.51875	0.017367
2124	K02408	0.478057	0.576391	0.562407	0.017379
13232	K14793	1.57279	1.62363	1.07633	0.0174256
7329	K08042	2.09548	1.87251	1.79529	0.0174735
13904	K15660	0.000585373	0.000300466	0.000527973	0.0175223
8964	K09789	3.07654	2.18242	1.56615	0.017729
15815	K18148	0.0493943	0.0472458	0.109524	0.0177377
18830	K22228	0.0341054	0.0357173	0.090103	0.0177831
6076	K06733	0.0273816	0.045247	0.0513994	0.017806
12942	K14456	0.128743	0.105831	0.0745446	0.0178093
5830	K06465	0.290558	0.295502	0.172704	0.0178116
2567	K02889	0.449974	0.599497	0.952387	0.0178625
1437	K01635	1.0911	0.690773	0.437663	0.0178767
13476	K15151	0.097199	0.388042	0.149825	0.0179105
2742	K03069	0.00197977	0.00261177	0.00352871	0.0179113
10067	K10970	0.000372271	0.00129539	0.000784098	0.017935
9179	K10008	0.772259	0.585898	0.391185	0.0179697
14840	K16846	0.237881	0.332268	0.64864	0.0179996
16923	K19584	0.232906	0.211036	0.1455	0.0180076
13505	K15181	0.622141	0.334806	0.35731	0.0180162
11324	K12403	0.504408	0.440164	0.30567	0.0180609
5854	K06490	0.0279372	0.0786445	0.0712104	0.0180768
8361	K09152	0.000374025	0.000880078	0.000950592	0.0180878
11781	K13001	0.557982	0.814504	0.442381	0.0181048
17204	K19942	1.86323	1.68066	1.21426	0.0181083
15730	K18029	0.0257614	0.0147209	0.00974644	0.0181722
5675	K06260	0.124937	0.0699905	0.139865	0.0181998
16836	K19477	0.779763	1.45549	0.855956	0.0182159
9831	K10687	0.0565401	0.20459	0.0705325	0.0182274
3663	K04024	0.854887	0.855363	0.425341	0.0182314
15125	K17319	22.7743	21.1523	16.6439	0.0182575
9889	K10753	0.910003	0.883365	0.648768	0.0182639
1852	K02122	1.39388	1.98164	2.18193	0.0182748
3130	K03477	1.03753	1.12314	0.458808	0.0182915
4468	K04893	0.378469	0.575906	0.143787	0.0183446
17159	K19896	0.551523	0.611923	0.329785	0.0183453
6195	K06855	1.44192	0.748238	1.15454	0.0183468
14803	K16805	0.432943	0.193167	0.165622	0.0183779
8855	K09674	0.534745	0.359997	0.266487	0.0184085
11591	K12761	0.190975	0.231759	0.495332	0.0184178
9150	K09979	0.170136	0.581878	0.265887	0.0184656
10555	K11525	0.196442	0.112272	0.118572	0.0184932
15694	K17987	1.71787	1.6662	1.35557	0.0185079
13090	K14637	0.910733	0.761721	0.619873	0.0185496
4267	K04679	2.42781	2.12178	1.63448	0.0185596
18608	K21949	0.0840414	0.164697	0.0875067	0.0185631
11736	K12951	0.419532	0.333984	0.24235	0.0185705
1895	K02166	0.0298304	0.0370865	0.0397679	0.0186068
6401	K07063	1.48065	1.11934	0.517477	0.0186328
17821	K20775	0.216671	0.265529	0.387072	0.0186429
17301	K20053	0.88283	0.936081	0.616208	0.018669
12403	K13779	0.102856	0.0668905	0.0418467	0.0186992
9049	K09878	0.0530456	0.152343	0.108298	0.0187149
13132	K14686	0.857836	0.456417	0.324283	0.0187799
5023	K05517	0.691076	0.521135	0.343841	0.0187799
18454	K21742	0.00140627	0.0666291	0.000443622	0.0188017
18381	K21610	0.0297218	0.0203462	0.0530045	0.0188078
11642	K12826	0.646886	0.710231	1.11141	0.0189471
4579	K05004	0.0259648	0.07609	0.151818	0.018954
27	K00028	1.3231	1.10123	0.434001	0.0189576
15649	K17929	0.638499	0.627583	0.291623	0.0190061
17145	K19877	1.37475	1.06046	0.458737	0.0190206
978	K01120	0.168661	0.461473	0.858556	0.0190224
13789	K15522	0.104826	0.223426	0.480414	0.0190476
14639	K16631	0.0254047	0.0225674	0.0478665	0.0190498
4460	K04885	2.55531	0.956776	2.00633	0.0190662
6415	K07077	0.183026	0.365565	0.459649	0.0190817
14963	K17065	1.35783	1.2643	1.02968	0.0191152
11246	K12323	2.22331	1.52237	2.20247	0.0191172
14689	K16687	0.213289	0.210603	0.524852	0.0191451
6553	K07221	2.05395	3.08723	2.99183	0.0191573
3525	K03883	0.557426	0.810802	0.725146	0.0191581
15986	K18347	0.121958	0.106601	0.155142	0.0191938
16453	K18955	0.276206	0.346949	0.193067	0.0192157
4122	K04528	0.0388836	0.0470371	0.0625089	0.0192205
9158	K09987	0.174366	0.39102	0.259889	0.0192289
4431	K04856	1.2907	1.23011	0.680116	0.019229
163	K00187	0.354572	0.299352	0.201754	0.0192377
13942	K15698	0.774755	0.5831	0.39075	0.0192582
8951	K09776	0.00894097	0.055484	0.0345714	0.0193145
4952	K05441	0.00610941	0.00949857	0.0339324	0.0193172
310	K00363	1.28872	1.04284	0.484124	0.0193305
18150	K21251	0.00499464	0.00557472	0.0105164	0.0193413
14612	K16604	0.430002	0.155932	0.264704	0.0193626
11836	K13071	0.20142	0.108618	0.181496	0.0194082
921	K01058	0.465289	0.624462	1.27263	0.019421
4675	K05111	0.408586	0.360122	0.27026	0.0194449
7346	K08059	0.327564	0.259445	0.435947	0.0194455
8014	K08770	1.19873	0.906397	0.794981	0.019473
4693	K05129	0.772678	0.706382	0.497315	0.0194751
11628	K12812	2.87055	2.72541	1.36549	0.0195192
17892	K20863	0.112554	0.136243	0.253591	0.0195469
394	K00467	0.655241	0.335334	0.142684	0.019591
7966	K08722	2.95289	2.27109	1.76631	0.0195916
14754	K16756	1.68306	1.77912	1.13125	0.0195916
17488	K20300	0.0564051	0.211233	0.0860295	0.0197121
786	K00906	0.97372	0.664771	1.03977	0.0197335
5210	K05711	0.0199134	0.0108773	0.0220959	0.0197664
5354	K05857	2.82947	3.77091	3.80843	0.0197845
15091	K17285	0.930455	0.542903	0.688805	0.0198598
8367	K09158	0.192391	0.366575	0.445768	0.019883
17883	K20854	0.290112	0.163725	0.203271	0.0199037
14297	K16237	0.176802	0.187769	0.0977757	0.0199083
8830	K09648	0.575946	0.275919	0.450415	0.0199291
11604	K12786	0.00516856	0.0060942	0.00801307	0.0199363
12317	K13687	1.12823	0.90858	0.374548	0.0199879
13671	K15374	0.464086	0.800646	0.892228	0.0200419
1257	K01422	0.000132412	0.000122456	0.000616013	0.0200756
9318	K10158	0.0935257	0.158561	0.220677	0.0200778
6348	K07008	0.0140748	0.122594	0.0604897	0.02011
10377	K11337	0.238307	0.168466	0.125395	0.0201154
1630	K01860	0.00109301	0.0013458	0.00364779	0.0201399
11134	K12195	0.808421	0.64724	0.699323	0.0201405
16663	K19222	1.93342	1.70226	0.778617	0.0201425
1555	K01776	12.0083	11.7814	8.75742	0.0201517
17417	K20203	0.100994	0.137998	0.145805	0.0201945
2857	K03189	0.999625	1.35973	1.98238	0.0202165
15908	K18258	0.101152	0.148574	0.127726	0.0202569
17440	K20234	0.0783002	0.12949	0.0982611	0.0202811
10363	K11321	2.49226	1.47907	0.685599	0.0203087
13105	K14654	0.26865	0.459017	0.487632	0.0203444
6484	K07148	1.95178	2.77981	2.16867	0.0203496
17944	K20919	0.00135377	0.000448166	0.00169031	0.0203661
12661	K14078	0.550417	0.713699	0.960353	0.020369
2536	K02858	3.72231	3.52619	1.87696	0.0203834
3925	K04312	0.119805	0.351664	0.29844	0.0203909
10561	K11531	0.390869	0.343799	0.251327	0.0204099
314	K00367	2.93624	2.77098	1.69187	0.0204492
1495	K01705	0.312608	0.173413	0.34981	0.0204796
12854	K14353	2.22479	1.88076	0.744335	0.0204893
1754	K02017	5.89106	5.25674	4.38732	0.0205068
6027	K06678	1.96451	1.46482	2.0285	0.0205117
11731	K12946	2.03425	1.62503	0.862209	0.0205368
2392	K02689	0.194322	0.274292	0.341483	0.0205707
6208	K06868	0.00980662	0.171207	0.0383321	0.0205725
14890	K16900	0.123819	0.197037	0.225679	0.0205841
13812	K15546	1.47229	1.40743	0.878293	0.0205863
7690	K08430	0.221387	0.200589	0.121536	0.0205911
13108	K14659	0.0195823	0.0164825	0.0268417	0.0206381
1641	K01878	4.32912	4.5505	3.64075	0.0206438
12660	K14077	1.37131	1.22894	0.643463	0.0206652
5027	K05521	1.63573	1.27205	0.694302	0.0206801
12576	K13979	3.56197	2.41351	1.68755	0.0207415
4284	K04698	0.383955	0.389218	0.207777	0.0207451
16110	K18493	0.0491232	0.0886673	0.0531271	0.0207558
11129	K12190	0.599999	0.622909	0.308626	0.0207935
17778	K20705	2.06789	2.0698	1.23693	0.0207987
10389	K11349	0.624462	0.916383	0.785708	0.0208316
8254	K09037	0.620093	0.206427	0.368911	0.0208457
11041	K12067	0.246806	0.497459	0.336299	0.0208609
15948	K18303	1.74012	1.85547	0.87411	0.0208971
11621	K12804	1.46113	0.964141	0.669742	0.0209111
10070	K10974	5.50439	5.41629	3.41406	0.0209472
14927	K16944	3.61481	2.3081	1.64465	0.0209578
11082	K12139	0.447179	0.764711	0.28488	0.0209954
18399	K21632	0.118351	0.0884679	0.141839	0.0210246
10081	K10988	2.49165	1.68275	1.20292	0.0210264
2328	K02617	0.0412322	0.405741	0.127166	0.0210873
16209	K18651	0.00804242	0.00473298	0.0449171	0.0211481
9190	K10019	1.84487	1.54929	0.561748	0.0211567
7408	K08125	0.180841	0.274468	0.237395	0.0211583
17554	K20382	1.33791	1.06999	0.468147	0.0211944
1099	K01253	0.45808	0.729734	1.09192	0.0212047
5479	K06057	1.92928	1.58592	0.679429	0.0212175
4681	K05117	0.136864	0.151647	0.260408	0.0212265
3458	K03811	3.25352	2.27371	1.90709	0.0212287
9100	K09929	0.0626993	0.0315938	0.0371875	0.0212676
11209	K12286	0.0100017	0.00540176	0.0105911	0.0213141
846	K00970	8.28216	7.77626	5.95286	0.0213221
13810	K15544	0.791292	0.558997	0.260703	0.0214001
17257	K20003	1.15537	1.3152	0.697209	0.0214048
14905	K16917	0.00127592	0.00213734	0.00676277	0.0214086
18758	K22142	0.0741688	0.0506894	0.0394878	0.0214443
17492	K20304	0.344255	0.308656	0.362991	0.0214546
15588	K17865	1.02531	1.05628	0.717732	0.0214927
17578	K20411	0.0148597	0.014022	0.0343448	0.0214973
9975	K10860	0.123628	0.378824	0.221058	0.0215546
17885	K20856	0.0502756	0.0807837	0.0448346	0.0215855
14394	K16343	2.2984	1.73493	0.938216	0.021599
15931	K18283	0.525728	0.462009	0.708917	0.0216067
10375	K11335	0.0738608	0.0651328	0.0287337	0.0216201
17613	K20462	1.96946	1.40627	0.854989	0.0216767
4586	K05011	0.744737	0.926959	0.858315	0.0217061
12702	K14126	0.391145	0.250919	0.153091	0.0217288
956	K01096	0.534234	0.631786	0.334593	0.0217418
11198	K12274	0.0820671	0.00631951	0.0127288	0.0217531
6827	K07503	0.353376	0.424811	0.648132	0.0218158
11708	K12894	0.706053	0.338894	0.493907	0.0218472
14183	K16080	0.00262644	0.00308911	0.00718294	0.0218562
15975	K18336	0.00805117	0.00600584	0.0103666	0.0218577
13747	K15465	0.0285286	0.0542686	0.101142	0.021885
12088	K13375	0.139897	0.0749101	0.0467913	0.0218899
14177	K16074	0.203368	0.196923	0.153975	0.02193
17584	K20417	0.0440957	0.0475702	0.0355335	0.0219341
6322	K06982	0.0393088	0.0748949	0.0866957	0.02195
4310	K04725	1.84887	1.58531	0.646916	0.0219511
17514	K20334	0.000136758	0.000116498	0.00451971	0.0219552
9579	K10430	1.87065	1.97164	1.1961	0.0219698
8501	K09302	0.24437	0.374412	0.562254	0.0219938
14391	K16340	4.36314	2.65931	4.99041	0.0220184
13902	K15656	0.00133411	0.00165715	0.00453504	0.0220337
14364	K16312	0.104918	0.12034	0.474611	0.0220602
3190	K03538	0.0744849	0.107261	0.0578665	0.0221131
17954	K20934	1.40551	1.07843	0.414733	0.0221272
434	K00513	1.12262	0.743794	0.374603	0.0221396
14870	K16878	0.029359	0.0429302	0.0568899	0.0222072
13869	K15616	0.563268	0.50364	0.389395	0.0222301
7430	K08148	0.27611	0.300097	0.471578	0.0222502
4587	K05012	2.32005	2.15742	2.49299	0.0222616
17221	K19962	0.000236363	7.68442e-05	0	0.0222974
11439	K12543	2.96426	2.97934	2.02663	0.0223074
15785	K18105	0.0390944	0.0226069	0.0159032	0.0223258
195	K00223	0.669268	0.547779	0.291371	0.0223608
7253	K07963	1.26593	1.31705	0.732616	0.0224094
17372	K20151	1.17344	0.866447	0.340686	0.0224285
18200	K21342	0.00681642	0.0129167	0.00464848	0.022501
13736	K15451	1.73855	1.42269	0.773256	0.0225754
2472	K02783	4.2603	3.79496	2.22812	0.0225956
1882	K02153	0.183861	0.0283212	0.0658807	0.0226062
16882	K19524	0.192309	0.183219	0.261892	0.0226362
10848	K11854	0.666974	0.827669	0.798846	0.0226449
8160	K08918	0.000322528	0	0	0.0226646
2560	K02882	0.21039	0.114094	0.128209	0.0226663
9175	K10004	0.624488	0.454586	0.507977	0.0227091
16157	K18588	3.20545	1.92542	1.27867	0.0227351
17806	K20744	0.00278375	0.0792179	0.0101894	0.0227576
13741	K15458	0.237772	0.388441	0.4577	0.0227789
10167	K11103	3.73003	3.32792	2.30737	0.0227945
15583	K17858	0.0165559	0.0344107	0.0170221	0.0228465
4732	K05171	0.142823	0.249004	0.244682	0.0228506
18465	K21753	0.0305571	0.0291063	0.053809	0.0228687
13110	K14662	0.452837	0.503792	0.376509	0.0229025
18718	K22085	0.0129609	0.0178885	0.01998	0.0229507
7524	K08247	0.228458	0.346311	0.299867	0.0229645
7184	K07884	0.00459683	0.00729465	0.0240339	0.0229676
13391	K15038	0.0014324	0.00500453	0.0025815	0.0230025
5338	K05840	0.343332	0.209778	0.330001	0.0230055
16563	K19091	4.0977	3.76602	2.72131	0.0230228
11799	K13020	0.471321	0.825638	0.319027	0.0230304
18251	K21410	0.0852845	0.0982636	0.0637856	0.023037
7691	K08431	0.121172	0.0932618	0.165845	0.0230482
2966	K03303	3.10619	3.97855	3.53071	0.0230591
15667	K17950	0.400817	0.585221	0.405412	0.0230799
10204	K11146	0.0853709	0.0950353	0.121138	0.0231278
9927	K10796	0.0897742	0.0580443	0.126208	0.0231333
9710	K10561	1.36659	1.33319	0.562347	0.0231338
16812	K19422	5.73571	4.91237	3.72938	0.0231856
6505	K07169	0.0182872	0.0496026	0.0840383	0.0232421
11620	K12803	0.161501	0.223884	0.132202	0.0232436
14121	K15985	0.00617159	0.0110339	0.0145386	0.0232498
7792	K08532	0.173111	0.138826	0.0740363	0.0233202
17606	K20455	0.374696	0.356829	0.688754	0.0233233
9340	K10180	0.130326	0.133556	0.154946	0.0233724
8868	K09689	1.22039	1.15674	0.778581	0.0234024
7085	K07781	0.0458229	0.0647768	0.0718335	0.0234122
17847	K20810	2.12166	1.63353	0.886347	0.0234203
12174	K13513	0.366734	0.174451	0.306462	0.0234307
7983	K08739	0.54629	0.488826	0.596693	0.0234314
373	K00444	0.437544	0.523903	0.304468	0.0234381
2176	K02461	0.137017	0.0634056	0.0863106	0.0234746
5436	K05992	0.00556264	0.0699191	0.0308075	0.0235416
10099	K11008	0.0335402	0.0180019	0.0344225	0.0236192
2794	K03125	2.35152	1.76185	2.4077	0.023629
17362	K20133	2.83019	2.47097	1.48385	0.0237336
13610	K15304	1.53717	1.27546	0.603476	0.0237367
12754	K14205	0.867216	1.39311	0.898133	0.0237625
2853	K03185	1.20222	1.06059	0.498351	0.0238041
13348	K14988	0.117783	0.270684	0.209506	0.023812
140	K00158	0.2033	0.367863	0.310632	0.0239082
9922	K10790	0.0523264	0.0801407	0.0805744	0.023949
18681	K22035	0.00043193	0.00044807	0.00100023	0.024055
669	K00780	0.260333	0.062304	0.172968	0.0240933
17798	K20731	0.40895	0.331693	0.218506	0.0240937
15361	K17587	0.00190593	0.00576765	0.00445533	0.0241028
8141	K08899	0.351866	0.257314	0.648411	0.024179
6237	K06897	5.48901	4.01735	3.02732	0.0241931
15337	K17563	0.354252	0.36939	0.222819	0.0242684
8409	K09201	1.02361	0.779756	0.367414	0.0242694
16840	K19481	0.00795857	0.00221109	0.014046	0.0243118
11774	K12994	1.33999	1.41541	0.567276	0.0243298
6282	K06942	19.1354	16.989	13.1961	0.0243548
17100	K19810	0.64273	1.20288	1.18001	0.0243552
14267	K16191	0.00490807	0.00494338	0.0250885	0.0243587
6383	K07045	9.64371	9.70004	7.68089	0.0243919
7562	K08294	0.104044	0.0695416	0.0941111	0.0244328
4796	K05246	0.0689966	0.106473	0.0829726	0.0244502
8829	K09647	1.38265	1.14264	0.600351	0.0244895
17229	K19973	0.0084468	0.0305412	0.279372	0.0245355
6441	K07105	2.69012	2.83203	1.82287	0.0245635
7808	K08548	0.00960194	0.0170968	0.031891	0.0245903
7	K00007	0.188797	0.244484	0.501626	0.024648
15084	K17278	0.205688	0.287653	0.410664	0.024668
18500	K21798	0.801711	1.06957	1.2567	0.0246883
18037	K21053	0.111	0.220115	0.170031	0.024689
6567	K07235	0.288658	0.448681	0.341261	0.0247462
17644	K20497	0.00152782	0.0455136	0.0313844	0.0247737
2271	K02560	0.12739	0.266749	0.141746	0.0247749
18705	K22071	1.35496	0.771381	0.6883	0.0247966
5458	K06027	0.724289	0.821475	0.972243	0.0248319
11726	K12941	6.1423	5.31132	3.91823	0.0248469
18692	K22047	0.297715	0.352932	0.163943	0.024934
4221	K04633	0.168728	0.292807	0.69926	0.0249362
8586	K09390	0.295557	0.106413	0.118418	0.0249663
9904	K10769	0.240929	0.213212	0.0972553	0.0250394
9586	K10437	0.135115	0.175647	0.19135	0.0250396
8075	K08832	0.669212	0.415449	0.68548	0.0250417
14132	K16016	0.00158408	0.00144916	0.00288479	0.0250649
15603	K17882	0.000533158	0.000312085	0.000915107	0.0250749
16597	K19136	0.0883299	0.0606425	0.0456604	0.0251057
16396	K18882	0.393201	0.310661	0.212828	0.0251092
14255	K16178	0.386694	0.372605	0.267255	0.0251143
15533	K17797	0.150921	0.281943	0.154184	0.025199
1070	K01220	1.84332	1.55805	0.782942	0.0252255
6905	K07595	0.0973281	0.370192	0.54867	0.0252497
3274	K03622	0.0292468	0.0608673	0.0500816	0.0252736
9457	K10305	1.99366	1.64009	0.81085	0.0253042
11070	K12124	0.256956	0.411268	0.483721	0.0253125
2904	K03237	1.29725	1.01987	0.848726	0.0253294
13438	K15108	0.178794	0.280802	0.211993	0.0253524
12378	K13753	0.311129	0.449532	0.922483	0.0253827
12374	K13749	1.03744	1.19944	0.739269	0.0254186
15331	K17557	0.279587	0.198862	0.109785	0.0254325
8854	K09673	0.0724554	0.0994815	0.198904	0.0254359
11435	K12539	0.000569807	0.00266455	0.00246473	0.0254959
8177	K08959	1.13139	0.901705	0.410951	0.0255153
3572	K03932	2.34659	2.27029	1.69828	0.0255195
10527	K11496	0.488677	0.631214	0.352635	0.0255653
17387	K20170	0.000328821	0.00168145	0.0046523	0.0256017
2942	K03277	0.0024706	0.00911346	0.0144201	0.0256018
18894	K22311	0.0402996	0.0278493	0.0424123	0.0256025
11701	K12887	0.60323	0.460207	0.443848	0.0256214
17626	K20476	1.91044	1.98176	1.43504	0.0256228
7360	K08074	0.151118	0.170227	0.241189	0.0256475
13519	K15195	1.27622	0.813646	1.1191	0.0256791
16451	K18953	0.675638	0.724691	1.14582	0.0256795
5443	K06001	10.3275	9.70145	6.37494	0.0256915
13253	K14815	0.244354	0.595504	0.318745	0.0257078
13706	K15420	1.53744	1.47756	1.05694	0.0257301
10267	K11220	2.61153	1.93999	1.40609	0.0257442
9753	K10605	1.03867	1.05724	0.735696	0.0257536
14163	K16060	0.567576	0.807259	0.772962	0.0258028
1317	K01491	12.6267	12.3861	9.31653	0.0258044
10816	K11822	0.0600906	0.203368	0.0763287	0.0260187
10031	K10918	0.245347	0.271945	0.114884	0.0260836
10727	K11722	3.3857	2.94183	2.07138	0.0261133
8778	K09592	1.72436	1.38422	0.884917	0.0261353
1816	K02084	2.66472	2.72191	1.60081	0.0262135
13615	K15309	0.279877	0.277256	0.19637	0.0262351
15816	K18149	4.08884e-05	0.000127845	0.000694985	0.026265
3295	K03643	0.36873	0.2706	0.419452	0.0262733
1110	K01264	0.0219766	0.0187908	0.079799	0.0262803
3624	K03984	0.118698	0.0383636	0.0607903	0.0262959
17266	K20013	0.00791463	0.026382	0.00923618	0.0263013
17511	K20331	0.000855539	0.000601547	0.00165431	0.0263515
14285	K16216	0.681638	0.462194	0.184065	0.0263541
16519	K19038	0.0621954	0.159606	0.146781	0.0263585
7647	K08386	0.222772	0.233919	0.33469	0.0263893
11511	K12625	0.0960335	0.085105	0.213378	0.0263925
6014	K06663	0	0	0.00020467	0.0264252
13761	K15493	0.0217106	0.0556276	0.0293189	0.0264695
8413	K09205	0.115703	0.141559	0.221337	0.0264885
5591	K06174	0.867587	1.26788	1.00994	0.0265204
8497	K09298	1.48519	1.15596	0.546724	0.0265433
16917	K19578	0.0384179	0.0550096	0.0481397	0.0265736
12338	K13708	6.38368	6.06681	4.34973	0.0265838
11590	K12758	0.0205363	0.0435451	0.00949305	0.0265968
16786	K19384	0.330281	0.120393	0.267889	0.0266303
11750	K12965	0.60433	0.607725	0.282839	0.0266573
15385	K17611	0.00690904	0.0118003	0.026753	0.0267048
1370	K01557	0.315876	0.174677	0.47352	0.0267133
931	K01068	1.68861	1.23405	0.712338	0.0267139
17864	K20829	0.111433	0.252759	0.178338	0.0267367
1344	K01525	3.27688	1.10734	1.82558	0.0268019
3124	K03471	2.55107	2.81497	1.93119	0.0268544
5938	K06574	0.0576922	0.13955	0.408252	0.0268612
1003	K01148	1.75741	1.05743	1.6237	0.0268668
12281	K13643	0.649202	1.07841	0.606137	0.026894
4956	K05445	0.0268331	0.0255827	0.0223286	0.0269049
15184	K17401	0.869218	0.658165	0.398243	0.0269066
12251	K13613	0.22782	0.324416	0.665416	0.0269453
9818	K10674	0.090473	0.0805752	0.187506	0.026975
15543	K17809	0.656755	0.787903	0.867393	0.0269876
3744	K04123	0.180614	0.327088	0.122856	0.026997
14252	K16174	0.024109	0.0184494	0.0390572	0.0270064
524	K00619	0.860135	0.642721	0.44338	0.0270624
7727	K08467	0.361981	0.292253	0.273433	0.0270928
8606	K09411	0.00185665	0.00121201	0.0112194	0.0271216
15250	K17469	0.0812106	0.0920364	0.096835	0.0271272
16067	K18450	0.209742	0.19539	0.112611	0.0271348
6666	K07337	0.601665	0.787138	0.733905	0.0271399
13063	K14598	0.113135	0.068675	0.0885807	0.0271754
11434	K12538	0.00680348	0.0822664	0.0116151	0.0272103
10104	K11017	0.142902	0.237235	0.0958717	0.0272188
16974	K19653	0.0132113	0.00566272	0.0160758	0.0272195
793	K00913	2.30094	1.93514	0.958452	0.0272344
9596	K10447	0.285096	0.522925	0.617759	0.0272396
8388	K09180	0.017372	0.0823882	0.0809649	0.0272977
5074	K05571	0.237224	0.491199	0.447135	0.0273292
2663	K02985	0.829047	0.430581	0.388049	0.0274302
13263	K14825	0.342453	0.0818664	0.299308	0.0274381
7506	K08225	0.0710253	0.234987	0.0679659	0.0274564
9636	K10487	0.15073	0.18521	0.272149	0.0274619
9724	K10576	0.340617	0.574875	1.01022	0.0274655
4119	K04525	4.19438	3.5461	2.97101	0.027467
2720	K03044	0.719146	0.623566	0.440239	0.0274867
11132	K12193	0.623553	0.844005	1.41089	0.0274926
14155	K16052	3.94255	3.18199	2.18841	0.0275031
13841	K15587	0.225475	0.37695	0.322302	0.0275067
9194	K10023	0.493589	0.166979	0.387317	0.027542
18570	K21898	0.346808	0.331463	0.563058	0.0275754
9680	K10531	0.0675389	0.162427	0.369217	0.0275911
18347	K21561	0.145232	0.105919	0.168533	0.0276024
16724	K19305	0.311533	0.302516	0.0633782	0.0276171
10589	K11563	0.117968	0.184188	0.250688	0.0276358
8900	K09722	0.0377385	0.0517755	0.124466	0.0276376
633	K00741	0.395038	0.32241	0.297112	0.0276407
3066	K03408	2.12726	2.26805	2.92928	0.0276546
12533	K13928	0.0865335	0.0874497	0.0981178	0.0276952
13551	K15229	0.00448702	0.00774434	0.0018804	0.0277161
15530	K17794	0.329069	0.580815	0.523665	0.0277166
10801	K11803	0.323613	0.377147	0.243431	0.027721
134	K00151	1.38765	0.791746	0.507505	0.027773
8200	K08983	0.0831999	0.0807402	0.1247	0.027809
17157	K19894	1.22848	0.973027	0.366771	0.027821
3793	K04179	0.102041	0.128638	0.16078	0.0278229
7951	K08704	0.00423906	0.107027	0.0141101	0.0278287
2113	K02397	2.43578	2.54713	1.81001	0.027832
5962	K06601	0.0449455	0.0283078	0.0692025	0.0278407
375	K00446	0.415014	0.42056	0.433973	0.0278599
12774	K14263	0.00150143	0.00104503	0.00221857	0.0279
11408	K12508	0.56927	0.161357	0.315124	0.0279124
9390	K10235	0.0738759	0.197051	0.126394	0.0279487
14186	K16086	0.000309154	0.000889134	0.000268954	0.0279598
8543	K09345	0.0673132	0.0760117	0.110138	0.0279653
8053	K08810	2.28779	1.87708	1.45918	0.027971
8882	K09703	1.2035	1.33826	0.867035	0.027975
11251	K12328	0.0958999	0.0538795	0.0258125	0.0280412
17079	K19784	0.393503	0.586099	0.334477	0.0280623
18030	K21031	0.363777	0.39986	0.535298	0.0280658
13542	K15218	0.000533758	0.000549422	0.00264679	0.0280828
15958	K18316	0.000177514	0.00199754	0.000987653	0.0280964
1387	K01578	1.24048	0.997965	0.644032	0.0281061
1783	K02047	2.22589	2.24838	1.46632	0.0281208
14930	K16948	0.204792	0.312403	0.780159	0.0281391
18971	K22415	0.218418	0.302157	0.346399	0.0281574
17672	K20541	0.407989	0.834119	0.532293	0.0281809
6662	K07333	0.224995	0.438057	0.265878	0.0282133
318	K00372	4.07168	3.78786	2.53626	0.0282171
10868	K11875	0.240426	0.466575	0.755609	0.0282549
11409	K12510	6.10235	5.78074	4.1582	0.028271
5390	K05907	1.25121	0.856937	0.35439	0.0282761
11265	K12343	1.09108	1.15703	1.5541	0.0282783
6887	K07575	0.195409	0.410168	0.179803	0.0282798
1530	K01746	0.941219	0.909379	0.730977	0.0283459
5879	K06515	0.460118	0.597201	0.624654	0.0284188
18733	K22114	0.000518603	0.00031299	0.000671851	0.0284519
18796	K22189	0.0107105	0.0608708	0.0326018	0.0284899
15215	K17433	0.601769	0.730194	0.460903	0.0285129
1861	K02131	0.000849978	0.00532712	0.00139795	0.0285211
1290	K01461	0.0017653	0.00193796	0.00073082	0.0285322
13719	K15434	0.117561	0.0815924	0.129462	0.0285673
2866	K03198	0.0759131	0.0725478	0.119694	0.028573
2501	K02821	5.04905	3.96651	2.14979	0.0285958
6872	K07557	0.120685	0.219829	0.202683	0.0286265
7148	K07847	0.0538745	0.125154	0.136238	0.0286399
12321	K13691	0.320243	0.101002	0.166094	0.0286497
8503	K09304	0.718409	0.54808	0.41882	0.0286751
14438	K16394	0.000492442	9.99774e-05	0.000706867	0.0286872
5011	K05502	0.981161	0.799385	1.3924	0.0286985
3526	K03884	0.479661	0.791858	0.473132	0.0287438
8463	K09262	0.0903561	0.18025	0.131419	0.028763
17894	K20865	2.36115	1.94332	2.0036	0.028775
1580	K01807	3.08374	2.51799	2.16526	0.0287969
4765	K05214	0.167917	0.240019	0.31586	0.0288179
18441	K21721	1.67428	1.30846	0.61515	0.0288397
8730	K09543	0.0204901	0.0845879	0.031246	0.0288459
8211	K08994	1.26178	1.128	0.900655	0.0289329
1373	K01561	1.7889	1.7975	1.06914	0.0289527
18638	K21987	0.365108	0.146298	0.16568	0.0289564
12248	K13609	0.0999073	0.373936	0.642874	0.0289881
6794	K07470	0.0658736	0.114722	0.0717338	0.0290203
13746	K15464	0.0740706	0.0765581	0.153365	0.0290741
8800	K09617	0.00108142	0.000888208	0.00134442	0.0290983
17142	K19874	0.982447	0.361784	0.597669	0.0291172
8364	K09155	2.80798	2.75591	1.55326	0.0291442
13750	K15468	0.000423243	1.66624e-05	0.104216	0.0291453
9380	K10224	1.43822	0.871026	0.524447	0.0291826
12871	K14378	0.120807	0.269984	0.543713	0.029188
15935	K18288	0.023702	0.0137111	0.0160171	0.0292066
15203	K17421	0.462067	0.797322	0.184349	0.0292259
10315	K11272	0.214679	0.0379464	0.108136	0.0292308
15033	K17227	0.0568827	0.039785	0.084123	0.0292528
12625	K14030	0.122101	0.0402969	0.0593629	0.0292573
7980	K08736	1.1503	1.09689	1.60119	0.0293438
17176	K19914	0.063133	0.100431	0.11241	0.0293446
12946	K14460	0.00925889	0.00932275	0.0174151	0.0293836
3319	K03668	2.12003	1.80538	1.10481	0.0294213
14667	K16665	0.628536	0.613641	0.298062	0.0294579
1814	K02082	1.96823	1.96455	1.34413	0.0295035
5262	K05763	0.664559	0.563516	0.711853	0.0295172
15981	K18342	2.11282	1.60717	1.16919	0.0295558
13635	K15334	0.432569	0.553049	0.469058	0.0295579
11615	K12797	0.786751	0.568985	0.513084	0.0295805
16905	K19558	0.00135193	0.000900677	0.00171749	0.0296183
16872	K19513	1.27115	0.941095	0.925172	0.0296236
7401	K08118	0.0991618	0.155183	0.268274	0.029664
273	K00318	2.50611	2.28318	1.55778	0.0296755
12157	K13496	0.787575	0.683732	0.389746	0.0297356
7144	K07843	0.456162	0.774724	0.435543	0.0297588
4983	K05473	0.0577776	0.151705	0.194439	0.0297963
13133	K14687	0.438864	0.362952	0.281495	0.0298229
17654	K20522	0.868127	0.540027	0.321039	0.0298372
12150	K13486	0.56755	0.378975	0.246923	0.0298607
4519	K04944	2.42324	2.19763	1.06629	0.0298813
9389	K10234	0.612927	0.726788	0.198317	0.0298881
16476	K18991	1.28939	0.729861	0.46668	0.0298964
617	K00720	0.315106	0.481865	0.411614	0.0299256
2394	K02691	0.00447489	0.0262759	0.0652642	0.0299503
16059	K18442	4.83565	4.86173	3.56715	0.0300043
2423	K02723	0.0562612	0.0761002	0.355343	0.0300152
14664	K16662	0.464865	0.47737	1.14179	0.030022
10468	K11437	0.709991	0.197395	0.431814	0.0300668
4041	K04436	0.659919	0.851593	0.92286	0.0301082
14643	K16636	0.000942991	0.00105305	0.00140374	0.0301299
2330	K02619	3.35575	3.3098	2.15927	0.0301317
4897	K05379	0.0108803	0.007635	0.0161578	0.0301714
3062	K03404	4.84878	4.24491	3.14164	0.0301798
12436	K13816	0.0314235	0.0220244	0.0420579	0.0302267
13092	K14639	0.178016	0.28236	0.34805	0.0302304
906	K01042	2.10277	2.4355	1.77009	0.0302811
12887	K14394	1.27037	0.995946	0.416462	0.0302932
2293	K02582	0.171176	0.350209	0.855014	0.0303058
14363	K16311	0.212738	0.390902	0.301666	0.0303139
7553	K08284	0.0145308	0.194912	0.00592784	0.0303165
7242	K07950	0.0955486	0.137582	0.16309	0.0303404
1483	K01691	1.05571	0.64034	0.316104	0.0304096
4213	K04625	0.211769	0.160263	0.102521	0.0304384
696	K00808	0.64697	0.48597	0.330909	0.0304449
8341	K09129	0.0638337	0.121417	0.118305	0.0304692
8662	K09475	1.14261	1.21748	0.917166	0.0305105
4252	K04664	0.0334397	0.0835871	0.0691373	0.0306186
2805	K03136	1.86363	2.56104	1.80752	0.0306373
12855	K14354	0.291951	0.329698	0.480575	0.0306408
11213	K12290	0.0667753	0.0880322	0.0384039	0.0306431
9272	K10106	2.51628	1.53163	1.18997	0.0306708
12491	K13880	0.522728	0.390957	0.349654	0.0306774
16425	K18916	0.041921	0.0608729	0.0445824	0.0306813
2810	K03141	0.419824	0.774978	1.1902	0.0306905
11575	K12737	0.755317	0.456788	0.782593	0.0307151
11605	K12787	0.00534333	0.00652612	0.00953131	0.0307293
5323	K05825	8.47902	7.42106	5.05859	0.0307315
10691	K11675	0.947594	0.682889	0.480853	0.0307477
18382	K21611	0.0739022	0.102129	0.148414	0.0307651
4859	K05336	0.0365537	0.0441886	0.0627744	0.0307683
5890	K06526	0.175593	0.202769	0.49269	0.0307774
10182	K11123	0.0256444	0.0381358	0.0316139	0.030881
10195	K11137	2.40486	3.08552	1.89737	0.0309482
11489	K12602	0.302985	0.270548	0.433559	0.0309745
5800	K06426	0.0236814	0.0204146	0.0619013	0.031059
14184	K16081	0.00542153	0.000464168	0.0031549	0.0310649
17827	K20781	0.989719	0.785828	0.556619	0.0310666
14986	K17092	0.147252	0.119195	0.16098	0.0310691
11484	K12597	1.13207	0.901673	1.3034	0.0310763
18127	K21189	0.00321747	0.00273811	0.000844707	0.0310892
10253	K11205	0.139667	0.134049	0.212419	0.0310998
14975	K17080	0.287228	0.315976	0.21505	0.0311144
17600	K20449	0.0832435	0.120831	0.20004	0.0311346
6680	K07351	0.136208	0.170929	0.0840468	0.0311625
2308	K02597	0.0514903	0.047791	0.0798825	0.031165
7266	K07977	0.0333933	0.00658702	0.0263272	0.0311911
4760	K05209	3.52648	3.7477	2.71743	0.0312237
10289	K11246	0.147392	0.315277	0.174258	0.0312525
14272	K16198	0.113053	0.2039	0.273084	0.0312531
12650	K14066	0.108405	0.222917	0.124748	0.0312652
5459	K06030	1.06111	1.52306	2.20512	0.0313369
16562	K19090	1.97568	1.75485	1.65447	0.0313396
5398	K05922	0.289012	0.435667	0.211704	0.031374
5277	K05778	0.918459	0.614025	0.52896	0.0313797
7576	K08308	0.861246	1.09049	0.473144	0.0313954
14808	K16810	0.957597	0.758874	0.541663	0.0314135
14076	K15893	0.0739855	0.0903653	0.239951	0.0314423
10942	K11962	0.685693	0.617208	0.467695	0.0314441
16054	K18437	2.94785	1.5729	1.0425	0.0314598
17041	K19734	0.159993	0.0421193	0.0558108	0.0314676
17376	K20159	4.15072e-05	0.000887528	0.00103105	0.031523
17474	K20285	0.24616	0.582887	0.420981	0.0315462
2396	K02693	0.0289207	0.0299508	0.0627143	0.0316334
18358	K21576	0.558155	0.507995	0.381733	0.0316336
3907	K04294	0.546238	0.185195	0.266262	0.0316618
2912	K03246	0.32912	0.338182	0.46757	0.0316811
12923	K14436	2.94183	2.62574	1.4828	0.0316994
2471	K02782	3.756	3.19436	1.71182	0.0317221
16698	K19275	0.335434	0.114224	0.190914	0.0318437
13521	K15197	0.247838	0.267688	0.310172	0.0319014
555	K00653	1.38004	0.872403	0.702772	0.0319038
9142	K09971	3.84918	3.09131	1.8788	0.0319054
5922	K06558	0.135349	0.137593	0.399635	0.0319599
11723	K12931	0.00321117	0.00984112	0.023382	0.03197
12985	K14510	0.804212	0.721153	0.417898	0.0319859
3329	K03679	3.17154	1.54213	1.08637	0.032022
13001	K14529	0.00233995	0.00211559	0.0059946	0.0320417
4453	K04878	0.126289	0.111877	0.202952	0.0320472
12763	K14214	0.766639	0.583924	0.301152	0.0320491
9937	K10806	0.938644	0.924078	0.530501	0.0321653
5832	K06467	1.00178	0.846207	0.489371	0.0321907
1559	K01781	0.220949	0.286966	0.214107	0.0321995
3652	K04013	0.0114223	0.00955139	0.0312431	0.0322149
16634	K19181	0.0885896	0.0626779	0.105416	0.0322332
4893	K05375	0.0458323	0.0489353	0.096448	0.0322359
10511	K11480	0.761098	0.408377	0.185926	0.0322585
1687	K01931	2.02781	1.76819	1.05826	0.0322744
3162	K03510	2.16236	1.40811	1.01001	0.0322744
1858	K02128	0.108679	0.219148	0.0866734	0.032283
12133	K13458	0.00150104	0.000383532	0.00373875	0.0322847
12970	K14493	0.532572	0.782147	0.95139	0.0322876
6659	K07330	0.00936086	0.0135658	0.0129089	0.0322906
4176	K04584	0.357127	0.207404	0.92184	0.0323544
5297	K05798	0.164291	0.277637	0.249363	0.0323721
4315	K04730	0.309387	0.430295	0.436558	0.0323953
2875	K03208	1.57507	2.07154	1.15375	0.0324119
18736	K22117	0.233584	0.332571	0.215971	0.0324139
902	K01034	0.453266	0.524058	0.374848	0.0324399
3452	K03805	0.20379	0.248856	0.163465	0.0324743
636	K00744	0.891226	0.578513	0.470896	0.0324871
14127	K16011	4.46633	4.33691	2.20036	0.0324907
17848	K20811	0.00856465	0.00780364	0.016553	0.0324955
11839	K13075	1.13153	1.19754	0.872249	0.0325096
6407	K07069	0.292017	0.304441	0.212965	0.0325201
9813	K10669	0.256732	0.385696	0.429977	0.0325268
17979	K20968	0.989781	1.35382	1.25045	0.0325285
2508	K02828	0.0204423	0.0154817	0.0303106	0.0326254
8259	K09042	0.768923	0.485672	0.757059	0.0326429
15190	K17407	0.189573	0.0393748	0.0775849	0.0326606
16799	K19407	0.440182	0.762497	1.01525	0.0326888
14470	K16455	0.0906847	0.0714518	0.136544	0.0326969
11742	K12957	0.501294	0.510047	0.236813	0.0327435
1165	K01323	0.218742	0.142428	0.137139	0.0327497
11514	K12630	0.00244537	0.0104362	0.0161266	0.0327746
17046	K19740	0.0877027	0.0469384	0.0594695	0.0328107
14112	K15975	0.321646	0.464757	0.899738	0.032837
18213	K21358	0.194297	0.201012	0.110361	0.0329137
4207	K04619	0.63913	0.739827	0.489301	0.0329285
13189	K14748	0.0109324	0.0134599	0.0399373	0.0329293
3440	K03793	0.224982	0.10894	0.0893976	0.0329335
10180	K11121	0.450337	0.673564	1.30519	0.0329641
12305	K13670	0.0247899	0.0474461	0.0486283	0.0329847
13014	K14545	0.293965	0.225234	0.218664	0.0329997
5410	K05941	0.056021	0.0887279	0.101583	0.0330378
5429	K05982	0.785519	0.583296	0.554793	0.033066
11760	K12980	2.04802e-05	0.000106246	0.00770289	0.0331507
14478	K16463	1.60071	2.86584	3.05752	0.0332528
8139	K08897	1.95092	1.77703	1.13052	0.033272
5077	K05574	0.0803497	0.0812222	0.0471573	0.0332957
10994	K12016	0.0060552	0.00256021	0.00915398	0.033315
3666	K04027	1.31487	1.33681	1.73512	0.0333288
14013	K15785	0.806833	0.554125	0.789216	0.033352
10118	K11047	0.000860896	0.00151719	0.00227399	0.0333789
11205	K12282	0.335626	0.484933	0.229493	0.0334303
12155	K13491	0.00201794	0.00650033	0.00388969	0.0334325
18209	K21354	0.155439	0.210794	0.207564	0.0334366
11110	K12170	0.153557	0.249739	0.482783	0.0334704
13818	K15552	3.25942	3.17167	1.94539	0.0335519
10940	K11960	2.05464	1.28238	1.20347	0.03357
100	K00113	1.50573	1.45723	2.00918	0.0335807
13889	K15639	0.0667717	0.0629485	0.114608	0.0335853
5638	K06221	4.90537	4.16617	3.17232	0.0336397
16471	K18986	0.319032	0.379306	0.391317	0.0336626
6578	K07246	1.61384	1.42345	0.784462	0.0336887
7547	K08277	0.000429779	0.000275455	0.00143652	0.0337171
7234	K07939	0.0490914	0.0412392	0.0761524	0.0337337
10246	K11198	0.306795	0.211368	0.142421	0.0337852
10247	K11199	0.306795	0.211368	0.142421	0.0337852
10248	K11200	0.306795	0.211368	0.142421	0.0337852
16462	K18976	0.0353946	0.0246433	0.0629386	0.0338084
5601	K06184	1.73264	1.74087	1.53375	0.0338403
14644	K16638	0.000444491	0.000948662	0.00192866	0.0338495
903	K01035	0.418666	0.576655	0.458335	0.0338559
136	K00153	0.205141	0.231352	0.0892781	0.0338642
15710	K18008	0.220813	0.0711126	0.0386789	0.0339231
6310	K06970	1.89897	1.80492	0.854019	0.0339351
16902	K19551	0.00637515	0.0321338	0.0403674	0.0339479
6976	K07669	0.261345	0.142111	0.324161	0.0339867
4842	K05299	0.0725424	0.145233	0.134462	0.0339899
421	K00500	2.67637	2.39595	1.26286	0.034026
6514	K07180	5.27394	4.77448	3.43096	0.034031
13612	K15306	1.87844	1.85296	1.16949	0.0340458
8189	K08972	3.5769	2.44313	1.53979	0.0340546
12907	K14414	1.97334	1.61227	1.5764	0.0340771
4033	K04428	0.948071	0.859923	0.630169	0.0341074
5998	K06638	2.51988	1.833	1.56631	0.034114
2701	K03024	3.92381	2.73272	1.62014	0.0341207
6153	K06812	0.611962	0.32297	1.56533	0.0341317
8063	K08820	0.330375	0.241815	0.251774	0.0341436
7363	K08077	0.144295	0.103516	0.162826	0.0341941
86	K00098	0.19621	0.209343	0.433719	0.0342069
507	K00599	0.197134	0.473783	0.406076	0.0342639
17371	K20150	0.00244175	0.00195081	0.0103229	0.0343067
5062	K05559	1.15849	1.37244	0.879327	0.0344238
9485	K10335	0.494296	0.354375	0.263778	0.0344613
2796	K03127	0.198462	0.167253	0.0721173	0.0344844
2424	K02724	0.106343	0.079548	0.0680302	0.0345013
9597	K10448	3.13313	2.10238	1.39255	0.0345142
16822	K19433	0.000311507	0.000561938	0.00124391	0.0345243
6060	K06716	0.0133836	0.0413455	0.028071	0.034537
16203	K18645	0.00769705	0.0103636	0.0125435	0.0345619
300	K00348	2.20624	2.12079	1.46072	0.0345956
14385	K16334	0.162942	0.287612	0.454529	0.0345982
5831	K06466	0.0294178	0.0420685	0.0489946	0.0346054
2813	K03144	0.949826	1.32367	0.420953	0.0346059
16273	K18724	0.00659364	0.00781164	0.00942401	0.0346214
9884	K10748	0.184135	0.16335	0.281146	0.0346405
17124	K19850	0.0327846	0.00882076	0.0802173	0.034649
12353	K13723	1.68055	1.23381	0.964476	0.0347145
7538	K08266	0.228433	0.147634	0.266952	0.0347263
2629	K02951	0.647603	0.461206	0.274955	0.0347388
15684	K17974	1.09511	1.29252	0.781857	0.0347675
2627	K02949	0.177565	0.423391	0.213075	0.0347778
10000	K10886	0.284892	0.409941	0.309108	0.0347978
11965	K13205	1.27376	0.900126	0.359908	0.0348201
6545	K07213	1.57961	1.40132	0.988251	0.0348373
14565	K16552	0	0.000167653	0.000402126	0.0349226
8875	K09696	1.95193	2.29241	1.42853	0.034967
7572	K08304	2.19036	1.693	1.37261	0.0349932
9229	K10060	0.141043	0.109751	0.167799	0.0350072
702	K00815	0.899689	1.01953	0.819462	0.0350158
6430	K07094	0.164132	0.0739125	0.096816	0.0350185
3024	K03361	0.671051	0.752352	0.506006	0.0350376
6296	K06956	1.44773	1.56622	1.10787	0.0350587
7228	K07933	0.0925405	0.11714	0.35241	0.0350738
7640	K08379	0.0291758	0.0375734	0.0820567	0.0350958
14248	K16169	0.759734	0.442867	0.512915	0.0351613
9799	K10655	0.0789513	0.070936	0.0970347	0.0351697
10501	K11470	0.0990085	0.154162	0.144071	0.0352246
11456	K12563	0.336875	0.512933	0.562926	0.0353242
2338	K02628	0.00307136	0.0191679	0.0136651	0.0353876
[truncated: 17,003 more rows]

## Sheet: ec-p-value
EC numbers with normalized frequency and p-value with Kruskal-Wallis test
EC ID	EC number	Average in Concrol	Average in Advanced Adenoma	Average in Carcinoma	p-value
3362	4.2.2.19	1.2515e-05	5.24393e-05	0.0174653	1.62253e-09
2415	3.1.3.87	0.00718975	0.00719085	0.0190339	9.17873e-06
329	1.13.11.41	0.000427638	0.00336227	0.0748943	9.88194e-06
953	1.5.4.1	0.0156046	0.00298221	0.0197815	1.37215e-05
1840	2.6.1.76	1.42119	1.55947	2.12919	3.32854e-05
2041	2.7.11.26	1.84891	2.26993	2.74983	4.45074e-05
3580	5.3.1.29	1.82954	2.26471	1.09671	4.90635e-05
2321	3.1.2.1	0.11598	0.15883	0.318233	6.09322e-05
913	1.4.9.1	0.048173	0.080218	0.250653	8.00684e-05
3447	4.3.1.9	0.0102004	0.0214262	0.0485003	8.67655e-05
1570	2.4.1.276	0.0257237	0.228396	0.0184305	0.000120676
1204	2.1.1.312	0.27901	0.0471375	0.09864	0.000128436
958	1.5.8.1	0.399269	0.283844	0.149477	0.000139466
959	1.5.8.2	0.399269	0.283844	0.149477	0.000139466
3593	5.3.2.1	0.307114	0.169436	0.211884	0.000142994
223	1.1.2.6	0.0065797	0.00725515	0.0528094	0.000183308
3802	6.3.2.45	4.78162	5.27633	3.15082	0.000198494
1187	2.1.1.291	0.00235046	0.0032428	0.00329524	0.000201432
1686	2.4.2.51	0.0315522	0.0586154	0.45893	0.000212608
3563	5.2.1.2	0.217241	0.167378	0.336837	0.000288422
318	1.13.11.24	0.00389391	0.00314748	0.0292999	0.000376301
1822	2.6.1.36	0.0556405	0.0285786	0.0566033	0.00041181
1711	2.4.99.7	0.0788306	0.0365221	0.141444	0.000427169
1113	2.1.1.2	0.964693	0.697323	0.176906	0.000455576
1717	2.5.1.103	0.0511474	0.0432108	0.123619	0.000487742
1511	2.4.1.19	0.272324	0.0818444	0.224905	0.00051187
1077	2.1.1.154	0.000356961	7.0089e-05	0.000657231	0.000519495
1073	2.1.1.145	0.00669349	0.00812396	0.0172442	0.000661179
1379	2.3.1.258	1.09232	1.50444	0.792712	0.000665557
951	1.5.3.22	0.0139209	0.0245096	0.0231377	0.000759073
3359	4.2.2.1	1.49881	1.86589	1.16545	0.000763054
3239	4.1.99.2	0.229979	0.356116	0.570626	0.000783245
478	1.14.13.32	0.000111154	3.05553e-05	0.000389072	0.000788086
501	1.14.13.97	0.000111154	3.05553e-05	0.000389072	0.000788086
531	1.14.14.55	0.000111154	3.05553e-05	0.000389072	0.000788086
532	1.14.14.56	0.000111154	3.05553e-05	0.000389072	0.000788086
812	1.3.1.85	0.651675	0.65087	1.47785	0.000834377
265	1.1.99.40	0.112464	0.0738749	0.137426	0.000838039
846	1.3.7.3	0.0028876	0.00350056	0.0165509	0.000880186
506	1.14.14.15	0.0427373	0.0845729	0.0601696	0.000885626
474	1.14.13.24	0.684789	0.351141	0.231565	0.000955105
3360	4.2.2.10	3.19257	4.09945	2.19522	0.00115282
937	1.5.1.48	0.000128495	9.62748e-05	0.000895722	0.00124975
1253	2.1.1.86	0.629526	0.507455	0.500059	0.00125073
3473	4.4.1.24	0.677054	0.568556	1.02467	0.00140922
891	1.4.1.24	0.428774	0.792033	0.301661	0.00146947
2403	3.1.3.75	0.566954	0.413441	0.304783	0.00150474
1839	2.6.1.7	2.08455	1.58723	1.64439	0.00158041
3255	4.2.1.110	0.0424003	0.0450001	0.0719136	0.00164516
1543	2.4.1.242	0.120702	0.113639	0.260635	0.00181256
1048	2.1.1.1	0.427965	0.294009	0.580019	0.00185703
3617	5.3.99.3	2.25187	1.95482	1.13653	0.00187735
2813	3.4.24.18	0.605307	0.837776	0.71035	0.00190436
2325	3.1.2.20	0.0316109	0.0630085	0.0698445	0.00190863
2603	3.2.2.5	0.000266297	0.0019572	0.0112406	0.00193184
378	1.14.11.23	0.240982	0.0737252	0.164161	0.00213051
718	1.2.1.98	0	0	0.000254929	0.00216672
2525	3.2.1.198	0.00261179	0.00237303	0.00732235	0.00218284
3256	4.2.1.112	0.0278439	0.0265356	0.0100472	0.00229223
1547	2.4.1.247	0.0103251	0.0295492	0.0255096	0.00232779
2479	3.2.1.119	0.0574208	0.168797	0.410163	0.00234956
2733	3.4.21.66	0.682612	0.538508	0.37098	0.00237194
3683	5.5.1.1	0.980969	0.861699	0.359534	0.00240491
1076	2.1.1.152	0.00630661	0.0111862	0.0253256	0.00248375
875	1.3.99.33	2.99965	2.8369	1.87221	0.0024858
601	1.14.99.48	0.0871804	0.00543602	0.0186252	0.00251289
3527	5.1.3.18	1.77731	1.59118	0.574044	0.0025497
1038	1.8.7.1	1.38609	2.0195	1.45957	0.00258143
3453	4.3.2.9	0.3371	0.385631	0.183702	0.00258356
350	1.13.11.68	0.152845	0.161096	0.0366136	0.0026774
753	1.21.4.4	3.02374	3.14845	2.26044	0.00268377
2026	2.7.11.12	1.39191	2.33545	1.89899	0.00269033
128	1.1.1.342	0.308692	0.569421	0.226246	0.00278732
3095	3.7.1.18	0.0927409	0.223209	0.35053	0.00301619
2571	3.2.1.75	0.448065	0.33513	0.112741	0.00315672
217	1.1.1.91	0.00178152	0.00868873	0.00371205	0.00319443
355	1.13.11.75	0.0654752	0.22472	0.098601	0.00324553
439	1.14.13.174	0.0050641	0.00202392	0.000524306	0.0032929
194	1.1.1.57	4.19786	3.94042	2.63085	0.00343568
2560	3.2.1.59	1.50149	0.695633	0.523298	0.0034643
1845	2.6.1.82	1.16501	0.667588	0.370855	0.0035339
1938	2.7.1.20	1.22165	1.84212	2.44912	0.00363826
2504	3.2.1.165	1.14683	1.34454	0.723422	0.0036951
1601	2.4.1.323	0.0271941	0.241513	0.018451	0.00377921
1174	2.1.1.272	0.00743231	0.0358262	0.110005	0.00381855
3324	4.2.1.5	0.117505	0.194863	0.0562452	0.00383088
1548	2.4.1.248	0.0229403	0.0315071	0.0793417	0.00384686
987	1.7.1.14	0.00975526	0.00758758	0.0206674	0.0039569
1213	2.1.1.325	2.00027	0.960018	0.458312	0.0043946
3717	6.1.1.26	0.034242	0.0493887	0.157209	0.00444762
956	1.5.5.3	0.0911604	0.13066	0.0852594	0.00449401
3437	4.3.1.18	2.41101	1.67807	1.03117	0.00459704
1824	2.6.1.39	0.601827	0.83624	0.490521	0.00476557
3123	4.1.1.2	0.237537	0.660699	0.462966	0.00481185
3375	4.2.2.9	0.0117582	0.0111538	0.0605812	0.00491381
3345	4.2.1.81	0.591115	0.457656	0.253926	0.00506897
3145	4.1.1.47	1.55832	0.842717	0.634184	0.00519244
983	1.6.99.1	1.43298	0.968422	0.59064	0.00520047
2615	3.3.2.8	0.000895918	0.0180228	0.00366225	0.00544618
1860	2.6.1.99	0.208319	0.309327	0.200245	0.00560142
2827	3.4.24.34	0.111643	0.125671	0.442139	0.00576574
3295	4.2.1.167	1.84209	1.83776	1.32595	0.00576753
1518	2.4.1.208	0.773603	1.40094	0.653093	0.00593189
2404	3.1.3.76	0.253961	0.236011	0.121345	0.00626872
468	1.14.13.231	0.0337156	0.0720616	0.0420244	0.00631378
894	1.4.1.3	2.36679	2.6337	3.72715	0.00650934
2781	3.4.22.62	0.0460669	0.0551008	0.0648239	0.00660373
29	1.1.1.159	0.711749	1.0344	0.985683	0.00664279
3213	4.1.3.16	0.585332	0.689363	0.393998	0.00671282
1713	2.4.99.9	0.541857	0.185021	0.130577	0.00686198
1741	2.5.1.2	0.0020036	0.00338181	0.00515844	0.00686783
2806	3.4.23.52	0.267494	0.375326	0.717205	0.00701999
1999	2.7.1.66	2.18594	1.7807	1.02907	0.00706556
3214	4.1.3.17	0.295636	0.425457	1.06869	0.00710578
2286	3.1.1.72	0.308676	0.328959	0.184903	0.00725009
3419	4.2.3.55	0.000431889	0.000191296	0.000968219	0.00730488
1199	2.1.1.306	0.0807761	0.0212888	0.0666947	0.00741844
1240	2.1.1.62	0.750722	1.1692	1.45746	0.00753719
106	1.1.1.308	0.616518	0.37365	0.806526	0.00772992
838	1.3.5.6	0.246556	0.409012	0.367736	0.00784323
153	1.1.1.374	0.230063	0.157144	0.295809	0.00793416
1733	2.5.1.134	0.0869761	0.15522	0.134411	0.0079417
3353	4.2.1.92	0.278822	0.0765171	0.170174	0.00794746
3412	4.2.3.35	0.00696897	0.00850044	0.0420994	0.00808241
1582	2.4.1.292	0.527446	0.898278	0.327105	0.00822973
3097	3.7.1.2	3.36529	2.80317	1.87866	0.00826733
1690	2.4.2.55	0.0942391	0.1324	0.260576	0.00845235
1870	2.7.1.113	0.199456	0.145199	0.173461	0.00849611
1332	2.3.1.193	1.70782	1.58453	1.04859	0.00880682
824	1.3.2.3	0.346334	0.283402	0.677061	0.00881127
1438	2.3.2.18	1.31846	1.30568	0.715711	0.008816
3686	5.5.1.18	0.640546	0.355657	0.204616	0.00925588
447	1.14.13.20	0.132743	0.15561	0.0810945	0.00940422
2144	2.7.7.81	0.000895641	0.000804233	0.0090882	0.00942636
860	1.3.8.8	1.32169	0.347819	0.697728	0.00960455
663	1.2.1.13	0.886659	0.572476	0.494935	0.00967405
1202	2.1.1.310	1.65782	1.63631	1.05109	0.00969018
1347	2.3.1.22	1.04483	1.05741	0.729595	0.00974145
1589	2.4.1.306	0.293797	0.103149	0.19115	0.00982601
1676	2.4.2.37	0.00239763	6.34891e-05	0.00202387	0.00998897
2355	3.1.27.6	0.23498	0.239944	0.102775	0.0101985
2472	3.2.1.101	1.82865	1.71075	0.795896	0.0105865
3069	3.6.3.35	0.00878349	0.0316615	0.280222	0.010594
86	1.1.1.285	0.157791	0.164071	0.440968	0.0107653
1575	2.4.1.283	0.0327454	0.0366942	0.0183588	0.0108181
1576	2.4.1.284	0.0327454	0.0366942	0.0183588	0.0108181
49	1.1.1.203	0.0427668	0.0420984	0.0664865	0.0111233
341	1.13.11.58	1.24896	1.50371	1.95929	0.0111774
2233	2.8.3.12	1.55798	2.09648	2.51786	0.0113398
573	1.14.19.23	1.18868	1.07664	0.712158	0.0115925
586	1.14.19.45	1.18868	1.07664	0.712158	0.0115925
281	1.11.1.12	0.558632	0.495393	0.28708	0.0118894
2524	3.2.1.197	0.366586	0.301411	0.550887	0.0119134
324	1.13.11.34	1.15509	0.85245	1.05786	0.0127311
617	1.16.1.5	0.00414073	0.0138467	0.00934589	0.0128369
687	1.2.1.51	0.00414073	0.0138467	0.00934589	0.0128369
2005	2.7.1.74	0.290897	0.246511	0.469878	0.0130637
2768	3.4.22.47	0.0406029	0.100588	0.0376114	0.0132399
222	1.1.2.4	2.45205	2.24957	2.47309	0.0133041
2927	3.5.1.90	1.16346	0.931529	0.390792	0.0133491
706	1.2.1.81	1.3133	0.892573	0.58388	0.0137755
917	1.5.1.1	0.00504114	0.00863668	0.0121177	0.0138278
3383	4.2.3.114	0.00430169	0.0108734	0.0284586	0.0139278
22	1.1.1.141	0.37176	0.196111	0.416429	0.0139394
854	1.3.8.13	0.0896349	0.266225	0.105187	0.0139434
3064	3.6.3.30	5.29838	6.04137	4.27393	0.0139441
847	1.3.7.4	0.0617305	0.0827624	0.154191	0.0140125
2960	3.5.3.7	0.0197391	0.0104373	0.0535483	0.0141826
1505	2.4.1.180	0.418359	0.55924	0.288714	0.0142347
3398	4.2.3.152	0.0130647	0.0111942	0.0144303	0.0142463
489	1.14.13.78	0.173817	0.22508	0.241963	0.0143506
2500	3.2.1.158	0.00363998	0.014655	0.0038797	0.0143788
3560	5.2.1.12	0.0244954	0.0336778	0.048782	0.0146131
1055	2.1.1.109	0.000412281	0.00157182	0.00681489	0.0146488
2923	3.5.1.87	5.18352	4.76721	2.96687	0.0148071
2685	3.4.21.10	1.59643	1.23944	0.958814	0.01494
2858	3.4.24.86	0.9385	0.783304	1.1281	0.0149636
3434	4.3.1.14	0.651856	0.515537	0.29943	0.0150401
3017	3.6.1.26	0.0229558	0.0816477	0.0536476	0.0152158
1702	2.4.99.16	1.58874	1.71626	1.26825	0.0153535
3036	3.6.1.59	0.385402	0.437195	0.329114	0.0155075
2851	3.4.24.79	0.717873	1.02532	1.08549	0.015562
1801	2.6.1.103	0.137441	0.269788	0.0719617	0.015604
121	1.1.1.335	2.56257	1.25074	0.903797	0.0156916
1760	2.5.1.48	4.60164	3.95786	2.85691	0.0157871
405	1.14.12.19	0.185613	0.219329	0.0865669	0.015824
1376	2.3.1.255	0.288264	0.426235	0.526432	0.0158655
3533	5.1.3.24	0.0743866	0.0823537	0.116147	0.0162474
2331	3.1.2.28	1.97868	1.76662	0.822987	0.0162561
1098	2.1.1.183	2.57544	2.04277	1.04961	0.0164325
3172	4.1.1.85	0.217789	0.245922	0.336817	0.0165329
2713	3.4.21.35	0.0252332	0.0683056	0.0654132	0.0168735
456	1.14.13.21	0.00641365	0.078148	0.0155745	0.0168831
2860	3.4.24.89	0.155496	0.160439	0.226472	0.016931
576	1.14.19.29	0.0245977	0.0287333	0.0640065	0.0172388
752	1.21.4.3	2.25095	2.01005	1.74539	0.0179278
1734	2.5.1.140	0.0840414	0.164697	0.0875067	0.0185631
3330	4.2.1.57	0.102856	0.0668905	0.0418467	0.0186992
162	1.1.1.39	1.3231	1.10123	0.434001	0.0189576
1909	2.7.1.171	0.104826	0.223426	0.480414	0.0190476
538	1.14.15.17	0.20142	0.108618	0.181496	0.0194082
366	1.13.12.4	0.655241	0.335334	0.142684	0.019591
2416	3.1.3.89	2.95289	2.27109	1.76631	0.0195916
2046	2.7.11.5	0.97372	0.664771	1.03977	0.0197335
814	1.3.1.87	0.0199134	0.0108773	0.0220959	0.0197664
3102	3.7.1.5	0.330917	0.210184	0.509076	0.0199762
2882	3.5.1.118	0.0140748	0.122594	0.0604897	0.02011
164	1.1.1.396	0.238307	0.168466	0.125395	0.0201154
3695	5.5.1.7	0.00109301	0.0013458	0.00364779	0.0201399
3511	5.1.1.3	12.0083	11.7814	8.75742	0.0201517
924	1.5.1.25	0.101152	0.148574	0.127726	0.0202569
130	1.1.1.346	5.10102	4.46565	3.29702	0.020266
100	1.1.1.302	0.26865	0.459017	0.487632	0.0203444
1004	1.7.7.2	2.93624	2.77098	1.69187	0.0204492
3313	4.2.1.36	0.312608	0.173413	0.34981	0.0204796
3062	3.6.3.29	5.89106	5.25674	4.38732	0.0205068
1778	2.5.1.73	0.00980662	0.171207	0.0383321	0.0205725
1653	2.4.1.87	0.650063	0.930976	1.46723	0.0205864
199	1.1.1.62	0.980638	0.873249	1.73576	0.0206769
2595	3.2.2.24	1.63573	1.27205	0.694302	0.0206801
3816	6.3.3.7	0.103624	0.122475	0.201418	0.0208824
2493	3.2.1.150	0.00804242	0.00473298	0.0449171	0.0211481
2616	3.3.2.9	0.45808	0.729734	1.09192	0.0212047
3328	4.2.1.55	1.02531	1.05628	0.717732	0.0214927
392	1.14.11.54	0.123628	0.378824	0.221058	0.0215546
299	1.12.1.5	0.0342774	0.0519662	0.0194313	0.0218136
584	1.14.19.43	0.0440957	0.0475702	0.0355335	0.0219341
1906	2.7.1.169	0.0393088	0.0748949	0.0866957	0.02195
1000	1.7.2.7	1.40551	1.07843	0.414733	0.0221272
507	1.14.14.16	1.12262	0.743794	0.374603	0.0221396
692	1.2.1.63	0.000236363	7.68442e-05	0	0.0222974
3860	6.5.1.5	0.0390944	0.0226069	0.0159032	0.0223258
803	1.3.1.71	0.669268	0.547779	0.291371	0.0223608
3400	4.2.3.154	0.00681642	0.0129167	0.00464848	0.022501
1186	2.1.1.290	1.73855	1.42269	0.773256	0.0225754
1357	2.3.1.231	1.73855	1.42269	0.773256	0.0225754
2825	3.4.24.31	0.00278375	0.0792179	0.0101894	0.0227576
2885	3.5.1.121	0.452837	0.503792	0.376509	0.0229025
1061	2.1.1.12	0.228458	0.346311	0.299867	0.0229645
3474	4.4.1.25	0.400817	0.585221	0.405412	0.0230799
3261	4.2.1.117	0.374696	0.356829	0.688754	0.0233233
3071	3.6.3.38	1.22039	1.15674	0.778581	0.0234024
1449	2.3.2.3	0.867216	1.39311	0.898133	0.0237625
723	1.2.3.3	0.2033	0.367863	0.310632	0.0239082
3426	4.2.3.82	0.00043193	0.00044807	0.00100023	0.024055
3427	4.2.3.83	0.00043193	0.00044807	0.00100023	0.024055
1718	2.5.1.105	5.48901	4.01735	3.02732	0.0241931
1623	2.4.1.349	1.33999	1.41541	0.567276	0.0243298
2324	3.1.2.2	2.0471	1.57718	0.992569	0.02439
10	1.1.1.11	0.188797	0.244484	0.501626	0.024648
535	1.14.15.14	0.00152782	0.0455136	0.0313844	0.0247737
1367	2.3.1.243	0.12739	0.266749	0.141746	0.0247749
3087	3.6.4.6	0.724289	0.821475	0.972243	0.0248319
530	1.14.14.54	0.135115	0.175647	0.19135	0.0250396
3280	4.2.1.144	0.00158408	0.00144916	0.00288479	0.0250649
1158	2.1.1.249	0.386694	0.372605	0.267255	0.0251143
2246	2.8.3.6	0.887662	0.820091	0.446383	0.0251335
1085	2.1.1.17	2.27283	1.77387	1.00256	0.0251697
1491	2.4.1.149	0.662971	0.622382	0.493952	0.0251917
2580	3.2.1.85	1.84332	1.55805	0.782942	0.0252255
1386	2.3.1.265	0.0402996	0.0278493	0.0424123	0.0256025
1009	1.8.1.19	0.10165	0.13868	0.146108	0.0256319
2213	2.8.2.14	0.0600906	0.203368	0.0763287	0.0260187
381	1.14.11.29	1.72436	1.38422	0.884917	0.0261353
2620	3.4.11.15	0.0219766	0.0187908	0.079799	0.0262803
114	1.1.1.320	0.681638	0.462194	0.184065	0.0263541
2511	3.2.1.176	0.111433	0.252759	0.178338	0.0267367
3024	3.6.1.41	3.27688	1.10734	1.82558	0.0268019
393	1.14.11.55	0.090473	0.0805752	0.187506	0.026975
490	1.14.13.79	0.180614	0.327088	0.122856	0.026997
131	1.1.1.347	0.0132113	0.00566272	0.0160758	0.0272195
1876	2.7.1.134	2.30094	1.93514	0.958452	0.0272344
1895	2.7.1.159	2.30094	1.93514	0.958452	0.0272344
3504	5.1.1.12	0.346808	0.331463	0.563058	0.0275754
444	1.14.13.195	0.0675389	0.162427	0.369217	0.0275911
445	1.14.13.196	0.0675389	0.162427	0.369217	0.0275911
2831	3.4.24.39	0.311533	0.302516	0.0633782	0.0276171
3795	6.3.2.36	0.0377385	0.0517755	0.124466	0.0276376
691	1.2.1.60	1.38765	0.791746	0.507505	0.027773
3746	6.2.1.34	0.56927	0.161357	0.315124	0.0279124
2460	3.1.7.10	0.000309154	0.000889134	0.000268954	0.0279598
3815	6.3.3.6	0.000177514	0.00199754	0.000987653	0.0280964
3175	4.1.1.9	1.24048	0.997965	0.644032	0.0281061
3763	6.2.1.9	0.0866946	0.0582704	0.184976	0.0282348
1030	1.8.4.9	1.25121	0.856937	0.35439	0.0282761
3804	6.3.2.47	0.000518603	0.00031299	0.000671851	0.0284519
301	1.12.5.1	0.500542	0.53316	0.283301	0.0284741
2921	3.5.1.82	0.0017653	0.00193796	0.00073082	0.0285322
1858	2.6.1.97	0.120685	0.219829	0.202683	0.0286265
2814	3.4.24.19	0.981161	0.799385	1.3924	0.0286985
940	1.5.1.51	1.67428	1.30846	0.61515	0.0288397
695	1.2.1.68	1.24104	1.14803	0.838794	0.0288433
3106	3.8.1.3	1.7889	1.7975	1.06914	0.0289527
922	1.5.1.21	0.0999073	0.373936	0.642874	0.0289881
1452	2.3.2.32	0.159092	0.14684	0.205498	0.0291214
585	1.14.19.44	1.43822	0.871026	0.524447	0.0291826
1117	2.1.1.202	0.432569	0.553049	0.469058	0.0295579
1649	2.4.1.80	0.315106	0.481865	0.411614	0.0299256
2253	2.9.1.1	2.10277	2.4355	1.77009	0.0302811
385	1.14.11.4	2.73219	2.48651	1.5167	0.0304278
2988	3.5.4.40	2.12943	1.64725	0.909746	0.0304406
1757	2.5.1.44	0.64697	0.48597	0.330909	0.0304449
3176	4.1.1.90	2.51628	1.53163	1.18997	0.0306708
744	1.20.1.1	0.041921	0.0608729	0.0445824	0.0306813
839	1.3.7.1	0.0832435	0.120831	0.20004	0.0311346
2308	3.1.11.1	18.6341	19.4246	11.5666	0.0316405
1315	2.3.1.171	0.00321117	0.00984112	0.023382	0.03197
3517	5.1.2.2	0.220949	0.286966	0.214107	0.0321995
93	1.1.1.292	0.0885896	0.0626779	0.105416	0.0322332
1496	2.4.1.155	0.891226	0.578513	0.470896	0.0324871
1655	2.4.1.9	0.00856465	0.00780364	0.016553	0.0324955
2295	3.1.1.81	1.13153	1.19754	0.872249	0.0325096
1897	2.7.1.160	0.256732	0.385696	0.429977	0.0325268
3154	4.1.1.61	0.146901	0.343466	0.312801	0.0326299
3687	5.5.1.19	0.516968	0.619646	0.925257	0.0326745
2711	3.4.21.27	0.218742	0.142428	0.137139	0.0327497
928	1.5.1.33	0.224982	0.10894	0.0893976	0.0329335
1931	2.7.1.194	6.49343	5.57873	3.60392	0.0329378
1435	2.3.2.15	0.056021	0.0887279	0.101583	0.0330378
2342	3.1.21.7	0.785519	0.583296	0.554793	0.033066
401	1.14.12.12	0.037345	0.038601	0.294942	0.0332245
407	1.14.12.23	0.037345	0.038601	0.294942	0.0332245
408	1.14.12.24	0.037345	0.038601	0.294942	0.0332245
1606	2.4.1.330	0.155439	0.210794	0.207564	0.0334366
3180	4.1.1.97	0.0979627	0.217721	0.168441	0.0335981
210	1.1.1.83	1.61384	1.42345	0.784462	0.0336887
218	1.1.1.93	1.61384	1.42345	0.784462	0.0336887
3161	4.1.1.73	1.61384	1.42345	0.784462	0.0336887
1932	2.7.1.195	0.306795	0.211368	0.142421	0.0337852
104	1.1.1.306	0.205141	0.231352	0.0892781	0.0338642
1096	2.1.1.181	1.89897	1.80492	0.854019	0.0339351
549	1.14.16.1	2.67637	2.39595	1.26286	0.034026
75	1.1.1.264	0.19621	0.209343	0.433719	0.0342069
625	1.16.9.1	0.00244175	0.00195081	0.0103229	0.0343067
118	1.1.1.330	0.409818	0.40846	0.710194	0.035408
428	1.14.13.151	0.000288467	0.000248342	0.000784792	0.0360288
1152	2.1.1.243	0.000250162	0.000287149	0.000878245	0.0360607
1820	2.6.1.33	3.17932	3.96436	3.61487	0.0361829
3200	4.1.2.44	1.19163	0.600189	0.379155	0.0362094
238	1.1.3.8	0.270659	0.164695	0.198409	0.0363476
1583	2.4.1.293	0.247766	0.344819	0.31397	0.0364016
3694	5.5.1.6	0.0515841	0.150124	0.0586492	0.0369441
180	1.1.1.410	0.504109	0.451648	0.223334	0.0371109
2260	3.1.1.14	0.0388689	0.0293172	0.04816	0.03713
3544	5.1.3.37	0.0353846	0.0219792	0.0349846	0.0373163
442	1.14.13.179	0.021865	0.0211855	0.0197936	0.0374336
2903	3.5.1.32	0.80002	0.825124	0.416298	0.0374767
1833	2.6.1.55	1.71797	1.30984	0.847461	0.0374943
3628	5.4.2.3	0.99391	0.825653	0.600916	0.0377782
1966	2.7.1.28	2.7859	3.12999	2.30038	0.0379173
1967	2.7.1.29	2.7859	3.12999	2.30038	0.0379173
3489	4.6.1.15	2.7859	3.12999	2.30038	0.0379173
3140	4.1.1.4	0.382029	0.472085	0.193402	0.0379535
3033	3.6.1.56	0.198222	0.363812	0.247333	0.0382958
1003	1.7.7.1	4.33409	3.36808	2.35653	0.0383305
1657	2.4.1.92	1.21037	0.994174	0.674613	0.0383552
2552	3.2.1.48	0.71	0.762023	1.71319	0.0383989
936	1.5.1.47	0.0194362	0.0238819	0.0286829	0.0385967
1141	2.1.1.225	0.43081	0.44373	0.571176	0.038722
342	1.13.11.59	0.014839	0.00172707	0.00431354	0.0387974
276	1.10.5.1	0.0457618	0.0352351	0.0354538	0.0391153
1128	2.1.1.213	0.164198	0.140213	0.230725	0.0391895
101	1.1.1.303	0.672868	0.744537	0.425274	0.0394477
168	1.1.1.4	0.672868	0.744537	0.425274	0.0394477
1483	2.4.1.14	1.69746	1.83867	1.19059	0.0395965
888	1.4.1.2	2.82377	3.58026	4.07435	0.0401657
2298	3.1.1.85	3.33645	2.4281	1.82318	0.0403108
417	1.14.13.113	0.19557	0.483945	0.437719	0.0403223
3037	3.6.1.6	4.26991	3.58384	2.90571	0.0403263
1323	2.3.1.182	1.86695	3.04507	2.35605	0.0403839
1842	2.6.1.78	0.159863	0.190845	0.289791	0.0404938
1843	2.6.1.79	0.159863	0.190845	0.289791	0.0404938
3547	5.1.3.40	0.00275772	0.010976	0.0117512	0.0407962
1099	2.1.1.184	0.720591	0.836642	1.24025	0.0407966
1542	2.4.1.241	0.283351	0.549102	1.18353	0.0410833
2699	3.4.21.116	11.5891	11.2308	7.42649	0.0412046
2140	2.7.7.78	0.0516931	0.0659119	0.0697584	0.0413531
3671	5.4.99.45	0.457544	0.743169	0.697572	0.0414549
1935	2.7.1.198	4.01123	3.42552	1.9509	0.0415801
1127	2.1.1.211	0.87185	0.485786	0.59184	0.0420235
500	1.14.13.96	0.486653	0.32534	0.433344	0.0420282
563	1.14.18.8	0.486653	0.32534	0.433344	0.0420282
2817	3.4.24.22	0.219216	0.085953	0.142	0.0423285
993	1.7.1.7	3.11488	2.45333	1.97054	0.042516
3690	5.5.1.25	0.0166512	0.0621012	0.0417649	0.0428114
2333	3.1.2.30	0.0191589	0.001625	0.00477676	0.0432264
742	1.2.99.7	0.620383	0.728302	0.951616	0.0435157
1273	2.1.3.6	0.8357	0.503297	0.472353	0.0439992
1863	2.7.1.100	2.92283	2.23481	1.20894	0.0440062
1789	2.5.1.87	0.890477	1.06951	1.19318	0.0440075
165	1.1.1.397	0.00100799	0.00303483	0.0119933	0.0440949
2364	3.1.3.105	1.21667	1.39973	1.02919	0.0444155
1791	2.5.1.89	1.20947	1.29516	0.810473	0.0444585
3110	4.1.1.1	1.14879	1.46316	1.04902	0.0447624
388	1.14.11.46	0.00647	0.0050238	0.0122106	0.0448157
1441	2.3.2.22	0.0028637	0.00107474	0.00447622	0.0454128
2307	3.1.1.98	0.668364	0.856737	0.710362	0.0454499
2506	3.2.1.169	1.70914	2.25242	1.59649	0.0458975
852	1.3.8.1	5.58348	6.25147	6.22001	0.0459548
2870	3.5.1.105	0.977032	1.37724	0.923944	0.0463254
3265	4.2.1.120	0.97937	1.46412	0.96757	0.0463948
3607	5.3.3.3	0.97937	1.46412	0.96757	0.0463948
193	1.1.1.56	0.430877	0.0787943	0.181879	0.0464884
3290	4.2.1.157	0.334421	0.0811772	0.0401206	0.0467625
2401	3.1.3.73	5.57634	4.73834	4.38583	0.0469635
1019	1.8.3.1	1.03297	0.885153	0.593879	0.0470746
3515	5.1.1.8	0.649451	0.720866	0.388149	0.0471444
2689	3.4.21.103	0.023859	0.00908098	0.0303201	0.047177
1847	2.6.1.84	0.0202431	0.018153	0.0332119	0.0473288
1391	2.3.1.35	11.1717	8.79094	9.5787	0.0474414
1039	1.8.7.2	0.0773942	0.0756104	0.120555	0.0476994
1447	2.3.2.28	0.00056298	0.000709443	0.000868936	0.0477142
44	1.1.1.193	10.6379	9.41745	7.6397	0.0481509
2373	3.1.3.24	0.120135	0.332207	0.551006	0.0482139
2149	2.7.7.86	0.155895	0.206449	0.119508	0.0482343
3495	4.99.1.10	0.0189843	0.0413346	0.0329026	0.0485008
1243	2.1.1.67	0.151262	0.145391	0.206443	0.0486387
887	1.4.1.18	0.00205404	0.00933899	0.00576062	0.0486523
2505	3.2.1.166	2.85233	2.32077	1.49724	0.0486939
3552	5.1.3.9	1.59913	1.94326	2.20325	0.0492429
1440	2.3.2.21	0.00947826	0.0140344	0.0104952	0.0494335
2294	3.1.1.80	1.10725	0.427213	0.60072	0.0498891
1945	2.7.1.206	0.159831	0.237281	0.202024	0.0503309
1617	2.4.1.342	0.59289	0.506475	0.3547	0.050439
1697	2.4.99.1	0.36771	0.62177	1.07823	0.0506672
650	1.17.99.3	0.485905	0.620229	0.287202	0.0511165
1385	2.3.1.264	0.191921	0.173933	0.146855	0.0511593
2406	3.1.3.78	0.612265	0.899916	1.22385	0.0513373
3767	6.3.1.12	4.92621	4.81878	3.08399	0.0515854
3379	4.2.3.104	0.00084526	0.000335264	0.000167509	0.0519642
3420	4.2.3.57	0.00084526	0.000335264	0.000167509	0.0519642
2811	3.4.24.16	0.80323	0.589409	0.758079	0.0522273
2371	3.1.3.21	6.52004e-05	0.000312407	0.000823958	0.0522608
1288	2.3.1.1	14.0821	11.87	13.2195	0.0525853
1922	2.7.1.184	0.459083	0.543576	0.312391	0.0526694
1709	2.4.99.4	0.630657	0.859173	1.35677	0.052907
362	1.13.11.82	0.0790424	0.145613	0.518055	0.0530204
3726	6.1.2.2	0.000808637	0.0114299	0.0162962	0.0531605
696	1.2.1.70	9.87663	9.72906	6.87307	0.0532221
2554	3.2.1.50	5.33861	6.32571	5.89439	0.0532895
245	1.1.5.8	0.52872	0.548592	0.40542	0.0534583
3718	6.1.1.27	0.0545252	0.041287	0.0902688	0.0534696
1706	2.4.99.20	0.587517	0.510989	0.49538	0.0535808
2604	3.2.2.6	0.587517	0.510989	0.49538	0.0535808
2444	3.1.4.52	1.78593	1.93839	1.18982	0.0537985
231	1.1.3.37	0.0759351	0.0788095	0.0717106	0.0538547
1975	2.7.1.37	0.0389	0.0361351	0.0654092	0.0540265
1056	2.1.1.11	0.185202	0.428828	0.262056	0.0542407
3670	5.4.99.41	0.0684969	0.0694019	0.117539	0.0542538
1743	2.5.1.22	1.06532	0.789735	0.427667	0.0543036
1234	2.1.1.53	0.126104	0.191639	0.0541658	0.0543584
1654	2.4.1.88	1.42076	0.999451	0.654431	0.0544106
109	1.1.1.312	0.100365	0.107364	0.0781257	0.0544887
460	1.14.13.22	0.247816	0.219346	0.271723	0.0545118
491	1.14.13.8	2.44908	2.42411	3.47162	0.0547983
558	1.14.18.3	0.0265471	0.0227684	0.0275732	0.0551371
596	1.14.99.39	0.0265471	0.0227684	0.0275732	0.0551371
606	1.14.99.54	0.76423	0.64997	0.341969	0.0556692
1184	2.1.1.287	0.47664	0.371867	0.382759	0.0561828
1818	2.6.1.22	3.24472	3.41458	2.45488	0.0562305
216	1.1.1.90	0.565494	0.640711	0.32903	0.0565586
2913	3.5.1.53	2.92778	3.41227	2.45812	0.0566762
2771	3.4.22.52	0.600664	0.869125	0.507759	0.0571611
31	1.1.1.163	0.00847523	0.0539879	0.0158603	0.0573525
2840	3.4.24.67	0.141197	0.0374808	0.84333	0.0575486
2272	3.1.1.34	0.272023	0.257518	0.155772	0.0575605
3139	4.1.1.39	1.63578	3.07169	1.97037	0.057744
1955	2.7.1.216	0.369213	0.311971	0.152938	0.0578425
275	1.10.3.9	2.46695	1.84983	1.03372	0.0584684
1864	2.7.1.101	0.0443398	0.119103	0.120259	0.058584
1688	2.4.2.53	5.26798	4.46346	2.53869	0.0586271
2803	3.4.23.49	0.0207639	0.0242669	0.042555	0.0586541
1643	2.4.1.67	0.572418	0.373259	0.324649	0.0587743
682	1.2.1.44	0.0555108	0.043656	0.0688734	0.0589628
452	1.14.13.205	0.450007	0.225902	0.139787	0.0597818
205	1.1.1.77	7.52644	7.60103	5.8766	0.059893
2973	3.5.4.26	10.2837	8.84854	7.29	0.0599073
2828	3.4.24.35	0.700348	0.767011	0.89876	0.0602684
1317	2.3.1.176	0.449542	0.558064	0.58865	0.0602803
3041	3.6.1.64	0.0266405	0.0189732	0.0333499	0.0606044
2184	2.7.8.43	3.03866	3.76305	3.21111	0.0606309
1303	2.3.1.135	0.704094	0.839717	0.48774	0.0609228
1257	2.1.1.98	0.091787	0.12154	0.0752934	0.061165
3288	4.2.1.155	0.0495364	0.0882234	0.0599423	0.0616616
816	1.3.1.89	2.42571	1.95094	1.39892	0.0616815
2802	3.4.23.48	0.0374882	0.0567682	0.0558486	0.0617298
453	1.14.13.206	0.938386	0.718121	0.3777	0.062023
2589	3.2.2.1	3.27356	3.0073	2.16296	0.0623345
1329	2.3.1.19	4.82329	3.88225	2.14162	0.0626466
2011	2.7.1.83	4.6095	3.62668	3.30512	0.0629154
3354	4.2.1.93	0.307989	0.375973	0.281087	0.0629343
36	1.1.1.175	0.519081	0.154418	0.183735	0.0629423
1528	2.4.1.22	0.376729	0.409348	0.597247	0.0629734
1964	2.7.1.25	4.30089	4.93511	5.53456	0.0633558
1205	2.1.1.313	0.155954	0.174699	0.358659	0.0634324
1139	2.1.1.223	7.04855	6.7461	5.96708	0.0634647
640	1.17.5.1	0.710218	0.576017	0.254228	0.0635303
2329	3.1.2.25	0.710218	0.576017	0.254228	0.0635303
2821	3.4.24.26	0.673037	1.06785	0.565588	0.0636529
1224	2.1.1.342	5.25706	5.17155	3.35106	0.063921
2643	3.4.14.11	1.04099	1.42635	1.30714	0.0639979
1397	2.3.1.42	0.688886	0.723497	0.539104	0.0642278
1383	2.3.1.261	0.0394182	0.0362485	0.0245494	0.0647889
3149	4.1.1.50	5.16774	5.14991	3.46529	0.064952
3298	4.2.1.17	14.9353	14.7086	11.1027	0.0649682
3664	5.4.99.30	0.255417	0.381082	0.302832	0.0650693
553	1.14.17.1	0.275356	0.446687	0.184573	0.0651904
2843	3.4.24.7	0.899297	0.359544	0.606031	0.0653159
1236	2.1.1.57	0.839114	0.650499	0.962109	0.0653208
2209	2.8.1.8	5.44211	5.69438	5.8476	0.0653777
1018	1.8.2.4	0.00818733	0.0068323	0.00995106	0.065696
2183	2.7.8.42	0.388108	0.351921	0.323967	0.0657869
3669	5.4.99.40	0.000943592	0.000816651	0.00149199	0.0662376
559	1.14.18.4	0	0.000126104	0.00046298	0.0662465
1595	2.4.1.315	7.31007	7.62781	5.59854	0.0662941
622	1.16.3.2	5.67211	4.99874	3.68459	0.0666165
1020	1.8.3.2	3.43953	2.7168	2.15673	0.0667302
27	1.1.1.156	0.07138	0.0804975	0.0883409	0.0669313
2945	3.5.2.6	11.9525	12.2731	9.32988	0.06698
3738	6.2.1.22	3.76264	3.0851	2.10976	0.0670059
2760	3.4.22.27	0.962733	0.74334	0.481393	0.0670106
2091	2.7.7.13	21.5126	21.9285	15.7951	0.0674186
738	1.2.7.7	0.548781	0.46439	0.362323	0.0674514
2666	3.4.17.2	0.161899	0.221279	0.275917	0.0674648
2660	3.4.17.12	0.396861	0.402946	0.493634	0.0674652
2600	3.2.2.3	0.150626	0.211386	0.28295	0.0675952
1340	2.3.1.202	0.0237266	0.278279	0.0267117	0.0676633
1171	2.1.1.268	0.172006	0.243739	0.119419	0.0678833
929	1.5.1.34	0.660688	0.426599	0.269869	0.0680765
2674	3.4.19.1	3.67013	4.8272	2.34879	0.0681116
2326	3.1.2.21	3.80648	3.42016	2.86033	0.0683688
707	1.2.1.82	0.025262	0.00873829	0.062727	0.0684699
819	1.3.1.91	1.16981	1.20801	0.89596	0.0685863
2499	3.2.1.157	0.0335207	0.0176186	0.0294672	0.06864
294	1.11.2.3	0.0514748	0.15536	0.0742118	0.0688056
3548	5.1.3.5	0.607855	0.261888	0.37341	0.0691184
1102	2.1.1.187	5.9759	5.15745	2.77418	0.0692452
3715	6.1.1.23	1.26826	1.92695	2.16971	0.0692932
603	1.14.99.50	1.23197	1.48915	0.859576	0.0696886
783	1.3.1.25	0.505155	0.470708	0.273078	0.0697667
3814	6.3.3.3	3.79452	4.00463	3.59276	0.0698011
1404	2.3.1.50	7.8134	6.47075	3.32969	0.0702138
1316	2.3.1.174	0.0394293	0.0676552	0.0686768	0.0702592
1351	2.3.1.223	0.0394293	0.0676552	0.0686768	0.0702592
1086	2.1.1.170	11.6782	11.7636	9.50181	0.0704798
595	1.14.99.38	0.463553	0.419676	0.349826	0.0707391
1390	2.3.1.31	4.10366	3.85495	2.62214	0.070939
1626	2.4.1.4	3.35195	3.20784	2.51248	0.0711609
2034	2.7.11.2	1.26142	1.57355	1.12108	0.0712473
3825	6.3.4.19	18.2684	16.8555	14.3359	0.0713265
2147	2.7.7.84	0.54268	0.966254	1.40826	0.072125
2519	3.2.1.184	1.05504	1.18387	1.40975	0.072219
2335	3.1.2.4	2.25053	1.90852	1.19571	0.0723484
1497	2.4.1.16	8.23807	7.8258	5.9927	0.0724648
3111	4.1.1.101	0.283352	0.395864	0.28179	0.072573
413	1.14.13.107	0.00147493	0.00447482	0.0352497	0.0725797
1433	2.3.2.10	2.2517	2.0473	1.33069	0.0726351
3287	4.2.1.153	0.175132	0.0814746	0.172039	0.072641
3464	4.4.1.15	1.36494	1.35394	1.00942	0.0726661
2050	2.7.13.1	0.0166997	0.0371944	0.0383569	0.0729316
2291	3.1.1.77	0.264007	0.248398	0.269066	0.0733196
3377	4.2.3.100	0.000787569	7.08657e-05	0.00207128	0.0734197
3863	6.6.1.1	10.1536	9.82714	7.37495	0.0737115
348	1.13.11.65	0.0282424	0.0269386	0.053686	0.0737559
1959	2.7.1.22	1.37604	1.7808	1.05874	0.0738674
2267	3.1.1.24	0.522863	0.453632	0.378168	0.0738695
3188	4.1.2.20	1.90085	1.64144	1.07424	0.073992
1372	2.3.1.249	0.0140582	0.0189596	0.0223686	0.0745802
750	1.21.4.1	0.721396	1.17448	1.04732	0.0746453
1984	2.7.1.48	25.7574	24.6863	18.7785	0.0751955
83	1.1.1.281	1.97555	1.3319	1.13029	0.0754324
1245	2.1.1.71	0.332359	0.277635	0.303687	0.0754602
2663	3.4.17.15	0.170309	0.139287	0.214149	0.0758163
1069	2.1.1.14	6.17247	6.05435	4.74373	0.0758302
3229	4.1.3.43	0.386619	0.544484	0.207082	0.0761543
733	1.2.7.12	4.16384	3.11709	1.97163	0.0764271
1223	2.1.1.341	0.0497696	0.343142	0.722607	0.0764299
1729	2.5.1.129	1.41072	1.69169	1.29842	0.0769419
203	1.1.1.69	8.67631	8.63962	5.67381	0.0777872
361	1.13.11.81	2.14916	2.51419	2.55149	0.078015
3558	5.1.99.8	2.14916	2.51419	2.55149	0.078015
1837	2.6.1.64	1.52002	1.1326	1.28761	0.0780173
3462	4.4.1.13	1.52002	1.1326	1.28761	0.0780173
2407	3.1.3.8	0.544209	0.550932	0.381218	0.0782104
149	1.1.1.370	0.00876516	0.0109854	0.0202687	0.0783143
927	1.5.1.30	0.0089676	0.00739981	0.0201701	0.0784226
3450	4.3.2.3	0.894906	0.858821	0.609849	0.0786784
397	1.14.11.9	0.101123	0.0784838	0.149531	0.0790979
967	1.5.99.5	0.0876065	0.131776	0.151962	0.0793432
3603	5.3.3.17	0.012067	0.0256608	0.014489	0.0794004
697	1.2.1.71	0.556304	0.296094	0.192477	0.0795491
141	1.1.1.36	0.631556	0.838367	0.911741	0.0797475
1632	2.4.1.47	0.410658	0.463746	0.539621	0.0798704
2917	3.5.1.6	6.6629	6.7502	4.91107	0.080224
1302	2.3.1.133	0.132304	0.15183	0.215676	0.0808333
3750	6.2.1.4	2.25445	2.0347	1.39222	0.0808636
919	1.5.1.15	0.309473	0.389535	0.347751	0.0810725
2195	2.7.9.3	5.6447	5.25845	4.17192	0.081644
3835	6.3.4.6	0.990352	1.788	1.46486	0.0817848
2864	3.5.1.10	4.46458	2.60687	1.78296	0.0819812
727	1.2.4.4	4.38815	3.71536	3.08036	0.082111
821	1.3.1.94	1.11072	0.391172	0.46202	0.0823945
2576	3.2.1.81	0.135515	0.134386	0.147798	0.0824708
2236	2.8.3.16	5.28182	4.3432	2.82172	0.0825406
1900	2.7.1.163	0.0947031	0.0913387	0.051228	0.0826608
37	1.1.1.178	0.0844623	0.0762472	0.0839526	0.0827546
1375	2.3.1.254	0.328319	0.499364	0.570024	0.0830964
2279	3.1.1.56	1.01172	1.187	0.731164	0.0832352
3347	4.2.1.83	2.01691	2.00452	1.05164	0.0832754
3133	4.1.1.32	6.60045	6.75946	5.21393	0.0832842
975	1.6.3.4	1.8434	1.37715	2.89281	0.0834787
2763	3.4.22.37	0.120247	0.104181	0.161184	0.0835445
2351	3.1.26.8	2.08263	2.33092	1.88525	0.0835663
2248	2.8.3.9	0.871932	1.10071	0.833183	0.0838747
830	1.3.3.5	0.0116246	0.00825932	0.012773	0.083916
1630	2.4.1.44	0.182999	0.225155	0.0995251	0.0840956
2262	3.1.1.17	2.91662	3.07595	2.40347	0.0845899
1467	2.4.1.102	0.445676	0.432138	0.502794	0.0850247
339	1.13.11.56	0.00287251	0.018451	0.0302034	0.085104
3600	5.3.3.10	0.0478734	0.0429529	0.0797022	0.0851298
3415	4.2.3.46	0.0361485	0.152999	0.0678061	0.0856684
938	1.5.1.5	14.934	14.3229	11.5116	0.0858186
3598	5.3.2.8	0.0560604	0.0722213	0.0825324	0.0860171
1107	2.1.1.193	11.1352	10.3253	8.11708	0.0861194
3521	5.1.3.10	1.46211	1.11121	1.60753	0.0863521
1647	2.4.1.79	0.657213	0.359852	0.428473	0.0864594
3238	4.1.99.19	10.4958	10.2628	7.75204	0.086471
3159	4.1.1.70	3.47603	2.94614	1.64551	0.0866302
3019	3.6.1.28	0.0844336	0.0418127	0.0578343	0.087819
1513	2.4.1.198	1.07877	1.45168	0.921678	0.0880121
412	1.14.13.1	2.00275	2.3186	1.04424	0.0880595
304	1.12.98.2	0.568395	0.402422	0.201458	0.088127
3327	4.2.1.54	0.237858	0.490423	0.272984	0.0881861
2204	2.8.1.15	0.122763	0.24727	0.112158	0.0882461
2906	3.5.1.41	0.200951	0.204623	0.272576	0.0885866
995	1.7.2.2	2.53506	2.40925	1.5249	0.088638
1123	2.1.1.208	0.0229958	0.0296384	0.045797	0.0886979
2214	2.8.2.17	0.308968	0.297391	0.503062	0.0888023
3499	4.99.1.3	5.36558	5.40473	4.76727	0.0888641
1618	2.4.1.343	0.0817051	0.217222	0.131696	0.0893073
755	1.21.98.2	0.000853503	0.000581668	0.00321249	0.0893745
2633	3.4.11.7	3.12159	3.19563	2.43996	0.0895196
2069	2.7.4.2	0.78555	0.84602	0.563598	0.0898084
801	1.3.1.64	0	0	0.00140522	0.0901093
874	1.3.99.32	0	0	0.00186573	0.0901093
2582	3.2.1.89	3.514	5.41696	5.46104	0.0903011
1940	2.7.1.201	2.4328	3.26339	2.75476	0.0905065
2303	3.1.1.93	0.260965	0.237782	0.375462	0.0905142
1685	2.4.2.48	0.206567	0.240624	0.305714	0.0905182
519	1.14.14.30	0.183074	0.019878	0.00550772	0.0907092
2747	3.4.21.85	0.00186281	0.00036889	0.00660932	0.0908931
3399	4.2.3.153	0.11989	0.0526475	0.0131212	0.0910815
564	1.14.18.9	0.4868	0.607096	0.368849	0.091413
1873	2.7.1.127	0.927516	0.994665	0.768006	0.091416
3518	5.1.2.3	4.32054	3.5189	2.89477	0.0915053
1274	2.1.3.7	0.0815237	0.0507193	0.0252875	0.0920838
3242	4.1.99.3	7.3895	5.91996	5.16069	0.0923808
2815	3.4.24.20	0.073494	0.0798791	0.104123	0.0930398
996	1.7.2.3	1.46287	1.81618	1.33639	0.0931434
2638	3.4.13.21	2.79241	2.59239	2.10728	0.0937344
3061	3.6.3.28	2.45336	2.48765	1.62809	0.0938123
2224	2.8.2.33	0.878359	0.563124	0.323732	0.0940393
3304	4.2.1.22	3.83185	2.95598	2.37003	0.0951044
992	1.7.1.4	0.252565	0.327753	0.223369	0.0953378
2994	3.5.4.9	15.1564	14.5873	11.7191	0.0954244
667	1.2.1.20	8.63219	7.88132	6.04901	0.09555
703	1.2.1.79	8.63219	7.88132	6.04901	0.09555
2957	3.5.3.3	0.239472	0.32261	0.17815	0.0960728
604	1.14.99.51	0.667824	0.468814	0.359835	0.0960993
1290	2.3.1.102	0.0728812	0.135384	0.0556069	0.0961096
3066	3.6.3.32	2.44893	2.14779	1.59596	0.0961422
3621	5.3.99.8	0.0289063	0.019099	0.0261542	0.0963444
2256	3.1.1.101	0.0493157	0.0621892	0.0385845	0.0964108
861	1.3.8.9	0.258719	0.399147	0.532945	0.0964198
890	1.4.1.21	1.14148	1.00561	0.853582	0.0965357
2344	3.1.22.4	11.6103	11.0597	8.24849	0.096759
1103	2.1.1.189	1.0568	0.59644	0.330491	0.097104
3601	5.3.3.12	0.277316	0.219725	0.199443	0.0971758
419	1.14.13.12	0.177196	0.399837	0.0835309	0.097734
781	1.3.1.22	2.99132	1.99754	2.50297	0.097756
700	1.2.1.76	0.352881	0.397074	0.547015	0.0977778
557	1.14.18.2	0.380791	0.431376	0.297027	0.0979147
1239	2.1.1.61	0.799809	0.710671	0.816089	0.0980109
2145	2.7.7.82	1.59035	1.12788	0.969326	0.0982566
3357	4.2.1.96	0.244243	0.37393	0.361381	0.0983547
1437	2.3.2.17	0.412716	0.427214	0.263498	0.0992932
1495	2.4.1.153	0.00780371	0.00214847	0.00698409	0.0996009
3673	5.4.99.55	0.000910764	0.000734068	0.00115188	0.0996322
277	1.10.9.1	0.320507	0.155918	0.210355	0.100208
1849	2.6.1.86	0.0363432	0.0548228	0.0656406	0.100713
293	1.11.2.2	0.391237	0.432509	0.350599	0.100739
2319	3.1.13.4	5.40192	4.28256	4.85202	0.100759
3702	6.1.1.11	28.6532	27.0686	22.199	0.100789
599	1.14.99.45	0.0946393	0.147191	0.105763	0.101291
2561	3.2.1.6	0.940972	0.645875	0.853619	0.101319
932	1.5.1.39	0.0940479	0.128458	0.11413	0.101324
3622	5.4.1.3	0.011442	0.0192307	0.015913	0.101462
3587	5.3.1.35	0.457529	0.420276	0.291251	0.101557
134	1.1.1.35	9.45689	8.95974	7.25187	0.101888
2461	3.1.7.11	0.001247	0.00051588	0.000342761	0.102107
2089	2.7.7.1	4.71976	4.88062	3.61765	0.102474
1983	2.7.1.47	1.32796	0.969965	0.891661	0.102763
534	1.14.15.11	0.0140006	0.0128114	0.0057763	0.1031
15	1.1.1.132	0.663263	0.633409	0.404892	0.10428
551	1.14.16.4	0.960214	1.11573	0.559161	0.104479
2487	3.2.1.139	1.95125	1.8228	1.7722	0.104513
67	1.1.1.245	0.00817968	0.0115538	0.0366998	0.104536
3193	4.1.2.28	0.882838	1.12151	0.685405	0.105017
2180	2.7.8.39	0.0233335	0.0384864	0.0606739	0.105527
1787	2.5.1.84	0.106572	0.114642	0.196997	0.105952
1788	2.5.1.85	0.106572	0.114642	0.196997	0.105952
1150	2.1.1.241	0.000463903	0	0	0.106142
2491	3.2.1.147	0.000227186	0	0	0.106142
3784	6.3.2.20	0.0489894	0	0	0.106142
3411	4.2.3.3	4.56423	4.58179	5.00577	0.106281
2859	3.4.24.87	0.45986	0.800979	0.995947	0.106514
651	1.17.99.6	13.7616	12.8884	10.1614	0.10676
731	1.2.7.10	0.000417201	0.00103978	0.00110719	0.106836
2370	3.1.3.2	8.25358	7.5481	6.42656	0.107227
2496	3.2.1.154	0	0.000179181	4.46793e-05	0.107251
3735	6.2.1.19	0.112741	0.110781	0.0717601	0.10733
2433	3.1.4.2	1.38698	1.38732	1.08955	0.107376
1486	2.4.1.143	0.446314	0.426046	0.432821	0.107646
418	1.14.13.114	0.0613492	0.144763	0.124502	0.107648
2665	3.4.17.19	4.32359	4.17295	3.48857	0.107684
7	1.1.1.105	0.308312	0.288938	0.42601	0.107944
3792	6.3.2.33	0.0207967	0.0360216	0.0217831	0.107952
2961	3.5.3.8	1.1182	1.46263	1.46742	0.108243
724	1.2.3.7	0.00947204	0.0223171	0.0145636	0.108516
3322	4.2.1.48	0.354839	0.614667	0.377706	0.108656
2762	3.4.22.36	0.0917907	0.137631	0.166424	0.108662
1878	2.7.1.138	1.45926	1.27326	0.811094	0.108751
776	1.3.1.14	13.352	13.2297	10.4586	0.108779
214	1.1.1.88	0.685412	1.22762	1.47648	0.108956
1979	2.7.1.43	0.294957	0.38101	0.216593	0.109067
1325	2.3.1.184	0.0282046	0.0271374	0.0113916	0.109144
163	1.1.1.395	0.00331479	0.00801407	0.0179699	0.109475
3387	4.2.3.124	0.0109805	0.019828	0.0435081	0.109561
966	1.5.99.15	0	0.000648448	5.09899e-05	0.109608
1311	2.3.1.165	0.0307707	0.0512193	0.0448234	0.109634
1121	2.1.1.206	0.715054	0.761646	0.577418	0.109636
3744	6.2.1.31	0.0102199	0.00914826	0.0189146	0.110868
1028	1.8.4.2	0.181152	0.302556	0.177695	0.110971
841	1.3.7.12	0.00279604	0.018725	0.012827	0.111093
1062	2.1.1.127	0.0677735	0.09944	0.045859	0.111241
1165	2.1.1.259	0.0677735	0.09944	0.045859	0.111241
3522	5.1.3.11	3.10706	3.12915	2.28901	0.111395
2482	3.2.1.130	2.20123	1.45264	1.13194	0.111647
2735	3.4.21.69	0.70764	0.220306	0.388402	0.111782
2777	3.4.22.58	0.00383133	0.00192953	0.00529557	0.11187
1708	2.4.99.3	0.2181	0.514632	0.28954	0.112044
546	1.14.15.4	0.162907	0.0966502	0.0955386	0.112204
1859	2.6.1.98	0.513166	0.587238	0.936963	0.112915
1524	2.4.1.215	0.0729587	0.137172	0.102185	0.113127
3059	3.6.3.25	2.18908	3.01062	2.53759	0.113511
2609	3.3.2.10	0.512863	0.401506	0.315949	0.113931
2690	3.4.21.104	0.240645	0.200553	0.145502	0.11408
2966	3.5.4.13	2.93025	3.22846	2.24997	0.1141
2568	3.2.1.7	9.22201e-06	2.29791e-05	0.00168065	0.114559
2072	2.7.4.23	0.207965	0.180309	0.276087	0.114779
1248	2.1.1.77	2.85686	2.43448	1.52312	0.115039
2004	2.7.1.73	0.593618	0.599652	0.484386	0.115273
74	1.1.1.263	0.00344292	0.0068891	0.00412028	0.115277
2542	3.2.1.32	0.000247015	0.000257146	0.000348004	0.115422
2226	2.8.2.37	0.0139271	0.0897105	0.0128266	0.115436
2668	3.4.17.21	3.27586	3.37713	2.66921	0.116174
3022	3.6.1.31	7.14408	6.5534	4.99987	0.116303
2539	3.2.1.28	4.46777	5.16002	4.5812	0.116378
533	1.14.14.9	1.26578	1.34243	0.80384	0.116452
257	1.1.99.24	0.702151	0.969927	0.56359	0.116596
260	1.1.99.3	1.28904	1.85517	1.2752	0.11663
3432	4.3.1.1	3.34553	3.61351	3.49206	0.116744
157	1.1.1.380	1.20781	1.14538	1.19266	0.11717
300	1.12.2.1	0.349173	0.218018	0.198601	0.118127
962	1.5.98.1	0.0121315	0.00713415	0.0244128	0.118367
462	1.14.13.224	4.27184e-05	0.0174685	0.0176996	0.118841
2686	3.4.21.100	0.0274397	0.0127624	0.0222115	0.118931
508	1.14.14.17	3.68969	3.63021	1.81629	0.118991
3114	4.1.1.104	2.06465	2.28758	1.44804	0.118997
424	1.14.13.141	0.0115059	0.0054447	0.0140962	0.119035
485	1.14.13.63	0.332705	0.109395	0.0688106	0.119037
2495	3.2.1.152	0.43594	0.523343	0.503499	0.119541
2718	3.4.21.4	1.13792	1.01231	0.69591	0.119611
2732	3.4.21.62	1.21559	1.36788	0.973715	0.119793
2469	3.13.1.6	3.07954	1.86748	1.55258	0.119842
1693	2.4.2.6	0.226365	0.156552	0.14553	0.12015
3081	3.6.3.7	1.03654	1.61711	1.20343	0.120151
2454	3.1.6.13	0.7969	0.642849	0.405775	0.120361
1896	2.7.1.16	2.20152	2.09558	1.82253	0.120639
1985	2.7.1.49	13.4124	13.3239	9.62461	0.121145
2082	2.7.4.7	13.4124	13.3239	9.62461	0.121145
465	1.14.13.227	0.349084	0.579854	1.0196	0.121229
2583	3.2.1.91	2.44021	2.04623	1.73553	0.12123
1908	2.7.1.170	1.55395	1.85571	1.72131	0.121474
2617	3.4.11.1	9.34204	7.34151	5.26039	0.121525
664	1.2.1.16	8.68707	7.93399	6.12864	0.121685
3094	3.7.1.17	0.371017	0.276286	0.161345	0.121745
1276	2.1.4.1	1.20624	1.1896	0.684642	0.122293
3163	4.1.1.75	2.79947e-05	0.000242584	0.000187714	0.122566
823	1.3.1.98	15.1975	13.1517	11.3839	0.122628
3271	4.2.1.131	0.0949767	0.276786	0.164156	0.122929
2293	3.1.1.8	0.91557	1.58207	2.56613	0.123126
2770	3.4.22.49	1.92913	1.82065	1.75531	0.123178
1510	2.4.1.187	6.87196	7.0988	5.17701	0.123503
3705	6.1.1.14	34.5075	32.9825	28.3307	0.123903
3734	6.2.1.18	0.000308492	0.000352698	0.000561009	0.123957
1172	2.1.1.269	0.0196163	0.027463	0.0346403	0.124303
2703	3.4.21.120	0.0320935	0.284388	0.0604834	0.124801
3410	4.2.3.27	0.0546961	0.0472094	0.0461059	0.12547
2819	3.4.24.24	0.840095	0.965771	0.615823	0.125897
1083	2.1.1.166	1.15786	1.40624	2.05901	0.126281
2218	2.8.2.22	4.61228	3.84777	3.15111	0.126319
1448	2.3.2.29	0.404914	0.456658	0.458145	0.126601
3192	4.1.2.27	1.97231	2.05901	1.54658	0.126639
68	1.1.1.25	17.66	19.1197	14.4412	0.126777
411	1.14.12.7	0.0628001	0.0594973	0.0743354	0.126779
3436	4.3.1.17	16.9516	16.2615	12.9674	0.126895
1525	2.4.1.216	0.00243389	0.00345506	0.00487379	0.126995
3637	5.4.3.6	2.49117e-05	9.34468e-05	0.000150753	0.127452
3039	3.6.1.62	1.17952	1.35674	0.702492	0.127696
72	1.1.1.261	2.79324	3.08369	2.65344	0.12774
848	1.3.7.5	0.00416799	4.86641e-05	0.0010988	0.128733
3341	4.2.1.77	0.279517	0.422707	0.296064	0.128848
2297	3.1.1.84	1.05407	1.23047	0.77492	0.1291
107	1.1.1.31	4.1819	4.88565	3.8331	0.129548
150	1.1.1.371	0.6146	0.511864	0.821795	0.129936
2166	2.7.8.2	0.494691	0.632725	0.615075	0.129974
2284	3.1.1.65	0.0568914	0.015138	0.0200318	0.129989
1661	2.4.2.14	26.2911	28.7087	22.5896	0.129997
2823	3.4.24.29	0.00597537	0.00145921	0.00197792	0.130155
3838	6.3.5.10	10.9082	9.44178	6.01284	0.130604
233	1.1.3.46	0.283756	0.12408	0.185276	0.130811
3608	5.3.3.4	0.00652703	0.0184379	0.0163345	0.131077
1163	2.1.1.257	0.995873	0.834421	0.356947	0.13168
589	1.14.19.49	0.0426422	0.0376973	0.0766965	0.131801
3143	4.1.1.45	0.335982	0.416328	0.367149	0.131942
3602	5.3.3.14	1.59851	1.85511	1.25221	0.132146
525	1.14.14.46	0.00166941	0.00632529	6.74249e-05	0.132251
571	1.14.19.21	0.982411	0.784259	0.647377	0.132378
688	1.2.1.54	0.01281	0.00689867	0.0108345	0.132651
1250	2.1.1.8	0.121377	0.361243	0.0914388	0.132771
2916	3.5.1.59	0.00299115	0.00573104	0.00643575	0.132905
2695	3.4.21.109	2.07949	1.78416	1.17237	0.133374
377	1.14.11.2	1.47714	2.39876	1.92384	0.133468
2137	2.7.7.75	0.923001	1.22597	0.781686	0.133505
1225	2.1.1.35	3.99802	2.75404	1.86155	0.133655
3551	5.1.3.8	4.8816	4.77848	3.66021	0.133836
2178	2.7.8.37	1.90028	1.39659	1.19796	0.134188
2192	2.7.8.8	9.93097	8.91196	6.73024	0.134288
1564	2.4.1.267	1.64108	1.58272	1.25414	0.13435
2683	3.4.19.9	0.896384	0.410299	0.571341	0.134391
330	1.13.11.46	0.00135484	0.0269897	0.000574992	0.134403
2930	3.5.1.94	0.105433	0.0726641	0.0555633	0.135376
3636	5.4.3.5	0.494233	0.226871	0.113714	0.135493
635	1.17.2.2	0.00324577	0.000869138	0.00219519	0.13578
1804	2.6.1.106	0.771274	0.289053	0.0973267	0.135803
2167	2.7.8.20	8.17587	8.54333	6.66204	0.136399
80	1.1.1.272	0.0134218	0.00646209	0.128872	0.136784
2822	3.4.24.28	0.797474	1.23048	1.00765	0.136979
12	1.1.1.122	0.448296	0.493138	0.346397	0.137255
2931	3.5.1.95	0.00357008	0.00238592	0.00867393	0.137285
547	1.14.15.6	0.371664	0.645983	0.82116	0.137314
3091	3.7.1.12	4.74018	4.72004	3.42519	0.137395
1078	2.1.1.156	0.230338	0.309272	0.255888	0.137756
1291	2.3.1.107	0.00291073	0.175708	0.0180383	0.137757
1740	2.5.1.19	16.5403	15.2383	12.4398	0.137936
1279	2.2.1.10	2.46979	1.39762	1.64024	0.138033
2318	3.1.13.3	19.9343	19.2965	15.4496	0.13805
2231	2.8.3.1	1.75032	1.89655	1.5943	0.138528
2313	3.1.11.7	0.351267	0.304597	0.255004	0.138646
2314	3.1.11.8	0.351267	0.304597	0.255004	0.138646
2316	3.1.12.2	0.351267	0.304597	0.255004	0.138646
1459	2.3.3.14	0.803663	0.863994	0.984944	0.138857
3257	4.2.1.113	2.11587	2.24989	1.96424	0.138885
1622	2.4.1.348	4.30797	4.23963	2.29498	0.13972
1921	2.7.1.183	1.56253	1.23393	0.542734	0.140107
2824	3.4.24.3	1.38072	1.24232	0.987275	0.1402
495	1.14.13.84	0.0146986	0.030363	0.0809805	0.140274
14	1.1.1.130	0.58388	0.830828	0.721863	0.14067
3477	4.4.1.3	0.00150638	0.00585145	0	0.140899
2170	2.7.8.27	0.502442	0.469021	0.838433	0.141316
1346	2.3.1.210	0.462844	0.489892	0.411699	0.141689
3210	4.1.2.8	0.000903609	0	0.000504993	0.1417
618	1.16.1.7	1.1948	0.743734	0.747386	0.141792
1515	2.4.1.201	0.715609	0.452497	0.527302	0.141966
1877	2.7.1.137	1.78123	1.43728	1.23023	0.142265
476	1.14.13.29	0.0306392	0.00866043	0.0084525	0.142711
2659	3.4.17.11	5.94748	4.76728	2.94272	0.142934
3736	6.2.1.2	2.54374	2.64965	2.03685	0.143241
1498	2.4.1.161	0.0771341	0.019964	0.029452	0.143398
719	1.2.1.99	0.28801	0.420212	0.344009	0.143487
2486	3.2.1.136	1.12921	1.11701	0.869222	0.143586
1137	2.1.1.221	1.29669	1.47603	0.906736	0.143645
1035	1.8.5.5	0.968135	1.28966	1.27184	0.143892
778	1.3.1.2	2.78021	1.95165	1.39929	0.144132
1470	2.4.1.111	0.0287913	0.0150678	0.0240987	0.144408
3045	3.6.1.68	0.000426	0	0.000322168	0.144545
1956	2.7.1.217	1.05143	1.30443	0.863438	0.1447
1443	2.3.2.24	2.61551	2.70043	1.83919	0.144792
1798	2.6.1.100	0	0.000622307	0.000200085	0.145297
1799	2.6.1.101	0	0.000622307	0.000200085	0.145297
1730	2.5.1.131	0.00331509	0.0105068	0.00432191	0.145891
2436	3.1.4.37	1.77601	1.6585	1.25795	0.146346
3034	3.6.1.57	0.179565	0.298616	0.167288	0.146523
1899	2.7.1.162	1.30415	0.963764	0.63331	0.146804
648	1.17.98.2	0.0491908	0.0666361	0.0386089	0.146805
2513	3.2.1.178	0.068169	0.0895676	0.130626	0.146874
2958	3.5.3.4	0.998772	0.975313	0.618156	0.147025
470	1.14.13.236	0.498931	0.395874	0.272476	0.14708
877	1.3.99.38	0.761329	0.500575	0.371203	0.147122
354	1.13.11.74	0.00448765	0.00583942	0.00779929	0.147159
356	1.13.11.76	0.00448765	0.00583942	0.00779929	0.147159
720	1.2.3.1	2.11592	1.98555	1.4063	0.147841
1969	2.7.1.30	30.8474	29.5619	23.8652	0.147867
2678	3.4.19.14	4.1449	3.73745	2.80736	0.148192
2390	3.1.3.56	2.60797	2.33473	2.78977	0.148274
1855	2.6.1.93	0.00311034	0.00105477	2.84928e-05	0.148295
2064	2.7.3.9	12.0889	12.4027	9.83037	0.14836
837	1.3.5.5	0.340261	0.414015	0.304402	0.148697
126	1.1.1.34	3.38926	2.28091	1.54864	0.149065
146	1.1.1.368	0.126191	0.0745052	0.129615	0.149516
2456	3.1.6.2	0.513447	0.503817	0.264885	0.149522
908	1.4.3.4	2.42647	2.15435	1.69677	0.150012
3501	4.99.1.5	0.392742	0.230553	0.20769	0.150126
3497	4.99.1.12	6.03509	5.86413	5.26626	0.150144
289	1.11.1.7	7.76643	8.99997	7.94945	0.150568
332	1.13.11.48	9.53418e-05	0.00029286	0.000281477	0.150739
2569	3.2.1.70	1.58664	1.90333	1.53286	0.150806
2330	3.1.2.27	0.101471	0.117603	0.104237	0.150932
483	1.14.13.53	0.209719	0.213422	0.216639	0.151315
497	1.14.13.89	0.209719	0.213422	0.216639	0.151315
3323	4.2.1.49	7.52518	7.08049	5.70994	0.151399
788	1.3.1.32	0.0177121	0.0059445	0.00341684	0.152059
1668	2.4.2.24	0.269302	0.304687	0.421284	0.15225
2190	2.7.8.6	6.04989	6.59573	4.80559	0.152492
334	1.13.11.51	1.41834	1.24415	0.786629	0.152562
2441	3.1.4.45	0.75008	0.922882	0.573234	0.15265
2562	3.2.1.60	0.00153568	0.00477032	0.0016807	0.152711
394	1.14.11.57	0.00207028	0.0032249	0.00365269	0.152926
3677	5.4.99.62	0.813137	0.779861	0.726786	0.153062
1854	2.6.1.92	0.0457497	0.0394375	0.076385	0.153735
2785	3.4.22.70	48.7288	46.621	35.8276	0.153981
159	1.1.1.384	0.256036	0.364106	0.121889	0.154152
1170	2.1.1.267	0.016522	0.0274238	0.0544655	0.154801
3209	4.1.2.59	0.000299006	0	7.17008e-05	0.154841
1231	2.1.1.45	17.2152	16.4607	14.5844	0.155127
3684	5.5.1.12	0.000207024	0.00143934	0.000455291	0.155278
3596	5.3.2.5	0.542744	0.44278	0.253594	0.155298
2225	2.8.2.35	0.699703	0.328263	0.418421	0.15587
1070	2.1.1.141	0.0268447	0.0205989	0.0188065	0.15628
2345	3.1.25.1	0.407351	0.432411	0.368286	0.156383
308	1.13.11.1	0.787913	0.976747	0.721377	0.15641
2352	3.1.27.1	2.51074	1.2773	1.03857	0.15676
123	1.1.1.337	0.264521	0.206618	0.148879	0.157185
818	1.3.1.90	0.637758	0.420555	0.595055	0.157186
3696	5.5.1.9	0.136289	0.0749441	0.0650821	0.157205
3618	5.3.99.4	1.69736	1.50773	0.864216	0.157308
1159	2.1.1.250	1.34749	1.38141	0.975004	0.157457
529	1.14.14.5	1.1105	1.06372	0.693551	0.157481
3177	4.1.1.94	0.0276418	0.0436249	0.0310694	0.157694
935	1.5.1.42	0.829235	0.716705	0.225938	0.158073
124	1.1.1.338	0.0965488	0.1068	0.0894581	0.158092
404	1.14.12.18	0.0180843	0.0472577	0.0617387	0.158341
3392	4.2.3.132	5.96921e-05	0.00114	0.000186619	0.158548
3403	4.2.3.18	5.96921e-05	0.00114	0.000186619	0.158548
1806	2.6.1.109	0.240587	0.484877	0.247903	0.159242
849	1.3.7.7	3.37803	3.18844	2.00359	0.159267
469	1.14.13.235	0.167288	0.218339	0.128668	0.159268
188	1.1.1.48	0.0556163	0.0961067	0.0711206	0.159378
1218	2.1.1.332	0.0352445	0.0537142	0.0394384	0.159465
1817	2.6.1.21	1.05099	1.35225	1.1625	0.159526
229	1.1.3.20	1.77214	1.06025	2.55565	0.159553
3012	3.6.1.18	0.808083	0.664732	0.32382	0.159608
1466	2.4.1.101	2.36537	1.57569	1.50419	0.159742
3227	4.1.3.41	0.0196735	0.0319059	0.0322061	0.159766
2332	3.1.2.29	0.0787478	0.0805263	0.0395135	0.159809
1758	2.5.1.46	2.73537	2.5741	1.82013	0.160015
2201	2.8.1.12	0.964759	1.4019	1.31026	0.160213
2035	2.7.11.20	0.797399	0.422493	0.519912	0.160431
2800	3.4.23.45	0.248006	0.199514	0.160774	0.160795
325	1.13.11.37	0.0948676	0.208007	0.074503	0.160849
3443	4.3.1.29	0.0270362	0.0228981	0.0291549	0.160918
3428	4.2.3.9	0.00485933	0.0644631	0.0240906	0.161055
2769	3.4.22.48	0.0125339	0.0129112	0.145289	0.161891
3528	5.1.3.19	1.09816	1.2598	0.946052	0.162211
298	1.12.1.4	0.0906357	0.129641	0.113242	0.162345
1307	2.3.1.157	9.85018	9.43686	7.73513	0.162376
3704	6.1.1.13	2.69963	2.79544	1.85119	0.162496
1289	2.3.1.101	0.108161	0.177054	0.185802	0.162622
3231	4.1.3.45	0.233301	0.210765	0.204781	0.162669
2911	3.5.1.5	7.16117	6.5966	4.79434	0.162771
1460	2.3.3.15	0.36344	0.373903	0.313334	0.162787
2920	3.5.1.81	4.21587	3.76503	3.53186	0.163048
2019	2.7.1.94	0.367358	0.359602	0.492124	0.163207
2127	2.7.7.66	0.416149	0.499903	0.335564	0.163224
2912	3.5.1.52	2.4874	2.41512	1.52944	0.163366
3130	4.1.1.29	0.701189	0.664277	0.49786	0.163811
3107	3.8.1.5	0.492547	0.374243	0.429226	0.163943
3614	5.3.99.10	0.0684673	0.0989564	0.0841457	0.164532
242	1.1.5.2	2.50191	2.51997	2.08144	0.16466
3156	4.1.1.65	7.38965	7.44092	5.9304	0.165228
112	1.1.1.316	1.06027	0.656308	1.04594	0.165515
2856	3.4.24.84	2.88005	3.39275	3.01494	0.165725
772	1.3.1.108	4.67482	4.63253	3.72693	0.165921
1201	2.1.1.309	0.665951	1.00147	1.02363	0.166172
1254	2.1.1.90	0.161954	0.170455	0.219369	0.167013
3240	4.1.99.20	0.000229215	0.00617278	0.00982213	0.16724
5	1.1.1.102	0.573597	0.403794	0.538587	0.167387
673	1.2.1.28	0.103562	0.300853	0.110978	0.16824
757	1.21.99.3	0.13392	0.211067	0.107148	0.168249
1454	2.3.2.6	0.83841	0.896418	0.856959	0.168326
1394	2.3.1.4	0.922739	1.07467	1.19306	0.168506
2546	3.2.1.39	1.09394	1.61949	1.82207	0.168746
2682	3.4.19.6	0.462631	0.423556	0.400298	0.168965
1640	2.4.1.64	0.904736	1.34279	2.21216	0.169176
802	1.3.1.70	1.14184	0.735294	0.819249	0.16952
3020	3.6.1.29	0.367028	0.507655	0.409483	0.169557
2909	3.5.1.47	0.581273	0.683845	0.534428	0.169794
1267	2.1.3.10	0.101773	0.130024	0.176852	0.16993
3058	3.6.3.24	1.07569	1.11177	0.846861	0.170064
431	1.14.13.163	0.00438682	0.01664	0.00819959	0.170356
3309	4.2.1.30	1.55477	1.25792	0.764475	0.171015
139	1.1.1.357	0.238243	0.220288	0.33166	0.171027
2237	2.8.3.17	0.089204	0.150051	0.751718	0.171048
2205	2.8.1.2	4.53854	3.64378	3.33958	0.171437
11	1.1.1.120	0.0023837	0.00167572	0.00884227	0.171571
3186	4.1.2.17	7.16129	7.66263	6.02192	0.171793
1755	2.5.1.42	0.245602	0.331667	0.262397	0.172352
1924	2.7.1.187	0.000795333	0.000915107	0.00166327	0.172497
488	1.14.13.77	0.000428788	0.000123781	0.000825888	0.17297
2301	3.1.1.89	0.361485	0.51766	0.314752	0.173426
1692	2.4.2.58	0.48296	0.286637	0.438985	0.173769
1603	2.4.1.325	0.132822	0.139078	0.18105	0.174114
3340	4.2.1.76	0.590228	0.537316	0.366056	0.174343
649	1.17.99.1	0.0790206	0.0779208	0.183361	0.174689
3396	4.2.3.144	0.0433074	0.0585084	0.0687365	0.174761
3162	4.1.1.74	0.404177	0.223618	0.308337	0.174768
2381	3.1.3.37	0.628536	0.661992	0.456565	0.175316
652	1.17.99.7	1.28902	1.2633	1.62741	0.175365
3350	4.2.1.9	20.5351	20.1315	15.7937	0.175562
3100	3.7.1.22	1.20301	1.3671	1.09992	0.175613
2438	3.1.4.4	8.57816	8.27605	6.81288	0.175967
735	1.2.7.4	4.26016	3.95688	2.65228	0.176019
311	1.13.11.14	0.00780144	0.00074832	0.00164407	0.176724
3054	3.6.3.17	45.6301	44.777	34.2225	0.176903
775	1.3.1.13	0.089721	0.0850533	0.130559	0.176955
2508	3.2.1.170	4.87552	3.92275	2.63294	0.177097
2842	3.4.24.69	0.00953608	0.00191464	0.0107923	0.177628
2895	3.5.1.2	7.33208	6.34123	4.4372	0.178007
2767	3.4.22.42	0.115443	0.141989	0.173027	0.178037
3116	4.1.1.107	0.00132526	0.00637164	0.00387342	0.178061
1305	2.3.1.137	1.22184	1.10764	0.792496	0.178089
3331	4.2.1.59	12.0426	12.1436	9.44523	0.178221
1620	2.4.1.346	1.4334	1.04859	1.22942	0.178249
2437	3.1.4.39	2.12631	1.9466	1.72236	0.178287
2202	2.8.1.13	17.527	16.3305	14.5578	0.178351
1958	2.7.1.219	2.24798	2.95665	1.65265	0.178391
1960	2.7.1.220	2.24798	2.95665	1.65265	0.178391
3661	5.4.99.27	5.94619	4.89114	3.82196	0.178419
1526	2.4.1.217	0.00538532	0.00629047	0.00607538	0.178471
3469	4.4.1.20	0.0731558	0.151066	0.107412	0.178872
3230	4.1.3.44	1.88448	1.91055	1.52245	0.179158
195	1.1.1.58	7.06843	6.54416	4.9139	0.179342
2197	2.7.9.5	0.174633	0.390246	0.137405	0.179454
3512	5.1.1.4	2.08078	1.60028	1.1233	0.179461
2618	3.4.11.10	1.5121	1.99442	1.70537	0.179669
3292	4.2.1.161	0.0101798	0.00449641	0.00300314	0.181461
2653	3.4.16.2	1.46462	1.98651	2.14479	0.182295
2596	3.2.2.26	0.0178468	0.0988688	0.0798443	0.182315
3742	6.2.1.3	59.8345	52.8205	51.1404	0.183571
3194	4.1.2.29	0.304817	0.239242	0.205769	0.183782
1094	2.1.1.179	0.131467	0.142261	0.0555766	0.183886
297	1.12.1.3	8.63949	8.2383	5.98259	0.183921
2775	3.4.22.56	0.196579	0.255503	0.24274	0.184061
3206	4.1.2.54	0.0445605	0.0323513	0.0538227	0.18418
258	1.1.99.28	0.0505065	0.0401477	0.019112	0.184269
1749	2.5.1.31	16.9446	14.9945	12.6918	0.184339
312	1.13.11.15	1.07072	0.725232	0.674452	0.184571
2375	3.1.3.26	0.409808	0.332705	0.139078	0.184631
1461	2.3.3.5	0.293102	0.395643	0.393355	0.18472
2158	2.7.7.99	0.408807	0.485717	0.555884	0.184734
186	1.1.1.45	0.201751	0.219227	0.109268	0.184771
3699	5.99.1.4	0.00351453	0.133741	0.0173526	0.184785
736	1.2.7.5	4.20813	3.59987	2.90614	0.184854
774	1.3.1.12	11.0764	11.6856	9.1702	0.184895
111	1.1.1.315	0.151743	0.0905907	0.195825	0.184983
1707	2.4.99.21	0.0183667	0.0504942	0.0155224	0.184998
715	1.2.1.92	0.00240466	0.100017	0.017054	0.185134
1652	2.4.1.86	0.73374	0.875366	0.571513	0.185218
135	1.1.1.350	0.196147	0.196824	0.116023	0.185798
2221	2.8.2.29	0.0735283	0.0714906	0.0462398	0.186202
665	1.2.1.18	3.40989	3.7441	3.46948	0.186974
672	1.2.1.27	3.40989	3.7441	3.46948	0.186974
3496	4.99.1.11	0.0179759	0.0119094	0.0319159	0.187331
3623	5.4.1.4	0.0742555	0.101039	0.0840201	0.187916
2779	3.4.22.60	0.277897	0.208057	0.300413	0.187982
2723	3.4.21.46	0.180837	0.131105	0.330278	0.188937
3174	4.1.1.87	0.616536	0.799526	0.521998	0.189254
1965	2.7.1.26	14.2671	15.6153	11.8121	0.189399
591	1.14.19.9	0.404076	0.488224	0.319568	0.189662
552	1.14.16.5	0.227463	0.200231	0.1725	0.189669
246	1.1.5.9	0.955397	0.697025	0.404752	0.190509
1898	2.7.1.161	0.31175	0.240798	0.232598	0.190639
2030	2.7.11.16	2.63788	2.56978	1.87957	0.190703
103	1.1.1.305	0.442123	0.624462	0.788207	0.190777
1261	2.1.2.13	0.442123	0.624462	0.788207	0.190777
2989	3.5.4.42	0.0134716	0.0200832	0.0101269	0.190781
1336	2.3.1.198	0.827444	1.02953	0.783899	0.191653
853	1.3.8.12	0.591242	0.603491	0.308009	0.191703
1613	2.4.1.339	4.14705	3.88503	2.29347	0.192235
1615	2.4.1.340	4.14705	3.88503	2.29347	0.192235
336	1.13.11.53	2.06344	2.12569	1.40245	0.192937
337	1.13.11.54	2.06344	2.12569	1.40245	0.192937
1861	2.6.99.2	2.93214	2.5599	2.9919	0.192995
2238	2.8.3.18	1.04039	1.54446	1.89621	0.193187
3007	3.6.1.12	0.398493	0.581859	0.794679	0.193907
2185	2.7.8.44	0.4717	0.314692	0.247103	0.193982
2280	3.1.1.57	0.0734903	0.0588219	0.03413	0.194087
3582	5.3.1.30	2.38142	2.50208	3.02845	0.194167
544	1.14.15.24	0.289078	0.360801	0.254542	0.194778
1893	2.7.1.157	0.524541	0.865246	0.675286	0.194814
1322	2.3.1.181	2.82804	2.64721	2.1159	0.195517
3413	4.2.3.4	13.2356	14.0897	12.3527	0.195671
3158	4.1.1.7	0.105197	0.21907	0.451943	0.196268
2497	3.2.1.155	0.742896	1.14863	1.73656	0.196357
1868	2.7.1.108	0.858966	0.863252	0.484053	0.196481
634	1.17.2.1	0.16659	0.156114	0.119546	0.19655
2337	3.1.21.1	0.968996	0.699296	0.552905	0.197274
2372	3.1.3.23	2.3529	2.79369	1.65561	0.197282
3108	3.9.1.2	0.290069	0.320795	0.315477	0.197574
47	1.1.1.2	2.5546	2.31781	2.23875	0.19761
918	1.5.1.10	0.203317	0.224866	0.140389	0.198249
1830	2.6.1.5	1.05846	1.46928	1.01838	0.198871
1581	2.4.1.291	0.747187	1.10202	0.631303	0.198928
3769	6.3.1.14	0.813908	0.888621	1.05961	0.199066
2925	3.5.1.89	0.409818	0.650612	0.510023	0.199161
3479	4.4.1.34	0.00689023	0.00976612	0.00234951	0.19938
2577	3.2.1.82	0.477656	1.00423	1.20538	0.199554
2108	2.7.7.41	22.7712	20.2025	16.032	0.199656
1815	2.6.1.19	5.00443	4.99479	3.62676	0.200352
3083	3.6.3.9	4.2299	3.70238	3.36664	0.201157
3266	4.2.1.121	0.380448	0.111134	0.0148699	0.201296
66	1.1.1.243	0.101863	0.0393153	0.0335607	0.201419
3703	6.1.1.12	29.2083	28.9183	23.9484	0.201748
291	1.11.1.9	3.92145	3.57903	3.73402	0.201763
1915	2.7.1.177	0.339667	0.453699	0.404322	0.201791
614	1.16.1.1	0.354347	0.350156	0.392261	0.201883
851	1.3.7.9	0.0185311	0.0172283	0.0324148	0.201975
215	1.1.1.9	0.350608	0.382443	0.32689	0.202168
2099	2.7.7.27	24.0793	19.1292	20.3508	0.202949
1493	2.4.1.150	0.432942	0.603537	0.449612	0.203184
1579	2.4.1.289	0.136638	0.093431	0.0829704	0.203281
1534	2.4.1.226	1.70131	1.54114	1.81276	0.203397
1604	2.4.1.329	0.00792587	0.0155372	0.00744702	0.203427
2274	3.1.1.41	1.369	1.2207	1.20585	0.203666
792	1.3.1.42	0.585759	0.861355	0.478729	0.20372
1502	2.4.1.174	0.735358	1.23409	1.42983	0.203933
2705	3.4.21.19	0.47586	0.777652	1.12924	0.204504
550	1.14.16.2	1.15548	0.807727	0.678592	0.20531
2198	2.8.1.1	4.68359	3.80114	3.53785	0.205329
1212	2.1.1.322	0.181963	0.250388	0.16796	0.205551
2865	3.5.1.100	0.00352921	0.0019901	0.00350027	0.206074
2952	3.5.3.15	1.89105	1.33421	1.28564	0.206096
1155	2.1.1.246	1.03071	0.667372	0.38791	0.206301
3281	4.2.1.146	0.115191	0.100321	0.0622328	0.207333
1977	2.7.1.4	16.2457	14.8582	14.6338	0.207519
2962	3.5.3.9	2.33416	1.43231	1.12945	0.20845
957	1.5.7.2	0.00850198	0.0394028	0.0432246	0.208895
1342	2.3.1.204	0.0176161	0.0171893	0.0279673	0.209172
3827	6.3.4.20	5.95286	5.30464	4.77982	0.2094
2060	2.7.2.8	10.529	11.7801	9.38188	0.210114
1424	2.3.1.81	1.20935	1.3472	1.1093	0.210233
232	1.1.3.41	0.056344	0.12996	0.108522	0.210484
3264	4.2.1.12	1.00571	0.891936	0.665955	0.210614
1423	2.3.1.80	0.398419	0.241544	0.316638	0.211232
1568	2.4.1.274	0.128419	0.121177	0.15941	0.212045
45	1.1.1.195	1.46236	1.11146	1.16977	0.212353
537	1.14.15.16	0.257115	0.398903	0.268875	0.212365
2095	2.7.7.19	16.7313	15.7813	11.9569	0.213432
1132	2.1.1.217	9.39098	7.6317	6.11903	0.213567
2538	3.2.1.26	12.5063	12.4069	10.8527	0.213641
1006	1.8.1.14	0.00719617	0.00170508	0.012245	0.213768
1561	2.4.1.264	0.00320032	0.00150939	0.00571585	0.21391
1384	2.3.1.263	0.221551	0.270624	0.205222	0.214117
2206	2.8.1.4	9.27113	10.8355	7.24756	0.21464
2078	2.7.4.29	0.170115	0.215672	0.12311	0.215085
1720	2.5.1.109	0.00516317	0.0102925	0.0146811	0.215089
1651	2.4.1.83	6.87156	5.50372	5.19669	0.215742
2020	2.7.1.95	1.73398	1.76983	1.22733	0.215752
1590	2.4.1.308	0.159092	0.0866795	0.0807712	0.215772
1875	2.7.1.130	7.91718	8.9485	6.95627	0.216078
1557	2.4.1.259	1.79773	1.98426	1.33553	0.21632
1559	2.4.1.261	1.79773	1.98426	1.33553	0.21632
347	1.13.11.63	0.869203	1.23058	0.614603	0.216431
660	1.2.1.10	13.4604	13.5887	11.0177	0.216446
2697	3.4.21.111	0.758721	0.530805	0.550206	0.216529
1188	2.1.1.293	0.00128715	0.00323059	0	0.216621
1157	2.1.1.248	0.0816335	0.189947	0.197945	0.216623
3319	4.2.1.45	6.61564	5.88761	5.64816	0.216706
1624	2.4.1.37	0.134864	0.191001	0.361528	0.217381
1627	2.4.1.40	0.134864	0.191001	0.361528	0.217381
2694	3.4.21.108	0.44811	0.586792	0.413839	0.21753
808	1.3.1.77	0.374875	0.0666172	0.0441233	0.217537
2983	3.5.4.36	0.0280744	0.0371209	0.0896518	0.217623
2761	3.4.22.34	1.71468	1.81502	1.43767	0.217868
26	1.1.1.153	0.041366	0.0403814	0.0412495	0.217918
1252	2.1.1.85	0.0837716	0.0593504	0.0503674	0.218066
1598	2.4.1.32	0.949562	0.671067	0.538507	0.2181
855	1.3.8.14	0.000435702	0.00136071	0.000744109	0.21813
1398	2.3.1.43	0.312929	0.540002	0.374417	0.218308
1642	2.4.1.66	0.438975	0.311504	0.258769	0.21834
3167	4.1.1.8	0.332675	0.601145	0.540142	0.219033
266	1.1.99.6	0.0116774	0.0129628	0.00851037	0.219093
2141	2.7.7.79	1.47228	0.833312	0.684972	0.21931
2398	3.1.3.7	24.9994	24.2009	20.1556	0.219462
2287	3.1.1.73	0.222244	0.247236	0.294744	0.220128
3605	5.3.3.19	0.000212505	0.01228	0.000709977	0.220819
2805	3.4.23.51	0.0657364	0.0705408	0.0968809	0.220887
2356	3.1.27.9	0.212363	0.216392	0.246878	0.221128
2875	3.5.1.110	0.403973	0.673617	0.445124	0.221395
2447	3.1.4.55	4.16838	3.79252	4.84564	0.221543
2933	3.5.1.97	0.482306	0.335466	0.529737	0.221599
2573	3.2.1.78	20.5446	19.174	17.2854	0.221793
3314	4.2.1.40	1.22893	1.39179	1.32532	0.222191
539	1.14.15.18	0.124972	0.172031	0.186956	0.222782
2837	3.4.24.63	0.832045	0.858337	0.610362	0.222949
487	1.14.13.70	2.32351	2.00332	1.45472	0.223817
3658	5.4.99.24	8.24199	8.48257	6.42402	0.223952
227	1.1.3.15	10.3957	8.99023	6.97763	0.224104
1024	1.8.4.10	17.716	14.5893	12.0114	0.224109
1029	1.8.4.8	17.716	14.5893	12.0114	0.224109
3013	3.6.1.21	0.461177	0.501702	0.218991	0.22507
3361	4.2.2.17	0.200306	0.379058	0.221493	0.22513
994	1.7.2.1	1.66243	1.6784	1.27503	0.225269
1587	2.4.1.304	0.395643	0.284458	0.358997	0.225378
2872	3.5.1.107	0.0894937	0.0944002	0.113307	0.225464
548	1.14.15.7	1.07748	1.01434	0.574966	0.225986
345	1.13.11.61	0.000115922	0	0	0.226341
3397	4.2.3.146	0.00106242	0	0	0.226341
925	1.5.1.28	2.01648	1.76329	1.47697	0.226762
2045	2.7.11.4	0.346672	0.416378	0.765255	0.226899
3785	6.3.2.25	1.00088	0.903789	0.906537	0.227282
2047	2.7.11.8	0.0980036	0.101078	0.0500635	0.227291
1304	2.3.1.136	0.182334	0.0614528	0.0574857	0.227747
3435	4.3.1.15	1.7149	2.03715	1.55911	0.227766
1219	2.1.1.333	6.91042e-05	0.0181169	0.0156529	0.227883
1156	2.1.1.247	0.0214084	0.0287418	0.0219259	0.227936
391	1.14.11.53	1.66666	1.57063	0.971166	0.228012
2739	3.4.21.72	0.515379	0.67642	0.520854	0.228383
3026	3.6.1.43	0.15051	0.224703	0.144589	0.229355
3588	5.3.1.4	6.86842	7.07847	5.04174	0.229751
2243	2.8.3.24	0.783724	0.554456	1.15078	0.230274
1032	1.8.5.2	0.410539	0.588275	0.473378	0.230563
1522	2.4.1.213	0.0436969	0.0297948	0.0341817	0.231147
116	1.1.1.328	0.00137306	0.00246421	0.00342406	0.231364
2656	3.4.16.6	1.01504	1.57124	1.37166	0.231596
1164	2.1.1.258	0.302012	0.311381	0.412289	0.231637
1112	2.1.1.199	17.9656	18.5482	15.4889	0.23212
1765	2.5.1.57	0.509903	0.848596	0.414486	0.232131
344	1.13.11.60	0.163733	0.135167	0.0818505	0.232529
3643	5.4.4.6	0.163733	0.135167	0.0818505	0.232529
3859	6.5.1.4	1.05135	0.728588	0.783581	0.232563
3224	4.1.3.39	3.64093	5.01185	3.9158	0.232777
3430	4.2.99.20	1.27252	1.47365	1.00967	0.232915
2457	3.1.6.4	0.619753	0.45187	0.378594	0.232986
1503	2.4.1.175	2.30147	2.61985	2.9547	0.233209
1991	2.7.1.55	0.326044	0.348341	0.403971	0.233364
327	1.13.11.39	0.0109012	0.0190972	0.00397458	0.233957
2007	2.7.1.78	2.34636	2.61244	2.27643	0.234208
3372	4.2.2.6	0.594823	0.695673	0.583643	0.234225
3666	5.4.99.36	0.0043938	0.0321778	0.0187068	0.234232
1916	2.7.1.178	0.0799384	0.0866648	0.0612985	0.234278
228	1.1.3.17	0.00757129	0.00744795	0.00850013	0.234296
2922	3.5.1.84	1.17295	1.03004	0.620554	0.234704
225	1.1.2.8	1.5205	1.93972	1.55589	0.235733
321	1.13.11.3	1.37253	1.49774	1.07704	0.235784
1514	2.4.1.20	5.13427	4.30371	3.72328	0.236898
3579	5.3.1.28	4.72741	4.55632	4.40207	0.237041
1669	2.4.2.26	2.44252	2.08968	1.72126	0.237891
2154	2.7.7.92	2.31817	2.4039	2.40708	0.238152
1634	2.4.1.50	1.46046	1.57641	1.9939	0.238905
1829	2.6.1.45	1.28685	1.51161	2.22181	0.239135
1831	2.6.1.51	1.28685	1.51161	2.22181	0.239135
521	1.14.14.35	0.613161	0.382565	0.390638	0.239408
881	1.4.1.1	7.12269	6.27172	5.31482	0.239611
17	1.1.1.135	0.147186	0.16723	0.208521	0.239669
2112	2.7.7.47	1.33605	1.26729	1.13263	0.239855
2873	3.5.1.108	7.2671	7.44738	6.79389	0.240173
2995	3.5.5.1	0.736923	0.802839	0.607966	0.240292
2830	3.4.24.37	0.000833112	0.00305501	0.0023942	0.240792
91	1.1.1.290	3.88532	3.04014	2.39383	0.240886
911	1.4.5.1	1.67901	1.72923	1.4105	0.241353
2700	3.4.21.117	0.0754104	0.0355798	0.102601	0.241547
2551	3.2.1.46	0.730248	0.888096	0.835131	0.242208
1736	2.5.1.15	9.43889	10.2823	7.82537	0.242727
813	1.3.1.86	0.801554	0.469357	0.30873	0.242881
461	1.14.13.221	0.00476004	0.00689138	0.00496867	0.242923
1214	2.1.1.326	0.0105128	0.00583059	0.0238277	0.243337
1283	2.2.1.3	0.0499111	0.105435	0.0562999	0.243982
1051	2.1.1.103	2.19262	1.93442	1.25686	0.244934
3283	4.2.1.148	0.504588	0.333652	0.225767	0.245431
239	1.1.3.9	0.750803	1.0295	0.733594	0.245498
710	1.2.1.87	1.43148	1.84823	1.35281	0.246464
784	1.3.1.28	0.0677393	0.0510907	0.141096	0.246478
3171	4.1.1.84	0.0256137	0.0390474	0.0195569	0.246638
2172	2.7.8.29	0.808445	0.525803	0.747266	0.247483
2818	3.4.24.23	0.0452095	0.0542829	0.0348989	0.247629
1536	2.4.1.228	0.556782	0.616208	0.42331	0.248026
2393	3.1.3.62	0.487677	0.781063	0.614833	0.248201
2408	3.1.3.80	0.487677	0.781063	0.614833	0.248201
2516	3.2.1.180	3.1497	3.27073	2.72259	0.24843
1783	2.5.1.78	4.71625	4.581	3.81537	0.248687
1691	2.4.2.57	0.354595	0.321522	0.132764	0.249201
402	1.14.12.14	5.00673e-05	3.88106e-05	0.000157685	0.249316
1335	2.3.1.197	0.00256635	0.00760645	0.00546909	0.249407
609	1.14.99.57	0.000954361	0.0015394	0.00248559	0.249977
3510	5.1.1.22	0.00558102	0.000124716	0.00028934	0.250135
2033	2.7.11.19	0.750196	0.478019	0.787185	0.251203
1057	2.1.1.110	0	0.00019194	0.0001726	0.251239
578	1.14.19.31	2.11578e-05	0.000104933	0.000275278	0.251447
2625	3.4.11.22	0.0371966	0.0774369	0.0953429	0.251732
3234	4.1.99.12	12.7404	11.824	11.135	0.252181
1910	2.7.1.172	0.176887	0.26328	0.505594	0.252236
1929	2.7.1.192	0.101832	0.148381	0.106185	0.252445
2097	2.7.7.23	13.5054	13.0638	10.9277	0.252705
384	1.14.11.38	0.000948551	0.000172143	0.000399712	0.252758
1010	1.8.1.2	6.3678	5.08096	4.52489	0.252764
3119	4.1.1.15	6.06747	6.12641	4.72168	0.252896
543	1.14.15.23	0.000666605	0.000157434	0.00924691	0.252924
464	1.14.13.226	0.00066524	0.0006132	0.000561869	0.253766
2667	3.4.17.20	0.512585	0.367458	0.33495	0.253922
181	1.1.1.411	0.187215	0.166963	0.302173	0.253978
773	1.3.1.111	0.690762	0.887769	1.14758	0.254005
810	1.3.1.83	0.690762	0.887769	1.14758	0.254005
2425	3.1.30.1	0.0658297	0.0104411	0.00837368	0.254081
196	1.1.1.6	6.66191	5.77035	4.72172	0.254101
1211	2.1.1.321	0.578577	0.466852	0.556921	0.254192
2092	2.7.7.14	1.43807	1.12112	1.13763	0.254439
2080	2.7.4.31	0.00055142	0.000224051	0.000569908	0.254545
3680	5.4.99.7	1.23623	1.33011	1.29305	0.254671
1625	2.4.1.38	0.598799	0.618002	0.715384	0.254888
3260	4.2.1.116	0.183828	0.329801	0.0778963	0.256328
716	1.2.1.95	0.904204	0.781061	0.49945	0.256818
2453	3.1.6.12	0.774961	0.982156	1.68788	0.257068
702	1.2.1.78	0.00459633	0.000122786	0.000492923	0.257367
132	1.1.1.348	0.0069688	0.0133702	0.00664102	0.258385
3612	5.3.3.8	2.82556	2.5842	2.01909	0.258444
2379	3.1.3.32	1.04565	1.42061	1.55708	0.258622
2462	3.1.7.2	2.95382	3.02834	2.83021	0.258655
914	1.4.9.2	0.00149323	0.000185996	0.00306847	0.258713
1266	2.1.3.1	0.222041	0.141791	0.117316	0.258923
2122	2.7.7.60	15.7634	15.9178	14.3097	0.258986
2772	3.4.22.53	0.550932	0.399651	0.249982	0.259015
950	1.5.3.19	1.042	1.39661	0.86984	0.259591
1036	1.8.5.6	0.853118	0.438631	0.565733	0.259663
108	1.1.1.310	0.0995743	0.136672	0.136957	0.260083
2566	3.2.1.67	2.54534	2.87315	2.25095	0.260185
2624	3.4.11.21	7.59215	7.97801	6.22127	0.260609
494	1.14.13.83	0.116547	0.0904372	0.0907326	0.261804
2010	2.7.1.82	2.44722	3.16138	2.54424	0.261864
2365	3.1.3.11	12.3938	12.1664	10.4003	0.262369
1041	1.8.98.2	0.0438065	0.057877	0.0459484	0.262526
756	1.21.98.3	1.89095	2.57622	3.07444	0.262592
2058	2.7.2.4	24.0404	24.0922	20.1015	0.262685
2448	3.1.4.56	0.318408	0.406476	0.215211	0.262806
2177	2.7.8.36	1.45039	1.34392	1.21824	0.262917
2894	3.5.1.19	1.06832	1.17443	1.118	0.263681
1482	2.4.1.135	1.37473	0.973812	0.834684	0.264164
3425	4.2.3.77	0	8.88569e-05	0.000409051	0.264189
3454	4.3.3.2	0	4.41116e-05	0.000105067	0.264189
2222	2.8.2.3	0.193582	0.198882	0.427557	0.264306
284	1.11.1.19	0.028475	0.0516354	0.0437886	0.264362
1936	2.7.1.199	5.88576	5.9283	5.72487	0.264431
1401	2.3.1.47	5.95238	5.5649	4.83375	0.26458
1998	2.7.1.64	0.0252531	0.0217926	0.0172583	0.26467
3367	4.2.2.24	0.000976737	0.000723232	0.000522688	0.265212
2254	2.9.1.2	0.200404	0.260825	0.208125	0.26545
2702	3.4.21.119	0.0243582	0.0120216	0.122493	0.266623
1414	2.3.1.68	0.00794355	0.15034	0.0179368	0.266658
2096	2.7.7.2	15.5993	16.7079	13.5731	0.266674
3344	4.2.1.80	0.398013	0.444117	0.394428	0.266677
2426	3.1.31.1	4.935	4.49281	3.79917	0.266694
661	1.2.1.11	17.7647	15.5537	12.947	0.267073
2036	2.7.11.21	2.19588	2.56867	3.23829	0.267356
1662	2.4.2.17	8.78855	8.42142	6.42358	0.267662
360	1.13.11.80	0.00383158	0.00287189	0.00786478	0.267809
1631	2.4.1.46	0.271408	0.270505	0.348625	0.26781
973	1.6.3.1	2.69424	3.33593	2.68608	0.267889
198	1.1.1.61	0.98399	1.04431	0.825348	0.268254
1031	1.8.5.1	0.113293	0.14806	0.127608	0.268278
376	1.14.11.19	0.158678	0.201385	0.142866	0.269017
1716	2.5.1.101	2.01781	1.8359	2.16223	0.269506
1834	2.6.1.57	2.91935	3.83961	3.72739	0.270333
2626	3.4.11.23	0.980995	0.79882	0.555555	0.270836
1161	2.1.1.255	0.0220755	0.0122839	0.0466302	0.270852
2031	2.7.11.17	3.94829	4.47484	4.3175	0.271435
295	1.11.2.4	0.0967272	0.124186	0.0901744	0.271476
3773	6.3.1.20	5.66531	6.5003	5.14114	0.271704
1269	2.1.3.12	5.2095e-05	0.00424412	0.000272947	0.27183
2480	3.2.1.122	3.70647	3.23685	2.77709	0.271889
728	1.2.5.1	1.30864	1.50454	1.14913	0.272163
1129	2.1.1.214	1.02761	1.12685	0.624684	0.272209
3416	4.2.3.48	0.207242	0.273088	0.138645	0.272304
1119	2.1.1.204	0.493432	0.385629	0.50364	0.272324
3592	5.3.1.9	26.1367	25.47	22.0482	0.272423
2883	3.5.1.119	0.195493	0.212202	0.251818	0.272645
2288	3.1.1.74	0.00628688	0.0074562	0.00776221	0.272759
1710	2.4.99.6	1.35167	1.20951	0.859594	0.272818
398	1.14.12.1	0.271118	1.16042	0.387638	0.273296
2304	3.1.1.94	0	0.000519926	0.000227314	0.274023
1067	2.1.1.133	4.23377	3.48175	2.7224	0.274107
1173	2.1.1.271	4.23377	3.48175	2.7224	0.274107
3208	4.1.2.57	0.00889371	0.00546354	0.0101573	0.274561
1060	2.1.1.114	0.640838	0.594552	0.351161	0.274651
1705	2.4.99.19	0.0545721	0.0864235	0.0439129	0.274893
346	1.13.11.62	0.0555132	0.0284147	0.0336392	0.27515
1220	2.1.1.334	0.0806914	0.0595928	0.0604735	0.275218
2455	3.1.6.14	0.976032	1.21569	0.725794	0.275526
1361	2.3.1.235	0.0817891	0.0547102	0.0829101	0.276186
1382	2.3.1.260	0.0817891	0.0547102	0.0829101	0.276186
320	1.13.11.27	5.62377	4.55363	4.06731	0.276323
2105	2.7.7.39	5.37026	3.35161	4.04174	0.276385
3500	4.99.1.4	3.94715	3.1294	2.63796	0.276481
3791	6.3.2.32	0.0807841	0.0762565	0.101404	0.276539
2002	2.7.1.71	9.75606	9.34078	7.95426	0.276616
2244	2.8.3.25	0.0564423	0.129267	0.147588	0.276633
920	1.5.1.2	9.90234	10.0164	8.85147	0.276638
3543	5.1.3.35	0.0427759	0.0638199	0.0588531	0.277253
2548	3.2.1.40	19.9538	21.2617	16.174	0.277395
498	1.14.13.9	0.592606	1.08375	0.662127	0.277446
3743	6.2.1.30	15.7756	16.245	19.2903	0.278279
2062	2.7.3.2	1.66872	1.42979	1.47424	0.278339
1972	2.7.1.33	15.6139	14.4563	13.0951	0.278386
1782	2.5.1.77	2.09425	1.5642	1.05973	0.278666
3854	6.4.1.7	0.00413064	0.00477723	0.00435131	0.278871
1550	2.4.1.250	0.824715	0.57257	0.955778	0.279893
441	1.14.13.178	0.00410238	0.00187168	0.00863982	0.280713
2490	3.2.1.143	1.34743	1.3905	1.33163	0.281233
2869	3.5.1.104	11.4084	10.7148	8.61431	0.281414
3306	4.2.1.25	0.405991	0.342669	0.296789	0.281966
2309	3.1.11.2	13.6307	14.5139	12.3463	0.282651
1731	2.5.1.132	0.512471	0.855263	0.430955	0.282899
3693	5.5.1.5	0.13423	0.089853	0.119048	0.282943
1125	2.1.1.21	1.28504	1.25378	0.792177	0.283056
1008	1.8.1.18	0.108049	0.132788	0.0762588	0.283128
2847	3.4.24.75	0.0282182	0.0204302	0.0325622	0.283625
3843	6.3.5.4	24.9443	24.9468	20.963	0.283722
2266	3.1.1.23	4.76022	4.83193	3.60182	0.284577
3559	5.2.1.1	0.388918	0.504753	0.485549	0.284942
3272	4.2.1.132	0.165528	0.0751761	0.103131	0.285499
3475	4.4.1.26	0.000854388	0	0.00014606	0.285559
102	1.1.1.304	0.943844	0.957371	0.789411	0.285841
204	1.1.1.76	0.943844	0.957371	0.789411	0.285841
1728	2.5.1.128	0.0796574	0.100954	0.0666895	0.286027
3105	3.8.1.2	8.20398	6.89075	4.96154	0.286333
1494	2.4.1.152	1.53268	1.46191	0.796199	0.286661
2696	3.4.21.110	0.0228967	0.023106	0.0386681	0.286675
3301	4.2.1.19	5.00198	6.33688	6.52076	0.286779
279	1.11.1.10	1.01935	1.1277	1.74465	0.287206
2553	3.2.1.49	0.953843	0.811929	0.964901	0.288166
88	1.1.1.288	0.158955	0.0658388	0.0460858	0.288191
1475	2.4.1.123	0.436491	0.590112	0.407408	0.288313
3198	4.1.2.42	0.00218872	0.00261496	0.0016626	0.288365
1295	2.3.1.117	3.37744	2.9196	2.75047	0.288669
3121	4.1.1.18	0.78322	0.964408	0.960301	0.28896
1040	1.8.98.1	7.60919	7.45191	6.22714	0.289147
3526	5.1.3.17	1.58413	1.16808	1.02377	0.289395
3739	6.2.1.25	0.0652349	0.0556019	0.107368	0.289483
1614	2.4.1.34	3.64865	2.62351	2.1594	0.289493
2098	2.7.7.24	20.8741	21.5365	19.6135	0.289727
3516	5.1.2.1	1.234	1.12409	0.939333	0.28994
3268	4.2.1.126	3.39509	3.10705	2.61782	0.290003
1997	2.7.1.63	0.442224	0.692578	0.376855	0.290381
1480	2.4.1.133	0.47432	0.124175	0.231633	0.290505
2754	3.4.21.96	15.7792	15.4516	11.6788	0.290723
1066	2.1.1.132	3.69656	4.96917	3.85964	0.290878
680	1.2.1.4	0.123665	0.141638	0.0938745	0.291161
526	1.14.14.47	0.145486	0.111347	0.139058	0.291699
2235	2.8.3.15	0.0443921	0.0528153	0.033489	0.291844
2658	3.4.17.10	0.811255	0.530477	0.696339	0.292067
2423	3.1.3.97	14.9698	15.3085	16.5009	0.292259
3380	4.2.3.106	0.357643	0.248202	0.363579	0.292381
1400	2.3.1.46	7.8658	9.33398	7.59073	0.292402
2652	3.4.15.6	0.494674	0.496903	0.453284	0.293316
1027	1.8.4.14	1.28331	1.69745	1.28708	0.293573
726	1.2.4.2	11.4257	10.337	8.77056	0.293773
160	1.1.1.385	0.0486694	0.0994364	0.0397191	0.293779
73	1.1.1.262	6.58888	5.24604	4.6945	0.293796
3478	4.4.1.32	0.0697335	0.0479524	0.0630153	0.293958
1343	2.3.1.207	0.186397	0.128338	0.214732	0.29443
3513	5.1.1.5	0.0510923	0.0564393	0.0453975	0.294628
3619	5.3.99.5	0.833519	0.791425	0.417863	0.294979
2363	3.1.3.104	4.56587	5.61815	4.97229	0.294994
3468	4.4.1.2	0.258648	0.306734	0.199564	0.295028
1566	2.4.1.271	0.219236	0.344309	0.31515	0.295908
2009	2.7.1.81	1.07372	1.12694	0.692735	0.296188
513	1.14.14.25	1.64656	0.857982	0.782547	0.296222
1042	1.8.98.3	0.0283329	0.0341652	0.020757	0.296606
3364	4.2.2.20	1.28893	1.44109	1.21483	0.296642
3365	4.2.2.21	1.28893	1.44109	1.21483	0.296642
18	1.1.1.136	2.22308	1.7175	1.65594	0.296657
261	1.1.99.31	0.00253103	0.0057264	0.00532474	0.297193
2110	2.7.7.43	3.85308	4.60195	3.73618	0.297396
1674	2.4.2.31	0.760982	0.795378	0.723027	0.297398
2868	3.5.1.103	0.16891	0.379034	0.234696	0.29747
2740	3.4.21.73	0.119677	0.167271	0.10853	0.297843
1752	2.5.1.38	0.00972445	0.0235044	0.0257665	0.297844
807	1.3.1.76	3.93442	3.11692	2.63276	0.298276
1747	2.5.1.3	12.7253	13.1516	11.7705	0.298645
1641	2.4.1.65	1.37491	1.05844	0.609162	0.298695
1523	2.4.1.214	0.198397	0.207171	0.172223	0.298899
1334	2.3.1.196	0.335845	0.20045	0.173216	0.299146
1358	2.3.1.232	0.335845	0.20045	0.173216	0.299146
3258	4.2.1.114	0.332548	0.560787	0.438841	0.299499
2555	3.2.1.51	38.1464	38.8519	31.1962	0.300165
3278	4.2.1.140	0.487519	0.460105	0.27224	0.300294
3187	4.1.2.19	3.71612	3.54691	3.19591	0.300357
1052	2.1.1.104	0.788233	1.16957	1.17796	0.300641
3723	6.1.1.7	44.5775	38.8572	31.3484	0.300645
1016	1.8.2.2	0.788312	1.08137	0.502184	0.30078
2968	3.5.4.19	7.80905	6.9198	5.43819	0.301312
653	1.18.1.1	0.799896	1.21372	1.88852	0.301845
620	1.16.1.9	0.119443	0.107832	0.136979	0.301854
1871	2.7.1.12	2.58915	2.97023	3.20417	0.302057
459	1.14.13.219	0	0	9.24562e-05	0.302507
597	1.14.99.43	0	0	0.000200404	0.302507
3103	3.7.1.8	0	0	0.000601428	0.302507
3267	4.2.1.124	0	0	0.000419792	0.302507
1507	2.4.1.183	1.13075	1.68926	1.9531	0.30277
3446	4.3.1.7	1.83484	2.23647	1.5148	0.303032
3788	6.3.2.3	5.44554	4.88057	3.41436	0.304013
2024	2.7.11.10	1.80196	2.08074	1.96843	0.304728
1835	2.6.1.59	2.87678	2.99226	2.48417	0.305089
896	1.4.1.9	0.728145	0.598004	0.571102	0.305628
972	1.6.2.4	2.63726	2.70347	1.83363	0.305844
99	1.1.1.301	0.0391369	0.0631451	0.0542487	0.305922
3482	4.4.1.8	19.6214	19.7029	17.2083	0.306276
1396	2.3.1.41	5.22014	4.70675	3.59684	0.306449
985	1.7.1.1	0.804404	0.774058	0.651927	0.306516
990	1.7.1.2	0.804404	0.774058	0.651927	0.306516
991	1.7.1.3	0.804404	0.774058	0.651927	0.306516
2203	2.8.1.14	0.53098	0.737804	0.701403	0.306652
545	1.14.15.3	0.706832	0.624374	0.440153	0.306711
1530	2.4.1.222	0.913175	1.01385	0.640248	0.306855
1114	2.1.1.20	0.391004	0.260176	0.237152	0.306961
3164	4.1.1.76	8.97392e-05	8.89067e-05	0.00235487	0.30745
3709	6.1.1.18	18.0972	18.3665	16.7858	0.307583
2523	3.2.1.196	0.330922	0.446619	0.445863	0.307942
3648	5.4.99.15	4.16342	2.81587	1.98122	0.308124
237	1.1.3.6	0.572531	0.91929	0.511279	0.308637
2215	2.8.2.2	0.452301	1.00713	1.08346	0.309217
739	1.2.7.8	14.4304	16.0679	13.8908	0.309359
2013	2.7.1.86	0.0353659	0.164703	0.0506834	0.309826
722	1.2.3.15	2.20205	1.83062	1.11907	0.310029
3457	4.3.99.2	0.158716	0.1812	0.110191	0.310403
2211	2.8.2.1	0.11287	0.110955	0.173535	0.311168
1011	1.8.1.4	26.0604	24.2896	17.0521	0.311337
3289	4.2.1.156	0.589882	0.581083	0.67164	0.311476
2651	3.4.15.5	12.2373	12.377	9.11094	0.311704
3390	4.2.3.13	0.000151767	0.000589775	0.00073996	0.311927
3393	4.2.3.133	0.000151767	0.000589775	0.00073996	0.311927
480	1.14.13.39	1.99899	1.75548	1.80087	0.31302
25	1.1.1.149	0	0.000326965	0	0.31362
1368	2.3.1.244	0	0.00144997	0	0.31362
1802	2.6.1.104	0	0.000181583	0	0.31362
2138	2.7.7.76	3.15477	2.52664	2.99667	0.313649
129	1.1.1.343	12.0378	10.4804	8.8333	0.313833
185	1.1.1.44	12.0378	10.4804	8.8333	0.313833
1675	2.4.2.36	1.84558e-05	0.000161689	0	0.314042
3334	4.2.1.66	8.80402e-05	0.000376744	0	0.314042
2055	2.7.2.15	0.0272477	0.0273754	0.0252	0.314215
611	1.14.99.59	5.38835e-05	0.000296753	6.44749e-05	0.314406
1664	2.4.2.19	6.04393	6.61123	6.37205	0.314414
1545	2.4.1.245	1.41875	0.958167	0.622208	0.314522
1054	2.1.1.107	10.4984	8.92419	6.4335	0.314644
3317	4.2.1.43	0.158852	0.28132	0.202661	0.314972
2268	3.1.1.29	9.24937	9.86126	11.6213	0.315053
2938	3.5.2.14	6.63531	6.03913	4.30291	0.315736
3729	6.2.1.12	1.8987	1.86888	1.05878	0.315745
3689	5.5.1.24	0.179814	0.186145	0.123375	0.315756
1742	2.5.1.21	1.67905	1.81494	1.49569	0.316475
796	1.3.1.48	0.766772	0.5828	0.60946	0.31651
2317	3.1.13.1	1.31232	1.34318	1.51435	0.316799
262	1.1.99.37	0.0799089	0.0832203	0.0610793	0.317029
740	1.2.98.1	0.0799089	0.0832203	0.0610793	0.317029
1551	2.4.1.251	0.205205	0.164226	0.182603	0.317219
693	1.2.1.65	0.0705211	0.101893	0.0535147	0.317305
1750	2.5.1.32	2.23638	2.24612	1.70034	0.317402
2855	3.4.24.83	0.000420897	0.000952588	8.71814e-05	0.317673
200	1.1.1.64	0.333208	0.268374	0.427571	0.317908
396	1.14.11.8	0.852755	0.646025	0.499205	0.318646
3300	4.2.1.18	0.540096	0.557308	0.590218	0.318687
482	1.14.13.50	6.52615e-05	0.000404564	0.000621334	0.318743
1392	2.3.1.37	1.42624	1.46282	1.68913	0.319544
2392	3.1.3.6	9.92	10.4014	8.36767	0.320228
2431	3.1.4.16	9.92	10.4014	8.36767	0.320228
272	1.10.3.14	18.4371	17.036	13.9484	0.320743
1563	2.4.1.266	0.950694	0.34865	0.240997	0.321174
2734	3.4.21.68	0.377093	0.622719	0.952223	0.321326
1292	2.3.1.108	1.17724	0.633237	0.832282	0.321347
2458	3.1.6.6	2.23776	2.52008	2.70471	0.321381
1079	2.1.1.157	0.0101795	0.0120306	0.0139951	0.321734
3610	5.3.3.6	0.414709	0.599913	0.537383	0.321983
3595	5.3.2.4	0.00295212	0.00691546	0.00507417	0.322068
1832	2.6.1.52	14.8833	16.3336	13.21	0.32262
3778	6.3.2.11	0.213068	0.215989	0.25659	0.323229
3576	5.3.1.25	6.37552	5.78699	4.45577	0.323507
3581	5.3.1.3	6.37552	5.78699	4.45577	0.323507
1015	1.8.2.1	0.00304267	0.0106453	0.0127579	0.323761
3732	6.2.1.16	2.45097	3.04092	2.08858	0.323948
1087	2.1.1.171	5.45957	5.08096	4.54498	0.323992
2628	3.4.11.26	0.0772926	0.237534	0.0963666	0.324182
681	1.2.1.41	16.0767	16.2511	12.8188	0.32429
1033	1.8.5.3	4.51974	3.54829	3.80886	0.324363
446	1.14.13.2	0.451115	0.605467	0.510897	0.324835
1667	2.4.2.22	6.4473	6.02405	4.64064	0.326636
3509	5.1.1.21	0.00291482	0.000689545	0.0010448	0.32705
858	1.3.8.6	2.17179	1.65683	1.92653	0.32756
2113	2.7.7.48	1.88826	2.04299	1.62207	0.327858
1638	2.4.1.60	0.625107	0.792463	0.838932	0.32798
3589	5.3.1.5	11.3317	9.14836	6.92991	0.32815
2756	3.4.22.1	1.70037	1.43104	1.49173	0.328167
1366	2.3.1.242	0.00707588	0.0116734	0.00784385	0.328185
626	1.17.1.1	7.54695	6.44088	5.02081	0.328685
3342	4.2.1.79	2.28894	2.19695	1.79897	0.329027
3855	6.4.1.9	0.148033	0.195348	0.157538	0.329577
221	1.1.2.3	1.55609	1.26025	1.28549	0.330111
2103	2.7.7.33	5.07953	5.07239	4.61871	0.330734
3760	6.2.1.50	0.00160885	0.0122249	0.00156901	0.331364
2306	3.1.1.97	0.223161	0.254691	0.201765	0.331785
1761	2.5.1.49	18.7616	17.6448	14.3825	0.332152
3068	3.6.3.34	17.4357	20.0914	16.396	0.332237
3722	6.1.1.6	32.0901	32.2135	26.2907	0.332263
1841	2.6.1.77	0.227707	0.255298	0.186983	0.333394
541	1.14.15.21	0.280206	0.353409	0.321758	0.333858
1689	2.4.2.54	0.0377883	0.226135	0.0272873	0.334093
2698	3.4.21.112	1.70489	1.85394	1.57832	0.334263
1920	2.7.1.182	0.36381	0.4943	0.964045	0.334591
3456	4.3.3.7	18.7191	19.0388	17.5401	0.334785
3285	4.2.1.151	0.328219	0.304888	0.318901	0.335505
1721	2.5.1.112	0.103519	0.104	0.144247	0.335576
1745	2.5.1.27	0.103519	0.104	0.144247	0.335576
1327	2.3.1.188	0.604845	0.711278	0.451668	0.33573
1732	2.5.1.133	0.370535	0.379036	0.392204	0.335948
1771	2.5.1.62	0.370535	0.379036	0.392204	0.335948
82	1.1.1.28	5.15438	5.3229	4.17154	0.336102
2377	3.1.3.29	0.210011	0.272302	0.271949	0.336397
3241	4.1.99.22	13.0275	11.2484	9.69601	0.336425
2549	3.2.1.41	7.42682	7.47917	5.80528	0.337053
2556	3.2.1.52	45.0723	48.3342	35.0654	0.337205
593	1.14.99.22	0.0736172	0.0344502	0.0446126	0.337463
1310	2.3.1.162	0.00528604	0.000298036	0	0.337557
1100	2.1.1.185	11.4839	11.3093	10.1959	0.337647
2886	3.5.1.122	0.391668	0.338903	0.353019	0.337891
2712	3.4.21.34	0.63389	0.608452	0.461058	0.338392
287	1.11.1.5	3.27599	3.0891	2.85364	0.338901
2385	3.1.3.43	2.29648	1.70475	2.10032	0.339548
605	1.14.99.53	7.08259e-05	8.6973e-05	0	0.33957
3685	5.5.1.13	0.236115	0.221994	0.284806	0.339621
2884	3.5.1.12	0.237217	0.204178	0.195657	0.339888
2240	2.8.3.20	0.120489	0.0882322	0.0473714	0.340401
3219	4.1.3.30	1.4158	1.11918	0.784478	0.340686
2530	3.2.1.204	0.000291512	0.000148983	0.000488102	0.34137
3279	4.2.1.141	0.0281329	0.0510489	0.0309479	0.341576
741	1.2.99.10	0.0365865	0.02535	0.0322251	0.341634
2283	3.1.1.64	0.813315	1.10425	0.974154	0.341986
2234	2.8.3.13	0.6802	0.893208	0.758312	0.342835
592	1.14.99.1	2.49966	2.23398	1.63544	0.343228
1609	2.4.1.335	0.00128508	5.28394e-05	0.000212838	0.343539
2015	2.7.1.89	0.705799	0.710306	0.615953	0.343548
2194	2.7.9.2	9.82191	8.8672	8.13787	0.343668
20	1.1.1.14	12.3611	12.29	10.9209	0.343895
296	1.12.1.2	0.679524	0.855094	1.00423	0.344037
3189	4.1.2.21	0.25684	0.340563	0.246592	0.346432
3839	6.3.5.11	8.23203	7.59013	6.76447	0.347205
3847	6.3.5.9	8.23203	7.59013	6.76447	0.347205
2271	3.1.1.32	1.35005	1.56998	1.93605	0.347337
2241	2.8.3.21	0.801559	0.474988	0.479964	0.347499
2133	2.7.7.71	0.894954	1.08149	0.931963	0.347508
1235	2.1.1.56	0.559753	0.912291	0.656772	0.347525
2896	3.5.1.23	2.38886	2.72369	2.19303	0.347576
2850	3.4.24.78	6.79363	7.22166	5.96263	0.347633
2942	3.5.2.2	5.76067	5.28346	5.50536	0.348346
2494	3.2.1.151	0.0164215	0.0431156	0.00875908	0.348921
1175	2.1.1.273	0.00987516	0.0135728	0.015629	0.348965
457	1.14.13.211	0.0268415	0.0261385	0.0320512	0.3495
2708	3.4.21.21	0.375189	0.523587	0.41698	0.349797
201	1.1.1.65	0.721461	0.973048	1.47516	0.35018
3315	4.2.1.41	0.276935	0.368685	0.471252	0.351553
3570	5.3.1.15	1.3472	1.65692	1.14929	0.351622
1195	2.1.1.301	0.000339314	0.00400248	0.00133267	0.351823
540	1.14.15.20	0.430383	0.384619	0.332839	0.352189
694	1.2.1.67	0.0159239	0.0291326	0.0221096	0.35236
3538	5.1.3.30	2.31309	2.17744	1.81322	0.352629
3539	5.1.3.31	2.31309	2.17744	1.81322	0.352629
1014	1.8.1.9	23.4585	23.0272	21.8359	0.354206
1462	2.3.3.8	2.0968	2.21426	1.86741	0.35435
2466	3.11.1.2	0.205401	0.223197	0.210626	0.354639
3574	5.3.1.23	5.94344	5.07894	4.15169	0.354706
472	1.14.13.238	0.0434092	0.0766968	0.0614246	0.356522
1961	2.7.1.221	1.10845	1.54202	1.95337	0.356836
1230	2.1.1.44	0.783623	0.566673	0.492581	0.357071
2924	3.5.1.88	14.5959	15.1715	13.4096	0.357656
373	1.14.11.16	1.8457	1.62916	1.81543	0.357769
1450	2.3.2.30	0.146118	0.126331	0.0902038	0.358305
2292	3.1.1.79	0.835252	0.85936	1.35618	0.35843
3168	4.1.1.81	4.76102	4.76261	5.60781	0.358738
988	1.7.1.15	7.40922	6.67855	5.27039	0.359464
760	1.23.1.1	0.0807054	0.0771388	0.070975	0.359572
761	1.23.1.2	0.0807054	0.0771388	0.070975	0.359572
762	1.23.1.3	0.0807054	0.0771388	0.070975	0.359572
763	1.23.1.4	0.0807054	0.0771388	0.070975	0.359572
2429	3.1.4.12	5.10613	5.10859	4.67504	0.359655
1050	2.1.1.100	0.630676	0.72459	0.82283	0.359756
1260	2.1.2.11	5.53467	5.01011	5.24819	0.35987
517	1.14.14.29	0.258195	0.251428	0.287535	0.359994
3649	5.4.99.16	4.71879	4.55167	4.32692	0.360443
1160	2.1.1.251	0.0146518	0.00804256	0.00936248	0.360691
41	1.1.1.184	0.854896	0.709519	0.654516	0.360946
2664	3.4.17.18	0.183249	0.140068	0.190059	0.361282
2006	2.7.1.76	0.124797	0.0912298	0.137579	0.362048
3060	3.6.3.27	9.42786	9.1882	8.04862	0.362598
581	1.14.19.38	0.0969415	0.149282	0.106019	0.362843
587	1.14.19.47	0.0969415	0.149282	0.106019	0.362843
42	1.1.1.188	0.187382	0.155312	0.275361	0.362966
56	1.1.1.213	0.187382	0.155312	0.275361	0.362966
191	1.1.1.51	0.187382	0.155312	0.275361	0.362966
2134	2.7.7.72	15.5762	14.9277	12.8123	0.363033
3458	4.3.99.3	3.77389	4.59277	4.87989	0.363149
2640	3.4.13.9	5.03042	4.56269	3.78115	0.363534
1602	2.4.1.324	0.997494	1.02433	0.74417	0.363558
2836	3.4.24.61	1.71031	1.96401	2.45333	0.363853
1037	1.8.5.7	3.27074	3.07593	3.14839	0.36393
1209	2.1.1.319	4.14021	4.39902	3.70095	0.364155
3003	3.5.99.7	0.478019	0.568301	0.58843	0.364359
725	1.2.4.1	12.616	11.9663	10.5217	0.364489
930	1.5.1.36	0.236047	0.2443	0.321268	0.364732
2630	3.4.11.4	17.1069	15.7624	13.5079	0.365531
2477	3.2.1.113	8.61676	9.36672	7.31279	0.36572
32	1.1.1.169	9.52137	9.78672	8.26008	0.367055
241	1.1.5.12	1.02329	0.988868	0.898158	0.367191
3318	4.2.1.44	3.99412	4.13505	3.3258	0.367244
806	1.3.1.75	0.0600839	0.0409059	0.0827021	0.367249
815	1.3.1.88	1.08125	1.01922	0.933517	0.367619
92	1.1.1.291	0.000866188	0.000237122	0.00130042	0.367738
2358	3.1.3.10	3.92112	3.80516	2.87742	0.367849
811	1.3.1.84	0.0244238	0.00196604	0.0136919	0.369186
2584	3.2.1.93	2.26345	2.26546	1.64567	0.369508
555	1.14.17.4	1.45174	1.05051	0.662448	0.369627
1308	2.3.1.158	0.713118	0.921609	0.775577	0.370109
1819	2.6.1.27	0.180918	0.480437	0.233025	0.370191
1727	2.5.1.120	0.470397	0.475047	0.43396	0.370551
1176	2.1.1.274	0.202181	0.282197	0.385085	0.370712
2801	3.4.23.46	0.137168	0.15774	0.654691	0.370907
1471	2.4.1.117	0.344457	0.376029	0.406675	0.37093
3251	4.2.1.107	0.908141	0.627868	0.556755	0.370933
1105	2.1.1.191	16.8858	18.2075	16.5142	0.371056
1354	2.3.1.228	0.000688006	0.000463325	3.05617e-05	0.371112
1355	2.3.1.229	0.000688006	0.000463325	3.05617e-05	0.371112
1147	2.1.1.234	0.00814318	0.00779933	0.00887861	0.37137
1971	2.7.1.32	1.57113	1.97245	1.51695	0.371392
1546	2.4.1.246	0.045497	0.0897169	0.0521174	0.371808
1082	2.1.1.165	0.0936128	0.18209	0.121946	0.372029
2148	2.7.7.85	9.67037	9.79516	8.19797	0.372128
2186	2.7.8.45	0.0151173	0.0274351	0.0143875	0.372429
2075	2.7.4.26	0.120022	0.056306	0.045473	0.372454
3191	4.1.2.25	4.55185	5.29402	4.36038	0.372524
3144	4.1.1.46	0.0690903	0.140454	0.0716257	0.373878
1970	2.7.1.31	0.675501	0.468562	0.397547	0.374194
3429	4.2.99.18	27.4125	26.6889	23.5039	0.374417
274	1.10.3.3	0.490388	0.504957	0.491989	0.374743
2465	3.11.1.1	1.68865	2.06869	2.05814	0.375079
3597	5.3.2.6	3.24591	2.53394	2.25219	0.375204
1194	2.1.1.299	0.120234	0.089877	0.108034	0.375525
835	1.3.5.3	0.248709	0.274123	0.234281	0.376578
3449	4.3.2.2	17.6468	18.4723	16.1489	0.377292
2645	3.4.14.13	0.206896	0.198092	0.147069	0.378127
98	1.1.1.300	2.1459	2.13965	2.25113	0.37818
2216	2.8.2.20	0.582547	0.5858	0.726966	0.378359
2529	3.2.1.202	0.308386	0.262255	0.168843	0.378454
613	1.15.1.2	5.19852	2.67889	6.755	0.378703
897	1.4.3.1	0.197706	0.231081	0.17068	0.378942
2440	3.1.4.44	0.685285	0.648568	0.469489	0.379335
3647	5.4.99.13	4.06294	6.01067	7.63728	0.379491
3569	5.3.1.14	4.48492	5.9051	5.24257	0.37974
2743	3.4.21.78	0.266284	0.313763	0.291827	0.380197
2502	3.2.1.162	0.017131	0.0234051	0.0527811	0.38065
2290	3.1.1.76	0.0294457	0.0698333	0.0211206	0.380841
2578	3.2.1.83	0.825414	1.1376	0.773699	0.381057
2986	3.5.4.39	0.331596	0.277069	0.203315	0.381407
2742	3.4.21.76	0.000823832	0.001339	0.00268138	0.381466
2257	3.1.1.102	0.135201	0.151962	0.161984	0.38201
3452	4.3.2.6	0.0427609	0.0065101	0.0794564	0.382735
3308	4.2.1.3	29.7167	27.181	24.2103	0.38277
747	1.20.4.3	0.0168081	0.0249282	0.0261385	0.382797
2932	3.5.1.96	0.0649484	0.12101	0.0786423	0.382893
1457	2.3.3.10	3.6652	3.79667	2.43982	0.382958
2606	3.2.2.9	7.85626	8.55739	7.30468	0.383229
35	1.1.1.173	0.178797	0.190784	0.118257	0.383259
154	1.1.1.377	0.178797	0.190784	0.118257	0.383259
155	1.1.1.378	0.178797	0.190784	0.118257	0.383259
2877	3.5.1.112	0.00901476	0.0103772	0.0312325	0.383349
209	1.1.1.82	0.300428	0.264925	0.323156	0.38348
1521	2.4.1.212	3.12681	2.42904	3.12076	0.385043
3274	4.2.1.134	1.84503	1.86042	1.43682	0.385311
3244	4.2.1.1	14.1605	11.6703	9.41914	0.385342
2382	3.1.3.39	0.000199627	0	0.00012068	0.385978
1025	1.8.4.11	7.92347	7.04179	7.04396	0.386009
2338	3.1.21.2	13.0989	11.3461	9.07242	0.386193
1489	2.4.1.146	0.108368	0.12693	0.0395921	0.386567
621	1.16.3.1	7.19466	6.2747	5.35949	0.386664
1726	2.5.1.117	0.0154976	0.0101169	0.0110374	0.387296
2003	2.7.1.72	1.0281	0.851747	0.664219	0.387818
899	1.4.3.13	0.35623	0.310502	0.190188	0.38827
3851	6.4.1.4	4.46571	4.69289	5.77565	0.388786
2807	3.4.24.11	1.17223	1.63538	0.863444	0.389422
1090	2.1.1.174	0.173785	0.228576	0.140283	0.389872
61	1.1.1.225	0.00019134	0.000271128	0.000894017	0.390047
190	1.1.1.50	0.00019134	0.000271128	0.000894017	0.390047
3584	5.3.1.32	0.320742	0.239	0.376974	0.390412
644	1.17.7.2	0.0400157	0.0732878	0.100399	0.390552
271	1.10.3.12	0.372516	0.480688	0.476046	0.39084
3691	5.5.1.27	0.346721	0.448337	0.316376	0.391022
2669	3.4.17.22	2.35582	2.38292	6.48724	0.391314
2642	3.4.14.10	2.26581	1.50921	1.49313	0.391525
3853	6.4.1.6	0.812819	0.894703	0.697917	0.391814
3021	3.6.1.3	4.07582	4.03893	3.69264	0.392832
267	1.10.2.2	0.457486	0.47734	0.7451	0.393616
1282	2.2.1.2	8.89056	8.90804	7.99175	0.394519
943	1.5.1.8	1.09447	1.05058	0.91834	0.394711
944	1.5.1.9	1.09447	1.05058	0.91834	0.394711
980	1.6.5.5	3.63094	3.70194	3.61727	0.395069
3776	6.3.2.1	3.99373	4.61272	4.15219	0.395163
3813	6.3.3.2	6.40622	7.67248	7.37187	0.395912
2119	2.7.7.58	0.5705	0.466791	0.502312	0.396024
3665	5.4.99.34	0.00343123	0.014213	0.0114762	0.396078
2684	3.4.21.1	0.126148	0.102953	0.11686	0.397451
3294	4.2.1.165	0.000942476	0.00153451	0.00234045	0.397497
2881	3.5.1.116	0.172711	0.16237	0.183713	0.397668
1821	2.6.1.34	0.0139732	0.0115961	0.0151513	0.397817
1413	2.3.1.67	0.823555	0.874117	0.783278	0.397877
909	1.4.3.5	2.09629	1.93468	2.02852	0.398201
1479	2.4.1.132	1.13142	1.42537	1.5896	0.39839
1555	2.4.1.257	1.13142	1.42537	1.5896	0.39839
3556	5.1.99.6	11.3151	10.8487	8.87443	0.398525
3577	5.3.1.26	0.350529	0.245672	0.219597	0.39853
1242	2.1.1.64	3.36506	3.30657	2.12025	0.39858
745	1.20.2.1	0.558631	0.569038	0.418401	0.39908
748	1.20.9.1	0.558631	0.569038	0.418401	0.39908
2094	2.7.7.18	9.55584	11.1874	9.79829	0.399365
3476	4.4.1.28	0.293277	0.243519	0.20964	0.399594
518	1.14.14.3	0.000708371	0.000832244	0.00161059	0.399783
2863	3.5.1.1	10.1145	9.55242	8.37592	0.400217
1373	2.3.1.250	0.333303	0.351229	0.547021	0.400587
1345	2.3.1.21	5.05932	3.92197	4.07108	0.400829
3626	5.4.2.12	26.5897	26.5611	21.5373	0.400856
2492	3.2.1.15	1.59787	1.80982	1.70898	0.401103
1093	2.1.1.178	0.270684	0.46062	0.285245	0.401882
314	1.13.11.18	0.791329	0.486726	0.535154	0.401927
2066	2.7.4.10	0.318809	0.218246	0.165978	0.402202
2929	3.5.1.92	0.966264	0.547045	0.575882	0.402845
2123	2.7.7.61	1.73172	1.5969	1.42785	0.402868
1380	2.3.1.259	0.688978	0.582595	0.722982	0.403136
1737	2.5.1.16	5.46887	5.37231	4.62559	0.40322
2934	3.5.1.98	8.5943	8.74342	8.02565	0.403279
3259	4.2.1.115	0.589776	0.2958	0.227603	0.403778
1616	2.4.1.341	0.22831	0.171505	0.148061	0.403876
3519	5.1.2.7	0.220297	0.224253	0.323665	0.403895
3074	3.6.3.41	0.749273	0.621901	0.635611	0.404072
2065	2.7.4.1	18.4441	17.8058	14.7979	0.404501
2049	2.7.12.2	4.14707	3.70672	3.47814	0.405044
3668	5.4.99.4	0.00957067	0.0100911	0.00578524	0.405479
1891	2.7.1.154	3.24804	3.28491	3.23491	0.405816
3725	6.1.2.1	0.3961	0.272837	0.316888	0.406003
207	1.1.1.8	2.67472	2.1539	1.78585	0.406122
1796	2.5.1.99	2.04539	2.06074	1.56573	0.406306
399	1.14.12.10	1.20458	1.05015	0.894823	0.406453
1856	2.6.1.94	0.000583808	0.000615216	2.84928e-05	0.4065
2132	2.7.7.70	2.95304	2.56656	2.92951	0.406514
1982	2.7.1.46	0.223155	0.178701	0.129231	0.406896
1407	2.3.1.57	8.72636	8.32491	7.01342	0.40787
3463	4.4.1.14	1.4494	1.17937	0.911804	0.407905
1562	2.4.1.265	2.49475	2.58525	2.11246	0.407969
105	1.1.1.307	0.104948	0.078922	0.192889	0.408002
3	1.1.1.100	40.1623	42.5706	33.8439	0.408112
234	1.1.3.47	0.0172365	0.0455058	0.052385	0.408195
3275	4.2.1.135	0.0149844	0.0287752	0.0094655	0.408432
616	1.16.1.3	0.111859	0.0922952	0.0746965	0.408815
934	1.5.1.41	0.111859	0.0922952	0.0746965	0.408815
1369	2.3.1.245	1.08462	1.29698	0.930801	0.409695
1436	2.3.2.16	1.82726	2.22581	1.99737	0.409916
2635	3.4.13.18	0.42798	0.502861	0.564323	0.410426
69	1.1.1.251	0.269075	0.0396493	0.048886	0.410567
3120	4.1.1.17	4.79528	4.90156	4.78988	0.41145
286	1.11.1.21	4.74727	4.9564	3.87008	0.411851
1996	2.7.1.60	1.69154	0.969587	0.853862	0.411911
949	1.5.3.17	0.142035	0.301991	0.157604	0.412868
390	1.14.11.52	0.000994011	0.00707263	0.00495877	0.4132
1277	2.10.1.1	4.26872	4.88154	4.86696	0.413222
3254	4.2.1.11	23.9232	25.2391	21.4394	0.41348
582	1.14.19.41	0.488568	0.465622	0.6975	0.414241
2782	3.4.22.63	0.226546	0.180868	0.256919	0.41486
110	1.1.1.313	0.016888	0.0174397	0.0332765	0.414877
1352	2.3.1.225	15.6259	15.5194	14.6443	0.415076
1517	2.4.1.207	4.23566	4.27252	3.20297	0.415212
2	1.1.1.10	0.143249	0.119029	0.0438476	0.415505
2852	3.4.24.80	0.983444	1.30656	1.34721	0.415827
370	1.14.11.12	0.518317	0.889661	0.539945	0.415951
1262	2.1.2.2	12.5784	12.6538	9.89482	0.416384
3417	4.2.3.5	14.0095	13.0062	11.6063	0.416551
1894	2.7.1.158	0.271507	0.261875	0.215141	0.417244
1415	2.3.1.7	2.39754	2.67249	1.95237	0.417853
3337	4.2.1.7	12.68	11.5248	8.75063	0.417903
3269	4.2.1.129	0.981431	1.14167	1.34738	0.418596
3650	5.4.99.17	0.981431	1.14167	1.34738	0.418596
2475	3.2.1.108	7.02571	6.42186	5.35399	0.418734
2563	3.2.1.62	7.02571	6.42186	5.35399	0.418734
2752	3.4.21.93	0.586679	0.744964	0.47732	0.418783
2413	3.1.3.85	0.275531	0.195573	0.187222	0.418789
3609	5.3.3.5	1.17483	0.866625	0.86003	0.418832
583	1.14.19.42	0.0254097	0.034223	0.0400816	0.419124
2061	2.7.3.13	0.540922	0.46328	0.412351	0.419547
173	1.1.1.403	0.000181048	0.000138248	6.82099e-05	0.419577
3197	4.1.2.41	0.316685	0.305426	0.281818	0.420489
3247	4.2.1.101	0.316685	0.305426	0.281818	0.420489
1943	2.7.1.204	0.0926574	0.142923	0.0816159	0.4206
2867	3.5.1.102	0.00321973	0.00420888	0.00732043	0.420828
3741	6.2.1.27	4.53297e-05	0.000563595	0.00168838	0.421349
3749	6.2.1.37	4.53297e-05	0.000563595	0.00168838	0.421349
1828	2.6.1.44	3.19801	2.972	3.56925	0.421662
2016	2.7.1.90	23.9379	20.5931	17.1434	0.421894
1074	2.1.1.148	15.926	15.6681	12.3162	0.422179
2981	3.5.4.33	10.3544	10.9587	10.5456	0.422354
2838	3.4.24.64	3.07658	2.88272	2.4257	0.422575
3352	4.2.1.91	0.931717	1.06973	0.875896	0.422821
809	1.3.1.78	0.376675	0.329139	0.275414	0.423174
1610	2.4.1.336	0.576214	0.670686	0.978228	0.423279
3225	4.1.3.4	3.20081	2.83042	2.85996	0.423303
3554	5.1.99.3	0.596523	0.498394	0.524453	0.423305
3303	4.2.1.20	28.9648	28.1842	22.2875	0.423488
1874	2.7.1.13	0.100583	0.0393072	0.0830619	0.423631
3487	4.6.1.13	2.16859	2.39275	1.82412	0.424516
2320	3.1.13.5	2.45049	2.38288	2.09003	0.425533
13	1.1.1.127	2.75909	2.70239	2.18766	0.42595
3321	4.2.1.47	11.5273	11.996	11.8527	0.426134
2900	3.5.1.28	93.4724	85.4241	76.9102	0.426182
3819	6.3.4.12	0.0429283	0.0394424	0.0204028	0.426249
3137	4.1.1.37	10.9987	9.75427	9.07143	0.426357
2753	3.4.21.94	0.186501	0.125474	0.210942	0.426911
3483	4.4.1.9	0.00663616	0.0111659	0.0117298	0.427865
2832	3.4.24.40	3.56353	3.56467	2.41009	0.428152
3470	4.4.1.21	3.66252	3.20754	3.18409	0.428265
2242	2.8.3.22	0.0405472	0.0644551	0.0499211	0.428385
2517	3.2.1.181	0.0422376	0.0370547	0.0526093	0.42852
3098	3.7.1.20	0.367073	0.800912	0.721426	0.428692
371	1.14.11.13	0.788047	0.614359	0.539746	0.428698
2418	3.1.3.90	0.786211	0.608859	0.549149	0.428786
1683	2.4.2.45	0.0185194	0.0375234	0.0294229	0.429131
898	1.4.3.10	0.00453131	0.0732071	0.013553	0.429218
1350	2.3.1.222	0.181753	0.152134	0.0811431	0.429668
1925	2.7.1.189	0.673294	0.803198	0.669389	0.42973
3305	4.2.1.24	5.84342	7.25116	6.959	0.43039
1360	2.3.1.234	21.1925	19.9208	19.201	0.430565
2229	2.8.2.4	0.142614	0.121849	0.14843	0.4308
1698	2.4.99.12	3.81567	3.90664	3.28389	0.431371
1699	2.4.99.13	3.81567	3.90664	3.28389	0.431371
1700	2.4.99.14	3.81567	3.90664	3.28389	0.431371
1701	2.4.99.15	3.81567	3.90664	3.28389	0.431371
900	1.4.3.16	12.643	12.6627	9.49401	0.431386
3688	5.5.1.2	0.611525	0.363641	0.364009	0.431844
386	1.14.11.42	0.288627	0.290818	0.340584	0.432241
1890	2.7.1.153	2.93998	3.25227	2.90145	0.432323
2574	3.2.1.8	13.3127	12.1245	9.99825	0.432594
2972	3.5.4.25	9.83426	9.19591	9.87346	0.432715
3235	4.1.99.14	1.8855	2.06988	1.74521	0.432717
268	1.10.3.1	0.190003	0.14921	0.166682	0.433419
766	1.3.1.10	6.31478	6.2118	4.81077	0.433493
1431	2.3.1.94	0.00506018	0.066933	0.0026286	0.433535
2402	3.1.3.74	0.645112	0.28768	0.335343	0.433793
1154	2.1.1.245	2.68446	2.33634	1.98957	0.434542
1529	2.4.1.221	0.50966	0.772089	0.681647	0.434645
2557	3.2.1.54	4.91579	4.9591	4.11607	0.434691
3009	3.6.1.15	0.650376	0.655852	0.605314	0.43474
1989	2.7.1.52	3.84794	4.24407	2.54388	0.434843
2991	3.5.4.44	0.667866	0.710585	0.363251	0.434997
3422	4.2.3.61	6.10977e-05	6.83242e-05	4.92544e-05	0.435131
53	1.1.1.208	0.390959	0.516148	0.335301	0.435155
1665	2.4.2.2	7.14932	5.82191	5.02067	0.436113
2759	3.4.22.16	0.389922	0.386733	0.489639	0.436208
1951	2.7.1.211	2.80861	3.44391	2.90289	0.436737
3638	5.4.3.8	9.77694	9.12787	7.95864	0.437133
1585	2.4.1.301	0.0179306	0.0156104	0.00863313	0.437347
3388	4.2.3.125	0.0791279	0.0475974	0.000271069	0.437614
3389	4.2.3.126	0.0791279	0.0475974	0.000271069	0.437614
3407	4.2.3.23	0.0791279	0.0475974	0.000271069	0.437614
197	1.1.1.60	2.27891	2.35276	2.40357	0.437676
2724	3.4.21.47	1.22044	1.29253	1.03067	0.437825
3811	6.3.2.9	22.1545	21.6902	17.5405	0.438149
[truncated: 1,866 more rows]

## Sheet: re-p-value
Reactions with normalized frequency and p-value with Kruskal-Wallis test
Re ID	RE number	Average in Concrol	Average in Advanced Adenoma	Average in Carcinoma	p-value
598	R01305	0.000427638	0.00336227	0.0748943	9.88194e-06
1519	R03984	0.0156046	0.00298221	0.0197815	1.37215e-05
2172	R06977	1.42119	1.55947	2.12919	3.32854e-05
3154	R10555	1.82954	2.26471	1.09671	4.90635e-05
104	R00227	0.11598	0.15883	0.318233	6.09322e-05
290	R00606	0.048173	0.080218	0.250653	8.00684e-05
703	R01544	0.0102004	0.0214262	0.0485003	8.67655e-05
3256	R10773	0.0102004	0.0214262	0.0485003	8.67655e-05
3257	R10774	0.0102004	0.0214262	0.0485003	8.67655e-05
3258	R10775	0.0102004	0.0214262	0.0485003	8.67655e-05
2369	R07574	0.0257237	0.228396	0.0184305	0.000120676
719	R01588	0.399269	0.283844	0.149477	0.000139466
1041	R02511	0.399269	0.283844	0.149477	0.000139466
626	R01378	0.307114	0.169436	0.211884	0.000142994
1248	R03136	0.0065797	0.00725515	0.0528094	0.000183308
3310	R10901	4.78162	5.27633	3.15082	0.000198494
3178	R10605	0.00235046	0.0032428	0.00329524	0.000201432
3179	R10606	0.00235046	0.0032428	0.00329524	0.000201432
3019	R10256	0.0315522	0.0586154	0.45893	0.000212608
1262	R03181	0.217241	0.167378	0.336837	0.000288422
916	R02156	0.00389391	0.00314748	0.0292999	0.000376301
221	R00457	0.0556405	0.0285786	0.0566033	0.00041181
1729	R04635	0.0788306	0.0365221	0.141444	0.000427169
825	R01883	0.964693	0.697323	0.176906	0.000455576
2242	R07242	0.000356961	7.0089e-05	0.000657231	0.000519495
1919	R05764	0.00669349	0.00812396	0.0172442	0.000661179
3176	R10602	0.0139209	0.0245096	0.0231377	0.000759073
1027	R02465	1.49881	1.86589	1.16545	0.000763054
2061	R06242	1.49881	1.86589	1.16545	0.000763054
345	R00728	0.229979	0.356116	0.570626	0.000783245
1449	R03712	0.000111154	3.05553e-05	0.000389072	0.000788086
1901	R05727	0.000111154	3.05553e-05	0.000389072	0.000788086
2218	R07205	0.000111154	3.05553e-05	0.000389072	0.000788086
2219	R07206	0.000111154	3.05553e-05	0.000389072	0.000788086
2950	R10076	0.000111154	3.05553e-05	0.000389072	0.000788086
2618	R09291	0.651675	0.65087	1.47785	0.000834377
3585	R11593	0.112464	0.0738749	0.137426	0.000838039
1960	R05819	0.0028876	0.00350056	0.0165509	0.000880186
1069	R02589	0.684789	0.351141	0.231565	0.000955105
3242	R10730	0.000128495	9.62748e-05	0.000895722	0.00124975
1627	R04347	0.629526	0.507455	0.500059	0.00125073
2384	R07633	0.677054	0.568556	1.02467	0.00140922
2502	R08569	0.428774	0.792033	0.301661	0.00146947
2158	R06870	0.566954	0.413441	0.304783	0.00150474
2159	R06871	0.566954	0.413441	0.304783	0.00150474
851	R01956	2.08455	1.58723	1.64439	0.00158041
2778	R09694	0.0424003	0.0450001	0.0719136	0.00164516
2779	R09695	0.0424003	0.0450001	0.0719136	0.00164516
2780	R09696	0.0424003	0.0450001	0.0719136	0.00164516
2255	R07261	0.120702	0.113639	0.260635	0.00181256
584	R01269	0.427965	0.294009	0.580019	0.00185703
953	R02265	2.25187	1.95482	1.13653	0.00187735
186	R00383	0.0316109	0.0630085	0.0698445	0.00190863
2321	R07368	0.240982	0.0737252	0.164161	0.00213051
3488	R11350	0	0	0.000254929	0.00216672
1818	R05380	0.0278439	0.0265356	0.0100472	0.00229223
2737	R09632	0.0103251	0.0295492	0.0255096	0.00232779
1422	R03642	0.0574208	0.168797	0.410163	0.00234956
1514	R03959	0.980969	0.861699	0.359534	0.00240491
1789	R05219	0.00630661	0.0111862	0.0253256	0.00248375
3057	R10330	2.99965	2.8369	1.87221	0.0024858
3112	R10468	0.0871804	0.00543602	0.0186252	0.00251289
3121	R10510	0.0871804	0.00543602	0.0186252	0.00251289
422	R00889	1.77731	1.59118	0.574044	0.0025497
414	R00859	1.38609	2.0195	1.45957	0.00258143
1459	R03749	0.3371	0.385631	0.183702	0.00258356
3156	R10557	0.152845	0.161096	0.0366136	0.0026774
2233	R07228	3.02374	3.14845	2.26044	0.00268377
2932	R10051	0.0927409	0.223209	0.35053	0.00301619
671	R01488	0.00178152	0.00868873	0.00371205	0.00319443
2731	R09601	0.0654752	0.22472	0.098601	0.00324553
3047	R10317	0.0050641	0.00202392	0.000524306	0.0032929
3048	R10318	0.0050641	0.00202392	0.000524306	0.0032929
1024	R02454	4.19786	3.94042	2.63085	0.00343568
536	R01155	1.16501	0.667588	0.370855	0.0035339
2337	R07408	1.16501	0.667588	0.370855	0.0035339
2942	R10064	1.16501	0.667588	0.370855	0.0035339
80	R00185	1.22165	1.84212	2.44912	0.00363826
2054	R06225	1.14683	1.34454	0.723422	0.0036951
2531	R08715	1.14683	1.34454	0.723422	0.0036951
3283	R10834	0.0271941	0.241513	0.018451	0.00377921
3578	R11580	0.00743231	0.0358262	0.110005	0.00381855
1213	R03032	0.117505	0.194863	0.0562452	0.00383088
1037	R02492	0.00975526	0.00758758	0.0206674	0.0039569
2647	R09446	0.00975526	0.00758758	0.0206674	0.0039569
2453	R08147	2.00027	0.960018	0.458312	0.0043946
2456	R08151	2.00027	0.960018	0.458312	0.0043946
2508	R08578	0.034242	0.0493887	0.157209	0.00444762
1305	R03295	0.0911604	0.13066	0.0852594	0.00449401
103	R00221	2.41101	1.67807	1.03117	0.00459704
847	R01939	0.601827	0.83624	0.490521	0.00476557
249	R00522	0.237537	0.660699	0.462966	0.00481185
163	R00340	0.591115	0.457656	0.253926	0.00506897
9	R00013	1.55832	0.842717	0.634184	0.00519244
136	R00282	1.43298	0.968422	0.59064	0.00520047
1934	R05784	0.000895918	0.0180228	0.00366225	0.00544618
2635	R09387	0.000895918	0.0180228	0.00366225	0.00544618
2991	R10180	0.208319	0.309327	0.200245	0.00560142
1774	R05164	0.773603	1.40094	0.653093	0.00593189
2371	R07582	0.253961	0.236011	0.121345	0.00626872
3524	R11449	0.0337156	0.0720616	0.0420244	0.00631378
1142	R02792	0.711749	1.0344	0.985683	0.00664279
227	R00470	0.585332	0.689363	0.393998	0.00671282
1387	R03488	0.541857	0.185021	0.130577	0.00686198
1985	R05937	0.541857	0.185021	0.130577	0.00686198
1162	R02863	0.0020036	0.00338181	0.00515844	0.00686783
1852	R05626	2.18594	1.7807	1.02907	0.00706556
5	R00008	0.295636	0.425457	1.06869	0.00710578
170	R00350	0.295636	0.425457	1.06869	0.00710578
2735	R09623	0.000431889	0.000191296	0.000968219	0.00730488
3338	R10957	0.0807761	0.0212888	0.0666947	0.00741844
1469	R03788	0.750722	1.1692	1.45746	0.00753719
2699	R09545	0.616518	0.37365	0.806526	0.00772992
2359	R07511	0.246556	0.409012	0.367736	0.00784323
2754	R09656	0.246556	0.409012	0.367736	0.00784323
2755	R09658	0.246556	0.409012	0.367736	0.00784323
3262	R10785	0.230063	0.157144	0.295809	0.00793416
3038	R10305	0.0869761	0.15522	0.134411	0.0079417
2429	R07863	0.278822	0.0765171	0.170174	0.00794746
2598	R09117	0.00696897	0.00850044	0.0420994	0.00808241
619	R01364	3.36529	2.80317	1.87866	0.00826733
3180	R10608	0.0942391	0.1324	0.260576	0.00845235
856	R01967	0.199456	0.145199	0.173461	0.00849611
307	R00640	0.346334	0.283402	0.677061	0.00881127
2404	R07679	0.346334	0.283402	0.677061	0.00881127
2538	R08778	1.31846	1.30568	0.715711	0.008816
1524	R03997	0.132743	0.15561	0.0810945	0.00940422
2861	R09843	0.000895641	0.000804233	0.0090882	0.00942636
622	R01368	1.04483	1.05741	0.729595	0.00974145
3092	R10435	0.293797	0.103149	0.19115	0.00982601
1367	R03447	0.00239763	6.34891e-05	0.00202387	0.00998897
2186	R07141	0.157791	0.164071	0.440968	0.0107653
2187	R07142	0.157791	0.164071	0.440968	0.0107653
2549	R08894	0.0327454	0.0366942	0.0183588	0.0108181
2961	R10096	0.0327454	0.0366942	0.0183588	0.0108181
3288	R10841	0.0427668	0.0420984	0.0664865	0.0111233
3289	R10842	0.0427668	0.0420984	0.0664865	0.0111233
2180	R07057	1.24896	1.50371	1.95929	0.0111774
1489	R03884	1.55798	2.09648	2.51786	0.0113398
1256	R03167	0.558632	0.495393	0.28708	0.0118894
3563	R11544	0.366586	0.301411	0.550887	0.0119134
721	R01595	1.15509	0.85245	1.05786	0.0127311
1223	R03058	1.15509	0.85245	1.05786	0.0127311
2494	R08527	1.15509	0.85245	1.05786	0.0127311
49	R00107	0.00414073	0.0138467	0.00934589	0.0128369
96	R00210	0.00414073	0.0138467	0.00934589	0.0128369
979	R02321	0.290897	0.246511	0.469878	0.0130637
91	R00197	2.45205	2.24957	2.47309	0.0133041
1796	R05226	1.16346	0.931529	0.390792	0.0133491
2705	R09557	1.3133	0.892573	0.58388	0.0137755
572	R01246	0.00504114	0.00863668	0.0121177	0.0138278
929	R02201	0.00504114	0.00863668	0.0121177	0.0138278
2910	R09969	0.00430169	0.0108734	0.0284586	0.0139278
1064	R02580	0.37176	0.196111	0.416429	0.0139394
3588	R11600	0.0896349	0.266225	0.105187	0.0139434
1442	R03678	0.0617305	0.0827624	0.154191	0.0140125
861	R01990	0.0197391	0.0104373	0.0535483	0.0141826
1674	R04477	0.418359	0.55924	0.288714	0.0142347
3325	R10937	0.0130647	0.0111942	0.0144303	0.0142463
2091	R06291	0.173817	0.22508	0.241963	0.0143506
2092	R06292	0.173817	0.22508	0.241963	0.0143506
2093	R06293	0.173817	0.22508	0.241963	0.0143506
2944	R10066	0.173817	0.22508	0.241963	0.0143506
2753	R09655	0.0244954	0.0336778	0.048782	0.0146131
1241	R03112	0.000412281	0.00157182	0.00681489	0.0146488
1933	R05782	5.18352	4.76721	2.96687	0.0148071
1211	R03030	0.651856	0.515537	0.29943	0.0150401
791	R01797	0.0229558	0.0816477	0.0536476	0.0152158
2914	R09994	1.58874	1.71626	1.26825	0.0153535
2141	R06634	0.137441	0.269788	0.0719617	0.015604
1296	R03260	4.60164	3.95786	2.85691	0.0157871
2147	R06782	0.185613	0.219329	0.0865669	0.015824
2839	R09797	0.0743866	0.0823537	0.116147	0.0162474
2256	R07262	1.97868	1.76662	0.822987	0.0162561
2183	R07125	0.217789	0.245922	0.336817	0.0165329
1417	R03615	0.00641365	0.078148	0.0155745	0.0168831
3362	R11009	0.0245977	0.0287333	0.0640065	0.0172388
3363	R11010	0.0245977	0.0287333	0.0640065	0.0172388
2232	R07227	2.25095	2.01005	1.74539	0.0179278
113	R00243	4.97954	5.99866	7.43184	0.0180719
3624	R11705	0.0840414	0.164697	0.0875067	0.0185631
1388	R03493	0.102856	0.0668905	0.0418467	0.0186992
2557	R08921	0.20142	0.108618	0.181496	0.0194082
3457	R11227	0.20142	0.108618	0.181496	0.0194082
3458	R11228	0.20142	0.108618	0.181496	0.0194082
154	R00319	0.655241	0.335334	0.142684	0.019591
3259	R10776	2.95289	2.27109	1.76631	0.0195916
1647	R04401	0.97372	0.664771	1.03977	0.0197335
2148	R06784	0.0199134	0.0108773	0.0220959	0.0197664
2149	R06785	0.0199134	0.0108773	0.0220959	0.0197664
259	R00543	0.330917	0.210184	0.509076	0.0199762
3370	R11021	0.0140748	0.122594	0.0604897	0.02011
2581	R09055	0.238307	0.168466	0.125395	0.0201154
1601	R04259	0.00109301	0.0013458	0.00364779	0.0201399
122	R00260	12.0083	11.7814	8.75742	0.0201517
1623	R04339	0.101152	0.148574	0.127726	0.0202569
1624	R04340	0.101152	0.148574	0.127726	0.0202569
2545	R08878	5.10102	4.46565	3.29702	0.020266
2626	R09375	0.26865	0.459017	0.487632	0.0203444
2627	R09376	0.26865	0.459017	0.487632	0.0203444
377	R00791	2.93624	2.77098	1.69187	0.0204492
2507	R08577	0.00980662	0.171207	0.0383321	0.0205725
1141	R02791	0.650063	0.930976	1.46723	0.0205864
992	R02352	0.980638	0.873249	1.73576	0.0206769
993	R02353	0.980638	0.873249	1.73576	0.0206769
1366	R03446	1.63573	1.27205	0.694302	0.0206801
3604	R11628	0.103624	0.122475	0.201418	0.0208824
2380	R07627	0.45808	0.729734	1.09192	0.0212047
3696	R11930	0.45808	0.729734	1.09192	0.0212047
1209	R03027	1.02531	1.05628	0.717732	0.0214927
2628	R09378	0.0393088	0.0748949	0.0866957	0.02195
2841	R09799	1.40551	1.07843	0.414733	0.0221272
906	R02130	1.12262	0.743794	0.374603	0.0221396
1764	R05099	0.000236363	7.68442e-05	0	0.0222974
3142	R10537	0.0390944	0.0226069	0.0159032	0.0223258
1862	R05641	0.669268	0.547779	0.291371	0.0223608
3471	R11326	0.00681642	0.0129167	0.00464848	0.022501
3169	R10586	1.73855	1.42269	0.773256	0.0225754
3170	R10587	1.73855	1.42269	0.773256	0.0225754
3571	R11559	0.452837	0.503792	0.376509	0.0229025
310	R00649	0.228458	0.346311	0.299867	0.0229645
2385	R07634	0.400817	0.585221	0.405412	0.0230799
3467	R11263	0.374696	0.356829	0.688754	0.0233233
1464	R03771	0.867216	1.39311	0.898133	0.0237625
494	R01063	1.39727	1.09626	0.870232	0.0238072
95	R00207	0.2033	0.367863	0.310632	0.0239082
3243	R10733	0.00043193	0.00044807	0.00100023	0.024055
3244	R10734	0.00043193	0.00044807	0.00100023	0.024055
3062	R10339	5.48901	4.01735	3.02732	0.0241931
3698	R11938	1.33999	1.41541	0.567276	0.0243298
1634	R04371	0.645156	0.7342	0.788651	0.0243489
586	R01274	2.0471	1.57718	0.992569	0.02439
1847	R05604	0.188797	0.244484	0.501626	0.024648
1760	R05075	0.12739	0.266749	0.141746	0.0247749
1825	R05487	0.135115	0.175647	0.19135	0.0250396
2130	R06595	0.00158408	0.00144916	0.00288479	0.0250649
2924	R10015	0.386694	0.372605	0.267255	0.0251143
1196	R02990	0.887662	0.820091	0.446383	0.0251335
880	R02056	2.27283	1.77387	1.00256	0.0251697
1140	R02789	0.662971	0.622382	0.493952	0.0251917
1294	R03255	1.84332	1.55805	0.782942	0.0252255
3650	R11781	0.0402996	0.0278493	0.0424123	0.0256025
3651	R11782	0.0402996	0.0278493	0.0424123	0.0256025
3123	R10512	0.10165	0.13868	0.146108	0.0256319
1521	R03987	0.0600906	0.203368	0.0763287	0.0260187
2268	R07287	0.0600906	0.203368	0.0763287	0.0260187
55	R00125	3.27688	1.10734	1.82558	0.0268019
2447	R08050	0.090473	0.0805752	0.187506	0.026975
2094	R06294	0.180614	0.327088	0.122856	0.026997
2095	R06295	0.180614	0.327088	0.122856	0.026997
2096	R06297	0.180614	0.327088	0.122856	0.026997
2945	R10067	0.180614	0.327088	0.122856	0.026997
3041	R10308	0.0132113	0.00566272	0.0160758	0.0272195
1358	R03428	2.30094	1.93514	0.958452	0.0272344
1359	R03429	2.30094	1.93514	0.958452	0.0272344
1384	R03479	2.30094	1.93514	0.958452	0.0272344
574	R01249	0.104948	0.382572	0.654991	0.0275219
930	R02203	0.104948	0.382572	0.654991	0.0275219
320	R00672	0.346808	0.331463	0.563058	0.0275754
3264	R10789	0.0675389	0.162427	0.369217	0.0275911
3265	R10790	0.0675389	0.162427	0.369217	0.0275911
2629	R09379	0.0377385	0.0517755	0.124466	0.0276376
1650	R04418	1.38765	0.791746	0.507505	0.027773
1908	R05744	0.56927	0.161357	0.315124	0.0279124
2870	R09874	0.000309154	0.000889134	0.000268954	0.0279598
3155	R10556	0.000177514	0.00199754	0.000987653	0.0280964
108	R00233	1.24048	0.997965	0.644032	0.0281061
579	R01256	0.0866946	0.0582704	0.184976	0.0282348
1894	R05717	1.25121	0.856937	0.35439	0.0282761
3329	R10941	0.000518603	0.00031299	0.000671851	0.0284519
3330	R10942	0.000518603	0.00031299	0.000671851	0.0284519
3331	R10943	0.000518603	0.00031299	0.000671851	0.0284519
3332	R10944	0.000518603	0.00031299	0.000671851	0.0284519
1187	R02965	0.500542	0.53316	0.283301	0.0284741
715	R01581	0.0017653	0.00193796	0.00073082	0.0285322
3614	R11655	1.67428	1.30846	0.61515	0.0288397
1883	R05700	1.24104	1.14803	0.838794	0.0288433
1884	R05701	1.24104	1.14803	0.838794	0.0288433
986	R02336	1.7889	1.7975	1.06914	0.0289527
3385	R11059	1.43822	0.871026	0.524447	0.0291826
3386	R11060	1.43822	0.871026	0.524447	0.0291826
675	R01497	0.315106	0.481865	0.411614	0.0299256
2081	R06275	0.315106	0.481865	0.411614	0.0299256
2473	R08219	2.10277	2.4355	1.77009	0.0302811
1332	R03376	2.73219	2.48651	1.5167	0.0304278
3223	R10695	2.12943	1.64725	0.909746	0.0304406
11	R00018	0.64697	0.48597	0.330909	0.0304449
842	R01919	0.64697	0.48597	0.330909	0.0304449
1768	R05144	2.51628	1.53163	1.18997	0.0306708
1909	R05746	0.041921	0.0608729	0.0445824	0.0306813
1254	R03164	0.0832435	0.120831	0.20004	0.0311346
2250	R07255	0.00321117	0.00984112	0.023382	0.03197
1471	R03791	0.220949	0.286966	0.214107	0.0321995
2461	R08194	0.0885896	0.0626779	0.105416	0.0322332
1737	R04665	0.891226	0.578513	0.470896	0.0324871
1582	R04194	0.00856465	0.00780364	0.016553	0.0324955
2018	R06059	0.00856465	0.00780364	0.016553	0.0324955
2571	R08970	1.13153	1.19754	0.872249	0.0325096
568	R01238	0.146901	0.343466	0.312801	0.0326299
801	R01812	0.224982	0.10894	0.0893976	0.0329335
2401	R07671	6.49343	5.57873	3.60392	0.0329378
1513	R03956	0.056021	0.0887279	0.101583	0.0330378
1188	R02968	0.037345	0.038601	0.294942	0.0332245
2405	R07706	0.037345	0.038601	0.294942	0.0332245
2603	R09233	0.037345	0.038601	0.294942	0.0332245
3352	R10988	0.155439	0.210794	0.207564	0.0334366
3353	R10989	0.155439	0.210794	0.207564	0.0334366
3354	R10990	0.155439	0.210794	0.207564	0.0334366
2133	R06604	0.0979627	0.217721	0.168441	0.0335981
99	R00215	1.61384	1.42345	0.784462	0.0336887
777	R01751	1.61384	1.42345	0.784462	0.0336887
1054	R02545	1.61384	1.42345	0.784462	0.0336887
2046	R06180	1.61384	1.42345	0.784462	0.0336887
3426	R11169	0.306795	0.211368	0.142421	0.0337852
2601	R09129	0.205141	0.231352	0.0892781	0.0338642
2236	R07232	1.89897	1.80492	0.854019	0.0339351
2224	R07211	2.67637	2.39595	1.26286	0.034026
1876	R05683	0.19621	0.209343	0.433719	0.0342069
1877	R05684	0.19621	0.209343	0.433719	0.0342069
1633	R04366	0.000288467	0.000248342	0.000784792	0.0360288
2882	R09924	0.000288467	0.000248342	0.000784792	0.0360288
2883	R09925	0.000288467	0.000248342	0.000784792	0.0360288
2887	R09939	0.000250162	0.000287149	0.000878245	0.0360607
1132	R02773	3.17932	3.96436	3.61487	0.0361829
2704	R09556	1.19163	0.600189	0.379155	0.0362094
309	R00647	0.270659	0.164695	0.198409	0.0363476
1264	R03184	0.270659	0.164695	0.198409	0.0363476
2934	R10053	0.270659	0.164695	0.198409	0.0363476
2301	R07344	0.0515841	0.150124	0.0586492	0.0369441
2438	R07961	0.021865	0.0211855	0.0197936	0.0374336
2439	R07962	0.021865	0.0211855	0.0197936	0.0374336
2440	R07967	0.021865	0.0211855	0.0197936	0.0374336
2441	R07968	0.021865	0.0211855	0.0197936	0.0374336
647	R01424	0.80002	0.825124	0.416298	0.0374767
751	R01684	1.71797	1.30984	0.847461	0.0374943
2460	R08193	0.99391	0.825653	0.600916	0.0377782
467	R01011	2.7859	3.12999	2.30038	0.0379173
492	R01059	2.7859	3.12999	2.30038	0.0379173
2387	R07636	2.7859	3.12999	2.30038	0.0379173
621	R01366	0.382029	0.472085	0.193402	0.0379535
2853	R09833	0.198222	0.363812	0.247333	0.0382958
376	R00790	4.33409	3.36808	2.35653	0.0383305
1716	R04584	1.21037	0.994174	0.674613	0.0383552
1986	R05939	1.21037	0.994174	0.674613	0.0383552
380	R00801	0.71	0.762023	1.71319	0.0383989
2027	R06087	0.71	0.762023	1.71319	0.0383989
1336	R03388	0.0194362	0.0238819	0.0286829	0.0385967
3058	R10332	0.0194362	0.0238819	0.0286829	0.0385967
2834	R09782	0.014839	0.00172707	0.00431354	0.0387974
2315	R07361	0.0457618	0.0352351	0.0354538	0.0391153
1161	R02855	0.672868	0.744537	0.425274	0.0394477
1182	R02946	0.672868	0.744537	0.425274	0.0394477
365	R00766	1.69746	1.83867	1.19059	0.0395965
2024	R06073	1.69746	1.83867	1.19059	0.0395965
2796	R09725	3.33645	2.4281	1.82318	0.0403108
2678	R09514	0.19557	0.483945	0.437719	0.0403223
156	R00329	4.26991	3.58384	2.90571	0.0403263
2333	R07399	1.86695	3.04507	2.35605	0.0403839
769	R01731	0.159863	0.190845	0.289791	0.0404938
2262	R07276	0.159863	0.190845	0.289791	0.0404938
3599	R11623	0.00275772	0.010976	0.0117512	0.0407962
3236	R10716	0.720591	0.836642	1.24025	0.0407966
1671	R04469	0.283351	0.549102	1.18353	0.0410833
2814	R09752	0.0516931	0.0659119	0.0697584	0.0413531
1961	R05820	4.01123	3.42552	1.9509	0.0415801
1749	R04826	0.486653	0.32534	0.433344	0.0420282
2217	R07204	0.486653	0.32534	0.433344	0.0420282
693	R01526	3.52947	3.06555	2.71419	0.0424565
527	R01134	3.11488	2.45333	1.97054	0.042516
3183	R10612	0.0191589	0.001625	0.00477676	0.0432264
260	R00544	0.620383	0.728302	0.951616	0.0435157
635	R01399	0.8357	0.503297	0.472353	0.0439992
1565	R04143	2.92283	2.23481	1.20894	0.0440062
1831	R05556	0.890477	1.06951	1.19318	0.0440075
3478	R11336	0.00100799	0.00303483	0.0119933	0.0440949
3654	R11785	1.21667	1.39973	1.02919	0.0444155
2799	R09730	1.20947	1.29516	0.810473	0.0444585
305	R00636	1.14879	1.46316	1.04902	0.0447624
3240	R10724	0.00647	0.0050238	0.0122106	0.0448157
3061	R10336	0.0028637	0.00107474	0.00447622	0.0454128
3442	R11202	0.668364	0.856737	0.710362	0.0454499
2766	R09672	1.70914	2.25242	1.59649	0.0458975
2767	R09673	1.70914	2.25242	1.59649	0.0458975
545	R01178	5.58348	6.25147	6.22001	0.0459548
3689	R11889	0.977032	1.37724	0.923944	0.0463254
1212	R03031	0.97937	1.46412	0.96757	0.0463948
3261	R10782	0.97937	1.46412	0.96757	0.0463948
830	R01895	0.430877	0.0787943	0.181879	0.0464884
3394	R11076	0.334421	0.0811772	0.0401206	0.0467625
1720	R04594	5.57634	4.73834	4.38583	0.0469635
3430	R11173	5.57634	4.73834	4.38583	0.0469635
255	R00533	1.03297	0.885153	0.593879	0.0470746
1306	R03296	0.649451	0.720866	0.388149	0.0471444
2464	R08197	0.0202431	0.018153	0.0332119	0.0473288
962	R02282	11.1717	8.79094	9.5787	0.0474414
2667	R09502	0.0773942	0.0756104	0.120555	0.0476994
1372	R03458	10.6379	9.41745	7.6397	0.0481509
383	R00805	0.120135	0.332207	0.551006	0.0482139
2050	R06211	0.120135	0.332207	0.551006	0.0482139
3108	R10462	0.155895	0.206449	0.119508	0.0482343
2509	R08584	0.0189843	0.0413346	0.0329026	0.0485008
2578	R09033	0.0189843	0.0413346	0.0329026	0.0485008
1446	R03701	0.151262	0.145391	0.206443	0.0486387
218	R00446	0.00205404	0.00933899	0.00576062	0.0486523
2935	R10054	0.00205404	0.00933899	0.00576062	0.0486523
1131	R02770	1.59913	1.94326	2.20325	0.0492429
3060	R10335	0.00947826	0.0140344	0.0104952	0.0494335
1968	R05880	1.10725	0.427213	0.60072	0.0498891
2361	R07513	1.10725	0.427213	0.60072	0.0498891
1547	R04076	0.159831	0.237281	0.202024	0.0503309
3553	R11530	0.59289	0.506475	0.3547	0.050439
1694	R04532	0.36771	0.62177	1.07823	0.0506672
2048	R06188	0.36771	0.62177	1.07823	0.0506672
2326	R07374	0.485905	0.620229	0.287202	0.0511165
3620	R11701	0.191921	0.173933	0.146855	0.0511593
2574	R08981	0.612265	0.899916	1.22385	0.0513373
2721	R09590	4.92621	4.81878	3.08399	0.0515854
2478	R08373	0.00084526	0.000335264	0.000167509	0.0519642
2496	R08541	0.00084526	0.000335264	0.000167509	0.0519642
2521	R08658	6.52004e-05	0.000312407	0.000823958	0.0522608
121	R00259	14.0821	11.87	13.2195	0.0525853
3344	R10970	0.459083	0.543576	0.312391	0.0526694
1718	R04590	0.630657	0.859173	1.35677	0.052907
1975	R05913	0.630657	0.859173	1.35677	0.052907
3382	R11052	0.0790424	0.145613	0.518055	0.0530204
3143	R10541	0.000808637	0.0114299	0.0162962	0.0531605
3144	R10543	0.000808637	0.0114299	0.0162962	0.0531605
3145	R10544	0.000808637	0.0114299	0.0162962	0.0531605
3252	R10767	0.000808637	0.0114299	0.0162962	0.0531605
3253	R10768	0.000808637	0.0114299	0.0162962	0.0531605
1554	R04109	9.87663	9.72906	6.87307	0.0532221
2624	R09322	0.52872	0.548592	0.40542	0.0534583
2506	R08576	0.0545252	0.041287	0.0902688	0.0534696
54	R00119	0.587517	0.510989	0.49538	0.0535808
3191	R10629	0.587517	0.510989	0.49538	0.0535808
3192	R10630	0.587517	0.510989	0.49538	0.0535808
3193	R10631	0.587517	0.510989	0.49538	0.0535808
3194	R10632	0.587517	0.510989	0.49538	0.0535808
2575	R08991	1.78593	1.93839	1.18982	0.0537985
1109	R02715	0.0759351	0.0788095	0.0717106	0.0538547
1597	R04237	0.185202	0.428828	0.262056	0.0542407
2115	R06466	0.0684969	0.0694019	0.117539	0.0542538
1164	R02869	1.06532	0.789735	0.427667	0.0543036
535	R01153	0.126104	0.191639	0.0541658	0.0543584
1578	R04182	1.42076	0.999451	0.654431	0.0544106
1990	R05965	1.42076	0.999451	0.654431	0.0544106
1607	R04279	0.100365	0.107364	0.0781257	0.0544887
938	R02231	0.247816	0.219346	0.271723	0.0545118
1314	R03344	2.44908	2.42411	3.47162	0.0547983
2681	R09518	0.0265471	0.0227684	0.0275732	0.0551371
2682	R09519	0.0265471	0.0227684	0.0275732	0.0551371
3645	R11745	0.76423	0.64997	0.341969	0.0556692
670	R01487	0.565494	0.640711	0.32903	0.0565586
534	R01152	2.92778	3.41227	2.45812	0.0566762
1057	R02553	0.00847523	0.0539879	0.0158603	0.0573525
14	R00024	1.63578	3.07169	1.97037	0.057744
2863	R09849	0.369213	0.311971	0.152938	0.0578425
2668	R09503	2.46695	1.84983	1.03372	0.0584684
1178	R02927	0.0443398	0.119103	0.120259	0.058584
2400	R07661	5.26798	4.46346	2.53869	0.0586271
1352	R03418	0.572418	0.373259	0.324649	0.0587743
2006	R06042	0.572418	0.373259	0.324649	0.0587743
1039	R02506	0.0555108	0.043656	0.0688734	0.0589628
949	R02258	7.52644	7.60103	5.8766	0.059893
1231	R03080	7.52644	7.60103	5.8766	0.059893
1373	R03459	10.2837	8.84854	7.29	0.0599073
1452	R03719	0.449542	0.558064	0.58865	0.0602803
449	R00961	0.0266405	0.0189732	0.0333499	0.0606044
3012	R10235	0.0266405	0.0189732	0.0333499	0.0606044
1690	R04514	0.704094	0.839717	0.48774	0.0609228
1676	R04481	0.091787	0.12154	0.0752934	0.061165
2485	R08468	0.091787	0.12154	0.0752934	0.061165
2486	R08469	0.091787	0.12154	0.0752934	0.061165
3039	R10306	0.091787	0.12154	0.0752934	0.061165
2170	R06973	0.0495364	0.0882234	0.0599423	0.0616616
3324	R10936	0.0495364	0.0882234	0.0599423	0.0616616
3333	R10945	0.0495364	0.0882234	0.0599423	0.0616616
3334	R10946	0.0495364	0.0882234	0.0599423	0.0616616
3335	R10947	0.0495364	0.0882234	0.0599423	0.0616616
3383	R11054	0.938386	0.718121	0.3777	0.062023
989	R02341	3.27356	3.0073	2.16296	0.0623345
544	R01174	4.82329	3.88225	2.14162	0.0626466
1311	R03315	4.6095	3.62668	3.30512	0.0629154
58	R00129	0.307989	0.375973	0.281087	0.0629343
3035	R10288	0.307989	0.375973	0.281087	0.0629343
648	R01429	0.519081	0.154418	0.183735	0.0629423
242	R00503	0.376729	0.409348	0.597247	0.0629734
2020	R06067	0.376729	0.409348	0.597247	0.0629734
244	R00509	4.30089	4.93511	5.53456	0.0633558
2229	R07222	0.710218	0.576017	0.254228	0.0635303
2273	R07294	0.710218	0.576017	0.254228	0.0635303
3619	R11700	5.25706	5.17155	3.35106	0.063921
469	R01013	0.688886	0.723497	0.539104	0.0642278
3594	R11615	0.0394182	0.0362485	0.0245494	0.0647889
3595	R11616	0.0394182	0.0362485	0.0245494	0.0647889
75	R00178	5.16774	5.14991	3.46529	0.064952
1104	R02685	14.9353	14.7086	11.1027	0.0649682
2285	R07314	14.9353	14.7086	11.1027	0.0649682
2576	R09009	0.255417	0.381082	0.302832	0.0650693
1050	R02535	0.275356	0.446687	0.184573	0.0651904
1503	R03922	0.839114	0.650499	0.962109	0.0653208
2408	R07767	5.44211	5.69438	5.8476	0.0653777
2665	R09500	0.00818733	0.0068323	0.00995106	0.065696
3443	R11204	0.388108	0.351921	0.323967	0.0657869
3444	R11205	0.388108	0.351921	0.323967	0.0657869
2117	R06471	0.000943592	0.000816651	0.00149199	0.0662376
3357	R11002	0	0.000126104	0.00046298	0.0662465
1638	R04377	7.31007	7.62781	5.59854	0.0662941
3269	R10807	7.31007	7.62781	5.59854	0.0662941
27	R00057	3.43953	2.7168	2.15673	0.0667302
482	R01039	0.07138	0.0804975	0.0883409	0.0669313
1457	R03743	11.9525	12.2731	9.32988	0.06698
1663	R04449	3.76264	3.0851	2.10976	0.0670059
420	R00885	21.5126	21.9285	15.7951	0.0674186
2196	R07160	0.548781	0.46439	0.362323	0.0674514
504	R01080	0.150626	0.211386	0.28295	0.0675952
2860	R09842	0.0237266	0.278279	0.0267117	0.0676633
2310	R07354	0.660688	0.426599	0.269869	0.0680765
2311	R07355	0.660688	0.426599	0.269869	0.0680765
1528	R04014	3.80648	3.42016	2.86033	0.0683688
2835	R09783	0.025262	0.00873829	0.062727	0.0684699
665	R01473	0.607855	0.261888	0.37341	0.0691184
2237	R07233	5.9759	5.15745	2.77418	0.0692452
1424	R03647	1.26826	1.92695	2.16971	0.0692932
3364	R11013	1.23197	1.48915	0.859576	0.0696886
386	R00813	0.505155	0.470708	0.273078	0.0697667
1263	R03182	3.79452	4.00463	3.59276	0.0698011
587	R01281	7.8134	6.47075	3.32969	0.0702138
395	R00829	0.0394293	0.0676552	0.0686768	0.0702592
2858	R09839	0.0394293	0.0676552	0.0686768	0.0702592
2228	R07218	0.463553	0.419676	0.349826	0.0707391
785	R01776	4.10366	3.85495	2.62214	0.070939
804	R01823	3.35195	3.20784	2.51248	0.0711609
2013	R06052	3.35195	3.20784	2.51248	0.0711609
1368	R03449	1.26142	1.57355	1.12108	0.0712473
2727	R09597	18.2684	16.8555	14.3359	0.0713265
3314	R10909	0.54268	0.966254	1.40826	0.072125
2998	R10187	1.05504	1.18387	1.40975	0.072219
1320	R03352	2.25053	1.90852	1.19571	0.0723484
985	R02335	8.23807	7.8258	5.9927	0.0724648
2003	R06028	8.23807	7.8258	5.9927	0.0724648
3392	R11074	0.283352	0.395864	0.28179	0.072573
2105	R06398	0.00147493	0.00447482	0.0352497	0.0725797
2633	R09385	0.00147493	0.00447482	0.0352497	0.0725797
2636	R09389	0.00147493	0.00447482	0.0352497	0.0725797
2637	R09393	0.00147493	0.00447482	0.0352497	0.0725797
1727	R04613	2.2517	2.0473	1.33069	0.0726351
2614	R09282	0.175132	0.0814746	0.172039	0.072641
821	R01874	1.36494	1.35394	1.00942	0.0726661
1085	R02625	0.0166997	0.0371944	0.0383569	0.0729316
1937	R05792	0.264007	0.248398	0.269066	0.0733196
2877	R09900	0.000787569	7.08657e-05	0.00207128	0.0734197
1488	R03877	10.1536	9.82714	7.37495	0.0737115
3000	R10192	0.0282424	0.0269386	0.053686	0.0737559
981	R02324	1.37604	1.7808	1.05874	0.0738674
1197	R02991	0.522863	0.453632	0.378168	0.0738695
1302	R03277	1.90085	1.64144	1.07424	0.073992
3440	R11200	0.0140582	0.0189596	0.0223686	0.0745802
450	R00964	25.7574	24.6863	18.7785	0.0751955
1343	R03397	1.97555	1.3319	1.13029	0.0754324
1345	R03399	1.97555	1.3319	1.13029	0.0754324
1356	R03424	0.332359	0.277635	0.303687	0.0754602
1649	R04405	6.17247	6.05435	4.74373	0.0758302
3643	R11743	4.16384	3.11709	1.97163	0.0764271
2611	R09271	0.0497696	0.343142	0.722607	0.0764299
2970	R10136	0.0497696	0.343142	0.722607	0.0764299
3455	R11225	1.41072	1.69169	1.29842	0.0769419
771	R01738	8.67631	8.63962	5.67381	0.0777872
773	R01740	8.67631	8.63962	5.67381	0.0777872
3376	R11037	2.14916	2.51419	2.55149	0.078015
3391	R11073	2.14916	2.51419	2.55149	0.078015
625	R01375	1.52002	1.1326	1.28761	0.0780173
1399	R03528	1.52002	1.1326	1.28761	0.0780173
1330	R03371	0.544209	0.550932	0.381218	0.0782104
45	R00102	0.587783	0.512946	0.506621	0.0782917
2901	R09953	0.00876516	0.0109854	0.0202687	0.0783143
370	R00776	0.894906	0.858821	0.609849	0.0786784
2293	R07329	0.101123	0.0784838	0.149531	0.0790979
291	R00609	0.0876065	0.131776	0.151962	0.0793432
2786	R09707	0.012067	0.0256608	0.014489	0.0794004
1758	R05049	0.556304	0.296094	0.192477	0.0795491
788	R01779	0.631556	0.838367	0.911741	0.0797475
677	R01500	0.410658	0.463746	0.539621	0.0798704
2083	R06277	0.410658	0.463746	0.539621	0.0798704
426	R00905	6.6629	6.7502	4.91107	0.080224
1010	R02416	0.132304	0.15183	0.215676	0.0808333
213	R00432	2.25445	2.0347	1.39222	0.0808636
559	R01218	0.309473	0.389535	0.347751	0.0810725
1412	R03595	5.6447	5.25845	4.17192	0.081644
369	R00774	0.990352	1.788	1.46486	0.0817848
442	R00944	4.46458	2.60687	1.78296	0.0819812
757	R01701	4.38815	3.71536	3.08036	0.082111
2269	R07290	5.28182	4.3432	2.82172	0.0825406
2798	R09729	0.0947031	0.0913387	0.051228	0.0826608
1587	R04203	0.0844623	0.0762472	0.0839526	0.0827546
1564	R04141	1.01172	1.187	0.731164	0.0832352
1675	R04478	2.01691	2.00452	1.05164	0.0832754
212	R00431	6.60045	6.75946	5.21393	0.0832842
3127	R10517	1.8434	1.37715	2.89281	0.0834787
620	R01365	0.871932	1.10071	0.833183	0.0838747
1002	R02394	0.0116246	0.00825932	0.012773	0.083916
865	R01997	0.182999	0.225155	0.0995251	0.0840956
687	R01519	2.91662	3.07595	2.40347	0.0845899
1712	R04575	0.445676	0.432138	0.502794	0.0850247
1974	R05912	0.445676	0.432138	0.502794	0.0850247
1557	R04117	0.00287251	0.018451	0.0302034	0.085104
1639	R04379	0.0478734	0.0429529	0.0797022	0.0851298
2528	R08696	0.0361485	0.152999	0.0678061	0.0856684
560	R01220	14.934	14.3229	11.5116	0.0858186
2427	R07839	0.0560604	0.0722213	0.0825324	0.0860171
1603	R04266	1.46211	1.11121	1.60753	0.0863521
1855	R05631	0.657213	0.359852	0.428473	0.0864594
1989	R05962	0.657213	0.359852	0.428473	0.0864594
3016	R10246	10.4958	10.2628	7.75204	0.086471
296	R00618	0.0844336	0.0418127	0.0578343	0.087819
1097	R02654	1.07877	1.45168	0.921678	0.0880121
1976	R05916	1.07877	1.45168	0.921678	0.0880121
391	R00818	2.00275	2.3186	1.04424	0.0880595
1665	R04455	0.568395	0.402422	0.201458	0.088127
1186	R02963	0.237858	0.490423	0.272984	0.0881861
984	R02333	0.200951	0.204623	0.272576	0.0885866
2060	R06241	0.200951	0.204623	0.272576	0.0885866
1891	R05712	2.53506	2.40925	1.5249	0.088638
924	R02181	0.308968	0.297391	0.503062	0.0888023
1952	R05807	5.36558	5.40473	4.76727	0.0888641
3587	R11599	0.0817051	0.217222	0.131696	0.0893073
2712	R09566	0.000853503	0.000581668	0.00321249	0.0893745
1292	R03245	0.78555	0.84602	0.563598	0.0898084
1806	R05275	0	0	0.00140522	0.0901093
1840	R05579	0	0	0.00186573	0.0901093
1135	R02780	2.4328	3.26339	2.75476	0.0905065
2056	R06229	2.4328	3.26339	2.75476	0.0905065
2969	R10134	0.260965	0.237782	0.375462	0.0905142
3510	R11403	0.183074	0.019878	0.00550772	0.0907092
3511	R11404	0.183074	0.019878	0.00550772	0.0907092
3323	R10935	0.11989	0.0526475	0.0131212	0.0910815
1684	R04501	0.4868	0.607096	0.368849	0.091413
1903	R05733	0.4868	0.607096	0.368849	0.091413
1904	R05734	0.4868	0.607096	0.368849	0.091413
2938	R10057	0.4868	0.607096	0.368849	0.091413
1361	R03433	0.927516	0.994665	0.768006	0.091416
1301	R03276	4.32054	3.5189	2.89477	0.0915053
1608	R04281	0.0815237	0.0507193	0.0252875	0.0920838
19	R00034	7.3895	5.91996	5.16069	0.0923808
3306	R10868	0.878359	0.563124	0.323732	0.0940393
3307	R10869	0.878359	0.563124	0.323732	0.0940393
590	R01290	3.83185	2.95598	2.37003	0.0951044
375	R00789	0.252565	0.327753	0.223369	0.0953378
742	R01655	15.1564	14.5873	11.7191	0.0954244
1006	R02401	8.63219	7.88132	6.04901	0.09555
711	R01566	0.239472	0.32261	0.17815	0.0960728
3365	R11014	0.667824	0.468814	0.359835	0.0960993
1257	R03168	0.0728812	0.135384	0.0556069	0.0961096
2287	R07320	0.0289063	0.019099	0.0261542	0.0963444
2288	R07321	0.0289063	0.019099	0.0261542	0.0963444
3559	R11540	0.0493157	0.0621892	0.0385845	0.0964108
2200	R07164	1.14148	1.00561	0.853582	0.0965357
2201	R07165	1.14148	1.00561	0.853582	0.0965357
1441	R03673	0.277316	0.219725	0.199443	0.0971758
593	R01295	0.177196	0.399837	0.0835309	0.097734
1079	R02610	2.99132	1.99754	2.50297	0.097756
2613	R09280	0.352881	0.397074	0.547015	0.0977778
518	R01115	0.380791	0.431376	0.297027	0.0979147
287	R00601	0.799809	0.710671	0.816089	0.0980109
2993	R10182	1.59035	1.12788	0.969326	0.0982566
1741	R04734	0.244243	0.37393	0.361381	0.0983547
2537	R08777	0.412716	0.427214	0.263498	0.0992932
465	R01008	0.00780371	0.00214847	0.00698409	0.0996009
2881	R09915	0.000910764	0.000734068	0.00115188	0.0996322
1476	R03817	0.320507	0.155918	0.210355	0.100208
2565	R08956	0.0363432	0.0548228	0.0656406	0.100713
2710	R09564	0.391237	0.432509	0.350599	0.100739
1437	R03662	28.6532	27.0686	22.199	0.100789
2428	R07850	0.0946393	0.147191	0.105763	0.101291
2615	R09283	0.011442	0.0192307	0.015913	0.101462
3636	R11721	0.457529	0.420276	0.291251	0.101557
3637	R11722	0.457529	0.420276	0.291251	0.101557
2483	R08396	0.001247	0.00051588	0.000342761	0.102107
63	R00137	4.71976	4.88062	3.61765	0.102474
2979	R10158	0.0140006	0.0128114	0.0057763	0.1031
419	R00880	0.663263	0.633409	0.404892	0.10428
2226	R07213	0.960214	1.11573	0.559161	0.104479
668	R01480	1.95125	1.8228	1.7722	0.104513
937	R02229	0.00817968	0.0115538	0.0366998	0.104536
790	R01782	0.882838	1.12151	0.685405	0.105017
3110	R10464	0.0233335	0.0384864	0.0606739	0.105527
2609	R09250	0.106572	0.114642	0.196997	0.105952
2610	R09251	0.106572	0.114642	0.196997	0.105952
567	R01237	0.000227186	0	0	0.106142
1236	R03095	0.0489894	0	0	0.106142
2572	R08973	0.000463903	0	0	0.106142
471	R01016	4.56423	4.58179	5.00577	0.106281
2657	R09486	0.000417201	0.00103978	0.00110719	0.106836
641	R01407	0.112741	0.110781	0.0717601	0.10733
480	R01030	1.38698	1.38732	1.08955	0.107376
2252	R07258	0.446314	0.426046	0.432821	0.107646
2533	R08764	0.0613492	0.144763	0.124502	0.107648
2725	R09594	0.0207967	0.0360216	0.0217831	0.107952
964	R02285	1.1182	1.46263	1.46742	0.108243
1102	R02681	0.00947204	0.0223171	0.0145636	0.108516
716	R01583	0.354839	0.614667	0.377706	0.108656
673	R01495	1.45926	1.27326	0.811094	0.108751
818	R01869	13.352	13.2297	10.4586	0.108779
890	R02081	0.685412	1.22762	1.47648	0.108956
666	R01476	0.294957	0.38101	0.216593	0.109067
2562	R08940	0.0282046	0.0271374	0.0113916	0.109144
2515	R08617	0.0109805	0.019828	0.0435081	0.109561
3267	R10802	0	0.000648448	5.09899e-05	0.109608
2249	R07253	0.0307707	0.0512193	0.0448234	0.109634
1192	R02986	0.0102199	0.00914826	0.0189146	0.110868
1502	R03915	0.181152	0.302556	0.177695	0.110971
2577	R09032	0.00279604	0.018725	0.012827	0.111093
1778	R05179	0.0677735	0.09944	0.045859	0.111241
655	R01445	3.10706	3.12915	2.28901	0.111395
2063	R06245	3.10706	3.12915	2.28901	0.111395
1973	R05911	0.2181	0.514632	0.28954	0.112044
1115	R02726	0.162907	0.0966502	0.0955386	0.112204
2972	R10141	0.513166	0.587238	0.936963	0.112915
2254	R07260	0.0729587	0.137172	0.102185	0.113127
1154	R02822	0.512863	0.401506	0.315949	0.113931
982	R02325	2.93025	3.22846	2.24997	0.1141
2155	R06836	0.207965	0.180309	0.276087	0.114779
1580	R04190	2.85686	2.43448	1.52312	0.115039
525	R01131	0.593618	0.599652	0.484386	0.115273
1875	R05682	0.00344292	0.0068891	0.00412028	0.115277
3345	R10971	0.0139271	0.0897105	0.0128266	0.115436
3222	R10687	3.27586	3.37713	2.66921	0.116174
1534	R04035	7.14408	6.5534	4.99987	0.116303
7	R00010	4.46777	5.16002	4.5812	0.116378
2028	R06103	4.46777	5.16002	4.5812	0.116378
1283	R03225	0.702151	0.969927	0.56359	0.116596
774	R01742	1.28904	1.85517	1.2752	0.11663
238	R00490	3.34553	3.61351	3.49206	0.116744
3292	R10848	1.20781	1.14538	1.19266	0.11717
1529	R04015	0.349173	0.218018	0.198601	0.118127
1666	R04456	0.0121315	0.00713415	0.0244128	0.118367
3413	R11132	4.27184e-05	0.0174685	0.0176996	0.118841
3414	R11135	4.27184e-05	0.0174685	0.0176996	0.118841
3501	R11373	4.27184e-05	0.0174685	0.0176996	0.118841
3502	R11374	4.27184e-05	0.0174685	0.0176996	0.118841
1166	R02874	3.68969	3.63021	1.81629	0.118991
3633	R11716	2.06465	2.28758	1.44804	0.118997
3634	R11717	2.06465	2.28758	1.44804	0.118997
2864	R09859	0.0115059	0.0054447	0.0140962	0.119035
3493	R11355	0.0115059	0.0054447	0.0140962	0.119035
3494	R11356	0.0115059	0.0054447	0.0140962	0.119035
3495	R11357	0.0115059	0.0054447	0.0140962	0.119035
1043	R02515	0.332705	0.109395	0.0688106	0.119037
1044	R02517	0.332705	0.109395	0.0688106	0.119037
3549	R11523	3.07954	1.86748	1.55258	0.119842
3550	R11524	3.07954	1.86748	1.55258	0.119842
1574	R04168	0.226365	0.156552	0.14553	0.12015
2422	R07812	0.7969	0.642849	0.405775	0.120361
2425	R07821	0.7969	0.642849	0.405775	0.120361
1019	R02439	2.20152	2.09558	1.82253	0.120639
1379	R03471	13.4124	13.3239	9.62461	0.121145
1687	R04509	13.4124	13.3239	9.62461	0.121145
3227	R10702	0.349084	0.579854	1.0196	0.121229
2740	R09640	1.55395	1.85571	1.72131	0.121474
340	R00714	8.68707	7.93399	6.12864	0.121685
2876	R09883	0.371017	0.276286	0.161345	0.121745
270	R00565	1.20624	1.1896	0.684642	0.122293
1261	R03178	2.79947e-05	0.000242584	0.000187714	0.122566
1267	R03192	15.1975	13.1517	11.3839	0.122628
2364	R07519	0.0949767	0.276786	0.164156	0.122929
2837	R09790	0.0949767	0.276786	0.164156	0.122929
479	R01029	0.91557	1.58207	2.56613	0.123126
1835	R05566	6.87196	7.0988	5.17701	0.123503
2036	R06129	6.87196	7.0988	5.17701	0.123503
1429	R03654	34.5075	32.9825	28.3307	0.123903
605	R01322	0.000308492	0.000352698	0.000561009	0.123957
3059	R10333	0.0196163	0.027463	0.0346403	0.124303
2465	R08199	0.0546961	0.0472094	0.0461059	0.12547
3565	R11547	0.404914	0.456658	0.458145	0.126601
3566	R11548	0.404914	0.456658	0.458145	0.126601
1026	R02464	1.97231	2.05901	1.54658	0.126639
1421	R03630	0.0628001	0.0594973	0.0743354	0.126779
102	R00220	16.9516	16.2615	12.9674	0.126895
282	R00590	16.9516	16.2615	12.9674	0.126895
1922	R05767	0.00243389	0.00345506	0.00487379	0.126995
2008	R06044	0.00243389	0.00345506	0.00487379	0.126995
350	R00739	2.49117e-05	9.34468e-05	0.000150753	0.127452
3271	R10815	1.17952	1.35674	0.702492	0.127696
1872	R05679	2.79324	3.08369	2.65344	0.12774
1873	R05680	2.79324	3.08369	2.65344	0.12774
1009	R02413	17.7226	19.4104	14.4788	0.128702
1958	R05817	0.00416799	4.86641e-05	0.0010988	0.128733
1636	R04374	0.279517	0.422707	0.296064	0.128848
2143	R06728	1.05407	1.23047	0.77492	0.1291
877	R02047	4.1819	4.88565	3.8331	0.129548
2902	R09954	0.6146	0.511864	0.821795	0.129936
604	R01321	0.494691	0.632725	0.615075	0.129974
1465	R03772	0.0568914	0.015138	0.0200318	0.129989
500	R01072	26.2911	28.7087	22.5896	0.129997
787	R01778	11.3208	10.4326	8.13259	0.130353
1795	R05225	10.9082	9.44178	6.01284	0.130604
2140	R06633	0.283756	0.12408	0.185276	0.130811
2178	R06990	0.00652703	0.0184379	0.0163345	0.131077
3533	R11478	0.0426422	0.0376973	0.0766965	0.131801
1619	R04323	0.335982	0.416328	0.367149	0.131942
2388	R07639	1.59851	1.85511	1.25221	0.132146
2968	R10123	0.00166941	0.00632529	6.74249e-05	0.132251
3360	R11007	0.982411	0.784259	0.647377	0.132378
3361	R11008	0.982411	0.784259	0.647377	0.132378
1260	R03177	0.01281	0.00689867	0.0108345	0.132651
915	R02155	0.121377	0.361243	0.0914388	0.132771
709	R01563	0.00299115	0.00573104	0.00643575	0.132905
1279	R03219	1.47714	2.39876	1.92384	0.133468
2797	R09726	0.923001	1.22597	0.781686	0.133505
283	R00594	3.99802	2.75404	1.86155	0.133655
1096	R02652	4.8816	4.77848	3.66021	0.133836
2996	R10185	1.90028	1.39659	1.19796	0.134188
793	R01800	9.93097	8.91196	6.73024	0.134288
2072	R06262	1.64108	1.58272	1.25414	0.13435
2139	R06632	0.00135484	0.0269897	0.000574992	0.134403
2342	R07419	0.105433	0.0726641	0.0555633	0.135376
1025	R02461	0.494233	0.226871	0.113714	0.135493
2886	R09938	0.00324577	0.000869138	0.00219519	0.13578
2107	R06426	0.771274	0.289053	0.0973267	0.135803
1688	R04511	8.17587	8.54333	6.66204	0.136399
3136	R10528	0.0134218	0.00646209	0.128872	0.136784
2191	R07148	0.448296	0.493138	0.346397	0.137255
2381	R07629	0.00357008	0.00238592	0.00867393	0.137285
1113	R02723	0.371664	0.645983	0.82116	0.137314
1114	R02724	0.371664	0.645983	0.82116	0.137314
1507	R03933	0.371664	0.645983	0.82116	0.137314
1750	R04855	0.371664	0.645983	0.82116	0.137314
2411	R07772	4.74018	4.72004	3.42519	0.137395
2940	R10060	0.230338	0.309272	0.255888	0.137756
1284	R03230	0.00291073	0.175708	0.0180383	0.137757
1374	R03460	16.5403	15.2383	12.4398	0.137936
2501	R08568	2.46979	1.39762	1.64024	0.138033
435	R00928	1.75032	1.89655	1.5943	0.138528
129	R00271	0.803663	0.863994	0.984944	0.138857
1532	R04031	2.11587	2.24989	1.96424	0.138885
2243	R07243	0.235775	0.314329	0.259038	0.13932
3697	R11937	4.30797	4.23963	2.29498	0.13972
3507	R11400	1.56253	1.23393	0.542734	0.140107
2161	R06892	0.0146986	0.030363	0.0809805	0.140274
1089	R02637	0.58388	0.830828	0.721863	0.14067
1090	R02639	0.58388	0.830828	0.721863	0.14067
1063	R02574	0.00150638	0.00585145	0	0.140899
2570	R08969	0.502442	0.469021	0.838433	0.141316
2973	R10142	0.462844	0.489892	0.411699	0.141689
40	R00092	1.1948	0.743734	0.747386	0.141792
1733	R04642	0.715609	0.452497	0.527302	0.141966
1325	R03362	1.78123	1.43728	1.23023	0.142265
1206	R03023	0.0306392	0.00866043	0.0084525	0.142711
189	R00389	2.54374	2.64965	2.03685	0.143241
2340	R07417	0.28801	0.420212	0.344009	0.143487
2341	R07418	0.28801	0.420212	0.344009	0.143487
3537	R11488	0.968135	1.28966	1.27184	0.143892
455	R00978	2.78021	1.95165	1.39929	0.144132
1070	R02594	0.0287913	0.0150678	0.0240987	0.144408
3567	R11551	0.000426	0	0.000322168	0.144545
3625	R11706	1.05143	1.30443	0.863438	0.1447
3626	R11707	1.05143	1.30443	0.863438	0.1447
2546	R08890	0	0.000622307	0.000200085	0.145297
2547	R08891	0	0.000622307	0.000200085	0.145297
3379	R11040	0.00331509	0.0105068	0.00432191	0.145891
1354	R03422	1.77601	1.6585	1.25795	0.146346
2854	R09834	0.179565	0.298616	0.167288	0.146523
2566	R08962	1.30415	0.963764	0.63331	0.146804
3093	R10437	0.0491908	0.0666361	0.0386089	0.146805
3534	R11484	0.0491908	0.0666361	0.0386089	0.146805
3627	R11709	0.0491908	0.0666361	0.0386089	0.146805
3628	R11710	0.0491908	0.0666361	0.0386089	0.146805
1012	R02422	0.998772	0.975313	0.618156	0.147025
1871	R05666	0.498931	0.395874	0.272476	0.14708
3613	R11654	0.761329	0.500575	0.371203	0.147122
1821	R05405	0.00448765	0.00583942	0.00779929	0.147159
3130	R10521	0.00448765	0.00583942	0.00779929	0.147159
304	R00635	2.11592	1.98555	1.4063	0.147841
407	R00847	30.8474	29.5619	23.8652	0.147867
2871	R09875	4.1449	3.73745	2.80736	0.148192
1341	R03394	2.60797	2.33473	2.78977	0.148274
1360	R03430	2.60797	2.33473	2.78977	0.148274
2551	R08897	0.00311034	0.00105477	2.84928e-05	0.148295
1087	R02628	12.0889	12.4027	9.83037	0.14836
2750	R09652	0.340261	0.414015	0.304402	0.148697
2751	R09653	0.340261	0.414015	0.304402	0.148697
2752	R09654	0.340261	0.414015	0.304402	0.148697
1841	R05581	0.126191	0.0745052	0.129615	0.149516
1348	R03404	0.513447	0.503817	0.264885	0.149522
3492	R11354	2.42647	2.15435	1.69677	0.150012
1156	R02827	0.392742	0.230553	0.20769	0.150126
3695	R11921	6.03509	5.86413	5.26626	0.150144
1896	R05720	9.53418e-05	0.00029286	0.000281477	0.150739
2275	R07296	0.101471	0.117603	0.104237	0.150932
2127	R06560	0.209719	0.213422	0.216639	0.151315
2324	R07371	0.209719	0.213422	0.216639	0.151315
1173	R02914	7.52518	7.08049	5.70994	0.151399
1194	R02988	0.0177121	0.0059445	0.00341684	0.152059
1195	R02989	0.0177121	0.0059445	0.00341684	0.152059
1506	R03928	0.269302	0.304687	0.421284	0.15225
2026	R06083	0.269302	0.304687	0.421284	0.15225
698	R01535	6.04989	6.59573	4.80559	0.152492
2166	R06952	1.41834	1.24415	0.786629	0.152562
2167	R06953	1.41834	1.24415	0.786629	0.152562
2772	R09682	1.41834	1.24415	0.786629	0.152562
1635	R04373	0.75008	0.922882	0.573234	0.15265
576	R01252	0.00207028	0.0032249	0.00365269	0.152926
2476	R08247	0.813137	0.779861	0.726786	0.153062
2849	R09825	0.0457497	0.0394375	0.076385	0.153735
1827	R05526	0.256036	0.364106	0.121889	0.154152
3635	R11718	0.000299006	0	7.17008e-05	0.154841
896	R02101	17.2152	16.4607	14.5844	0.155127
2097	R06298	0.000207024	0.00143934	0.000455291	0.155278
3308	R10873	0.699703	0.328263	0.418421	0.15587
1915	R05759	0.0268447	0.0205989	0.0188065	0.15628
390	R00817	0.787913	0.976747	0.721377	0.15641
1467	R03775	0.136289	0.0749441	0.0650821	0.157205
955	R02267	1.69736	1.50773	0.864216	0.157308
2925	R10016	1.34749	1.38141	0.975004	0.157457
2223	R07210	1.1105	1.06372	0.693551	0.157481
2903	R09958	0.0276418	0.0436249	0.0310694	0.157694
1804	R05263	0.0180843	0.0472577	0.0617387	0.158341
2098	R06301	5.96921e-05	0.00114	0.000186619	0.158548
2099	R06303	5.96921e-05	0.00114	0.000186619	0.158548
2086	R06282	3.37803	3.18844	2.00359	0.159267
3640	R11730	0.167288	0.218339	0.128668	0.159268
513	R01094	0.0556163	0.0961067	0.0711206	0.159378
3544	R11508	0.0352445	0.0537142	0.0394384	0.159465
3545	R11509	0.0352445	0.0537142	0.0394384	0.159465
531	R01148	1.05099	1.35225	1.1625	0.159526
22	R00041	1.77214	1.06025	2.55565	0.159553
68	R00160	0.808083	0.664732	0.32382	0.159608
1997	R05983	2.36537	1.57569	1.50419	0.159742
2790	R09717	0.0196735	0.0319059	0.0322061	0.159766
2791	R09718	0.0196735	0.0319059	0.0322061	0.159766
2742	R09643	0.0787478	0.0805263	0.0395135	0.159809
1813	R05329	2.73537	2.5741	1.82013	0.160015
2349	R07477	2.73537	2.5741	1.82013	0.160015
2350	R07478	2.73537	2.5741	1.82013	0.160015
2351	R07479	2.73537	2.5741	1.82013	0.160015
2352	R07480	2.73537	2.5741	1.82013	0.160015
2639	R09395	0.964759	1.4019	1.31026	0.160213
1542	R04061	0.0948676	0.208007	0.074503	0.160849
3075	R10408	0.0270362	0.0228981	0.0291549	0.160918
973	R02307	0.00485933	0.0644631	0.0240906	0.161055
1553	R04104	1.09816	1.2598	0.946052	0.162211
2672	R09508	0.0906357	0.129641	0.113242	0.162345
1110	R02718	2.69963	2.79544	1.85119	0.162496
1337	R03390	0.108161	0.177054	0.185802	0.162622
3175	R10597	0.233301	0.210765	0.204781	0.162669
60	R00131	7.16117	6.5966	4.79434	0.162771
1867	R05651	0.36344	0.373903	0.313334	0.162787
928	R02192	4.21587	3.76503	3.53186	0.163048
1460	R03754	0.367358	0.359602	0.492124	0.163207
2529	R08707	2.4874	2.41512	1.52944	0.163366
1028	R02466	0.701189	0.664277	0.49786	0.163811
987	R02337	0.492547	0.374243	0.429226	0.163943
2911	R09977	0.0684673	0.0989564	0.0841457	0.164532
2135	R06620	2.50191	2.51997	2.08144	0.16466
879	R02055	7.38965	7.44092	5.9304	0.165228
3617	R11674	4.67482	4.63253	3.72693	0.165921
1642	R04384	0.161954	0.170455	0.219369	0.167013
3113	R10469	0.000229215	0.00617278	0.00982213	0.16724
1191	R02978	0.573597	0.403794	0.538587	0.167387
645	R01419	0.103562	0.300853	0.110978	0.16824
2235	R07230	0.13392	0.211067	0.107148	0.168249
3519	R11443	0.83841	0.896418	0.856959	0.168326
3520	R11444	0.83841	0.896418	0.856959	0.168326
882	R02058	0.922739	1.07467	1.19306	0.168506
1116	R02727	0.904736	1.34279	2.21216	0.169176
2014	R06053	0.904736	1.34279	2.21216	0.169176
1861	R05639	1.14184	0.735294	0.819249	0.16952
81	R00187	0.367028	0.507655	0.409483	0.169557
1119	R02733	0.581273	0.683845	0.534428	0.169794
2559	R08936	0.101773	0.130024	0.176852	0.16993
2648	R09472	0.00438682	0.01664	0.00819959	0.170356
484	R01047	1.55477	1.25792	0.764475	0.171015
3080	R10422	0.238243	0.220288	0.33166	0.171027
3081	R10423	0.238243	0.220288	0.33166	0.171027
2419	R07796	0.089204	0.150051	0.751718	0.171048
1239	R03106	4.53854	3.64378	3.33958	0.171437
514	R01096	0.0023837	0.00167572	0.00884227	0.171571
951	R02262	7.16129	7.66263	6.02192	0.171793
1691	R04520	0.245602	0.331667	0.262397	0.172352
3435	R11184	0.000795333	0.000915107	0.00166327	0.172497
2102	R06308	0.000428788	0.000123781	0.000825888	0.17297
3036	R10303	0.132822	0.139078	0.18105	0.174114
142	R00293	0.590228	0.537316	0.366056	0.174343
2230	R07223	0.0790206	0.0779208	0.183361	0.174689
3141	R10533	0.0433074	0.0585084	0.0687365	0.174761
857	R01974	0.404177	0.223618	0.308337	0.174768
812	R01845	0.628536	0.661992	0.456565	0.175316
2653	R09481	1.28902	1.2633	1.62741	0.175365
556	R01209	20.5351	20.1315	15.7937	0.175562
2512	R08603	1.20301	1.3671	1.09992	0.175613
599	R01310	8.57816	8.27605	6.81288	0.175967
2193	R07157	4.26016	3.95688	2.65228	0.176019
681	R01507	0.00780144	0.00074832	0.00164407	0.176724
768	R01730	0.089721	0.0850533	0.130559	0.176955
2744	R09645	4.87552	3.92275	2.63294	0.177097
3694	R11916	0.00132526	0.00637164	0.00387342	0.178061
1468	R03779	1.22184	1.10764	0.792496	0.178089
3003	R10208	12.0426	12.1436	9.44523	0.178221
3622	R11703	1.4334	1.04859	1.22942	0.178249
3623	R11704	1.4334	1.04859	1.22942	0.178249
1630	R04362	2.12631	1.9466	1.72236	0.178287
3653	R11784	2.24798	2.95665	1.65265	0.178391
3666	R11803	2.24798	2.95665	1.65265	0.178391
1923	R05768	0.00538532	0.00629047	0.00607538	0.178471
1224	R03059	0.0731558	0.151066	0.107412	0.178872
3151	R10552	1.88448	1.91055	1.52245	0.179158
1058	R02555	7.06843	6.54416	4.9139	0.179342
578	R01255	2.08078	1.60028	1.1233	0.179461
2510	R08587	0.0178468	0.0988688	0.0798443	0.182315
190	R00390	59.8345	52.8205	51.1404	0.183571
1817	R05378	0.304817	0.239242	0.205769	0.183782
2211	R07181	8.63949	8.2383	5.98259	0.183921
3149	R10550	0.0445605	0.0323513	0.0538227	0.18418
418	R00874	0.0505065	0.0401477	0.019112	0.184269
2110	R06447	16.9446	14.9945	12.6918	0.184339
1307	R03303	1.07072	0.725232	0.674452	0.184571
1331	R03372	0.409808	0.332705	0.139078	0.184631
437	R00931	0.293102	0.395643	0.393355	0.18472
1091	R02640	0.201751	0.219227	0.109268	0.184771
1766	R05137	0.00351453	0.133741	0.0173526	0.184785
2194	R07158	4.20813	3.59987	2.90614	0.184854
767	R01728	11.0764	11.6856	9.1702	0.184895
3304	R10861	0.00240466	0.100017	0.017054	0.185134
3305	R10862	0.00240466	0.100017	0.017054	0.185134
3632	R11714	0.73374	0.875366	0.571513	0.185218
1180	R02935	0.196147	0.196824	0.116023	0.185798
336	R00705	3.40989	3.7441	3.46948	0.186974
337	R00706	3.40989	3.7441	3.46948	0.186974
432	R00922	3.40989	3.7441	3.46948	0.186974
3602	R11626	0.0179759	0.0119094	0.0319159	0.187331
3290	R10846	0.0742555	0.101039	0.0840201	0.187916
2654	R09482	0.616536	0.799526	0.521998	0.189254
263	R00549	14.2671	15.6153	11.8121	0.189399
2713	R09570	0.404076	0.488224	0.319568	0.189662
1539	R04044	0.227463	0.200231	0.1725	0.189669
149	R00305	0.955397	0.697025	0.404752	0.190509
2504	R08574	0.31175	0.240798	0.232598	0.190639
2397	R07658	0.442123	0.624462	0.788207	0.190777
2399	R07660	0.442123	0.624462	0.788207	0.190777
1833	R05560	0.0134716	0.0200832	0.0101269	0.190781
2160	R06872	0.827444	1.02953	0.783899	0.191653
2620	R09293	0.591242	0.603491	0.308009	0.191703
3504	R11397	4.14705	3.88503	2.29347	0.192235
3505	R11398	4.14705	3.88503	2.29347	0.192235
2317	R07363	2.06344	2.12569	1.40245	0.192937
2318	R07364	2.06344	2.12569	1.40245	0.192937
1964	R05838	2.93214	2.5599	2.9919	0.192995
3064	R10343	1.04039	1.54446	1.89621	0.193187
3570	R11558	0.4717	0.314692	0.247103	0.193982
1606	R04277	0.0734903	0.0588219	0.03413	0.194087
2487	R08503	2.38142	2.50208	3.02845	0.194167
2367	R07558	0.289078	0.360801	0.254542	0.194778
2368	R07559	0.289078	0.360801	0.254542	0.194778
2811	R09747	0.289078	0.360801	0.254542	0.194778
2569	R08967	0.524541	0.865246	0.675286	0.194814
2407	R07766	2.82804	2.64721	2.1159	0.195517
1232	R03083	13.2356	14.0897	12.3527	0.195671
780	R01764	0.105197	0.21907	0.451943	0.196268
472	R01018	0.858966	0.863252	0.484053	0.196481
2649	R09473	0.16659	0.156114	0.119546	0.19655
382	R00804	2.3529	2.79369	1.65561	0.197282
3404	R11095	0.290069	0.320795	0.315477	0.197574
2292	R07328	2.5546	2.31781	2.23875	0.19761
976	R02315	0.203317	0.224866	0.140389	0.198249
348	R00734	1.05846	1.46928	1.01838	0.198871
1416	R03613	0.813908	0.888621	1.05961	0.199066
1385	R03482	0.409818	0.650612	0.510023	0.199161
1977	R05917	0.409818	0.650612	0.510023	0.199161
3514	R11411	0.00689023	0.00976612	0.00234951	0.19938
792	R01799	22.7712	20.2025	16.032	0.199656
739	R01648	5.00443	4.99479	3.62676	0.200352
2783	R09699	0.380448	0.111134	0.0148699	0.201296
1242	R03114	0.101863	0.0393153	0.0335607	0.201419
131	R00274	3.92145	3.57903	3.73402	0.201763
2124	R06531	0.339667	0.453699	0.404322	0.201791
1145	R02807	0.354347	0.350156	0.392261	0.201883
1808	R05316	0.0185311	0.0172283	0.0324148	0.201975
831	R01896	0.350608	0.382443	0.32689	0.202168
445	R00948	24.0793	19.1292	20.3508	0.202949
3683	R11879	0.432942	0.603537	0.449612	0.203184
2987	R10175	0.136638	0.093431	0.0829704	0.203281
2297	R07336	1.70131	1.54114	1.81276	0.203397
3351	R10987	0.00792587	0.0155372	0.00744702	0.203427
1226	R03062	1.369	1.2207	1.20585	0.203666
1346	R03401	0.585759	0.861355	0.478729	0.20372
1982	R05929	0.735358	1.23409	1.42983	0.203933
2225	R07212	1.15548	0.807727	0.678592	0.20531
845	R01931	4.68359	3.80114	3.53785	0.205329
3452	R11221	0.181963	0.250388	0.16796	0.205551
2746	R09647	0.00352921	0.0019901	0.00350027	0.206074
2747	R09648	0.00352921	0.0019901	0.00350027	0.206074
1081	R02621	1.89105	1.33421	1.28564	0.206096
3140	R10532	0.115191	0.100321	0.0622328	0.207333
359	R00760	16.2457	14.8582	14.6338	0.207519
1013	R02423	2.33416	1.43231	1.12945	0.20845
3177	R10603	0.00850198	0.0394028	0.0432246	0.208895
2912	R09978	5.95286	5.30464	4.77982	0.2094
1094	R02649	10.529	11.7801	9.38188	0.210114
1628	R04348	1.20935	1.3472	1.1093	0.210233
3596	R11618	0.056344	0.12996	0.108522	0.210484
874	R02036	1.00571	0.891936	0.665955	0.210614
1754	R04950	0.398419	0.241544	0.316638	0.211232
1322	R03354	0.128419	0.121177	0.15941	0.212045
2082	R06276	0.128419	0.121177	0.15941	0.212045
1220	R03054	1.46236	1.11146	1.16977	0.212353
2679	R09515	0.257115	0.398903	0.268875	0.212365
2680	R09516	0.257115	0.398903	0.268875	0.212365
215	R00435	16.7313	15.7813	11.9569	0.213432
2205	R07175	0.00719617	0.00170508	0.012245	0.213768
2801	R09732	0.00320032	0.00150939	0.00571585	0.21391
197	R00399	0.221551	0.270624	0.205222	0.214117
1504	R03923	9.27113	10.8355	7.24756	0.21464
3436	R11186	0.170115	0.215672	0.12311	0.215085
3106	R10456	0.00516317	0.0102925	0.0146811	0.215089
466	R01009	6.87156	5.50372	5.19669	0.215742
3095	R10439	0.159092	0.0866795	0.0807712	0.215772
1734	R04657	7.91718	8.9485	6.95627	0.216078
2069	R06259	1.79773	1.98426	1.33553	0.21632
2071	R06261	1.79773	1.98426	1.33553	0.21632
18	R00032	0.869203	1.23058	0.614603	0.216431
105	R00228	13.4604	13.5887	11.0177	0.216446
3171	R10588	0.00128715	0.00323059	0	0.216621
2923	R10014	0.0816335	0.189947	0.197945	0.216623
1015	R02426	6.61564	5.88761	5.64816	0.216706
1652	R04423	0.134864	0.191001	0.361528	0.217381
1698	R04548	0.134864	0.191001	0.361528	0.217381
2307	R07351	0.374875	0.0666172	0.0441233	0.217537
2308	R07352	0.374875	0.0666172	0.0441233	0.217537
1190	R02975	0.041366	0.0403814	0.0412495	0.217918
2469	R08208	0.041366	0.0403814	0.0412495	0.217918
1086	R02627	0.0837716	0.0593504	0.0503674	0.218066
1479	R03829	0.949562	0.671067	0.538507	0.2181
2144	R06747	0.000435702	0.00136071	0.000744109	0.21813
902	R02114	0.312929	0.540002	0.374417	0.218308
1679	R04491	0.438975	0.311504	0.258769	0.21834
837	R01908	0.332675	0.601145	0.540142	0.219033
144	R00297	0.0116774	0.0129628	0.00851037	0.219093
82	R00188	24.9994	24.2009	20.1556	0.219462
2271	R07292	0.222244	0.247236	0.294744	0.220128
3388	R11065	0.000212505	0.01228	0.000709977	0.220819
2895	R09947	0.403973	0.673617	0.445124	0.221395
2896	R09948	0.403973	0.673617	0.445124	0.221395
2897	R09949	0.403973	0.673617	0.445124	0.221395
2898	R09950	0.403973	0.673617	0.445124	0.221395
3002	R10205	4.16838	3.79252	4.84564	0.221543
2745	R09646	0.482306	0.335466	0.529737	0.221599
2513	R08612	20.5446	19.174	17.2854	0.221793
1124	R02752	1.22893	1.39179	1.32532	0.222191
1414	R03610	0.124972	0.172031	0.186956	0.222782
3469	R11324	0.124972	0.172031	0.186956	0.222782
1902	R05731	2.32351	2.00332	1.45472	0.223817
612	R01341	10.3957	8.99023	6.97763	0.224104
870	R02021	17.716	14.5893	12.0114	0.224109
2206	R07176	17.716	14.5893	12.0114	0.224109
1410	R03570	0.461177	0.501702	0.218991	0.22507
373	R00783	1.66243	1.6784	1.27503	0.225269
3090	R10433	0.395643	0.284458	0.358997	0.225378
1403	R03540	0.0894937	0.0944002	0.113307	0.225464
3229	R10706	2.14787	2.0968	1.76341	0.225726
1906	R05739	1.07748	1.01434	0.574966	0.225986
2844	R09810	0.000115922	0	0	0.226341
3248	R10763	0.00106242	0	0	0.226341
1454	R03732	2.01648	1.76329	1.47697	0.226762
1739	R04730	1.00088	0.903789	0.906537	0.227282
1678	R04484	0.182334	0.0614528	0.0574857	0.227747
2248	R07249	0.182334	0.0614528	0.0574857	0.227747
89	R00195	1.7149	2.03715	1.55911	0.227766
2584	R09063	6.91042e-05	0.0181169	0.0156529	0.227883
462	R01004	0.15051	0.224703	0.144589	0.229355
779	R01761	6.86842	7.07847	5.04174	0.229751
3530	R11462	0.783724	0.554456	1.15078	0.230274
2207	R07177	0.410539	0.588275	0.473378	0.230563
1812	R05328	0.0436969	0.0297948	0.0341817	0.231147
968	R02289	0.302012	0.311381	0.412289	0.231637
1130	R02769	0.509903	0.848596	0.414486	0.232131
2181	R07061	0.163733	0.135167	0.0818505	0.232529
2182	R07062	0.163733	0.135167	0.0818505	0.232529
1605	R04274	1.05135	0.728588	0.783581	0.232563
2458	R08166	1.27252	1.47365	1.00967	0.232915
2420	R07806	0.619753	0.45187	0.378594	0.232986
1723	R04603	2.30147	2.61985	2.9547	0.233209
1984	R05932	2.30147	2.61985	2.9547	0.233209
1411	R03576	0.326044	0.348341	0.403971	0.233364
1375	R03462	0.0109012	0.0190972	0.00397458	0.233957
1481	R03840	2.34636	2.61244	2.27643	0.234208
1640	R04382	0.594823	0.695673	0.583643	0.234225
2065	R06249	0.594823	0.695673	0.583643	0.234225
2788	R09711	0.0043938	0.0321778	0.0187068	0.234232
474	R01022	0.00757129	0.00744795	0.00850013	0.234296
2471	R08211	0.00757129	0.00744795	0.00850013	0.234296
2472	R08212	0.00757129	0.00744795	0.00850013	0.234296
339	R00713	9.80693	8.8433	7.29415	0.234653
1834	R05563	1.17295	1.03004	0.620554	0.234704
732	R01631	1.37253	1.49774	1.07704	0.235784
446	R00952	5.13427	4.30371	3.72328	0.236898
2016	R06056	5.13427	4.30371	3.72328	0.236898
2826	R09768	4.72741	4.55632	4.40207	0.237041
1978	R05925	2.44252	2.08968	1.72126	0.237891
3518	R11441	2.31817	2.4039	2.40708	0.238152
1334	R03380	1.46046	1.57641	1.9939	0.238905
278	R00585	1.28685	1.51161	2.22181	0.239135
280	R00588	1.28685	1.51161	2.22181	0.239135
3525	R11457	0.613161	0.382565	0.390638	0.239408
195	R00396	7.12269	6.27172	5.31482	0.239611
1342	R03396	0.147186	0.16723	0.208521	0.239669
1344	R03398	0.147186	0.16723	0.208521	0.239669
934	R02226	1.33605	1.26729	1.13263	0.239855
1717	R04587	7.2671	7.44738	6.79389	0.240173
1590	R04210	3.88532	3.04014	2.39383	0.240886
2661	R09493	1.67901	1.72923	1.4105	0.241353
1418	R03617	0.730248	0.888096	0.835131	0.242208
1228	R03067	9.43889	10.2823	7.82537	0.242727
2807	R09738	0.801554	0.469357	0.30873	0.242881
3496	R11358	0.00476004	0.00689138	0.00496867	0.242923
3497	R11359	0.00476004	0.00689138	0.00496867	0.242923
3498	R11360	0.00476004	0.00689138	0.00496867	0.242923
3499	R11361	0.00476004	0.00689138	0.00496867	0.242923
3119	R10497	0.791061	0.687521	0.694546	0.243157
652	R01440	0.0499111	0.105435	0.0562999	0.243982
875	R02037	2.19262	1.93442	1.25686	0.244934
1761	R05076	0.504588	0.333652	0.225767	0.245431
515	R01099	0.750803	1.0295	0.733594	0.245498
2595	R09097	1.43148	1.84823	1.35281	0.246464
680	R01505	0.0677393	0.0510907	0.141096	0.246478
2284	R07313	0.0256137	0.0390474	0.0195569	0.246638
2327	R07376	0.808445	0.525803	0.747266	0.247483
1386	R03486	0.556782	0.616208	0.42331	0.248026
1988	R05960	0.556782	0.616208	0.42331	0.248026
2372	R07584	0.487677	0.781063	0.614833	0.248201
2690	R09532	0.487677	0.781063	0.614833	0.248201
1667	R04457	4.71625	4.581	3.81537	0.248687
3285	R10836	0.354595	0.321522	0.132764	0.249201
3286	R10837	0.354595	0.321522	0.132764	0.249201
3287	R10838	0.354595	0.321522	0.132764	0.249201
1773	R05156	5.00673e-05	3.88106e-05	0.000157685	0.249316
2869	R09873	0.00256635	0.00760645	0.00546909	0.249407
3641	R11741	0.000954361	0.0015394	0.00248559	0.249977
3642	R11742	0.000954361	0.0015394	0.00248559	0.249977
2916	R10000	1.06677	0.704157	0.419199	0.25008
3606	R11630	0.00558102	0.000124716	0.00028934	0.250135
3607	R11631	0.00558102	0.000124716	0.00028934	0.250135
32	R00076	0.750196	0.478019	0.787185	0.251203
1240	R03111	0	0.00019194	0.0001726	0.251239
3040	R10307	0	0.00019194	0.0001726	0.251239
2265	R07281	12.7404	11.824	11.135	0.252181
2500	R08559	0.101832	0.148381	0.106185	0.252445
205	R00416	13.5054	13.0638	10.9277	0.252705
3100	R10445	0.000948551	0.000172143	0.000399712	0.252758
413	R00858	6.3678	5.08096	4.52489	0.252764
123	R00261	6.06747	6.12641	4.72168	0.252896
3673	R11812	0.000666605	0.000157434	0.00924691	0.252924
3228	R10704	0.00066524	0.0006132	0.000561869	0.253766
886	R02063	0.690762	0.887769	1.14758	0.254005
3456	R11226	0.690762	0.887769	1.14758	0.254005
481	R01034	6.66191	5.77035	4.72172	0.254101
876	R02038	1.43807	1.12112	1.13763	0.254439
3378	R11039	0.00055142	0.000224051	0.000569908	0.254545
1271	R03199	1.23623	1.33011	1.29305	0.254671
1682	R04495	0.598799	0.618002	0.715384	0.254888
1219	R03045	0.183828	0.329801	0.0778963	0.256328
3618	R11679	0.904204	0.781061	0.49945	0.256818
2426	R07823	0.774961	0.982156	1.68788	0.257068
1863	R05643	0.00459633	0.000122786	0.000492923	0.257367
3681	R11877	0.0069688	0.0133702	0.00664102	0.258385
1551	R04100	2.82556	2.5842	2.01909	0.258444
946	R02248	1.04565	1.42061	1.55708	0.258622
161	R00336	2.95382	3.02834	2.83021	0.258655
436	R00930	0.222041	0.141791	0.117316	0.258923
1856	R05633	15.7634	15.9178	14.3097	0.258986
2964	R10102	1.042	1.39661	0.86984	0.259591
3536	R11487	0.853118	0.438631	0.565733	0.259663
1881	R05693	0.0995743	0.136672	0.136957	0.260083
1618	R04320	2.54534	2.87315	2.25095	0.260185
2049	R06201	2.54534	2.87315	2.25095	0.260185
1788	R05217	0.116547	0.0904372	0.0907326	0.261804
664	R01468	2.44722	3.16138	2.54424	0.261864
361	R00762	12.3938	12.1664	10.4003	0.262369
2078	R06268	1.89095	2.57622	3.07444	0.262592
2079	R06269	1.89095	2.57622	3.07444	0.262592
2080	R06270	1.89095	2.57622	3.07444	0.262592
3538	R11494	1.89095	2.57622	3.07444	0.262592
231	R00480	24.0404	24.0922	20.1015	0.262685
3065	R10344	0.318408	0.406476	0.215211	0.262806
3066	R10345	0.318408	0.406476	0.215211	0.262806
2995	R10184	1.45039	1.34392	1.21824	0.262917
583	R01268	1.06832	1.17443	1.118	0.263681
1726	R04607	1.37473	0.973812	0.834684	0.264164
1981	R05928	1.37473	0.973812	0.834684	0.264164
1456	R03738	0	4.41116e-05	0.000105067	0.264189
2706	R09558	0	8.88569e-05	0.000409051	0.264189
1147	R02809	0.193582	0.198882	0.427557	0.264306
3315	R10915	0.028475	0.0516354	0.0437886	0.264362
1275	R03210	5.95238	5.5649	4.83375	0.26458
2263	R07279	0.0252531	0.0217926	0.0172583	0.26467
2475	R08224	0.200404	0.260825	0.208125	0.26545
275	R00577	0.00794355	0.15034	0.0179368	0.266658
69	R00161	15.5993	16.7079	13.5731	0.266674
1073	R02601	0.398013	0.444117	0.394428	0.266677
969	R02291	17.7647	15.5537	12.947	0.267073
499	R01071	8.78855	8.42142	6.42358	0.267662
2137	R06624	0.00383158	0.00287189	0.00786478	0.267809
1106	R02691	0.271408	0.270505	0.348625	0.26781
2204	R07172	2.69424	3.33593	2.68608	0.267889
737	R01644	0.98399	1.04431	0.825348	0.268254
517	R01108	0.113293	0.14806	0.127608	0.268278
1898	R05723	0.158678	0.201385	0.142866	0.269017
2320	R07366	0.158678	0.201385	0.142866	0.269017
3037	R10304	2.01781	1.8359	2.16223	0.269506
1245	R03120	2.91935	3.83961	3.72739	0.270333
2888	R09940	0.0220755	0.0122839	0.0466302	0.270852
2809	R09740	0.0967272	0.124186	0.0901744	0.271476
2810	R09741	0.0967272	0.124186	0.0901744	0.271476
2409	R07770	5.66531	6.5003	5.14114	0.271704
2410	R07771	5.66531	6.5003	5.14114	0.271704
3417	R11143	5.66531	6.5003	5.14114	0.271704
2146	R06772	5.2095e-05	0.00424412	0.000272947	0.27183
402	R00838	3.70647	3.23685	2.77709	0.271889
2032	R06115	3.70647	3.23685	2.77709	0.271889
2479	R08374	0.207242	0.273088	0.138645	0.272304
367	R00771	26.1367	25.47	22.0482	0.272423
3446	R11209	0.195493	0.212202	0.251818	0.272645
1938	R05793	0.00628688	0.0074562	0.00776221	0.272759
1721	R04596	1.35167	1.20951	0.859594	0.272818
2623	R09297	1.35167	1.20951	0.859594	0.272818
393	R00823	0.271118	1.16042	0.387638	0.273296
394	R00825	0.271118	1.16042	0.387638	0.273296
3070	R10398	0	0.000519926	0.000227314	0.274023
3073	R10401	0	0.000519926	0.000227314	0.274023
1780	R05181	4.23377	3.48175	2.7224	0.274107
1954	R05810	4.23377	3.48175	2.7224	0.274107
374	R00787	7.66131	7.00572	5.4934	0.274522
3246	R10760	0.00889371	0.00546354	0.0101573	0.274561
2535	R08771	0.640838	0.594552	0.351161	0.274651
2845	R09811	0.0555132	0.0284147	0.0336392	0.27515
3564	R11546	0.0806914	0.0595928	0.0604735	0.275218
2421	R07808	0.976032	1.21569	0.725794	0.275526
2424	R07819	0.976032	1.21569	0.725794	0.275526
1838	R05577	30.4642	30.8044	26.1141	0.275782
3339	R10960	0.0817891	0.0547102	0.0829101	0.276186
3547	R11516	0.0817891	0.0547102	0.0829101	0.276186
1046	R02521	5.62377	4.55363	4.06731	0.276323
411	R00856	5.37026	3.35161	4.04174	0.276385
1163	R02864	3.94715	3.1294	2.63796	0.276481
2645	R09401	0.0807841	0.0762565	0.101404	0.276539
1008	R02412	9.75606	9.34078	7.95426	0.276616
2274	R07295	0.0564423	0.129267	0.147588	0.276633
3558	R11539	0.0564423	0.129267	0.147588	0.276633
573	R01248	9.90234	10.0164	8.85147	0.276638
575	R01251	9.90234	10.0164	8.85147	0.276638
3398	R11081	0.0427759	0.0638199	0.0588531	0.277253
853	R01960	0.592606	1.08375	0.662127	0.277446
1052	R02539	15.7756	16.245	19.2903	0.278279
824	R01881	1.66872	1.42979	1.47424	0.278339
1204	R03018	15.6139	14.4563	13.0951	0.278386
2640	R09396	2.09425	1.5642	1.05973	0.278666
2466	R08201	0.00413064	0.00477723	0.00435131	0.278871
2738	R09634	0.824715	0.57257	0.955778	0.279893
2434	R07955	0.00410238	0.00187168	0.00863982	0.280713
2435	R07956	0.00410238	0.00187168	0.00863982	0.280713
2436	R07957	0.00410238	0.00187168	0.00863982	0.280713
2437	R07958	0.00410238	0.00187168	0.00863982	0.280713
2442	R07973	0.00410238	0.00187168	0.00863982	0.280713
2443	R07974	0.00410238	0.00187168	0.00863982	0.280713
2793	R09721	11.4084	10.7148	8.61431	0.281414
1887	R05705	0.923283	0.845163	0.340068	0.281647
1047	R02522	0.405991	0.342669	0.296789	0.281966
3516	R11439	0.512471	0.855263	0.430955	0.282899
1309	R03308	0.13423	0.089853	0.119048	0.282943
718	R01586	1.28504	1.25378	0.792177	0.283056
3077	R10419	0.108049	0.132788	0.0762588	0.283128
3094	R10438	0.108049	0.132788	0.0762588	0.283128
276	R00578	24.9443	24.9468	20.963	0.283722
509	R01087	0.388918	0.504753	0.485549	0.284942
2905	R09960	0.165528	0.0751761	0.103131	0.285499
3028	R10278	0.000854388	0	0.00014606	0.285559
1448	R03707	0.943844	0.957371	0.789411	0.285841
2589	R09078	0.943844	0.957371	0.789411	0.285841
3420	R11154	0.0796574	0.100954	0.0666895	0.286027
3421	R11159	0.0796574	0.100954	0.0666895	0.286027
3422	R11160	0.0796574	0.100954	0.0666895	0.286027
1480	R03830	8.20398	6.89075	4.96154	0.286333
1396	R03519	1.53268	1.46191	0.796199	0.286661
1371	R03457	5.00198	6.33688	6.52076	0.286779
25	R00052	1.01935	1.1277	1.74465	0.287206
2168	R06954	0.158955	0.0658388	0.0460858	0.288191
549	R01192	0.436491	0.590112	0.407408	0.288313
2051	R06214	0.436491	0.590112	0.407408	0.288313
2462	R08195	0.00218872	0.00261496	0.0016626	0.288365
2463	R08196	0.00218872	0.00261496	0.0016626	0.288365
1632	R04365	3.37744	2.9196	2.75047	0.288669
224	R00462	0.78322	0.964408	0.960301	0.28896
1695	R04540	7.60919	7.45191	6.22714	0.289147
1645	R04389	1.58413	1.16808	1.02377	0.289395
646	R01422	0.0652349	0.0556019	0.107368	0.289483
1243	R03118	3.64865	2.62351	2.1594	0.289493
2001	R06020	3.64865	2.62351	2.1594	0.289493
983	R02328	20.8741	21.5365	19.6135	0.289727
657	R01450	1.234	1.12409	0.939333	0.28994
2499	R08555	3.39509	3.10705	2.61782	0.290003
927	R02185	0.442224	0.692578	0.376855	0.290381
1979	R05926	0.47432	0.124175	0.231633	0.290505
1770	R05149	3.69656	4.96917	3.85964	0.290878
3629	R11711	0.145486	0.111347	0.139058	0.291699
3630	R11712	0.145486	0.111347	0.139058	0.291699
3631	R11713	0.145486	0.111347	0.139058	0.291699
1842	R05588	0.0443921	0.0528153	0.033489	0.291844
3437	R11188	14.9698	15.3085	16.5009	0.292259
2906	R09962	0.357643	0.248202	0.363579	0.292381
786	R01777	7.8658	9.33398	7.59073	0.292402
2794	R09722	0.494674	0.496903	0.453284	0.293316
2376	R07608	1.28331	1.69745	1.28708	0.293573
756	R01700	11.4257	10.337	8.77056	0.293773
3316	R10917	0.0486694	0.0994364	0.0397191	0.293779
1874	R05681	6.58888	5.24604	4.6945	0.293796
1963	R05837	6.58888	5.24604	4.6945	0.293796
2336	R07406	6.58888	5.24604	4.6945	0.293796
2985	R10172	0.186397	0.128338	0.214732	0.29443
222	R00460	0.0510923	0.0564393	0.0453975	0.294628
956	R02268	0.833519	0.791425	0.417863	0.294979
2264	R07280	4.56587	5.61815	4.97229	0.294994
588	R01283	0.258648	0.306734	0.199564	0.295028
2518	R08633	0.258648	0.306734	0.199564	0.295028
2818	R09757	0.219236	0.344309	0.31515	0.295908
2819	R09758	0.219236	0.344309	0.31515	0.295908
2820	R09759	0.219236	0.344309	0.31515	0.295908
1333	R03378	1.07372	1.12694	0.692735	0.296188
2220	R07207	1.64656	0.857982	0.782547	0.296222
3268	R10803	0.0283329	0.0341652	0.020757	0.296606
208	R00421	2.22308	1.7175	1.65594	0.296657
1472	R03793	0.00253103	0.0057264	0.00532474	0.297193
1072	R02599	3.85308	4.60195	3.73618	0.297396
267	R00555	0.760982	0.795378	0.723027	0.297398
2749	R09651	0.16891	0.379034	0.234696	0.29747
3309	R10881	0.00972445	0.0235044	0.0257665	0.297844
1511	R03947	3.93442	3.11692	2.63276	0.298276
1282	R03223	12.7253	13.1516	11.7705	0.298645
3234	R10712	12.7253	13.1516	11.7705	0.298645
3468	R11312	12.7253	13.1516	11.7705	0.298645
1702	R04553	1.37491	1.05844	0.609162	0.298695
1999	R06015	0.198397	0.207171	0.172223	0.298899
2687	R09528	0.335845	0.20045	0.173216	0.299146
3221	R10681	0.335845	0.20045	0.173216	0.299146
1365	R03444	0.332548	0.560787	0.438841	0.299499
2792	R09720	0.332548	0.560787	0.438841	0.299499
1252	R03162	38.1464	38.8519	31.1962	0.300165
699	R01538	0.487519	0.460105	0.27224	0.300294
952	R02263	3.71612	3.54691	3.19591	0.300357
848	R01942	0.788233	1.16957	1.17796	0.300641
1217	R03038	44.5775	38.8572	31.3484	0.300645
16	R00029	0.788312	1.08137	0.502184	0.30078
1535	R04037	7.80905	6.9198	5.43819	0.301312
867	R02000	0.799896	1.21372	1.88852	0.301845
2696	R09541	0.119443	0.107832	0.136979	0.301854
770	R01737	2.58915	2.97023	3.20417	0.302057
1077	R02606	0	0	0.000601428	0.302507
1802	R05249	0	0	9.24562e-05	0.302507
2732	R09604	0	0	0.000200404	0.302507
2733	R09605	0	0	0.000200404	0.302507
2784	R09700	0	0	0.000419792	0.302507
1523	R03996	1.13075	1.68926	1.9531	0.30277
2009	R06045	1.13075	1.68926	1.9531	0.30277
355	R00749	1.83484	2.23647	1.5148	0.303032
241	R00497	5.44554	4.88057	3.41436	0.304013
1660	R04438	2.87678	2.99226	2.48417	0.305089
510	R01088	0.728145	0.598004	0.571102	0.305628
2698	R09544	0.0391369	0.0631451	0.0542487	0.305922
589	R01286	19.6214	19.7029	17.2083	0.306276
1129	R02768	5.22014	4.70675	3.59684	0.306449
378	R00794	0.804404	0.774058	0.651927	0.306516
379	R00796	0.804404	0.774058	0.651927	0.306516
1167	R02879	0.706832	0.624374	0.440153	0.306711
2622	R09296	0.913175	1.01385	0.640248	0.306855
1775	R05173	8.97392e-05	8.89067e-05	0.00235487	0.30745
1428	R03652	18.0972	18.3665	16.7858	0.307583
805	R01824	4.16342	2.81587	1.98122	0.308124
2062	R06243	4.16342	2.81587	1.98122	0.308124
659	R01459	0.572531	0.91929	0.511279	0.308637
301	R00629	0.452301	1.00713	1.08346	0.309217
2197	R07161	14.4304	16.0679	13.8908	0.309359
48	R00105	0.0353659	0.164703	0.0506834	0.309826
3489	R11351	2.20205	1.83062	1.11907	0.310029
3490	R11352	2.20205	1.83062	1.11907	0.310029
2673	R09509	0.158716	0.1812	0.110191	0.310403
569	R01242	0.11287	0.110955	0.173535	0.311168
2498	R08550	26.0604	24.2896	17.0521	0.311337
3393	R11075	0.589882	0.581083	0.67164	0.311476
974	R02311	0.000151767	0.000589775	0.00073996	0.311927
3168	R10584	0.000151767	0.000589775	0.00073996	0.311927
50	R00111	1.99899	1.75548	1.80087	0.31302
268	R00557	1.99899	1.75548	1.80087	0.31302
269	R00558	1.99899	1.75548	1.80087	0.31302
1312	R03325	0	0.000326965	0	0.31362
3225	R10698	0	0.000181583	0	0.31362
3521	R11445	0	0.00144997	0	0.31362
3580	R11582	3.15477	2.52664	2.99667	0.313649
694	R01528	12.0378	10.4804	8.8333	0.313833
3005	R10221	12.0378	10.4804	8.8333	0.313833
642	R01408	8.80402e-05	0.000376744	0	0.314042
1546	R04074	1.84558e-05	0.000161689	0	0.314042
614	R01353	0.0272477	0.0273754	0.0252	0.314215
3691	R11912	5.38835e-05	0.000296753	6.44749e-05	0.314406
1316	R03348	6.04393	6.61123	6.37205	0.314414
3134	R10525	1.41875	0.958167	0.622208	0.314522
1269	R03194	10.4984	8.92419	6.4335	0.314644
2240	R07237	10.4984	8.92419	6.4335	0.314644
2241	R07238	10.4984	8.92419	6.4335	0.314644
959	R02278	0.158852	0.28132	0.202661	0.314972
1598	R04238	9.24937	9.86126	11.6213	0.315053
1266	R03187	6.63531	6.03913	4.30291	0.315736
726	R01616	1.8987	1.86888	1.05878	0.315745
2355	R07502	0.179814	0.186145	0.123375	0.315756
2356	R07503	0.179814	0.186145	0.123375	0.315756
3189	R10623	0.179814	0.186145	0.123375	0.315756
3190	R10624	0.179814	0.186145	0.123375	0.315756
1165	R02872	1.67905	1.81494	1.49569	0.316475
2053	R06223	1.67905	1.81494	1.49569	0.316475
1703	R04556	0.766772	0.5828	0.60946	0.31651
1704	R04557	0.766772	0.5828	0.60946	0.31651
294	R00614	0.0799089	0.0832203	0.0610793	0.317029
2701	R09553	0.0799089	0.0832203	0.0610793	0.317029
2803	R09734	0.205205	0.164226	0.182603	0.317219
1181	R02941	0.0705211	0.101893	0.0535147	0.317305
887	R02065	2.23638	2.24612	1.70034	0.317402
1594	R04218	2.23638	2.24612	1.70034	0.317402
2988	R10177	2.23638	2.24612	1.70034	0.317402
1370	R03451	0.852755	0.646025	0.499205	0.318646
892	R02085	0.540096	0.557308	0.590218	0.318687
1517	R03982	6.52615e-05	0.000404564	0.000621334	0.318743
2215	R07191	6.52615e-05	0.000404564	0.000621334	0.318743
396	R00830	1.42624	1.46282	1.68913	0.319544
1225	R03060	9.92	10.4014	8.36767	0.320228
1355	R03423	9.92	10.4014	8.36767	0.320228
3470	R11325	18.4371	17.036	13.9484	0.320743
3687	R11885	18.4371	17.036	13.9484	0.320743
3688	R11886	18.4371	17.036	13.9484	0.320743
2759	R09663	0.950694	0.34865	0.240997	0.321174
1581	R04192	1.17724	0.633237	0.832282	0.321347
478	R01028	2.23776	2.52008	2.70471	0.321381
2244	R07244	0.0101795	0.0120306	0.0139951	0.321734
2941	R10061	0.0101795	0.0120306	0.0139951	0.321734
1230	R03070	0.414709	0.599913	0.537383	0.321983
2106	R06424	0.00295212	0.00691546	0.00507417	0.322068
1575	R04173	14.8833	16.3336	13.21	0.32262
1762	R05085	14.8833	16.3336	13.21	0.32262
539	R01164	0.213068	0.215989	0.25659	0.323229
714	R01577	6.37552	5.78699	4.45577	0.323507
1253	R03163	6.37552	5.78699	4.45577	0.323507
253	R00528	0.00304267	0.0106453	0.0127579	0.323761
616	R01357	2.45097	3.04092	2.08858	0.323948
1310	R03313	16.0767	16.2511	12.8188	0.32429
2666	R09501	4.51974	3.54829	3.80886	0.324363
594	R01298	0.451115	0.605467	0.510897	0.324835
912	R02142	6.4473	6.02405	4.64064	0.326636
3395	R11078	0.00291482	0.000689545	0.0010448	0.32705
1035	R02488	2.17179	1.65683	1.92653	0.32756
2949	R10074	2.17179	1.65683	1.92653	0.32756
1714	R04581	0.625107	0.792463	0.838932	0.32798
651	R01432	11.3317	9.14836	6.92991	0.32815
3312	R10906	0.00707588	0.0116734	0.00784385	0.328185
1338	R03391	7.54695	6.44088	5.02081	0.328685
1339	R03392	7.54695	6.44088	5.02081	0.328685
1653	R04424	2.28894	2.19695	1.79897	0.329027
3605	R11629	0.148033	0.195348	0.157538	0.329577
90	R00196	1.55609	1.26025	1.28549	0.330111
448	R00956	5.07953	5.07239	4.61871	0.330734
3590	R11608	0.00160885	0.0122249	0.00156901	0.331364
3424	R11166	0.223161	0.254691	0.201765	0.331785
311	R00651	18.7616	17.6448	14.3825	0.332152
1433	R03658	32.0901	32.2135	26.2907	0.332263
1868	R05652	0.227707	0.255298	0.186983	0.333394
2164	R06946	0.280206	0.353409	0.321758	0.333858
2165	R06947	0.280206	0.353409	0.321758	0.333858
2948	R10070	0.280206	0.353409	0.321758	0.333858
3408	R11102	0.0377883	0.226135	0.0272873	0.334093
3211	R10659	0.36381	0.4943	0.964045	0.334591
2974	R10147	18.7191	19.0388	17.5401	0.334785
3214	R10666	0.328219	0.304888	0.318901	0.335505
1536	R04038	0.103519	0.104	0.144247	0.335576
2448	R08051	0.103519	0.104	0.144247	0.335576
2449	R08052	0.103519	0.104	0.144247	0.335576
2596	R09106	0.604845	0.711278	0.451668	0.33573
2087	R06284	0.370535	0.379036	0.392204	0.335948
3546	R11514	0.370535	0.379036	0.392204	0.335948
335	R00704	5.15438	5.3229	4.17154	0.336102
1071	R02597	0.210011	0.272302	0.271949	0.336397
2638	R09394	13.0275	11.2484	9.69601	0.336425
997	R02374	0.0736172	0.0344502	0.0446126	0.337463
2101	R06307	0.00528604	0.000298036	0	0.337557
820	R01872	0.35438	0.430631	0.265096	0.337684
3572	R11560	0.391668	0.338903	0.353019	0.337891
10	R00017	3.27599	3.0891	2.85364	0.338901
1369	R03450	2.29648	1.70475	2.10032	0.339548
3616	R11660	7.08259e-05	8.6973e-05	0	0.33957
888	R02068	0.236115	0.221994	0.284806	0.339621
502	R01076	0.237217	0.204178	0.195657	0.339888
3195	R10640	0.120489	0.0882322	0.0473714	0.340401
3196	R10641	0.120489	0.0882322	0.0473714	0.340401
202	R00409	1.4158	1.11918	0.784478	0.340686
3656	R11788	0.000291512	0.000148983	0.000488102	0.34137
3657	R11789	0.000291512	0.000148983	0.000488102	0.34137
3658	R11790	0.000291512	0.000148983	0.000488102	0.34137
2602	R09186	0.0281329	0.0510489	0.0309479	0.341576
3692	R11913	0.0365865	0.02535	0.0322251	0.341634
3693	R11914	0.0365865	0.02535	0.0322251	0.341634
2482	R08388	0.813315	1.10425	0.974154	0.341986
891	R02084	0.6802	0.893208	0.758312	0.342835
723	R01599	2.49966	2.23398	1.63544	0.343228
3454	R11224	0.00128508	5.28394e-05	0.000212838	0.343539
909	R02134	0.705799	0.710306	0.615953	0.343548
92	R00199	9.82191	8.8672	8.13787	0.343668
2190	R07145	12.3611	12.29	10.9209	0.343895
2203	R07171	3.08536	3.66294	3.01458	0.347159
1794	R05224	8.23203	7.59013	6.76447	0.347205
1957	R05815	8.23203	7.59013	6.76447	0.347205
2728	R09598	8.23203	7.59013	6.76447	0.347205
2729	R09599	8.23203	7.59013	6.76447	0.347205
602	R01314	1.35005	1.56998	1.93605	0.347337
3197	R10643	0.801559	0.474988	0.479964	0.347499
3198	R10644	0.801559	0.474988	0.479964	0.347499
2829	R09772	0.894954	1.08149	0.931963	0.347508
1474	R03805	0.559753	0.912291	0.656772	0.347525
672	R01493	2.38886	2.72369	2.19303	0.347576
957	R02269	5.76067	5.28346	5.50536	0.348346
3101	R10447	0.00987516	0.0135728	0.015629	0.348965
3418	R11151	0.0268415	0.0261385	0.0320512	0.3495
3419	R11152	0.0268415	0.0261385	0.0320512	0.3495
760	R01708	0.721461	0.973048	1.47516	0.35018
960	R02279	0.276935	0.368685	0.471252	0.351553
832	R01898	1.3472	1.65692	1.14929	0.351622
3577	R11579	0.430383	0.384619	0.332839	0.352189
1882	R05699	0.0159239	0.0291326	0.0221096	0.35236
3272	R10817	2.31309	2.17744	1.81322	0.352629
3273	R10818	2.31309	2.17744	1.81322	0.352629
869	R02016	23.4585	23.0272	21.8359	0.354206
172	R00352	2.0968	2.21426	1.86741	0.35435
153	R00318	0.205401	0.223197	0.210626	0.354639
1651	R04420	5.94344	5.07894	4.15169	0.354706
3668	R11805	0.0434092	0.0766968	0.0614246	0.356522
3372	R11024	1.10845	1.54202	1.95337	0.356836
543	R01169	0.783623	0.566673	0.492581	0.357071
1658	R04436	0.783623	0.566673	0.492581	0.357071
3132	R10523	0.783623	0.566673	0.492581	0.357071
3133	R10524	0.783623	0.566673	0.492581	0.357071
1858	R05635	14.5959	15.1715	13.4096	0.357656
1545	R04073	1.8457	1.62916	1.81543	0.357769
3665	R11801	0.146118	0.126331	0.0902038	0.358305
1787	R05209	0.835252	0.85936	1.35618	0.35843
2272	R07293	0.835252	0.85936	1.35618	0.35843
2123	R06530	4.76102	4.76261	5.60781	0.358738
3007	R10225	0.0807054	0.0771388	0.070975	0.359572
3008	R10226	0.0807054	0.0771388	0.070975	0.359572
3009	R10227	0.0807054	0.0771388	0.070975	0.359572
3010	R10228	0.0807054	0.0771388	0.070975	0.359572
1053	R02541	5.10613	5.10859	4.67504	0.359655
1683	R04496	0.630676	0.72459	0.82283	0.359756
562	R01226	5.53467	5.01011	5.24819	0.35987
2222	R07209	0.258195	0.251428	0.287535	0.359994
2325	R07372	0.258195	0.251428	0.287535	0.359994
706	R01557	4.71879	4.55167	4.32692	0.360443
2052	R06218	4.71879	4.55167	4.32692	0.360443
2915	R09997	0.0146518	0.00804256	0.00936248	0.360691
2917	R10001	0.0146518	0.00804256	0.00936248	0.360691
1407	R03557	0.854896	0.709519	0.654516	0.360946
893	R02089	0.124797	0.0912298	0.137579	0.362048
1103	R02684	0.187382	0.155312	0.275361	0.362966
2630	R09382	15.5762	14.9277	12.8123	0.363033
2631	R09383	15.5762	14.9277	12.8123	0.363033
2632	R09384	15.5762	14.9277	12.8123	0.363033
2634	R09386	15.5762	14.9277	12.8123	0.363033
2918	R10002	3.77389	4.59277	4.87989	0.363149
3284	R10835	0.997494	1.02433	0.74417	0.363558
3615	R11659	3.27074	3.07593	3.14839	0.36393
3448	R11217	4.14021	4.39902	3.70095	0.364155
3450	R11219	4.14021	4.39902	3.70095	0.364155
460	R00997	0.478019	0.568301	0.58843	0.364359
755	R01699	12.616	11.9663	10.5217	0.364489
2758	R09662	0.236047	0.2443	0.321268	0.364732
1030	R02472	9.52137	9.78672	8.26008	0.367055
3583	R11591	1.02329	0.988868	0.898158	0.367191
1136	R02782	3.99412	4.13505	3.3258	0.367244
2163	R06896	0.0600839	0.0409059	0.0827021	0.367249
2446	R07985	0.000866188	0.000237122	0.00130042	0.367738
148	R00304	3.92112	3.80516	2.87742	0.367849
430	R00919	0.0244238	0.00196604	0.0136919	0.369186
401	R00837	2.26345	2.26546	1.64567	0.369508
2030	R06113	2.26345	2.26546	1.64567	0.369508
2227	R07214	1.45174	1.05051	0.662448	0.369627
1814	R05333	0.713118	0.921609	0.775577	0.370109
325	R00684	0.180918	0.480437	0.233025	0.370191
3215	R10667	0.470397	0.475047	0.43396	0.370551
3102	R10448	0.202181	0.282197	0.385085	0.370712
463	R01005	0.344457	0.376029	0.406675	0.37093
1748	R04813	0.908141	0.627868	0.556755	0.370933
3135	R10526	0.000688006	0.000463325	3.05617e-05	0.371112
3137	R10529	0.000688006	0.000463325	3.05617e-05	0.371112
2108	R06427	0.00814318	0.00779933	0.00887861	0.37137
473	R01021	1.57113	1.97245	1.51695	0.371392
2564	R08947	0.045497	0.0897169	0.0521174	0.371808
2685	R09523	0.0936128	0.18209	0.121946	0.372029
3063	R10342	9.67037	9.79516	8.19797	0.372128
3591	R11612	0.0151173	0.0274351	0.0143875	0.372429
2958	R10093	0.120022	0.056306	0.045473	0.372454
1391	R03504	4.55185	5.29402	4.36038	0.372524
392	R00821	0.0690903	0.140454	0.0716257	0.373878
684	R01514	0.675501	0.468562	0.397547	0.374194
30	R00068	0.490388	0.504957	0.491989	0.374743
353	R00747	1.68865	2.06869	2.05814	0.375079
2659	R09489	0.248709	0.274123	0.234281	0.376578
506	R01083	17.6468	18.4723	16.1489	0.377292
1705	R04559	17.6468	18.4723	16.1489	0.377292
3438	R11190	0.206896	0.198092	0.147069	0.378127
2480	R08379	2.1459	2.13965	2.25113	0.37818
1068	R02586	0.582547	0.5858	0.726966	0.378359
1907	R05743	5.19852	2.67889	6.755	0.378703
175	R00359	0.197706	0.231081	0.17068	0.378942
550	R01193	0.685285	0.648568	0.469489	0.379335
546	R01181	4.06294	6.01067	7.63728	0.379491
1018	R02437	4.48492	5.9051	5.24257	0.37974
1941	R05796	0.0294457	0.0698333	0.0211206	0.380841
3067	R10348	0.331596	0.277069	0.203315	0.381407
3560	R11541	0.135201	0.151962	0.161984	0.38201
233	R00483	32.4902	31.4634	29.1642	0.382331
2554	R08910	0.0427609	0.0065101	0.0794564	0.382735
607	R01324	29.7167	27.181	24.2103	0.38277
608	R01325	29.7167	27.181	24.2103	0.38277
834	R01900	29.7167	27.181	24.2103	0.38277
203	R00411	0.0649484	0.12101	0.0786423	0.382893
859	R01978	3.6652	3.79667	2.43982	0.382958
88	R00194	7.85626	8.55739	7.30468	0.383229
1510	R03942	0.178797	0.190784	0.118257	0.383259
3263	R10788	0.178797	0.190784	0.118257	0.383259
3355	R10995	0.178797	0.190784	0.118257	0.383259
2550	R08895	0.00901476	0.0103772	0.0312325	0.383349
166	R00343	0.300428	0.264925	0.323156	0.38348
1811	R05327	3.12681	2.42904	3.12076	0.385043
2021	R06068	3.12681	2.42904	3.12076	0.385043
3279	R10827	1.84503	1.86042	1.43682	0.385311
61	R00132	14.1605	11.6703	9.41914	0.385342
936	R02228	0.000199627	0	0.00012068	0.385978
1559	R04120	7.92347	7.04179	7.04396	0.386009
2374	R07606	7.92347	7.04179	7.04396	0.386009
1730	R04636	0.108368	0.12693	0.0395921	0.386567
1970	R05901	0.108368	0.12693	0.0395921	0.386567
33	R00078	7.19466	6.2747	5.35949	0.386664
2540	R08782	0.0154976	0.0101169	0.0110374	0.387296
933	R02225	1.0281	0.851747	0.664219	0.387818
1599	R04239	0.35623	0.310502	0.190188	0.38827
1563	R04138	4.46571	4.69289	5.77565	0.388786
1450	R03716	0.00019134	0.000271128	0.000894017	0.390047
3327	R10939	0.320742	0.239	0.376974	0.390412
2585	R09071	0.0400157	0.0732878	0.100399	0.390552
2660	R09492	0.372516	0.480688	0.476046	0.39084
234	R00485	10.5953	9.80932	8.59854	0.390843
3291	R10847	0.346721	0.448337	0.316376	0.391022
3400	R11083	0.346721	0.448337	0.316376	0.391022
1905	R05735	0.812819	0.894703	0.697917	0.391814
917	R02161	0.457486	0.47734	0.7451	0.393616
2505	R08575	8.89056	8.90804	7.99175	0.394519
342	R00716	1.09447	1.05058	0.91834	0.394711
975	R02313	1.09447	1.05058	0.91834	0.394711
192	R00392	3.56693	3.05972	3.47512	0.394829
995	R02364	3.63094	3.70194	3.61727	0.395069
1031	R02473	3.99373	4.61272	4.15219	0.395163
970	R02301	6.40622	7.67248	7.37187	0.395912
808	R01836	0.395962	0.339541	0.540023	0.396005
679	R01504	0.5705	0.466791	0.502312	0.396024
2787	R09710	0.00343123	0.014213	0.0114762	0.396078
2580	R09054	0.000942476	0.00153451	0.00234045	0.397497
2582	R09059	0.000942476	0.00153451	0.00234045	0.397497
226	R00469	0.172711	0.16237	0.183713	0.397668
686	R01518	33.5657	32.8888	27.5852	0.3978
1693	R04529	0.0139732	0.0115961	0.0151513	0.397817
1363	R03437	0.823555	0.874117	0.783278	0.397877
133	R00277	2.09629	1.93468	2.02852	0.398201
134	R00278	2.09629	1.93468	2.02852	0.398201
1757	R05002	1.13142	1.42537	1.5896	0.39839
1995	R05973	1.13142	1.42537	1.5896	0.39839
2059	R06238	1.13142	1.42537	1.5896	0.39839
3030	R10280	11.3151	10.8487	8.87443	0.398525
3031	R10281	11.3151	10.8487	8.87443	0.398525
1288	R03240	0.350529	0.245672	0.219597	0.39853
2539	R08781	3.36506	3.30657	2.12025	0.39858
1911	R05751	0.558631	0.569038	0.418401	0.39908
2836	R09787	0.558631	0.569038	0.418401	0.39908
1199	R03005	9.55584	11.1874	9.79829	0.399365
372	R00782	0.293277	0.243519	0.20964	0.399594
3150	R10551	0.000708371	0.000832244	0.00161059	0.399783
3441	R11201	0.333303	0.351229	0.547021	0.400587
844	R01923	5.05932	3.92197	4.07108	0.400829
2523	R08678	0.791329	0.486726	0.535154	0.401927
3701	R11946	0.791329	0.486726	0.535154	0.401927
3702	R11947	0.791329	0.486726	0.535154	0.401927
159	R00333	0.318809	0.218246	0.165978	0.402202
1189	R02973	0.966264	0.547045	0.575882	0.402845
843	R01920	5.46887	5.37231	4.62559	0.40322
2781	R09697	0.589776	0.2958	0.227603	0.403778
3600	R11624	0.220297	0.224253	0.323665	0.403895
926	R02184	18.4441	17.8058	14.7979	0.404501
1496	R03908	0.00957067	0.0100911	0.00578524	0.405479
1940	R05795	3.24804	3.28491	3.23491	0.405816
2719	R09588	0.3961	0.272837	0.316888	0.406003
2260	R07270	2.04539	2.06074	1.56573	0.406306
2431	R07916	2.04539	2.06074	1.56573	0.406306
2214	R07188	1.20458	1.05015	0.894823	0.406453
2959	R10094	0.000583808	0.000615216	2.84928e-05	0.4065
1864	R05644	2.95304	2.56656	2.92951	0.406514
778	R01754	0.223155	0.178701	0.129231	0.406896
1498	R03910	8.72636	8.32491	7.01342	0.40787
76	R00179	1.4494	1.17937	0.911804	0.407905
2073	R06263	2.49475	2.58525	2.11246	0.407969
650	R01431	0.104948	0.078922	0.192889	0.408002
2651	R09477	0.104948	0.078922	0.192889	0.408002
1128	R02767	40.1623	42.5706	33.8439	0.408112
3296	R10853	0.0172365	0.0455058	0.052385	0.408195
3297	R10854	0.0172365	0.0455058	0.052385	0.408195
3298	R10855	0.0172365	0.0455058	0.052385	0.408195
3299	R10856	0.0172365	0.0455058	0.052385	0.408195
3300	R10857	0.0172365	0.0455058	0.052385	0.408195
3301	R10858	0.0172365	0.0455058	0.052385	0.408195
3021	R10266	0.0149844	0.0287752	0.0094655	0.408432
43	R00097	0.111859	0.0922952	0.0746965	0.408815
2813	R09750	0.111859	0.0922952	0.0746965	0.408815
3433	R11182	1.08462	1.29698	0.930801	0.409695
2536	R08776	1.82726	2.22581	1.99737	0.409916
1837	R05571	0.269075	0.0396493	0.048886	0.410567
318	R00670	4.79528	4.90156	4.78988	0.41145
1095	R02650	1.69154	0.969587	0.853862	0.411911
2588	R09077	0.142035	0.301991	0.157604	0.412868
3482	R11340	0.000994011	0.00707263	0.00495877	0.4132
2804	R09735	4.26872	4.88154	4.86696	0.413222
313	R00658	23.9232	25.2391	21.4394	0.41348
2358	R07506	0.488568	0.465622	0.6975	0.414241
3114	R10484	15.6259	15.5194	14.6443	0.415076
836	R01904	0.143249	0.119029	0.0438476	0.415505
2213	R07184	0.518317	0.889661	0.539945	0.415951
1620	R04325	12.5784	12.6538	9.89482	0.416384
761	R01714	14.0095	13.0062	11.6063	0.416551
1786	R05202	0.271507	0.261875	0.215141	0.417244
1004	R02396	2.39754	2.67249	1.95237	0.417853
700	R01540	12.68	11.5248	8.75063	0.417903
2289	R07322	0.981431	1.14167	1.34738	0.418596
2290	R07323	0.981431	1.14167	1.34738	0.418596
516	R01100	7.02571	6.42186	5.35399	0.418734
678	R01501	7.02571	6.42186	5.35399	0.418734
2031	R06114	7.02571	6.42186	5.35399	0.418734
2760	R09664	0.275531	0.195573	0.187222	0.418789
1321	R03353	1.17483	0.866625	0.86003	0.418832
3699	R11941	0.540922	0.46328	0.412351	0.419547
3484	R11342	0.000181048	0.000138248	6.82099e-05	0.419577
1926	R05772	0.316685	0.305426	0.281818	0.420489
1927	R05773	0.316685	0.305426	0.281818	0.420489
3428	R11171	0.0926574	0.142923	0.0816159	0.4206
2625	R09374	0.00321973	0.00420888	0.00732043	0.420828
595	R01300	4.53297e-05	0.000563595	0.00168838	0.421349
2720	R09589	4.53297e-05	0.000563595	0.00168838	0.421349
179	R00369	3.19801	2.972	3.56925	0.421662
363	R00764	23.9379	20.5931	17.1434	0.421894
2134	R06613	15.926	15.6681	12.3162	0.422179
3006	R10223	10.3544	10.9587	10.5456	0.422354
329	R00691	0.931717	1.06973	0.875896	0.422821
347	R00733	0.376675	0.329139	0.275414	0.423174
1105	R02689	0.576214	0.670686	0.978228	0.423279
617	R01360	3.20081	2.83042	2.85996	0.423303
1505	R03925	0.596523	0.498394	0.524453	0.423305
322	R00674	28.9648	28.1842	22.2875	0.423488
988	R02340	28.9648	28.1842	22.2875	0.423488
1112	R02722	28.9648	28.1842	22.2875	0.423488
1099	R02658	0.100583	0.0393072	0.0830619	0.423631
1327	R03364	2.16859	2.39275	1.82412	0.424516
702	R01542	2.75909	2.70239	2.18766	0.42595
421	R00888	11.5273	11.996	11.8527	0.426134
717	R01585	0.0429283	0.0394424	0.0204028	0.426249
1270	R03197	10.9987	9.75427	9.07143	0.426357
1398	R03524	0.00663616	0.0111659	0.0117298	0.427865
591	R01291	3.66252	3.20754	3.18409	0.428265
201	R00406	0.0405472	0.0644551	0.0499211	0.428385
1250	R03154	0.0405472	0.0644551	0.0499211	0.428385
507	R01085	0.367073	0.800912	0.721426	0.428692
1200	R03008	0.788047	0.614359	0.539746	0.428698
3115	R10486	0.786211	0.608859	0.549149	0.428786
2960	R10095	0.0185194	0.0375234	0.0294229	0.429131
533	R01151	0.00453131	0.0732071	0.013553	0.429218
431	R00921	0.181753	0.152134	0.0811431	0.429668
3434	R11183	0.673294	0.803198	0.669389	0.42973
20	R00036	5.84342	7.25116	6.959	0.43039
3202	R10648	21.1925	19.9208	19.201	0.430565
990	R02350	0.142614	0.121849	0.14843	0.4308
1735	R04658	3.81567	3.90664	3.28389	0.431371
1759	R05074	3.81567	3.90664	3.28389	0.431371
2088	R06285	3.81567	3.90664	3.28389	0.431371
2821	R09763	3.81567	3.90664	3.28389	0.431371
2822	R09764	3.81567	3.90664	3.28389	0.431371
2823	R09765	3.81567	3.90664	3.28389	0.431371
2824	R09766	3.81567	3.90664	3.28389	0.431371
232	R00481	12.643	12.6627	9.49401	0.431386
1308	R03307	0.611525	0.363641	0.364009	0.431844
3131	R10522	0.288627	0.290818	0.340584	0.432241
1697	R04545	2.93998	3.25227	2.90145	0.432323
210	R00425	9.83426	9.19591	9.87346	0.432715
28	R00058	0.190003	0.14921	0.166682	0.433419
429	R00918	0.00506018	0.066933	0.0026286	0.433535
72	R00173	0.645112	0.28768	0.335343	0.433793
3068	R10385	2.68446	2.33634	1.98957	0.434542
2621	R09295	0.50966	0.772089	0.681647	0.434645
1246	R03122	4.91579	4.9591	4.11607	0.434691
2040	R06160	4.91579	4.9591	4.11607	0.434691
1251	R03161	3.84794	4.24407	2.54388	0.434843
2842	R09800	0.667866	0.710585	0.363251	0.434997
2714	R09574	6.10977e-05	6.83242e-05	4.92544e-05	0.435131
1055	R02548	0.390959	0.516148	0.335301	0.435155
1033	R02484	7.14932	5.82191	5.02067	0.436113
384	R00811	2.80861	3.44391	2.90289	0.436737
958	R02272	9.77694	9.12787	7.95864	0.437133
3082	R10424	0.0179306	0.0156104	0.00863313	0.437347
3083	R10425	0.0179306	0.0156104	0.00863313	0.437347
3084	R10426	0.0179306	0.0156104	0.00863313	0.437347
3085	R10427	0.0179306	0.0156104	0.00863313	0.437347
2393	R07649	0.0791279	0.0475974	0.000271069	0.437614
2919	R10004	0.0791279	0.0475974	0.000271069	0.437614
2920	R10005	0.0791279	0.0475974	0.000271069	0.437614
775	R01745	2.27891	2.35276	2.40357	0.437676
776	R01747	2.27891	2.35276	2.40357	0.437676
1137	R02783	22.1545	21.6902	17.5405	0.438149
2120	R06519	1.02764	0.940743	1.03891	0.438394
3172	R10593	0.524092	0.265272	0.285729	0.438452
529	R01142	0.00434061	0.00143119	0.00138829	0.439499
530	R01143	0.00434061	0.00143119	0.00138829	0.439499
200	R00405	13.9023	12.1842	10.1622	0.440211
538	R01158	8.48707	8.85312	7.71096	0.440859
639	R01404	6.3236	6.2151	4.81606	0.440924
2389	R07640	3.29566	3.33523	3.09	0.441136
495	R01064	0.28685	0.3427	0.254924	0.443056
79	R00184	0.058494	0.0759372	0.0538454	0.443331
2874	R09879	0.058494	0.0759372	0.0538454	0.443331
2875	R09880	0.058494	0.0759372	0.0538454	0.443331
2708	R09560	0.00139457	0.00580526	0.00196702	0.444061
1065	R02581	0.797705	0.669935	0.624577	0.444125
1701	R04552	0.797705	0.669935	0.624577	0.444125
171	R00351	14.3415	15.4547	14.6161	0.444527
1060	R02569	13.8174	11.7994	11.7649	0.444979
2309	R07353	0.121511	0.289794	0.115184	0.445125
332	R00700	0.713801	0.90706	1.02366	0.445882
1516	R03979	0.967105	1.35707	1.57349	0.44706
2299	R07342	0.967105	1.35707	1.57349	0.44706
710	R01565	2.24314	2.72922	2.36522	0.447632
2121	R06526	1.53113	1.29886	1.53119	0.44771
452	R00966	10.5429	11.8589	9.45781	0.448284
738	R01645	3.34441	3.25725	2.96519	0.448744
3250	R10765	0.161064	0.14734	0.141329	0.449207
3503	R11380	2.1068	1.88097	1.7776	0.449241
3531	R11463	0.0224569	0.0194533	0.0224782	0.449818
3548	R11519	0.236962	0.309807	0.272813	0.450038
47	R00104	12.8293	12.595	10.3743	0.450339
141	R00292	3.37359	3.02921	3.1282	0.450359
2012	R06051	3.37359	3.02921	3.1282	0.450359
2643	R09399	0.324949	0.323383	0.30666	0.451138
2644	R09400	0.324949	0.323383	0.30666	0.451138
416	R00866	1.7077	0.283263	3.11711	0.451141
1430	R03655	22.4827	21.9585	19.8653	0.451635
3647	R11774	0.133307	0.159065	0.172505	0.452432
487	R01054	12.7303	11.534	11.3981	0.452943
2174	R06979	0.465412	0.342493	0.858481	0.45343
2604	R09245	0.355009	0.344472	0.286441	0.453526
1573	R04167	0.156453	0.267163	0.17046	0.453527
3018	R10255	0.0125152	0.0124409	0.00251475	0.453759
3097	R10441	0.0125152	0.0124409	0.00251475	0.453759
2768	R09675	2.26633	1.77393	2.07822	0.454222
368	R00772	15.4368	14.8355	12.1957	0.454487
2156	R06846	0.314679	0.392149	0.225577	0.454596
2157	R06847	0.314679	0.392149	0.225577	0.454596
3476	R11334	0.0761234	0.0512059	0.0493644	0.455121
3415	R11141	0.104015	0.0495148	0.0499395	0.455309
2848	R09824	1.07889	1.62035	1.99814	0.455312
1438	R03663	35.9423	37.7208	30.9321	0.456101
2136	R06623	0.986883	0.859102	0.745847	0.45625
2365	R07520	0.0107016	0.0190601	0.0355862	0.456455
2452	R08124	0.633234	0.737438	0.687098	0.456617
2900	R09952	0.14431	0.358848	0.211852	0.457473
1462	R03760	1.9887	2.08752	1.79132	0.457966
2070	R06260	1.20137	1.20302	1.08631	0.458425
485	R01049	19.3728	18.33	19.5603	0.459324
1461	R03758	0.323635	0.625997	0.412457	0.459879
3294	R10851	0.323635	0.625997	0.412457	0.459879
3295	R10852	0.323635	0.625997	0.412457	0.459879
733	R01632	0.178584	0.192053	0.145069	0.460314
1792	R05222	3.84248	4.54399	5.32889	0.460841
3682	R11878	1.7297	1.86596	2.08089	0.460914
2345	R07460	36.9225	36.189	33.3225	0.461438
3551	R11528	36.9225	36.189	33.3225	0.461438
3552	R11529	36.9225	36.189	33.3225	0.461438
258	R00540	0.992905	1.09239	0.868029	0.461958
1851	R05623	0.193195	0.28509	0.170901	0.462675
366	R00768	24.6873	28.3552	26.2033	0.463049
1583	R04198	11.9289	11.6409	9.88509	0.46373
1584	R04199	11.9289	11.6409	9.88509	0.46373
2316	R07362	0.512292	0.69325	0.579849	0.463785
2296	R07335	1.69759	1.49786	4.05407	0.463841
397	R00832	0.489879	0.336016	0.290061	0.464044
[truncated: 1,704 more rows]
