# Supplementary material for: Beyond Taxonomic Analysis of Microbiomes: A Functional Approach for Revisiting Microbiome Changes in Colorectal Cancer
Source: Front Microbiol. 2020 Jan 23;10:3117. doi: 10.3389/fmicb.2019.03117 (PMC6990412; doi:10.3389/fmicb.2019.03117)
Supplement: TABLE S10 — Total information about Dataset2. [file Table_10.xlsx]

## Sheet: Sheet1
Total information about Dataset2 Selected examples are highlighted
Sample name	Group	format	type	num_seqs	sum_len	min_len	avg_len	max_len	selected
SRR6915141	Adenoma	FASTQ	DNA	8492609	843348995	75	99.3	100
SRR6915203	Adenoma	FASTQ	DNA	11481990	1142508909	75	99.5	100
SRR6915216	Adenoma	FASTQ	DNA	12763399	1270270946	75	99.5	100
SRR6915212	Adenoma	FASTQ	DNA	13466058	1333871665	75	99.1	100	***
SRR6915205	Adenoma	FASTQ	DNA	13642657	1359955746	75	99.7	100	***
SRR6915228	Adenoma	FASTQ	DNA	13695875	1365369723	75	99.7	100	***
SRR6915230	Adenoma	FASTQ	DNA	14420304	1436558734	75	99.6	100	***
SRR6915143	Adenoma	FASTQ	DNA	14591401	1453970047	75	99.6	100	***
SRR6915142	Adenoma	FASTQ	DNA	14728342	1468284362	75	99.7	100	***
SRR6915124	Adenoma	FASTQ	DNA	15106313	1504473203	75	99.6	100	***
SRR6915157	Adenoma	FASTQ	DNA	15310853	1526073087	75	99.7	100	***
SRR6915229	Adenoma	FASTQ	DNA	15615437	1549858434	75	99.3	100	***
SRR6915214	Adenoma	FASTQ	DNA	15869832	1581672167	75	99.7	100	***
SRR6915138	Adenoma	FASTQ	DNA	16579820	1652727260	75	99.7	100	***
SRR6915163	Adenoma	FASTQ	DNA	17388855	1732400805	75	99.6	100	***
SRR6915161	Adenoma	FASTQ	DNA	18861118	1876252360	75	99.5	100	***
SRR6915139	Adenoma	FASTQ	DNA	18919353	1884696262	75	99.6	100	***
SRR6915226	Adenoma	FASTQ	DNA	20687445	2053540464	75	99.3	100	***
SRR6915140	Adenoma	FASTQ	DNA	20721316	2065416002	75	99.7	100	***
SRR6915224	Adenoma	FASTQ	DNA	20847453	2077645789	75	99.7	100	***
SRR6915118	Adenoma	FASTQ	DNA	24297397	2422077846	75	99.7	100	***
SRR6915204	Adenoma	FASTQ	DNA	27920613	2777327210	75	99.5	100	***
SRR6915162	Adenoma	FASTQ	DNA	28356557	2820065942	75	99.5	100	***
SRR6915221	Adenoma	FASTQ	DNA	30769697	3056067252	75	99.3	100
SRR6915146	Adenoma	FASTQ	DNA	35878685	3575761270	75	99.7	100
SRR6915215	Adenoma	FASTQ	DNA	46229969	4593080467	75	99.4	100
SRR6915093	Carcinoma	FASTQ	DNA	11264060	1122364287	75	99.6	100
SRR6915123	Carcinoma	FASTQ	DNA	11721962	1166414080	75	99.5	100
SRR6915120	Carcinoma	FASTQ	DNA	12184945	1214201645	75	99.6	100
SRR6915158	Carcinoma	FASTQ	DNA	12795796	1275087386	75	99.6	100
SRR6915137	Carcinoma	FASTQ	DNA	13043790	1293720674	75	99.2	100
SRR6915115	Carcinoma	FASTQ	DNA	13853879	1379896296	75	99.6	100	***
SRR6915201	Carcinoma	FASTQ	DNA	13992726	1393824835	75	99.6	100	***
SRR6915159	Carcinoma	FASTQ	DNA	14330873	1423109174	75	99.3	100	***
SRR6915091	Carcinoma	FASTQ	DNA	16092005	1600837067	75	99.5	100	***
SRR6915218	Carcinoma	FASTQ	DNA	16492947	1630861384	75	98.9	100	***
SRR6915188	Carcinoma	FASTQ	DNA	17823979	1776316361	75	99.7	100	***
SRR6915210	Carcinoma	FASTQ	DNA	18347954	1827966781	75	99.6	100	***
SRR6915160	Carcinoma	FASTQ	DNA	19011695	1879145732	75	98.8	100	***
SRR6915099	Carcinoma	FASTQ	DNA	19360972	1925956677	75	99.5	100	***
SRR6915220	Carcinoma	FASTQ	DNA	19743197	1966075853	75	99.6	100	***
SRR6915119	Carcinoma	FASTQ	DNA	20562523	2047774850	75	99.6	100	***
SRR6915213	Carcinoma	FASTQ	DNA	20780326	2059603467	75	99.1	100	***
SRR6915219	Carcinoma	FASTQ	DNA	21754861	2160451885	75	99.3	100	***
SRR6915101	Carcinoma	FASTQ	DNA	23197523	2310598513	75	99.6	100	***
SRR6915166	Carcinoma	FASTQ	DNA	23425095	2334426932	75	99.7	100	***
SRR6915102	Carcinoma	FASTQ	DNA	29674203	2955343278	75	99.6	100	***
SRR6915223	Carcinoma	FASTQ	DNA	30930699	3069234213	75	99.2	100	***
SRR6915211	Carcinoma	FASTQ	DNA	31587222	3141018901	75	99.4	100	***
SRR6915208	Carcinoma	FASTQ	DNA	32597546	3249162815	75	99.7	100	***
SRR6915095	Carcinoma	FASTQ	DNA	33535491	3339964269	75	99.6	100	***
SRR6915209	Carcinoma	FASTQ	DNA	40815700	4066631442	75	99.6	100
SRR6915190	Carcinoma	FASTQ	DNA	45669882	4550214549	75	99.6	100
SRR6915098	Carcinoma	FASTQ	DNA	47400333	4716646318	75	99.5	100
SRR6915094	Carcinoma	FASTQ	DNA	48781963	4857492044	75	99.6	100
SRR6915187	Control	FASTQ	DNA	8625935	858702923	75	99.5	100
SRR6915217	Control	FASTQ	DNA	10767117	1070982716	75	99.5	100	***
SRR6915191	Control	FASTQ	DNA	11030505	1098595803	75	99.6	100	***
SRR6915165	Control	FASTQ	DNA	11097528	1105480934	75	99.6	100	***
SRR6915193	Control	FASTQ	DNA	12354735	1229860876	75	99.5	100	***
SRR6915194	Control	FASTQ	DNA	13225377	1312937236	75	99.3	100	***
SRR6915092	Control	FASTQ	DNA	14375831	1430726168	75	99.5	100	***
SRR6915145	Control	FASTQ	DNA	16479577	1642678270	75	99.7	100	***
SRR6915097	Control	FASTQ	DNA	17121245	1700063867	75	99.3	100	***
SRR6915164	Control	FASTQ	DNA	17870018	1780413057	75	99.6	100	***
SRR6915206	Control	FASTQ	DNA	18064109	1799176310	75	99.6	100	***
SRR6915116	Control	FASTQ	DNA	19702078	1945341032	75	98.7	100	***
SRR6915222	Control	FASTQ	DNA	22041807	2185216226	75	99.1	100	***
SRR6915144	Control	FASTQ	DNA	26598664	2648735258	75	99.6	100	***
SRR6915192	Control	FASTQ	DNA	28354812	2824693163	75	99.6	100	***
SRR6915189	Control	FASTQ	DNA	37705805	3754993706	75	99.6	100	***
SRR6915121	Control	FASTQ	DNA	37835246	3765392275	75	99.5	100	***
SRR6915202	Control	FASTQ	DNA	38260125	3812392165	75	99.6	100	***
SRR6915225	Control	FASTQ	DNA	39741109	3939162275	75	99.1	100	***
SRR6915100	Control	FASTQ	DNA	40567468	4040841393	75	99.6	100	***
SRR6915227	Control	FASTQ	DNA	49263090	4887336640	75	99.2	100	***
SRR6915207	Control	FASTQ	DNA	53029256	5279852541	75	99.6	100
SRR6915113	Control	FASTQ	DNA	64334812	6405037118	75	99.6	100
SRR6915122	Control	FASTQ	DNA	90924580	9052985795	75	99.6	100
