# Supplementary material for: Beyond Taxonomic Analysis of Microbiomes: A Functional Approach for Revisiting Microbiome Changes in Colorectal Cancer
Source: Front Microbiol. 2020 Jan 23;10:3117. doi: 10.3389/fmicb.2019.03117 (PMC6990412; doi:10.3389/fmicb.2019.03117)
Supplement: TABLE S11 — This dataset shows the information related to the state of each reaction from healthy to adenoma and from adenoma to carcinoma, which is obtained using the Mann–Whitney U-test with p-value < 0.05. The total reactions are divided into nine groups and show the characteristics of the reactions in each group. [file Table_11.xlsx]

## Sheet: co=ad & ad=ca
Mann–Whitney U test with p_value<=0.05
number	Reaction id	Control Avg	Adenoma Avg	Carcinoma Avg	Reaction Equation
1	R00001	0.309161	0.260599	0.321776	C00404 + n C00001 <=> (n+1) C02174
2	R00004	33.1156	30.7168	27.9675	C00013 + C00001 <=> 2 C00009
3	R00005	1.36737	1.11784	0.856251	C01010 + C00001 <=> 2 C00011 + 2 C00014
4	R00006	36.1665	35.9501	31.3989	C00900 + C00011 <=> 2 C00022
6	R00009	14.4132	13.5119	11.2206	C00027 <=> C00007 + 2 C00001
7	R00010	4.46777	5.16002	4.5812	C01083 + C00001 <=> 2 C00031
8	R00011	0.10797	0.119598	0.103889	C19610 + C00027 + 2 C00080 <=> 2 C19611 + 2 C00001
9	R00013	1.55832	0.842717	0.634184	C00048 <=> C01146 + C00011
10	R00017	3.27599	3.0891	2.85364	C00027 + 2 C00126 <=> 2 C00125 + 2 C00001
12	R00019	1.91598	1.94063	1.65587	C00138 + 2 C00080 <=> C00282 + 2 C00139
13	R00021	7.45626	8.18135	6.68071	C00025 + 2 C00139 <=> C00064 + C00026 + 2 C00138 + 2 C00080
15	R00025	2.70871	3.1566	2.621	C18091 + C00007 + C01847 <=> C00084 + C00088 + C00061 + C00001
16	R00029	0.788312	1.08137	0.502184	C00320 + 2 C00125 <=> C02084 + 2 C00126
17	R00031	1.37093	1.74766	1.22945	C00007 + 2 C00082 <=> 2 C00355
18	R00032	0.869203	1.23058	0.614603	C02094 + C00007 <=> 2 C00376
19	R00034	7.3895	5.91996	5.16069	C03103 <=> 2 C08249
20	R00036	5.84342	7.25116	6.959	C00430 <=> C00931 + 2 C00001
21	R00039	0.444225	0.732283	0.531211	C00492 <=> C08242 + C00089
22	R00041	1.77214	1.06025	2.55565	C00339 + C00007 <=> 2 C00609 + 2 C00001
23	R00045	1.37093	1.74766	1.22945	C00007 + 2 C00355 <=> 2 C00822 + 2 C00001
24	R00048	0.0887303	0.110835	0.0652257	C04546 + C00001 <=> 2 C01089
25	R00052	1.01935	1.1277	1.74465	C00027 + C01371 + C01327 <=> C01334 + 2 C00001
26	R00053	0.139831	0.150115	0.139834	C01572 + C00001 <=> 2 C01424
27	R00057	3.43953	2.7168	2.15673	C00007 + 2 C01525 <=> C02318 + C00027
28	R00058	0.190003	0.14921	0.166682	C00007 + 2 C00090 <=> 2 C02351 + 2 C00001
29	R00066	7.15875	7.43135	5.67279	C04332 <=> C00255 + C04732
30	R00068	0.490388	0.504957	0.491989	C00007 + 2 C00072 <=> 2 C05422 + 2 C00001
31	R00075	0.129912	0.265144	0.183366	C00019 <=> 3 C00170 + C05324
32	R00076	0.750196	0.478019	0.787185	C00002 + 2 C02308 <=> 4 C00008 + C02307
33	R00078	7.19466	6.2747	5.35949	C00007 + 4 C14818 + 4 C00080 <=> 4 C14819 + 2 C00001
34	R00081	25.8007	22.4553	19.8006	C00007 + 4 C00126 + 4 C00080 <=> 4 C00125 + 2 C00001
35	R00083	2.33623	2.61118	2.67509	C00007 + 4 C01785 <=> 4 C05309 + 2 C00001
36	R00084	5.3472	4.45852	3.89207	C00931 + C00001 <=> C01024 + 4 C00014
37	R00086	833.059	823.192	740.264	C00002 + C00001 <=> C00008 + C00009
38	R00089	24.3807	23.0441	21.4977	C00002 <=> C00575 + C00013
39	R00090	0.0543784	0.0482876	0.046634	C00027 + C00004 + C00080 <=> C00003 + 2 C00001
40	R00092	1.1948	0.743734	0.747386	C00003 + 2 C14818 <=> C00004 + C00080 + 2 C14819
41	R00093	42.8256	43.2905	35.5428	C00025 + C00003 <=> C00064 + C00026 + C00004 + C00080
42	R00095	0.31467	0.399306	0.312578	C00003 + 2 C00072 <=> C00004 + 2 C01041 + C00080
43	R00097	0.111859	0.0922952	0.0746965	C00003 + 2 C00541 + 2 C00001 + C00080 <=> C00004 + 2 C00992
44	R00100	2.05294	2.1365	2.3313	C00004 + 2 C00996 <=> C00003 + 2 C00999 + C00080
45	R00102	0.587783	0.512946	0.506621	C00003 + C00001 <=> C00153 + C00301
46	R00103	8.7587	8.20649	7.68556	C00003 + C00001 <=> C00020 + C00455
47	R00104	12.8293	12.595	10.3743	C00002 + C00003 <=> C00008 + C00006
48	R00105	0.0353659	0.164703	0.0506834	C00002 + C00004 <=> C00008 + C00005
50	R00111	1.99899	1.75548	1.80087	C00005 + 2 C05933 + 2 C00007 + C00080 <=> C00006 + 2 C00533 + 2 C00327 + 2 C00001
51	R00112	9.14487	8.91266	8.19037	C00005 + C00003 <=> C00006 + C00004
52	R00114	42.8256	43.2905	35.5428	C00025 + C00006 <=> C00064 + C00026 + C00005 + C00080
53	R00115	5.572	4.92892	4.7386	C00051 + C00006 <=> C00127 + C00005 + C00080
54	R00119	0.587517	0.510989	0.49538	C00006 + C00253 <=> C00153 + C13051
56	R00126	0.956991	0.484074	0.584205	C00008 + C00002 <=> C00009 + C01260
57	R00127	23.8557	20.3863	22.3443	C00002 + C00020 <=> 2 C00008
59	R00130	7.34767	7.89274	7.15296	C00002 + C00882 <=> C00008 + C00010
60	R00131	7.16117	6.5966	4.79434	C00086 + C00001 <=> C00011 + 2 C00014
61	R00132	14.1605	11.6703	9.41914	C01353 <=> C00011 + C00001
62	R00134	0.806128	0.817372	0.637058	C00058 + C00006 <=> C00011 + C00005 + C00080
63	R00137	4.71976	4.88062	3.61765	C00002 + C00455 <=> C00013 + C00003
64	R00138	0.472241	0.474758	0.362242	C00536 + C00001 <=> C00013 + C00009
65	R00149	0.943419	1.05291	0.821066	C00002 + C00014 + C00011 + C00001 <=> 2 C00008 + C00009 + C00169
66	R00150	5.34678	5.734	4.6899	C00002 + C00014 + C00011 <=> C00008 + C00169
67	R00158	12.5379	13.0717	12.7996	C00002 + C00105 <=> C00008 + C00015
68	R00160	0.808083	0.664732	0.32382	C00016 + C00001 <=> C00020 + C00061
69	R00161	15.5993	16.7079	13.5731	C00002 + C00061 <=> C00013 + C00016
70	R00162	482.867	465.779	413.344	C00002 + C00017 <=> C00008 + C00562
71	R00164	74.529	72.4649	70.671	C00562 + C00001 <=> C00017 + C00009
72	R00173	0.645112	0.28768	0.335343	C00018 + C00001 <=> C00250 + C00009
73	R00174	8.12413	8.43403	9.62291	C00002 + C00250 <=> C00008 + C00018
74	R00177	30.1497	29.5328	26.943	C00009 + C00013 + C00019 <=> C00002 + C00073 + C00001
76	R00179	1.4494	1.17937	0.911804	C00019 <=> C01234 + C00170
77	R00181	4.12726	3.54935	3.249	C00020 + C00001 <=> C00130 + C00014
78	R00182	2.20636	1.76469	1.55855	C00020 + C00001 <=> C00147 + C00117
79	R00184	0.058494	0.0759372	0.0538454	C01260 + C00001 <=> C00002 + C00020
80	R00185	1.22165	1.84212	2.44912	C00002 + C00212 <=> C00008 + C00020
81	R00187	0.367028	0.507655	0.409483	C06197 + C00001 <=> C00008 + C00020
82	R00188	24.9994	24.2009	20.1556	C00054 + C00001 <=> C00020 + C00009
83	R00189	7.47648	6.04281	6.23272	C00002 + C00857 + C00014 <=> C00020 + C00013 + C00003
84	R00190	8.47276	8.42699	7.02101	C00020 + C00013 <=> C00147 + C00119
85	R00191	9.69353	7.6533	6.67583	C00575 + C00001 <=> C00020
86	R00192	7.76269	7.44381	7.6782	C00021 + C00001 <=> C00212 + C00155
87	R00193	8.80233	8.04927	7.98191	C00021 + C00001 <=> C03431 + C00014
88	R00194	7.85626	8.55739	7.30468	C00021 + C00001 <=> C03539 + C00147
89	R00195	1.7149	2.03715	1.55911	C06393 + C00001 <=> C00022 + 2 C00014
90	R00196	1.55609	1.26025	1.28549	C00186 + 2 C00125 <=> C00022 + 2 C00126 + 2 C00080
91	R00197	2.45205	2.24957	2.47309	C00256 + 2 C00125 <=> C00022 + 2 C00126 + 2 C00080
92	R00199	9.82191	8.8672	8.13787	C00002 + C00022 + C00001 <=> C00020 + C00074 + C00009
93	R00200	23.1924	23.0168	17.9792	C00002 + C00022 <=> C00008 + C00074
94	R00206	23.045	21.5089	18.6657	C00002 + C00022 + C00009 <=> C00020 + C00074 + C00013
97	R00212	28.7712	25.8717	27.1538	C00024 + C00058 <=> C00010 + C00022
98	R00214	8.34522	8.71238	8.33172	C00149 + C00003 <=> C00022 + C00011 + C00004 + C00080
100	R00216	10.7518	9.30465	8.04369	C00149 + C00006 <=> C00022 + C00011 + C00005 + C00080
101	R00217	41.2201	40.2458	35.9236	C00036 <=> C00022 + C00011
102	R00220	16.9516	16.2615	12.9674	C00065 <=> C00022 + C00014
105	R00228	13.4604	13.5887	11.0177	C00084 + C00010 + C00003 <=> C00024 + C00004 + C00080
106	R00229	2.27375	2.66518	2.88354	C00002 + C00033 + C00010 <=> C00008 + C00024 + C00009
107	R00230	11.7358	11.3966	10.4983	C00024 + C00009 <=> C00010 + C00227
108	R00233	1.24048	0.997965	0.644032	C00083 <=> C00024 + C00011
109	R00235	17.5344	19.2093	17.9238	C00002 + C00033 + C00010 <=> C00020 + C00013 + C00024
110	R00237	0.323052	0.228291	0.191274	C01011 <=> C00024 + C00022
111	R00238	15.7429	14.2077	11.9974	C00024 <=> C00010 + C00332
112	R00239	10.1508	8.60399	8.16978	C00002 + C00025 <=> C00008 + C03287
113	R00243	4.97954	5.99866	7.43184	C00025 + C00003 + C00001 <=> C00026 + C00014 + C00004 + C00080
114	R00245	6.52496	6.05004	5.41304	C01165 + C00003 + C00001 <=> C00025 + C00004 + C00080
115	R00248	60.7281	61.8369	53.1182	C00025 + C00006 + C00001 <=> C00026 + C00014 + C00005 + C00080
116	R00251	5.03721	5.14956	4.42271	C00002 + C01879 + 2 C00001 <=> C00008 + C00009 + C00025
117	R00253	36.0008	37.5705	38.5713	C00002 + C00025 + C00014 <=> C00008 + C00009 + C00064
118	R00256	182.997	181.862	151.761	C00064 + C00001 <=> C00025 + C00014
119	R00257	20.4569	20.2198	18.865	C00002 + C00857 + C00064 + C00001 <=> C00020 + C00013 + C00003 + C00025
120	R00258	7.62292	6.00507	5.33597	C00041 + C00026 <=> C00022 + C00025
123	R00261	6.06747	6.12641	4.72168	C00025 <=> C00334 + C00011
124	R00262	0.860574	0.870682	0.801502	C03618 <=> C00025
125	R00264	0.866565	0.954565	1.1315	C00433 + C00006 + C00001 <=> C00026 + C00005 + C00080
126	R00267	12.2513	13.2489	12.6525	C00311 + C00006 <=> C00026 + C00011 + C00005 + C00080
127	R00268	12.2513	13.2489	12.6525	C05379 <=> C00026 + C00011
128	R00269	0.000130855	8.75087e-05	0	C00940 + C00001 <=> C00026 + C00014
129	R00271	0.803663	0.863994	0.984944	C00024 + C00001 + C00026 <=> C01251 + C00010
130	R00272	0.190921	0.174465	0.134841	C00026 <=> C00232 + C00011
131	R00274	3.92145	3.57903	3.73402	C00027 + 2 C00051 <=> C00127 + 2 C00001
132	R00275	12.2901	12.1288	10.1206	C00704 + 2 C00080 <=> C00027 + C00007
133	R00277	2.09629	1.93468	2.02852	C00647 + C00001 + C00007 <=> C00018 + C00014 + C00027
134	R00278	2.09629	1.93468	2.02852	C00627 + C00007 <=> C00027 + C00018
135	R00281	9.31695	9.97848	10.203	C00028 + C00004 + C00080 <=> C00030 + C00003
137	R00284	13.4622	13.7126	12.2051	C00028 + C00014 + C00001 <=> C00192 + C00030
138	R00286	28.9422	30.5609	26.9321	C00029 + C00001 + 2 C00003 <=> C00167 + 2 C00004 + 2 C00080
139	R00289	10.3526	9.58057	9.14765	C00075 + C00103 <=> C00013 + C00029
140	R00291	36.7643	37.2691	33.4441	C00029 <=> C00052
141	R00292	3.37359	3.02921	3.1282	C00029 + C00718 <=> C00015 + C00718
142	R00293	0.590228	0.537316	0.366056	C00029 <=> C04089 + C00001
143	R00294	4.20292	3.92102	2.86937	C00533 + 2 C00126 + 2 C00080 <=> C00887 + 2 C00125 + C00001
144	R00297	0.0116774	0.0129628	0.00851037	C00256 + C00028 <=> C00022 + C00030
145	R00298	0.639083	0.571379	0.445763	C03196 + C00028 <=> C00026 + C00030
146	R00299	18.6925	19.8149	20.2399	C00002 + C00031 <=> C00008 + C00092
147	R00303	0.736362	0.517183	0.570122	C00092 + C00001 <=> C00031 + C00009
148	R00304	3.92112	3.80516	2.87742	C00103 + C00001 <=> C00031 + C00009
149	R00305	0.955397	0.697025	0.404752	C00031 + C15602 <=> C00198 + C15603
150	R00310	4.28956	4.77586	4.49642	C02191 + C14818 <=> C00032 + 2 C00080
151	R00311	0.22145	0.369361	0.208069	C00032 + 3 C03024 + 3 C00007 <=> C00500 + C00237 + C14818 + 3 C03161 + 3 C00001
152	R00315	16.5163	16.7009	13.5092	C00002 + C00033 <=> C00008 + C00227
153	R00318	0.205401	0.223197	0.210626	C05682 + C00001 <=> C00033 + C00009
155	R00328	0.354062	0.262945	0.388376	C00035 + C00001 <=> C00144 + C00009
156	R00329	4.26991	3.58384	2.90571	C00454 + C00001 <=> C00215 + C00009
157	R00331	7.96907	7.26683	8.17601	C00002 + C00454 <=> C00008 + C00201
158	R00332	15.2	14.1551	12.9014	C00002 + C00144 <=> C00008 + C00035
159	R00333	0.318809	0.218246	0.165978	C00201 + C00020 <=> C00454 + C00008
160	R00335	29.2118	28.2435	28.9784	C00044 + C00001 <=> C00035 + C00009
161	R00336	2.95382	3.02834	2.83021	C01228 + C00001 <=> C00035 + C00013
162	R00339	1.59068	1.58052	1.54008	C00898 <=> C00036 + C00001
163	R00340	0.591115	0.457656	0.253926	C02107 <=> C00036 + C00001
164	R00341	12.68	13.2781	11.8983	C00002 + C00036 <=> C00008 + C00074 + C00011
165	R00342	8.31112	7.9892	7.28604	C00149 + C00003 <=> C00036 + C00004 + C00080
166	R00343	0.300428	0.264925	0.323156	C00149 + C00006 <=> C00036 + C00005 + C00080
167	R00344	16.2012	14.9086	14.4936	C00002 + C00022 + C00288 <=> C00008 + C00009 + C00036
168	R00345	5.09054	5.58099	4.46772	C00009 + C00036 <=> C00001 + C00074 + C00011
169	R00346	0.160887	0.181157	0.147853	C00013 + C00036 <=> C00009 + C00074 + C00011
171	R00351	14.3415	15.4547	14.6161	C00158 + C00010 <=> C00024 + C00001 + C00036
172	R00352	2.0968	2.21426	1.86741	C00002 + C00158 + C00010 <=> C00008 + C00009 + C00024 + C00036
173	R00354	2.52457	2.74871	2.40284	C00566 <=> C00024 + C00036
174	R00355	24.8629	23.7884	22.0282	C00049 + C00026 <=> C00036 + C00025
175	R00359	0.197706	0.231081	0.17068	C00402 + C00001 + C00007 <=> C00036 + C00014 + C00027
176	R00361	2.88415	2.88161	2.94623	C00149 + C15602 <=> C00036 + C15603
177	R00366	0.449925	0.434365	0.407756	C00037 + C00001 + C00007 <=> C00048 + C00014 + C00027
178	R00367	0.621343	0.569448	0.49304	C00019 + C00037 <=> C00021 + C00213
179	R00369	3.19801	2.972	3.56925	C00041 + C00048 <=> C00022 + C00037
180	R00371	7.47116	6.36202	6.20171	C00024 + C00037 <=> C00010 + C03508
181	R00372	0.0566973	0.0742154	0.0841844	C00037 + C00026 <=> C00048 + C00025
182	R00379	274.424	276.857	242.404	C00677 + C00039(n) <=> C00013 + C00039(n+1)
183	R00380	94.3678	97.4174	88.1829	C00019 + C00039 <=> C00021 + C02967
184	R00381	14.5201	15.6649	13.9184	C00002 + C00039(n) + C02128(m) <=> C00020 + C00013 + C00039(n+m)
185	R00382	45.9591	46.2363	39.498	C00003 + C00039(n) + C02128(m) <=> C00020 + C00455 + C00039(n+m)
187	R00384	1.26605	1.62594	1.45876	C00040 + C00003 <=> C00658 + C00004 + C00080
188	R00388	3.71027	3.09898	2.59293	C00040 + C00007 <=> C00658 + C00027
189	R00389	2.54374	2.64965	2.03685	C00002 + C00060 + C00010 <=> C00020 + C00013 + C00040
190	R00390	59.8345	52.8205	51.1404	C00002 + C00347 + C00010 <=> C00020 + C00013 + C00040
191	R00391	6.9674	6.38294	6.40541	C00040 + C00024 <=> C00010 + C00264
192	R00392	3.56693	3.05972	3.47512	C00040 + C04253 <=> C00605 + C04570
193	R00393	1.32944	1.22651	0.99855	C00040 + C00033 <=> C02403 + C00024
194	R00395	0.0249262	0.0400501	0.0344099	C00040 + C00037 <=> C00010 + C02055
195	R00396	7.12269	6.27172	5.31482	C00041 + C00003 + C00001 <=> C00022 + C00014 + C00004 + C00080
196	R00397	1.42873	0.996118	1.28687	C00049 <=> C00041 + C00011
197	R00399	0.221551	0.270624	0.205222	C00133 + C00024 <=> C03341 + C00010
198	R00401	17.5328	18.5476	17.126	C00041 <=> C00133
199	R00402	0.0627699	0.0924615	0.0669263	C00042 + C00003 <=> C00122 + C00004 + C00080
200	R00405	13.9023	12.1842	10.1622	C00002 + C00042 + C00010 <=> C00008 + C00009 + C00091
201	R00406	0.0405472	0.0644551	0.0499211	C00091 + C00149 <=> C00042 + C04348
202	R00409	1.4158	1.11918	0.784478	C04593 <=> C00022 + C00042
203	R00411	0.0649484	0.12101	0.0786423	C05931 + C00001 <=> C00025 + C00042
204	R00414	1.88734	1.01809	0.992334	C00043 + C00001 <=> C00645 + C00015
205	R00416	13.5054	13.0638	10.9277	C00075 + C04501 <=> C00013 + C00043
206	R00418	1.7069	1.8164	2.41485	C00043 <=> C00203
207	R00420	26.733	25.8587	21.6595	C00043 <=> C01170
208	R00421	2.22308	1.7175	1.65594	C00043 + 2 C00003 + C00001 <=> C04573 + 2 C00004 + 2 C00080
209	R00424	6.98635	6.67355	6.41409	C00044 + C00001 <=> C04895 + C00058
210	R00425	9.83426	9.19591	9.87346	C00044 + 3 C00001 <=> C00058 + C01304 + C00013
211	R00429	41.5038	40.6716	36.3291	C00002 + C00044 <=> C00020 + C04494
214	R00434	13.0933	10.1718	11.796	C00044 <=> C00942 + C00013
215	R00435	16.7313	15.7813	11.9569	C00002 + C00046 <=> C00013 + C00046
216	R00443	2.67462	3.05409	3.61186	C00075 + C00046 <=> C00013 + C00046
217	R00444	118.889	124.076	115.959	C00201 + C00046 <=> C00013 + C00046
218	R00446	0.00205404	0.00933899	0.00576062	C00047 + C00003 + C00001 <=> C04076 + C00004 + C00014 + C00080
219	R00448	0.579432	0.482294	0.480523	C00047 + C00007 + C00005 + C00080 <=> C01028 + C00006 + C00001
220	R00451	19.5352	19.1534	17.7424	C00680 <=> C00047 + C00011
222	R00460	0.0510923	0.0564393	0.0453975	C00047 <=> C00739
223	R00461	3.66117	3.69161	4.98112	C00047 <=> C01142
224	R00462	0.78322	0.964408	0.960301	C00047 <=> C01672 + C00011
225	R00465	1.25741	1.39333	1.66309	C00160 + C00006 <=> C00048 + C00005 + C00080
226	R00469	0.172711	0.16237	0.183713	C00603 + C00001 <=> C00048 + 2 C00014 + C00011
228	R00472	3.37571	3.27207	3.40237	C00149 + C00010 <=> C00024 + C00001 + C00048
229	R00473	0.32118	0.227483	0.19103	C04348 <=> C00024 + C00048
230	R00479	4.4265	4.97507	5.18724	C00311 <=> C00042 + C00048
231	R00480	24.0404	24.0922	20.1015	C00002 + C00049 <=> C00008 + C03082
232	R00481	12.643	12.6627	9.49401	C00049 + C00007 <=> C05840 + C00027
233	R00483	32.4902	31.4634	29.1642	C00002 + C00049 + C00014 <=> C00020 + C00013 + C00152
234	R00485	10.5953	9.80932	8.59854	C00152 + C00001 <=> C00049 + C00014
235	R00486	0.455356	0.222942	0.197443	C02512 + 2 C00001 <=> C00049 + C00014
236	R00487	0.0911382	0.234319	0.12775	C00024 + C00049 <=> C00010 + C01042
237	R00489	2.44635	2.37531	2.44003	C00049 <=> C00099 + C00011
238	R00490	3.34553	3.61351	3.49206	C00049 <=> C00122 + C00014
239	R00491	2.83657	3.37616	3.00881	C00049 <=> C00402
240	R00494	14.163	12.2044	11.2428	C00051 + C00001 <=> C01419 + C00025
241	R00497	5.44554	4.88057	3.41436	C00002 + C00669 + C00037 <=> C00008 + C00009 + C00051
243	R00505	18.1599	17.6228	14.3543	C00052 <=> C03733
244	R00509	4.30089	4.93511	5.53456	C00002 + C00224 <=> C00008 + C00053
245	R00512	18.5778	16.8682	14.8221	C00002 + C00055 <=> C00008 + C00112
246	R00513	0.395507	0.392064	0.363416	C00002 + C00475 <=> C00008 + C00055
247	R00515	0.474215	0.442675	0.416857	C00063 + C00001 <=> C00055 + C00013
248	R00519	10.5491	11.0838	9.27833	C00058 + C00003 <=> C00080 + C00011 + C00004
249	R00522	0.237537	0.660699	0.462966	C00209 <=> C00058 + C00011
250	R00524	0.62378	0.556905	0.68068	C00488 + C00001 <=> C00058 + C00014
251	R00525	0.0704287	0.0592067	0.0509707	C01045 + C00001 <=> C00058 + C00025
252	R00527	4.19091	3.46722	2.66399	C01031 + C00001 <=> C00058 + C00051
253	R00528	0.00304267	0.0106453	0.0127579	C00094 + C00001 + 2 C00125 <=> C00059 + 2 C00126 + 2 C00080
254	R00529	10.8354	10.9189	10.7764	C00002 + C00059 <=> C00013 + C00224
256	R00538	18.1709	16.46	15.0694	C00071 + C00003 + C00001 <=> C00060 + C00004 + C00080
257	R00539	1.94634	2.21348	2.13619	C02133 + C00001 <=> C00060 + C00009
258	R00540	0.992905	1.09239	0.868029	C00726 + 2 C00001 <=> C00060 + C00014
260	R00544	0.620383	0.728302	0.951616	C00071 + C00028 + C00001 <=> C00060 + C00030
261	R00546	0.401298	0.368706	0.404521	C02715 + C00001 <=> C00060 + C00049
262	R00548	2.15744	2.18852	1.93209	C00061 + C00001 <=> C00255 + C00009
263	R00549	14.2671	15.6153	11.8121	C00002 + C00255 <=> C00008 + C00061
264	R00551	2.52565	2.39491	2.51297	C00062 + C00001 <=> C00077 + C00086
265	R00552	3.16644	3.26118	2.79778	C00062 + C00001 <=> C00327 + C00014
266	R00554	0.00050079	0.000119175	0.000296403	C00002 + C00062 <=> C00008 + C05945
267	R00555	0.760982	0.795378	0.723027	C00003 + C00613 <=> C00153 + C16011
268	R00557	1.99899	1.75548	1.80087	C00062 + 4 C00007 + 3 C00005 + 3 C00080 <=> 2 C00533 + 2 C00327 + 3 C00006 + 4 C00001
269	R00558	1.99899	1.75548	1.80087	C00062 + C00007 + C00005 + C00080 <=> C05933 + C00006 + C00001
271	R00566	16.291	17.4173	15.8891	C00062 <=> C00179 + C00011
272	R00571	21.0764	19.7704	17.5623	C00002 + C00075 + C00014 <=> C00008 + C00009 + C00063
273	R00573	21.0764	19.7704	17.5623	C00002 + C00075 + C00064 + C00001 <=> C00008 + C00009 + C00063 + C00025
274	R00575	50.456	50.5478	42.8946	C00002 + C00064 + C00288 + C00001 <=> 2 C00008 + C00009 + C00025 + C00169
275	R00577	0.00794355	0.15034	0.0179368	C00040 + C00064 <=> C00010 + C02716
276	R00578	24.9443	24.9468	20.963	C00002 + C00049 + C00064 + C00001 <=> C00020 + C00013 + C00152 + C00025
277	R00582	14.015	14.5565	13.8952	C01005 + C00001 <=> C00065 + C00009
278	R00585	1.28685	1.51161	2.22181	C00065 + C00022 <=> C00168 + C00041
279	R00586	17.1024	16.8514	17.5587	C00065 + C00024 <=> C00979 + C00010
280	R00588	1.28685	1.51161	2.22181	C00065 + C00048 <=> C00168 + C00037
281	R00589	2.5718	3.33776	2.6439	C00065 <=> C00740
282	R00590	16.9516	16.2615	12.9674	C00065 <=> C02218 + C00001
283	R00594	3.99802	2.75404	1.86155	C00019 + C01764 <=> C00021 + C03446
284	R00595	2.30986	2.09211	1.9922	C00019 + C17325 <=> C00021 + C04155
285	R00597	15.1281	13.8731	13.4331	C00019 + C01977 <=> C00021 + C04157
286	R00600	10.2875	10.4573	10.0461	C00019 + C01977 <=> C00021 + C04160
288	R00603	7.99399e-05	2.99405e-05	0	C02271 + C00001 <=> C00067 + 2 C01327
289	R00604	0.299333	0.41075	0.330643	C00067 + C00003 + C00001 <=> C00058 + C00004 + C00080
291	R00609	0.0876065	0.131776	0.151962	C01046 + C00028 + C00001 <=> C00025 + C00067 + C00030
292	R00610	8.24648	7.98826	7.86279	C00213 + C00001 + C00007 <=> C00037 + C00067 + C00027
293	R00611	2.23019	1.61783	0.913506	C00213 + C04253 + C00001 <=> C00037 + C00067 + C04570
294	R00614	0.0799089	0.0832203	0.0610793	C00067 + C00001 <=> C00058 + C00132
295	R00617	3.1744	3.35837	3.55308	C00002 + C01081 <=> C00008 + C00068
297	R00619	6.40799	6.38584	6.63843	C00002 + C00378 <=> C00020 + C00068
298	R00623	30.4909	27.6405	24.8368	C00226 + C00003 <=> C00071 + C00004 + C00080
299	R00624	30.4909	27.6405	24.8368	C01612 + C00003 <=> C01450 + C00004 + C00080
300	R00626	27.424	24.8057	22.5951	C01153 + C00001 <=> C00069 + C00009
301	R00629	0.452301	1.00713	1.08346	C00069 + C00053 <=> C02000 + C00054
302	R00630	2.27207	2.60507	2.11532	C02391 + C00001 <=> C00069 + C00060
303	R00634	1.46205	1.36814	1.4095	C00071 + C00006 + C00001 <=> C00060 + C00005 + C00080
306	R00637	0.380468	0.319698	0.372341	C00226 + C00007 <=> C00071 + C00027
308	R00644	0.705787	0.745085	1.38472	C00072 + C00027 <=> C05422 + 2 C00001
311	R00651	18.7616	17.6448	14.3825	C01077 + C00409 <=> C00073 + C00033
312	R00654	1.57811	1.97933	1.45754	C00073 + C00001 <=> C00409 + C00014 + C00109
313	R00658	23.9232	25.2391	21.4394	C00631 <=> C00074 + C00001
314	R00660	25.258	27.4719	25.1969	C00074 + C00043 <=> C04631 + C00009
315	R00661	3.18942	2.85563	1.97442	C00074 <=> C02798
316	R00666	0.0707037	0.0901792	0.117942	C04210 + C00006 + C00001 <=> C00077 + C00022 + C00005 + C00080
317	R00669	5.09814	5.22069	4.47767	C00437 + C00001 <=> C00033 + C00077
318	R00670	4.79528	4.90156	4.78988	C00077 <=> C00134 + C00011
319	R00671	3.29069	3.1461	2.41991	C00077 <=> C00148 + C00014
321	R00673	2.28176	2.39377	2.12522	C00078 + C00001 <=> C00463 + C00022 + C00014
322	R00674	28.9648	28.1842	22.2875	C00065 + C00463 <=> C00078 + C00001
323	R00678	1.47287	1.68118	1.45734	C00078 + C00007 <=> C02700
324	R00679	0.307053	0.233077	0.222537	C00078 + C00007 <=> C02693 + C00011 + C00001
325	R00684	0.180918	0.480437	0.233025	C00078 + C00026 <=> C00331 + C00025
326	R00685	0.904085	0.947528	0.86038	C00078 <=> C00398 + C00011
327	R00688	0.000103856	0	8.55164e-05	C00079 + C00001 + C00003 <=> C00166 + C00014 + C00004 + C00080
328	R00690	0.00859864	0.00595632	0.0109515	C00079 + C00007 <=> C02505 + C00011 + C00001
329	R00691	0.931717	1.06973	0.875896	C00826 <=> C00079 + C00001 + C00011
330	R00697	0.671696	0.998752	1.16615	C00079 <=> C00423 + C00014
331	R00699	0.0163983	0.0184309	0.0127636	C00079 <=> C05332 + C00011
332	R00700	0.713801	0.90706	1.02366	C00282 + C00003 <=> C00004 + C00080
333	R00702	1.73019	1.85815	1.61931	C00448 <=> C00013 + C03428
334	R00703	8.72091	8.92143	8.46606	C00186 + C00003 <=> C00022 + C00004 + C00080
335	R00704	5.15438	5.3229	4.17154	C00256 + C00003 <=> C00022 + C00004 + C00080
336	R00705	3.40989	3.7441	3.46948	C00222 + C00010 + C00003 <=> C00024 + C00011 + C00004 + C00080
337	R00706	3.40989	3.7441	3.46948	C00222 + C00010 + C00006 <=> C00024 + C00011 + C00005 + C00080
338	R00709	3.71454	4.44345	4.42232	C00311 + C00003 <=> C00026 + C00011 + C00004 + C00080
339	R00713	9.80693	8.8433	7.29415	C00232 + C00003 + C00001 <=> C00042 + C00004 + C00080
340	R00714	8.68707	7.93399	6.12864	C00232 + C00006 + C00001 <=> C00042 + C00005 + C00080
341	R00715	3.99358	4.23848	5.35805	C00449 + C00003 + C00001 <=> C00047 + C00026 + C00004 + C00080
342	R00716	1.09447	1.05058	0.91834	C00449 + C00006 + C00001 <=> C00047 + C00026 + C00005 + C00080
343	R00717	2.19195	2.48549	2.74618	C00160 + C00003 <=> C00048 + C00004 + C00080
344	R00720	13.7859	14.6498	12.3023	C00081 + C00001 <=> C00130 + C00013
346	R00732	0.671254	0.387164	0.557739	C00826 + C00003 <=> C00082 + C00011 + C00004 + C00080
347	R00733	0.376675	0.329139	0.275414	C00826 + C00006 <=> C00082 + C00011 + C00005 + C00080
348	R00734	1.05846	1.46928	1.01838	C00082 + C00026 <=> C01179 + C00025
349	R00736	0.266478	0.218697	0.175257	C00082 <=> C00483 + C00011
350	R00739	2.49117e-05	9.34468e-05	0.000150753	C00082 <=> C04368
351	R00740	0	0	0	C00222 + C00010 + C00006 <=> C00083 + C00005 + C00080
352	R00742	31.2343	33.1448	28.7657	C00002 + C00024 + C00288 <=> C00008 + C00009 + C00083
353	R00747	1.68865	2.06869	2.05814	C03167 + C00001 <=> C00084 + C00009
354	R00748	0.221421	0.255628	0.189578	C00346 + C00001 <=> C00084 + C00014 + C00009
355	R00749	1.83484	2.23647	1.5148	C00189 <=> C00084 + C00014
356	R00751	9.30411	9.3878	8.02082	C00188 <=> C00037 + C00084
357	R00756	29.0918	27.7626	27.4088	C00002 + C00085 <=> C00008 + C00354
358	R00758	1.15937	1.32912	1.50932	C00644 + C00003 <=> C00085 + C00004 + C00080
359	R00760	16.2457	14.8582	14.6338	C00002 + C00095 <=> C00008 + C00085
360	R00761	8.43787	7.57371	6.17758	C00085 + C00009 <=> C00227 + C00279 + C00001
361	R00762	12.3938	12.1664	10.4003	C00354 + C00001 <=> C00085 + C00009
362	R00763	2.97395	2.81783	2.74151	C00665 + C00001 <=> C00085 + C00009
363	R00764	23.9379	20.5931	17.1434	C00013 + C00085 <=> C00009 + C00354
364	R00765	11.9436	13.474	12.816	C00352 + C00001 <=> C00085 + C00014
366	R00768	24.6873	28.3552	26.2033	C00064 + C00085 <=> C00025 + C00352
367	R00771	26.1367	25.47	22.0482	C00092 <=> C00085
368	R00772	15.4368	14.8355	12.1957	C00275 <=> C00085
369	R00774	0.990352	1.788	1.46486	C00002 + C00086 + C00288 <=> C00008 + C00009 + C01010
371	R00778	0.011308	0.0158042	0.0120973	C00086 <=> C01566 + C00001
372	R00782	0.293277	0.243519	0.20964	C00097 + C00001 <=> C00283 + C00022 + C00014
373	R00783	1.66243	1.6784	1.27503	C00533 + C00001 + C00125 <=> C00088 + C00126 + C00080
374	R00787	7.66131	7.00572	5.4934	C00014 + 3 C00003 + 2 C00001 <=> C00088 + 3 C00004 + 3 C00080
376	R00790	4.33409	3.36808	2.35653	C00014 + 2 C00001 + 6 C00139 <=> C00088 + 6 C00138 + 6 C00080
378	R00794	0.804404	0.774058	0.651927	C00088 + C00003 + C00001 <=> C00244 + C00004 + C00080
379	R00796	0.804404	0.774058	0.651927	C00088 + C00006 + C00001 <=> C00244 + C00005 + C00080
380	R00801	0.71	0.762023	1.71319	C00089 + C00001 <=> C00095 + C00031
381	R00803	1.23523	1.62907	1.37194	C00089 + C00009 <=> C00095 + C00103
382	R00804	2.3529	2.79369	1.65561	C00934 + C00001 <=> C11477 + C00009
383	R00805	0.120135	0.332207	0.551006	C02591 + C00001 <=> C00089 + C00009
384	R00811	2.80861	3.44391	2.90289	C00089 + C04261 <=> C16688 + C00615
385	R00812	0	0	0	C04091 + C00003 <=> C00090 + C00004 + C00080
387	R00814	0.287406	0.301007	0.301077	C04221 + C00006 <=> C00090 + C00005 + C00080
388	R00815	1.26733	1.1031	1.27613	C00146 + C00007 + C00005 + C00080 <=> C00090 + C00006 + C00001
389	R00816	1.12006	0.991014	0.963815	C00090 + C00007 <=> C00682
390	R00817	0.787913	0.976747	0.721377	C00090 + C00007 <=> C02480
392	R00821	0.0690903	0.140454	0.0716257	C00196 <=> C00090 + C00011
393	R00823	0.271118	1.16042	0.387638	C00108 + C00007 + C00004 + C00080 <=> C00090 + C00014 + C00011 + C00003
394	R00825	0.271118	1.16042	0.387638	C00108 + C00007 + C00005 + C00080 <=> C00090 + C00014 + C00011 + C00006
395	R00829	0.0394293	0.0676552	0.0686768	C00091 + C00024 <=> C00010 + C02232
396	R00830	1.42624	1.46282	1.68913	C00091 + C00037 <=> C00430 + C00010 + C00011
397	R00832	0.489879	0.336016	0.290061	C00091 + C00062 <=> C00010 + C03296
398	R00833	7.39298	8.52824	8.61362	C01213 <=> C00091
399	R00835	8.41081	8.30785	6.8221	C00092 + C00006 <=> C01236 + C00005 + C00080
400	R00836	4.18707	4.01147	4.04589	C00029 + C00092 <=> C00015 + C00689
401	R00837	2.26345	2.26546	1.64567	C00001 + C00689 <=> C00031 + C00092
402	R00838	3.70647	3.23685	2.77709	C00001 + C02995 <=> C00031 + C00092
403	R00839	18.971	17.4588	16.8871	C04534 + C00001 <=> C00031 + C00092
404	R00842	11.4454	11.1562	10.578	C00093 + C00003 <=> C00111 + C00004 + C00080
405	R00844	8.77937	9.01715	8.80376	C00093 + C00006 <=> C00111 + C00005 + C00080
406	R00846	0.045444	0.0526716	0.0381757	C00093 + C00007 <=> C00111 + C00027
407	R00847	30.8474	29.5619	23.8652	C00002 + C00116 <=> C00008 + C00093
408	R00849	21.8284	20.686	18.2894	C00093 + C15602 <=> C00111 + C15603
409	R00851	27.9482	27.1866	24.2205	C00093 + C00040 <=> C00681 + C00010
410	R00855	0.39121	0.413012	0.413841	C00513 + C00001 <=> C00055 + C00093
411	R00856	5.37026	3.35161	4.04174	C00063 + C00093 <=> C00013 + C00513
412	R00857	19.3319	18.6707	16.1267	C03120 + C00001 <=> C00069 + C00093
413	R00858	6.3678	5.08096	4.52489	C00283 + 3 C00006 + 3 C00001 <=> C00094 + 3 C00005 + 3 C00080
415	R00860	3.58847	3.21108	3.14323	C00094 + C00028 + C00020 <=> C00224 + C00030
416	R00866	1.7077	0.283263	3.11711	C00002 + C00095 <=> C00008 + C01094
417	R00868	0.496363	0.487873	0.806119	C00392 + C00003 <=> C00095 + C00004 + C00080
418	R00874	0.0505065	0.0401477	0.019112	C00095 + C00031 <=> C00198 + C00794
419	R00880	0.663263	0.633409	0.404892	C00096 + C00001 + 2 C00003 <=> C00976 + 2 C00004 + 2 C00080
421	R00888	11.5273	11.996	11.8527	C00096 <=> C01222 + C00001
423	R00893	0.456279	0.318876	0.2214	C00097 + C00007 <=> C00606
424	R00894	7.17658	6.3976	6.46248	C00002 + C00025 + C00097 <=> C00008 + C00009 + C00669
425	R00897	20.4517	20.48	18.3199	C00979 + C00283 <=> C00097 + C00033
426	R00905	6.6629	6.7502	4.91107	C02642 + C00001 <=> C00099 + C00011 + C00014
427	R00907	0.930087	0.896994	1.01628	C00041 + C00222 <=> C00022 + C00099
428	R00913	0.136276	0.204561	0.116083	C03065 + C00001 <=> C00099 + C00086
429	R00918	0.00506018	0.066933	0.0026286	C00100 + 6 C00683 + 6 C00005 + 6 C00080 <=> C03240 + 7 C00010 + 6 C00011 + C00001 + 6 C00006
430	R00919	0.0244238	0.00196604	0.0136919	C00100 + C00006 <=> C00894 + C00005 + C00080
431	R00921	0.181753	0.152134	0.0811431	C00100 + C00009 <=> C02876 + C00010
432	R00922	3.40989	3.7441	3.46948	C00349 + C00010 + C00003 <=> C00100 + C00011 + C00004 + C00080
433	R00923	0.0951605	0.113361	0.0862667	C00683 <=> C00100 + C00011
434	R00925	2.32084	2.13289	1.95016	C00002 + C00163 + C00010 <=> C00020 + C00013 + C00100
436	R00930	0.222041	0.141791	0.117316	C00683 + C00022 <=> C00100 + C00036
437	R00931	0.293102	0.395643	0.393355	C02225 + C00010 <=> C00100 + C00036 + C00001
438	R00934	0.32118	0.227483	0.19103	C00100 + C00048 <=> C06027
439	R00939	7.62491	8.23639	8.56441	C00101 + C00006 <=> C00415 + C00005 + C00080
440	R00941	1.15766	1.21565	1.01674	C00234 + C00006 + C00001 <=> C00101 + C00011 + C00005 + C00080
441	R00943	21.2535	20.3826	17.3937	C00101 + C00058 + C00002 <=> C00008 + C00009 + C00234
442	R00944	4.46458	2.60687	1.78296	C00234 + C00001 <=> C00058 + C00101
443	R00945	20.8973	21.8788	18.0232	C00143 + C00037 + C00001 <=> C00101 + C00065
444	R00946	27.5574	27.4573	26.1801	C00440 + C00155 <=> C00101 + C00073
445	R00948	24.0793	19.1292	20.3508	C00002 + C00103 <=> C00013 + C00498
446	R00952	5.13427	4.30371	3.72328	C00185 + C00009 <=> C00103 + C00031
447	R00955	10.346	9.82977	9.09258	C00029 + C00446 <=> C00103 + C00052
448	R00956	5.07953	5.07239	4.61871	C00063 + C00103 <=> C00013 + C00501
449	R00961	0.0266405	0.0189732	0.0333499	C00104 + C00001 <=> C00130 + C00009
450	R00964	25.7574	24.6863	18.7785	C00002 + C00299 <=> C00008 + C00105
451	R00965	10.2924	10.9095	10.9412	C01103 <=> C00105 + C00011
452	R00966	10.5429	11.8589	9.45781	C00105 + C00013 <=> C00106 + C00119
453	R00974	1.71156	2.21175	2.27118	C00380 + C00001 <=> C00106 + C00014
454	R00977	3.83938	3.27791	2.47795	C00429 + C00003 <=> C00106 + C00004 + C00080
455	R00978	2.78021	1.95165	1.39929	C00429 + C00006 <=> C00106 + C00005 + C00080
456	R00982	0.215971	0.218698	0.167084	C00002 + C00108 + C00010 <=> C00020 + C00013 + C02247
457	R00986	12.3405	14.5875	13.2705	C00251 + C00064 <=> C00108 + C00022 + C00025
458	R00987	1.76359	1.65432	2.04874	C00328 + C00001 <=> C00108 + C00041
459	R00996	14.7959	13.0483	11.6401	C00188 <=> C00109 + C00014
460	R00997	0.478019	0.568301	0.58843	C01234 + C00001 <=> C00109 + C00014
461	R01001	3.30036	2.85689	2.54941	C02291 + C00001 <=> C00097 + C00014 + C00109
462	R01004	0.15051	0.224703	0.144589	C00621 + C00001 <=> C00110 + C00009
463	R01005	0.344457	0.376029	0.406675	C00029 + C00110 <=> C00015 + C01246
464	R01007	1.24828	1.35296	1.53133	C00043 + C00110 <=> C00105 + C04500
465	R01008	0.00780371	0.00214847	0.00698409	C00043 + C21212 <=> C00015 + C04678
466	R01009	6.87156	5.50372	5.19669	C00096 + C00110 <=> C00035 + C03862
468	R01012	5.7906	5.96011	6.12745	C00074 + C00184 <=> C00022 + C00111
470	R01015	14.8935	15.4065	12.8786	C00118 <=> C00111
471	R01016	4.56423	4.58179	5.00577	C00111 <=> C00546 + C00009
472	R01018	0.858966	0.863252	0.484053	C00063 + C00381 <=> C00112 + C00110
473	R01021	1.57113	1.97245	1.51695	C00002 + C00114 <=> C00008 + C00588
474	R01022	0.00757129	0.00744795	0.00850013	C00114 + C00007 <=> C00576 + C00027
475	R01023	1.0321	0.924351	1.13906	C00024 + C00114 <=> C00010 + C01996
476	R01025	3.95022	3.78146	3.7151	C00114 + C00028 <=> C00576 + C00030
477	R01026	1.20484	0.661415	0.683724	C01996 + C00001 <=> C00114 + C00033
478	R01028	2.23776	2.52008	2.70471	C00919 + C00001 <=> C00114 + C00059
479	R01029	0.91557	1.58207	2.56613	C01777 + C00001 <=> C00114 + C00060
480	R01030	1.38698	1.38732	1.08955	C00670 + C00001 <=> C00114 + C00093
481	R01034	6.66191	5.77035	4.72172	C00116 + C00003 <=> C00184 + C00004 + C00080
482	R01039	0.07138	0.0804975	0.0883409	C00116 + C00006 <=> C00184 + C00005 + C00080
483	R01041	0.0952516	0.0948582	0.0604492	C00116 + C00006 <=> C00577 + C00005 + C00080
484	R01047	1.55477	1.25792	0.764475	C00116 <=> C00969 + C00001
485	R01049	19.3728	18.33	19.5603	C00002 + C00117 <=> C00020 + C00119
486	R01051	7.90892	8.43294	7.68278	C00002 + C00121 <=> C00008 + C00117
487	R01054	12.7303	11.534	11.3981	C00301 + C00001 <=> C00020 + C00117
488	R01055	1.76658	1.84877	1.7712	C00106 + C00117 <=> C01168 + C00001
489	R01056	12.5858	12.9898	11.1657	C00117 <=> C00199
490	R01057	7.81171	12.0564	7.5276	C00620 <=> C00117
491	R01058	1.14051	1.09408	1.44317	C00118 + C00006 + C00001 <=> C00197 + C00005 + C00080
493	R01061	19.6004	18.1687	16.0265	C00118 + C00009 + C00003 <=> C00236 + C00004 + C00080
495	R01064	0.28685	0.3427	0.254924	C01286 <=> C00022 + C00118
496	R01066	10.9631	9.83729	9.51872	C00673 <=> C00118 + C00084
497	R01068	26.624	25.1045	23.5722	C00354 <=> C00111 + C00118
498	R01069	2.89611	2.35234	2.09751	C03785 <=> C00111 + C00118
499	R01071	8.78855	8.42142	6.42358	C02739 + C00013 <=> C00002 + C00119
500	R01072	26.2911	28.7087	22.5896	C03090 + C00013 + C00025 <=> C00064 + C00119 + C00001
501	R01073	7.67854	7.37776	6.7372	C04302 + C00013 <=> C00108 + C00119
502	R01076	0.237217	0.204178	0.195657	C01893 + C00001 <=> C00120 + C00014
503	R01078	14.6093	15.362	12.1277	C01909 + C17023 + 2 C00019 + 2 C05359 + 2 C00080 <=> C00120 + 2 C00073 + 2 C05198
505	R01082	21.6217	20.9553	20.2082	C00149 <=> C00122 + C00001
506	R01083	17.6468	18.4723	16.1489	C03794 <=> C00122 + C00020
507	R01085	0.367073	0.800912	0.721426	C02514 + C00001 <=> C00122 + C00022
508	R01086	14.2983	15.9428	14.393	C03406 <=> C00122 + C00062
509	R01087	0.388918	0.504753	0.485549	C01384 <=> C00122
510	R01088	0.728145	0.598004	0.571102	C00123 + C00001 + C00003 <=> C00233 + C00014 + C00004 + C00080
511	R01090	13.0209	13.8087	12.9722	C00123 + C00026 <=> C00233 + C00025
512	R01092	12.8311	12.2507	12.6576	C00002 + C00984 <=> C00008 + C00446
513	R01094	0.0556163	0.0961067	0.0711206	C00124 + C00003 <=> C03383 + C00004 + C00080
514	R01096	0.0023837	0.00167572	0.00884227	C00124 + C00006 <=> C02669 + C00005 + C00080
515	R01099	0.750803	1.0295	0.733594	C00124 + C00007 <=> C03269 + C00027
516	R01100	7.02571	6.42186	5.35399	C00243 + C00001 <=> C00031 + C00124
517	R01108	0.113293	0.14806	0.127608	C05422 + 2 C00051 <=> C00127 + C00072
519	R01121	1.67857	1.67145	1.35503	C00002 + C01143 <=> C00008 + C00009 + C00129 + C00011
520	R01122	19.0552	18.0615	18.6928	C00235 + C00066 <=> C00013 + C04432
521	R01123	2.82168	2.22208	2.23858	C00129 <=> C00235
522	R01126	0.484881	0.375921	0.280114	C00130 + C00001 <=> C00294 + C00009
523	R01127	14.312	15.1191	13.3567	C00130 + C00001 <=> C04734
524	R01130	18.6384	18.3977	16.4497	C00130 + C00003 + C00001 <=> C00655 + C00004 + C00080
526	R01132	9.94494	8.74975	9.00095	C00130 + C00013 <=> C00262 + C00119
527	R01134	3.11488	2.45333	1.97054	C00130 + C00014 + C00006 <=> C00144 + C00005 + C00080
528	R01135	20.0345	19.4687	17.4248	C00044 + C00130 + C00049 <=> C00035 + C00009 + C03794
529	R01142	0.00434061	0.00143119	0.00138829	C01438 + C00007 + C00004 + C00080 <=> C00132 + C00003 + C00001
530	R01143	0.00434061	0.00143119	0.00138829	C01438 + C00007 + C00005 + C00080 <=> C00132 + C00006 + C00001
531	R01148	1.05099	1.35225	1.1625	C00133 + C00026 <=> C00022 + C00217
532	R01150	20.0438	19.2599	17.7828	C00002 + 2 C00133 <=> C00008 + C00009 + C00993
533	R01151	0.00453131	0.0732071	0.013553	C00134 + C00007 + C00001 <=> C00555 + C00014 + C00027
537	R01157	4.90269	5.71982	5.40615	C00179 + C00001 <=> C00134 + C00086
538	R01158	8.48707	8.85312	7.71096	C00860 + 2 C00003 + C00001 <=> C00135 + 2 C00004 + 2 C00080
539	R01164	0.213068	0.215989	0.25659	C00002 + C00135 + C00099 <=> C00008 + C00009 + C00386
540	R01166	0.83579	0.589394	0.382299	C00386 + C00001 <=> C00099 + C00135
541	R01167	1.37841	0.967967	0.911315	C00135 <=> C00388 + C00011
542	R01168	6.66751	6.77251	5.33057	C00135 <=> C00785 + C00014
543	R01169	0.783623	0.566673	0.492581	C00135 + 3 C00019 + C00080 <=> C05575 + 3 C00021
544	R01174	4.82329	3.88225	2.14162	C00136 + C00009 <=> C00010 + C02527
545	R01178	5.58348	6.25147	6.22001	C20675 + C04253 <=> C20676 + C04570
546	R01181	4.06294	6.01067	7.63728	C00630 <=> C00136
547	R01183	2.54711	2.76963	2.42939	C00137 + C00003 <=> C00691 + C00004 + C00080
548	R01184	1.89488	1.91992	1.87552	C00137 + C00007 <=> C00191 + C00001
549	R01192	0.436491	0.590112	0.407408	C00052 + C00137 <=> C00015 + C01235
550	R01193	0.685285	0.648568	0.469489	C01225 + C00001 <=> C00137 + C00093
551	R01195	11.8905	11.0926	9.39359	C00138 + C00006 + C00080 <=> 2 C00139 + C00005
552	R01196	36.7546	35.3505	33.1383	C00138 + C00024 + C00011 + 2 C00080 <=> 2 C00139 + C00022 + C00010
553	R01197	23.2967	23.7516	23.5083	C00138 + C00091 + C00011 + 2 C00080 <=> 2 C00139 + C00026 + C00010
554	R01201	1.95918	1.14483	0.832853	C00002 + C00140 <=> C00008 + C00357
555	R01205	1.48246	1.11576	1.20418	C00052 + C00140 <=> C00015 + C00611
556	R01209	20.5351	20.1315	15.7937	C04039 <=> C00141 + C00001
557	R01213	14.5727	15.9992	15.1445	C02504 + C00010 <=> C00024 + C00141 + C00001
558	R01215	6.81198	5.83433	4.90881	C00183 + C00022 <=> C00141 + C00041
559	R01218	0.309473	0.389535	0.347751	C00143 + C00003 <=> C00445 + C00004
560	R01220	14.934	14.3229	11.5116	C00143 + C00006 <=> C00445 + C00005
561	R01224	12.0192	11.1858	9.90821	C00440 + C00006 <=> C00143 + C00005 + C00080
562	R01226	5.53467	5.01011	5.24819	C00143 + C00141 + C00001 <=> C00101 + C00966
563	R01230	23.418	24.0947	18.926	C00002 + C00655 + C00014 <=> C00020 + C00013 + C00144
564	R01231	23.418	24.0947	18.926	C00002 + C00655 + C00064 + C00001 <=> C00020 + C00013 + C00144 + C00025
565	R01232	0.112715	0.0732304	0.0759688	C01261 + C00001 <=> C00044 + C00144
566	R01234	5.65134	5.01925	6.08709	C00942 + C00001 <=> C00144
567	R01237	0.000227186	0	0	C02085 + C00001 <=> C00145 + C11477
569	R01242	0.11287	0.110955	0.173535	C00053 + C15584 <=> C00054 + C00850
570	R01243	6.99667	6.68898	7.46683	C00850 + C00001 <=> C15584 + C00059
571	R01244	7.27762	7.04258	5.99693	C00147 + C00001 <=> C00262 + C00014
573	R01248	9.90234	10.0164	8.85147	C00148 + C00003 <=> C03912 + C00004 + C00080
574	R01249	0.104948	0.382572	0.654991	C00148 + C00006 <=> C03564 + C00005 + C00080
575	R01251	9.90234	10.0164	8.85147	C00148 + C00006 <=> C03912 + C00005 + C00080
576	R01252	0.00207028	0.0032249	0.00365269	C00148 + C00026 + C00007 <=> C01157 + C00042 + C00011
577	R01253	4.19243	3.63117	3.61804	C00148 + C15602 <=> C03912 + C15603
578	R01255	2.08078	1.60028	1.1233	C00148 <=> C00763
580	R01259	1.19449	0.946166	0.780092	C00151 + C00001 + C00007 <=> C00161 + C00014 + C00027
581	R01263	1.58462	1.18921	1.08601	C02850 + C00001 <=> C00060 + C00151
582	R01267	0.455356	0.222942	0.197443	C00152 <=> C02512 + C00001
583	R01268	1.06832	1.17443	1.118	C00153 + C00001 <=> C00253 + C00014
584	R01269	0.427965	0.294009	0.580019	C00019 + C00153 + C00080 <=> C00021 + C02918
585	R01271	2.72352	3.21721	3.20112	C00455 + C00013 <=> C00153 + C00119
587	R01281	7.8134	6.47075	3.32969	C00154 + C00065 <=> C02934 + C00010 + C00011
588	R01283	0.258648	0.306734	0.199564	C00155 + C00001 <=> C00283 + C00014 + C00109
589	R01286	19.6214	19.7029	17.2083	C02291 + C00001 <=> C00155 + C00014 + C00022
590	R01290	3.83185	2.95598	2.37003	C00065 + C00155 <=> C02291 + C00001
591	R01291	3.66252	3.20754	3.18409	C03539 <=> C11838 + C00155
592	R01294	0.00671679	0.010394	0.00394144	C00633 + C00006 + C00001 <=> C00156 + C00005 + C00080
594	R01298	0.451115	0.605467	0.510897	C00156 + C00007 + C00005 + C00080 <=> C00230 + C00006 + C00001
595	R01300	4.53297e-05	0.000563595	0.00168838	C00002 + C00156 + C00010 <=> C00020 + C00013 + C02949
596	R01301	0.0676116	0.0671233	0.0549605	C02949 + C00001 <=> C00156 + C00010
597	R01302	0.354606	0.408706	0.366794	C00156 + C00022 <=> C00251
599	R01310	8.57816	8.27605	6.81288	C00157 + C00001 <=> C00416 + C00114
600	R01312	2.82206	2.35023	2.19382	C00157 + C00001 <=> C00641 + C00588
601	R01313	10.0654	10.1269	8.96533	C00157 + C00001 <=> C04230 + C00060
602	R01314	1.35005	1.56998	1.93605	C00157 + C00001 <=> C04233 + C00060
603	R01318	3.64385	3.96379	3.7016	C00040 + C04230 <=> C00010 + C00157
605	R01322	0.000308492	0.000352698	0.000561009	C00002 + C00158 + C00010 <=> C00008 + C00009 + C00566
606	R01323	2.49897	2.5723	3.00337	C00024 + C00158 <=> C00033 + C00566
607	R01324	29.7167	27.181	24.2103	C00158 <=> C00311
608	R01325	29.7167	27.181	24.2103	C00158 <=> C00417 + C00001
609	R01333	0.681734	0.86043	0.689638	C00266 + C00003 + C00001 <=> C00160 + C00004 + C00080
610	R01334	22.5566	24.2766	21.3647	C00988 + C00001 <=> C00160 + C00009
611	R01340	0.476742	0.350823	0.403426	C00405 + C00001 + C00007 <=> C00161 + C00014 + C00027
612	R01341	10.3957	8.99023	6.97763	C15565 + C00007 <=> C00161 + C00027
613	R01343	2.26887	2.40509	2.49866	C00077 + C00161 <=> C01165 + C00151
614	R01353	0.0272477	0.0273754	0.0252	C00002 + C00163 <=> C00008 + C02876
615	R01355	0.31796	0.343022	0.357941	C03652 <=> C00163 + C00022
616	R01357	2.45097	3.04092	2.08858	C00002 + C00164 + C00010 <=> C00020 + C00013 + C00332
617	R01360	3.20081	2.83042	2.85996	C00356 <=> C00024 + C00164
618	R01361	1.54848	1.95151	1.73416	C01089 + C00003 <=> C00164 + C00004 + C00080
619	R01364	3.36529	2.80317	1.87866	C00164 + C00122 <=> C01061 + C00001
621	R01366	0.382029	0.472085	0.193402	C00164 <=> C00207 + C00011
623	R01369	10.485	8.67933	8.85651	C00422 + C00001 <=> C00165 + C00060
624	R01373	13.2975	11.7579	11.1109	C00254 <=> C00166 + C00001 + C00011
625	R01375	1.52002	1.1326	1.28761	C00064 + C00166 <=> C00940 + C00079
627	R01384	3.26825	2.55076	2.91395	C00167 <=> C00190 + C00011
628	R01385	9.97266	8.77	7.53156	C00167 <=> C00617
629	R01388	8.65695	9.62699	8.16014	C00258 + C00003 <=> C00168 + C00004 + C00080
630	R01392	0.972055	1.07651	1.51574	C00258 + C00006 <=> C00168 + C00005 + C00080
631	R01394	1.51857	1.83867	1.74626	C00168 <=> C01146
632	R01395	50.456	50.5478	42.8946	C00002 + C01563 <=> C00008 + C00169
633	R01397	15.0513	14.6088	12.7889	C00169 + C00049 <=> C00009 + C00438
634	R01398	11.7481	10.3475	9.37005	C00169 + C00077 <=> C00009 + C00327
635	R01399	0.8357	0.503297	0.472353	C00169 + C00134 <=> C00009 + C00436
636	R01401	0.0319266	0.0231588	0.0208798	C00170 + C00001 <=> C00147 + C03089
637	R01402	2.44665	2.7891	1.93495	C00170 + C00009 <=> C00147 + C04188
638	R01403	14.4598	14.0881	13.5388	C00173 + C00003 <=> C00693 + C00004 + C00080
639	R01404	6.3236	6.2151	4.81606	C00173 + C00006 <=> C00693 + C00005 + C00080
640	R01406	1.82447	1.68949	1.58748	C00002 + C00638 + C00229 <=> C00020 + C00013 + C20683
642	R01408	8.80402e-05	0.000376744	0	C00488 <=> C01326 + C00001
643	R01414	3.83938	3.27791	2.47795	C00906 + C00003 <=> C00178 + C00004 + C00080
644	R01416	4.34026	5.2921	5.90668	C00179 + C00001 <=> C00436 + C00014
645	R01419	0.103562	0.300853	0.110978	C00261 + C00003 + C00001 <=> C00180 + C00004 + C00080
646	R01422	0.0652349	0.0556019	0.107368	C00002 + C00180 + C00010 <=> C00020 + C00013 + C00512
649	R01430	0.321544	0.358323	0.357714	C00181 + C00006 <=> C02266 + C00005 + C00080
650	R01431	0.104948	0.078922	0.192889	C00379 + C00006 <=> C00181 + C00005 + C00080
651	R01432	11.3317	9.14836	6.92991	C00181 <=> C00310
652	R01440	0.0499111	0.105435	0.0562999	C00231 + C00067 <=> C00118 + C00184
653	R01441	0.0942705	0.180082	0.073407	C00002 + C00185 <=> C00008 + C04534
654	R01443	0.303386	0.262135	0.229854	C00185 + C00028 <=> C01093 + C00030
656	R01446	0.693076	0.898555	0.714461	C00424 + C00003 + C00001 <=> C00186 + C00004 + C00080
657	R01450	1.234	1.12409	0.939333	C00186 <=> C00256
658	R01456	0.705926	0.710611	0.822126	C00187 + C00006 <=> C01164 + C00005 + C00080
659	R01459	0.572531	0.91929	0.511279	C00187 + C00007 <=> C00599 + C00027
660	R01461	2.38035	2.00087	2.39588	C00040 + C00187 <=> C00010 + C02530
661	R01463	0.397944	0.407278	0.484056	C00187 + C00007 + C03024 <=> C03594 + C03161 + C00001
662	R01465	1.98606	1.77841	1.6734	C00188 + C00003 <=> C03508 + C00004 + C00080
663	R01466	17.7729	18.403	15.8	C01102 + C00001 <=> C00188 + C00009
664	R01468	2.44722	3.16138	2.54424	C00002 + C00189 <=> C00008 + C00346
665	R01473	0.607855	0.261888	0.37341	C00935 <=> C00190
667	R01478	10.7659	9.17856	6.68699	C00001 + C03033 <=> C00191 + C00069
668	R01480	1.95125	1.8228	1.7722	C06370 + C00001 <=> C00069 + C00191
669	R01482	6.48354	7.61815	7.00209	C00191 <=> C00905
672	R01493	2.38886	2.72369	2.19303	C00195 + C00001 <=> C00060 + C00319
673	R01495	1.45926	1.27326	0.811094	C00002 + C00195 <=> C00008 + C02960
674	R01496	5.07843	4.38331	3.54821	C00040 + C00319 <=> C00010 + C00195
676	R01498	9.41673	10.1186	10.1637	C01190 + C00001 <=> C00031 + C00195
677	R01500	0.410658	0.463746	0.539621	C00052 + C00195 <=> C00015 + C02686
678	R01501	7.02571	6.42186	5.35399	C03701 + C00001 <=> C11477 + C00195
679	R01504	0.5705	0.466791	0.502312	C00002 + C00196 <=> C00013 + C04030
680	R01505	0.0677393	0.0510907	0.141096	C04171 + C00003 <=> C00196 + C00004 + C00080
681	R01507	0.00780144	0.00074832	0.00164407	C00196 + C00007 <=> C04480
682	R01512	18.6337	19.5009	16.0975	C00002 + C00197 <=> C00008 + C00236
683	R01513	22.4647	22.8013	22.0973	C00197 + C00003 <=> C03232 + C00004 + C00080
684	R01514	0.675501	0.468562	0.397547	C00002 + C00258 <=> C00008 + C00197
685	R01516	6.97599	6.32768	6.04784	C01159 + C00615 <=> C00197 + C04262
686	R01518	33.5657	32.8888	27.5852	C00631 <=> C00197
688	R01520	1.36512	1.44077	1.53675	C00221 + C00003 <=> C00198 + C00004 + C00080
689	R01521	1.36512	1.44077	1.53675	C00221 + C00006 <=> C00198 + C00005 + C00080
690	R01523	0.942749	1.00856	0.99559	C00002 + C00199 <=> C00008 + C01182
691	R01524	0.127798	0.0288512	0.0233262	C01068 + C00003 <=> C00199 + C00004 + C00080
692	R01525	2.14804	2.03858	2.68512	C01068 + C00006 <=> C00199 + C00005 + C00080
693	R01526	3.52947	3.06555	2.71419	C00002 + C00309 <=> C00008 + C00199
694	R01528	12.0378	10.4804	8.8333	C00345 + C00006 <=> C00199 + C00011 + C00005 + C00080
695	R01529	10.7596	10.8168	9.74283	C00199 <=> C00231
696	R01530	5.39728	5.19098	4.58494	C01112 <=> C00199
697	R01532	3.78351	3.43794	4.00374	C00201 + C00001 <=> C00215 + C00013
698	R01535	6.04989	6.59573	4.80559	C00052 + C17556 <=> C00105 + C04507
699	R01538	0.487519	0.460105	0.27224	C00257 <=> C00204 + C00001
700	R01540	12.68	11.5248	8.75063	C00817 <=> C00204 + C00001
701	R01541	12.5069	12.9893	13.2612	C00002 + C00204 <=> C00008 + C04442
702	R01542	2.75909	2.70239	2.18766	C00204 + C00003 <=> C04349 + C00004 + C00080
704	R01555	1.89783	1.7414	1.48966	C00208 + C00009 <=> C00031 + C00663
705	R01556	18.5597	19.081	19.5792	C00024 + C00208 <=> C00010 + C02130
706	R01557	4.71879	4.55167	4.32692	C00208 <=> C01083
707	R01558	0.409465	0.319363	0.462295	C00002 + C00209 + C00010 <=> C00020 + C00013 + C00313
708	R01560	4.98568	5.88083	4.51374	C00212 + C00001 <=> C00294 + C00014
710	R01565	2.24314	2.72922	2.36522	C01026 + C00101 + C04253 <=> C00213 + C00143 + C04570
712	R01567	4.6749	4.6623	3.90444	C00002 + C00214 <=> C00008 + C00364
713	R01570	7.90919	6.65272	5.88381	C00214 + C00009 <=> C00178 + C00672
714	R01577	6.37552	5.78699	4.45577	C00216 <=> C00309
716	R01583	0.354839	0.614667	0.377706	C00217 <=> C02237 + C00001
717	R01585	0.0429283	0.0394424	0.0204028	C00002 + C00025 + C00218 <=> C00008 + C00009 + C03153
718	R01586	1.28504	1.25378	0.792177	C00218 + C00025 <=> C00014 + C01046
720	R01593	0.443998	0.629044	0.58292	C00219 + C00007 <=> C05966
721	R01595	1.15509	0.85245	1.05786	C00219 + C00007 <=> C05356
722	R01596	0.111402	0.0886721	0.117092	C00219 + C00007 <=> C05965
723	R01599	2.49966	2.23398	1.63544	C00219 + C00030 + 2 C00007 <=> C00427 + C00028 + C00001
724	R01602	16.9004	16.7421	14.6779	C00267 <=> C00221
725	R01613	0.31767	0.138525	0.179275	C00223 + 3 C00083 <=> C06561 + 4 C00010 + 3 C00011
726	R01616	1.8987	1.86888	1.05878	C00002 + C00811 + C00010 <=> C00020 + C00013 + C00223
727	R01621	8.43787	7.57371	6.17758	C00231 + C00009 <=> C00227 + C00118 + C00001
728	R01623	0.0935226	0.0871296	0.116697	C00229 + C00001 <=> C01134 + C03688
729	R01625	4.27551	3.36822	3.28967	C00010 + C03688 <=> C00054 + C00229
730	R01626	8.30235	9.01811	8.75499	C00083 + C00229 <=> C00010 + C01209
731	R01627	0.209421	0.355155	0.407273	C02637 <=> C00230 + C00001
732	R01631	1.37253	1.49774	1.07704	C00230 + C00007 <=> C01163
733	R01632	0.178584	0.192053	0.145069	C00230 + C00007 <=> C04484
734	R01635	0.0760649	0.0896069	0.0489581	C03233 <=> C00230 + C00011
735	R01639	15.2691	17.0597	14.1475	C00002 + C00310 <=> C00008 + C00231
736	R01641	44.7126	46.5057	41.685	C05382 + C00118 <=> C00117 + C00231
737	R01644	0.98399	1.04431	0.825348	C00989 + C00003 <=> C00232 + C00004 + C00080
738	R01645	3.34441	3.25725	2.96519	C05601 <=> C00232 + C00022
739	R01648	5.00443	4.99479	3.62676	C00334 + C00026 <=> C00232 + C00025
740	R01649	0.00165866	0.00336448	0.000720569	C01215 + 2 C00001 <=> C00033 + C00232 + C00014 + C00011
741	R01652	9.43772	9.91416	9.60518	C00233 + C00011 <=> C04236
742	R01655	15.1564	14.5873	11.7191	C00445 + C00001 <=> C00234 + C00080
743	R01657	0.00097317	6.4676e-05	0	C00235 + C00078 <=> C00013 + C04290
744	R01658	15.4355	14.3437	13.1035	C00235 + C00129 <=> C00013 + C00341
745	R01660	0.351764	0.701547	0.96344	C00236 + C00103 <=> C00197 + C01231
746	R01662	0.141464	0.125007	0.126638	C00236 <=> C01159
747	R01663	8.63217	8.45528	8.35627	C00239 + C00001 <=> C00365 + C00014
748	R01665	18.5778	16.8682	14.8221	C00002 + C00239 <=> C00008 + C00705
749	R01668	0.872708	1.02453	1.21154	C00458 + C00001 <=> C00239 + C00013
750	R01676	4.5437	5.82795	5.47586	C00242 + C00001 <=> C00385 + C00014
752	R01688	3.02791	3.31384	2.86935	C00002 + C00246 <=> C00008 + C02527
753	R01689	4.53371	5.03251	4.58906	C00246 + C00003 <=> C01771 + C00004 + C00080
754	R01697	0.000768488	0.00232922	0.00289591	C00794 + C00028 <=> C00247 + C00030
755	R01699	12.616	11.9663	10.5217	C00022 + C15972 <=> C16255 + C00011
756	R01700	11.4257	10.337	8.77056	C00026 + C15972 <=> C16254 + C00011
757	R01701	4.38815	3.71536	3.08036	C00141 + C15972 <=> C15977 + C00011
758	R01705	0.608127	0.67941	0.817294	C00249 + C00017 <=> C06412 + C00001
759	R01707	0.000311268	8.56825e-05	6.42168e-05	C00250 + C00003 <=> C00971 + C00004 + C00080
760	R01708	0.721461	0.973048	1.47516	C00314 + C00006 <=> C00250 + C00005 + C00080
761	R01714	14.0095	13.0062	11.6063	C01269 <=> C00251 + C00009
762	R01715	18.1976	16.0122	15.5192	C00251 <=> C00254
763	R01716	8.12509	6.16359	5.48387	C00251 + C00064 <=> C11355 + C00025
764	R01717	3.40316	3.76332	3.21084	C00251 <=> C00885
765	R01720	0.627904	0.737281	0.63956	C00253 + C00006 + C00001 <=> C01020 + C00005 + C00080
766	R01724	13.7295	15.2536	13.3947	C01185 + C00013 + C00008 + C00009 <=> C00253 + C00119 + C00002 + C00001 + C00080
767	R01728	11.0764	11.6856	9.1702	C00254 + C00003 <=> C01179 + C00011 + C00004 + C00080
768	R01730	0.089721	0.0850533	0.130559	C00254 + C00006 <=> C01179 + C00011 + C00005 + C00080
769	R01731	0.159863	0.190845	0.289791	C00036 + C00826 <=> C00049 + C00254
770	R01737	2.58915	2.97023	3.20417	C00002 + C00257 <=> C00008 + C00345
771	R01738	8.67631	8.63962	5.67381	C00257 + C00003 <=> C01062 + C00004 + C00080
772	R01739	0.48302	0.623002	0.520167	C00257 + C00006 <=> C06473 + C00005 + C00080
773	R01740	8.67631	8.63962	5.67381	C00257 + C00006 <=> C01062 + C00005 + C00080
774	R01742	1.28904	1.85517	1.2752	C00257 + C00028 <=> C06473 + C00030
775	R01745	2.27891	2.35276	2.40357	C00258 + C00003 <=> C01146 + C00004 + C00080
776	R01747	2.27891	2.35276	2.40357	C00258 + C00006 <=> C01146 + C00005 + C00080
778	R01754	0.223155	0.178701	0.129231	C00002 + C00259 <=> C00008 + C03906
779	R01761	6.86842	7.07847	5.04174	C00259 <=> C00508
780	R01764	0.105197	0.21907	0.451943	C02137 <=> C00261 + C00011
781	R01767	0.0519416	0.0427232	0.0426885	C00561 <=> C01326 + C00261
782	R01771	5.82973	7.02614	7.18478	C00002 + C00263 <=> C00008 + C01102
783	R01773	21.4637	19.1289	16.3638	C00263 + C00003 <=> C00441 + C00004 + C00080
784	R01775	21.4637	19.1289	16.3638	C00263 + C00006 <=> C00441 + C00005 + C00080
785	R01776	4.10366	3.85495	2.62214	C00024 + C00263 <=> C00010 + C01077
786	R01777	7.8658	9.33398	7.59073	C00091 + C00263 <=> C00010 + C01118
787	R01778	11.3208	10.4326	8.13259	C00640 + C00003 <=> C00264 + C00004 + C00080
788	R01779	0.631556	0.838367	0.911741	C01086 + C00006 <=> C00264 + C00005 + C00080
789	R01780	4.99696	5.29313	4.87405	C00091 + C01656 <=> C00042 + C00264
790	R01782	0.882838	1.12151	0.685405	C03826 <=> C00022 + C00266
791	R01797	0.0229558	0.0816477	0.0536476	C00269 + C00001 <=> C00055 + C00416
792	R01799	22.7712	20.2025	16.032	C00063 + C00416 <=> C00013 + C00269
793	R01800	9.93097	8.91196	6.73024	C00269 + C00065 <=> C00055 + C02737
794	R01801	8.94645	8.03051	7.6337	C00269 + C00093 <=> C00055 + C03892
795	R01802	0.698167	0.490616	0.722261	C00269 + C00137 <=> C00055 + C01194
796	R01804	3.87783	4.2904	3.88681	C00270 + C00009 <=> C00645 + C00074 + C00001
797	R01807	2.47182	2.14764	2.18154	C00024 + C00270 <=> C00010 + C04016
798	R01808	2.47182	2.14764	2.18154	C00024 + C00270 <=> C00010 + C04017
799	R01810	14.4516	12.8298	14.2704	C03708 + C00001 <=> C00270 + C00033
800	R01811	5.06277	5.67362	5.53194	C00270 <=> C00645 + C00022
801	R01812	0.224982	0.10894	0.0893976	C00272 + 2 C00006 <=> C06313 + 2 C00005 + 2 C00080
802	R01818	13.0891	12.6565	11.6785	C00275 <=> C00636
803	R01821	30.7131	31.9457	28.806	C00718 + C00009 <=> C00718 + C00103
805	R01824	4.16342	2.81587	1.98122	C01935 <=> C06400
806	R01825	0.315265	0.225233	0.25084	C00279 + C00003 + C00001 <=> C03393 + C00004 + C00080
807	R01826	18.6036	18.0268	14.745	C00074 + C00279 + C00001 <=> C04691 + C00009
808	R01836	0.395962	0.339541	0.540023	C00535 + C00003 <=> C00280 + C00004 + C00080
809	R01838	0.520589	0.423685	0.702932	C00535 + C00006 <=> C00280 + C00005 + C00080
810	R01840	0.48049	0.527264	0.683401	C00280 + C03024 + C00007 <=> C05290 + C03161 + C00001
811	R01844	2.76619	1.77764	1.56873	C00002 + C02076 <=> C00008 + C05382
812	R01845	0.628536	0.661992	0.456565	C00447 + C00001 <=> C05382 + C00009
813	R01853	4.63513	4.56386	4.31337	C00375 + C00001 + C00007 <=> C00071 + C00014 + C00027
814	R01856	16.6205	17.1136	14.7946	C00286 + C00001 <=> C00330 + C00536
815	R01859	11.6225	10.7059	9.27062	C00002 + C00100 + C00288 <=> C00008 + C00009 + C00683
816	R01867	1.18931	1.41333	1.40319	C00337 + C00122 <=> C00295 + C00042
817	R01868	4.40387	4.68631	3.77684	C00337 + C15602 <=> C00295 + C15603
818	R01869	13.352	13.2297	10.4586	C00337 + C00003 <=> C00295 + C00080 + C00004
819	R01870	9.38782	10.6899	10.4361	C01103 + C00013 <=> C00295 + C00119
820	R01872	0.35438	0.430631	0.265096	C00296 + C00003 <=> C00944 + C00004 + C00080
822	R01876	12.6236	12.43	10.4067	C00299 + C00009 <=> C00106 + C00620
823	R01878	10.2225	10.3393	8.40903	C00475 + C00001 <=> C00299 + C00014
824	R01881	1.66872	1.42979	1.47424	C00002 + C00300 <=> C00008 + C02305
826	R01884	4.33189	3.79853	4.21735	C00791 + C00001 <=> C00300
827	R01886	0.380052	0.327341	0.370027	C01201 + C00001 <=> C00062 + C00301
828	R01889	2.46936	2.48982	2.37148	C00024 + C00825 <=> C00010 + C03154
829	R01890	5.07055	4.81397	4.67825	C00063 + C00588 <=> C00013 + C00307
831	R01896	0.350608	0.382443	0.32689	C00379 + C00003 <=> C00310 + C00004 + C00080
832	R01898	1.3472	1.65692	1.14929	C00310 <=> C00476
833	R01899	12.2513	13.2489	12.6525	C00311 + C00006 <=> C05379 + C00005 + C00080
834	R01900	29.7167	27.181	24.2103	C00311 <=> C00417 + C00001
835	R01901	1.36348	1.29389	0.8405	C00002 + C00312 <=> C00008 + C03291
836	R01904	0.143249	0.119029	0.0438476	C00379 + C00006 <=> C00312 + C00005 + C00080
837	R01908	0.332675	0.601145	0.540142	C00313 <=> C00798 + C00011
838	R01914	0.108435	0.14566	0.0906086	C00315 + C00007 + C00001 <=> C00986 + C00555 + C00027
839	R01915	0.0806488	0.055998	0.0506634	C00315 + C00028 + C00001 <=> C00986 + C00555 + C00030
840	R01917	0.55299	0.544333	0.646983	C00002 + C00051 + C00315 <=> C00008 + C00009 + C05730
841	R01918	0.4272	0.456978	0.57341	C05730 + C00001 <=> C00051 + C00315
843	R01920	5.46887	5.37231	4.62559	C01137 + C00134 <=> C00170 + C00315
844	R01923	5.05932	3.92197	4.07108	C00154 + C00318 <=> C00010 + C02990
845	R01931	4.68359	3.80114	3.53785	C00320 + C00177 <=> C00094 + C01755
846	R01934	0.112763	0.160737	0.165526	C05662 + C00003 <=> C00322 + C00011 + C00004 + C00080
848	R01942	0.788233	1.16957	1.17796	C00019 + C00323 <=> C00021 + C00406
849	R01951	0.647835	0.611643	0.717964	C00044 + C02985 <=> C00013 + C00325
850	R01954	14.6251	15.3196	15.7456	C00002 + C00327 + C00049 <=> C00020 + C00013 + C03406
852	R01959	1.30304	1.06574	1.1241	C02700 + C00001 <=> C00058 + C00328
853	R01960	0.592606	1.08375	0.662127	C00328 + C00007 + C00005 + C00080 <=> C03227 + C00006 + C00001
854	R01961	0.364695	0.143959	0.165667	C00002 + C00329 <=> C00008 + C00352
855	R01963	1.2895	0.904272	0.982287	C01075 + C00001 <=> C00329 + C00059
857	R01974	0.404177	0.223618	0.308337	C00331 <=> C00637 + C00011
858	R01976	6.86703	6.9648	6.68623	C01144 + C00006 <=> C00332 + C00005 + C00080
859	R01978	3.6652	3.79667	2.43982	C00356 + C00010 <=> C00024 + C00001 + C00332
860	R01980	1.17724	1.22859	1.31833	C00002 + C00333 <=> C00008 + C04037
861	R01990	0.0197391	0.0104373	0.0535483	C01035 + C00001 <=> C00334 + C00086
862	R01993	19.1524	19.069	17.5489	C00337 + C00001 <=> C00438
863	R01994	1.40433	0.903033	0.793382	C00029 + C00338 <=> C00015 + C03859
864	R01996	0.475746	0.354175	0.423767	C00043 + C00338 <=> C00015 + C04539
865	R01997	0.182999	0.225155	0.0995251	C00052 + C00338 <=> C00015 + C04473
866	R01999	2.17589	1.94034	2.66968	C00040 + C00339 <=> C00010 + C02434
867	R02000	0.799896	1.21372	1.88852	C00340 + C00003 + C00080 <=> 2 C00435 + C00004
868	R02003	15.3271	14.1208	12.9787	C00341 + C00129 <=> C00013 + C00448
869	R02016	23.4585	23.0272	21.8359	C00342 + C00006 <=> C00343 + C00005 + C00080
870	R02021	17.716	14.5893	12.0114	C00342 + C00053 <=> C00343 + C00094 + C00054
871	R02029	2.35724	2.53928	2.62934	C03892 + C00001 <=> C00344 + C00009
872	R02030	3.98915	3.88925	3.91411	C00344 + C00269 <=> C05980 + C00055
873	R02035	6.31061	6.22493	5.34076	C01236 + C00001 <=> C00345
874	R02036	1.00571	0.891936	0.665955	C00345 <=> C04442 + C00001
875	R02037	2.19262	1.93442	1.25686	C00019 + C00346 <=> C00021 + C01210
876	R02038	1.43807	1.12112	1.13763	C00063 + C00346 <=> C00013 + C00570
877	R02047	4.1819	4.88565	3.8331	C01188 + C00003 <=> C00349 + C00004 + C00080
878	R02050	1.85446	1.38617	1.26326	C01205 + C00022 <=> C00349 + C00041
879	R02055	7.38965	7.44092	5.9304	C02737 <=> C00350 + C00011
880	R02056	2.27283	1.77387	1.00256	C00019 + C00350 <=> C00021 + C01241
881	R02057	2.0649	1.56159	1.41264	C00570 + C00641 <=> C00055 + C00350
882	R02058	0.922739	1.07467	1.19306	C00024 + C00352 <=> C00010 + C00357
883	R02059	12.5036	12.2111	11.619	C00357 + C00001 <=> C00352 + C00033
884	R02060	21.6849	19.0563	17.2195	C06156 <=> C00352
885	R02061	13.9038	12.8749	11.8385	C00448 + C00129 <=> C00013 + C00353
886	R02063	0.690762	0.887769	1.14758	C00353 + 3 C00080 + 3 C00005 <=> C05427 + 3 C00006
887	R02065	2.23638	2.24612	1.70034	C00353 <=> C00013 + C03427
888	R02068	0.236115	0.221994	0.284806	C00353 <=> C06089
889	R02080	0.904085	0.947528	0.86038	C00355 <=> C03758 + C00011
890	R02081	0.685412	1.22762	1.47648	C00418 + C00010 + 2 C00003 <=> C00356 + 2 C00004 + 2 C00080
891	R02084	0.6802	0.893208	0.758312	C00091 + C03761 <=> C00042 + C00356
892	R02085	0.540096	0.557308	0.590218	C00356 <=> C03231 + C00001
893	R02089	0.124797	0.0912298	0.137579	C00002 + C00559 <=> C00008 + C00360
894	R02094	9.98405	10.1922	10.9574	C00002 + C00364 <=> C00008 + C00363
895	R02100	15.0789	15.8009	16.7145	C00460 + C00001 <=> C00365 + C00013
896	R02101	17.2152	16.4607	14.5844	C00365 + C00143 <=> C00415 + C00364
897	R02103	10.6077	11.2351	11.9992	C00385 + C00003 + C00001 <=> C00366 + C00004 + C00080
898	R02106	0.455114	0.507144	0.449427	C00366 + C00007 + C00001 <=> C11821 + C00027
899	R02107	4.40049	3.52747	4.52276	C00385 + C00001 + C00007 <=> C00366 + C00027
900	R02110	28.7079	28.5878	24.2434	C00718 <=> C00369
901	R02113	1.2909	1.39664	1.18814	C00029 + C00370 <=> C00015 + C03641
902	R02114	0.312929	0.540002	0.374417	C00157 + C00370 <=> C04230 + C01958
903	R02115	2.57693	2.38179	2.09058	C01958 + C00001 <=> C00370 + C00162
904	R02120	2.48441	1.9808	1.82211	C00089 + C00372 <=> C00095 + C00372
905	R02123	0.621628	0.619009	0.547286	C00376 + C00003 + C00001 <=> C00777 + C00004 + C00080
906	R02130	1.12262	0.743794	0.374603	C00377 + C03024 + C00007 <=> C02506 + C03161 + C00001
907	R02131	0.380075	0.460532	0.512501	C00377 + C03024 + C00007 <=> C03336 + C03161 + C00001
908	R02133	3.03317	2.89871	1.90475	C00378 + C00001 <=> C01279 + C04294 + C00080
909	R02134	0.705799	0.710306	0.615953	C00002 + C00378 <=> C00008 + C01081
910	R02135	14.2075	13.3525	11.7423	C01081 + C00001 <=> C00378 + C00009
911	R02139	0.0916558	0.122316	0.0675687	C00813 + C00001 <=> C15607
912	R02142	6.4473	6.02405	4.64064	C00655 + C00013 <=> C00385 + C00119
913	R02144	0.752908	0.999473	1.04894	C00019 + C00386 <=> C00021 + C01262
914	R02150	0.668534	0.53502	0.551055	C00388 + C00007 + C00001 <=> C05130 + C00014 + C00027
917	R02161	0.457486	0.47734	0.7451	C00390 + 2 C00125 <=> C00399 + 2 C00126 + 2 C00080
918	R02163	109.408	107.313	95.0901	C00390 + C00003 <=> C00399 + C00004 + C00080
919	R02164	33.2364	32.9775	26.5596	C15602 + C00042 <=> C15603 + C00122
920	R02170	1.35729	1.36119	1.53972	C00395 + C00001 <=> C00060 + C02954
921	R02172	0.0402616	0.0425594	0.0286025	C03169 + C00001 <=> C00396 + C00121 + C00080
922	R02177	0	0	0	C00400 + C00006 <=> C00843 + C00005 + C00080
923	R02180	0.839027	1.16116	0.767782	C00053 + C00401 <=> C00054 + C00634
924	R02181	0.308968	0.297391	0.503062	C00053 + C00401 <=> C00054 + C00635
925	R02183	12.4873	11.2482	10.5861	C00203 + C00403 <=> C00015 + C04387
926	R02184	18.4441	17.8058	14.7979	C00002 + C00404 <=> C00008 + C00404
927	R02185	0.442224	0.692578	0.376855	C00404 + C00031 <=> C00404 + C00092
928	R02192	4.21587	3.76503	3.53186	C06378 + C00001 <=> C00060 + C00405
930	R02203	0.104948	0.382572	0.654991	C00408 + C00006 <=> C04092 + C00005 + C00080
931	R02204	1.82643	1.77119	1.86825	C00408 + C00007 <=> C00450 + C00027
932	R02222	3.57017	3.86882	3.17791	C00412 + 2 C00999 + C00007 + 2 C00080 <=> C00510 + 2 C00996 + 2 C00001
933	R02225	1.0281	0.851747	0.664219	C00002 + C00413 <=> C00008 + C01138
934	R02226	1.33605	1.26729	1.13263	C00002 + C00413 <=> C00013 + C03462
935	R02227	0.140543	0.0865802	0.099618	C00002 + C00413 <=> C00008 + C03731
936	R02228	0.000199627	0	0.00012068	C01138 + C00001 <=> C00413 + C00009
937	R02229	0.00817968	0.0115538	0.0366998	C00414 + C00004 + C00080 <=> C00854 + C00003
939	R02237	19.1093	18.8269	15.6273	C00002 + C00921 + C00025 <=> C00008 + C00009 + C00415
940	R02239	6.53534	7.11239	6.74575	C00416 + C00001 <=> C00641 + C00009
941	R02240	22.0794	18.4625	15.6271	C00002 + C00641 <=> C00008 + C00416
942	R02241	22.1266	21.385	21.8234	C00416 + C00010 <=> C00681 + C00040
943	R02243	0.509083	0.298749	0.307305	C00417 <=> C00490 + C00011
944	R02244	0.0207561	0.0362732	0.0277333	C02341 <=> C00417
945	R02245	1.0675	1.18975	1.23717	C00002 + C00418 <=> C00008 + C01107
946	R02248	1.04565	1.42061	1.55708	C03463 + C00001 <=> C00419 + C00009
947	R02251	2.1942	1.93156	2.35462	C00422 + C00010 <=> C00641 + C00040
948	R02253	0.395446	0.46053	0.384232	C00423 + C00007 + C00005 + C00080 <=> C00811 + C00006 + C00001
950	R02261	0.0938376	0.071019	0.0679556	C03979 <=> C00424 + C00022
951	R02262	7.16129	7.66263	6.02192	C01099 <=> C00111 + C00424
952	R02263	3.71612	3.54691	3.19591	C01131 <=> C00111 + C00424
954	R02266	0.454138	0.473318	0.480978	C00427 <=> C00696
955	R02267	1.69736	1.50773	0.864216	C00427 <=> C01312
956	R02268	0.833519	0.791425	0.417863	C00427 <=> C02198
957	R02269	5.76067	5.28346	5.50536	C00429 + C00001 <=> C02642
958	R02272	9.77694	9.12787	7.95864	C00430 <=> C03741
959	R02278	0.158852	0.28132	0.202661	C00684 <=> C00433 + C00001
960	R02279	0.276935	0.368685	0.471252	C00679 <=> C00433 + C00001 + C00011
961	R02280	0.526539	0.549653	0.436192	C04282 + C00001 <=> C00433 + C00014
963	R02283	11.1515	12.1389	11.9342	C00437 + C00026 <=> C01250 + C00025
965	R02286	0.0955883	0.0883223	0.0705247	C00439 + C00001 <=> C01045 + C00014
966	R02287	3.67311	4.80541	5.28957	C00664 + C00025 <=> C00101 + C00439
967	R02288	3.29545	3.44507	2.63216	C03680 + C00001 <=> C00439
968	R02289	0.302012	0.311381	0.412289	C00440 + C06021 + C00080 <=> C06020 + C00101
969	R02291	17.7647	15.5537	12.947	C00441 + C00009 + C00006 <=> C03082 + C00005 + C00080
970	R02301	6.40622	7.67248	7.37187	C00002 + C03479 + C00080 <=> C00008 + C00009 + C00445
971	R02302	3.05982	3.71385	3.6466	C00664 + C00080 <=> C00445 + C00014
972	R02306	0.000222807	0.000105229	0.000247717	C00448 <=> C01860 + C00013
973	R02307	0.00485933	0.0644631	0.0240906	C00448 <=> C02004 + C00013
974	R02311	0.000151767	0.000589775	0.00073996	C00448 <=> C06394 + C00013
975	R02313	1.09447	1.05058	0.91834	C00449 + C00003 + C00001 <=> C00025 + C04076 + C00004 + C00080
976	R02315	0.203317	0.224866	0.140389	C00449 + C00006 + C00001 <=> C00025 + C04076 + C00005 + C00080
977	R02317	0.634982	0.661821	0.70542	C00450 + C00001 <=> C04076
978	R02319	2.24717	2.1033	1.90648	C00201 + C00001 <=> C00454 + C00009
980	R02322	10.2878	10.2218	8.59394	C00455 + C00001 <=> C01185 + C00014
981	R02324	1.37604	1.7808	1.05874	C00002 + C03150 <=> C00008 + C00455
983	R02328	20.8741	21.5365	19.6135	C00459 + C00103 <=> C00013 + C00842
984	R02333	0.200951	0.204623	0.272576	C00461 + n C00001 <=> C00734 + n C00033
985	R02335	8.23807	7.8258	5.9927	C00043 + C00461 <=> C00015 + C00461
987	R02337	0.492547	0.374243	0.429226	C01872 + C00001 <=> C00226 + C00462
988	R02340	28.9648	28.1842	22.2875	C03506 <=> C00463 + C00118
989	R02341	3.27356	3.0073	2.16296	C15586 + C00001 <=> C15587 + C00121
990	R02350	0.142614	0.121849	0.14843	C00053 + C00468 <=> C00054 + C02538
991	R02351	0.48049	0.527264	0.683401	C05297 + C00007 + C03024 <=> C00468 + C00058 + C03161 + C00001
994	R02362	13.6566	13.1688	12.1367	C00714 + n C00001 <=> n C00132 + C00470
995	R02364	3.63094	3.70194	3.61727	C15602 + C00005 + C00080 <=> 2 C05309 + C00006
996	R02366	1.85165	1.55812	2.06854	C00040 + C00473 <=> C00010 + C02075
997	R02374	0.0736172	0.0344502	0.0446126	C00477 + C00030 + C00007 <=> C02633 + C00028 + C00001
998	R02376	2.1301	1.92113	1.46273	C00583 <=> C00479 + C00001
999	R02387	0.229967	0.216475	0.225616	C00024 + C00292 <=> C00010 + C07565
1000	R02391	0.461382	0.442831	0.469934	C00486 + C00003 <=> C00500 + C00004 + C00080
1001	R02393	0.461382	0.442831	0.469934	C00486 + C00006 <=> C00500 + C00005 + C00080
1003	R02395	0.172908	0.197815	0.179053	C00487 + C00003 <=> C02636 + C00004 + C00080
1004	R02396	2.39754	2.67249	1.95237	C00024 + C00487 <=> C00010 + C02571
1005	R02397	0.886762	1.10947	0.811771	C01181 + C00026 + C00007 <=> C00487 + C00042 + C00011
1006	R02401	8.63219	7.88132	6.04901	C03273 + C00003 + C00001 <=> C00489 + C00004 + C00080
1007	R02411	1.14214	0.899127	0.978754	C01235 + C00089 <=> C00137 + C00492
1008	R02412	9.75606	9.34078	7.95426	C00002 + C00493 <=> C00008 + C03175
1009	R02413	17.7226	19.4104	14.4788	C00493 + C00006 <=> C02637 + C00005 + C00080
1010	R02416	0.132304	0.15183	0.215676	C00223 + C00493 <=> C00010 + C02947
1011	R02421	21.6754	20.9802	18.3167	C00498 + C00718 <=> C00008 + C00718
1012	R02422	0.998772	0.975313	0.618156	C00499 + C00001 <=> C00603 + C00086
1013	R02423	2.33416	1.43231	1.12945	C00499 + C00001 <=> C02091 + C00014 + C00011
1014	R02425	2.12135	2.5923	2.88018	C02350 + C00001 <=> C00499
1015	R02426	6.61564	5.88761	5.64816	C00501 <=> C01219 + C00001
1016	R02429	0.952981	1.16439	0.801095	C00502 <=> C03826 + C00001
1017	R02432	0.212228	0.181764	0.137166	C00201 + C00505 <=> C00013 + C03565
1018	R02437	4.48492	5.9051	5.24257	C00507 <=> C00861
1019	R02439	2.20152	2.09558	1.82253	C00002 + C00508 <=> C00008 + C01101
1020	R02447	0.0293517	0.00193792	9.42008e-05	C00083 + C00512 <=> 4 C00010 + C06356 + 3 C00011
1021	R02450	0.453009	0.556787	0.673543	C02137 + C00010 + C00003 <=> C00512 + C00011 + C00004 + C00080
1022	R02451	0.754517	0.846196	0.884313	C00512 + C00138 + 2 C00002 + 2 C00001 <=> C06322 + C00139 + 2 C00009 + 2 C00008
1023	R02452	0.0249262	0.0400501	0.0344099	C00512 + C00037 <=> C00010 + C01586
1026	R02464	1.97231	2.05901	1.54658	C01120 <=> C00346 + C00517
1028	R02466	0.701189	0.664277	0.49786	C00606 <=> C00519 + C00011
1029	R02467	0.229552	0.227588	0.314635	C01678 + C00007 <=> C00519
1030	R02472	9.52137	9.78672	8.26008	C00522 + C00006 <=> C00966 + C00005 + C00080
1031	R02473	3.99373	4.61272	4.15219	C00002 + C00522 + C00099 <=> C00020 + C00013 + C00864
1032	R02480	1.68288	1.67742	1.28945	C00524 <=> C02248 + C00032
1033	R02484	7.14932	5.82191	5.02067	C00526 + C00009 <=> C00106 + C00672
1034	R02485	10.2225	10.3393	8.40903	C00881 + C00001 <=> C00526 + C00014
1035	R02488	2.17179	1.65683	1.92653	C00527 + C04253 <=> C00877 + C04570 + C00011
1036	R02490	0.000190201	0.000235578	0.000256552	C00904 <=> C00531 + C00001
1038	R02501	0.48049	0.527264	0.683401	C00535 + C03024 + C00007 <=> C05294 + C03161 + C00001
1040	R02509	0.15205	0.0904012	0.0617464	C03134 + C00001 <=> C00543 + C00058
1042	R02513	0.325922	0.380876	0.319881	C03626 + C00001 <=> C00543 + C00327
1043	R02515	0.332705	0.109395	0.0688106	C05593 + C00007 + C00004 + C00080 <=> C00544 + C00003 + C00001
1044	R02517	0.332705	0.109395	0.0688106	C05593 + C00007 + C00005 + C00080 <=> C00544 + C00006 + C00001
1045	R02519	1.50496	1.74134	1.4373	C00544 + C00007 <=> C01036
1046	R02521	5.62377	4.55363	4.06731	C01179 + C00007 <=> C00544 + C00011
1047	R02522	0.405991	0.342669	0.296789	C00545 <=> C00684 + C00001
1048	R02526	0.0136096	0.0195142	0.016936	C01114 + C00001 <=> C00545
1049	R02530	7.49903	6.74201	6.07988	C03451 <=> C00051 + C00546
1050	R02535	0.275356	0.446687	0.184573	C03758 + C00072 + C00007 <=> C00547 + C05422 + C00001
1051	R02536	0.162985	0.13729	0.114496	C00601 + C00003 + C00001 <=> C07086 + C00004 + C00080
1052	R02539	15.7756	16.245	19.2903	C00002 + C07086 + C00010 <=> C00020 + C00013 + C00582
1053	R02541	5.10613	5.10859	4.67504	C00550 + C00001 <=> C00195 + C00588
1055	R02548	0.390959	0.516148	0.335301	C00553 + C00006 <=> C00843 + C00005 + C00080
1056	R02549	0.225026	0.305449	0.19603	C00555 + C00003 + C00001 <=> C00334 + C00004 + C00080
1057	R02553	0.00847523	0.0539879	0.0158603	C02020 + C00003 <=> C00557 + C00004 + C00080
1058	R02555	7.06843	6.54416	4.9139	C00817 + C00003 <=> C00558 + C00004 + C00080
1059	R02565	1.92786	1.58579	1.32606	C00576 + C00003 + C00001 <=> C00719 + C00004 + 2 C00080
1060	R02569	13.8174	11.7994	11.7649	C00024 + C15973 <=> C00010 + C16255
1061	R02570	5.05302	5.49698	6.58143	C00091 + C15973 <=> C00010 + C16254
1062	R02572	0.0596369	0.00861673	0.0229159	C00019 + C00580 <=> C00021 + C01008
1065	R02581	0.797705	0.669935	0.624577	C00639 + C00006 <=> C00584 + C00005 + C00080
1066	R02584	69.8043	74.3009	69.249	C00002 + C00585 <=> C00008 + C01167
1067	R02585	84.119	77.1301	70.3155	C01167 + C00001 <=> C00585 + C00009
1068	R02586	0.582547	0.5858	0.726966	C00053 + C00585 <=> C00054 + C03721
1070	R02594	0.0287913	0.0150678	0.0240987	C00029 + C00590 <=> C00015 + C00761
1071	R02597	0.210011	0.272302	0.271949	C01200 + C00001 <=> C00591 + C00009
1072	R02599	3.85308	4.60195	3.73618	C00063 + C00591 <=> C00013 + C01064
1073	R02601	0.398013	0.444117	0.394428	C00596 + C00001 <=> C03589
1074	R02602	0.258685	0.110615	0.109254	C03453 <=> C00596 + C00011
1075	R02603	0.331472	0.128237	0.191921	C00596 + C00042 <=> C04479 + C00001
1076	R02604	0.136721	0.111605	0.109342	C00596 + C00058 <=> C00682 + C00001
1077	R02606	0	0	0.000601428	C01273 + C00001 <=> C00180 + C00596
1078	R02609	1.75267	1.42001	1.79897	C03091 + C00006 <=> C00599 + C00005 + C00080
1079	R02610	2.99132	1.99754	2.50297	C03238 + C00006 <=> C00599 + C00005 + C00080
1080	R02616	3.33624	3.59191	4.395	C00024 + C00602 <=> C00010 + C03773
1081	R02621	1.89105	1.33421	1.28564	C00613 + C00001 <=> C03022 + C00014
1082	R02622	4.45731	4.83451	5.30064	C02583 + C00001 <=> C00614 + C00014
1083	R02623	9.02457	8.63022	8.38678	C00019 + C00614 <=> C00021 + C04142
1084	R02624	7.34873	7.52971	7.21713	C04142 + C00001 <=> C00614 + C00132
1085	R02625	0.0166997	0.0371944	0.0383569	C00002 + C00615 <=> C00008 + C04261
1086	R02627	0.0837716	0.0593504	0.0503674	C00019 + C00615 <=> C00021 + C04087
1087	R02628	12.0889	12.4027	9.83037	C00074 + C00615 <=> C00022 + C04261
1088	R02630	5.47524	5.49921	4.48714	C04261 + C00159 <=> C00615 + C00275
1089	R02637	0.58388	0.830828	0.721863	C00618 + C00003 <=> C04575 + C00004 + C00080
1090	R02639	0.58388	0.830828	0.721863	C00618 + C00006 <=> C04575 + C00005 + C00080
1091	R02640	0.201751	0.219227	0.109268	C00800 + C00003 <=> C00618 + C00004 + C00080
1092	R02643	0.347754	0.499044	0.82123	C02940 + C00028 <=> C00619 + C00030
1093	R02644	0.729634	0.278968	0.330972	C01034 <=> C00619
1094	R02649	10.529	11.7801	9.38188	C00002 + C00624 <=> C00008 + C04133
1095	R02650	1.69154	0.969587	0.853862	C00002 + C00625 <=> C00008 + C00686
1098	R02656	0.49922	0.455845	0.524359	C00628 + C00007 <=> C02167
1099	R02658	0.100583	0.0393072	0.0830619	C00002 + C06473 <=> C00008 + C01218
1100	R02662	2.18002	1.204	1.11634	C00630 + C15973 <=> C00010 + C15977
1101	R02665	0.640247	0.662941	0.660168	C00632 + C00007 <=> C04409
1103	R02684	0.187382	0.155312	0.275361	C00639 + C00006 <=> C00696 + C00005 + C00080
1104	R02685	14.9353	14.7086	11.1027	C00640 <=> C00658 + C00001
1105	R02689	0.576214	0.670686	0.978228	C00029 + C00641 <=> C00015 + C04046
1106	R02691	0.271408	0.270505	0.348625	C00052 + C00641 <=> C00015 + C03692
1107	R02701	0.904085	0.947528	0.86038	C00643 <=> C00780 + C00011
1108	R02704	2.631	2.57179	2.61446	C04261 + C00392 <=> C00615 + C00644
1110	R02718	2.69963	2.79544	1.85119	C00002 + C00133 + C00653 <=> C00020 + C00013 + C04260
1111	R02720	13.7859	14.6498	12.3023	C00700 + C00001 <=> C00655 + C00013
1112	R02722	28.9648	28.1842	22.2875	C00065 + C03506 <=> C00078 + C00118 + C00001
1113	R02723	0.371664	0.645983	0.82116	C00187 + C00007 + 2 C00662 + 2 C00080 <=> C05502 + C00001 + 2 C00667
1114	R02724	0.371664	0.645983	0.82116	C00187 + 3 C00007 + 6 C00080 + 6 C00662 <=> C02373 + C01953 + 4 C00001 + 6 C00667
1115	R02726	0.162907	0.0966502	0.0955386	C00662 + C00377 + C00007 + 2 C00080 <=> C01058 + 2 C00667 + C00001
1116	R02727	0.904736	1.34279	2.21216	C01083 + C00009 <=> C00031 + C00663
1117	R02728	3.07353	3.22551	3.14128	C00663 <=> C01172
1118	R02732	3.00799	3.16975	2.80651	C00002 + C05345 <=> C00008 + C00665
1119	R02733	0.581273	0.683845	0.534428	C04390 + C00001 <=> C00033 + C00666
1120	R02734	14.776	14.9018	10.7377	C04421 + C00001 <=> C00042 + C00666
1121	R02735	11.7667	11.9451	10.6227	C00666 <=> C00680
1122	R02739	1.13957	0.92355	0.957689	C00668 <=> C01172
1123	R02745	0.381781	0.466002	0.365203	C04517 + C00001 <=> C00071 + C00670
1124	R02752	1.22893	1.39179	1.32532	C00818 <=> C00679 + C00001
1125	R02755	4.65986	4.02582	4.41517	C00680 + C00006 + C00001 <=> C03871 + C00014 + C00005 + C00080
1126	R02762	0.759062	0.717541	0.56796	C00682 + C00003 + C00001 <=> C02501 + C00004 + C00080
1127	R02765	2.78832	2.86422	3.09015	C01213 <=> C00683
1128	R02767	40.1623	42.5706	33.8439	C01271 + C00006 <=> C00685 + C00005 + C00080
1129	R02768	5.22014	4.70675	3.59684	C00173 + C01209 <=> C00685 + C00011 + C00229
1130	R02769	0.509903	0.848596	0.414486	C01200 + C00009 <=> C00686 + C00074 + C00001
1131	R02770	1.59913	1.94326	2.20325	C00686 <=> C04136
1133	R02777	19.117	17.9859	16.0635	C03319 + C00006 <=> C00688 + C00005 + C00080
1134	R02778	5.19709	4.79646	4.55007	C00689 + C00001 <=> C01083 + C00009
1136	R02782	3.99412	4.13505	3.3258	C00691 <=> C04287 + C00001
1137	R02783	22.1545	21.6902	17.5405	C00002 + C01212 + C00217 <=> C00008 + C00009 + C00692
1138	R02786	0.659983	0.747087	0.597705	C00002 + C00692 + C00047 <=> C00008 + C00009 + C05892
1139	R02788	23.2308	23.5457	19.437	C00002 + C00692 + C00680 <=> C00008 + C00009 + C04877
1140	R02789	0.662971	0.622382	0.493952	C00043 + C00694 <=> C00015 + C04890
1143	R02794	0.288955	0.175312	0.186964	C00002 + C00695 + C00010 <=> C00020 + C00013 + C01794
1144	R02804	1.63026	1.48325	1.86852	C00697 + 2 C00125 + C00001 <=> C00887 + 2 C00126 + 2 C00080
1145	R02807	0.354347	0.350156	0.392261	C01319 + C00006 + C00080 <=> C00703 + C00005
1146	R02808	0.0596369	0.00861673	0.0229159	C00019 + C00706 <=> C00021 + C02436
1147	R02809	0.193582	0.198882	0.427557	C00053 + C00706 <=> C00054 + C01614
1148	R02810	0.647015	0.712769	1.25373	C00708 + C00027 + 2 C00080 <=> C01382 + 2 C00001
1149	R02813	8.72477	8.32959	6.85066	C03195 <=> C00712 + C00001
1150	R02814	1.00935	0.876591	0.821556	C01203 + C00001 <=> C00229 + C00712
1151	R02819	1.38752	1.33295	1.32326	C00717 + C00003 <=> C01370 + C00004 + C00080
1152	R02820	1.38752	1.33295	1.32326	C00717 + C00006 <=> C01370 + C00005 + C00080
1153	R02821	0.3537	0.346779	0.286177	C00719 + C00155 <=> C01026 + C00073
1154	R02822	0.512863	0.401506	0.315949	C00722 + C00001 <=> C15588
1155	R02826	0.263546	0.188739	0.180155	C02244 <=> C00726 + C00001
1156	R02827	0.392742	0.230553	0.20769	C02658 <=> C00726 + C00001
1157	R02832	0.369265	0.361391	0.29378	C00729 + C00006 <=> C00783 + C00005 + C00080
1158	R02848	4.82217	5.35262	4.86487	C00002 + C00738 <=> C00008 + C02965
1159	R02852	1.64995	2.18598	1.99695	C00739 <=> C05161
1160	R02853	14.015	14.5565	13.8952	C02532 + C00001 <=> C00740 + C00009
1163	R02864	3.94715	3.1294	2.63796	C00748 + 2 C00080 <=> C14818 + C05778
1165	R02872	1.67905	1.81494	1.49569	C03428 + C00005 + C00080 <=> C00013 + C00751 + C00006
1167	R02879	0.706832	0.624374	0.440153	C01387 + 2 C00340 + C00007 + 2 C00080 <=> C00756 + 2 C00435 + C00001
1168	R02889	5.28797	4.7207	4.70136	C00029 + C00760 <=> C00015 + C00760
1169	R02893	1.75267	1.42001	1.79897	C05469 + C00006 <=> C00762 + C00005 + C00080
1170	R02903	1.87023	1.89712	2.07794	C00002 + C00778 <=> C00008 + C02456
1171	R02906	0.0207183	0.0149624	0.0178223	C00779 + C00006 <=> C04033 + C00005 + C00080
1172	R02907	0.0719802	0.103479	0.10925	C00779 <=> C01173 + C00001
1173	R02914	7.52518	7.08049	5.70994	C03680 <=> C00785 + C00001
1174	R02917	2.76631	1.91805	2.39441	C00019 + C01977 <=> C00021 + C04545
1175	R02918	21.4685	22.4252	19.4805	C00002 + C00082 + C00787 <=> C00020 + C00013 + C02839
1176	R02921	2.37717	2.13185	2.43494	C00063 + C01068 <=> C00013 + C00789
1177	R02922	0	0	0	C00791 + C00001 <=> C02565 + C00014
1179	R02928	0.000355419	0.000561374	0.00181494	C01697 + C00003 <=> C00795 + C00004 + C00080
1180	R02935	0.196147	0.196824	0.116023	C00603 + C00003 <=> C00802 + C00004 + C00080
1181	R02941	0.0705211	0.101893	0.0535147	C06202 + C00003 + C00001 <=> C00805 + C00004 + C00080
1183	R02948	0.246755	0.247178	0.233436	C06010 <=> C00810 + C00011
1184	R02952	0.0541907	0.0292578	0.0308323	C00811 <=> C05627 + C00011
1185	R02961	185.785	186.067	162.508	C00019 + C00821 <=> C00021 + C03391
1189	R02973	0.966264	0.547045	0.575882	C00831 + C00001 <=> C00864 + C01678
1190	R02975	0.041366	0.0403814	0.0412495	C02953 + C00006 <=> C00835 + C00005 + C00080
1191	R02978	0.573597	0.403794	0.538587	C00836 + C00006 <=> C02934 + C00005 + C00080
1192	R02986	0.0102199	0.00914826	0.0189146	C00002 + C01546 + C00010 <=> C00020 + C00013 + C00845
1193	R02987	0.452234	0.445009	0.370616	C00845 + C00028 + C00001 <=> C03724 + C00030
1194	R02988	0.0177121	0.0059445	0.00341684	C00846 + C00003 <=> C02222 + C00004 + C00080
1195	R02989	0.0177121	0.0059445	0.00341684	C00846 + C00006 <=> C02222 + C00005 + C00080
1196	R02990	0.887662	0.820091	0.446383	C00091 + C00846 <=> C00042 + C02232
1197	R02991	0.522863	0.453632	0.378168	C03586 + C00001 <=> C00846
1198	R03003	9.42443	9.99757	11.1939	C00019 + C00856 <=> C00021 + C03110
1199	R03005	9.55584	11.1874	9.79829	C00002 + C01185 <=> C00013 + C00857
1200	R03008	0.788047	0.614359	0.539746	C00859 + C00026 + C00007 <=> C03579 + C00042 + C00011
1201	R03009	0.848881	0.116874	0.0578865	C02035 + C00026 + C00007 <=> C00859 + C00042 + C00011
1202	R03013	13.033	13.9591	12.9628	C01100 + C00001 <=> C00860 + C00009
1203	R03014	7.91792	8.46892	8.81409	C00002 + C00861 <=> C00008 + C01131
1204	R03018	15.6139	14.4563	13.0951	C00002 + C00864 <=> C00008 + C03492
1205	R03020	15.4223	16.8062	16.4385	C00868 <=> C02764
1206	R03023	0.0306392	0.00866043	0.0084525	C00870 + C00007 + C00004 + C00080 <=> C02235 + C00003 + C00001
1207	R03024	2.68094	1.93776	1.59052	C03360 + C00001 <=> C00870 + C00009
1208	R03025	1.80253	1.51546	1.37851	C00876 + C00282 <=> C01080
1209	R03027	1.02531	1.05628	0.717732	C03561 <=> C00877 + C00001
1210	R03028	5.64782	4.60297	3.57204	C02411 <=> C00877 + C00011
1211	R03030	0.651856	0.515537	0.29943	C05231 <=> C00877 + C00014
1214	R03033	3.48442	3.81939	4.43477	C00880 <=> C01216 + C00001
1215	R03035	10.7736	10.319	9.99265	C00002 + C01134 <=> C00013 + C00882
1216	R03037	0.134687	0.165625	0.185213	C00885 + C00001 <=> C04171 + C00022
1217	R03038	44.5775	38.8572	31.3484	C00002 + C00041 + C01635 <=> C00020 + C00013 + C00886
1218	R03042	13.2906	13.3098	10.8179	C00404(n) + C00001 <=> C00404(n-1) + C00009
1219	R03045	0.183828	0.329801	0.0778963	C05668 <=> C00894 + C00001
1220	R03054	1.46236	1.11146	1.16977	C00903 + C00005 + C00080 <=> C02394 + C00006
1221	R03056	0.00412733	0.00606904	0.00152437	C00024 + C00908 <=> C00010 + C03524
1222	R03057	1.35993	1.72283	1.05824	C00909 + C00001 <=> C02165
1223	R03058	1.15509	0.85245	1.05786	C05356 <=> C00909 + C00001
1224	R03059	0.0731558	0.151066	0.107412	C00909 + C00051 <=> C02166
1225	R03060	9.92	10.4014	8.36767	C02508 + C00001 <=> C00911 + C00009
1226	R03062	1.369	1.2207	1.20585	C00916 + C00001 <=> C03112 + C00033
1227	R03065	11.4028	11.0397	9.27512	C00024 + C00918 <=> C00010 + C03601
1228	R03067	9.43889	10.2823	7.82537	C04807 + C00568 <=> C00013 + C00921
1229	R03069	3.5532	3.65067	3.55268	C00922 + C00001 <=> C03652
1230	R03070	0.414709	0.599913	0.537383	C02295 <=> C00922
1232	R03083	13.2356	14.0897	12.3527	C04691 <=> C00944 + C00009
1233	R03084	8.81861	10.5184	8.93444	C00944 <=> C02637 + C00001
1234	R03087	0.48049	0.527264	0.683401	C05295 + C00007 + C03024 <=> C00951 + C00058 + C03161 + C00001
1235	R03094	0.00227781	0.0107458	0.0189742	C00029 + C00954 <=> C00015 + C04197
1236	R03095	0.0489894	0	0	C00002 + C00954 + C00047 <=> C00008 + C00009 + C04211
1237	R03102	0.632928	0.652482	0.69966	C04076 + C00003 + C00001 <=> C00956 + C00004 + C00080
1238	R03103	0.632928	0.652482	0.69966	C04076 + C00006 + C00001 <=> C00956 + C00005 + C00080
1239	R03106	4.53854	3.64378	3.33958	C01326 + C00957 <=> C01755 + C00022
1240	R03111	0	0.00019194	0.0001726	C00019 + C00961 <=> C00021 + C03686
1241	R03112	0.000412281	0.00157182	0.00681489	C00019 + C03683 <=> C00021 + C00961
1242	R03114	0.101863	0.0393153	0.0335607	C00964 + C00006 <=> C01767 + C00005 + C00080
1243	R03118	3.64865	2.62351	2.1594	C00029 + C00965 <=> C00015 + C00965
1244	R03119	0.0768753	0.0802866	0.0880213	C02457 + C00003 <=> C00969 + C00004 + C00080
1245	R03120	2.91935	3.83961	3.72739	C01021 + C00026 <=> C00972 + C00025
1246	R03122	4.91579	4.9591	4.11607	C00973 + C00001 <=> C01935
1247	R03130	0.262455	0.204471	0.236219	C00019 + C00978 <=> C00021 + C01598
1249	R03150	4.4148	4.59666	6.24454	C00002 + C01003 <=> C00008 + C03875
1250	R03154	0.0405472	0.0644551	0.0499211	C00091 + C02614 <=> C00042 + C01011
1251	R03161	3.84794	4.24407	2.54388	C00002 + C01019 <=> C00008 + C02985
1252	R03162	38.1464	38.8519	31.1962	C02475 + C00001 <=> C00069 + C01019
1253	R03163	6.37552	5.78699	4.45577	C01019 <=> C01721
1254	R03164	0.0832435	0.120831	0.20004	C01020 + C00138 <=> C04226 + C00139
1255	R03165	13.1232	11.2649	11.537	C01024 <=> C01051 + C00001
1258	R03173	0.323505	0.241658	0.317605	C01033 + C00028 <=> C03345 + C00030
1259	R03176	0.729279	0.278548	0.330863	C03836 + C00003 <=> C01034 + C00004 + C00080
1260	R03177	0.01281	0.00689867	0.0108345	C02647 + C00003 + C00001 <=> C01035 + C00004 + C00080
1263	R03182	3.79452	4.00463	3.59276	C00002 + C01037 + C00011 <=> C00008 + C00009 + C01909
1265	R03186	0.705787	0.745085	1.38472	C01041 <=> C05422 + C00072
1266	R03187	6.63531	6.03913	4.30291	C00002 + C02565 + 2 C00001 <=> C00008 + C00009 + C01043
1267	R03192	15.1975	13.1517	11.3839	C01050 + C00006 <=> C04631 + C00005 + C00080
1268	R03193	16.7714	17.2335	13.9748	C00002 + C01050 + C00041 <=> C00008 + C00009 + C01212
1269	R03194	10.4984	8.92419	6.4335	C00019 + C01051 <=> 2 C00021 + C02463
1270	R03197	10.9987	9.75427	9.07143	C01051 <=> C03263 + 4 C00011
1271	R03199	1.23623	1.33011	1.29305	C01054 <=> C01724
1272	R03200	0.640203	0.829583	1.12287	C01054 <=> C01902
1273	R03203	0.297877	0.246421	0.299413	C01058 + C00006 <=> C01985 + C00005 + C00080
1274	R03209	0.480625	0.321528	0.269276	C00002 + C02656 + C00010 <=> C00020 + C00013 + C01063
1275	R03210	5.95238	5.5649	4.83375	C01063 + C00041 <=> C01092 + C00010 + C00011
1276	R03213	0.130041	0.135296	0.0970851	C00029 + C03719 <=> C00015 + C01069
1277	R03214	9.09226e-06	0.0297874	8.16343e-05	C00053 + C01069 <=> C00054 + C02153
1278	R03218	0.780334	0.865295	0.673099	C01078 + C00026 + C00007 <=> C04397 + C00042 + C00011
1280	R03220	2.00435	2.48553	2.66726	C03263 + C00007 <=> C01079 + 2 C00011 + 2 C00001
1281	R03222	1.99087	1.26783	0.94976	C01079 + 3 C00007 <=> C02191 + 3 C00027
1282	R03223	12.7253	13.1516	11.7705	C04752 + C04327 <=> C00013 + C01081
1284	R03230	0.00291073	0.175708	0.0180383	C00024 + C01091 <=> C00010 + C01626
1285	R03231	6.04218	6.79048	6.69812	C00019 + C01092 <=> C04425 + C01037
1286	R03232	8.03896	9.43495	9.28537	C04261 + C00095 <=> C00615 + C01094
1287	R03236	1.45409	1.38514	1.43393	C01097 + C00002 <=> C03785 + C00008
1288	R03240	0.350529	0.245672	0.219597	C01113 <=> C01097
1289	R03241	0.560206	0.633768	0.479601	C00002 + C01721 <=> C00008 + C01099
1290	R03243	12.9638	12.5618	11.6095	C01100 + C00026 <=> C01267 + C00025
1291	R03244	1.99746	3.03586	3.70333	C01101 <=> C03291
1293	R03254	4.62143	4.67566	3.67134	C04478 + C00009 <=> C00074 + C01112 + C00001
1295	R03259	8.59462	9.06526	8.63652	C04212 + C00001 <=> C01117
1297	R03264	0.0192738	0.0453873	0.00133306	C01126 + C00006 <=> C03461 + C00005 + C00080
1298	R03269	10.1817	11.5875	11.6398	C04352 <=> C01134 + C00011
1299	R03274	0.890027	1.35702	1.63036	C00002 + C01141 <=> C00008 + C04141
1300	R03275	1.64995	2.18598	1.99695	C01142 <=> C01186
1301	R03276	4.32054	3.5189	2.89477	C01144 <=> C03561
1302	R03277	1.90085	1.64144	1.07424	C01146 + C00022 <=> C03921
1303	R03283	0.227505	0.3257	0.178637	C01149 + C00003 + C00001 <=> C01181 + C00004 + C00080
1304	R03288	0.83579	0.589394	0.382299	C01262 + C00001 <=> C00099 + C01152
1307	R03303	1.07072	0.725232	0.674452	C01161 + C00007 <=> C04642
1308	R03307	0.611525	0.363641	0.364009	C01278 <=> C01163
1309	R03308	0.13423	0.089853	0.119048	C04553 <=> C01163
1310	R03313	16.0767	16.2511	12.8188	C01165 + C00009 + C00006 <=> C03287 + C00005 + C00080
1311	R03315	4.6095	3.62668	3.30512	C00002 + C02067 <=> C00008 + C01168
1312	R03325	0	0.000326965	0	C04518 + C00006 <=> C01176 + C00005 + C00080
1313	R03331	0.417386	0.447779	0.898506	C01225 + C00001 <=> C00116 + C01177
1315	R03347	0.514434	0.857851	0.557695	C01185 + C00008 <=> C05841 + C00002
1316	R03348	6.04393	6.61123	6.37205	C01185 + C00013 + C00011 <=> C03722 + C00119
1317	R03349	0.831211	0.905014	0.823852	C01186 + C00001 + C00003 <=> C03656 + C00014 + C00004 + C00080
1318	R03350	2.69192	3.50361	4.42496	C04478 + C00001 <=> C01187 + C00009
1319	R03351	4.79235	4.51055	4.34265	C00063 + C01187 <=> C00013 + C04121
1320	R03352	2.25053	1.90852	1.19571	C04047 + C00001 <=> C01188 + C00010
1321	R03353	1.17483	0.866625	0.86003	C01189 <=> C03845
1322	R03354	0.128419	0.121177	0.15941	C01190 + C00052 <=> C01290 + C00015
1323	R03357	0.0289666	0.0282949	0.0278436	C04036 + C00006 <=> C01192 + C00005 + C00080
1324	R03361	7.02995	6.63813	6.76637	C00002 + C01194 <=> C00008 + C01277
1325	R03362	1.78123	1.43728	1.23023	C00002 + C01194 <=> C00008 + C04549
1326	R03363	4.82512	4.79361	4.69142	C04549 + C00001 <=> C01194 + C00009
1327	R03364	2.16859	2.39275	1.82412	C01194 <=> C04299 + C00641
1328	R03366	0.0138058	0.000784402	0.00795432	C00019 + C01197 <=> C00021 + C01494
1329	R03370	2.10704	2.513	2.03356	C04088 + 2 C00138 + C00007 + 2 C00080 <=> C01203 + 2 C00139 + 2 C00001
1331	R03372	0.409808	0.332705	0.139078	C01204 + C00001 <=> C04579 + C00009
1333	R03378	1.07372	1.12694	0.692735	C00044 + C16741 <=> C00035 + C03366
1334	R03380	1.46046	1.57641	1.9939	C00052 + C01211 <=> C00015 + C04487
1335	R03387	0.870241	0.714379	0.659785	C00002 + C01216 <=> C00008 + C01286
1336	R03388	0.0194362	0.0238819	0.0286829	C01217 + C00006 <=> C05927 + C00080 + C00005
1337	R03390	0.108161	0.177054	0.185802	C01001 + C01217 <=> C00862 + C01274
1338	R03391	7.54695	6.44088	5.02081	C04297 + C00003 + C00001 <=> C01219 + C00004 + C00080
1339	R03392	7.54695	6.44088	5.02081	C04297 + C00006 + C00001 <=> C01219 + C00005 + C00080
1340	R03393	0.281448	0.305232	0.288507	C01220 + C00001 <=> C03546 + C00009
1341	R03394	2.60797	2.33473	2.78977	C01245 + C00001 <=> C01220 + C00009
1342	R03396	0.147186	0.16723	0.208521	C02977 + C00003 <=> C01222 + C00004 + C00080
1343	R03397	1.97555	1.3319	1.13029	C03117 + C00003 <=> C01222 + C00004 + C00080
1344	R03398	0.147186	0.16723	0.208521	C02977 + C00006 <=> C01222 + C00005 + C00080
1345	R03399	1.97555	1.3319	1.13029	C03117 + C00006 <=> C01222 + C00005 + C00080
1346	R03401	0.585759	0.861355	0.478729	C04780 + C00006 <=> C01226 + C00005 + C00080
1347	R03402	0.085447	0.104679	0.0936686	C04672 <=> C01226
1348	R03404	0.513447	0.503817	0.264885	C04555 + C00001 <=> C01227 + C00059
1349	R03409	13.0604	13.015	10.3939	C04494 + C00001 <=> C01228 + C00009
1350	R03411	5.41202	5.2881	4.85431	C00019 + C01229 <=> C00021 + C04340
1351	R03415	0.381781	0.466002	0.365203	C04635 + C00001 <=> C00071 + C01233
1353	R03421	0.918799	0.960718	0.69946	C04540 + C00001 <=> C01239 + C00049
1354	R03422	1.77601	1.6585	1.25795	C01240 + C00001 <=> C03418
1355	R03423	9.92	10.4014	8.36767	C01240 + C00001 <=> C03419
1357	R03425	13.6526	12.045	11.2242	C00037 + C02051 <=> C01242 + C00011
1358	R03428	2.30094	1.93514	0.958452	C00002 + C01243 <=> C00008 + C01272
1359	R03429	2.30094	1.93514	0.958452	C00002 + C01243 <=> C00008 + C04477
1360	R03430	2.60797	2.33473	2.78977	C01272 + C00001 <=> C01243 + C00009
1362	R03435	16.317	16.6741	15.9291	C04637 + C00001 <=> C01245 + C00641
1363	R03437	0.823555	0.874117	0.783278	C00024 + C04317 <=> C00010 + C04598
1364	R03443	8.7384	10.6808	10.7471	C01250 + C00009 + C00006 <=> C04133 + C00005 + C00080
1365	R03444	0.332548	0.560787	0.438841	C01251 <=> C04002 + C00001
1369	R03450	2.29648	1.70475	2.10032	C01293 + C00001 <=> C01256 + C00009
1370	R03451	0.852755	0.646025	0.499205	C03793 + C00026 + C00007 <=> C01259 + C00042 + C00011
1371	R03457	5.00198	6.33688	6.52076	C04666 <=> C01267 + C00001
1372	R03458	10.6379	9.41745	7.6397	C04454 + C00006 <=> C01268 + C00005 + C00080
1373	R03459	10.2837	8.84854	7.29	C01304 + C00001 <=> C01268 + C00014
1374	R03460	16.5403	15.2383	12.4398	C00074 + C03175 <=> C00009 + C01269
1375	R03462	0.0109012	0.0190972	0.00397458	C02526 + C00007 <=> C01273
1376	R03464	0.221838	0.382568	0.289813	C04330 + C00001 <=> C01274 + C00080
1377	R03469	6.63669	6.45288	5.5497	C00002 + C01277 <=> C00008 + C04637
1378	R03470	9.79027	10.3585	8.89084	C01278 <=> C03586 + C00011
1379	R03471	13.4124	13.3239	9.62461	C00002 + C01279 <=> C00008 + C04556
1380	R03472	9.16187	8.91623	9.26942	C03373 + C00019 <=> C04556 + C05198 + C00073 + C00058 + C00237
1381	R03473	2.78507	2.75364	2.62494	C00002 + C01281 <=> C00013 + C01299
1382	R03474	2.78507	2.75364	2.62494	C01299 + C00009 <=> C00008 + C01281
1383	R03478	0.548011	0.481138	0.445873	C00002 + C04477 <=> C00008 + C01284
1384	R03479	2.30094	1.93514	0.958452	C00002 + C04520 <=> C00008 + C01284
1385	R03482	0.409818	0.650612	0.510023	C01288 + C00001 <=> C04248 + C00033
1386	R03486	0.556782	0.616208	0.42331	C00052 + C01290 <=> C00015 + C04737
1387	R03488	0.541857	0.185021	0.130577	C00128 + C01290 <=> C00055 + C04730
1388	R03493	0.102856	0.0668905	0.0418467	C04675 <=> C01291 + C00001
1389	R03494	0.12848	0.135465	0.0877316	C00002 + C01920 + C00288 <=> C00008 + C00009 + C01291
1390	R03503	9.89366	9.19833	6.89836	C00002 + C01300 <=> C00020 + C04807
1391	R03504	4.55185	5.29402	4.36038	C04874 <=> C00266 + C01300
1392	R03507	1.3427	0.74219	0.501657	C05446 + C00007 + 2 C00080 + 2 C00662 <=> C01301 + 2 C00001 + 2 C00667
1393	R03508	7.89943	8.47088	8.02791	C01302 <=> C03506 + C00011 + C00001
1394	R03509	9.26409	8.21794	8.08114	C04302 <=> C01302
1395	R03511	0.287057	0.333995	0.570345	C02059 + C01119 + C00001 <=> C05849 + C00265
1396	R03519	1.53268	1.46191	0.796199	C00325 + C04657 <=> C00035 + C01311
1397	R03522	11.5884	11.9038	9.98138	C01322 + C00051 <=> C00462 + C02320
1398	R03524	0.00663616	0.0111659	0.0117298	C00097 + C01326 <=> C00283 + C02512
1399	R03528	1.52002	1.1326	1.28761	C02882 + C00001 <=> C01336 + C00014 + C00022
1400	R03529	0.0245808	0.0245282	0.0184573	C01343 + C00080 <=> C01371 + C00703
1401	R03531	13.7859	14.6498	12.3023	C01345 + C00001 <=> C06196 + C00013
1402	R03532	12.5137	13.9564	11.8195	C00030 + C00027 <=> C00028 + 2 C00001
1403	R03540	0.0894937	0.0944002	0.113307	C01384 + C00014 <=> C01596 + C00001
1404	R03543	0.000169526	0.0014746	0.000144904	C01407 + C00007 + C00004 + C00080 <=> C04091 + C00003
1405	R03546	0.678175	0.396807	0.381151	C01417 + C00080 + C00288 <=> C00011 + C01563
1406	R03553	0.197353	0.184081	0.169512	C00053 + C00573 <=> C00054 + C00573
1407	R03557	0.854896	0.709519	0.654516	C01612 + C00006 <=> C01450 + C00005 + C00080
1408	R03559	0.000169526	0.0014746	0.000144904	C01455 + C00007 + C00004 + C00080 <=> C04592 + C00003
1409	R03567	0.66645	0.835912	0.622963	C02657 <=> C01467 + C00011
1410	R03570	0.461177	0.501702	0.218991	C01469 + C00001 <=> C00020 + C00991
1411	R03576	0.326044	0.348341	0.403971	C00002 + C01487 <=> C00008 + C02962
1412	R03595	5.6447	5.25845	4.17192	C00002 + C01528 + C00001 <=> C00020 + C05172 + C00009
1413	R03599	9.00953	9.71465	9.39813	C05688 + C00030 <=> C01528 + C00041 + C00028
1414	R03610	0.124972	0.172031	0.186956	C01561 + 2 C00662 + 2 C00080 + C00007 <=> C01673 + C00667 + C00001
1415	R03611	0.540766	0.480424	0.431006	C01561 + C03161 + C00001 <=> C05443 + C03024 + C00007
1416	R03613	0.813908	0.888621	1.05961	C00002 + C01573 + C00014 + C00080 <=> C00020 + C00013 + C02872
1417	R03615	0.00641365	0.078148	0.0155745	C01579 + C00007 + C00005 + C00080 <=> C02790 + C00006 + C00001
1418	R03617	0.730248	0.888096	0.835131	C02686 + C00001 <=> C00124 + C00195
1419	R03622	3.14985e-05	3.18818e-05	2.15785e-05	C02549 <=> C01590 + C00001
1420	R03626	0.997182	1.0421	1.1247	C01595 + C00007 <=> C04717
1421	R03630	0.0628001	0.0594973	0.0743354	C01606 + C00007 + C00004 + C00080 <=> C04783 + C00003
1423	R03646	23.6585	22.5747	20.6041	C00002 + C00062 + C01636 <=> C00020 + C00013 + C02163
1425	R03648	19.5791	19.5314	18.1873	C00002 + C00152 + C01637 <=> C00020 + C00013 + C03402
1426	R03650	24.1116	24.0392	21.928	C00002 + C00097 + C01639 <=> C00020 + C00013 + C03125
1427	R03651	1.85632	2.67003	2.63192	C00002 + C00025 + C01640 <=> C00020 + C00013 + C06112
1428	R03652	18.0972	18.3665	16.7858	C00002 + C00064 + C01640 <=> C00020 + C00013 + C02282
1429	R03654	34.5075	32.9825	28.3307	C00002 + C00037 + C01642 <=> C00020 + C00013 + C02412
1430	R03655	22.4827	21.9585	19.8653	C00002 + C00135 + C01643 <=> C00020 + C00013 + C02988
1431	R03656	37.4084	40.054	35.953	C00002 + C00407 + C01644 <=> C00020 + C00013 + C03127
1432	R03657	37.8576	37.7345	37.0726	C00002 + C00123 + C01645 <=> C00020 + C00013 + C02047
1433	R03658	32.0901	32.2135	26.2907	C00002 + C00047 + C01646 <=> C00020 + C00013 + C01931
1434	R03659	38.1194	36.8707	32.801	C00002 + C00073 + C01647 <=> C00020 + C00013 + C02430
1435	R03660	47.9429	49.9271	45.3938	C00002 + C00079 + C01648 <=> C00020 + C00013 + C03511
1436	R03661	30.1762	30.5164	26.5692	C00002 + C00148 + C01649 <=> C00020 + C00013 + C02702
1437	R03662	28.6532	27.0686	22.199	C00002 + C00065 + C01650 <=> C00020 + C00013 + C02553
1438	R03663	35.9423	37.7208	30.9321	C00002 + C00188 + C01651 <=> C00020 + C00013 + C02992
1439	R03664	19.5003	20.893	21.0477	C00002 + C00078 + C01652 <=> C00020 + C00013 + C03512
1440	R03665	39.5943	38.3663	39.5431	C00002 + C00183 + C01653 <=> C00020 + C00013 + C02554
1441	R03673	0.277316	0.219725	0.199443	C01693 <=> C04185
1442	R03678	0.0617305	0.0827624	0.154191	C05913 + 2 C00139 <=> C00500 + 2 C00138
1443	R03681	1.19331	1.08772	1.09817	C00029 + C01702 <=> C00015 + C02687
1444	R03688	1.01382	1.10845	0.78108	C01720 <=> C03827 + C00001
1445	R03696	1.32096	0.600612	0.739478	C03618 <=> C01732 + C00014
1446	R03701	0.151262	0.145391	0.206443	C00019 + C01756 <=> C00021 + C16614
1447	R03704	8.92034	8.04955	7.5818	C00143 + C01764 + C01352 <=> C00101 + C03446 + C00016
1448	R03707	0.943844	0.957371	0.789411	C03046 + C00003 <=> C01769 + C00004 + C00080
1450	R03716	0.00019134	0.000271128	0.000894017	C02817 + C00006 <=> C01792 + C00005 + C00080
1451	R03718	0.124109	0.117992	0.136684	C01794 + C00037 <=> C00010 + C01921
1452	R03719	0.449542	0.558064	0.58865	C00100 + C01794 <=> C00010 + C05467
1453	R03728	0.664485	0.432892	0.394642	C01838 + C00007 + 2 C00005 + 2 C00080 <=> C01816 + C00058 + C00001 + 2 C00006
1454	R03732	2.01648	1.76329	1.47697	C06326 + C00003 + C00001 <=> C01826 + C00022 + C00004 + C00080
1455	R03734	0.323565	0.4057	0.330574	C01829 + C00030 <=> C02465 + C00708 + C00028 + C00080
1456	R03738	0	4.41116e-05	0.000105067	C03470 + C00001 <=> C00398 + C01852
1458	R03748	0.129426	0.157611	0.133203	C01876 + C00028 <=> C02941 + C00030
1460	R03754	0.367358	0.359602	0.492124	C00002 + C15590 <=> C00008 + C03849
1461	R03758	0.323635	0.625997	0.412457	C01888 + C00011 <=> C03508
1462	R03760	1.9887	2.08752	1.79132	C00024 + C15534 <=> C00010 + C15535
1463	R03767	0.0535194	0.0556723	0.0552963	C00024 + C01918 <=> C00010 + C03297
1465	R03772	0.0568914	0.015138	0.0200318	C02991 + C00001 <=> C01934
1466	R03774	0.357374	0.508584	0.284868	C01934 <=> C03979 + C00001
1467	R03775	0.136289	0.0749441	0.0650821	C02141 <=> C01943
1468	R03779	1.22184	1.10764	0.792496	C01944 + C00318 <=> C00010 + C02838
1470	R03789	17.5162	18.1926	16.7442	C01977 + C01449 <=> C01978 + C00242
1472	R03793	0.00253103	0.0057264	0.00532474	C01984 + C00028 <=> C02137 + C00030
1473	R03804	4.09524	4.60808	5.80561	C04131 + C00001 <=> C02028 + C00014
1474	R03805	0.559753	0.912291	0.656772	C00019 + C02031 + C00080 <=> C00021 + C02339
1475	R03814	0.951918	1.42473	0.757691	C02050 + 2 C00999 + C00007 + 2 C00080 <=> C03035 + 2 C00996 + 2 C00001
1476	R03817	0.320507	0.155918	0.210355	C16693 + 2 C03162 <=> C02061 + 2 C03025
1477	R03827	0.100569	0.0944082	0.0765293	C02345 + C00006 <=> C02099 + C00005 + C00080
1478	R03828	1.12997	1.41174	1.16477	C00044 + C02100 <=> C00013 + C02031
1479	R03829	0.949562	0.671067	0.538507	C00096 + C01810 <=> C00035 + C02101
1480	R03830	8.20398	6.89075	4.96154	C02103 + C00001 <=> C02489 + C00462
1481	R03840	2.34636	2.61244	2.27643	C00002 + C02374 <=> C00008 + C02128
1482	R03845	0.164222	0.134611	0.116528	C02139 + C00006 <=> C02880 + C00005 + C00080
1483	R03854	0.0599125	0.0648319	0.0460765	C02623 + C00022 <=> C02146 + C00011 + C00041
1484	R03862	0.291107	0.313287	0.236864	C02163 + C00017 <=> C01636 + C16739
1485	R03866	0.319198	0.326355	0.316793	C02165 + C00005 + C00080 + C00007 <=> C04853 + C00006 + C00001
1486	R03868	0.210028	0.060454	0.0578015	C02167 <=> C02514
1487	R03874	2.38206	2.25937	2.00856	C03303 <=> C02179 + C00048
1488	R03877	10.1536	9.82714	7.37495	C00002 + C02191 + C00305 + C00001 <=> C00008 + C00009 + C03516 + 2 C00080
1490	R03887	0.0710163	0.0643737	0.0548461	C02220 + C00001 <=> C03453 + C00014
1491	R03889	0.759062	0.717541	0.56796	C03824 + C00003 + C00001 <=> C02220 + C00080 + C00004
1492	R03893	3.9335	3.21042	3.17862	C04431 + C00001 <=> C02222
1493	R03896	22.3209	21.8688	19.753	C02612 <=> C02226 + C00001
1494	R03899	0.837734	1.03696	0.66678	C02567 + C00007 + C00001 <=> C00315 + C18170 + C00027
1495	R03905	32.5319	32.6779	30.8549	C02282 + C00025 + C00009 + C00008 <=> C06112 + C00064 + C00002 + C00001
1496	R03908	0.00957067	0.0100911	0.00578524	C02930 <=> C02295
1497	R03909	5.09722	5.48735	5.09365	C03620 + C00001 <=> C00060 + C00014
1498	R03910	8.72636	8.32491	7.01342	C00024 + C03687 <=> C00010 + C02297
1499	R03912	2.44478	2.04372	1.98676	C02303 + C00072 + C00007 <=> C03303 + C05422 + C00001
1500	R03913	12.5344	11.7369	11.7536	C02315 + C00003 <=> C02582 + C00004 + C00080
1501	R03914	12.5344	11.7369	11.7536	C02315 + C00006 <=> C02582 + C00005 + C00080
1504	R03923	9.27113	10.8355	7.24756	C00097 + C02342 <=> C00065 + C04161
1505	R03925	0.596523	0.498394	0.524453	C02350 <=> C02348
1506	R03928	0.269302	0.304687	0.421284	C00190 + C02352 <=> C00015 + C02352
1507	R03933	0.371664	0.645983	0.82116	C05501 + C00007 + 2 C00662 + 2 C00080 <=> C02373 + C01953 + 2 C00001 + 2 C00667
1508	R03938	46.5712	45.6402	42.5606	C00019 + C02415 <=> C00021 + C03702
1509	R03940	17.2168	16.1473	15.0477	C02430 + C00234 <=> C00101 + C03294
1510	R03942	0.178797	0.190784	0.118257	C02431 + C00003 <=> C02991 + C00004 + C00080
1511	R03947	3.93442	3.11692	2.63276	C02463 + C00003 <=> C05778 + C00004 + C00080
1512	R03948	3.29609	3.23117	3.5331	C00019 + C02463 <=> C00021 + C05772 + C00080
1513	R03956	0.056021	0.0887279	0.101583	C00051 + C02471 <=> C00037 + C02755
1515	R03968	22.5864	22.2569	19.9861	C02504 <=> C02631 + C00001
1516	R03979	0.967105	1.35707	1.57349	C03254 + C00001 <=> C02534 + C15584
1517	R03982	6.52615e-05	0.000404564	0.000621334	C02575 + C00007 + C00005 + C00080 <=> C18933 + C00698 + C00006 + C00001
1518	R03983	4.38293	5.08428	4.6306	C02583 + C01664 <=> C03636 + C00014
1520	R03986	12.2023	10.9709	8.96045	C05227 + C00001 <=> C00105 + C00991
1522	R03992	1.36655	1.26611	1.8486	C02593 + C02038 <=> C00010 + C03881
1523	R03996	1.13075	1.68926	1.9531	C00029 + C02616 <=> C00015 + C02616
1525	R03998	1.1092	0.931516	0.642903	C02247 + C00007 + 2 C00004 + 2 C00080 <=> C05165 + C00001 + 2 C00003
1526	R03999	1.1092	0.931516	0.642903	C02247 + C00007 + 2 C00005 + 2 C00080 <=> C05165 + C00001 + 2 C00006
1527	R04001	22.5864	22.2569	19.9861	C04411 <=> C02631 + C00001
1529	R04015	0.349173	0.218018	0.198601	C02682 + C00282 <=> 2 C02684 + 2 C00080
1530	R04017	0.760845	0.789277	0.719413	C00053 + C02686 <=> C00054 + C06125
1531	R04030	5.73638	4.51913	4.29783	C00002 + C02730 + C00010 <=> C00020 + C00013 + C03160
1532	R04031	2.11587	2.24989	1.96424	C02730 + C00001 <=> C05817
1533	R04033	0.12431	0.156409	0.109003	C00019 + C02735 <=> C00021 + C03711
1534	R04035	7.14408	6.5534	4.99987	C02739 + C00001 <=> C02741 + C00013
1535	R04037	7.80905	6.9198	5.43819	C02741 + C00001 <=> C04896
1536	R04038	0.103519	0.104	0.144247	C00235 + C00020 <=> C00013 + C04713
1537	R04041	1.46032	1.80277	1.62212	C00029 + C02768 <=> C00015 + C04508
1538	R04042	16.779	15.4755	13.0679	C00513 + C02768 <=> C00055 + C02768
1539	R04044	0.227463	0.200231	0.1725	C02773 + C00272 + C00007 <=> C03658 + C00268 + C00001
1540	R04053	1.91118	2.33591	1.93139	C02798 <=> C03167 + C00011
1541	R04058	0.567255	0.725169	0.403456	C02986 <=> C02805 + C00014
1542	R04061	0.0948676	0.208007	0.074503	C02814 + C00007 <=> C03676
1543	R04062	0.235332	0.347324	0.450706	C00019 + C02816 <=> C00021 + C03941
1544	R04072	8.36232	8.66286	6.91569	C03862 + C02189 <=> C00110 + C02863
1545	R04073	1.8457	1.62916	1.81543	C02871 + C00026 + C00007 <=> C03957 + C00042 + C00011
1546	R04074	1.84558e-05	0.000161689	0	C00003 + C02872 <=> C00153 + C04339
1547	R04076	0.159831	0.237281	0.202024	C04261 + C00247 <=> C00615 + C02888
1548	R04081	0.490984	0.490897	0.785245	C00325 + C02900 <=> C00035 + C04648
1549	R04090	2.28655	2.60987	3.34736	C03899 + C00001 <=> C00051 + C02929
1550	R04096	2.33314	1.45503	1.92645	C02939 + C04253 <=> C03069 + C04570
1551	R04100	2.82556	2.5842	2.01909	C02944 <=> C03221
1552	R04102	2.15576e-05	0	0.000155531	C03037 + C00007 + C00004 + C00080 <=> C02952 + C00003 + C00001
1553	R04104	1.09816	1.2598	0.946052	C00401 <=> C01490
1555	R04111	3.435	3.7751	3.70646	C04261 + C00208 <=> C00615 + C02995
1556	R04115	0.00830614	0.0130314	0.00877554	C04314 + C00003 <=> C03012 + C00004 + C00080
1558	R04118	0.19077	0.161928	0.196568	C03956 + C00001 <=> C03018 + C00195
1559	R04120	7.92347	7.04179	7.04396	C03023 + C00343 + C00001 <=> C03895 + C00342
1560	R04122	6.06496	6.14034	5.77445	C03024 + C01371 + C00007 <=> C03161 + C01335 + C00001
1561	R04125	12.0574	9.36679	9.28086	C01242 + C00101 <=> C02972 + C00143 + C00014
1562	R04133	0.0695194	0.0772288	0.0737083	C04052 <=> C03063 + C00011
1563	R04138	4.46571	4.69289	5.77565	C00002 + C03069 + C00288 <=> C00008 + C00009 + C03231
1566	R04144	16.5519	16.0347	15.0653	C00002 + C03090 + C00037 <=> C00008 + C00009 + C03838
1567	R04147	0.118954	0.148384	0.0507044	C05557 <=> C06564
1568	R04148	5.44434	5.77691	4.86777	C01185 + C03114 <=> C00253 + C04778 + C00080
1569	R04150	3.40375	2.80408	2.32617	C03160 <=> C03657 + C00010
1570	R04152	3.29056	3.81575	3.73762	C03557 + C00022 <=> C03167 + C00041
1571	R04158	0.138659	0.0817846	0.0655155	C00353 + C00623 <=> C00013 + C04590
1572	R04159	14.163	12.2044	11.2428	C03193 + C00045 <=> C00012 + C03363
1573	R04167	0.156453	0.267163	0.17046	C04234 + C00001 <=> C03215 + C00009
1574	R04168	0.226365	0.156552	0.14553	C02269 + C00701 <=> C02269 + C00701
1575	R04173	14.8833	16.3336	13.21	C01005 + C00026 <=> C03232 + C00025
1576	R04176	13.7543	13.5239	14.0762	C00003 + C03245 <=> C00153 + C03245 + C00080
1577	R04178	1.99087	1.26783	0.94976	C03263 + 3 C00007 <=> C05770 + 3 C00027
1578	R04182	1.42076	0.999451	0.654431	C00203 + C03272 <=> C00015 + C04925
1579	R04189	0.401247	0.436339	0.410167	C03296 + 2 C00001 <=> C03415 + C00011 + 2 C00014
1580	R04190	2.85686	2.43448	1.52312	C00019 + C03306 <=> C00021 + C04311
1581	R04192	1.17724	0.633237	0.832282	C00024 + C03318 <=> C00010 + C04149
1583	R04198	11.9289	11.6409	9.88509	C03972 + C00003 + C00001 <=> C20258 + C00004 + C00080
1584	R04199	11.9289	11.6409	9.88509	C03972 + C00006 + C00001 <=> C20258 + C00005 + C00080
1585	R04200	1.82495	1.71995	1.5722	C03943 + C00001 + C00003 <=> C03341 + C00014 + C00004 + C00080
1586	R04201	1.82495	1.71995	1.5722	C03943 + C00006 + C00001 <=> C03341 + C00005 + C00014 + C00080
1587	R04203	0.0844623	0.0762472	0.0839526	C04405 + C00003 <=> C03344 + C00004 + C00080
1588	R04208	14.7082	13.7093	12.4131	C00002 + C04640 <=> C00008 + C00009 + C03373
1589	R04209	0.916562	0.874974	0.919859	C04751 <=> C03373 + C00011
1590	R04210	3.88532	3.04014	2.39383	C03393 + C00003 <=> C06054 + C00004 + C00080
1591	R04212	31.8825	32.0551	30.3256	C03402 + C00025 + C00009 + C00008 <=> C06113 + C00064 + C00002 + C00001
1592	R04216	3.44441	3.78569	4.7964	C04213 + C03021 <=> C00621 + C11572
1593	R04217	0.0716265	0.100938	0.0763229	C03415 + C00026 <=> C05932 + C00025
1594	R04218	2.23638	2.24612	1.70034	C03427 <=> C00013 + C05421
1595	R04230	0.720188	0.670925	0.734043	C00002 + C03492 + C00097 <=> C00020 + C00013 + C04352
1596	R04231	10.0045	11.3209	11.3867	C00063 + C03492 + C00097 <=> C00055 + C00013 + C04352
1598	R04238	9.24937	9.86126	11.6213	C03880 + C00001 <=> C03523 + C00066
1599	R04239	0.35623	0.310502	0.190188	C02188 + C00001 + C00007 <=> C03531 + C00014 + C00027
1600	R04241	20.0616	19.6698	16.6491	C00002 + C03541(n) + C00025 <=> C00008 + C00009 + C03541(n+1)
1601	R04259	0.00109301	0.0013458	0.00364779	C04522 <=> C03585
1602	R04263	0.113841	0.186445	0.183422	C03594 + C00003 <=> C05455 + C00004 + C00080
1603	R04266	1.46211	1.11121	1.60753	C03598 <=> C03599
1604	R04273	76.6345	71.1367	63.8385	C03798 <=> C03633
1605	R04274	1.05135	0.728588	0.783581	C00002 + C03638 <=> C00020 + C00013 + C04312
1606	R04277	0.0734903	0.0588219	0.03413	C03671 + C00001 <=> C04434
1607	R04279	0.100365	0.107364	0.0781257	C05375 + C00006 <=> C03671 + C00005 + C00080
1608	R04281	0.0815237	0.0507193	0.0252875	C00169 + C04448 <=> C00009 + C03674
1609	R04286	6.70726	6.55858	5.94595	C04895 <=> C03684 + C00536
1610	R04291	1.61268	1.33524	1.6795	C00043 + C03706 <=> C00105 + C04789
1611	R04292	6.48787	6.48143	6.18098	C03722 + 2 C00001 + C00009 <=> C05840 + C00111
1612	R04294	42.9927	39.2566	34.3999	C04232 + C00343 + C00001 <=> C03723 + C00342
1613	R04311	2.26603	1.75878	1.58827	C03372 + C00339 <=> C03715 + C03129
1614	R04314	12.5093	10.5958	9.63615	C04250 + C02743 <=> C03800 + C11475
1615	R04315	0.00645177	0.0859138	0.269734	C00677 + C00343 + C00001 <=> C03802 + C00342
1616	R04316	21.2176	19.7612	19.458	C00024 + C03803 <=> C00010 + C04341
1617	R04319	3.42098	3.70709	2.87715	C00658 + C00006 <=> C04512 + C00005 + C00080
1618	R04320	2.54534	2.87315	2.25095	C00470 + C00001 <=> C00470 + C00333
1619	R04323	0.335982	0.416328	0.367149	C04409 <=> C03824 + C00011
1620	R04325	12.5784	12.6538	9.89482	C00234 + C03838 <=> C00101 + C04376
1621	R04330	0.295645	0.349135	0.244094	C03852 + C00003 <=> C03917 + C00004 + C00080
1622	R04332	0.0322812	0.0349715	0.0440033	C00019 + C03866 <=> C00021 + C04459
1625	R04342	0.0895897	0.109838	0.184979	C12208 + C00007 + C00005 + C00080 <=> C00852 + C00006 + C00001
1626	R04343	2.27145	2.20695	2.01669	C00617 + C00470 <=> C00015 + C00470
1628	R04348	1.20935	1.3472	1.1093	C00024 + C03922 <=> C00010 + C04504
1629	R04358	5.30054	4.7319	4.3023	C00002 + C03959 <=> C00008 + C04395
1630	R04362	2.12631	1.9466	1.72236	C04476 + C00001 <=> C03968 + C00189
1631	R04364	0.397414	0.408031	0.372167	C03972 + C00024 + C00001 <=> C05539 + C00010
1632	R04365	3.37744	2.9196	2.75047	C00091 + C03972 + C00001 <=> C00010 + C04462
1635	R04373	0.75008	0.922882	0.573234	C04755 + C00001 <=> C00140 + C04010
1636	R04374	0.279517	0.422707	0.296064	C05147 <=> C03564 + C00001
1637	R04376	0.440077	0.398387	0.552338	C04044 + C00007 <=> C04479
1640	R04382	0.594823	0.695673	0.583643	C06118 <=> 2 C04053
1641	R04383	2.25009	2.76731	2.82542	C04053 <=> C04349
1642	R04384	0.161954	0.170455	0.219369	C00132 + C06021 <=> C06020 + C00001
1643	R04385	14.8763	17.1061	14.3964	C00002 + C06250 + C00288 <=> C00008 + C00009 + C04419
1644	R04386	28.5278	27.6741	24.4603	C00024 + C04419 <=> C00083 + C06250
1645	R04389	1.58413	1.16808	1.02377	C04196 <=> C04073
1646	R04393	0.638221	0.629929	0.723678	C04261 + C00243 <=> C00615 + C05396
1648	R04404	5.7511	4.81244	4.6286	C04637 + C00001 <=> C01277 + C00009
1649	R04405	6.17247	6.05435	4.74373	C04489 + C00155 <=> C04144 + C00073
1650	R04418	1.38765	0.791746	0.507505	C04642 + C00003 + C00001 <=> C04186 + C00004 + C00080
1651	R04420	5.94344	5.07894	4.15169	C04188 <=> C04582
1652	R04423	0.134864	0.191001	0.361528	C00203 + C04648 <=> C00015 + C06483
1653	R04424	2.28894	2.19695	1.79897	C02225 <=> C04225 + C00001
1654	R04425	5.16774	4.93788	4.98899	C04593 <=> C04225 + C00001
1655	R04426	9.43772	9.91416	9.60518	C04411 + C00003 <=> C04236 + C00004 + C00080
1656	R04427	0.63228	0.684351	0.61645	C00019 + C05437 <=> C00021 + C04525
1657	R04433	2.55119	2.00567	2.37265	C04570 + C00399 <=> C04253 + C00390
1658	R04436	0.783623	0.566673	0.492581	C00019 + C04259 <=> C00021 + C05575
1659	R04437	0.601831	0.237239	0.290745	C07282 + C00030 + C00007 <=> C04679 + C00028 + C00001
1660	R04438	2.87678	2.99226	2.48417	C04346 + C00026 <=> C11907 + C00025
1661	R04439	12.1623	10.9325	10.6218	C04272 + C00006 <=> C06010 + C00005 + C00080
1662	R04448	6.85672	6.81309	5.57355	C00002 + C04294 <=> C00008 + C04327
1664	R04452	1.98519	2.09696	2.14311	C04598 + C00001 <=> C04317 + C00033
1665	R04455	0.568395	0.402422	0.201458	C04330 + C00282 <=> C04377 + C00080
1667	R04457	4.71625	4.581	3.81537	C04732 + C15556 <=> C04332 + 2 C00001 + C00009
1668	R04463	24.3859	23.6197	21.6384	C00002 + C04376 + C00064 + C00001 <=> C00008 + C00009 + C04640 + C00025
1669	R04464	0.107149	0.194382	0.0881278	C04377 + C01080 <=> C04488 + C00876
1670	R04466	1.95551	1.72068	1.55587	C00024 + C04384 <=> C00010 + C04649
1672	R04472	0.130454	0.13266	0.123631	C03692 <=> C20991 + C00641
1673	R04475	11.5335	12.5741	12.3338	C04421 + C00026 <=> C04462 + C00025
1675	R04478	2.01691	2.00452	1.05164	C04115 <=> C04434 + C00001
1676	R04481	0.091787	0.12154	0.0752934	C00019 + C04441 <=> C00021 + C04692
1677	R04483	1.97404	1.58261	1.55007	C04840 + C00003 <=> C04453 + C00011 + C00004 + C00080
1678	R04484	0.182334	0.0614528	0.0574857	C00024 + C04466 <=> C00010 + C04505
1679	R04491	0.438975	0.311504	0.258769	C00029 + C04487 <=> C00015 + C04759
1680	R04493	0.894555	0.548273	0.554587	C00043 + C01290 <=> C00015 + C04845
1681	R04494	2.3663	1.89934	1.63221	C00043 + C04500 <=> C00015 + C04537
1682	R04495	0.598799	0.618002	0.715384	C00052 + C04502 <=> C00015 + C04818
1683	R04496	0.630676	0.72459	0.82283	C00019 + C04506 <=> C00021 + C04748
1684	R04501	0.4868	0.607096	0.368849	C04530 + 2 C00999 + C00007 + 2 C00080 <=> C04814 + 2 C00996 + C00001
1685	R04502	1.14479	1.26432	1.65918	C00096 + C04537 <=> C00035 + C05860
1686	R04503	0.746663	0.417649	0.504663	C04817 + C00001 <=> C00031 + C04542
1687	R04509	13.4124	13.3239	9.62461	C00002 + C04556 <=> C00008 + C04752
1688	R04511	8.17587	8.54333	6.66204	C00344 + C04566 <=> C00641 + C04809
1689	R04513	1.16765	0.885743	0.903751	C05981 + C00001 <=> C04637 + C00009
1691	R04520	0.245602	0.331667	0.262397	C00353 + C04590 <=> C00013 + C04638
1692	R04527	3.18015	3.2514	2.37026	C04776 + C00001 <=> C07278 + C02189
1693	R04529	0.0139732	0.0115961	0.0151513	C04630 + C00026 <=> C04613 + C00025
1694	R04532	0.36771	0.62177	1.07823	C00128 + C00611 <=> C00055 + C04886
1695	R04540	7.60919	7.45191	6.22714	C04832 + C11904 <=> C04628 + C03576 + C11903
1696	R04541	0.723894	1.0524	0.589313	C04628 + C03920 <=> C04832 + C01438
1697	R04545	2.93998	3.25227	2.90145	C00002 + C04637 <=> C00008 + C05981
1698	R04548	0.134864	0.191001	0.361528	C00052 + C04648 <=> C00015 + C04866
1699	R04549	2.61121	3.19914	4.0233	C04652 + C00001 <=> C00105 + C04824
1700	R04550	10.8861	10.0191	8.52538	C06022 + C04688 <=> C04652 + C00229
1701	R04552	0.797705	0.669935	0.624577	C04741 + C00006 <=> C04654 + C00005 + C00080
1702	R04553	1.37491	1.05844	0.609162	C00325 + C04656 <=> C00035 + C04850
1703	R04556	0.766772	0.5828	0.60946	C04671 + C00003 <=> C04707 + C00004 + C00080
1704	R04557	0.766772	0.5828	0.60946	C04671 + C00006 <=> C04707 + C00005 + C00080
1705	R04559	17.6468	18.4723	16.1489	C04823 <=> C00122 + C04677
1706	R04560	14.35	15.1595	13.3348	C00234 + C04677 <=> C00101 + C04734
1707	R04562	12.2304	11.5932	10.6913	C00002 + C00120 + C04735 <=> C00020 + C00013 + C04681
1708	R04563	0.902736	1.07201	0.719899	C00002 + C00120 + C04736 <=> C00020 + C00013 + C04682
1709	R04564	0.449321	0.374364	0.373675	C00128 + C04683 <=> C00055 + C04887
1710	R04567	8.31289	6.87514	6.59533	C04688 + C00043 <=> C00229 + C04738
1711	R04573	20.0028	20.0004	16.1894	C00002 + C05892 + C00993 <=> C00008 + C00009 + C04702
1713	R04580	0.288955	0.175312	0.186964	C00002 + C04722 + C00010 <=> C00020 + C00013 + C04760
1714	R04581	0.625107	0.792463	0.838932	C01788 + C04724 <=> C00112 + C04808
1715	R04582	0.902736	1.07201	0.719899	C00002 + C00120 + C04763 <=> C00020 + C00013 + C04727
1716	R04584	1.21037	0.994174	0.674613	C00203 + C04730 <=> C00015 + C04884
1717	R04587	7.2671	7.44738	6.79389	C04738 + C00001 <=> C06022 + C00033
1718	R04590	0.630657	0.859173	1.35677	C00128 + C04750 <=> C00055 + C04901
1719	R04591	11.8667	13.7135	11.9165	C00002 + C04751 + C00049 <=> C00008 + C00009 + C04823
1720	R04594	5.57634	4.73834	4.38583	C04778 + C00001 <=> C05775 + C00009
1721	R04596	1.35167	1.20951	0.859594	C00128 + C04791 <=> C00055 + C04907
1722	R04597	0.0493106	0.075522	0.0246586	C04793 + C00007 <=> C04844
1723	R04603	2.30147	2.61985	2.9547	C00203 + C04800 <=> C00015 + C04913
1724	R04604	0.902736	1.07201	0.719899	C00002 + C00120 + C04827 <=> C00020 + C00013 + C04801
1725	R04606	3.62217	4.07464	3.93871	C04652 + C04824 <=> C00015 + C04932
1726	R04607	1.37473	0.973812	0.834684	C00167 + C04825 <=> C00015 + C04903
1728	R04631	0.165085	0.134023	0.0865736	C00052 + C04884 <=> C00015 + C04911
1730	R04636	0.108368	0.12693	0.0395921	C00043 + C04902 <=> C00015 + C04930
1731	R04638	0.32317	0.314527	0.426648	C04895 + C00001 <=> C05925 + C00013
1732	R04640	7.88486	8.14629	7.52463	C04896 <=> C04916
1733	R04642	0.715609	0.452497	0.527302	C00043 + C04906 <=> C00015 + C04934
1734	R04657	7.91718	8.9485	6.95627	C00002 + C04932 <=> C00008 + C04919
1735	R04658	3.81567	3.90664	3.28389	C04919 + C04121 <=> C06024 + C00055
1736	R04662	2.52188	2.2319	1.84335	C00043 + C04880 <=> C00015 + C04943
1737	R04665	0.891226	0.578513	0.470896	C00043 + C04944 <=> C00015 + C05159
1738	R04729	0.49902	0.783848	0.517172	C05232 <=> C05329
1739	R04730	1.00088	0.903789	0.906537	C00002 + C05234 + C00082 <=> C01392 + C00008 + C00009
1740	R04733	4.33459	4.05081	3.47523	C00075 + C05250 <=> C00013 + C05326
1742	R04759	0.48049	0.527264	0.683401	C05290 + C03024 + C00007 <=> C05297 + C03161 + 2 C00001
1743	R04761	0.48049	0.527264	0.683401	C05294 + C03024 + C00007 <=> C05295 + C03161 + 2 C00001
1744	R04787	3.0931	2.19241	2.01533	C05414 + C00028 <=> C05430 + C00030
1745	R04798	3.0931	2.19241	2.01533	C05430 + C00030 + C00007 <=> C05431 + 2 C00001 + C00028
1746	R04800	3.0931	2.19241	2.01533	C05431 + C00030 + C00007 <=> C05432 + C00028 + 2 C00001
1747	R04807	1.3427	0.74219	0.501657	C05454 + C00007 + 2 C00080 + 2 C00662 <=> C05446 + C00001 + 2 C00667
1748	R04813	0.908141	0.627868	0.556755	C05450 <=> C05460 + C00001
1750	R04855	0.371664	0.645983	0.82116	C05502 + C00007 + 2 C00662 + 2 C00080 <=> C05501 + C00001 + 2 C00667
1751	R04856	0.837309	0.725481	0.759189	C06125 + C00001 <=> C02686 + C00059
1752	R04864	1.81917	1.68435	1.58302	C00173 + C05973 <=> C00229 + C00350
1753	R04870	0.0570322	0.0222746	0.122421	C00956 + C00183 + C00097 + 3 C00002 + C00001 <=> C05556 + 3 C00020 + 3 C00013
1754	R04950	0.398419	0.241544	0.316638	C00024 + C05726 <=> C00010 + C05727
1755	R04985	3.14178	3.95022	3.38204	C05807 + C00011 <=> C05848
1756	R05000	5.26723	4.71165	4.83983	C05847 + C00156 <=> C05848 + C00013
1757	R05002	1.13142	1.42537	1.5896	C00096 + C05860 <=> C00035 + C05861
1758	R05049	0.556304	0.296094	0.192477	C05932 + C00003 + C00001 <=> C05931 + C00004 + C00080
1759	R05074	3.81567	3.90664	3.28389	C06024 + C04121 <=> C06025 + C00055
1761	R05076	0.504588	0.333652	0.225767	C06027 <=> C06028 + C00001
1762	R05085	14.8833	16.3336	13.21	C06055 + C00026 <=> C06054 + C00025
1763	R05092	0.0752086	0.144167	0.0659865	C06089 <=> C06090 + C00013
1764	R05099	0.000236363	7.68442e-05	0	C06102 + C00006 + C00001 <=> C06104 + C00005 + C00080
1765	R05136	0.0328993	0.0404904	0.0254503	C06202 + C00022 <=> C06203 + C00001
1766	R05137	0.00351453	0.133741	0.0173526	C06203 <=> C06204
1767	R05140	0.241945	0.218838	0.244155	C00031 + C06215 <=> C00089 + C06215
1768	R05144	2.51628	1.53163	1.18997	C06246 + C05849 + C00001 <=> C06247 + C03313 + C00011 + C00007
1769	R05146	9.94561	8.12912	7.24086	C05223 + C06025 <=> C06251 + C00229
1770	R05149	3.69656	4.96917	3.85964	C00019 + C06319 <=> 2 C00021 + C06408 + C00011
1771	R05150	1.16966	0.99206	1.06551	C06319 + C00006 <=> C06320 + C00005 + C00080
1772	R05151	3.07447	2.69626	2.02446	C06323 + C00028 + C00001 <=> C06324 + C00030
1773	R05156	5.00673e-05	3.88106e-05	0.000157685	C06333 + C00007 + C00004 + C00080 <=> C06336 + C00014 + C00003
1775	R05173	8.97392e-05	8.89067e-05	0.00235487	C06388 <=> C06389 + C00011
1776	R05176	2.23434	2.50374	2.58828	C06397 <=> C06398
1777	R05177	3.64852	3.83683	4.14426	C06408 <=> C06399
1778	R05179	0.0677735	0.09944	0.045859	C00019 + C06403 + C00080 <=> 3 C00021 + C06404
1779	R05180	3.92689	3.61013	3.25223	C00019 + C06406 <=> C00021 + C06407
1780	R05181	4.23377	3.48175	2.7224	C00019 + C06407 <=> C00021 + C06416
1781	R05182	0.422756	0.52756	0.424892	C00019 + 2 C06409 + C00005 + C00080 <=> 2 C06410 + 2 C00021 + C00006
1782	R05185	4.88804	5.17173	4.51517	C00002 + C00697 + 8 C00138 + 8 C00080 + 16 C00001 <=> 16 C00009 + 16 C00008 + 8 C00139 + 2 C00014 + C00282
1783	R05188	3.12405	2.59328	2.42103	C00024 + n C00083 + 2n C00005 + 2n C00080 <=> C00638 + n C00011 + 2n C00006 + (n+1) C00010 + n C00001
1784	R05190	3.18144	2.49126	2.03504	C00024 + n C00083 + 2n C00005 + 4n C00080 <=> C02843 + n C00010 + n C00011 + 2n C00006 + n C00001
1785	R05199	2.6035	3.63131	2.45008	C04261 + C00140 <=> C00615 + C00357
1786	R05202	0.271507	0.261875	0.215141	C01204 + C00008 <=> C01284 + C00002
1787	R05209	0.835252	0.85936	1.35618	C00165 + C00001 <=> C01885 + C00060
1788	R05217	0.116547	0.0904372	0.0907326	C05772 + C00007 + C00004 + C00080 <=> C06406 + C00003 + C00001
1789	R05219	0.00630661	0.0111862	0.0253256	C06320 + C00033 + C00021 <=> C06416 + C00019 + C00001
1790	R05220	9.08511	9.55798	10.2601	C06505 + C00002 <=> C06506 + C00536
1791	R05221	3.81424	4.48792	5.29545	C06508 + C00002 <=> C06509 + C00008
1792	R05222	3.84248	4.54399	5.32889	C06509 + C00044 <=> C06510 + C00013
1793	R05223	5.73401	5.55504	5.10039	C00194 + C00144 <=> C06510 + C05775
1794	R05224	8.23203	7.59013	6.76447	C06399 + 2 C00064 + 2 C00002 + 2 C00001 <=> C06503 + 2 C00009 + 2 C00025 + 2 C00008
1795	R05225	10.9082	9.44178	6.01284	C06506 + 4 C00064 + 4 C00002 + 4 C00001 <=> C06507 + 4 C00025 + 4 C00009 + 4 C00008
1797	R05227	8.96669	8.84788	7.27779	C06503 + C00175 + C00002 + C00001 <=> C06504 + C00009 + C00008 + C00080
1798	R05229	0.000487988	0	0.000284895	C03112 + C00042 + C00011 <=> C06565 + C00026 + C00007
1799	R05239	0.0291722	0.0227667	0.0086777	C06589 + C00003 <=> C02526 + C00004 + C00080
1800	R05246	0.00421145	0.00351795	0.00167418	C00530 + C00007 <=> C06603
1801	R05247	0.00270114	0.00434107	0.00391785	C06578 + C00007 + C00004 + C00080 <=> C06579 + C00003
1802	R05249	0	0	9.24562e-05	C01751 + C00007 + C00005 + C00080 <=> C02814 + C00006 + C00001
1803	R05258	0.171214	0.154337	0.155728	C00472 + C00088 + C00006 + C00001 <=> C00870 + C00007 + C00005 + C00080
1804	R05263	0.0180843	0.0472577	0.0617387	C06588 + C00007 + C00004 + C00080 <=> C06589 + C00003
1805	R05274	0.151336	0.198898	0.210988	C06672 + C00007 + C00004 + C00080 <=> C00230 + C00003 + C00001 + C00067
1806	R05275	0	0	0.00140522	C04783 + C00003 <=> C03233 + C00004 + C00080
1807	R05310	0.00830614	0.0130314	0.00877554	C06721 + C00003 <=> C06722 + C00004 + C00080
1808	R05316	0.0185311	0.0172283	0.0324148	C02949 + C00138 <=> C00512 + C00139 + C00001
1809	R05320	0.269105	0.517556	0.208599	C00245 + C00026 + C00007 <=> C00094 + C06735 + C00042 + C00011
1810	R05326	3.05028	3.44192	3.14025	C06372 + C00009 <=> C00446 + C00140
1811	R05327	3.12681	2.42904	3.12076	C00043 + n C00167 <=> C00518 + 2n C00015
1812	R05328	0.0436969	0.0297948	0.0341817	C00498 + C00093 <=> C10517 + C00008
1813	R05329	2.73537	2.5741	1.82013	C07281 + C00315 <=> C07282 + C00986
1814	R05333	0.713118	0.921609	0.775577	C00865 + C00641 <=> C06254 + C00422
1815	R05338	0.955418	1.2436	1.20855	C00199 + C00067 <=> C06019
1816	R05339	0.82452	0.949155	1.53428	C06019 <=> C00085
1817	R05378	0.304817	0.239242	0.205769	C06893 <=> C00222 + C00111
1819	R05400	0	0	0	C06876 + C00005 + C00080 <=> C02720 + C00006
1820	R05401	0	0	0	C06813 + C00005 + C00080 <=> C06876 + C00006 + C00001
1821	R05405	0.00448765	0.00583942	0.00779929	C01987 + C00007 <=> C03824
1822	R05414	0.00323999	0.0021977	0.0110577	C08060 + C00007 + C00004 + C00080 <=> C08061 + C00003
1823	R05420	0.000373842	0.000141159	0	C06676 + C00001 <=> C11481 + C02222 + C00080
1824	R05465	0.00537949	0.000111434	0.000863435	C00118 + C00062 <=> C06655 + C00009
1825	R05487	0.135115	0.175647	0.19135	C07086 + C03024 + C00007 <=> C05852 + C03161 + C00001
1826	R05518	0.595137	0.841131	1.22212	C11907 <=> C06620 + C00001
1827	R05526	0.256036	0.364106	0.121889	C06620 + C00005 + C00080 <=> C11922 + C00006
1828	R05531	0	0	0	C11911 + C06630 <=> C06633 + C00363
1829	R05553	5.60019	4.17734	3.63623	C11355 <=> C00568 + C00022
1830	R05554	0.458125	0.561855	0.542082	C02091 + C00001 <=> C00603 + C00014
1831	R05556	0.890477	1.06951	1.19318	C00448 + n C00129 <=> C05859 + n C00013
1832	R05559	0.357398	0.240559	0.346565	C06552 + C00001 <=> C06553 + C00797
1833	R05560	0.0134716	0.0200832	0.0101269	C06553 + C00001 <=> C06554 + C06748
1834	R05563	1.17295	1.03004	0.620554	C06555 + C00001 <=> C01010 + C00014
1835	R05566	6.87196	7.0988	5.17701	C01170 + C01289 <=> C00015 + C04881
1836	R05570	1.55094	1.81736	1.51979	C01697 + C04261 <=> C06311 + C00615
1837	R05571	0.269075	0.0396493	0.048886	C06311 + C00003 <=> C01097 + C00004 + C00080
1838	R05577	30.4642	30.8044	26.1141	C01638 + C00049 + C00002 <=> C02984 + C00013 + C00020
1839	R05578	29.7002	30.9711	30.8448	C01641 + C00025 + C00002 <=> C02987 + C00013 + C00020
1840	R05579	0	0	0.00186573	C00527 + C00028 <=> C02411 + C00030
1841	R05581	0.126191	0.0745052	0.129615	C06749 + C00003 <=> C09821 + C00004 + C00080
1842	R05588	0.0443921	0.0528153	0.033489	C09816 + C00091 <=> C09817 + C00042
1843	R05593	0.356255	0.314036	0.369071	C09825 + C00001 <=> C06714
1844	R05594	0.356255	0.314036	0.369071	C09821 + 2 C00001 <=> C06714
1845	R05597	0.000138981	0.000116334	0	C06322 + C00001 <=> C06749
1846	R05598	0.00656701	0.00523624	0.00368793	C01455 + C00122 <=> C09816
1847	R05604	0.188797	0.244484	0.501626	C01904 + C00003 <=> C00310 + C00004 + C00080
1848	R05605	7.32274	7.47622	7.45269	C04442 <=> C00118 + C00022
1849	R05606	7.27026	7.76468	7.40702	C00514 <=> C00204 + C00001
1850	R05608	2.56612	3.24919	2.03109	C00879 <=> C00679 + C00001
1851	R05623	0.193195	0.28509	0.170901	C00565 + C00005 + C00080 + C00007 <=> C01104 + C00006 + C00001
1853	R05627	21.6307	25.5888	23.7067	C04574 + C00001 <=> C17556 + C00009
1854	R05629	13.9825	14.1228	12.772	C04702 + C17556 <=> C00105 + C04851
1855	R05631	0.657213	0.359852	0.428473	C00203 + C04737 <=> C00015 + C03272
1856	R05633	15.7634	15.9178	14.3097	C11434 + C00063 <=> C11435 + C00013
1857	R05634	9.72442	11.5982	11.7733	C11435 + C00002 <=> C11436 + C00008
1858	R05635	14.5959	15.1715	13.4096	C11439 + C00001 <=> C11440 + C00058
1859	R05636	20.4599	22.2007	18.1389	C00022 + C00118 <=> C11437 + C00011
1860	R05637	8.0381	8.04805	8.03683	C11436 <=> C11453 + C00055
1861	R05639	1.14184	0.735294	0.819249	C05108 + C00006 <=> C11455 + C00005 + C00080
1862	R05641	0.669268	0.547779	0.291371	C01694 + C00006 <=> C05440 + C00005 + C00080
1863	R05643	0.00459633	0.000122786	0.000492923	C03057 + C00003 + C00001 <=> C01606 + C00004 + C00080
1864	R05644	2.95304	2.56656	2.92951	C00002 + C07838 <=> C00013 + C06397
1865	R05646	2.82571	2.74481	2.79174	C00002 + C07836 <=> C00008 + C11472
1866	R05647	2.83786	2.50193	2.44183	C11472 + C00001 <=> C07838 + C00009
1867	R05651	0.36344	0.373903	0.313334	C00593 + C00009 <=> C00227 + C00094
1868	R05652	0.227707	0.255298	0.186983	C00245 + C00022 <=> C00593 + C00041
1869	R05661	2.17711	2.18226	2.00252	C06892 + C00002 <=> C06893 + C00008
1870	R05662	12.0653	12.5545	12.5073	C04851 + C00043 <=> C05893 + C00015
1871	R05666	0.498931	0.395874	0.272476	C01455 + C00004 + C00080 + C00007 <=> C01468 + C00003 + C00001
1872	R05679	2.79324	3.08369	2.65344	C00623 + C00003 <=> C00111 + C00004 + C00080
1873	R05680	2.79324	3.08369	2.65344	C00623 + C00006 <=> C00111 + C00005 + C00080
1874	R05681	6.58888	5.24604	4.6945	C06055 + C00003 <=> C07335 + C00004 + C00080
1875	R05682	0.00344292	0.0068891	0.00412028	C07326 + C00006 <=> C06485 + C00005 + C00080
1876	R05683	0.19621	0.209343	0.433719	C00770 + C00003 <=> C01062 + C00004 + C00080
1877	R05684	0.19621	0.209343	0.433719	C00770 + C00006 <=> C01062 + C00005 + C00080
1878	R05688	11.6115	11.3291	12.5943	C11434 + C00006 <=> C11437 + C00005 + C00080
1879	R05691	0.251692	0.224195	0.210348	C08825 + C00006 <=> C04453 + C00005 + C00080
1880	R05692	6.2822	6.13815	6.30769	C00325 + C00006 <=> C01222 + C00005 + C00080
1881	R05693	0.0995743	0.136672	0.136957	C11499 + C00003 <=> C05528 + C00004 + C00080
1882	R05699	0.0159239	0.0291326	0.0221096	C00755 + C00003 + C00001 <=> C06672 + C00004 + C00080
1885	R05703	2.04644	1.45027	1.63141	C01189 + C00006 <=> C05439 + C00005 + C00080
1886	R05704	0.0170855	0.0227148	0.0138179	C00037 + 2 C00028 <=> C01326 + C00011 + 2 C00030
1887	R05705	0.923283	0.845163	0.340068	C01847 + C00003 <=> C00061 + C00004 + C00080
1888	R05706	2.36123	2.7062	2.44658	C01847 + C00006 <=> C00061 + C00005 + C00080
1889	R05707	0.120826	0.099695	0.0948666	C01007 + C00006 <=> C00255 + C00005 + C00080
1890	R05708	1.53982	0.891653	1.09424	C04083 + C00001 + C00028 <=> C00147 + C07330 + C00030
1892	R05715	0.103228	0.0842104	0.0854968	C06717 + C00003 <=> C11502 + C00004 + C00080
1893	R05716	0.103228	0.0842104	0.0854968	C06717 + C00006 <=> C11502 + C00005 + C00080
1895	R05719	0	0	0	C11503 + C00007 <=> C05653 + C00237
1896	R05720	9.53418e-05	0.00029286	0.000281477	C11504 + C00007 <=> C06332 + C00237
1897	R05722	0.219018	0.215629	0.343608	C02060 + C00026 + C00007 <=> C07343 + C00042 + C00011
1898	R05723	0.158678	0.201385	0.142866	C05906 + C00026 + C00007 <=> C01617 + C00042 + C00011 + C00001
1899	R05724	1.28236	1.55069	1.3808	C00533 + 2 C00007 + C00004 + C00080 <=> 2 C00244 + C00003
1900	R05725	1.28236	1.55069	1.3808	C00533 + 2 C00007 + C00005 + C00080 <=> 2 C00244 + C00006
1902	R05731	2.32351	2.00332	1.45472	C01943 + 3 C00007 + 3 C00005 + 3 C00080 <=> C11508 + C00058 + 3 C00006 + 4 C00001
1903	R05733	0.4868	0.607096	0.368849	C04814 + 2 C00999 + C00007 + 2 C00080 <=> C11509 + 2 C00996 + 2 C00001
1904	R05734	0.4868	0.607096	0.368849	C11509 + 2 C00999 + C00007 + 2 C00080 <=> C04840 + 2 C00996 + C00001
1905	R05735	0.812819	0.894703	0.697917	C00207 + C00011 + C00002 + 2 C00001 <=> C00164 + C00020 + 2 C00009
1906	R05739	1.07748	1.01434	0.574966	C00114 + C00007 + 2 C00138 + 2 C00080 <=> C07345 + C00001 + 2 C00139
1907	R05743	5.19852	2.67889	6.755	C00340 + C00704 + 2 C00080 <=> C00435 + C00027
1910	R05747	6.55934	5.70898	5.80642	C11215 + C07292 <=> C06697 + C07293
1911	R05751	0.558631	0.569038	0.418401	C06697 + C00001 + 2 C05357 <=> C11215 + 2 C05358 + 2 C00080
1912	R05753	0.0172084	0.00749287	0.00629123	C06790 + C00698 + C00028 <=> C06789 + C00030
1913	R05755	1.24124	1.68708	1.28009	C00019 + C06697 <=> C00021 + C07294
1914	R05756	1.24124	1.68708	1.28009	C00019 + C07295 <=> C00021 + C07308
1915	R05759	0.0268447	0.0205989	0.0188065	C00019 + C08491 <=> C00021 + C11512
1916	R05761	0.0249203	0.005617	0.00450725	C11496 <=> C11506 + C03576
1917	R05762	0.0249203	0.005617	0.00450725	C11498 <=> C11507 + C03576
1918	R05763	0.59677	0.575849	0.492473	C00019 + C02341 <=> C00021 + C11514
1920	R05765	0.00413073	0.00421716	0.001633	C00341 <=> C06308 + C00013
1921	R05766	0.00413073	0.00421716	0.001633	C00341 <=> C06307 + C00013
1922	R05767	0.00243389	0.00345506	0.00487379	C00689 + C00009 <=> C00092 + C00663
1923	R05768	0.00538532	0.00629047	0.00607538	C00096 + C00197 <=> C00035 + C11516
1924	R05769	0.311548	0.276121	0.119167	C00029 + C00530 <=> C00015 + C06186
1925	R05771	0.118376	0.177774	0.357658	C11519 <=> C11520 + C00001
1926	R05772	0.316685	0.305426	0.281818	C00406 + C00001 <=> C07303
1927	R05773	0.316685	0.305426	0.281818	C07303 <=> C00755 + C00024
1928	R05774	0.145053	0.205498	0.0957181	C05528 <=> C00593 + C00011
1929	R05775	0.461291	0.367085	0.385793	C00029 + C00094 <=> C11521 + C00001
1930	R05776	0.359008	0.375351	0.704653	C00019 + C11522 <=> C00021 + C11523
1931	R05777	0.793604	0.678721	0.661695	C11524 + C00001 <=> C11525 + C00009
1932	R05780	0	0	0	C01755 + 2 C00001 <=> C07331 + C00014 + C01328
1934	R05784	0.000895918	0.0180228	0.00366225	C07271 + C00001 <=> C07276
1935	R05789	0.543789	0.473588	0.557031	C11536 + C00001 <=> C11537 + C00009
1936	R05790	0.174746	0.180366	0.183528	C11516 + C00001 <=> C11544 + C00009
1937	R05792	0.264007	0.248398	0.269066	C11547 + 2 C00001 <=> C11548 + 2 C00162
1938	R05793	0.00628688	0.0074562	0.00776221	C07299 + C00001 <=> C07300
1939	R05794	0.126593	0.149159	0.0899284	C00269 + C00114 <=> C00055 + C00157
1940	R05795	3.24804	3.28491	3.23491	C00002 + C01277 <=> C00008 + C11554
1941	R05796	0.0294457	0.0698333	0.0211206	C11549 + C00001 <=> C11549 + C11550
1942	R05797	1.22533	1.22135	1.10897	C11551 + C00001 <=> C11551 + C11552
1943	R05798	1.05506	1.25179	1.57443	C00053 + C04384 <=> C00054 + C11553
1944	R05799	2.38135	2.7271	1.96946	C00002 + C01204 <=> C00008 + C11174
1945	R05800	0.548011	0.481138	0.445873	C00002 + C01245 <=> C00008 + C11555
1946	R05801	0.548011	0.481138	0.445873	C00002 + C11555 <=> C00008 + C01284
1947	R05802	3.43659	3.58904	3.48745	C00002 + C04549 <=> C00008 + C11556
1948	R05803	1.72322	1.07351	1.4599	C00002 + C11557 <=> C00008 + C04637
1949	R05804	0.409718	0.368405	0.382813	C00008 + C00031 <=> C00020 + C00092
1950	R05805	0.258599	0.198317	0.141624	C00008 + C00085 <=> C00020 + C00354
1951	R05806	0.123993	0.130405	0.112544	C00002 + C02269 <=> C00008 + C00676
1952	R05807	5.36558	5.40473	4.76727	C05778 + C00175 <=> C11538 + 2 C00080
1953	R05808	3.21822	3.18271	3.512	C11538 + C00019 <=> C17401 + C00021
1954	R05810	4.23377	3.48175	2.7224	C11540 + C00019 <=> C16242 + C00021
1955	R05812	1.16966	0.99206	1.06551	C11542 + C00004 + C00080 <=> C11543 + C00003
1956	R05814	3.64852	3.83683	4.14426	C11545 <=> C05773
1957	R05815	8.23203	7.59013	6.76447	C05773 + 2 C00064 + 2 C00002 + 2 C00001 <=> C06504 + 2 C00025 + 2 C00008 + 2 C00009
1958	R05817	0.00416799	4.86641e-05	0.0010988	C00500 + 4 C00138 <=> C05786 + 4 C00139
1959	R05818	0	0	0	C00500 + C00138 <=> C11630 + C00139
1961	R05820	4.01123	3.42552	1.9509	C04261 + C00794 <=> C00615 + C01096
1962	R05835	9.65226	9.80864	7.79429	C01921 + C00001 <=> C00695 + C00037
1963	R05837	6.58888	5.24604	4.6945	C06055 + C00003 <=> C11638 + C00004 + C00080 + C00011
1964	R05838	2.93214	2.5599	2.9919	C11638 + C11437 <=> C00627 + C00009 + 2 C00001
1965	R05841	0.000699803	0.00422711	0.00139899	C00582 + C00037 <=> C05598 + C00010
1966	R05850	6.39573	6.75209	5.36236	C01101 <=> C00231
1967	R05875	0.363175	0.447512	0.473615	C00138 + C00003 + C00080 <=> 2 C00139 + C00004
1969	R05884	13.116	15.6146	10.8348	C11811 + 2 C00138 + 2 C00080 <=> C00129 + 2 C00139 + C00001
1970	R05901	0.108368	0.12693	0.0395921	G10610 + G00025 <=> G10619 + G00209
1971	R05908	1.08174	1.34756	0.956212	G10609 + G00023 <=> G10619 + G00024
1972	R05909	0.000875204	0.00171824	0.00112134	G10610 + G00023 <=> G10619 + G00028
1973	R05911	0.2181	0.514632	0.28954	G10616 + G00023 <=> G10621 + G00035
1975	R05913	0.630657	0.859173	1.35677	G10616 + G00024 <=> G10621 + G00026
1977	R05917	0.409818	0.650612	0.510023	G00143 + C00001 <=> G00144 + C00033
1978	R05925	2.44252	2.08968	1.72126	G10613 + C02189 <=> G10619 + G00154
1979	R05926	0.47432	0.124175	0.231633	G10609 + G00154 <=> G10619 + G00155
1980	R05927	0.239511	0.379129	0.22943	G10609 + G00155 <=> G10619 + G00156
1981	R05928	1.37473	0.973812	0.834684	G10612 + G00156 <=> G10619 + G00157
1982	R05929	0.735358	1.23409	1.42983	G10611 + G00157 <=> G10619 + G00158
1983	R05930	1.55959	1.40202	1.07518	G10610 + G00157 <=> G10619 + G00162
1984	R05932	2.30147	2.61985	2.9547	G10611 + G00159 <=> G10619 + G00160
1985	R05937	0.541857	0.185021	0.130577	G10616 + G00092 <=> G10621 + G00108
1986	R05939	1.21037	0.994174	0.674613	G10611 + G00108 <=> G10619 + G00109
1987	R05941	0.165085	0.134023	0.0865736	G10609 + G00109 <=> G10619 + G00110
1988	R05960	0.556782	0.616208	0.42331	G10609 + G00092 <=> G10619 + G00093
1989	R05962	0.657213	0.359852	0.428473	G10611 + G00093 <=> G10619 + G00094
1990	R05965	1.42076	0.999451	0.654431	G10611 + G00094 <=> G10619 + G00095
1991	R05969	1.24828	1.35296	1.53133	C00043 + C00110 <=> C00105 + G00001
1992	R05970	2.3663	1.89934	1.63221	G10610 + G00001 <=> G10619 + G00002
1993	R05971	0.894555	0.548273	0.554587	G10610 + G00092 <=> G10619 + G00036
1994	R05972	1.14479	1.26432	1.65918	G10614 + G00002 <=> G10620 + G00003
1995	R05973	1.13142	1.42537	1.5896	G10614 + G00003 <=> G10620 + G00004
1996	R05977	0.883659	0.497754	0.488792	G10609 + G00036 <=> G10619 + G00050
1997	R05983	2.36537	1.57569	1.50419	G10610 + G00012 <=> G10619 + G00013
1998	R05988	2.03073	1.6349	1.60376	G10615 + G00015 <=> G10620 + G00016
1999	R06015	0.198397	0.207171	0.172223	G10615 + G00015 <=> G10620 + G00178
2000	R06016	0.18419	0.193894	0.284481	G10613 + G00015 <=> G10619 + G00179
2001	R06020	3.64865	2.62351	2.1594	G10477(n) + G10608 <=> G10477(n+1) + G10619
2002	R06023	5.28797	4.7207	4.70136	G10481(n) + G10608 <=> G10481(n+1) + G10619
2003	R06028	8.23807	7.8258	5.9927	G10483(n) + G10610 <=> G10483(n+1) + G10619
2004	R06034	1.23523	1.62907	1.37194	G00370 + C00009 <=> C00095 + C00103
2005	R06040	1.89783	1.7414	1.48966	G00275 + C00009 <=> C00031 + C00663
2007	R06043	4.18707	4.01147	4.04589	G10608 + C00092 <=> G10619 + G09795
2008	R06044	0.00243389	0.00345506	0.00487379	G09795 + C00009 <=> C00092 + C00663
2009	R06045	1.13075	1.68926	1.9531	G10492(n) + G10608 <=> G10492(n+1) + G10619
2010	R06049	21.6754	20.9802	18.3167	G10495(n) + G11109 <=> G10495(n+1) + G11113
2011	R06050	30.7131	31.9457	28.806	G10495(n) + C00009 <=> G10495(n-1) + C00103
2012	R06051	3.37359	3.02921	3.1282	G10495(n) + G10608 <=> G10495(n+1) + G10619
2014	R06053	0.904736	1.34279	2.21216	G00293 + C00009 <=> C00031 + C00663
2015	R06055	1.48246	1.11576	1.20418	G10609 + C00140 <=> G00246 + G10619
2016	R06056	5.13427	4.30371	3.72328	G00289 + C00009 <=> C00103 + C00031
2017	R06057	3.05028	3.44192	3.14025	G00284 + C00009 <=> C00446 + C00140
2019	R06066	2.48441	1.9808	1.82211	G10502(n) + G00370 <=> G10502(n+1) + C00095
2021	R06068	3.12681	2.42904	3.12076	G10610 + n G10612 <=> G10505 + 2n G10619
2022	R06071	1.14214	0.899127	0.978754	G10488 + G00370 <=> C00137 + G00249
2023	R06072	2.27145	2.20695	2.01669	G10506(n) + G11110 <=> G10506(n+1) + G10619
2025	R06079	0.241945	0.218838	0.244155	C00031 + G10499(n+1) <=> G00370 + G10499(n)
2026	R06083	0.269302	0.304687	0.421284	G10512(n) + G10613 <=> G10512(n+1) + G10619
2027	R06087	0.71	0.762023	1.71319	G00370 + C00001 <=> C00095 + C00031
2028	R06103	4.46777	5.16002	4.5812	G00293 + C00001 <=> 2 C00031
2029	R06112	18.971	17.4588	16.8871	G10518 + C00001 <=> C00031 + C00092
2030	R06113	2.26345	2.26546	1.64567	C00001 + G09795 <=> C00031 + C00092
2031	R06114	7.02571	6.42186	5.35399	G10504 + C00001 <=> C00031 + C00124
2032	R06115	3.70647	3.23685	2.77709	C00001 + G10519 <=> C00031 + C00092
2033	R06126	0.205788	0.202375	0.278844	C00065 + C00006 <=> C11822 + C00005 + C00080
2034	R06127	1.35746	1.12845	0.899548	G00005 + G10614 <=> G10526 + G10620
2035	R06128	1.35746	1.12845	0.899548	G10526 + G10614 <=> G00006 + G10620
2036	R06129	6.87196	7.0988	5.17701	G11112 + C01289 <=> G00177 + G10619
2037	R06139	0.444225	0.732283	0.531211	G00249 <=> G01504 + G00370
2038	R06140	3.18015	3.2514	2.37026	G00024 + C00001 <=> G10607 + C02189
2039	R06157	0.19077	0.161928	0.196568	G10544 + C00001 <=> G10545 + C00195
2040	R06160	4.91579	4.9591	4.11607	G10546 + C00001 <=> G10495
2041	R06171	9.30411	9.3878	8.02082	C05519 <=> C00037 + C00084
2042	R06173	12.0653	12.5545	12.5073	G10552 + G10610 <=> G10553 + G10619
2043	R06176	0.0942705	0.180082	0.073407	C00002 + G00289 <=> G11113 + G10518
2044	R06178	40.5398	39.9721	35.2054	C05893 + C11826 <=> C04574 + C11826
2045	R06179	40.5398	39.9721	35.2054	G10553 + G10554(n) <=> C04574 + G10554(n+1)
2047	R06186	28.7079	28.5878	24.2434	G10495 <=> G10545
2048	R06188	0.36771	0.62177	1.07823	G00246 + G10616 <=> G00255 + G10621
2049	R06201	2.54534	2.87315	2.25095	G10506(n+1) + C00001 <=> C00333 + G10506(n)
2050	R06211	0.120135	0.332207	0.551006	G10508 + C00001 <=> G00370 + C00009
2051	R06214	0.436491	0.590112	0.407408	G10609 + C00137 <=> G10619 + G10488
2052	R06218	4.71879	4.55167	4.32692	G00275 <=> G00293
2053	R06223	1.67905	1.81494	1.49569	C00448 + C00005 + C00080 <=> C00751 + 2 C00013 + C00006
2055	R06228	5.19709	4.79646	4.55007	G09795 + C00001 <=> G00293 + C00009
2057	R06236	3.435	3.7751	3.70646	C04261 + G00275 <=> C00615 + G10519
2058	R06237	0.638221	0.629929	0.723678	C04261 + G10504 <=> C00615 + G10517
2059	R06238	1.13142	1.42537	1.5896	G10614 + G00004 <=> G10620 + G00005
2060	R06241	0.200951	0.204623	0.272576	G10483 + n C00001 <=> G10536 + n C00033
2062	R06243	4.16342	2.81587	1.98122	G10495(n+1) <=> G10589(n)
2064	R06246	0.303386	0.262135	0.229854	G00289 + C00028 <=> G10590 + C00030
2065	R06249	0.594823	0.695673	0.583643	G10113 <=> 2 C04053
2066	R06250	13.6566	13.1688	12.1367	G10591 + n C00001 <=> n C00132 + G10506
2067	R06251	18.5597	19.081	19.5792	C00024 + G00275 <=> C00010 + G10592
2068	R06258	2.02383	1.51425	1.80681	G10617 + G00006 <=> G10622 + G10595
2069	R06259	1.79773	1.98426	1.33553	G10617 + G10595 <=> G10622 + G10596
2070	R06260	1.20137	1.20302	1.08631	G10617 + G10596 <=> G10622 + G10597
2071	R06261	1.79773	1.98426	1.33553	G10617 + G10597 <=> G10622 + G00007
2072	R06262	1.64108	1.58272	1.25414	G10618 + G00007 <=> G10622 + G10598
2073	R06263	2.49475	2.58525	2.11246	G10618 + G10598 <=> G10622 + G10599
2074	R06264	1.65568	1.56433	1.83045	G10618 + G10599 <=> G10622 + G00008
2075	R06265	0.478634	0.648991	0.505829	C04536 + C00005 + C00080 + C00007 <=> C11829 + C00006 + C00001
2076	R06266	0.478634	0.648991	0.505829	C11829 + C00005 + C00080 + C00007 <=> C11830 + C00006 + 2 C00001
2077	R06267	0.478634	0.648991	0.505829	C11830 + C00005 + C00080 + C00007 <=> C11831 + C00006 + 2 C00001
2078	R06268	1.89095	2.57622	3.07444	C04536 + C00019 + C00001 <=> C11829 + C05198 + C00073
2079	R06269	1.89095	2.57622	3.07444	C11829 + C00019 <=> C11830 + C05198 + C00073
2080	R06270	1.89095	2.57622	3.07444	C11830 + C00019 <=> C11831 + C05198 + C00073
2082	R06276	0.128419	0.121177	0.15941	G10238 + G10609 <=> G00092 + G10619
2083	R06277	0.410658	0.463746	0.539621	G10609 + C00195 <=> G10619 + G11121
2084	R06279	0.760845	0.789277	0.719413	C00053 + G11121 <=> C00054 + G11122
2085	R06280	0.837309	0.725481	0.759189	G11122 + C00001 <=> G11121 + C00059
2086	R06282	3.37803	3.18844	2.00359	C02139 + C00139 + 2 C00008 + 2 C00009 <=> C02880 + C00138 + 2 C00002 + 2 C00001
2087	R06284	0.370535	0.379036	0.392204	C02139 + C05427 <=> C05306 + C00013
2088	R06285	3.81567	3.90664	3.28389	G11161 + C04121 <=> G11160 + C00055
2089	R06289	0.103228	0.0842104	0.0854968	G11174 + C00003 <=> G11175 + C00004 + C00080
2090	R06290	0.103228	0.0842104	0.0854968	G11174 + C00006 <=> G11175 + C00005 + C00080
2091	R06291	0.173817	0.22508	0.241963	C06090 + C00007 + C00005 + C00080 <=> C11872 + C00001 + C00006
2092	R06292	0.173817	0.22508	0.241963	C11872 + C00007 + C00080 + C00005 <=> C11873 + 2 C00001 + C00006
2093	R06293	0.173817	0.22508	0.241963	C11873 + C00007 + C00005 <=> C11874 + C00001 + C00006
2097	R06298	0.000207024	0.00143934	0.000455291	C00353 <=> C11901
2098	R06301	5.96921e-05	0.00114	0.000186619	C11901 <=> C11878 + C00013
2099	R06303	5.96921e-05	0.00114	0.000186619	C11901 <=> C11880 + C00013
2100	R06305	0	0	0	C00353 <=> C11894 + C00013
2101	R06307	0.00528604	0.000298036	0	C11895 + C00024 <=> C11896 + C00010
2102	R06308	0.000428788	0.000123781	0.000825888	C11895 + C00007 + C00080 + C00005 <=> C11897 + C00001 + C00006
2103	R06390	2.70549	2.32333	2.67234	C11402 + C00001 <=> C11404
2104	R06392	2.70549	2.32333	2.67234	C11414 + C00001 <=> C11417
2105	R06398	0.00147493	0.00447482	0.0352497	C06099 + C00004 + C00007 + C00080 <=> C07271 + C00003 + C00001
2106	R06424	0.00295212	0.00691546	0.00507417	C11907 <=> C11908
2107	R06426	0.771274	0.289053	0.0973267	C11909 + C00025 <=> C11910 + C00026
2108	R06427	0.00814318	0.00779933	0.00887861	C11910 + 2 C00019 <=> C11911 + 2 C00021
2109	R06428	0.595137	0.841131	1.22212	C11907 <=> C11930 + C00001
2110	R06447	16.9446	14.9945	12.6918	C00448 + 8 C00129 <=> C04574 + 8 C00013
2111	R06451	0	0	0	C12002 + C11912 <=> C12003 + C00363
2112	R06456	0.0429748	0.0281905	0.0214482	C11991 + C00019 <=> C11992 + C00021
2113	R06458	0.00267334	0.0239812	9.26002e-05	C00683 + C00083 + 5 C00005 + 5 C00080 <=> C11993 + 6 C00010 + 6 C00011 + 5 C00006 + 2 C00001
2114	R06459	0.00267334	0.0239812	9.26002e-05	C00683 + C00083 + 5 C00005 + 5 C00080 <=> C11997 + 7 C00010 + 7 C00011 + 5 C00006 + 2 C00001
2116	R06469	0.516759	0.534225	0.547374	C01054 <=> C08616
2118	R06513	26.1082	26.0601	23.6063	C00842 <=> C11907 + C00001
2119	R06514	14.5049	13.6124	13.057	C11907 <=> C00688
2120	R06519	1.02764	0.940743	1.03891	C12126 + 2 C00999 + C00007 + 2 C00080 <=> C00195 + 2 C00996 + 2 C00001
2121	R06526	1.53113	1.29886	1.53119	C12126 + 2 C00999 + C00007 + 2 C00080 <=> C12145 + 2 C00996 + C00001
2122	R06529	7.73402	7.10343	6.71071	C06507 + C04122 + C00002 <=> C06509 + C00008 + C00009
2123	R06530	4.76102	4.76261	5.60781	C12147 <=> C04122 + C00011
2124	R06531	0.339667	0.453699	0.404322	C00188 + C00002 <=> C12147 + C00008
2125	R06532	0.110582	0.0704261	0.0671145	C05906 + C00005 + C00080 <=> C06562 + C00006 + C00001
2126	R06558	3.81424	4.48792	5.29545	C06508 + C00044 <=> C06509 + C00035
2127	R06560	0.209719	0.213422	0.216639	C00858 + C00005 + C00007 + C00080 <=> C02920 + C00006 + C00001
2128	R06562	0.0432924	0.0505562	0.0353427	C02920 + C00005 + C00080 <=> C00786 + C00006
2129	R06588	0.000168495	0	0	C00002 + C12212 <=> C00008 + C12213
2131	R06601	0.494424	0.772661	0.447185	C11821 + C00001 <=> C12248
2132	R06602	0.42415	0.385604	0.451237	C00885 <=> C00805 + C00022
2134	R06613	15.926	15.6681	12.3162	C00143 + C00365 + C00005 + C00080 <=> C00101 + C00364 + C00006
2135	R06620	2.50191	2.51997	2.08144	C00031 + C00399 <=> C00198 + C00390
2136	R06623	0.986883	0.859102	0.745847	G00144 + C00001 <=> G12396 + C00416
2137	R06624	0.00383158	0.00287189	0.00786478	C12324 + C00007 <=> C12325 + C00010
2138	R06625	0.000308913	0.000298115	0.000105052	C00083 <=> C12324 + 3 C00010 + 4 C00011 + C00001
2139	R06632	0.00135484	0.0269897	0.000574992	C01179 + C00007 <=> C03198 + C00011
2140	R06633	0.283756	0.12408	0.185276	C03198 + C00007 <=> C03590 + C00027
2142	R06704	0.000125227	9.6732e-05	6.42214e-05	C12371 + 2 C00007 + C00001 + 2 C00005 + 2 C00080 <=> C06801 + 2 C00006 + 2 C00001
2143	R06728	1.05407	1.23047	0.77492	C01416 + C00001 <=> C12448 + C00180
2144	R06747	0.000435702	0.00136071	0.000744109	C12470 + 2 C04253 <=> C12483 + 2 C04570
2145	R06771	0	0	0	C12475 + C00019 <=> C12476 + C00021
2146	R06772	5.2095e-05	0.00424412	0.000272947	C12476 + C00169 <=> C05080 + C00009
2150	R06786	0.432631	0.567505	0.411792	C11457 + C00007 + C00004 + C00080 <=> C04044 + C00001 + C00003
2151	R06787	0.432631	0.567505	0.411792	C12621 + C00007 + C00004 + C00080 <=> C12623 + C00001 + C00003
2152	R06788	0.440077	0.398387	0.552338	C12623 + C00007 <=> C12624
2153	R06789	0.331472	0.128237	0.191921	C12624 + C00001 <=> C00596 + C00122
2154	R06830	0.205788	0.202375	0.278844	C11822 <=> C06735 + C00011
2155	R06836	0.207965	0.180309	0.276087	C01151 + C00002 <=> C00119 + C00008
2156	R06846	0.314679	0.392149	0.225577	C00296 + C00006 <=> C00944 + C00005 + C00080
2157	R06847	0.314679	0.392149	0.225577	C00493 + C00003 <=> C02637 + C00004 + C00080
2160	R06872	0.827444	1.02953	0.783899	C00093 + C00040 <=> C03974 + C00010
2161	R06892	0.0146986	0.030363	0.0809805	C10700 + C00005 + C00080 + C00007 <=> C13636 + C00006 + C00001
2162	R06895	0.471243	0.507027	0.509949	C03263 + 2 C00019 <=> C01079 + 2 C00011 + 2 C00073 + 2 C05198
2163	R06896	0.0600839	0.0409059	0.0827021	C11831 + C00005 + C00080 <=> C02880 + C00006
2164	R06946	0.280206	0.353409	0.321758	C06098 + 2 C00138 + 2 C00080 + C00007 <=> C08579 + 2 C00139 + C00001
2165	R06947	0.280206	0.353409	0.321758	C08579 + 2 C00138 + 2 C00080 + C00007 <=> C08614 + 2 C00139 + C00001
2168	R06954	0.158955	0.0658388	0.0460858	C13453 + C00003 <=> C13455 + C00004 + C00080
2169	R06957	0.369501	0.513282	0.393187	C13455 + C00001 + C00007 <=> C06082 + C00027
2171	R06975	0.934655	0.492003	0.620052	C00058 + C00002 + C04677 <=> C00008 + C00009 + C04734
2173	R06978	0.17781	0.0873083	0.089307	C03283 + C00024 <=> C06442 + C00010
2174	R06979	0.465412	0.342493	0.858481	C06442 <=> C00001 + C06231
2175	R06982	0.198638	0.176808	0.17587	C00051 + C00067 <=> C14180
2176	R06983	6.35441	4.90709	4.20269	C14180 + C00003 <=> C01031 + C00004 + C00080
2177	R06988	0	0	0	C14602 <=> C14604
2178	R06990	0.00652703	0.0184379	0.0163345	C14610 <=> C03586
2179	R06998	0.000274279	0.000454953	0.000338164	C00019 + C14727 <=> C00021 + C12044
2181	R07061	0.163733	0.135167	0.0818505	C01595 + C00007 <=> C14831
2182	R07062	0.163733	0.135167	0.0818505	C14831 <=> C07354
2184	R07133	0.87118	0.783132	0.758896	C01096 + C00003 <=> C00085 + C00004 + C00080
2185	R07140	6.35441	4.90709	4.20269	C14180 + C00006 <=> C01031 + C00005 + C00080
2186	R07141	0.157791	0.164071	0.440968	C15485 + C00003 <=> C15486 + C00004 + C00080
2187	R07142	0.157791	0.164071	0.440968	C15485 + C00006 <=> C15486 + C00005 + C00080
2188	R07143	0.233171	0.216347	0.146447	C01904 + C00006 <=> C00310 + C00005 + C00080
2189	R07144	0.233171	0.216347	0.146447	C01904 + C00006 <=> C00309 + C00005 + C00080
2190	R07145	12.3611	12.29	10.9209	C01507 + C00003 <=> C00247 + C00004 + C00080
2191	R07148	0.448296	0.493138	0.346397	C02143 + C00003 <=> C16581 + C00004 + C00080
2192	R07149	1.97404	1.58261	1.55007	C04840 + C00006 <=> C04453 + C00011 + C00005 + C00080
2193	R07157	4.26016	3.95688	2.65228	C00237 + C00001 + C00139 <=> C00011 + C00138
2194	R07158	4.20813	3.59987	2.90614	C00071 + C00001 + 2 C00139 <=> C00060 + 2 C00138 + 2 C00080
2195	R07159	0.0405365	0.046162	0.0342137	C00118 + C00001 + 2 C00139 <=> C00197 + 2 C00080 + 2 C00138
2196	R07160	0.548781	0.46439	0.362323	C00141 + C00010 + 2 C00139 <=> C00630 + C00011 + 2 C00138 + C00080
2197	R07161	14.4304	16.0679	13.8908	C00331 + C00010 + C00139 <=> C15489 + C00011 + C00138
2198	R07162	0.56602	0.895809	0.711636	C00040 + C00006 <=> C00658 + C00005 + C00080
2199	R07163	2.17711	2.12873	2.04396	C15492 + C00028 <=> C00473 + C00030
2200	R07164	1.14148	1.00561	0.853582	C00049 + C00001 + C00003 <=> C00036 + C00014 + C00004 + C00080
2201	R07165	1.14148	1.00561	0.853582	C00049 + C00001 + C00006 <=> C00036 + C00014 + C00005 + C00080
2202	R07168	12.0192	11.1858	9.90821	C00440 + C00003 <=> C00143 + C00004 + C00080
2203	R07171	3.08536	3.66294	3.01458	C00004 + C00080 + C00007 <=> C00003 + C00027
2204	R07172	2.69424	3.33593	2.68608	C00005 + C00080 + C00007 <=> C00006 + C00027
2205	R07175	0.00719617	0.00170508	0.012245	C00010 + C00006 <=> C02015 + C00005 + C00080
2206	R07176	17.716	14.5893	12.0114	C00020 + C00094 + C00343 <=> C00224 + C00342
2207	R07177	0.410539	0.588275	0.473378	C00320 + C15494 <=> C02084 + C15495
2208	R07178	0.466802	0.331562	0.294607	C08614 + C00072 <=> C08579 + C05422 + C00001
2209	R07179	0.466802	0.331562	0.294607	C08579 + C00072 <=> C06098 + C05422 + C00001
2210	R07180	17.9522	16.3447	13.2263	C15498 + 2 C16736 <=> C00069 + C00001 + C15496
2211	R07181	8.63949	8.2383	5.98259	C00282 + C00006 <=> C00005 + C00080
2212	R07182	5.14066	4.88488	7.50273	C00282 + C00028 <=> C00030
2213	R07184	0.518317	0.889661	0.539945	C12308 + C00026 + C00007 <=> C02034 + C00042 + C00011
2214	R07188	1.20458	1.05015	0.894823	C00180 + C00004 + C00080 + C00007 <=> C04634 + C00003
2215	R07191	6.52615e-05	0.000404564	0.000621334	C15505 + C00005 + C00080 + C00007 <=> C03434 + C00006 + C00001
2216	R07202	0.585505	0.810821	0.765263	C06082 + C00005 + C00080 + C00007 <=> C15514 + C00006 + C00001
2220	R07207	1.64656	0.857982	0.782547	C00187 + C03024 + C00007 <=> C13550 + C03161 + C00001
2221	R07208	0.157399	0.176477	0.141404	C13550 + C03024 + C00007 <=> C15518 + C03161 + C00001
2222	R07209	0.258195	0.251428	0.287535	C15519 + C03024 + C00007 <=> C15520 + C03161 + C00001
2223	R07210	1.1105	1.06372	0.693551	C15521 + C01847 + C00007 <=> C00071 + C00061 + C00094 + C00001
2225	R07212	1.15548	0.807727	0.678592	C00082 + C00272 + C00007 <=> C00355 + C15522
2226	R07213	0.960214	1.11573	0.559161	C00078 + C00272 + C00007 <=> C00643 + C15522
2227	R07214	1.45174	1.05051	0.662448	C01234 + C00072 + C00007 <=> C06547 + C00177 + C05422 + C00011 + 2 C00001
2228	R07218	0.463553	0.419676	0.349826	C00187 + C00030 + C00007 <=> C15519 + C00028 + C00001
2229	R07222	0.710218	0.576017	0.254228	C00582 + C00001 + 2 C15602 <=> C15524 + 2 C15603
2230	R07223	0.0790206	0.0779208	0.183361	C01468 + 2 C00028 + C00001 <=> C00633 + 2 C00030
2231	R07226	3.9928	4.65803	4.1585	C00227 + C00014 + C00343 + C00001 <=> C00037 + C00009 + C00342
2232	R07227	2.25095	2.01005	1.74539	C00227 + C00218 + C00343 + C00001 <=> C00213 + C00009 + C00342
2234	R07229	4.43994	3.59297	3.07345	C05684 + C00001 + C00028 <=> C05697 + C00030
2235	R07230	0.13392	0.211067	0.107148	C07639 + C00708 + C00028 + C00080 <=> C01829 + C00030
2237	R07233	5.9759	5.15745	2.77418	C00019 + C00240 <=> C00021 + C04152
2238	R07234	8.5427	8.0915	7.93834	C00019 + C00240 <=> C00021 + C04153
2239	R07236	0.271025	0.34408	0.235121	C00019 + C02483 <=> C00021 + C02477
2240	R07237	10.4984	8.92419	6.4335	C00019 + C01051 <=> C00021 + C15527
2241	R07238	10.4984	8.92419	6.4335	C00019 + C15527 <=> C00021 + C02463
2244	R07244	0.0101795	0.0120306	0.0139951	C00019 + C01026 <=> C00021 + C00719
2245	R07245	0.0860148	0.0808562	0.0625356	C00169 + C00437 <=> C00009 + C15532
2246	R07247	0.0105722	0.0159454	0.0129718	C00188 + C15488 <=> C00084 + C15533
2247	R07248	0.0109825	0.00771533	0.0119385	C04218 <=> C01083 + C04465
2248	R07249	0.182334	0.0614528	0.0574857	C00024 + C04466 <=> C00010 + C08721
2249	R07253	0.0307707	0.0512193	0.0448234	C00024 + 3 C00083 + C00005 + C00080 <=> C02657 + 4 C00010 + 3 C00011 + C00006 + C00001
2251	R07256	1.71282	1.64579	1.82489	C15541 + C10906 <=> C00454 + C00089
[truncated: 1,269 more rows]

## Sheet: co=ad & ad<ca
Mann–Whitney U test with p_value<=0.05
number	Reaction id	Control Avg	Adenoma Avg	Carcinoma Avg	Reaction Equation
5	R00008	0.295636	0.425457	1.06869	C06033 <=> 2 C00022
55	R00125	3.27688	1.10734	1.82558	C01260 + C00001 <=> 2 C00008
104	R00227	0.11598	0.15883	0.318233	C00024 + C00001 <=> C00010 + C00033
170	R00350	0.295636	0.425457	1.06869	C04115 <=> C00036 + C00022
186	R00383	0.0316109	0.0630085	0.0698445	C00040 + C00001 <=> C00010 + C00060
221	R00457	0.0556405	0.0285786	0.0566033	C00047 + C00026 <=> C04076 + C00025
242	R00503	0.376729	0.409348	0.597247	C00052 + C00031 <=> C00015 + C00243
259	R00543	0.330917	0.210184	0.509076	C02119 + C00001 <=> C00060 + C00022
307	R00640	0.346334	0.283402	0.677061	C01115 + 2 C00125 <=> C00072 + 2 C00126 + 2 C00080
320	R00672	0.346808	0.331463	0.563058	C00077 <=> C00515
345	R00728	0.229979	0.356116	0.570626	C00082 + C00001 <=> C00146 + C00022 + C00014
504	R01080	0.150626	0.211386	0.28295	C00299 + C00001 <=> C00106 + C00121
572	R01246	0.00504114	0.00863668	0.0121177	C00148 + C00003 <=> C03564 + C00004 + C00080
579	R01256	0.0866946	0.0582704	0.184976	C00002 + C00149 + C00010 <=> C00008 + C00009 + C04348
598	R01305	0.000427638	0.00336227	0.0748943	C13635 + C00007 <=> C00156 + C00058
604	R01321	0.494691	0.632725	0.615075	C00307 + C00641 <=> C00055 + C00157
626	R01378	0.307114	0.169436	0.211884	C00166 <=> C02763
703	R01544	0.0102004	0.0214262	0.0485003	C03752 <=> C00204 + C00014
709	R01563	0.00299115	0.00573104	0.00643575	C01043 + C00001 <=> C00213 + C00011 + C00014
830	R01895	0.430877	0.0787943	0.181879	C00474 + C00003 <=> C00309 + C00004 + C00080
856	R01967	0.199456	0.145199	0.173461	C00002 + C00330 <=> C00008 + C00362
916	R02156	0.00389391	0.00314748	0.0292999	C00389 + C00007 <=> C04524 + C00237
929	R02201	0.00504114	0.00863668	0.0121177	C00408 + C00003 <=> C04092 + C00004 + C00080
938	R02231	0.247816	0.219346	0.271723	C00414 + C00007 + C00005 + C00080 <=> C01880 + C00006 + C00001
979	R02321	0.290897	0.246511	0.469878	C00201 + C00881 <=> C00454 + C00239
992	R02352	0.980638	0.873249	1.73576	C00951 + C00003 <=> C00468 + C00004 + C00080
993	R02353	0.980638	0.873249	1.73576	C00951 + C00006 <=> C00468 + C00005 + C00080
1037	R02492	0.00975526	0.00758758	0.0206674	C00533 + C00004 + C00080 <=> C00887 + C00003 + C00001
1039	R02506	0.0555108	0.043656	0.0688734	C00903 + C00010 + C00006 <=> C00540 + C00005 + C00080
1064	R02580	0.37176	0.196111	0.416429	C00584 + C00003 <=> C04707 + C00004 + C00080
1102	R02681	0.00947204	0.0223171	0.0145636	C00637 + C00007 + C00001 <=> C00954 + C00027
1141	R02791	0.650063	0.930976	1.46723	C00052 + C00694 <=> C00015 + C04855
1142	R02792	0.711749	1.0344	0.985683	C00695 + C00003 <=> C04643 + C00004 + C00080
1162	R02863	0.0020036	0.00338181	0.00515844	C00378 + C00747 <=> C02691 + C04294
1178	R02927	0.0443398	0.119103	0.120259	C00002 + C00795 <=> C00008 + C01097
1188	R02968	0.037345	0.038601	0.294942	C00829 + C00007 + C00004 + C00080 <=> C04314 + C00003
1248	R03136	0.0065797	0.00725515	0.0528094	C00980 + C00125 <=> C01166 + C00126 + C00080
1305	R03295	0.0911604	0.13066	0.0852594	C01157 + C15602 <=> C04281 + C15603
1314	R03344	2.44908	2.42411	3.47162	C02846 + C00007 + C00005 + C00080 <=> C01183 + C00006 + C00001
1422	R03642	0.0574208	0.168797	0.410163	C01625 + C00561 <=> C01870 + C00001
1449	R03712	0.000111154	3.05553e-05	0.000389072	C01779 + C00007 + C00005 + C00080 <=> C02809 + C00006 + C00001
1503	R03922	0.839114	0.650499	0.962109	C00019 + C02339 <=> C00021 + C04802
1582	R04194	0.00856465	0.00780364	0.016553	C00089 + C03323 <=> C00031 + C03323
1633	R04366	0.000288467	0.000248342	0.000784792	C03985 + C00004 + C00080 + C00007 <=> C04433 + C00003 + C00001
1634	R04371	0.645156	0.7342	0.788651	C05662 <=> C04002 + C00001
1639	R04379	0.0478734	0.0429529	0.0797022	C04186 <=> C04052
1647	R04401	0.97372	0.664771	1.03977	C00002 + C04125 <=> C00008 + C04564
1671	R04469	0.283351	0.549102	1.18353	C03692 + C00052 <=> C06037 + C00015
1712	R04575	0.445676	0.432138	0.502794	C00043 + C04750 <=> C00015 + C04902
1749	R04826	0.486653	0.32534	0.433344	C05455 + 2 C00080 + C00007 + 2 C00999 <=> C17339 + 2 C00996 + C00001
1901	R05727	0.000111154	3.05553e-05	0.000389072	C06526 + C03024 + C00007 <=> C07344 + C03161 + C00001
1908	R05744	0.56927	0.161357	0.315124	C01494 + C00010 + C00002 <=> C00406 + C07305
1919	R05764	0.00669349	0.00812396	0.0172442	C00019 + C02341 <=> C00021 + C11515
1960	R05819	0.0028876	0.00350056	0.0165509	C11630 + C00138 <=> C05912 + C00139
1968	R05880	1.10725	0.427213	0.60072	C11809 + C00001 <=> C11810 + C00033
1974	R05912	0.445676	0.432138	0.502794	G10610 + G00024 <=> G10619 + G00025
2018	R06059	0.00856465	0.00780364	0.016553	G10497(n) + G00370 <=> G10497(n+1) + C00031
2020	R06067	0.376729	0.409348	0.597247	G10609 + C00031 <=> G10504 + G10619
2115	R06466	0.0684969	0.0694019	0.117539	C01054 <=> C08628
2117	R06471	0.000943592	0.000816651	0.00149199	C01054 <=> C08615
2130	R06595	0.00158408	0.00144916	0.00288479	C12108 <=> C12107 + C00001
2133	R06604	0.0979627	0.217721	0.168441	C12248 <=> C02350 + C00011
2148	R06784	0.0199134	0.0108773	0.0220959	C11588 + C00003 <=> C04044 + C00004 + C00080
2149	R06785	0.0199134	0.0108773	0.0220959	C12622 + C00003 <=> C12623 + C00004 + C00080
2183	R07125	0.217789	0.245922	0.336817	C14899 + C00080 <=> C03291 + C00011
2217	R07204	0.486653	0.32534	0.433344	C05452 + C00005 + C00080 + C00007 <=> C05454 + C00006 + C00001
2218	R07205	0.000111154	3.05553e-05	0.000389072	C05465 + C00005 + C00080 + C00007 <=> C15516 + C00006 + C00001
2219	R07206	0.000111154	3.05553e-05	0.000389072	C03990 + C00005 + C00080 + C00007 <=> C15517 + C00006 + C00001
2242	R07242	0.000356961	7.0089e-05	0.000657231	C00019 + C08650 <=> C00021 + C15531
2255	R07261	0.120702	0.113639	0.260635	C15541 + C00718 <=> C00454 + C00718
2287	R07320	0.0289063	0.019099	0.0261542	C08614 <=> C08585
2288	R07321	0.0289063	0.019099	0.0261542	C08579 <=> C08584
2293	R07329	0.101123	0.0784838	0.149531	C02099 + C00026 + C00007 <=> C21417 + C00042 + C00011
2321	R07368	0.240982	0.0737252	0.164161	C15570 + C00026 + C00007 <=> C01495 + C00042 + C00011 + C00001
2361	R07513	1.10725	0.427213	0.60072	C15985 + C00001 <=> C06542 + C00033
2369	R07574	0.0257237	0.228396	0.0184305	C06098 + 2 C00029 <=> C15969 + 2 C00015
2381	R07629	0.00357008	0.00238592	0.00867393	C15607 + C00001 <=> C00383 + C00086
2384	R07633	0.677054	0.568556	1.02467	C16069 <=> C00022 + C11481
2404	R07679	0.346334	0.283402	0.677061	C00072 + 2 C00125 <=> C05422 + 2 C00126 + 2 C00080
2405	R07706	0.037345	0.038601	0.294942	C06813 + C00007 + C00004 + C00080 <=> C00090 + C00088 + C00003
2429	R07863	0.278822	0.0765171	0.170174	C04785 <=> C04672 + C00001
2508	R08578	0.034242	0.0493887	0.157209	C00002 + C16138 + C16139 <=> C00020 + C00013 + C17027
2598	R09117	0.00696897	0.00850044	0.0420994	C11902 <=> C18225 + C00013
2603	R09233	0.037345	0.038601	0.294942	C11006 + C00004 + C00007 + C00080 <=> C18315 + C00003 + C00088
2611	R09271	0.0497696	0.343142	0.722607	C05616 + C00101 <=> C01424 + C00440
2614	R09282	0.175132	0.0814746	0.172039	C18323 + C00001 <=> C01011
2618	R09291	0.651675	0.65087	1.47785	C18026 + C00006 <=> C00877 + C00011 + C00005 + C00080
2647	R09446	0.00975526	0.00758758	0.0206674	C00533 + C00005 + C00080 <=> C00887 + C00006 + C00001
2665	R09500	0.00818733	0.0068323	0.00995106	C00580 + 2 C00997 + C00001 <=> C11143 + 2 C01000 + 2 C00080
2699	R09545	0.616518	0.37365	0.806526	C19675 + 2 C00003 + C00001 <=> C11537 + 2 C00004 + 2 C00080
2712	R09566	0.000853503	0.000581668	0.00321249	C19688 + C00007 <=> 2 C19698 + 2 C00014 + 2 C00001
2735	R09623	0.000431889	0.000191296	0.000968219	C00448 <=> C19751 + C00013
2778	R09694	0.0424003	0.0450001	0.0719136	C06485 <=> C19822 + C00001
2779	R09695	0.0424003	0.0450001	0.0719136	C19822 <=> C19821
2780	R09696	0.0424003	0.0450001	0.0719136	C06485 <=> C19821 + C00001
2814	R09752	0.0516931	0.0659119	0.0697584	C00394 + C00009 <=> C00103 + C00035
2877	R09900	0.000787569	7.08657e-05	0.00207128	C00448 <=> C20175 + C00013
2881	R09915	0.000910764	0.000734068	0.00115188	C01054 <=> C20194
2882	R09924	0.000288467	0.000248342	0.000784792	C04433 + C00004 + C00080 + C00007 <=> C20221 + C00003 + 2 C00001
2883	R09925	0.000288467	0.000248342	0.000784792	C03985 + 2 C00004 + 2 C00080 + 2 C00007 <=> C20221 + 2 C00003 + 3 C00001
2950	R10076	0.000111154	3.05553e-05	0.000389072	C09844 + C03024 + C00007 <=> C20326 + C03161 + C00001
2969	R10134	0.260965	0.237782	0.375462	C20383 + C00001 <=> C20380 + C00191
2970	R10136	0.0497696	0.343142	0.722607	C06672 + C00101 <=> C00230 + C00440
3019	R10256	0.0315522	0.0586154	0.45893	C00190 + C15539 <=> C00015 + C20467
3041	R10308	0.0132113	0.00566272	0.0160758	C01500 + C00003 <=> C01499 + C00004 + C00080
3061	R10336	0.0028637	0.00107474	0.00447622	C02047 <=> 2 C01645 + C20514
3112	R10468	0.0871804	0.00543602	0.0186252	C00032 + 5 C00030 + 4 C00007 <=> C20666 + C14818 + C00067 + 5 C00028 + 4 C00001
3121	R10510	0.0871804	0.00543602	0.0186252	C00032 + 5 C00030 + 4 C00007 <=> C20667 + C14818 + C00067 + 5 C00028 + 4 C00001
3136	R10528	0.0134218	0.00646209	0.128872	C02489 + C00006 <=> C00161 + C00005 + C00080
3178	R10605	0.00235046	0.0032428	0.00329524	C02105 + C00019 <=> C20712 + C00021
3179	R10606	0.00235046	0.0032428	0.00329524	C05178 + C00019 <=> C09555 + C00021
3183	R10612	0.0191589	0.001625	0.00477676	C04348 + C00001 <=> C00149 + C00010
3227	R10702	0.349084	0.579854	1.0196	C20783 + C00004 + C00080 + C00007 <=> C01845 + C00003 + C00001
3240	R10724	0.00647	0.0050238	0.0122106	C03557 + C00026 + C00007 <=> C05678 + C00042 + C00011
3242	R10730	0.000128495	9.62748e-05	0.000895722	C20809 + C00006 <=> C20808 + C00005 + C00080
3243	R10733	0.00043193	0.00044807	0.00100023	C00448 <=> C19736 + C00013
3244	R10734	0.00043193	0.00044807	0.00100023	C00448 <=> C09718 + C00013
3256	R10773	0.0102004	0.0214262	0.0485003	C03752 <=> C20844 + C00001
3257	R10774	0.0102004	0.0214262	0.0485003	C20844 <=> C20845
3258	R10775	0.0102004	0.0214262	0.0485003	C20845 + C00001 <=> C00204 + C00014
3262	R10785	0.230063	0.157144	0.295809	C00043 + C00003 <=> C20849 + C00004 + C00080
3288	R10841	0.0427668	0.0420984	0.0664865	C00333 + C00003 <=> C20889 + C00004 + C00080
3289	R10842	0.0427668	0.0420984	0.0664865	C00191 + C00003 <=> C20890 + C00004 + C00080
3325	R10937	0.0130647	0.0111942	0.0144303	C20956 <=> C17691 + C00009
3329	R10941	0.000518603	0.00031299	0.000671851	C00002 + C20967 + C00183 <=> C00008 + C00009 + C20965
3330	R10942	0.000518603	0.00031299	0.000671851	C00002 + C20966 + C00183 <=> C00008 + C00009 + C20962
3331	R10943	0.000518603	0.00031299	0.000671851	C00002 + C20966 + C00407 <=> C00008 + C00009 + C20963
3332	R10944	0.000518603	0.00031299	0.000671851	C00002 + C20966 + C00123 <=> C00008 + C00009 + C20964
3338	R10957	0.0807761	0.0212888	0.0666947	C00019 + C20975 <=> C00021 + C20976
3362	R11009	0.0245977	0.0287333	0.0640065	C12145 + 2 C00999 + C00007 + 2 C00080 <=> C21024 + 2 C00996 + 2 C00001
3363	R11010	0.0245977	0.0287333	0.0640065	C12145 + 2 C00999 + C00007 + 2 C00080 <=> C21025 + 2 C00996 + 2 C00001
3370	R11021	0.0140748	0.122594	0.0604897	C20995 + C00001 <=> C20994 + C00025
3382	R11052	0.0790424	0.145613	0.518055	C19728 + C00007 <=> C20696 + C21078
3467	R11263	0.374696	0.356829	0.688754	C02225 <=> C21250 + C00001
3488	R11350	0	0	0.000254929	C21291 + C00003 + C00001 <=> C21297 + C00004 + C00080
3563	R11544	0.366586	0.301411	0.550887	C21454 + C00001 <=> C21336 + C00936
3578	R11580	0.00743231	0.0358262	0.110005	C00019 + C17401 + C00030 <=> C00021 + C11540 + C00028
3585	R11593	0.112464	0.0738749	0.137426	C00022 + C01087 <=> C00256 + C00026
3650	R11781	0.0402996	0.0278493	0.0424123	C00040 + C21607 <=> C00010 + C21608
3651	R11782	0.0402996	0.0278493	0.0424123	C00040 + C21606 <=> C00010 + C21609

## Sheet: co=ad & ad>ca
Mann–Whitney U test with p_value<=0.05
number	Reaction id	Control Avg	Adenoma Avg	Carcinoma Avg	Reaction Equation
11	R00018	0.64697	0.48597	0.330909	C00134 <=> C06366 + C00014
58	R00129	0.307989	0.375973	0.281087	C00002 + C04856 <=> C00008 + C00009 + C00004
75	R00178	5.16774	5.14991	3.46529	C00019 + C00080 <=> C01137 + C00011
99	R00215	1.61384	1.42345	0.784462	C00497 + C00003 <=> C00022 + C00011 + C00004 + C00080
103	R00221	2.41101	1.67807	1.03117	C00740 <=> C00022 + C00014
121	R00259	14.0821	11.87	13.2195	C00024 + C00025 <=> C00010 + C00624
122	R00260	12.0083	11.7814	8.75742	C00025 <=> C00217
136	R00282	1.43298	0.968422	0.59064	C00028 + C00005 + C00080 <=> C00030 + C00006
154	R00319	0.655241	0.335334	0.142684	C00186 + C00007 <=> C00033 + C00011 + C00001
212	R00431	6.60045	6.75946	5.21393	C00044 + C00036 <=> C00035 + C00074 + C00011
213	R00432	2.25445	2.0347	1.39222	C00044 + C00042 + C00010 <=> C00035 + C00009 + C00091
227	R00470	0.585332	0.689363	0.393998	C01127 <=> C00022 + C00048
255	R00533	1.03297	0.885153	0.593879	C00094 + C00007 + C00001 <=> C00059 + C00027
270	R00565	1.20624	1.1896	0.684642	C00062 + C00037 <=> C00077 + C00581
304	R00635	2.11592	1.98555	1.4063	C00071 + C00007 + C00001 <=> C00060 + C00027
305	R00636	1.14879	1.46316	1.04902	C00161 <=> C00071 + C00011
365	R00766	1.69746	1.83867	1.19059	C00029 + C00085 <=> C00015 + C02591
370	R00776	0.894906	0.858821	0.609849	C00603 <=> C00048 + C00086
375	R00789	0.252565	0.327753	0.223369	C00014 + 3 C00006 + 2 C00001 <=> C00088 + 3 C00005 + 3 C00080
377	R00791	2.93624	2.77098	1.69187	C00088 + C00001 + 2 C00139 <=> C00244 + 2 C00138
386	R00813	0.505155	0.470708	0.273078	C06321 + C00003 <=> C00090 + C00004 + C00011 + C00080
391	R00818	2.00275	2.3186	1.04424	C00805 + C00007 + C00004 + C00080 <=> C00090 + C00011 + C00003 + C00001
420	R00885	21.5126	21.9285	15.7951	C00044 + C00636 <=> C00013 + C00096
422	R00889	1.77731	1.59118	0.574044	C00096 <=> C02280
435	R00928	1.75032	1.89655	1.5943	C00024 + C00163 <=> C00033 + C00100
469	R01013	0.688886	0.723497	0.539104	C00040 + C00111 <=> C00010 + C03372
518	R01115	0.380791	0.431376	0.297027	C00128 + 2 C00999 + C00007 + 2 C00080 <=> C03691 + 2 C00996 + C00001
525	R01131	0.593618	0.599652	0.484386	C00002 + C00294 <=> C00008 + C00130
534	R01152	2.92778	3.41227	2.45812	C00436 + C00001 <=> C00134 + C00011 + C00014
535	R01153	0.126104	0.191639	0.0541658	C00019 + C00134 <=> C00021 + C02723
536	R01155	1.16501	0.667588	0.370855	C00134 + C00026 <=> C00555 + C00025
586	R01274	2.0471	1.57718	0.992569	C00154 + C00001 <=> C00010 + C00249
593	R01295	0.177196	0.399837	0.0835309	C00180 + C00007 + C00005 + C00080 <=> C00156 + C00006 + C00001
620	R01365	0.871932	1.10071	0.833183	C00136 + C00164 <=> C00246 + C00332
622	R01368	1.04483	1.05741	0.729595	C00040 + C02112 <=> C00010 + C00165
647	R01424	0.80002	0.825124	0.416298	C01586 + C00001 <=> C00180 + C00037
655	R01445	3.10706	3.12915	2.28901	C00185 <=> C02964
666	R01476	0.294957	0.38101	0.216593	C00002 + C00191 <=> C00008 + C05385
670	R01487	0.565494	0.640711	0.32903	C03485 + C00003 <=> C00193 + C00004 + C00080
687	R01519	2.91662	3.07595	2.40347	C00198 + C00001 <=> C00257
711	R01566	0.239472	0.32261	0.17815	C00300 + C00001 <=> C00213 + C00086
715	R01581	0.0017653	0.00193796	0.00073082	C06379 + C00001 <=> C00060 + C00217
719	R01588	0.399269	0.283844	0.149477	C00543 + C00001 + C04253 <=> C00218 + C00067 + C04570
751	R01684	1.71797	1.30984	0.847461	C00245 + C00026 <=> C00593 + C00025
777	R01751	1.61384	1.42345	0.784462	C00898 <=> C00258 + C00011
804	R01823	3.35195	3.20784	2.51248	C00089 + C00718 <=> C00095 + C00718
821	R01874	1.36494	1.35394	1.00942	C00793 + C00001 <=> C00283 + C00014 + C00022
825	R01883	0.964693	0.697323	0.176906	C00019 + C00581 <=> C00021 + C00300
842	R01919	0.64697	0.48597	0.330909	C00134 + C00315 <=> C06366 + C00986
847	R01939	0.601827	0.83624	0.490521	C00956 + C00026 <=> C00322 + C00025
851	R01956	2.08455	1.58723	1.64439	C00328 + C00026 <=> C01252 + C00025
915	R02155	0.121377	0.361243	0.0914388	C00019 + C00388 <=> C00021 + C05127
949	R02258	7.52644	7.60103	5.8766	C02917 + C00003 <=> C00424 + C00004 + C00080
953	R02265	2.25187	1.95482	1.13653	C00427 <=> C00584
962	R02282	11.1717	8.79094	9.5787	C00437 + C00025 <=> C00077 + C00624
964	R02285	1.1182	1.46263	1.46742	C00439 + C00001 <=> C00025 + C00488
982	R02325	2.93025	3.22846	2.24997	C00458 + C00001 <=> C00460 + C00014
986	R02336	1.7889	1.7975	1.06914	C01812 + C00001 <=> C00160 + C00462
1024	R02454	4.19786	3.94042	2.63085	C00514 + C00003 <=> C00905 + C00004 + C00080
1025	R02461	0.494233	0.226871	0.113714	C00515 <=> C03943
1027	R02465	1.49881	1.86589	1.16545	C00518 <=> n C04794
1041	R02511	0.399269	0.283844	0.149477	C00565 + C00001 + C04253 <=> C00543 + C00067 + C04570
1054	R02545	1.61384	1.42345	0.784462	C00552 + C00003 <=> C03459 + C00004 + C00080
1063	R02574	0.00150638	0.00585145	0	C04022 <=> C00580 + C00511
1069	R02589	0.684789	0.351141	0.231565	C00587 + C00007 + C00004 + C00080 <=> C00628 + C00003 + C00001
1096	R02652	4.8816	4.77848	3.66021	C03000 <=> C00625
1097	R02654	1.07877	1.45168	0.921678	C00043 + C01194 <=> C00015 + C01288
1109	R02715	0.0759351	0.0788095	0.0717106	C00652 + C00007 <=> C06316 + C00027
1132	R02773	3.17932	3.96436	3.61487	C04268 + C00026 <=> C11907 + C00025
1161	R02855	0.672868	0.744537	0.425274	C00810 + C00003 <=> C00741 + C00004 + C00080
1164	R02869	1.06532	0.789735	0.427667	C01137 + C00315 <=> C00170 + C00750
1166	R02874	3.68969	3.63021	1.81629	C00751 + C00007 + C03024 <=> C01054 + C03161 + C00001
1182	R02946	0.672868	0.744537	0.425274	C03044 + C00003 <=> C00810 + C00004 + C00080
1187	R02965	0.500542	0.53316	0.283301	C00828 + C00282 <=> C05819
1213	R03032	0.117505	0.194863	0.0562452	C00878 <=> C03826 + C00001
1231	R03080	7.52644	7.60103	5.8766	C02912 + C00003 <=> C00937 + C00004 + C00080
1256	R03167	0.558632	0.495393	0.28708	C01025 + 2 C00051 <=> C01356 + C00127 + 2 C00001
1257	R03168	0.0728812	0.135384	0.0556069	C00024 + C01028 <=> C00010 + C03955
1283	R03225	0.702151	0.969927	0.56359	C03197 + C00026 <=> C00164 + C01087
1292	R03245	0.78555	0.84602	0.563598	C00002 + C01107 <=> C00008 + C01143
1294	R03255	1.84332	1.55805	0.782942	C03847 + C00001 <=> C00069 + C01113
1296	R03260	4.60164	3.95786	2.85691	C01118 + C00097 <=> C02291 + C00042
1306	R03296	0.649451	0.720866	0.388149	C01157 <=> C03440
1330	R03371	0.544209	0.550932	0.381218	C01204 + C00001 <=> C04563 + C00009
1332	R03376	2.73219	2.48651	1.5167	C02188 + C00026 + C00007 <=> C01211 + C00042 + C00011
1352	R03418	0.572418	0.373259	0.324649	C01235 + C00492 <=> C00137 + C01613
1361	R03433	0.927516	0.994665	0.768006	C00002 + C01245 <=> C00008 + C01272
1366	R03446	1.63573	1.27205	0.694302	C01253 + C00001 <=> C03315 + C00301
1368	R03449	1.26142	1.57355	1.12108	C00002 + C01256 <=> C00008 + C01293
1457	R03743	11.9525	12.2731	9.32988	C01866 + C00001 <=> C03806
1459	R03749	0.3371	0.385631	0.183702	C03740 <=> C01879 + C00151
1514	R03959	0.980969	0.861699	0.359534	C04105 <=> C02480
1524	R03997	0.132743	0.15561	0.0810945	C02625 + C00007 + C00005 + C00080 <=> C02933 + C00006 + C00001
1528	R04014	3.80648	3.42016	2.86033	C05223 + C00001 <=> C00229 + C02679
1554	R04109	9.87663	9.72906	6.87307	C02987 + C00005 + C00080 <=> C03741 + C01641 + C00006
1564	R04141	1.01172	1.187	0.731164	C03837 + C00001 <=> C03081 + C00033
1565	R04143	2.92283	2.23481	1.20894	C00002 + C03089 <=> C00008 + C04188
1623	R04339	0.101152	0.148574	0.127726	C03901 + C00003 <=> C04445 + C00004 + C00080
1624	R04340	0.101152	0.148574	0.127726	C03901 + C00006 <=> C04445 + C00005 + C00080
1638	R04377	7.31007	7.62781	5.59854	C04046 + C00029 <=> C06040 + C00015
1663	R04449	3.76264	3.0851	2.10976	C00002 + C00033 + C04298 <=> C00020 + C00013 + C04334
1690	R04514	0.704094	0.839717	0.48774	C00157 + C17276 <=> C04233 + C04680
1727	R04613	2.2517	2.0473	1.33069	C04702 + C00886 <=> C04894 + C01635
1796	R05226	1.16346	0.931529	0.390792	C06507 + C03194 <=> C06508 + C00001
1818	R05380	0.0278439	0.0265356	0.0100472	C00084 <=> C01548 + C00001
1852	R05626	2.18594	1.7807	1.02907	C00002 + C17558 <=> C00008 + C17556
1883	R05700	1.24104	1.14803	0.838794	C02666 + C00001 + C00003 <=> C01494 + C00004 + C00080
1884	R05701	1.24104	1.14803	0.838794	C02666 + C00001 + C00006 <=> C01494 + C00005 + C00080
1891	R05712	2.53506	2.40925	1.5249	C00014 + 2 C00001 + 6 C00125 <=> C00088 + 6 C00126 + 6 C00080
1894	R05717	1.25121	0.856937	0.35439	C00020 + C00094 + C00127 <=> C00224 + 2 C00051
1933	R05782	5.18352	4.76721	2.96687	C11529 + C00001 <=> C00151 + C00014 + C00011
1976	R05916	1.07877	1.45168	0.921678	G10610 + C01194 <=> G10619 + G00143
2006	R06042	0.572418	0.373259	0.324649	G10488 + G00249 <=> G00278 + C00137
2013	R06052	3.35195	3.20784	2.51248	G10495(n) + G00370 <=> G10495(n+1) + C00095
2024	R06073	1.69746	1.83867	1.19059	G10608 + C00085 <=> G10619 + G10508
2046	R06180	1.61384	1.42345	0.784462	C00898 + C00003 <=> C03459 + C00004 + C00080
2054	R06225	1.14683	1.34454	0.723422	C00329 + G10536(n) <=> G10536(n+1) + C00001
2061	R06242	1.49881	1.86589	1.16545	G10505 <=> n G02170
2063	R06245	3.10706	3.12915	2.28901	G00289 <=> G01630
2094	R06294	0.180614	0.327088	0.122856	C11874 + C00007 + C00080 + C00005 <=> C11875 + C00001 + C00006
2095	R06295	0.180614	0.327088	0.122856	C11875 + C00007 + C00080 + C00005 <=> C06093 + 2 C00001 + C00006
2096	R06297	0.180614	0.327088	0.122856	C06093 + C00007 + C00005 <=> C11857 + C00001 + C00006
2141	R06634	0.137441	0.269788	0.0719617	C12026 + C00026 <=> C12325 + C00025
2147	R06782	0.185613	0.219329	0.0865669	C05629 + C00007 + C00004 + C00080 <=> C11588 + C00003
2158	R06870	0.566954	0.413441	0.304783	C00346 + C00001 <=> C00189 + C00009
2159	R06871	0.566954	0.413441	0.304783	C00588 + C00001 <=> C00114 + C00009
2166	R06952	1.41834	1.24415	0.786629	C13431 + C00007 <=> C13453 + C14044
2167	R06953	1.41834	1.24415	0.786629	C13433 + C00007 <=> C13453 + C14045
2224	R07211	2.67637	2.39595	1.26286	C00079 + C00272 + C00007 <=> C00082 + C15522
2233	R07228	3.02374	3.14845	2.26044	C00227 + C00565 + C00343 + C00001 <=> C00719 + C00009 + C00342
2236	R07232	1.89897	1.80492	0.854019	C00019 + C20648 <=> C00021 + C04154
2256	R07262	1.97868	1.76662	0.822987	C15547 + C00001 <=> C03657 + C00010
2337	R07408	1.16501	0.667588	0.370855	C00555 <=> C15668 + C00001
2388	R07639	1.59851	1.85511	1.25221	C05754 <=> C04180
2400	R07661	5.26798	4.46346	2.53869	C16154 + C17556 <=> C16156 + C00015
2401	R07671	6.49343	5.57873	3.60392	C04261 + C00072 <=> C00615 + C16186
2453	R08147	2.00027	0.960018	0.458312	C16502 + C00019 <=> C16503 + C00021
2456	R08151	2.00027	0.960018	0.458312	C16504 + C00019 <=> C09694 + C00021
2460	R08193	0.99391	0.825653	0.600916	C00357 <=> C04501
2473	R08219	2.10277	2.4355	1.77009	C06481 + C05172 <=> C06482 + C00009
2502	R08569	0.428774	0.792033	0.301661	C16850 + C00001 + C00003 <=> C00944 + C00014 + C00004 + C00080
2531	R08715	1.14683	1.34454	0.723422	C00734(n+1) + C00001 <=> C00734(n) + C00329
2538	R08778	1.31846	1.30568	0.715711	C02412 + C17542 <=> 2 C01642 + C05895
2545	R08878	5.10102	4.46565	3.29702	C15673 + C00006 <=> C02780 + C00005 + C00080
2575	R08991	1.78593	1.93839	1.18982	C16463 + C00001 <=> C18076
2721	R09590	4.92621	4.81878	3.08399	C00002 + C00402 + C19695 <=> C19696 + C00008 + C00009
2766	R09672	1.70914	2.25242	1.59649	C19802 + C00001 <=> C02189 + C00140
2767	R09673	1.70914	2.25242	1.59649	C19804 + C00001 <=> C19803 + C00140
2772	R09682	1.41834	1.24415	0.786629	C19811 + C00007 <=> C13453 + C19812
2799	R09730	1.20947	1.29516	0.810473	C00353 + 7 C00129 <=> 7 C00013 + C19852
2841	R09799	1.40551	1.07843	0.414733	C00533 + C00014 + 3 C00126 <=> C05361 + C00001 + 3 C00125
2863	R09849	0.369213	0.311971	0.152938	C01126 + C00063 <=> C20121 + C00112
2914	R09994	1.58874	1.71626	1.26825	C20237 + C00718(n) <=> C00009 + C00718(n+2)
2924	R10015	0.386694	0.372605	0.267255	C00543 + C06021 <=> C00218 + C06020
2942	R10064	1.16501	0.667588	0.370855	C00134 + C00026 <=> C15668 + C00025 + C00001
2945	R10067	0.180614	0.327088	0.122856	C11874 + 3 C00005 + 3 C00080 + 3 C00007 <=> C11857 + 3 C00006 + 4 C00001
2991	R10180	0.208319	0.309327	0.200245	C00078 + C00022 <=> C00331 + C00041
3035	R10288	0.307989	0.375973	0.281087	C00002 + C04899 <=> C00008 + C00009 + C00005
3057	R10330	2.99965	2.8369	1.87221	C20522 + C00028 <=> C00785 + C00030
3154	R10555	1.82954	2.26471	1.09671	C01151 <=> C01182
3156	R10557	0.152845	0.161096	0.0366136	C20484 + C00007 <=> C20692 + C12287
3169	R10586	1.73855	1.42269	0.773256	C20649 + C00019 <=> C20659 + C00021
3170	R10587	1.73855	1.42269	0.773256	C20659 + C00019 + C00011 <=> C20660 + C00021
3222	R10687	3.27586	3.37713	2.66921	C12270 + C00001 <=> C01042 + C00025
3223	R10695	2.12943	1.64725	0.909746	C20773 + C00001 <=> C16999 + C00014
3259	R10776	2.95289	2.27109	1.76631	C00676 + C00001 <=> C02269 + C00009
3269	R10807	7.31007	7.62781	5.59854	C06040 + C00029 <=> C20860 + C00015
3310	R10901	4.78162	5.27633	3.15082	C00002 + C01050 + C20925 <=> C00008 + C00009 + C04877
3364	R11013	1.23197	1.48915	0.859576	C05575 + C00669 + C00007 <=> C20995 + C00001
3385	R11059	1.43822	0.871026	0.524447	C03595 + 2 C00999 + C00007 + 2 C00080 <=> C02249 + 2 C00996 + 2 C00001
3386	R11060	1.43822	0.871026	0.524447	C16164 + 2 C00999 + C00007 + 2 C00080 <=> C16165 + 2 C00996 + 2 C00001
3443	R11204	0.388108	0.351921	0.323967	C00350 + C06026 <=> C00641 + C21173
3444	R11205	0.388108	0.351921	0.323967	C00350 + C06025 <=> C00641 + C21174
3455	R11225	1.41072	1.69169	1.29842	C21214 + C01847 <=> C21215 + C00009
3510	R11403	0.183074	0.019878	0.00550772	C02787 + C01352 + C00007 <=> C21369 + C00016 + C00001
3511	R11404	0.183074	0.019878	0.00550772	C02787 + C01847 + C00007 <=> C21369 + C00061 + C00001
3553	R11530	0.59289	0.506475	0.3547	C00498 + C00103 <=> C00008 + C20237
3614	R11655	1.67428	1.30846	0.61515	C21559 + C00003 + C00001 <=> C00026 + C03401 + C00004 + C00080
3619	R11700	5.25706	5.17155	3.35106	C00019 + C00032 + 2 C02745 <=> C00021 + C00073 + C05198 + C21603 + C14818 + 2 C02869
3620	R11701	0.191921	0.173933	0.146855	C00024 + C01142 <=> C00010 + C21604
3645	R11745	0.76423	0.64997	0.341969	C00760(n+m) + C00030 + C00007 <=> C21626 + C00760(m) + C00028 + C00001
3654	R11785	1.21667	1.39973	1.02919	C16698 + C00001 <=> C02713 + C00009
3689	R11889	0.977032	1.37724	0.923944	C01674 + C00001 <=> C21747 + C00033
3698	R11938	1.33999	1.41541	0.567276	C00096 + C21780 <=> 2 C00035 + C21781

## Sheet: co<ad & ad=ca
Mann–Whitney U test with p_value<=0.05
number	Reaction id	Control Avg	Adenoma Avg	Carcinoma Avg	Reaction Equation
14	R00024	1.63578	3.07169	1.97037	C01182 + C00011 + C00001 <=> 2 C00197
49	R00107	0.00414073	0.0138467	0.00934589	C00005 + 2 C00992 <=> C00006 + 2 C00541 + 2 C00001 + C00080
95	R00207	0.2033	0.367863	0.310632	C00022 + C00009 + C00007 <=> C00227 + C00027 + C00011
96	R00210	0.00414073	0.0138467	0.00934589	C00022 + C00010 + C00006 <=> C00024 + C00011 + C00005 + C00080
290	R00606	0.048173	0.080218	0.250653	C00218 + C00001 + 2 C19671 <=> C00067 + C00014 + 2 C19672 + 2 C00080
310	R00649	0.228458	0.346311	0.299867	C00019 + C00073 <=> C00021 + C03172
568	R01238	0.146901	0.343466	0.312801	C00156 <=> C00146 + C00011
675	R01497	0.315106	0.481865	0.411614	C00029 + C00195 <=> C00015 + C01190
1135	R02780	2.4328	3.26339	2.75476	C01083 + C04261 <=> C00689 + C00615
1186	R02963	0.237858	0.490423	0.272984	C00827 <=> C00894 + C00001
1212	R03031	0.97937	1.46412	0.96757	C02331 <=> C00877
1261	R03178	2.79947e-05	0.000242584	0.000187714	C03771 <=> C02647 + C00011
1262	R03181	0.217241	0.167378	0.336837	C01036 <=> C01061
1279	R03219	1.47714	2.39876	1.92384	C01078 + C00026 + C00007 <=> C04398 + C00042 + C00011
1424	R03647	1.26826	1.92695	2.16971	C00002 + C00049 + C01637 <=> C00020 + C00013 + C06113
1469	R03788	0.750722	1.1692	1.45746	C00019 + C01972 <=> C00021 + C04833
1471	R03791	0.220949	0.286966	0.214107	C01984 <=> C01983
1489	R03884	1.55798	2.09648	2.51786	C00024 + C02214 <=> C00033 + C02411
1502	R03915	0.181152	0.302556	0.177695	C02315 + C00127 <=> C02582 + 2 C00051
1521	R03987	0.0600906	0.203368	0.0763287	C00053 + C02592 <=> C00054 + C03642
1557	R04117	0.00287251	0.018451	0.0302034	C03012 + C00007 <=> C06204
1597	R04237	0.185202	0.428828	0.262056	C00019 + C03516 <=> C00021 + C04536
1627	R04347	0.629526	0.507455	0.500059	C04488 + C03576 + 2 C01330(in) <=> C01217 + C03920 + 2 C01330(out)
1741	R04734	0.244243	0.37393	0.361381	C15522 <=> C00268 + C00001
1760	R05075	0.12739	0.266749	0.141746	C05761 + C06251 <=> C06026 + C00229
1909	R05746	0.041921	0.0608729	0.0445824	C06701 + C00003 + C00001 <=> C00009 + C00004 + C00080
2056	R06229	2.4328	3.26339	2.75476	G00293 + C04261 <=> G09795 + C00615
2081	R06275	0.315106	0.481865	0.411614	G10608 + C00195 <=> G10619 + G10238
2170	R06973	0.0495364	0.0882234	0.0599423	C00222 <=> C00084 + C00011
2180	R07057	1.24896	1.50371	1.95929	C01595 + C00007 <=> C14827
2243	R07243	0.235775	0.314329	0.259038	C00019 + C00213 <=> C00021 + C01026
2250	R07255	0.00321117	0.00984112	0.023382	C00083 + C15539 <=> C00010 + C15540
2254	R07260	0.0729587	0.137172	0.102185	C00029 + C15545 <=> C00015 + C15546
2268	R07287	0.0600906	0.203368	0.0763287	C00053 + C15557 <=> C00054 + C11301
2333	R07399	1.86695	3.04507	2.35605	C00024 + C00022 + C00001 <=> C02612 + C00010
2359	R07511	0.246556	0.409012	0.367736	C15857 + 2 C15602 <=> C15858 + 2 C15603
2364	R07519	0.0949767	0.276786	0.164156	C05432 + C00001 <=> C19795
2380	R07627	0.45808	0.729734	1.09192	C16014 + C00001 <=> C16015
2576	R09009	0.255417	0.381082	0.302832	C00935 <=> C18094
2615	R09283	0.011442	0.0192307	0.015913	C06028 <=> C18323
2626	R09375	0.26865	0.459017	0.487632	C01304 + C00004 + C00080 <=> C18910 + C00003
2627	R09376	0.26865	0.459017	0.487632	C01304 + C00005 + C00080 <=> C18910 + C00006
2657	R09486	0.000417201	0.00103978	0.00110719	C00209 + 2 C00139 <=> 2 C00011 + 2 C00138 + 2 C00080
2678	R09514	0.19557	0.483945	0.437719	C00366 + C00004 + C00080 + C00007 <=> C11821 + C00003 + C00001
2731	R09601	0.0654752	0.22472	0.098601	C19728 + C00007 <=> C00376 + C19729
2737	R09632	0.0103251	0.0295492	0.0255096	C19758 + C00009 <=> C00507 + C00446
2740	R09640	1.55395	1.85571	1.72131	C00002 + C19769 + C00001 <=> C00008 + C19770
2754	R09656	0.246556	0.409012	0.367736	C15857 + C15602 <=> C19759 + C15603
2755	R09658	0.246556	0.409012	0.367736	C19759 + C15602 <=> C15858 + C15603
2834	R09782	0.014839	0.00172707	0.00431354	C08613 + C00007 <=> C19892 + C07330
2837	R09790	0.0949767	0.276786	0.164156	C19894 <=> C19795 + C00001
2853	R09833	0.198222	0.363812	0.247333	C19969 + C00001 <=> C19970 + C00013
2932	R10051	0.0927409	0.223209	0.35053	C20320 + C00001 <=> C20324
3038	R10305	0.0869761	0.15522	0.134411	C00979 + C00155 <=> C02291 + C00033
3108	R10462	0.155895	0.206449	0.119508	C00002 + C00044 <=> 2 C00013 + C20640
3155	R10556	0.000177514	0.00199754	0.000987653	C00002 + C17366 <=> C00020 + C00013 + C17367
3176	R10602	0.0139209	0.0245096	0.0231377	C01080 + C00007 <=> 2 C00876 + 2 C00001
3261	R10782	0.97937	1.46412	0.96757	C11062 <=> C00877 + C00001
3267	R10802	0	0.000648448	5.09899e-05	C01217 + C00028 <=> C05927 + C00030
3324	R10936	0.0495364	0.0882234	0.0599423	C20955 + 2 C00001 <=> C00084 + C00409 + C00010 + C00011
3333	R10945	0.0495364	0.0882234	0.0599423	C20955 + C00001 <=> C20968
3334	R10946	0.0495364	0.0882234	0.0599423	C20968 <=> C05989 + C00409
3335	R10947	0.0495364	0.0882234	0.0599423	C05989 + C00001 <=> C00222 + C00010
3345	R10971	0.0139271	0.0897105	0.0128266	C00053 + C01083 <=> C00054 + C20985
3413	R11132	4.27184e-05	0.0174685	0.0176996	C21131 + C00007 + C00005 + C00080 <=> C21132 + C00006 + C00001
3414	R11135	4.27184e-05	0.0174685	0.0176996	C21134 + C00007 + C00005 + C00080 <=> C21135 + C00006 + C00001
3442	R11202	0.668364	0.856737	0.710362	C21171 + C00001 <=> C21172 + C08362
3471	R11326	0.00681642	0.0129167	0.00464848	C05382 <=> C21281 + C00009 + C00001
3501	R11373	4.27184e-05	0.0174685	0.0176996	C21134 + C00007 + C00004 + C00080 <=> C21135 + C00003 + C00001
3502	R11374	4.27184e-05	0.0174685	0.0176996	C21131 + C00007 + C00004 + C00080 <=> C21132 + C00003 + C00001
3559	R11540	0.0493157	0.0621892	0.0385845	C21451(n) + C00001 <=> C21451(n-1) + C21450
3571	R11559	0.452837	0.503792	0.376509	C21465 + C00001 <=> C21458 + C00014
3599	R11623	0.00275772	0.010976	0.0117512	C01097 <=> C00085
3624	R11705	0.0840414	0.164697	0.0875067	C01005 + C00025 <=> C21559 + C00009
3696	R11930	0.45808	0.729734	1.09192	C21775 + C00001 <=> C21776

## Sheet: co<ad & ad<ca
Mann–Whitney U test with p_value<=0.05
number	Reaction id	Control Avg	Adenoma Avg	Carcinoma Avg	Reaction Equation
2172	R06977	1.42119	1.55947	2.12919	L-Glutamate + L-Aspartate 4-semialdehyde <=> 2-Oxoglutarate + L-2,4-Diaminobutanoate

## Sheet: co<ad & ad>ca
Mann–Whitney U test with p_value<=0.05
number	Reaction id	Control Avg	Adenoma Avg	Carcinoma Avg	Reaction Equation
414	R00859	1.38609	2.0195	1.45957	C00283 + 6 C00139 + 3 C00001 <=> C00094 + 6 C00138 + 6 C00080
467	R01011	2.7859	3.12999	2.30038	C00002 + C00184 <=> C00008 + C00111
492	R01059	2.7859	3.12999	2.30038	C00002 + C00577 <=> C00008 + C00118
671	R01488	0.00178152	0.00868873	0.00371205	C03485 + C00006 <=> C00193 + C00005 + C00080
1464	R03771	0.867216	1.39311	0.898133	C01931 + C00344 <=> C01646 + C04482
1674	R04477	0.418359	0.55924	0.288714	C06240 + C01289 <=> C20497 + C00015
1774	R05164	0.773603	1.40094	0.653093	C00029 + C06364 <=> C00015 + C06365
2326	R07374	0.485905	0.620229	0.287202	C15613 + C00001 + C00028 <=> C15614 + C00030
2385	R07634	0.400817	0.585221	0.405412	C00506 + C00001 <=> C00022 + C11481 + C00014
2387	R07636	2.7859	3.12999	2.30038	C00016 <=> C00020 + C16071
2870	R09874	0.000309154	0.000889134	0.000268954	C00353 + C00001 <=> C20158 + C00013
3283	R10834	0.0271941	0.241513	0.018451	C00029 + C20789 <=> C00015 + C11636
3344	R10970	0.459083	0.543576	0.312391	C00002 + C20830 <=> C00008 + C20831
3524	R11449	0.0337156	0.0720616	0.0420244	C06570 + C00005 + C00080 + C00007 <=> C21391 + C00006 + C00001

## Sheet: co>ad & ad=ca
Mann–Whitney U test with p_value<=0.05
number	Reaction id	Control Avg	Adenoma Avg	Carcinoma Avg	Reaction Equation
287	R00601	0.799809	0.710671	0.816089	C00019 + C11478 <=> C00021 + C04728
296	R00618	0.0844336	0.0418127	0.0578343	C03028 + C00001 <=> C00068 + C00009
494	R01063	1.39727	1.09626	0.870232	C00118 + C00009 + C00006 <=> C00236 + C00005 + C00080
641	R01407	0.112741	0.110781	0.0717601	C00002 + C00638 + C02743 <=> C00020 + C00013 + C03371
648	R01429	0.519081	0.154418	0.183735	C00181 + C00003 <=> C02266 + C00004 + C00080
1002	R02394	0.0116246	0.00825932	0.012773	C00486 + C00007 <=> 2 C00500 + 2 C00001
1356	R03424	0.332359	0.277635	0.303687	C00019 + C01241 <=> C00021 + C04308
1666	R04456	0.0121315	0.00713415	0.0244128	C04377 + C00876 <=> C04330 + C01080
2465	R08199	0.0546961	0.0472094	0.0461059	C00235 <=> C16521 + C00013
2483	R08396	0.001247	0.00051588	0.000342761	C00341 + C00001 <=> C01500 + C00013
2835	R09783	0.025262	0.00873829	0.062727	C19892 + C00003 + C00001 <=> C08607 + C00004 + C00080
3047	R10317	0.0050641	0.00202392	0.000524306	C20499 + C00007 + C00005 + C00080 <=> C20500 + C00006 + C00001
3048	R10318	0.0050641	0.00202392	0.000524306	C20499 + C00005 + C00080 + C00007 <=> C20501 + C00006 + C00001
3323	R10935	0.11989	0.0526475	0.0131212	C20954 + C00009 + 2 C00001 <=> 2 C00118
3394	R11076	0.334421	0.0811772	0.0401206	C21089 <=> C21090 + C00001

## Sheet: co>ad & ad<ca
Mann–Whitney U test with p_value<=0.05
number	Reaction id	Control Avg	Adenoma Avg	Carcinoma Avg	Reaction Equation
309	R00647	0.270659	0.164695	0.198409	C00072 <=> C03289
1264	R03184	0.270659	0.164695	0.198409	C01040 + C00007 <=> C03289 + C00027
1367	R03447	0.00239763	6.34891e-05	0.00202387	C00003 + C03315 <=> C00153 + C01253
1519	R03984	0.0156046	0.00298221	0.0197815	C02587 + C00127 + C00001 <=> C03684 + 2 C00051
1729	R04635	0.0788306	0.0365221	0.141444	C00128 + C04885 <=> C00055 + C04926
2934	R10053	0.270659	0.164695	0.198409	C01040 + C00007 <=> C00072 + C00027

## Sheet: co>ad & ad>ca
Mann–Whitney U test with p_value<=0.05
number	Reaction id	Control Avg	Adenoma Avg	Carcinoma Avg	Reaction Equation
There is not any reaction with this condition
