# Supplementary material for: Beyond Taxonomic Analysis of Microbiomes: A Functional Approach for Revisiting Microbiome Changes in Colorectal Cancer
Source: Front Microbiol. 2020 Jan 23;10:3117. doi: 10.3389/fmicb.2019.03117 (PMC6990412; doi:10.3389/fmicb.2019.03117)
Supplement: TABLE S12 — The results of the blast of the nucleotide sequence of the genes obtained in Table 6 on the genes identified as markers in Yu et al. (2017). [file Table_12.xlsx]

## Sheet: Column's Title
Column's Title
1	qseqid	Query Seq-id (ID of your sequence)
2	sseqid	Subject Seq-id (ID of the database hit)		Query sequences selected from paper with the title "Metagenomic analysis of fecal microbiome as a tool towards targeted non-invasive biomarkers for colorectal cancer" Subject Sequences are the marker genes in my research with a significant p-value The highlighted lines in the next sheet are four genes that are also introduced in Danish examples
3	pident	Percentage of identical matches
4	length	Alignment length
5	mismatch	Number of mismatches
6	gapopen	Number of gap openings
7	qstart	Start of alignment in query
8	qend	End of alignment in query
9	sstart	Start of alignment in subject (database hit)
10	send	End of alignment in subject (database hit)
11	evalue	Expectation value (E-value)
12	bitscore

## Sheet: blastn results
qseqid	sseqid	pident	length	mismatch	gapopen	qstart	qend	sstart	send	evalue	bitscore
258548	gene78242	91.3	23	2	0	283	305	445	467	0.0005	33.7
258548	gene1649675	91.3	23	2	0	180	202	228	250	0.0005	33.7
370640	gene90210	95.45	22	1	0	835	856	2346	2325	0.0002	35.6
1559769	gene134931	79.35	649	133	1	98	745	98	746	1e-163	563
1559769	gene1477356	100	18	0	0	557	574	806	789	0.0005	33.7
1559769	gene3090816	85.66	746	106	1	1	745	37	782	0	859
1559769	gene3227024	64.9	567	191	5	133	695	145	707	2e-27	111
1696299	gene50193	66.76	746	220	9	10	735	1363	2100	1e-57	212
1696299	gene52943	66.98	315	95	1	147	452	1413	1727	4e-25	104
1696299	gene52943	67.52	157	49	1	575	729	1845	2001	2e-09	51.8
1696299	gene53668	70.91	746	183	15	13	735	1336	2070	2e-93	331
1696299	gene54599	69.17	360	98	4	1	349	1333	1690	4e-37	143
1696299	gene137325	82.35	34	6	0	668	701	2910	2877	0.0002	35.6
1696299	gene1552369	100	19	0	0	579	597	638	620	0.0002	35.6
1696299	gene6252960	91.67	24	2	0	373	396	63	86	0.0002	35.6
1704941	gene70603	92.59	27	2	0	5	31	2687	2713	3e-06	41
1704941	gene968274	91.3	23	2	0	328	350	1195	1217	0.0004	33.7
1704941	gene5327601	88.46	26	3	0	283	308	212	187	0.0004	33.7
1804565	gene150292	86.67	30	4	0	401	430	1496	1525	3e-05	37.4
1804565	gene343211	74.32	74	17	2	61	133	1309	1381	2e-06	41
1804565	gene389373	95.65	23	1	0	531	553	238	260	3e-05	37.4
1804565	gene608249	84.38	32	5	0	100	131	232	263	0.0001	35.6
1804565	gene634297	95.65	23	1	0	407	429	1421	1443	3e-05	37.4
1804565	gene943276	71.56	109	31	0	18	126	24	132	3e-11	57.2
1804565	gene1594530	73.77	61	16	0	71	131	194	254	8e-06	39.2
1804565	gene1920622	71.76	85	18	3	407	488	404	485	3e-05	37.4
1804565	gene2031847	72.94	85	17	3	409	490	421	502	7e-07	42.8
1804565	gene2157373	92	25	1	1	460	484	184	161	0.0004	33.7
1804565	gene3394240	77.08	48	11	0	79	126	88	135	3e-05	37.4
1804565	gene3524655	78.72	47	10	0	409	455	514	560	2e-06	41
1804565	gene3627184	100	22	0	0	409	430	472	493	2e-06	41
1804565	gene3631167	74.03	77	20	0	409	485	424	500	5e-09	50
1804565	gene3847301	68.34	518	164	0	76	593	88	605	5e-53	196
2206475	gene233472	77.27	44	10	0	41	84	2279	2322	0.0001	35.6
2206475	gene889642	100	18	0	0	103	120	1086	1103	0.0004	33.7
2211919	gene481630	100	17	0	0	305	321	370	386	0.0007	31.9
2211919	gene744663	88	25	3	0	257	281	1382	1406	0.0007	31.9
2211919	gene1646910	88.24	34	1	3	260	290	10	43	0.0002	33.7
2211919	gene2399674	89.29	28	2	1	288	315	879	905	0.0002	33.7
2211919	gene2991517	95	20	1	0	307	326	205	224	0.0007	31.9
2211919	gene3232831	86.21	29	3	1	253	281	725	752	0.0007	31.9
2211919	gene3246330	83.87	31	2	1	293	320	1	31	0.0007	31.9
2211919	gene7096705	86.67	30	2	1	284	313	270	297	0.0002	33.7
2361423	gene125635	91.3	23	2	0	276	298	1432	1410	0.0005	33.7
2361423	gene1336236	99.63	816	3	0	1	816	292	1107	0	1458
2361423	gene1339497	93.87	816	50	0	1	816	292	1107	0	1247
2361423	gene3512804	94.24	573	33	0	244	816	1	573	0	884
2361423	gene4386759	91.3	23	2	0	424	446	562	584	0.0005	33.7
3173495	gene1132013	100	17	0	0	410	426	878	894	0.001	31.9
3173495	gene1336236	97.45	432	11	0	1	432	880	1311	0	729
3173495	gene1339497	93.98	432	26	0	1	432	880	1311	0	663
3173495	gene2010892	85.19	27	4	0	97	123	19	45	0.001	31.9
3173495	gene2246106	100	17	0	0	1	17	690	706	0.001	31.9
3173495	gene2371582	100	18	0	0	55	72	850	867	0.0003	33.7
3173495	gene2838472	80	35	7	0	282	316	585	551	0.001	31.9
3173495	gene3512804	94.44	432	24	0	1	432	346	777	0	672
3173495	gene5549605	95	20	1	0	229	248	371	390	0.001	31.9
3319526	gene186464	100	19	0	0	42	60	2349	2367	0.0002	35.6
3319526	gene757706	91.3	23	2	0	1078	1100	4	26	0.0009	33.7
3319526	gene908502	79.66	59	12	0	1183	1241	1198	1256	9e-10	53.6
3319526	gene908502	95.45	22	1	0	997	1018	1009	1030	0.0002	35.6
3319526	gene1246266	73.08	78	21	0	1176	1253	1140	1217	1e-07	46.4
3319526	gene1268572	76.92	52	3	3	1183	1225	483	432	0.0002	35.6
3319526	gene1288606	65.87	167	48	2	1087	1253	1045	1202	5e-07	44.6
3319526	gene1288606	80	40	8	0	979	1018	937	976	7e-05	37.4
3319526	gene2020776	70.63	126	35	2	658	782	628	752	9e-10	53.6
3319526	gene2020776	85	40	6	0	979	1018	940	979	1e-07	46.4
3531210	gene2739	85.37	41	6	0	304	344	3073	3113	2e-08	48.2
3531210	gene95548	88.46	26	3	0	509	534	2244	2269	0.0005	33.7
3531210	gene253027	89.29	28	2	1	136	163	1049	1075	0.0005	33.7
3976414	gene344242	95.45	22	1	0	51	72	258	279	0.0001	35.6
3976414	gene498475	85.71	28	4	0	379	406	640	667	0.0005	33.7
3976414	gene1909576	92	25	1	1	395	418	41	65	0.0005	33.7
3976414	gene2366776	65.31	493	169	2	286	777	412	903	2e-27	111
