# Supplementary material for: Beyond Taxonomic Analysis of Microbiomes: A Functional Approach for Revisiting Microbiome Changes in Colorectal Cancer
Source: Front Microbiol. 2020 Jan 23;10:3117. doi: 10.3389/fmicb.2019.03117 (PMC6990412; doi:10.3389/fmicb.2019.03117)
Supplement: DATA SHEET S1 — The primary KO is mapped to each gene sequence using the GhostKOALA tool. [file Data_Sheet_1.ZIP]

Archive with 1 entries (1 files):
- supplementary Data Sheet 1.txt
