# Supplementary material for: Beyond Taxonomic Analysis of Microbiomes: A Functional Approach for Revisiting Microbiome Changes in Colorectal Cancer
Source: Front Microbiol. 2020 Jan 23;10:3117. doi: 10.3389/fmicb.2019.03117 (PMC6990412; doi:10.3389/fmicb.2019.03117)
Supplement: DATA SHEET S1 — The primary KO is mapped to each gene sequence using the GhostKOALA tool. [file Data_Sheet_1.ZIP › supplementary Data Sheet 1.txt]

primary ko 
gene560   K21449
gene856   K21449
gene1094   K15923
gene1107   K21449
gene1187   K05849
gene1200   K21449
gene1219   K21449
gene1222   K20276
gene1227   K20276
gene1339   K15125
gene1354   K21449
gene1420   K12678
gene1465   K21449
gene1493   K21449
gene1586   K21449
gene1596   K21449
gene1598   K15125
gene1607   K21449
gene1608   K21449
gene1642   K21449
gene1753   K21449
gene1758   K21449
gene1791   K21449
gene1800   K21449
gene1850   K21449
gene1853   K10352
gene1870   K21449
gene1872   K21449
gene1883   K21449
gene1897   K21449
gene1900   K21449
gene1922   K15125
gene1935   K04786
gene1940   K21449
gene1997   K21449
gene2105   K15125
gene2116   K15125
gene2153   K11533
gene2154   K21449
gene2161   K21449
gene2163   K21449
gene2224   K15125
gene2268   K21449
gene2275   K11533
gene2294   K11533
gene2364   K11533
gene2371   K11533
gene2401   K20276
gene2538   K03654
gene2547   K03654
gene2567   K03654
gene2623   K21449
gene2635   K03046
gene2677   K15125
gene2685   K21449
gene2699   K21449
gene2787   K03654
gene2821   K21449
gene2836   K21449
gene3007   K21449
gene3042   K21449
gene3044   K21449
gene3098   K04567
gene3134   K21449
gene3185   K21449
gene3199   K03654
gene3218   K01190
gene3297   K01190
gene3305   K15125
gene3329   K21449
gene3345   K03043
gene3383   K03046
gene3399   K12516
gene3452   K13735
gene3524   K21449
gene3540   K21449
gene3568   K21449
gene3594   K01197
gene3618   K03654
gene3630   K15125
gene3693   K21449
gene3694   K01361
gene3723   K21449
gene3784   K15051
gene3793   K15125
gene3808   K03654
gene3829   K03043
gene3848   K03654
gene3870   K15125
gene3927   K21449
gene4033   K21449
gene4065   K15125
gene4103   K15125
gene4126   K01361
gene4233   K17624
gene4313   K01361
gene4329   K15125
gene4330   K13735
gene4457   K21449
gene4519   K15125
gene4520   K12678
gene4596   K12678
gene4643   K15125
gene4651   K01361
gene4668   K15125
gene4718   K15125
gene4784   K03070
gene4789   K01415
gene4793   K01190
gene4830   K01361
gene4922   K15923
gene4926   K21449
gene4963   K05989
gene5035   K21449
gene5040   K01190
gene5129   K15125
gene5145   K21449
gene5196   K21449
gene5220   K01361
gene5265   K03043
gene5286   K15125
gene5313   K01361
gene5330   K01361
gene5395   K15125
gene5420   K21449
gene5463   K21449
gene5465   K01361
gene5474   K01361
gene5496   K15125
gene5503   K21449
gene5586   K01361
gene5642   K01361
gene5667   K01361
gene5719   K01361
gene5730   K21449
gene5747   K01361
gene5772   K04784
gene5790   K02945
gene5887   K01208
gene5893   K21449
gene5999   K01361
gene6014   K21449
gene6045   K21449
gene6089   K21449
gene6097   K21449
gene6100   K13688
gene6146   K13735
gene6165   K01361
gene6168   K15125
gene6188   K21449
gene6212   K15125
gene6268   K12678
gene6354   K15125
gene6357   K01361
gene6365   K21449
gene6507   K01361
gene6532   K12678
gene6533   K15125
gene6580   K21449
gene6649   K15125
gene6689   K13735
gene6835   K01361
gene6892   K21449
gene6918   K21449
gene6962   K13735
gene6967   K01361
gene6973   K01361
gene6996   K01361
gene7027   K13735
gene7038   K15125
gene7052   K15125
gene7063   K01190
gene7129   K21449
gene7130   K15923
gene7153   K21449
gene7166   K15125
gene7218   K21449
gene7219   K12516
gene7291   K21449
gene7331   K12678
gene7365   K14572
gene7379   K15125
gene7460   K17624
gene7471   K17624
gene7538   K15125
gene7553   K21449
gene7586   K15125
gene7630   K01190
gene7710   K01191
gene7798   K06877
gene7826   K15125
gene7828   K01190
gene7920   K05349
gene8015   K01190
gene8064   K12678
gene8088   K05349
gene8102   K01361
gene8144   K15125
gene8201   K21449
gene8228   K15125
gene8274   K01361
gene8324   K05349
gene8333   K17624
gene8360   K01186
gene8390   K21449
gene8453   K03169
gene8540   K21449
gene8556   K21449
gene8667   K05349
gene8692   K01361
gene8738   K21449
gene8770   K03046
gene8880   K01190
gene8894   K15923
gene8895   K21449
gene8979   K06877
gene8980   K06877
gene9009   K05349
gene9015   K01361
gene9022   K01361
gene9037   K05970
gene9038   K01361
gene9046   K01190
gene9062   K01361
gene9119   K01361
gene9143   K17624
gene9159   K12516
gene9170   K17624
gene9191   K21449
gene9255   K07258
gene9286   K01361
gene9315   K20276
gene9318   K21449
gene9324   K01197
gene9342   K06894
gene9381   K01361
gene9402   K12678
gene9407   K17624
gene9472   K06877
gene9560   K21449
gene9667   K20276
gene9674   K21449
gene9700   K06894
gene9702   K06894
gene9704   K15125
gene9705   K06877
gene9756   K01190
gene9762   K01361
gene9767   K01190
gene9837   K01190
gene9848   K15923
gene9857   K21449
gene9892   K01197
gene9910   K06894
gene9940   K01186
gene9959   K06877
gene9981   K09955
gene9987   K06877
gene10020   K17624
gene10024   K21449
gene10031   K01205
gene10050   K06877
gene10058   K01197
gene10086   K06877
gene10091   K06877
gene10118   K05970
gene10133   K01190
gene10162   K05970
gene10171   K01361
gene10192   K01361
gene10251   K01361
gene10325   K06877
gene10329   K06877
gene10342   K01190
gene10409   K06877
gene10432   K21449
gene10536   K21449
gene10577   K21449
gene10578   K12373
gene10672   K21449
gene10730   K01190
gene10735   K06894
gene10738   K04784
gene10742   K01727
gene10928   K21449
gene10932   K01361
gene11012   K21449
gene11056   K01361
gene11063   K01205
gene11102   K06877
gene11110   K06877
gene11145   K01205
gene11156   K01361
gene11158   K06877
gene11164   K06877
gene11170   K21449
gene11239   K01727
gene11246   K01361
gene11247   K01727
gene11270   K01361
gene11300   K01361
gene11303   K21449
gene11330   K06894
gene11390   K05989
gene11483   K16092
gene11538   K01361
gene11547   K07258
gene11638   K01361
gene11686   K21449
gene11692   K15125
gene11754   K01361
gene11786   K16092
gene11847   K01197
gene11877   K17624
gene11920   K17624
gene11955   K16092
gene11965   K13735
gene11975   K21449
gene12033   K21449
gene12074   K01190
gene12096   K12516
gene12136   K01197
gene12152   K01361
gene12240   K01205
gene12264   K15532
gene12273   K16092
gene12371   K01186
gene12388   K21449
gene12438   K15532
gene12480   K01190
gene12539   K00558
gene12567   K06894
gene12582   K15532
gene12599   K15532
gene12623   K15125
gene12664   K17624
gene12675   K06894
gene12693   K01197
gene12735   K15532
gene12811   K01197
gene12816   K01361
gene12820   K15923
gene12824   K13735
gene12834   K03701
gene12837   K15125
gene12845   K12516
gene12886   K15532
gene12889   K12516
gene12962   K17624
gene13040   K12516
gene13096   K15532
gene13157   K15532
gene13191   K12373
gene13194   K15532
gene13195   K15125
gene13222   K15532
gene13234   K15532
gene13284   K03763
gene13394   K03701
gene13398   K15532
gene13420   K01190
gene13472   K22278
gene13558   K01190
gene13578   K21449
gene13600   K21449
gene13640   K21449
gene13641   K15532
gene13749   K12516
gene13802   K08961
gene13818   K15921
gene13902   K15923
gene13910   K17624
gene13917   K17624
gene13937   K06894
gene13941   K21449
gene13947   K08961
gene13956   K12678
gene13970   K15532
gene14035   K06894
gene14079   K20276
gene14118   K15532
gene14147   K15532
gene14172   K15532
gene14219   K15532
gene14230   K15532
gene14231   K21449
gene14236   K15532
gene14346   K01197
gene14352   K03701
gene14404   K03701
gene14430   K05989
gene14437   K17624
gene14496   K12516
gene14522   K06894
gene14688   K01205
gene14771   K12373
gene14865   K06894
gene14884   K06894
gene14887   K15532
gene14897   K15532
gene14922   K03701
gene14941   K06894
gene14943   K06894
gene14946   K06894
gene14994   K01361
gene15029   K03046
gene15112   K03701
gene15263   K12373
gene15290   K00927
gene15358   K05988
gene15378   K15125
gene15390   K01361
gene15410   K12373
gene15426   K01361
gene15428   K01190
gene15536   K01361
gene15542   K12516
gene15545   K06894
gene15585   K03701
gene15587   K06894
gene15606   K06894
gene15644   K01191
gene15710   K03701
gene15798   K21469
gene15807   K06894
gene15878   K01191
gene15917   K06894
gene15929   K21449
gene15933   K21449
gene16012   K15125
gene16119   K01197
gene16159   K01205
gene16191   K01361
gene16225   K12678
gene16238   K06894
gene16290   K06894
gene16291   K06894
gene16312   K15923
gene16336   K01190
gene16347   K12516
gene16384   K01361
gene16490   K03466
gene16544   K06894
gene16610   K01190
gene16688   K01206
gene16700   K21449
gene16738   K01361
gene16753   K21449
gene16767   K21449
gene16819   K19175
gene16830   K21449
gene16833   K06894
gene16841   K12373
gene16883   K21449
gene16909   K15923
gene16949   K03724
gene17035   K21449
gene17047   K06877
gene17048   K12132
gene17056   K01190
gene17083   K21449
gene17094   K03724
gene17120   K12373
gene17207   K03466
gene17208   K21449
gene17283   K21449
gene17307   K01190
gene17393   K01206
gene17398   K01179
gene17434   K06894
gene17448   K17624
gene17480   K01179
gene17490   K19175
gene17504   K19175
gene17505   K01190
gene17535   K19175
gene17536   K01179
gene17546   K12373
gene17564   K09955
gene17565   K19175
gene17634   K12373
gene17635   K01190
gene17637   K19175
gene17639   K01179
gene17649   K01200
gene17654   K03763
gene17677   K01190
gene17696   K01206
gene17715   K19175
gene17744   K21449
gene17757   K12373
gene17760   K01197
gene17765   K19175
gene17831   K01205
gene17860   K01205
gene17877   K01190
gene17881   K15923
gene17883   K19175
gene17892   K00370
gene17899   K01200
gene17957   K03654
gene18057   K01190
gene18154   K09955
gene18162   K01361
gene18232   K01361
gene18315   K19175
gene18353   K03798
gene18356   K19175
gene18372   K12373
gene18432   K19175
gene18446   K12373
gene18502   K01361
gene18524   K19175
gene18529   K01361
gene18581   K03332
gene18633   K21449
gene18634   K19175
gene18669   K01197
gene18804   K03701
gene18870   K21449
gene18916   K01197
gene18929   K12373
gene18940   K15923
gene18953   K12373
gene19006   K01361
gene19105   K05349
gene19118   K17624
gene19119   K15532
gene19134   K19175
gene19217   K08961
gene19237   K17624
gene19268   K01206
gene19285   K19175
gene19316   K03654
gene19319   K01186
gene19324   K04784
gene19390   K01176
gene19419   K01186
gene19474   K15125
gene19492   K19175
gene19493   K19175
gene19519   K03654
gene19560   K01200
gene19567   K15923
gene19589   K15125
gene19617   K02004
gene19628   K01206
gene19759   K19049
gene19781   K15921
gene19890   K01186
gene19968   K01190
gene20021   K12373
gene20031   K05349
gene20040   K01190
gene20066   K03654
gene20161   K19175
gene20167   K03654
gene20174   K01190
gene20188   K21449
gene20225   K18650
gene20413   K21449
gene20495   K01361
gene20555   K06894
gene20670   K02230
gene20718   K12373
gene20752   K03332
gene20764   K02337
gene20814   K03654
gene20847   K12373
gene20914   K15125
gene20919   K06894
gene20987   K03466
gene21013   K15923
gene21052   K03466
gene21117   K01361
gene21118   K15532
gene21120   K21449
gene21160   K12373
gene21163   K06894
gene21207   K21449
gene21209   K03466
gene21234   K15923
gene21260   K01181
gene21366   K03466
gene21368   K06894
gene21380   K15923
gene21388   K15923
gene21390   K21469
gene21401   K03763
gene21501   K01197
gene21558   K01361
gene21629   K00264
gene21644   K03466
gene21674   K21449
gene21680   K01190
gene21797   K21449
gene21871   K03654
gene21979   K16089
gene21980   K01186
gene22016   K03763
gene22060   K03654
gene22132   K21449
gene22187   K01179
gene22188   K21449
gene22214   K03763
gene22216   K03763
gene22240   K01190
gene22248   K15923
gene22381   K03654
gene22387   K03654
gene22445   K15125
gene22457   K03763
gene22461   K03654
gene22479   K12373
gene22542   K21449
gene22554   K03654
gene22604   K03466
gene22606   K03763
gene22607   K03654
gene22609   K03654
gene22614   K01205
gene22626   K03654
gene22655   K03654
gene22658   K03654
gene22659   K21449
gene22728   K00265
gene22762   K03763
gene22763   K01190
gene22826   K19175
gene22843   K15532
gene22901   K06894
gene22913   K06894
gene22935   K03654
gene22997   K21449
gene23053   K01186
gene23055   K21449
gene23059   K01361
gene23100   K12516
gene23113   K03654
gene23260   K03763
gene23290   K03763
gene23300   K18650
gene23354   K03654
gene23396   K03466
gene23405   K03654
gene23452   K06894
gene23485   K03654
gene23489   K05970
gene23528   K03654
gene23531   K03654
gene23553   K06894
gene23559   K03654
gene23759   K01361
gene23763   K21449
gene23803   K06894
gene23837   K01361
gene23867   K01186
gene23888   K12373
gene23902   K12373
gene23903   K03654
gene23927   K01197
gene23948   K03654
gene23955   K03654
gene24046   K03043
gene24059   K01190
gene24110   K15726
gene24127   K08493
gene24169   K05989
gene24173   K03763
gene24258   K01361
gene24271   K03466
gene24280   K03466
gene24302   K01190
gene24352   K03466
gene24390   K00284
gene24406   K21449
gene24439   K18650
gene24460   K03466
gene24516   K01206
gene24542   K05989
gene24652   K03763
gene24689   K03724
gene24691   K01190
gene24722   K21449
gene24749   K09955
gene24857   K01153
gene24941   K03763
gene24982   K00265
gene25013   K21449
gene25080   K21449
gene25104   K00284
gene25175   K00284
gene25195   K03466
gene25217   K00265
gene25263   K03763
gene25335   K03654
gene25380   K03763
gene25445   K05349
gene25472   K09952
gene25476   K09952
gene25553   K00284
gene25556   K12373
gene25561   K01218
gene25569   K03654
gene25570   K01190
gene25587   K01361
gene25609   K03654
gene25685   K21449
gene25721   K21449
gene25725   K12373
gene25756   K03466
gene25788   K21449
gene25845   K21449
gene25846   K21449
gene25872   K03763
gene25905   K15532
gene25919   K03466
gene25932   K03763
gene25943   K21449
gene25948   K01727
gene25962   K21449
gene25985   K21449
gene26023   K03466
gene26030   K03466
gene26050   K00284
gene26058   K01190
gene26072   K03763
gene26079   K01176
gene26105   K00265
gene26113   K06894
gene26146   K00265
gene26148   K03763
gene26157   K21449
gene26197   K00284
gene26252   K21449
gene26263   K00284
gene26269   K00265
gene26326   K00265
gene26333   K03466
gene26338   K03466
gene26343   K09952
gene26406   K00284
gene26425   K03466
gene26450   K03466
gene26455   K03466
gene26459   K00525
gene26491   K03466
gene26552   K03763
gene26571   K03763
gene26619   K21449
gene26644   K15125
gene26675   K21449
gene26679   K03466
gene26689   K03701
gene26705   K06894
gene26707   K01361
gene26711   K00265
gene26719   K03724
gene26730   K03763
gene26731   K21449
gene26758   K07315
gene26775   K03763
gene26794   K01361
gene26802   K00284
gene26817   K03763
gene26833   K00284
gene26835   K03763
gene26843   K05989
gene26887   K03763
gene26893   K03466
gene26898   K00265
gene26903   K09952
gene26939   K21449
gene26982   K09952
gene27002   K03763
gene27022   K03763
gene27047   K03466
gene27099   K00265
gene27110   K03466
gene27173   K00265
gene27209   K03466
gene27225   K17751
gene27244   K00284
gene27250   K01190
gene27279   K00284
gene27316   K03466
gene27320   K03466
gene27325   K00284
gene27369   K00284
gene27373   K00284
gene27385   K00265
gene27419   K00284
gene27429   K09952
gene27435   K03466
gene27456   K12678
gene27458   K00284
gene27464   K01186
gene27482   K00284
gene27485   K03763
gene27487   K03466
gene27490   K03466
gene27493   K00265
gene27499   K03046
gene27501   K00265
gene27505   K03466
gene27571   K03466
gene27614   K03763
gene27623   K03466
gene27625   K00265
gene27626   K00284
gene27634   K03466
gene27655   K03466
gene27659   K00284
gene27683   K12373
gene27685   K20543
gene27688   K03763
gene27694   K03466
gene27695   K03654
gene27701   K00284
gene27710   K09952
gene27761   K00284
gene27769   K00284
gene27772   K00284
gene27785   K07126
gene27788   K00284
gene27802   K00284
gene27830   K03466
gene27831   K00284
gene27845   K10939
gene27854   K15125
gene27859   K01361
gene27868   K03466
gene27885   K00265
gene27900   K00265
gene27908   K09952
gene27909   K00284
gene27915   K03466
gene27917   K03466
gene27921   K03332
gene27938   K03466
gene27946   K03466
gene27955   K00284
gene27961   K00284
gene27968   K12373
gene28012   K00284
gene28013   K00284
gene28022   K10939
gene28032   K03466
gene28049   K03763
gene28058   K21449
gene28066   K10939
gene28070   K00284
gene28075   K03763
gene28100   K03466
gene28103   K00265
gene28157   K03763
gene28158   K01176
gene28160   K00284
gene28162   K00284
gene28165   K00284
gene28168   K00284
gene28169   K03763
gene28174   K03466
gene28208   K00284
gene28236   K00284
gene28238   K01218
gene28244   K03466
gene28252   K00284
gene28268   K09952
gene28302   K00284
gene28305   K01197
gene28314   K00265
gene28315   K00284
gene28317   K00284
gene28320   K00265
gene28322   K00284
gene28326   K00284
gene28350   K03763
gene28357   K00284
gene28369   K00265
gene28372   K01727
gene28376   K00284
gene28390   K00284
gene28392   K00265
gene28416   K00265
gene28435   K10352
gene28438   K03466
gene28439   K00265
gene28443   K03466
gene28464   K00284
gene28473   K03763
gene28480   K00265
gene28488   K00284
gene28493   K00284
gene28507   K00284
gene28513   K01190
gene28515   K00284
gene28519   K00265
gene28520   K03466
gene28522   K03763
gene28524   K00284
gene28531   K03046
gene28534   K00284
gene28543   K00265
gene28560   K00284
gene28584   K03763
gene28585   K00284
gene28587   K00284
gene28589   K09952
gene28591   K01218
gene28592   K00284
gene28597   K00284
gene28601   K00265
gene28603   K00265
gene28604   K00284
gene28625   K00284
gene28630   K00265
gene28651   K03763
gene28652   K09952
gene28657   K00284
gene28672   K00265
gene28683   K00284
gene28686   K00284
gene28689   K03466
gene28691   K00284
gene28694   K09952
gene28697   K09952
gene28705   K00284
gene28708   K00265
gene28712   K00284
gene28732   K03763
gene28741   K03763
gene28761   K00265
gene28762   K09952
gene28771   K15923
gene28821   K03763
gene28841   K03466
gene28844   K09952
gene28847   K03763
gene28853   K00265
gene28861   K03466
gene28866   K00284
gene28883   K09952
gene28891   K09952
gene28893   K09952
gene28896   K06877
gene28913   K09952
gene28917   K03466
gene28918   K09952
gene28939   K09952
gene28948   K00265
gene28958   K03466
gene28972   K03466
gene28997   K00265
gene29001   K09952
gene29004   K03763
gene29006   K03466
gene29013   K09952
gene29026   K21449
gene29040   K00265
gene29047   K00265
gene29054   K03763
gene29063   K03763
gene29069   K03466
gene29071   K03763
gene29076   K03763
gene29079   K00284
gene29087   K00265
gene29124   K00284
gene29159   K03466
gene29160   K00265
gene29163   K03763
gene29164   K00265
gene29165   K03466
gene29171   K03466
gene29175   K00265
gene29196   K03763
gene29209   K00265
gene29248   K09952
gene29249   K03466
gene29250   K03763
gene29258   K06065
gene29264   K00265
gene29293   K09952
gene29301   K00265
gene29325   K03466
gene29336   K03763
gene29347   K00265
gene29349   K00265
gene29361   K03763
gene29363   K00284
gene29396   K15125
gene29398   K01361
gene29403   K03763
gene29405   K00284
gene29419   K11127
gene29438   K02945
gene29441   K00265
gene29452   K05989
gene29467   K01771
gene29480   K00284
gene29481   K03466
gene29497   K03466
gene29500   K00284
gene29504   K00284
gene29551   K11127
gene29559   K03763
gene29594   K00284
gene29604   K03654
gene29627   K09952
gene29631   K00265
gene29674   K09952
gene29676   K09952
gene29705   K03763
gene29707   K03466
gene29717   K02945
gene29730   K03763
gene29735   K03763
gene29760   K03763
gene29765   K02230
gene29766   K00265
gene29768   K03763
gene29784   K00265
gene29787   K00265
gene29809   K00265
gene29883   K03763
gene29922   K01205
gene29945   K00284
gene29956   K03763
gene29980   K03046
gene29983   K09188
gene29995   K00265
gene30021   K03046
gene30026   K21449
gene30027   K09955
gene30049   K03763
gene30055   K03763
gene30095   K03466
gene30098   K12678
gene30111   K00265
gene30112   K03763
gene30114   K03763
gene30115   K03763
gene30116   K00265
gene30120   K00265
gene30123   K00265
gene30141   K09800
gene30153   K15125
gene30206   K01190
gene30219   K03763
gene30222   K03763
gene30226   K00284
gene30309   K00265
gene30428   K12373
gene30429   K03046
gene30464   K03632
gene30474   K00265
gene30513   K00265
gene30516   K00265
gene30526   K06113
gene30528   K00265
gene30541   K00284
gene30542   K11891
gene30638   K01153
gene30687   K03763
gene30741   K03632
gene30746   K03046
gene30768   K01197
gene30773   K03632
gene30795   K03466
gene30796   K03763
gene30801   K03763
gene30813   K03763
gene30836   K21449
gene30929   K03578
gene30935   K03466
gene30978   K00265
gene30995   K03763
gene31049   K03466
gene31078   K02230
gene31112   K01201
gene31116   K03763
gene31147   K01190
gene31158   K01771
gene31180   K00990
gene31202   K03980
gene31206   K21449
gene31241   K01190
gene31250   K07263
gene31266   K01190
gene31347   K03046
gene31359   K03046
gene31364   K03043
gene31374   K03763
gene31386   K01190
gene31388   K03046
gene31391   K03763
gene31397   K03046
gene31438   K03763
gene31443   K00265
gene31479   K01361
gene31488   K03466
gene31497   K03763
gene31506   K03046
gene31577   K03466
gene31600   K03466
gene31671   K03763
gene31678   K03763
gene31703   K03763
gene31720   K03654
gene31734   K02230
gene31906   K21449
gene31924   K09800
gene32016   K09800
gene32025   K03763
gene32059   K03046
gene32073   K00265
gene32081   K01190
gene32092   K01153
gene32117   K21449
gene32145   K03763
gene32147   K03046
gene32192   K03466
gene32222   K05989
gene32226   K09800
gene32237   K03046
gene32247   K09952
gene32271   K03724
gene32299   K09955
gene32300   K03046
gene32304   K03763
gene32336   K15726
gene32338   K03046
gene32388   K21449
gene32391   K02337
gene32397   K01190
gene32419   K03763
gene32440   K12373
gene32445   K15726
gene32479   K15726
gene32485   K03763
gene32495   K03763
gene32527   K03763
gene32536   K01190
gene32563   K03763
gene32569   K02230
gene32572   K03046
gene32575   K03763
gene32583   K02230
gene32584   K05690
gene32601   K15125
gene32607   K15726
gene32632   K09952
gene32633   K01190
gene32678   K03763
gene32714   K03046
gene32779   K03763
gene32780   K15726
gene32782   K03763
gene32785   K03763
gene32875   K20543
gene32882   K01200
gene32905   K05989
gene32910   K03466
gene32915   K03763
gene32934   K01153
gene32940   K01186
gene32952   K03046
gene33026   K09800
gene33102   K01153
gene33127   K03763
gene33138   K03763
gene33161   K02004
gene33165   K15726
gene33176   K12132
gene33195   K03763
gene33205   K03046
gene33229   K03763
gene33244   K03763
gene33245   K03763
gene33259   K02230
gene33269   K03763
gene33273   K03086
gene33275   K01955
gene33287   K21449
gene33289   K03763
gene33297   K01190
gene33306   K03654
gene33313   K01153
gene33320   K03763
gene33322   K01190
gene33380   K03046
gene33387   K15726
gene33391   K15726
gene33398   K03763
gene33402   K15726
gene33426   K21449
gene33453   K03763
gene33462   K03763
gene33464   K09800
gene33476   K09800
gene33478   K09952
gene33484   K09952
gene33498   K03046
gene33509   K03046
gene33516   K03070
gene33544   K01153
gene33552   K03763
gene33562   K10939
gene33566   K09800
gene33572   K03763
gene33578   K03763
gene33585   K03046
gene33587   K03046
gene33588   K03763
gene33593   K03763
gene33601   K01190
gene33639   K15726
gene33656   K03763
gene33673   K03763
gene33689   K03046
gene33691   K03763
gene33695   K03046
gene33700   K03763
gene33704   K09800
gene33707   K01190
gene33712   K15726
gene33716   K03046
gene33733   K03046
gene33734   K07010
gene33771   K03578
gene33775   K03466
gene33776   K03046
gene33803   K15726
gene33810   K03046
gene33811   K21469
gene33814   K15726
gene33832   K03763
gene33839   K01153
gene33864   K15726
gene33870   K15726
gene33872   K01153
gene33873   K15726
gene33874   K15726
gene33917   K03763
gene33994   K03763
gene34004   K15726
gene34009   K03046
gene34074   K02230
gene34076   K03046
gene34094   K06113
gene34117   K01051
gene34128   K09800
gene34133   K03763
gene34137   K03763
gene34147   K03763
gene34154   K03763
gene34155   K03763
gene34163   K01051
gene34168   K03763
gene34179   K03046
gene34234   K03763
gene34244   K02945
gene34257   K03046
gene34293   K03466
gene34318   K15726
gene34319   K01190
gene34327   K03046
gene34328   K03763
gene34330   K01190
gene34333   K15726
gene34353   K09952
gene34370   K03763
gene34373   K03763
gene34407   K03046
gene34409   K03763
gene34419   K21449
gene34434   K03763
gene34442   K01206
gene34450   K09800
gene34456   K20276
gene34465   K09800
gene34497   K03046
gene34520   K01176
gene34524   K01190
gene34541   K03763
gene34582   K09952
gene34585   K03046
gene34593   K03763
gene34609   K09952
gene34627   K01153
gene34672   K03763
gene34682   K03654
gene34689   K09952
gene34705   K03763
gene34711   K03046
gene34713   K09952
gene34739   K03654
gene34746   K09952
gene34748   K03046
gene34750   K02335
gene34753   K03046
gene34757   K03763
gene34764   K09800
gene34820   K03046
gene34836   K03763
gene34859   K03046
gene34861   K03046
gene34879   K01060
gene34897   K02230
gene34899   K09800
gene34942   K09800
gene34952   K03046
gene34954   K00284
gene34957   K09800
gene34961   K01176
gene34969   K03046
gene34995   K09800
gene35001   K02945
gene35005   K03763
gene35009   K09800
gene35016   K07258
gene35035   K03046
gene35036   K03046
gene35038   K03046
gene35039   K03046
gene35043   K03046
gene35047   K03046
gene35058   K09800
gene35064   K03046
gene35108   K03046
gene35135   K03046
gene35146   K03046
gene35172   K03046
gene35175   K03046
gene35191   K03046
gene35196   K03763
gene35202   K03046
gene35214   K01190
gene35221   K09952
gene35225   K09800
gene35230   K02335
gene35248   K03046
gene35250   K03046
gene35265   K03763
gene35313   K03046
gene35359   K03046
gene35360   K03046
gene35366   K01361
gene35395   K03046
gene35409   K05989
gene35412   K09952
gene35436   K09952
gene35447   K09952
gene35456   K03046
gene35494   K21449
gene35500   K03046
gene35523   K03654
gene35531   K03763
gene35541   K03763
gene35558   K03043
gene35562   K01179
gene35577   K01531
gene35598   K02230
gene35671   K02004
gene35689   K03763
gene35712   K03046
gene35733   K01190
gene35741   K03654
gene35771   K03046
gene35834   K03466
gene35847   K03763
gene35850   K03046
gene35865   K15726
gene35886   K15125
gene35887   K03724
gene35888   K03046
gene35890   K03046
gene35897   K03046
gene35908   K01179
gene35945   K02230
gene35946   K03046
gene35948   K09800
gene35949   K03046
gene35972   K03046
gene36038   K13735
gene36052   K03046
gene36055   K03046
gene36091   K03578
gene36144   K03763
gene36147   K13735
gene36152   K03763
gene36156   K03046
gene36163   K02230
gene36171   K01190
gene36184   K09800
gene36187   K03763
gene36223   K03466
gene36229   K03046
gene36243   K13735
gene36252   K03466
gene36256   K03046
gene36260   K03046
gene36268   K09188
gene36286   K03046
gene36305   K03046
gene36378   K03046
gene36399   K03581
gene36425   K21449
gene36447   K03763
gene36468   K03046
gene36524   K01153
gene36532   K21449
gene36676   K03763
gene36698   K01051
gene36743   K01361
gene36745   K00688
gene36746   K03043
gene36764   K02230
gene36841   K02230
gene36844   K01200
gene36892   K02230
gene36915   K15923
gene36930   K09952
gene36933   K03654
gene36942   K05989
gene36953   K03763
gene36962   K03466
gene36969   K03046
gene36985   K01051
gene36989   K03466
gene37003   K03046
gene37027   K03332
gene37039   K02230
gene37081   K02337
gene37090   K09952
gene37100   K12058
gene37101   K09952
gene37113   K21449
gene37132   K12308
gene37140   K03043
gene37187   K01361
gene37221   K05989
gene37237   K12132
gene37290   K09800
gene37299   K03046
gene37342   K03046
gene37353   K01153
gene37355   K03466
gene37363   K15125
gene37403   K03763
gene37415   K01077
gene37672   K03043
gene37695   K09800
gene37708   K01200
gene37738   K09952
gene37762   K15923
gene37852   K03043
gene37874   K02335
gene37912   K13735
gene37924   K02230
gene37928   K09952
gene38088   K21449
gene38116   K09952
gene38165   K01153
gene38205   K09952
gene38207   K03043
gene38218   K09952
gene38269   K03763
gene38279   K09952
gene38316   K03043
gene38317   K03466
gene38339   K03046
gene38347   K03046
gene38363   K09952
gene38376   K03046
gene38381   K03043
gene38399   K09952
gene38424   K03043
gene38528   K01955
gene38534   K16898
gene38543   K03724
gene38562   K03043
gene38567   K03043
gene38599   K01176
gene38647   K02337
gene38667   K09952
gene38699   K21449
gene38761   K01153
gene38803   K03046
gene38822   K09952
gene38835   K03657
gene38839   K09952
gene38872   K03582
gene38879   K03043
gene38891   K21449
gene38918   K03043
gene38957   K09952
gene38963   K09952
gene39009   K03657
gene39060   K21449
gene39098   K09952
gene39129   K03466
gene39177   K15125
gene39178   K03046
gene39194   K03046
gene39195   K01190
gene39203   K01060
gene39220   K02337
gene39325   K07316
gene39357   K03043
gene39371   K09952
gene39393   K09952
gene39428   K01190
gene39441   K01190
gene39446   K12373
gene39567   K09952
gene39597   K05349
gene39600   K03043
gene39653   K09952
gene39655   K03763
gene39680   K01190
gene39690   K03466
gene39706   K01153
gene39712   K01190
gene39746   K03654
gene39835   K03169
gene39839   K01181
gene39882   K12684
gene39885   K01190
gene39982   K09800
gene40014   K01224
gene40031   K01181
gene40094   K21449
gene40121   K01153
gene40230   K07126
gene40232   K09952
gene40233   K03466
gene40259   K20444
gene40282   K01190
gene40327   K01181
gene40338   K09952
gene40362   K02337
gene40368   K09952
gene40377   K03046
gene40399   K12678
gene40410   K02337
gene40415   K09952
gene40418   K01077
gene40448   K15923
gene40467   K01206
gene40503   K03578
gene40505   K03046
gene40514   K09952
gene40518   K02230
gene40558   K03578
gene40586   K09952
gene40601   K09952
gene40608   K01190
gene40619   K05349
gene40703   K01224
gene40712   K01224
gene40717   K01190
gene40756   K00265
gene40767   K03578
gene40783   K01153
gene40826   K03578
gene40833   K20444
gene40848   K09952
gene40849   K03578
gene40856   K02004
gene40899   K09800
gene40913   K03046
gene40917   K21449
gene40919   K03043
gene40927   K03043
gene41014   K01190
gene41018   K09952
gene41035   K20444
gene41118   K03582
gene41151   K09952
gene41191   K01181
gene41196   K01190
gene41202   K16898
gene41262   K02230
gene41269   K01190
gene41283   K01200
gene41296   K09952
gene41354   K09952
gene41381   K02230
gene41399   K09952
gene41450   K09952
gene41511   K09952
gene41512   K05349
gene41561   K09952
gene41563   K09952
gene41573   K16898
gene41602   K02316
gene41613   K09952
gene41625   K01218
gene41681   K02230
gene41682   K01218
gene41685   K09952
gene41715   K01153
gene41784   K02337
gene41806   K09952
gene41838   K01224
gene41914   K02004
gene41919   K01181
gene41926   K01190
gene41979   K09952
gene42036   K01190
gene42043   K09952
gene42064   K01181
gene42099   K02316
gene42119   K01190
gene42126   K21449
gene42148   K01190
gene42165   K09952
gene42170   K09952
gene42171   K01190
gene42175   K01190
gene42186   K09952
gene42203   K09952
gene42212   K09952
gene42296   K09952
gene42319   K05349
gene42344   K21449
gene42359   K20444
gene42408   K16898
gene42409   K09952
gene42410   K09952
gene42436   K12373
gene42472   K01190
gene42530   K03980
gene42548   K09952
gene42579   K09952
gene42588   K09952
gene42652   K01955
gene42654   K01190
gene42656   K16055
gene42668   K01206
gene42711   K03763
gene42712   K09952
gene42750   K09952
gene42864   K03332
gene42871   K16898
gene42902   K01190
gene42966   K09952
gene42999   K03654
gene43046   K16898
gene43063   K07003
gene43071   K01179
gene43075   K03043
gene43106   K03763
gene43127   K03466
gene43149   K03043
gene43160   K20276
gene43174   K01153
gene43197   K03466
gene43220   K03046
gene43252   K02003
gene43252   K02004
gene43289   K01955
gene43334   K02004
gene43360   K01190
gene43364   K09952
gene43385   K09952
gene43457   K16898
gene43458   K02337
gene43465   K03657
gene43474   K12373
gene43498   K03043
gene43552   K01955
gene43574   K02337
gene43591   K09952
gene43610   K16898
gene43622   K01955
gene43625   K03046
gene43642   K09952
gene43649   K01955
gene43664   K01955
gene43666   K01955
gene43670   K03763
gene43673   K01190
gene43685   K09952
gene43691   K09952
gene43735   K01955
gene43738   K21449
gene43815   K01190
gene43839   K03043
gene43843   K20444
gene43961   K03046
gene44021   K02316
gene44024   K01955
gene44028   K09952
gene44047   K02337
gene44087   K03466
gene44092   K03763
gene44095   K01190
gene44106   K09952
gene44111   K01190
gene44116   K03655
gene44142   K03763
gene44180   K01361
gene44182   K01190
gene44267   K01955
gene44368   K02337
gene44404   K20444
gene44405   K05349
gene44418   K03169
gene44424   K06894
gene44431   K01955
gene44437   K00265
gene44439   K03763
gene44481   K03169
gene44515   K02364
gene44528   K03466
gene44548   K03046
gene44571   K03043
gene44572   K09952
gene44573   K09952
gene44575   K01190
gene44670   K02316
gene44679   K02314
gene44697   K02337
gene44700   K03046
gene44792   K09952
gene44823   K02316
gene44882   K01955
gene44945   K09952
gene44979   K01190
gene44990   K03763
gene45009   K16898
gene45026   K03763
gene45093   K03763
gene45097   K09952
gene45100   K09952
gene45116   K21449
gene45148   K01190
gene45153   K09952
gene45194   K03046
gene45233   K02316
gene45251   K03763
gene45252   K02316
gene45288   K02337
gene45306   K15125
gene45369   K02316
gene45370   K01361
gene45382   K16898
gene45408   K02316
gene45422   K02316
gene45440   K16898
gene45487   K22455
gene45536   K21449
gene45537   K03763
gene45538   K02599
gene45539   K03763
gene45548   K02337
gene45566   K12373
gene45598   K20444
gene45651   K06113
gene45667   K02316
gene45742   K02316
gene45760   K03046
gene45777   K05349
gene45855   K02337
gene45866   K02337
gene45890   K02337
gene45987   K12678
gene45992   K05349
gene46076   K03763
gene46130   K01952
gene46148   K01952
gene46216   K03046
gene46248   K21449
gene46294   K03046
gene46304   K03043
gene46317   K17624
gene46338   K05349
gene46484   K03043
gene46502   K01179
gene46563   K02316
gene46580   K02337
gene46676   K21449
gene46748   K09952
gene46781   K03043
gene46790   K12684
gene46805   K03046
gene46861   K03046
gene46865   K03654
gene46879   K03046
gene46884   K13821
gene46907   K13821
gene46908   K13821
gene47052   K12684
gene47065   K09952
gene47139   K03763
gene47149   K01206
gene47194   K09952
gene47211   K01077
gene47232   K02337
gene47233   K03046
gene47276   K02337
gene47345   K03763
gene47352   K02337
gene47357   K21449
gene47359   K09952
gene47361   K03046
gene47370   K00284
gene47414   K02337
gene47445   K03466
gene47499   K03763
gene47522   K05939
gene47531   K20444
gene47544   K01952
gene47551   K21449
gene47552   K16898
gene47595   K01952
gene47598   K02337
gene47617   K03043
gene47632   K20444
gene47641   K03466
gene47644   K01952
gene47654   K02004
gene47689   K01190
gene47699   K00688
gene47700   K01952
gene47705   K03546
gene47706   K03763
gene47723   K03763
gene47742   K12373
gene47746   K03046
gene47759   K03578
gene47768   K03929
gene47790   K21449
gene47793   K03043
gene47803   K02337
gene47807   K02337
gene47832   K03763
gene47833   K03578
gene47864   K02337
gene47876   K03737
gene47895   K02337
gene47915   K01153
gene47926   K03763
gene47930   K01190
gene47942   K09955
gene47961   K03043
gene47977   K01200
gene47986   K03578
gene47988   K03043
gene47992   K03046
gene48002   K21449
gene48021   K01081
gene48028   K19525
gene48061   K01153
gene48072   K02337
gene48081   K09961
gene48163   K01952
gene48201   K02335
gene48229   K03578
gene48247   K16898
gene48282   K03043
gene48331   K03043
gene48333   K03466
gene48356   K12684
gene48415   K03046
gene48423   K01190
gene48429   K01190
gene48434   K02337
gene48478   K03046
gene48498   K03043
gene48519   K02337
gene48524   K01190
gene48536   K21449
gene48557   K20444
gene48570   K08600
gene48654   K01952
gene48697   K01955
gene48714   K03578
gene48740   K03578
gene48741   K02230
gene48757   K21449
gene48796   K03043
gene48820   K01361
gene48863   K03582
gene48864   K16898
gene48880   K01952
gene48924   K20444
gene48961   K01153
gene49005   K03763
gene49020   K02335
gene49036   K01191
gene49058   K12070
gene49076   K03043
gene49080   K03583
gene49087   K01952
gene49103   K13735
gene49124   K02337
gene49129   K03043
gene49138   K05989
gene49179   K02337
gene49226   K12952
gene49235   K03043
gene49249   K01190
gene49257   K01190
gene49264   K01190
gene49269   K05349
gene49293   K03046
gene49333   K02364
gene49335   K01190
gene49338   K03578
gene49393   K03043
gene49431   K03043
gene49463   K01190
gene49481   K02337
gene49502   K19175
gene49524   K05989
gene49617   K03046
gene49624   K01187
gene49642   K03043
gene49647   K02337
gene49661   K01952
gene49685   K01060
gene49719   K02337
gene49731   K03046
gene49757   K03043
gene49793   K02337
gene49805   K02337
gene49836   K09955
gene49837   K05366
gene49855   K03043
gene49867   K02364
gene49876   K03043
gene49885   K02337
gene49898   K09952
gene49921   K02334
gene49929   K21449
gene49930   K21449
gene49941   K16898
gene49942   K01952
gene49979   K02337
gene49988   K16898
gene49998   K03046
gene50006   K02337
gene50009   K07126
gene50015   K02337
gene50049   K01190
gene50075   K01051
gene50082   K03043
gene50085   K11127
gene50122   K02337
gene50125   K03043
gene50134   K11127
gene50136   K03043
gene50141   K03546
gene50144   K03043
gene50187   K05349
gene50192   K21449
gene50197   K03046
gene50206   K12132
gene50236   K03046
gene50244   K01952
gene50255   K03043
gene50341   K03046
gene50350   K09952
gene50359   K16898
gene50411   K21449
gene50424   K03043
gene50445   K05989
gene50455   K03043
gene50460   K01051
gene50466   K16898
gene50492   K03043
gene50498   K02004
gene50528   K02337
gene50535   K01209
gene50555   K05989
gene50567   K01190
gene50569   K03043
gene50584   K05989
gene50603   K03043
gene50652   K03043
gene50680   K03043
gene50683   K16898
gene50689   K15923
gene50703   K03046
gene50712   K03657
gene50717   K03046
gene50731   K12373
gene50737   K16898
gene50739   K03046
gene50784   K03043
gene50789   K05989
gene50792   K03654
gene50826   K03043
gene50831   K16898
gene50839   K03046
gene50841   K03043
gene50846   K03043
gene50876   K03046
gene50878   K03043
gene50885   K02337
gene50892   K16898
gene50895   K02337
gene50938   K03043
gene50941   K03046
gene50949   K03046
gene50959   K03043
gene50961   K01209
gene50968   K03043
gene50978   K03043
gene50979   K02337
gene50982   K03043
gene50988   K03043
gene50992   K03466
gene51002   K01190
gene51007   K03046
gene51034   K03043
gene51051   K16898
gene51082   K03043
gene51104   K03043
gene51115   K03046
gene51118   K03043
gene51120   K03043
gene51124   K21449
gene51126   K16898
gene51141   K03043
gene51154   K03043
gene51243   K16898
gene51249   K11891
gene51254   K01952
gene51257   K03546
gene51271   K03546
gene51273   K01190
gene51278   K03546
gene51290   K02337
gene51294   K03043
gene51307   K02230
gene51338   K03046
gene51354   K16898
gene51355   K01153
gene51361   K03043
gene51362   K03043
gene51367   K16898
gene51368   K03043
gene51375   K03546
gene51385   K05989
gene51387   K01187
gene51424   K03043
gene51454   K03546
gene51458   K01126
gene51490   K03546
gene51501   K03043
gene51507   K03763
gene51536   K02337
gene51552   K09952
gene51573   K05989
gene51580   K01952
gene51604   K03046
gene51605   K03043
gene51607   K12373
gene51644   K03043
gene51658   K03043
gene51660   K05989
gene51662   K03046
gene51668   K01952
gene51673   K01186
gene51686   K16898
gene51710   K02337
gene51725   K12132
gene51726   K01153
gene51738   K03043
gene51751   K01176
gene51774   K01153
gene51776   K03043
gene51787   K03043
gene51790   K01952
gene51832   K03578
gene51833   K03043
gene51870   K02337
gene51909   K03332
gene52005   K12678
gene52027   K03763
gene52044   K03043
gene52057   K03043
gene52059   K02337
gene52088   K02337
gene52095   K00688
gene52195   K07003
gene52228   K03657
gene52256   K03043
gene52266   K03546
gene52267   K02337
gene52303   K01952
gene52320   K03763
gene52324   K03046
gene52332   K03046
gene52335   K16898
gene52346   K16898
gene52375   K01952
gene52376   K03043
gene52430   K01153
gene52437   K07003
gene52439   K03043
gene52441   K03546
gene52447   K02337
gene52449   K01952
gene52455   K03546
gene52459   K03043
gene52469   K16898
gene52517   K07787
gene52554   K03043
gene52583   K16898
gene52584   K12952
gene52591   K03043
gene52604   K03043
gene52668   K03043
gene52678   K09809
gene52690   K19175
gene52693   K03043
gene52694   K02337
gene52703   K03466
gene52712   K03043
gene52715   K10408
gene52718   K01952
gene52720   K03043
gene52732   K03043
gene52735   K03043
gene52739   K16898
gene52746   K03043
gene52752   K01952
gene52768   K03546
gene52773   K02337
gene52788   K11751
gene52789   K03043
gene52816   K02337
gene52819   K03043
gene52821   K03043
gene52823   K03043
gene52830   K03043
gene52835   K03043
gene52888   K03043
gene52903   K02337
gene52905   K16898
gene52915   K03043
gene52934   K03043
gene52940   K03043
gene52941   K03043
gene52943   K03043
gene52945   K03043
gene52947   K03043
gene52948   K03043
gene52950   K03043
gene52951   K03043
gene52952   K03043
gene52957   K03043
gene52966   K03043
gene52967   K03043
gene52969   K03043
gene52971   K03043
gene52973   K03043
gene52990   K03043
gene52994   K03043
gene52996   K03043
gene53002   K01952
gene53009   K02337
gene53011   K03043
gene53016   K03043
gene53024   K03043
gene53033   K03043
gene53040   K03043
gene53046   K03043
gene53047   K03043
gene53064   K09800
gene53074   K03043
gene53082   K16898
gene53092   K03043
gene53096   K03546
gene53107   K03043
gene53125   K03043
gene53150   K03763
gene53152   K03737
gene53156   K16898
gene53164   K03043
gene53171   K02337
gene53175   K03043
gene53190   K02337
gene53193   K02337
gene53216   K21449
gene53259   K16898
gene53269   K07003
gene53274   K16898
gene53278   K02337
gene53320   K21449
gene53322   K03763
gene53338   K02337
gene53339   K03763
gene53342   K16898
gene53371   K05989
gene53375   K12132
gene53383   K09800
gene53385   K03546
gene53387   K02337
gene53394   K03046
gene53408   K02337
gene53437   K01952
gene53467   K02337
gene53471   K02337
gene53486   K03466
gene53504   K03583
gene53513   K02337
gene53519   K16898
gene53529   K03763
gene53540   K03043
gene53547   K01952
gene53562   K03723
gene53566   K02337
gene53569   K01190
gene53622   K01952
gene53634   K03043
gene53637   K02337
gene53639   K02337
gene53648   K02337
gene53652   K02337
gene53654   K03043
gene53655   K01205
gene53656   K02337
gene53664   K02337
gene53668   K02337
gene53684   K01119
gene53702   K02337
gene53703   K02337
gene53720   K12373
gene53726   K02337
gene53734   K03043
gene53735   K03046
gene53745   K03043
gene53778   K03046
gene53781   K01952
gene53792   K01153
gene53798   K01952
gene53805   K02337
gene53815   K02337
gene53873   K02337
gene53881   K02337
gene53940   K07003
gene54014   K16898
gene54020   K01051
gene54029   K01952
gene54033   K03043
gene54047   K03043
gene54071   K03046
gene54110   K03043
gene54134   K01952
gene54157   K16898
gene54186   K03046
gene54200   K01187
gene54201   K03043
gene54224   K16898
gene54235   K01952
gene54242   K03763
gene54272   K01952
gene54279   K03654
gene54307   K15921
gene54369   K16898
gene54426   K03737
gene54439   K21449
gene54478   K03046
gene54489   K01952
gene54523   K09800
gene54552   K21449
gene54568   K02337
gene54570   K01952
gene54580   K02230
gene54582   K01952
gene54585   K03043
gene54610   K03043
gene54621   K03546
gene54631   K01952
gene54639   K03546
gene54640   K09800
gene54645   K02337
gene54647   K09800
gene54681   K00370
gene54686   K01955
gene54688   K01952
gene54696   K01153
gene54697   K03763
gene54702   K02230
gene54704   K03046
gene54717   K03763
gene54718   K16898
gene54787   K03046
gene54820   K02230
gene54826   K01952
gene54870   K03043
gene54901   K01952
gene54930   K03046
gene54975   K00688
gene54977   K01952
gene54984   K03046
gene54985   K03046
gene54988   K03763
gene54992   K01952
gene55002   K03046
gene55009   K01224
gene55010   K01190
gene55052   K01952
gene55057   K01952
gene55069   K01153
gene55070   K01952
gene55105   K01952
gene55119   K16898
gene55147   K01952
gene55149   K01952
gene55163   K03043
gene55171   K09955
gene55172   K03427
gene55185   K16898
gene55219   K00284
gene55252   K07814
gene55305   K03043
gene55313   K03046
gene55323   K03046
gene55324   K01952
gene55332   K03043
gene55340   K03043
gene55342   K01952
gene55344   K01952
gene55347   K01952
gene55351   K00370
gene55368   K03043
gene55385   K05349
gene55413   K03043
gene55416   K07787
gene55431   K03043
gene55437   K16898
gene55438   K03043
gene55452   K03043
gene55454   K01952
gene55466   K01952
gene55480   K01153
gene55483   K01952
gene55488   K12373
gene55497   K01952
gene55504   K01952
gene55547   K03546
gene55551   K03737
gene55560   K01952
gene55561   K00537
gene55562   K16898
gene55569   K01952
gene55576   K01952
gene55577   K03043
gene55579   K01952
gene55586   K03043
gene55588   K16898
gene55589   K03043
gene55590   K03046
gene55591   K01952
gene55593   K03546
gene55600   K03046
gene55601   K06907
gene55603   K01952
gene55606   K07003
gene55609   K16898
gene55611   K15125
gene55612   K16898
gene55614   K03046
gene55628   K03043
gene55632   K01952
gene55653   K01206
gene55661   K01952
gene55682   K12308
gene55729   K01190
gene55730   K03046
gene55733   K01952
gene55738   K02337
gene55745   K03046
gene55750   K03046
gene55753   K01952
gene55772   K03043
gene55785   K01952
gene55821   K01179
gene55823   K03043
gene55839   K16898
gene55841   K03427
gene55905   K03043
gene55918   K03043
gene55932   K03043
gene55937   K03043
gene55973   K00370
gene55982   K03043
gene56000   K01200
gene56004   K07814
gene56041   K03046
gene56044   K01952
gene56049   K03043
gene56058   K01952
gene56059   K01952
gene56079   K02230
gene56097   K01952
gene56107   K03546
gene56109   K02230
gene56112   K16898
gene56113   K01952
gene56137   K16899
gene56158   K01952
gene56169   K03654
gene56184   K01952
gene56204   K03043
gene56209   K01952
gene56220   K03046
gene56235   K01952
gene56239   K16898
gene56257   K01952
gene56258   K01952
gene56262   K12373
gene56282   K01952
gene56283   K01952
gene56322   K01952
gene56325   K00370
gene56333   K03046
gene56336   K03046
gene56349   K03046
gene56355   K03723
gene56363   K03043
gene56372   K01952
gene56375   K02337
gene56381   K03043
gene56419   K03046
gene56422   K00370
gene56425   K03654
gene56429   K02313
gene56438   K03043
gene56448   K00370
gene56459   K00370
gene56498   K03763
gene56534   K03046
gene56548   K03043
gene56566   K03043
gene56583   K02230
gene56588   K03043
gene56613   K01190
gene56625   K01153
gene56632   K16898
gene56636   K16898
gene56638   K03043
gene56650   K09952
gene56654   K16898
gene56656   K03043
gene56660   K03737
gene56665   K01153
gene56698   K02230
gene56701   K02230
gene56710   K01952
gene56713   K03043
gene56745   K01952
gene56770   K09800
gene56772   K01952
gene56779   K03546
gene56782   K03043
gene56786   K01952
gene56789   K01190
gene56790   K02337
gene56797   K01952
gene56813   K16898
gene56849   K16898
gene56865   K03655
gene56870   K03046
gene56883   K03043
gene56924   K02337
gene56934   K03043
gene56940   K03046
gene56943   K09228
gene56948   K01870
gene56964   K01952
gene56977   K02230
gene56994   K03046
gene57002   K03763
gene57027   K01952
gene57055   K03043
gene57062   K03043
gene57065   K01952
gene57070   K03043
gene57072   K02230
gene57074   K03043
gene57076   K03046
gene57088   K03043
gene57096   K03043
gene57102   K03723
gene57108   K15923
gene57110   K16898
gene57112   K03046
gene57115   K02337
gene57137   K01952
gene57151   K01952
gene57167   K06994
gene57176   K01952
gene57219   K03578
gene57222   K03046
gene57224   K01952
gene57226   K03043
gene57231   K03046
gene57233   K16898
gene57236   K16898
gene57239   K03046
gene57240   K02004
gene57249   K02337
gene57250   K01190
gene57253   K16898
gene57254   K03043
gene57259   K03043
gene57266   K00548
gene57277   K02230
gene57278   K16898
gene57285   K03046
gene57295   K02337
gene57297   K16898
gene57311   K03043
gene57312   K02337
gene57325   K02337
gene57330   K03763
gene57332   K03043
gene57336   K03737
gene57346   K01153
gene57396   K02230
gene57402   K01952
gene57408   K01952
gene57410   K02337
gene57426   K03046
gene57437   K02230
gene57446   K16898
gene57455   K02337
gene57474   K07462
gene57479   K02230
gene57488   K01952
gene57506   K02337
gene57544   K15923
gene57547   K21449
gene57580   K01952
gene57583   K02230
gene57585   K02230
gene57631   K01153
gene57635   K03046
gene57640   K03529
gene57642   K03043
gene57668   K01952
gene57674   K16898
gene57680   K07126
gene57687   K03043
gene57691   K02337
gene57699   K01952
gene57700   K03046
gene57704   K03046
gene57713   K16898
gene57715   K02337
gene57716   K02337
gene57718   K09952
gene57719   K03043
gene57721   K03043
gene57727   K16898
gene57733   K01952
gene57747   K03043
gene57756   K01952
gene57761   K01952
gene57762   K09458
gene57775   K03046
gene57780   K16898
gene57799   K02337
gene57827   K02230
gene57840   K03737
gene57874   K03046
gene57875   K03046
gene57879   K03043
gene57888   K03466
gene57913   K03043
gene57926   K02337
gene57927   K02230
gene57934   K01952
gene57991   K01958
gene58002   K16898
gene58005   K03043
gene58008   K03763
gene58009   K03043
gene58011   K06907
gene58038   K01206
gene58075   K01952
gene58080   K01952
gene58081   K03046
gene58082   K01952
gene58083   K01952
gene58085   K01952
gene58086   K16898
gene58090   K03466
gene58092   K16898
gene58093   K01952
gene58100   K03046
gene58107   K01191
gene58113   K03763
gene58123   K02337
gene58133   K12058
gene58142   K03043
gene58146   K01952
gene58149   K02337
gene58152   K03043
gene58162   K11127
gene58165   K03466
gene58180   K03654
gene58197   K01952
gene58207   K15923
gene58218   K01952
gene58238   K00548
gene58242   K01952
gene58252   K03046
gene58259   K01952
gene58272   K16898
gene58273   K02337
gene58274   K01952
gene58275   K01952
gene58278   K01952
gene58279   K01952
gene58283   K01952
gene58285   K16899
gene58289   K02337
gene58293   K01190
gene58297   K03043
gene58301   K01952
gene58306   K01952
gene58310   K01952
gene58311   K01952
gene58336   K03723
gene58337   K02337
gene58374   K16898
gene58381   K01952
gene58414   K01952
gene58428   K01952
gene58438   K01952
gene58491   K03046
gene58494   K16898
gene58498   K01952
gene58500   K16898
gene58502   K01952
gene58510   K07452
gene58514   K01952
gene58538   K01952
gene58559   K01952
gene58563   K01153
gene58571   K16013
gene58575   K01952
gene58583   K02337
gene58620   K02004
gene58622   K02230
gene58651   K03043
gene58652   K03046
gene58664   K03043
gene58665   K03723
gene58666   K09952
gene58705   K03046
gene58746   K03546
gene58759   K03546
gene58785   K03043
gene58786   K09952
gene58814   K01952
gene58823   K01952
gene58825   K03763
gene58826   K01952
gene58829   K00548
gene58838   K01897
gene58843   K16898
gene58857   K03046
gene58859   K01952
gene58862   K03578
gene58863   K03043
gene58867   K03043
gene58868   K01952
gene58876   K16898
gene58890   K00548
gene58909   K03043
gene58938   K01952
gene58956   K15125
gene58991   K01952
gene59002   K16898
gene59007   K01051
gene59016   K01952
gene59035   K03763
gene59039   K01952
gene59047   K03043
gene59051   K01952
gene59056   K00548
gene59060   K01153
gene59076   K01952
gene59080   K16898
gene59110   K03043
gene59119   K03046
gene59129   K01952
gene59130   K03546
gene59155   K03046
gene59177   K01952
gene59186   K01952
gene59210   K01952
gene59221   K01421
gene59224   K01952
gene59231   K01051
gene59235   K16898
gene59238   K01952
gene59243   K01952
gene59249   K16898
gene59250   K01952
gene59252   K01952
gene59258   K01952
gene59265   K03043
gene59298   K03332
gene59305   K05970
gene59314   K03046
gene59315   K16898
gene59330   K01958
gene59338   K01952
gene59345   K01952
gene59351   K03046
gene59386   K04437
gene59395   K12070
gene59399   K00548
gene59403   K01952
gene59415   K16898
gene59423   K02335
gene59428   K16898
gene59435   K16898
gene59440   K16898
gene59447   K09952
gene59448   K00548
gene59451   K03046
gene59457   K03043
gene59472   K03763
gene59515   K01952
gene59534   K06147
gene59545   K03654
gene59546   K01952
gene59550   K16898
gene59560   K03737
gene59564   K02337
gene59575   K00728
gene59581   K03043
gene59598   K16898
gene59601   K09490
gene59604   K03737
gene59610   K03043
gene59614   K16898
gene59616   K01870
gene59626   K02945
gene59633   K02230
gene59638   K00548
gene59639   K03466
gene59675   K21572
gene59686   K03654
gene59695   K03583
gene59699   K03046
gene59705   K03046
gene59710   K03546
gene59719   K00548
gene59728   K07787
gene59729   K00548
gene59738   K02004
gene59773   K02337
gene59777   K05989
gene59778   K02335
gene59781   K03654
gene59783   K03046
gene59796   K16898
gene59797   K03043
gene59814   K02230
gene59815   K21572
gene59817   K03043
gene59819   K09952
gene59830   K03737
gene59849   K03043
gene59873   K03043
gene59875   K03654
gene59885   K16898
gene59954   K03043
gene59959   K09952
gene59967   K03046
gene59974   K03043
gene59988   K21449
gene60046   K03046
gene60048   K03043
gene60051   K01952
gene60116   K01190
gene60127   K01952
gene60136   K03046
gene60138   K03043
gene60139   K16898
gene60155   K01153
gene60162   K16899
gene60187   K16898
gene60210   K03043
gene60214   K16898
gene60228   K16898
gene60233   K16898
gene60238   K02337
gene60280   K03046
gene60281   K03046
gene60290   K16898
gene60297   K03046
gene60302   K16898
gene60303   K01206
gene60307   K03763
gene60332   K09952
gene60340   K03763
gene60353   K16898
gene60366   K03046
gene60373   K16898
gene60425   K02337
gene60427   K01153
gene60428   K03046
gene60432   K03654
gene60434   K02004
gene60437   K03043
gene60444   K03043
gene60448   K03046
gene60475   K01190
gene60482   K01051
gene60491   K03046
gene60507   K03737
gene60511   K03737
gene60518   K03046
gene60521   K01952
gene60591   K09952
gene60598   K01190
gene60619   K03046
gene60671   K03654
gene60674   K02230
gene60675   K16898
gene60692   K03723
gene60713   K01153
gene60716   K09952
gene60726   K07462
gene60731   K03654
gene60754   K16898
gene60759   K09952
gene60775   K16898
gene60777   K03046
gene60854   K16899
gene60855   K03529
gene60858   K02004
gene60888   K03046
gene60890   K01191
gene60903   K06994
gene60938   K01224
gene60945   K07003
gene60947   K01952
gene60953   K21449
gene60957   K01153
gene60958   K09952
gene60980   K02004
gene60995   K03654
gene61025   K03546
gene61033   K16899
gene61034   K03723
gene61038   K03043
gene61077   K02230
gene61078   K03046
gene61080   K03043
gene61087   K03763
gene61115   K07003
gene61124   K03043
gene61136   K03046
gene61147   K16898
gene61163   K03205
gene61165   K03583
gene61181   K21449
gene61216   K03763
gene61230   K01191
gene61231   K16898
gene61249   K06994
gene61283   K03043
gene61285   K09952
gene61296   K09952
gene61315   K16898
gene61328   K09952
gene61331   K03046
gene61373   K16898
gene61374   K16898
gene61415   K16898
gene61430   K16898
gene61431   K01952
gene61441   K00548
gene61470   K02337
gene61489   K03657
gene61499   K03046
gene61504   K09952
gene61510   K03046
gene61514   K02337
gene61515   K07452
gene61520   K02337
gene61524   K03043
gene61525   K01955
gene61529   K03046
gene61549   K02487
gene61549   K06596
gene61580   K09952
gene61624   K16898
gene61641   K02004
gene61653   K14194
gene61656   K03043
gene61666   K03046
gene61675   K02337
gene61689   K03046
gene61707   K03737
gene61752   K16898
gene61761   K21449
gene61768   K01153
gene61771   K03723
gene61778   K02337
gene61801   K02337
gene61811   K09952
gene61814   K02004
gene61827   K16899
gene61834   K02004
gene61837   K14201
gene61839   K03046
gene61872   K02337
gene61878   K03763
gene61907   K09952
gene61914   K12685
gene61916   K02230
gene61919   K01119
gene61973   K02337
gene61980   K16898
gene62003   K16898
gene62027   K02003
gene62027   K02004
gene62032   K15125
gene62062   K03582
gene62101   K03529
gene62119   K01224
gene62136   K03046
gene62151   K03763
gene62153   K03046
gene62164   K03737
gene62172   K03043
gene62189   K03046
gene62208   K02004
gene62209   K03046
gene62223   K03043
gene62244   K03046
gene62271   K06147
gene62274   K01870
gene62278   K17339
gene62285   K03046
gene62287   K09952
gene62291   K03737
gene62297   K03737
gene62301   K00548
gene62325   K12132
gene62327   K02337
gene62357   K03046
gene62364   K03046
gene62383   K03737
gene62394   K03046
gene62398   K03046
gene62400   K06994
gene62413   K03046
gene62419   K03043
gene62455   K03046
gene62458   K03046
gene62468   K03763
gene62471   K03043
gene62480   K03046
gene62492   K06560
gene62494   K16899
gene62515   K01153
gene62522   K02337
gene62555   K16898
gene62556   K16898
gene62562   K03529
gene62565   K03046
gene62583   K00548
gene62595   K03723
gene62596   K03723
gene62604   K03763
gene62606   K16898
gene62635   K01176
gene62641   K03046
gene62675   K09952
gene62681   K01153
gene62684   K03046
gene62686   K03046
gene62690   K09952
gene62691   K16898
gene62699   K03043
gene62704   K01153
gene62710   K16898
gene62715   K05125
gene62724   K15125
gene62782   K03043
gene62784   K03043
gene62785   K03737
gene62790   K02004
gene62792   K03583
gene62801   K03723
gene62803   K01870
gene62861   K03046
gene62863   K03046
gene62867   K03043
gene62868   K03046
gene62869   K03046
gene62874   K01205
gene62875   K01870
gene62900   K03737
gene62905   K03046
gene62933   K02337
gene62942   K02337
gene62951   K15923
gene62970   K03043
gene62989   K01897
gene62999   K03763
gene63002   K03582
gene63067   K03723
gene63102   K03043
gene63105   K02337
gene63111   K03723
gene63131   K01191
gene63159   K01870
gene63186   K02004
gene63201   K03046
gene63203   K01153
gene63224   K01191
gene63236   K03583
gene63243   K16898
gene63245   K05349
gene63277   K03737
gene63282   K16898
gene63286   K03529
gene63292   K01153
gene63330   K09952
gene63339   K03737
gene63348   K03737
gene63351   K02337
gene63377   K16898
gene63380   K16898
gene63387   K02004
gene63398   K01191
gene63400   K03737
gene63405   K03043
gene63413   K01224
gene63415   K16898
gene63416   K21449
gene63449   K11891
gene63452   K03046
gene63453   K16898
gene63455   K02337
gene63471   K00548
gene63473   K01051
gene63474   K03529
gene63476   K01191
gene63499   K01153
gene63533   K01191
gene63579   K01191
gene63590   K02003
gene63590   K02004
gene63596   K03723
gene63611   K01153
gene63620   K01224
gene63631   K16899
gene63663   K03529
gene63665   K03043
gene63689   K15532
gene63694   K05349
gene63726   K03046
gene63731   K15923
gene63763   K01153
gene63777   K03529
gene63781   K01897
gene63804   K03737
gene63808   K16899
gene63824   K16013
gene63847   K03723
gene63865   K03043
gene63875   K01191
gene63876   K03043
gene63886   K09952
gene63894   K02003
gene63894   K02004
gene63900   K03654
gene63914   K01870
gene63918   K01361
gene63922   K03737
gene63932   K02337
gene63937   K09955
gene63978   K01191
gene63986   K03723
gene63989   K07114
gene64009   K02337
gene64018   K03043
gene64023   K01191
gene64025   K02230
gene64055   K16898
gene64056   K02337
gene64073   K01870
gene64090   K03046
gene64098   K03529
gene64114   K03737
gene64169   K16898
gene64172   K02230
gene64215   K05989
gene64234   K03737
gene64249   K01191
gene64254   K03043
gene64263   K02337
gene64287   K03046
gene64298   K02337
gene64303   K03043
gene64341   K02316
gene64343   K03723
gene64355   K01190
gene64365   K03046
gene64387   K03529
gene64418   K01955
gene64430   K02337
gene64459   K03737
gene64466   K02004
gene64474   K03046
gene64485   K03737
gene64486   K01870
gene64497   K03737
gene64504   K02004
gene64510   K03737
gene64513   K03046
gene64518   K03529
gene64522   K03737
gene64523   K01153
gene64544   K01153
gene64552   K02337
gene64564   K21636
gene64574   K16898
gene64578   K03582
gene64590   K03043
gene64591   K03046
gene64638   K01191
gene64641   K02337
gene64658   K03046
gene64677   K03737
gene64685   K03046
gene64706   K03529
gene64707   K01190
gene64714   K02337
gene64727   K02004
gene64744   K03529
gene64813   K03737
gene64817   K02337
gene64820   K03043
gene64833   K03737
gene64846   K03737
gene64853   K03529
gene64854   K02004
gene64855   K02003
gene64855   K02004
gene64864   K16898
gene64932   K03529
gene64975   K03737
gene65008   K03529
gene65032   K02337
gene65041   K03529
gene65048   K02337
gene65050   K06907
gene65062   K02337
gene65068   K03529
gene65072   K03043
gene65074   K03529
gene65105   K01191
gene65118   K02337
gene65150   K03043
gene65160   K02337
gene65163   K01153
gene65182   K01897
gene65188   K01191
gene65202   K03043
gene65223   K03529
gene65225   K03046
gene65232   K03046
gene65240   K02337
gene65257   K02337
gene65259   K03046
gene65273   K16899
gene65319   K03529
gene65337   K01952
gene65358   K03763
gene65360   K03529
gene65368   K02337
gene65371   K03046
gene65378   K02337
gene65390   K02337
gene65392   K16899
gene65425   K05989
gene65436   K12373
gene65452   K02337
gene65458   K03737
gene65473   K03529
gene65475   K01190
gene65507   K03529
gene65535   K03529
gene65536   K02337
gene65538   K03046
gene65549   K01190
gene65558   K16898
gene65566   K15923
gene65571   K16013
gene65574   K03737
gene65592   K03737
gene65606   K21449
gene65647   K03723
gene65659   K01190
gene65660   K01190
gene65671   K03046
gene65673   K01190
gene65676   K03043
gene65677   K03046
gene65678   K01190
gene65681   K16898
gene65683   K03723
gene65686   K02337
gene65696   K03046
gene65705   K16898
gene65708   K03529
gene65740   K03043
gene65748   K02337
gene65760   K03529
gene65764   K01153
gene65776   K03723
gene65791   K03529
gene65792   K03529
gene65806   K01190
gene65809   K03737
gene65816   K02335
gene65822   K02003
gene65822   K02004
gene65848   K01955
gene65861   K16898
gene65876   K03737
gene65877   K16898
gene65890   K00548
gene65895   K13821
gene65900   K03737
gene65912   K17339
gene65915   K00548
gene65922   K03529
gene65971   K03046
gene65979   K03046
gene65981   K16898
gene65995   K16898
gene66006   K03046
gene66017   K02337
gene66046   K01051
gene66072   K03529
gene66095   K05989
gene66096   K03529
gene66100   K03070
gene66106   K03529
gene66107   K03529
gene66111   K03737
gene66112   K02337
gene66121   K03529
gene66137   K16899
gene66147   K03529
gene66149   K03737
gene66152   K03529
gene66160   K03046
gene66188   K03737
gene66197   K03529
gene66208   K15125
gene66221   K03737
gene66239   K03046
gene66256   K03546
gene66257   K03046
gene66258   K03529
gene66267   K03529
gene66270   K03737
gene66273   K03046
gene66283   K02337
gene66340   K03529
gene66346   K03046
gene66350   K03529
gene66351   K03070
gene66353   K02337
gene66359   K03046
gene66360   K03723
gene66361   K03529
gene66365   K20444
gene66367   K03529
gene66370   K03046
gene66377   K03529
gene66382   K03723
gene66392   K03046
gene66400   K02337
gene66402   K03529
gene66403   K12373
gene66411   K01224
gene66417   K03529
gene66424   K03529
gene66440   K01190
gene66475   K03529
gene66479   K16898
gene66494   K03466
gene66499   K12070
gene66504   K03529
gene66505   K03737
gene66512   K03737
gene66516   K03763
gene66517   K21449
gene66525   K03529
gene66531   K03723
gene66539   K03043
gene66540   K03737
gene66559   K01007
gene66562   K03529
gene66571   K03737
gene66575   K03737
gene66582   K16899
gene66586   K01190
gene66590   K03529
gene66597   K03529
gene66605   K03529
gene66614   K03529
gene66618   K02337
gene66619   K03046
gene66624   K16898
gene66627   K03529
gene66634   K03529
gene66638   K03529
gene66640   K16898
gene66645   K03466
gene66647   K03529
gene66656   K03529
gene66690   K16898
gene66693   K03529
gene66716   K03529
gene66724   K02337
gene66731   K03737
gene66742   K02003
gene66742   K02004
gene66749   K00284
gene66755   K03046
gene66765   K03737
gene66773   K03529
gene66777   K03737
gene66818   K01190
gene66820   K03529
gene66821   K03737
gene66827   K03737
gene66835   K03737
gene66836   K16898
gene66846   K03529
gene66858   K03529
gene66859   K03529
gene66862   K03043
gene66866   K16898
gene66868   K03737
gene66878   K03529
gene66881   K03529
gene66884   K03529
gene66891   K03529
gene66897   K03737
gene66898   K01190
gene66925   K02337
gene66937   K03046
gene66938   K03529
gene66971   K03763
gene66987   K08300
gene66994   K02337
gene67008   K03529
gene67060   K12056
gene67089   K03529
gene67097   K03723
gene67111   K02003
gene67111   K02004
gene67114   K21449
gene67118   K03737
gene67125   K03737
gene67131   K03737
gene67132   K16898
gene67133   K03737
gene67135   K03529
gene67137   K02004
gene67139   K01870
gene67146   K03737
gene67148   K03529
gene67151   K16898
gene67167   K09809
gene67169   K01870
gene67178   K05989
gene67183   K03046
gene67197   K01190
gene67208   K03737
gene67213   K16898
gene67219   K03737
gene67221   K16899
gene67227   K02337
gene67234   K03737
gene67240   K03529
gene67256   K03737
gene67265   K03737
gene67267   K03529
gene67283   K03529
gene67304   K00548
gene67305   K03046
gene67308   K03737
gene67317   K01190
gene67318   K03529
gene67319   K02337
gene67329   K02337
gene67339   K02337
gene67342   K03046
gene67348   K03529
gene67369   K03737
gene67373   K16898
gene67377   K03737
gene67378   K01870
gene67381   K16898
gene67382   K16898
gene67383   K03723
gene67390   K03466
gene67396   K03737
gene67404   K03737
gene67416   K03723
gene67463   K03529
gene67467   K03529
gene67480   K05366
gene67483   K03043
gene67497   K16898
gene67500   K03529
gene67502   K03529
gene67505   K03737
gene67509   K03529
gene67523   K03043
gene67537   K02004
gene67543   K03529
gene67547   K03046
gene67572   K12373
gene67573   K03529
gene67576   K03529
gene67580   K03529
gene67587   K01190
gene67591   K03529
gene67596   K03529
gene67603   K16898
gene67604   K03529
gene67605   K03529
gene67607   K03529
gene67614   K03529
gene67618   K03654
gene67619   K07787
gene67620   K02337
gene67622   K01190
gene67623   K03529
gene67626   K03529
gene67630   K03529
gene67649   K03529
gene67654   K03529
gene67657   K03529
gene67660   K03529
gene67663   K03529
gene67664   K03046
gene67667   K03529
gene67668   K03529
gene67669   K16898
gene67672   K01224
gene67673   K03529
gene67677   K03737
gene67682   K03723
gene67688   K03529
gene67690   K00548
gene67692   K03046
gene67694   K03529
gene67710   K03529
gene67711   K03529
gene67748   K03529
gene67754   K03529
gene67759   K03529
gene67764   K16898
gene67765   K03529
gene67767   K03583
gene67769   K03737
gene67772   K03529
gene67774   K03529
gene67778   K03529
gene67786   K03043
gene67787   K03529
gene67789   K03529
gene67792   K03529
gene67793   K03529
gene67796   K01007
gene67799   K03529
gene67800   K03529
gene67801   K03529
gene67807   K03529
gene67809   K03529
gene67810   K03737
gene67819   K03529
gene67822   K03529
gene67823   K03529
gene67824   K03529
gene67831   K03529
gene67848   K03529
gene67852   K03723
gene67856   K03529
gene67860   K03529
gene67892   K03723
gene67899   K03737
gene67902   K03737
gene67903   K03529
gene67916   K03737
gene67917   K03529
gene67918   K03737
gene67922   K03529
gene67923   K03723
gene67925   K03529
gene67926   K03529
gene67927   K03529
gene67931   K03529
gene67932   K03737
gene67937   K03529
gene67940   K03737
gene67943   K01007
gene67946   K03583
gene67959   K03529
gene67971   K03529
gene67973   K03529
gene67974   K03737
gene67977   K03723
gene67983   K03737
gene67984   K16898
gene67986   K03737
gene68000   K03043
gene68001   K16898
gene68002   K03046
gene68023   K16898
gene68025   K03723
gene68037   K03763
gene68041   K03529
gene68044   K16898
gene68050   K03723
gene68055   K01190
gene68060   K03529
gene68069   K03529
gene68076   K03737
gene68081   K03529
gene68082   K03529
gene68084   K03529
gene68090   K03529
gene68091   K03529
gene68094   K09228
gene68096   K16898
gene68110   K02337
gene68111   K03737
gene68122   K03723
gene68123   K03046
gene68129   K03529
gene68135   K03737
gene68138   K21449
gene68166   K03737
gene68174   K03737
gene68214   K02337
gene68218   K03529
gene68219   K03046
gene68222   K03529
gene68230   K03737
gene68254   K03529
gene68256   K16898
gene68267   K03529
gene68271   K02337
gene68294   K03046
gene68301   K03723
gene68325   K03529
gene68330   K03529
gene68334   K03529
gene68357   K03529
gene68366   K03723
gene68374   K09952
gene68403   K15125
gene68408   K16898
gene68422   K03529
gene68442   K03737
gene68451   K02337
gene68455   K03529
gene68468   K16898
gene68469   K03737
gene68473   K03737
gene68481   K03737
gene68484   K16898
gene68491   K03737
gene68495   K03737
gene68498   K03737
gene68500   K02337
gene68536   K03529
gene68565   K03737
gene68568   K03737
gene68612   K01051
gene68673   K03737
gene68685   K03737
gene68687   K03737
gene68690   K01870
gene68691   K03737
gene68697   K03737
gene68698   K03529
gene68701   K03070
gene68708   K03529
gene68714   K03529
gene68717   K16899
gene68718   K03723
gene68723   K03737
gene68736   K02337
gene68738   K03723
gene68743   K03529
gene68749   K03529
gene68752   K03737
gene68754   K03737
gene68759   K03737
gene68775   K03529
gene68778   K02337
gene68783   K03723
gene68795   K03529
gene68796   K03737
gene68803   K03737
gene68807   K21636
gene68813   K03737
gene68847   K03723
gene68851   K03529
gene68852   K03737
gene68856   K11891
gene68864   K03737
gene68869   K16898
gene68878   K03529
gene68902   K03723
gene68954   K16899
gene68962   K03723
gene68981   K03529
gene68983   K03529
gene68986   K03737
gene68989   K03723
gene68990   K01153
gene68991   K10352
gene68995   K03737
gene68996   K12373
gene68998   K02337
gene69009   K03737
gene69015   K03737
gene69021   K03723
gene69025   K03737
gene69028   K02337
gene69049   K01153
gene69063   K01153
gene69065   K03737
gene69097   K03723
gene69098   K03723
gene69105   K03529
gene69122   K02337
gene69125   K03737
gene69137   K03723
gene69138   K03737
gene69175   K03737
gene69228   K03737
gene69235   K03046
gene69242   K03737
gene69245   K16898
gene69246   K03737
gene69266   K00525
gene69271   K03737
gene69281   K03737
gene69291   K03737
gene69310   K03737
gene69315   K03723
gene69335   K03737
gene69336   K03737
gene69338   K03737
gene69343   K02337
gene69361   K16899
gene69375   K03737
gene69436   K03043
gene69451   K03723
gene69455   K03582
gene69458   K16898
gene69467   K03723
gene69478   K03737
gene69482   K03737
gene69485   K02337
gene69486   K02337
gene69490   K03737
gene69492   K03723
gene69500   K03046
gene69509   K02337
gene69519   K03737
gene69526   K02337
gene69531   K03737
gene69536   K02337
gene69545   K03737
gene69546   K03046
gene69547   K03723
gene69548   K03723
gene69551   K03046
gene69552   K16898
gene69559   K02230
gene69561   K03046
gene69606   K03529
gene69608   K02337
gene69618   K03723
gene69649   K03723
gene69656   K03583
gene69673   K12678
gene69691   K02337
gene69706   K03723
gene69726   K16898
gene69728   K03529
gene69730   K01870
gene69733   K03043
gene69734   K03737
gene69738   K03737
gene69740   K03737
gene69743   K16898
gene69745   K02337
gene69749   K03723
gene69751   K02337
gene69753   K03043
gene69790   K03737
gene69797   K03582
gene69802   K03046
gene69821   K03737
gene69826   K03737
gene69837   K03046
gene69840   K03737
gene69861   K03737
gene69864   K03046
gene69866   K16898
gene69872   K03737
gene69885   K16898
gene69887   K03529
gene69899   K03529
gene69902   K03737
gene69905   K03529
gene69911   K03723
gene69914   K03723
gene69915   K03529
gene69919   K01958
gene69920   K03529
gene69926   K21449
gene69927   K03529
gene69938   K02337
gene69943   K03529
gene69946   K03737
gene69950   K03529
gene69951   K03737
gene69999   K03723
gene70019   K03529
gene70030   K03529
gene70032   K03737
gene70038   K03723
gene70043   K16899
gene70050   K16898
gene70055   K03737
gene70060   K02003
gene70060   K02004
gene70064   K03046
gene70069   K02337
gene70072   K03546
gene70076   K03737
gene70097   K03723
gene70098   K03737
gene70099   K16898
gene70100   K02337
gene70104   K03737
gene70106   K03046
gene70114   K03046
gene70120   K03046
gene70121   K03046
gene70144   K02337
gene70147   K16898
gene70155   K03529
gene70163   K02337
gene70164   K01153
gene70173   K02337
gene70174   K03737
gene70192   K03737
gene70201   K03529
gene70227   K03737
gene70241   K03723
gene70256   K03723
gene70270   K03737
gene70271   K03723
gene70284   K01153
gene70290   K03723
gene70294   K03737
gene70308   K16899
gene70311   K03723
gene70316   K01153
gene70320   K03737
gene70325   K01153
gene70334   K08600
gene70336   K03723
gene70348   K03737
gene70349   K03332
gene70360   K03723
gene70389   K03723
gene70392   K03546
gene70398   K03723
gene70406   K03737
gene70407   K16898
gene70408   K03737
gene70434   K05349
gene70439   K03169
gene70454   K03046
gene70457   K03723
gene70499   K16899
gene70510   K02337
gene70511   K05349
gene70525   K02337
gene70528   K02337
gene70533   K03046
gene70541   K03737
gene70545   K03737
gene70550   K03723
gene70562   K03737
gene70563   K03046
gene70579   K03737
gene70582   K16898
gene70584   K00548
gene70599   K03046
gene70617   K03723
gene70622   K01958
gene70624   K03763
gene70635   K16898
gene70638   K03737
gene70645   K03737
gene70646   K03723
gene70652   K01190
gene70655   K03529
gene70657   K16899
gene70662   K09952
gene70711   K03046
gene70725   K11891
gene70734   K07282
gene70738   K03737
gene70741   K03737
gene70748   K03723
gene70752   K02337
gene70753   K02003
gene70753   K02004
gene70768   K03737
gene70786   K03046
gene70796   K02337
gene70802   K03737
gene70804   K03737
gene70805   K03723
gene70806   K01197
gene70807   K03737
gene70811   K03723
gene70816   K03046
gene70830   K02337
gene70834   K12685
gene70857   K03723
gene70865   K03737
gene70878   K03737
gene70883   K03737
gene70891   K16899
gene70898   K03737
gene70914   K03737
gene70921   K01153
gene70924   K03723
gene70937   K03737
gene70939   K03529
gene70941   K03046
gene70953   K01869
gene70956   K03737
gene71027   K03723
gene71032   K03723
gene71040   K03046
gene71060   K03737
gene71065   K02337
gene71066   K03723
gene71071   K02337
gene71076   K02337
gene71081   K03723
gene71134   K16898
gene71137   K03723
gene71140   K03737
gene71160   K01524
gene71177   K02003
gene71177   K02004
gene71179   K01181
gene71182   K02337
gene71219   K01190
gene71227   K01186
gene71244   K16898
gene71257   K03169
gene71258   K02337
gene71261   K16898
gene71264   K09952
gene71275   K02337
gene71280   K03737
gene71282   K03723
gene71285   K02337
gene71291   K03737
gene71299   K02337
gene71320   K01958
gene71350   K03529
gene71365   K03723
gene71381   K03169
gene71396   K03723
gene71412   K03737
gene71420   K03737
gene71424   K03737
gene71432   K00705
gene71462   K03723
gene71467   K02337
gene71473   K03169
gene71475   K03529
gene71483   K03046
gene71486   K03723
gene71498   K03737
gene71502   K02337
gene71512   K03737
gene71517   K03737
gene71522   K03737
gene71528   K03737
gene71529   K03737
gene71541   K02337
gene71548   K02337
gene71559   K03737
gene71583   K02337
gene71585   K03723
gene71591   K03529
gene71596   K02337
gene71597   K03737
gene71613   K03737
gene71614   K03723
gene71625   K03737
gene71682   K02337
gene71695   K03046
gene71696   K03723
gene71698   K16898
gene71699   K02337
gene71706   K01126
gene71715   K03654
gene71732   K03737
gene71737   K03723
gene71775   K03529
gene71778   K02337
gene71789   K03737
gene71798   K01126
gene71803   K16898
gene71806   K03723
gene71812   K03723
gene71827   K16898
gene71830   K02337
gene71840   K03737
gene71847   K02337
gene71867   K01153
gene71872   K03737
gene71922   K02337
gene71927   K07407
gene71929   K03737
gene71943   K01077
gene71945   K02337
gene71953   K16898
gene71961   K05989
gene71969   K03737
gene71971   K03737
gene71978   K03529
gene72001   K02337
gene72002   K01153
gene72008   K16898
gene72012   K02337
gene72021   K02337
gene72024   K02337
gene72027   K03723
gene72035   K01153
gene72052   K03737
gene72066   K03723
gene72120   K03723
gene72133   K05349
gene72143   K16898
gene72148   K03737
gene72157   K16898
gene72250   K03737
gene72271   K01201
gene72286   K02337
gene72296   K16898
gene72348   K03737
gene72353   K01256
gene72374   K02335
gene72375   K01992
gene72394   K03737
gene72431   K03723
gene72456   K01153
gene72467   K01361
gene72474   K03737
gene72536   K11891
gene72557   K09952
gene72558   K03654
gene72567   K05989
gene72577   K03723
gene72579   K03529
gene72599   K03737
gene72611   K01176
gene72616   K05349
gene72623   K02230
gene72660   K05989
gene72665   K02337
gene72672   K00123
gene72673   K03043
gene72689   K16898
gene72776   K01051
gene72786   K03723
gene72796   K03043
gene72799   K03723
gene72801   K16898
gene72807   K05989
gene72814   K03723
gene72818   K03529
gene72826   K03737
gene72829   K16899
gene72831   K03546
gene72847   K01153
gene72872   K01256
gene72911   K02337
gene72913   K01952
gene72927   K03723
gene72930   K07679
gene72937   K01197
gene72943   K01153
gene72993   K03723
gene72997   K16898
gene72998   K16898
gene73003   K03529
gene73037   K03723
gene73057   K03466
gene73145   K02337
gene73147   K03723
gene73159   K03723
gene73160   K02003
gene73160   K02004
gene73161   K00756
gene73178   K03723
gene73191   K02337
gene73228   K02337
gene73241   K03529
gene73264   K02337
gene73270   K02337
gene73272   K02337
gene73296   K01870
gene73309   K02337
gene73310   K03529
gene73314   K03529
gene73368   K03737
gene73373   K02004
gene73381   K02337
gene73387   K09809
gene73393   K21449
gene73431   K03723
gene73452   K01870
gene73453   K01870
gene73455   K01870
gene73459   K02337
gene73462   K10068
gene73464   K02337
gene73468   K02337
gene73477   K02337
gene73490   K03723
gene73494   K02337
gene73497   K01870
gene73501   K02337
gene73512   K01870
gene73517   K03723
gene73531   K01870
gene73540   K02337
gene73541   K16898
gene73678   K01870
gene73702   K01870
gene73713   K01190
gene73714   K16899
gene73731   K02337
gene73747   K03723
gene73754   K20543
gene73763   K16898
gene73766   K09961
gene73769   K03723
gene73772   K02337
gene73790   K19175
gene73805   K03737
gene73838   K16898
gene73853   K03723
gene73877   K02337
gene73880   K02337
gene73937   K02337
gene73944   K02337
gene73954   K02337
gene73960   K02337
gene73973   K16899
gene73979   K03070
gene73981   K01190
gene73982   K01870
gene73983   K15923
gene74003   K03737
gene74017   K05349
gene74019   K02337
gene74024   K02337
gene74044   K02337
gene74063   K16899
gene74064   K16899
gene74069   K01190
gene74081   K01190
gene74089   K01218
gene74096   K03723
gene74103   K20543
gene74115   K01190
gene74129   K20543
gene74153   K01179
gene74157   K02337
gene74183   K02337
gene74187   K09952
gene74197   K02337
gene74210   K03723
gene74212   K03723
gene74226   K02337
gene74232   K20543
gene74235   K03723
gene74245   K01153
gene74250   K02337
gene74255   K01179
gene74260   K03546
gene74267   K00705
gene74338   K02337
gene74375   K03043
gene74408   K02337
gene74431   K03723
gene74433   K03723
gene74434   K16899
gene74451   K03723
gene74455   K02337
gene74469   K03723
gene74490   K01179
gene74501   K02337
gene74529   K02337
gene74530   K02337
gene74548   K02337
gene74549   K02337
gene74559   K02337
gene74562   K02337
gene74566   K02337
gene74574   K16898
gene74603   K16899
gene74609   K16899
gene74658   K02337
gene74664   K02320
gene74667   K01992
gene74669   K02337
gene74670   K03723
gene74673   K02337
gene74694   K02337
gene74702   K02337
gene74724   K03723
gene74725   K01186
gene74731   K03723
gene74741   K03723
gene74761   K03723
gene74776   K03583
gene74785   K01197
gene74788   K03582
gene74791   K03723
gene74803   K03046
gene74804   K02337
gene74812   K09952
gene74814   K12685
gene74826   K16899
gene74843   K02337
gene74847   K03466
gene74857   K21449
gene74903   K02337
gene74926   K02337
gene74942   K16898
gene74949   K01190
gene74952   K09952
gene74970   K02337
gene74980   K21636
gene74986   K01869
gene74989   K03723
gene74998   K02337
gene75019   K01897
gene75024   K03046
gene75059   K02337
gene75074   K13821
gene75085   K02337
gene75112   K12373
gene75120   K02337
gene75149   K02337
gene75156   K03737
gene75175   K03723
gene75181   K02337
gene75191   K16899
gene75195   K03723
gene75197   K02337
gene75206   K16899
gene75231   K02337
gene75236   K02337
gene75243   K01190
gene75245   K03581
gene75253   K02337
gene75259   K01186
gene75269   K02337
gene75270   K09952
gene75277   K02337
gene75294   K02337
gene75309   K16898
gene75318   K03723
gene75326   K11891
gene75336   K12687
gene75347   K01870
gene75355   K03723
gene75367   K03654
gene75375   K03723
gene75378   K09952
gene75414   K16899
gene75417   K03723
gene75424   K16899
gene75427   K03466
gene75430   K02337
gene75471   K03723
gene75472   K01421
gene75479   K00525
gene75492   K01958
gene75498   K02337
gene75505   K03737
gene75506   K03723
gene75507   K03403
gene75510   K02337
gene75511   K03546
gene75523   K03723
gene75528   K02337
gene75534   K02337
gene75588   K01197
gene75591   K02337
gene75609   K03546
gene75614   K02337
gene75615   K16899
gene75622   K02004
gene75623   K03723
gene75627   K01190
gene75632   K16898
gene75643   K01200
gene75647   K16898
gene75703   K01958
gene75724   K02337
gene75731   K15125
gene75795   K03723
gene75799   K01200
gene75801   K07282
gene75812   K03737
gene75815   K02337
gene75818   K02337
gene75819   K09952
gene75821   K02004
gene75830   K02337
gene75872   K01952
gene75889   K03723
gene75909   K03723
gene75923   K05349
gene75930   K03723
gene75934   K03580
gene75941   K03046
gene75943   K02337
gene75951   K02337
gene75976   K16899
gene76012   K00705
gene76014   K03737
gene76022   K16899
gene76042   K16898
gene76044   K03723
gene76047   K03723
gene76062   K16899
gene76079   K02337
gene76107   K02337
gene76133   K02337
gene76137   K03723
gene76144   K03043
gene76147   K12070
gene76149   K02337
gene76219   K01958
gene76240   K03723
gene76253   K01870
gene76259   K03723
gene76260   K02337
gene76268   K03089
gene76296   K16898
gene76310   K01153
gene76353   K03046
gene76354   K09809
gene76364   K02337
gene76367   K03723
gene76376   K03070
gene76385   K02337
gene76389   K16899
gene76439   K03737
gene76453   K03723
gene76459   K16899
gene76479   K03723
gene76481   K02335
gene76501   K03723
gene76522   K16898
gene76581   K02337
gene76586   K16899
gene76592   K01224
gene76593   K03070
gene76599   K01958
gene76608   K02337
gene76614   K01958
gene76615   K16899
gene76618   K02337
gene76695   K03723
gene76706   K01153
gene76716   K01153
gene76727   K03723
gene76738   K15923
gene76743   K03723
gene76746   K02337
gene76752   K03723
gene76762   K16898
gene76764   K03723
gene76765   K01153
gene76769   K03723
gene76770   K09952
gene76779   K02337
gene76792   K21449
gene76841   K01870
gene76849   K01958
gene76853   K01197
gene76854   K01958
gene76890   K15010
gene76943   K21449
gene76944   K03723
gene76949   K01153
gene76953   K02337
gene76959   K03583
gene76960   K16899
gene76977   K03546
gene76986   K01958
gene77007   K01153
gene77009   K01361
gene77010   K03763
gene77014   K09952
gene77031   K16899
gene77052   K02337
gene77063   K16899
gene77070   K03737
gene77084   K03723
gene77091   K03723
gene77103   K01870
gene77148   K16899
gene77189   K09952
gene77199   K01190
gene77203   K03169
gene77223   K16899
gene77229   K07012
gene77234   K03723
gene77240   K01958
gene77244   K01958
gene77252   K13821
gene77277   K16899
gene77307   K03723
gene77320   K01958
gene77362   K21449
gene77407   K02322
gene77441   K02337
gene77487   K03043
gene77500   K16898
gene77510   K01870
gene77511   K12685
gene77561   K09952
gene77646   K13821
gene77664   K01209
gene77666   K13821
gene77668   K16899
gene77671   K13821
gene77673   K01870
gene77675   K03723
gene77682   K16899
gene77689   K05349
gene77690   K03546
gene77703   K16899
gene77712   K03723
gene77730   K01870
gene77766   K00705
gene77776   K03737
gene77781   K03723
gene77782   K01153
gene77803   K16899
gene77807   K01958
gene77817   K02337
gene77822   K03723
gene77836   K13821
gene77854   K02337
gene77869   K03737
gene77876   K03723
gene77894   K02337
gene77899   K02337
gene77913   K01870
gene77939   K01870
gene77950   K01870
gene77952   K01153
gene77965   K05989
gene77986   K16899
gene77992   K01958
gene77995   K16898
gene78059   K01952
gene78064   K16899
gene78066   K03723
gene78079   K20038
gene78082   K16899
gene78097   K05989
gene78107   K12685
gene78180   K02337
gene78187   K03723
gene78191   K16898
gene78192   K03723
gene78223   K01179
gene78233   K01958
gene78320   K02335
gene78329   K02337
gene78330   K01153
gene78353   K01811
gene78363   K01190
gene78406   K01958
gene78432   K03723
gene78433   K01870
gene78434   K01870
gene78439   K02004
gene78441   K03723
gene78442   K09952
gene78444   K01870
gene78449   K01870
gene78450   K03723
gene78475   K02337
gene78482   K03546
gene78493   K01153
gene78506   K01870
gene78511   K02337
gene78528   K16899
gene78533   K09955
gene78554   K02337
gene78557   K16899
gene78587   K02337
gene78595   K02337
gene78596   K01153
gene78617   K02004
gene78633   K02337
gene78634   K02337
gene78659   K01870
gene78693   K01958
gene78702   K03546
gene78703   K02337
gene78713   K02337
gene78723   K02230
gene78725   K02337
gene78729   K01206
gene78803   K01153
gene78816   K16898
gene78831   K01958
gene78857   K02337
gene78862   K01870
gene78877   K01958
gene78899   K16899
gene78901   K16899
gene78920   K01209
gene78984   K16899
gene78986   K00705
gene78993   K01190
gene79023   K02004
gene79035   K01153
gene79037   K03723
gene79057   K03723
gene79115   K03737
gene79129   K03546
gene79171   K03723
gene79233   K03466
gene79234   K03546
gene79241   K02337
gene79249   K03546
gene79250   K02337
gene79258   K03070
gene79263   K01153
gene79282   K01190
gene79284   K04786
gene79291   K02337
gene79323   K03546
gene79331   K03723
gene79364   K02337
gene79376   K02337
gene79396   K12685
gene79411   K02337
gene79468   K09952
gene79475   K20370
gene79476   K01153
gene79481   K15125
gene79498   K01190
gene79518   K03723
gene79536   K01190
gene79581   K03723
gene79589   K01153
gene79615   K01870
gene79651   K01870
gene79666   K03529
gene79670   K01190
gene79771   K21449
gene79772   K03723
gene79785   K16898
gene79821   K01197
gene79831   K16898
gene79907   K03546
gene79939   K03657
gene79960   K02337
gene80031   K03723
gene80035   K01870
gene80036   K02337
gene80057   K16899
gene80077   K16899
gene80095   K02337
gene80123   K01153
gene80171   K03657
gene80174   K16899
gene80175   K02337
gene80180   K02337
gene80221   K01190
gene80242   K01952
gene80266   K01190
gene80296   K03723
gene80309   K03723
gene80313   K03723
gene80316   K16899
gene80321   K21449
gene80347   K01153
gene80352   K01870
gene80361   K03466
gene80394   K03723
gene80401   K03723
gene80443   K03723
gene80444   K01870
gene80455   K01197
gene80491   K05989
gene80531   K02335
gene80540   K03737
gene80545   K03737
gene80549   K01200
gene80552   K01190
gene80565   K16899
gene80583   K03723
gene80586   K08676
gene80587   K01186
gene80625   K01190
gene80626   K01153
gene80696   K16898
gene80809   K02337
gene80825   K16899
gene80875   K03466
gene80889   K03070
gene80939   K16899
gene80947   K09952
gene80964   K15125
gene80967   K03070
gene81005   K03723
gene81013   K01190
gene81015   K03723
gene81028   K16899
gene81029   K01153
gene81033   K03737
gene81041   K02335
gene81043   K03723
gene81055   K03723
gene81068   K01153
gene81076   K01337
gene81091   K03546
gene81123   K03546
gene81192   K03737
gene81201   K16899
gene81210   K16899
gene81213   K03546
gene81313   K01153
gene81341   K16899
gene81369   K16899
gene81425   K01153
gene81468   K02004
gene81471   K03529
gene81474   K03737
gene81585   K03546
gene81590   K03723
gene81600   K03723
gene81604   K01200
gene81662   K02003
gene81662   K02004
gene81663   K16898
gene81696   K03723
gene81700   K16898
gene81725   K01153
gene81758   K09952
gene81762   K01153
gene81788   K03723
gene81801   K03723
gene81843   K02230
gene81885   K03723
gene81895   K09952
gene81946   K02337
gene81986   K02004
gene82008   K01153
gene82036   K01955
gene82098   K01153
gene82106   K20038
gene82156   K01190
gene82164   K01224
gene82177   K03070
gene82179   K03737
gene82189   K16898
gene82190   K16899
gene82205   K01153
gene82247   K01190
gene82392   K12685
gene82399   K01197
gene82415   K02004
gene82426   K16899
gene82444   K16899
gene82446   K03723
gene82451   K03070
gene82471   K16899
gene82480   K03723
gene82508   K09952
gene82526   K01190
gene82557   K16899
gene82569   K01153
gene82588   K07462
gene82600   K12685
gene82628   K09952
gene82635   K01153
gene82715   K02337
gene82721   K07012
gene82730   K16898
gene82739   K03070
gene82741   K03546
gene82755   K03723
gene82787   K03737
gene82833   K01153
gene82885   K09952
gene82900   K05802
gene82920   K16899
gene82992   K03070
gene82993   K03070
gene83024   K03737
gene83034   K03070
gene83048   K03723
gene83073   K03657
gene83105   K01153
gene83158   K03723
gene83162   K03723
gene83172   K01190
gene83186   K03583
gene83187   K01190
gene83206   K03583
gene83216   K01153
gene83297   K02358
gene83301   K09952
gene83317   K07012
gene83344   K01153
gene83346   K01153
gene83362   K03070
gene83372   K07789
gene83375   K01153
gene83380   K03723
gene83398   K01186
gene83404   K01153
gene83423   K03466
gene83447   K01153
gene83448   K16899
gene83478   K03723
gene83487   K09952
gene83525   K01955
gene83537   K01190
gene83549   K16899
gene83554   K16899
gene83555   K03070
gene83568   K16899
gene83571   K03737
gene83582   K03723
gene83594   K01153
gene83607   K03723
gene83647   K07126
gene83666   K01190
gene83668   K01153
gene83693   K01205
gene83721   K01153
gene83735   K02337
gene83738   K03723
gene83741   K01153
gene83766   K07126
gene83833   K03737
gene83836   K01153
gene83838   K21636
gene83843   K03737
gene83846   K03580
gene83862   K12373
gene83887   K16899
gene83889   K07012
gene83913   K03070
gene83928   K07012
gene83957   K03070
gene84003   K03581
gene84019   K03723
gene84091   K03723
gene84105   K03723
gene84106   K03737
gene84108   K01870
gene84118   K07012
gene84123   K05349
gene84125   K03070
gene84126   K21449
gene84147   K03723
gene84151   K03723
gene84155   K03723
gene84166   K16899
gene84181   K01952
gene84188   K02337
gene84206   K03581
gene84225   K02337
gene84240   K03723
gene84263   K02004
gene84324   K01153
gene84334   K05802
gene84367   K03737
gene84376   K01153
gene84388   K09952
gene84433   K16898
gene84457   K03723
gene84466   K16899
gene84472   K03723
gene84497   K16899
gene84581   K03070
gene84591   K16899
gene84625   K05802
gene84628   K16899
gene84631   K03723
gene84679   K03580
gene84715   K03070
gene84717   K01153
gene84728   K16899
gene84764   K03070
gene84783   K15923
gene84824   K02337
gene84833   K01955
gene84926   K16899
gene84936   K03658
gene84937   K03070
gene84954   K03070
gene84957   K01051
gene84974   K03581
gene84985   K16899
gene84987   K16899
gene85000   K03654
gene85005   K03723
gene85027   K01153
gene85059   K03070
gene85084   K03737
gene85095   K16899
gene85099   K03723
gene85104   K01190
gene85110   K16899
gene85121   K03046
gene85125   K01361
gene85165   K03723
gene85195   K21084
gene85249   K03466
gene85261   K09952
gene85269   K03737
gene85292   K01153
gene85304   K01190
gene85332   K01190
gene85335   K01870
gene85371   K03043
gene85379   K01190
gene85383   K01190
gene85386   K01197
gene85412   K01153
gene85426   K01153
gene85452   K03466
gene85474   K03580
gene85479   K03723
gene85502   K03723
gene85509   K01153
gene85527   K01197
gene85532   K01153
gene85543   K01190
gene85549   K02337
gene85596   K01153
gene85602   K01190
gene85623   K01153
gene85667   K03723
gene85713   K09952
gene85717   K07313
gene85729   K02337
gene85730   K16899
gene85743   K05802
gene85759   K05802
gene85770   K07012
gene85789   K12685
gene85857   K03723
gene85859   K16899
gene85864   K01153
gene85870   K07012
gene85882   K01153
gene85888   K01153
gene85909   K03043
gene85914   K03580
gene85916   K03723
gene85931   K01153
gene85941   K16898
gene85980   K01153
gene85996   K07462
gene86031   K01153
gene86055   K03723
gene86058   K03737
gene86071   K03657
gene86156   K01153
gene86180   K03070
gene86188   K02316
gene86191   K09952
gene86192   K01153
gene86214   K03723
gene86222   K01955
gene86224   K09952
gene86226   K01190
gene86241   K17624
gene86242   K16899
gene86256   K01153
gene86261   K09952
gene86263   K01153
gene86311   K02004
gene86333   K01190
gene86346   K07462
gene86364   K03723
gene86368   K03654
gene86372   K05970
gene86411   K03763
gene86423   K01153
gene86450   K01153
gene86461   K03070
gene86466   K01224
gene86472   K01153
gene86481   K16899
gene86500   K16899
gene86529   K03723
gene86530   K03723
gene86548   K03723
gene86572   K16899
gene86597   K03723
gene86639   K03043
gene86641   K03723
gene86647   K16899
gene86713   K07003
gene86734   K11891
gene86735   K16899
gene86737   K02004
gene86751   K16899
gene86770   K01870
gene86775   K02335
gene86782   K01190
gene86788   K03658
gene86800   K01153
gene86801   K02337
gene86805   K01224
gene86833   K16899
gene86943   K03070
gene86990   K03043
gene87013   K09952
gene87022   K09952
gene87048   K03070
gene87067   K16899
gene87074   K03723
gene87096   K03466
gene87097   K16898
gene87104   K03657
gene87115   K16899
gene87126   K03701
gene87136   K03070
gene87152   K16899
gene87174   K01153
gene87177   K01153
gene87201   K16899
gene87209   K03582
gene87228   K16899
gene87251   K03546
gene87271   K03070
gene87280   K16899
gene87284   K03070
gene87333   K16898
gene87337   K03070
gene87357   K03763
gene87359   K01153
gene87375   K03070
gene87378   K16899
gene87421   K03070
gene87434   K03723
gene87436   K03070
gene87454   K16899
gene87457   K03723
gene87461   K16899
gene87463   K22051
gene87483   K02337
gene87522   K16899
gene87574   K00548
gene87587   K03723
gene87597   K03723
gene87598   K05349
gene87602   K16899
gene87671   K02335
gene87674   K16898
gene87715   K01153
gene87744   K03723
gene87751   K05989
gene87756   K01153
gene87763   K03723
gene87766   K03723
gene87785   K22051
gene87791   K22051
gene87801   K01190
gene87814   K03205
gene87863   K02003
gene87863   K02004
gene87872   K01190
gene87879   K16899
gene87884   K01870
gene87889   K03723
gene87895   K01897
gene87897   K05349
gene87906   K07003
gene87986   K11891
gene88028   K01153
gene88062   K02337
gene88073   K16899
gene88093   K02335
gene88108   K01153
gene88116   K01190
gene88125   K03701
gene88132   K02004
gene88174   K16899
gene88179   K03495
gene88195   K01870
gene88214   K03086
gene88238   K09952
gene88248   K01955
gene88334   K03086
gene88345   K12308
gene88375   K01176
gene88474   K02337
gene88482   K03723
gene88502   K03070
gene88512   K02337
gene88514   K07126
gene88547   K02337
gene88603   K03723
gene88633   K16899
gene88634   K16899
gene88655   K03070
gene88667   K01955
gene88676   K03043
gene88678   K03723
gene88682   K03723
gene88687   K02004
gene88709   K03043
gene88711   K03043
gene88712   K16899
gene88724   K09228
gene88725   K12685
gene88741   K16899
gene88743   K02335
gene88748   K03043
gene88751   K01153
gene88760   K02337
gene88776   K03723
gene88779   K16899
gene88786   K01870
gene88787   K12373
gene88798   K16899
gene88856   K01952
gene88857   K08676
gene88888   K01537
gene88913   K01153
gene88930   K05349
gene88982   K09952
gene88996   K03043
gene89024   K01191
gene89032   K02004
gene89071   K03043
gene89073   K02337
gene89103   K03043
gene89109   K21449
gene89120   K03043
gene89128   K01870
gene89147   K01421
gene89150   K02316
gene89169   K01869
gene89192   K02014
gene89193   K01955
gene89194   K02316
gene89208   K02003
gene89208   K02004
gene89212   K01955
gene89221   K00548
gene89231   K01955
gene89260   K02004
gene89281   K02004
gene89292   K03546
gene89307   K03580
gene89317   K03723
gene89328   K03723
gene89352   K16899
gene89368   K02004
gene89394   K02004
gene89415   K01190
gene89470   K16899
gene89490   K03763
gene89494   K01870
gene89517   K01190
gene89539   K19175
gene89565   K01870
gene89588   K01153
gene89601   K16899
gene89606   K16899
gene89607   K03723
gene89618   K03723
gene89621   K01870
gene89666   K02337
gene89680   K08676
gene89693   K16899
gene89750   K03723
gene89783   K01870
gene89791   K01153
gene89806   K03046
gene89816   K01153
gene89869   K01955
gene89904   K02337
gene89934   K01153
gene89942   K02003
gene89942   K02004
gene89974   K05349
gene89987   K16899
gene90023   K03723
gene90092   K01361
gene90097   K07677
gene90102   K03657
gene90175   K12685
gene90200   K03070
gene90204   K16899
gene90216   K07452
gene90222   K03581
gene90226   K03658
gene90236   K03658
gene90256   K03070
gene90269   K02316
gene90274   K02335
gene90282   K09952
gene90293   K03070
gene90300   K01153
gene90346   K02004
gene90359   K02335
gene90369   K03763
gene90388   K03070
gene90389   K09952
gene90408   K16899
gene90411   K09952
gene90429   K09952
gene90478   K03658
gene90499   K03070
gene90521   K02316
gene90534   K09952
gene90537   K01153
gene90584   K03070
gene90633   K01955
gene90673   K03657
gene90680   K16899
gene90692   K01153
gene90706   K16899
gene90723   K01421
gene90729   K03658
gene90821   K05802
gene90837   K01190
gene90846   K01153
gene90850   K08676
gene90865   K01955
gene90876   K02004
gene90879   K00705
gene90902   K02004
gene90923   K03070
gene90937   K03658
gene90938   K16899
gene90954   K02337
gene90981   K03070
gene90992   K03658
gene91031   K00705
gene91032   K03088
gene91034   K01153
gene91043   K01153
gene91049   K01153
gene91050   K22051
gene91058   K03723
gene91065   K00705
gene91066   K00705
gene91079   K02004
gene91085   K12308
gene91086   K02004
gene91090   K00705
gene91091   K00705
gene91093   K01153
gene91095   K00705
gene91103   K01153
gene91106   K01153
gene91113   K00705
gene91134   K03070
gene91161   K02316
gene91168   K03723
gene91180   K00705
gene91212   K09952
gene91239   K01153
gene91243   K03723
gene91251   K01153
gene91299   K03466
gene91309   K03723
gene91378   K03654
gene91390   K01153
gene91407   K02316
gene91422   K01153
gene91445   K02337
gene91447   K03070
gene91457   K01153
gene91546   K05349
gene91556   K01153
gene91557   K03580
gene91559   K01153
gene91564   K06907
gene91565   K16899
gene91576   K01421
gene91580   K01153
gene91586   K01153
gene91592   K01153
gene91614   K15329
gene91632   K01190
gene91668   K01153
gene91672   K18138
gene91682   K03070
gene91685   K01190
gene91739   K01153
gene91771   K05349
gene91782   K01153
gene91789   K03723
gene91818   K01153
gene91837   K01153
gene91873   K01190
gene91875   K02316
gene91877   K01176
gene91878   K03580
gene91879   K02004
gene91916   K03046
gene91917   K03070
gene91942   K01153
gene91958   K02003
gene91958   K02004
gene91966   K03296
gene91982   K03723
gene92042   K07462
gene92056   K07462
gene92065   K07462
gene92079   K07462
gene92083   K07462
gene92102   K01153
gene92118   K03723
gene92120   K03070
gene92186   K06223
gene92220   K03070
gene92229   K02337
gene92250   K09809
gene92256   K01190
gene92294   K20282
gene92347   K03723
gene92403   K01955
gene92449   K16899
gene92455   K01955
gene92509   K01153
gene92538   K03046
gene92539   K03043
gene92571   K01190
gene92589   K03723
gene92603   K05349
gene92656   K01153
gene92659   K16898
gene92670   K01190
gene92683   K07452
gene92704   K01955
gene92736   K01153
gene92834   K02337
gene92847   K01955
gene92859   K02316
gene92881   K03723
gene92888   K01153
gene92891   K01153
gene92910   K16899
gene92957   K16899
gene93012   K01207
gene93031   K03723
gene93035   K03737
gene93053   K03043
gene93065   K17686
gene93161   K16899
gene93166   K01190
gene93169   K01176
gene93189   K01153
gene93194   K01153
gene93198   K09952
gene93199   K01153
gene93200   K03723
gene93222   K01153
gene93247   K03466
gene93284   K07452
gene93304   K01153
gene93325   K02335
gene93328   K01190
gene93400   K03043
gene93417   K09952
gene93461   K05989
gene93479   K08300
gene93499   K01153
gene93508   K09952
gene93509   K00990
gene93514   K01870
gene93525   K01200
gene93537   K03580
gene93582   K01955
gene93598   K01870
gene93610   K03654
gene93614   K12684
gene93643   K03546
gene93670   K03043
gene93671   K21449
gene93708   K01002
gene93722   K01190
gene93745   K03581
gene93766   K02337
gene93785   K02003
gene93785   K02004
gene93808   K02004
gene93819   K05349
gene93830   K05970
gene93835   K03723
gene93837   K01153
gene93853   K05349
gene93880   K15923
gene93900   K01191
gene93906   K01872
gene93974   K03723
gene93998   K12111
gene94003   K01153
gene94019   K01153
gene94020   K01153
gene94021   K05989
gene94038   K02003
gene94038   K02004
gene94057   K01191
gene94079   K21573
gene94100   K01190
gene94111   K09952
gene94208   K01224
gene94216   K00728
gene94223   K01153
gene94226   K01955
gene94236   K01153
gene94263   K01533
gene94281   K02337
gene94318   K05349
gene94368   K01153
gene94371   K16899
gene94383   K01051
gene94439   K16899
gene94442   K16899
gene94444   K01153
gene94532   K01191
gene94534   K02004
gene94557   K01191
gene94571   K02003
gene94571   K02004
gene94618   K03701
gene94626   K15923
gene94632   K16899
gene94642   K09952
gene94694   K00688
gene94695   K03546
gene94737   K01153
gene94742   K01190
gene94758   K01153
gene94804   K16899
gene94862   K12952
gene94865   K01153
gene94869   K01190
gene94875   K01190
gene94906   K01153
gene94916   K09952
gene94978   K01153
gene95004   K01153
gene95016   K02519
gene95033   K01153
gene95045   K01153
gene95079   K03688
gene95138   K01153
gene95191   K03723
gene95204   K02004
gene95246   K00728
gene95259   K02004
gene95277   K03737
gene95360   K03043
gene95384   K02004
gene95389   K02003
gene95389   K02004
gene95391   K08300
gene95434   K00548
gene95440   K01153
gene95473   K08676
gene95476   K07316
gene95483   K03546
gene95565   K02316
gene95591   K03723
gene95645   K02470
gene95650   K02003
gene95650   K02004
gene95690   K03043
gene95709   K01153
gene95710   K02004
gene95724   K01153
gene95732   K02003
gene95732   K02004
gene95760   K01190
gene95778   K12685
gene95779   K02003
gene95779   K02004
gene95781   K00548
gene95784   K02003
gene95784   K02004
gene95787   K02003
gene95787   K02004
gene95798   K02003
gene95798   K02004
gene95800   K02003
gene95800   K02004
gene95802   K02003
gene95802   K02004
gene95805   K02003
gene95805   K02004
gene95807   K03723
gene95808   K02003
gene95808   K02004
gene95821   K02003
gene95821   K02004
gene95825   K02003
gene95825   K02004
gene95833   K02003
gene95833   K02004
gene95900   K01190
gene95904   K02003
gene95904   K02004
gene95924   K16899
gene95927   K08300
gene95945   K15923
gene95967   K03658
gene95968   K08676
gene95972   K03466
gene95976   K01955
gene95978   K01955
gene95988   K01190
gene96001   K01955
gene96012   K03658
gene96050   K01955
gene96061   K02004
gene96087   K01153
gene96109   K01870
gene96166   K05988
gene96167   K09952
gene96185   K01955
gene96206   K01955
gene96309   K02519
gene96320   K01955
gene96343   K05349
gene96353   K01955
gene96374   K00525
gene96386   K02337
gene96401   K03723
gene96414   K01153
gene96588   K09118
gene96626   K01955
gene96714   K02004
gene96729   K08676
gene96742   K02004
gene96758   K02335
gene96765   K01190
gene96773   K19049
gene96775   K01955
gene96822   K03723
gene96852   K01153
gene96870   K02003
gene96870   K02004
gene96876   K01955
gene96978   K01804
gene97014   K03723
gene97085   K19355
gene97087   K01153
gene97090   K01156
gene97103   K03737
gene97187   K01870
gene97265   K01190
gene97299   K01153
gene97306   K01190
gene97317   K01153
gene97333   K01955
gene97340   K01281
gene97350   K01190
gene97456   K01190
gene97487   K03723
gene97489   K01955
gene97515   K01955
gene97529   K02316
gene97541   K02337
gene97549   K01179
gene97555   K08676
gene97557   K16899
gene97560   K00525
gene97567   K01153
gene97568   K01955
gene97588   K01153
gene97612   K20444
gene97641   K03546
gene97651   K01870
gene97712   K01955
gene97722   K02003
gene97722   K02004
gene97748   K01955
gene97785   K01176
gene97808   K08676
gene97837   K18138
gene97851   K01190
gene97878   K01955
gene97879   K02004
gene97895   K01955
gene97902   K15923
gene97907   K04744
gene97916   K01421
gene97938   K01421
gene97956   K01955
gene97964   K21573
gene98022   K01955
gene98023   K01955
gene98028   K01190
gene98043   K01153
gene98065   K00548
gene98144   K01870
gene98209   K01955
gene98254   K01955
gene98259   K02004
gene98260   K08676
gene98262   K01955
gene98277   K07012
gene98282   K08676
gene98288   K03657
gene98296   K01190
gene98298   K08676
gene98316   K03654
gene98320   K03654
gene98341   K01153
gene98342   K01952
gene98376   K02337
gene98379   K01955
gene98401   K02337
gene98419   K12685
gene98474   K01421
gene98483   K01179
gene98495   K16899
gene98497   K07126
gene98501   K01153
gene98507   K12685
gene98508   K16898
gene98509   K03723
gene98552   K12685
gene98561   K12685
gene98573   K01153
gene98574   K01955
gene98589   K01126
gene98592   K02004
gene98608   K01224
gene98627   K02004
gene98630   K01051
gene98639   K01153
gene98645   K01153
gene98647   K01955
gene98648   K01955
gene98655   K01153
gene98656   K01955
gene98659   K01153
gene98665   K01153
gene98667   K01153
gene98688   K01955
gene98690   K01955
gene98691   K01153
gene98733   K01955
gene98745   K01955
gene98760   K01955
gene98770   K07316
gene98793   K09952
gene98796   K03495
gene98823   K01955
gene98833   K01955
gene98894   K06560
gene98914   K01955
gene98954   K16899
gene98977   K01190
gene98984   K01153
gene99046   K01955
gene99047   K01955
gene99059   K01955
gene99063   K01955
gene99072   K01153
gene99081   K01153
gene99089   K01955
gene99090   K01955
gene99092   K01361
gene99096   K01955
gene99098   K01955
gene99118   K02004
gene99123   K01153
gene99125   K01153
gene99141   K01153
gene99151   K01955
gene99152   K01955
gene99172   K00284
gene99181   K01153
gene99219   K01955
gene99255   K01955
gene99283   K01955
gene99297   K01190
gene99356   K01955
gene99360   K03546
gene99367   K01153
gene99371   K02004
gene99398   K21449
gene99402   K01955
gene99404   K01153
gene99418   K01955
gene99446   K01153
gene99452   K01190
gene99464   K01153
gene99468   K01955
gene99476   K07787
gene99500   K01955
gene99510   K01955
gene99514   K01955
gene99519   K03407
gene99520   K01955
gene99526   K01955
gene99530   K01153
gene99531   K01955
gene99534   K01955
gene99536   K01955
gene99562   K01955
gene99574   K02316
gene99620   K01955
gene99625   K01955
gene99628   K00525
gene99653   K01955
gene99703   K01955
gene99725   K01955
gene99758   K01153
gene99762   K01955
gene99785   K03580
gene99820   K01224
gene99832   K01955
gene99843   K03654
gene99847   K01955
gene99848   K02316
gene99849   K00123
gene99850   K01955
gene99852   K02335
gene99874   K01955
gene99888   K03580
gene99959   K01955
gene99960   K01421
gene99969   K01955
gene99987   K01955
gene100004   K01153
gene100011   K01153
gene100024   K01955
gene100036   K01153
gene100058   K01190
gene100066   K05349
gene100067   K01153
gene100084   K01955
gene100087   K01955
gene100100   K01870
gene100116   K01955
gene100134   K01153
gene100168   K01190
gene100196   K01955
gene100221   K01955
gene100223   K01179
gene100240   K01955
gene100270   K01955
gene100299   K01190
gene100358   K01955
gene100360   K01955
gene100366   K02337
gene100373   K03546
gene100376   K01955
gene100377   K01955
gene100382   K01153
gene100384   K01955
gene100395   K01955
gene100410   K02004
gene100413   K01955
gene100424   K01191
gene100440   K03546
gene100446   K01955
gene100459   K01153
gene100487   K01955
gene100513   K03654
gene100557   K03654
gene100558   K01955
gene100572   K01153
gene100573   K01955
gene100583   K01955
gene100590   K01955
gene100605   K01153
gene100613   K01153
gene100624   K01955
gene100642   K01153
gene100690   K05349
gene100693   K01955
gene100725   K16899
gene100754   K01190
gene100788   K03723
gene100794   K01955
gene100819   K01955
gene100836   K02003
gene100836   K02004
gene100848   K01955
gene100870   K01955
gene100874   K01955
gene100980   K03546
gene100989   K03654
gene100997   K02316
gene100998   K00123
gene100999   K01955
gene101003   K01955
gene101005   K01955
gene101012   K01955
gene101013   K01870
gene101021   K01955
gene101022   K21573
gene101028   K01955
gene101037   K01955
gene101038   K01955
gene101054   K01955
gene101057   K01955
gene101119   K01153
gene101153   K01955
gene101157   K02316
gene101170   K01955
gene101194   K01955
gene101211   K01153
gene101213   K01153
gene101221   K01955
gene101224   K02337
gene101227   K03466
gene101236   K01153
gene101238   K09952
gene101285   K01955
gene101288   K09952
gene101302   K01955
gene101303   K03654
gene101308   K03763
gene101312   K01955
gene101314   K01870
gene101350   K00705
gene101375   K06113
gene101383   K03654
gene101397   K08961
gene101398   K00705
gene101406   K01153
gene101423   K01153
gene101545   K02337
gene101570   K01955
gene101591   K01190
gene101600   K01955
gene101602   K01153
gene101625   K01955
gene101631   K16898
gene101635   K01153
gene101642   K01870
gene101659   K01870
gene101663   K01955
gene101712   K01190
gene101715   K01153
gene101721   K01153
gene101725   K07126
gene101733   K01153
gene101782   K16898
gene101810   K00123
gene101863   K01955
gene101889   K03046
gene101945   K21573
gene101957   K02337
gene101962   K01955
gene101967   K01190
gene101973   K01955
gene101990   K02003
gene101990   K02004
gene101993   K09952
gene102008   K01191
gene102009   K01214
gene102015   K01955
gene102035   K01153
gene102047   K02335
gene102067   K01955
gene102082   K01955
gene102109   K01955
gene102116   K02003
gene102116   K02004
gene102178   K01955
gene102181   K01955
gene102197   K01224
gene102209   K01955
gene102223   K01955
gene102229   K01955
gene102232   K01191
gene102242   K02316
gene102249   K03654
gene102257   K01955
gene102261   K01955
gene102271   K01955
gene102327   K01191
gene102338   K01955
gene102347   K01955
gene102368   K03654
gene102387   K01153
gene102398   K01955
gene102435   K01153
gene102437   K01190
gene102438   K01955
gene102483   K02316
gene102492   K01870
gene102502   K01955
gene102519   K01955
gene102536   K01190
gene102540   K15923
gene102557   K01955
gene102560   K01955
gene102589   K01955
gene102591   K01191
gene102648   K07126
gene102651   K01955
gene102657   K01955
gene102759   K01955
gene102760   K01955
gene102766   K01955
gene102768   K02004
gene102770   K01955
gene102771   K01955
gene102789   K01955
gene102791   K00558
gene102799   K18138
gene102800   K03546
gene102810   K01955
gene102819   K01153
gene102820   K03723
gene102833   K03466
gene102862   K16899
gene102881   K01955
gene102913   K01955
gene102916   K07316
gene102976   K02337
gene102978   K01955
gene102996   K01955
gene103004   K01955
gene103020   K01955
gene103042   K09952
gene103069   K01955
gene103108   K01955
gene103115   K01153
gene103140   K05349
gene103153   K02337
gene103157   K01955
gene103159   K01955
gene103160   K01955
gene103161   K01955
gene103175   K01190
gene103186   K01191
gene103187   K03546
gene103189   K01955
gene103201   K02316
gene103202   K01955
gene103210   K02004
gene103217   K02337
gene103219   K01955
gene103226   K19049
gene103228   K02316
gene103229   K01153
gene103234   K01870
gene103257   K03546
gene103266   K02003
gene103266   K02004
gene103285   K02337
gene103289   K01870
gene103301   K01955
gene103317   K01955
gene103319   K05970
gene103324   K01955
gene103334   K02337
gene103384   K01955
gene103389   K12056
gene103406   K01153
gene103413   K01955
gene103434   K01955
gene103436   K01153
gene103461   K21449
gene103465   K03546
gene103469   K01955
gene103471   K03087
gene103488   K01153
gene103522   K02316
gene103576   K01952
gene103580   K08300
gene103587   K01955
gene103615   K02003
gene103615   K02004
gene103620   K03723
gene103666   K09952
gene103675   K01955
gene103688   K01955
gene103735   K01955
gene103778   K01955
gene103790   K01153
gene103801   K01955
gene103805   K01870
gene103812   K21449
gene103823   K03043
gene103845   K12687
gene103868   K01955
gene103871   K01955
gene103882   K01870
gene103888   K01955
gene103897   K01955
gene103907   K01153
gene103921   K02003
gene103921   K02004
gene104000   K01955
gene104008   K01955
gene104014   K03658
gene104023   K03546
gene104045   K03088
gene104060   K01200
gene104061   K01955
gene104085   K01870
gene104135   K01153
gene104141   K01153
gene104157   K01955
gene104160   K01153
gene104171   K01153
gene104172   K07452
gene104187   K03654
gene104217   K12056
gene104238   K02337
gene104259   K01870
gene104281   K01870
gene104287   K03723
gene104298   K01955
gene104307   K01955
gene104316   K01153
gene104321   K15125
gene104338   K01051
gene104355   K00558
gene104388   K01153
gene104427   K07452
gene104487   K15726
gene104503   K01153
gene104504   K02519
gene104515   K09952
gene104530   K01153
gene104535   K06907
gene104550   K18138
gene104551   K15726
gene104555   K01153
gene104581   K02003
gene104581   K02004
gene104582   K01153
gene104600   K01156
gene104615   K01870
gene104659   K01191
gene104667   K01870
gene104683   K01190
gene104696   K01153
gene104702   K01153
gene104705   K01051
gene104720   K20483
gene104759   K01870
gene104764   K01955
gene104814   K01955
gene104816   K01955
gene104840   K01153
gene104841   K01153
gene104850   K01153
gene104859   K16899
gene104870   K01955
gene104873   K03546
gene104904   K01191
gene104905   K01955
gene104923   K01153
gene104928   K03546
gene104944   K01179
gene104957   K07407
gene104972   K01153
gene104974   K02230
gene104976   K01153
gene104989   K01153
gene105002   K01955
gene105008   K01153
gene105014   K01153
gene105022   K03466
gene105084   K02316
gene105098   K01190
gene105131   K01153
gene105146   K01200
gene105208   K21572
gene105250   K01153
gene105252   K02337
gene105268   K01338
gene105269   K01955
gene105278   K01190
gene105289   K01190
gene105291   K18138
gene105297   K20483
gene105304   K02316
gene105335   K01153
gene105336   K03723
gene105344   K01955
gene105460   K01153
gene105476   K02224
gene105505   K01153
gene105526   K01153
gene105538   K01176
gene105584   K01153
gene105652   K03723
gene105658   K01955
gene105683   K01955
gene105689   K01153
gene105697   K01870
gene105729   K01153
gene105736   K02003
gene105736   K02004
gene105756   K03654
gene105764   K01153
gene105778   K01955
gene105791   K02316
gene105803   K02337
gene105804   K01955
gene105829   K01190
gene105871   K01179
gene105882   K01955
gene105936   K01153
gene105938   K03546
gene105940   K01955
gene105943   K02519
gene105961   K01955
gene105965   K02519
gene105976   K01955
gene106001   K07787
gene106074   K03546
gene106075   K01955
gene106094   K01955
gene106095   K01190
gene106097   K03723
gene106124   K01153
gene106130   K01191
gene106145   K01153
gene106150   K01153
gene106155   K01153
gene106160   K18138
gene106165   K01153
gene106181   K20444
gene106210   K01955
gene106218   K01051
gene106220   K01156
gene106224   K01153
gene106227   K01153
gene106236   K01156
gene106247   K16899
gene106273   K09952
gene106292   K01153
gene106308   K03723
gene106326   K05349
gene106421   K01190
gene106441   K01153
gene106447   K01153
gene106478   K01955
gene106527   K01955
gene106549   K01153
gene106556   K05349
gene106559   K05349
gene106629   K07462
gene106643   K18138
gene106645   K01955
gene106646   K01190
gene106663   K01190
gene106671   K01153
gene106679   K01190
gene106741   K01153
gene106763   K03763
gene106798   K01955
gene106799   K01958
gene106919   K09952
gene106922   K02337
gene106947   K01153
gene106952   K21573
gene106959   K01153
gene106968   K01153
gene106969   K01153
gene106984   K00728
gene106988   K03546
gene106998   K01190
gene107004   K01153
gene107009   K01955
gene107017   K01176
gene107054   K01153
gene107056   K01955
gene107065   K01153
gene107080   K01191
gene107179   K18138
gene107186   K01153
gene107215   K01153
gene107216   K01191
gene107225   K01153
gene107245   K01153
gene107246   K09952
gene107252   K01153
gene107297   K01190
gene107316   K01156
gene107337   K01190
gene107348   K02337
gene107350   K01870
gene107374   K01153
gene107387   K01955
gene107401   K01191
gene107404   K01153
gene107435   K01153
gene107447   K07316
gene107454   K01190
gene107460   K01153
gene107490   K01190
gene107492   K03704
gene107493   K01153
gene107499   K03466
gene107506   K12678
gene107507   K01153
gene107513   K03581
gene107543   K18138
gene107586   K01153
gene107610   K01153
gene107617   K05939
gene107625   K12111
gene107631   K01153
gene107652   K01153
gene107655   K01955
gene107684   K04634
gene107702   K01955
gene107734   K02564
gene107757   K01190
gene107775   K01153
gene107782   K01153
gene107786   K01153
gene107789   K01191
gene107802   K02337
gene107809   K02470
gene107839   K01153
gene107854   K00184
gene107896   K01153
gene107913   K01153
gene108004   K03529
gene108007   K18138
gene108022   K01153
gene108024   K01153
gene108038   K02337
gene108051   K01870
gene108213   K01153
gene108249   K12373
gene108259   K01952
gene108270   K01153
gene108275   K03657
gene108288   K01870
gene108289   K01191
gene108290   K01870
gene108296   K02337
gene108310   K01153
gene108312   K01190
gene108313   K20483
gene108314   K05349
gene108337   K00889
gene108359   K01153
gene108373   K01153
gene108402   K01153
gene108406   K01153
gene108412   K01153
gene108429   K03546
gene108433   K03546
gene108442   K01870
gene108445   K01190
gene108454   K21449
gene108517   K01153
gene108559   K01153
gene108571   K03546
gene108607   K03723
gene108615   K18138
gene108621   K01156
gene108625   K01190
gene108629   K01153
gene108646   K01153
gene108649   K15726
gene108662   K01870
gene108663   K01870
gene108668   K01870
gene108706   K01870
gene108708   K01153
gene108738   K01153
gene108739   K01870
gene108803   K01153
gene108819   K02337
gene108843   K01190
gene108844   K15726
gene108849   K01190
gene108871   K01153
gene108873   K01870
gene108888   K01870
gene108890   K01153
gene108893   K01870
gene108901   K01870
gene108902   K01190
gene108912   K03046
gene108946   K01870
gene108970   K01870
gene109035   K01870
gene109148   K01156
gene109184   K01190
gene109190   K01156
gene109201   K01153
gene109203   K03466
gene109212   K01190
gene109221   K01190
gene109230   K01153
gene109256   K01153
gene109300   K01153
gene109323   K01156
gene109362   K01870
gene109369   K01870
gene109382   K00982
gene109397   K01153
gene109399   K05349
gene109416   K01153
gene109433   K21449
gene109503   K01153
gene109504   K01870
gene109529   K01870
gene109545   K01190
gene109563   K01153
gene109567   K01190
gene109604   K01153
gene109606   K01190
gene109637   K01153
gene109651   K01153
gene109671   K19585
gene109697   K01870
gene109727   K01870
gene109736   K01179
gene109783   K12678
gene109788   K01153
gene109803   K08961
gene109817   K05970
gene109830   K03466
gene109844   K01156
gene109845   K01156
gene109910   K01870
gene109931   K01153
gene109935   K01190
gene110010   K01156
gene110036   K15726
gene110049   K01153
gene110064   K03723
gene110076   K01191
gene110079   K03723
gene110080   K03723
gene110090   K18138
gene110102   K03737
gene110111   K02335
gene110122   K10455
gene110146   K01156
gene110148   K07787
gene110171   K01190
gene110221   K01153
gene110234   K01191
gene110267   K07316
gene110274   K01153
gene110289   K01870
gene110311   K01156
gene110336   K01870
gene110339   K01190
gene110346   K01870
gene110351   K09952
gene110363   K02337
gene110384   K01955
gene110397   K01190
gene110403   K01153
gene110450   K01870
gene110452   K01191
gene110476   K00728
gene110487   K07787
gene110532   K16898
gene110534   K01153
gene110539   K01153
gene110555   K01156
gene110560   K02003
gene110560   K02004
gene110561   K01870
gene110577   K03546
gene110584   K01153
gene110592   K01870
gene110593   K03581
gene110603   K01190
gene110606   K01870
gene110623   K18138
gene110625   K02004
gene110641   K01153
gene110651   K15726
gene110660   K01153
gene110676   K01153
gene110719   K01191
gene110735   K01156
gene110745   K03043
gene110757   K01153
gene110775   K01156
gene110791   K01448
gene110801   K01153
gene110829   K03046
gene110830   K01153
gene110837   K09668
gene110840   K01153
gene110860   K05349
gene110877   K18138
gene110995   K01153
gene111000   K01870
gene111008   K03723
gene111023   K01153
gene111025   K03466
gene111030   K01156
gene111044   K01153
gene111047   K07126
gene111107   K01870
gene111116   K01153
gene111122   K01153
gene111148   K01870
gene111201   K00703
gene111228   K01153
gene111261   K12111
gene111268   K03657
gene111273   K01153
gene111274   K01870
gene111285   K01153
gene111332   K01153
gene111352   K01153
gene111356   K07126
gene111374   K01156
gene111393   K03088
gene111448   K01190
gene111455   K01153
gene111462   K01870
gene111463   K01153
gene111464   K01870
gene111470   K01156
gene111472   K01190
gene111494   K01190
gene111515   K01190
gene111520   K01870
gene111535   K01153
gene111545   K03723
gene111557   K03657
gene111584   K01153
gene111593   K01190
gene111622   K01153
gene111632   K01153
gene111633   K01156
gene111636   K01153
gene111707   K01870
gene111713   K01153
gene111742   K01153
gene111754   K01153
gene111768   K02316
gene111770   K01870
gene111814   K05305
gene111840   K01156
gene111841   K01153
gene111854   K01153
gene111918   K01870
gene111925   K01153
gene111930   K18324
gene111936   K01870
gene111966   K16898
gene111967   K01153
gene111973   K01156
gene111976   K01870
gene111978   K07126
gene111990   K01153
gene111994   K01870
gene112003   K01870
gene112032   K01190
gene112037   K01153
gene112041   K01870
gene112045   K01153
gene112065   K07316
gene112068   K01870
gene112079   K01153
gene112085   K01153
gene112116   K01153
gene112117   K15726
gene112126   K06972
gene112139   K01153
gene112140   K01153
gene112180   K01153
gene112199   K01153
gene112209   K01929
gene112225   K01870
gene112284   K01153
gene112295   K01191
gene112296   K01153
gene112321   K01191
gene112334   K01190
gene112344   K01153
gene112372   K03529
gene112414   K01153
gene112445   K01153
gene112456   K01153
gene112459   K01153
gene112466   K01870
gene112469   K01156
gene112493   K03043
gene112549   K03546
gene112555   K01153
gene112566   K01153
gene112590   K01153
gene112672   K01153
gene112688   K01153
gene112723   K01153
gene112731   K01153
gene112735   K02519
gene112743   K01153
gene112805   K01153
gene112868   K03546
gene112908   K03723
gene112911   K03723
gene112912   K16898
gene112915   K01153
gene112917   K01153
gene112920   K01153
gene112921   K03466
gene112926   K01153
gene112943   K02003
gene112943   K02004
gene112946   K01870
gene112948   K01153
gene112949   K01153
gene112951   K03046
gene112962   K01153
gene112966   K01224
gene112988   K01191
gene112990   K01156
gene113011   K01537
gene113013   K01153
gene113021   K01153
gene113028   K01153
gene113041   K01153
gene113043   K00123
gene113056   K03070
gene113138   K03070
gene113151   K01153
gene113162   K01153
gene113165   K01153
gene113209   K02004
gene113225   K01870
gene113242   K03657
gene113278   K03546
gene113341   K01870
gene113358   K01955
gene113390   K03546
gene113394   K01153
gene113399   K01190
gene113400   K01153
gene113414   K01190
gene113417   K15726
gene113421   K01153
gene113425   K21449
gene113426   K01153
gene113447   K01153
gene113462   K06877
gene113475   K21449
gene113483   K00728
gene113487   K02519
gene113492   K01153
gene113502   K01153
gene113506   K01870
gene113510   K03427
gene113513   K16898
gene113521   K02004
gene113540   K01153
gene113542   K01153
gene113547   K05349
gene113555   K03546
gene113589   K01191
gene113590   K16898
gene113630   K01153
gene113645   K01153
gene113664   K01153
gene113723   K02519
gene113835   K08961
gene113838   K01153
gene113848   K01870
gene113858   K03546
gene113860   K01156
gene113874   K15726
gene113888   K18138
gene113890   K15726
gene113902   K15726
gene113903   K03546
gene113911   K15726
gene113913   K01870
gene113917   K01153
gene113945   K15726
gene113965   K01153
gene113966   K15726
gene113987   K15726
gene114016   K15726
gene114017   K21573
gene114037   K20444
gene114047   K01190
gene114050   K01153
gene114129   K00123
gene114134   K01207
gene114135   K02004
gene114138   K01870
gene114171   K01179
gene114175   K01153
gene114204   K01153
gene114215   K15726
gene114221   K15726
gene114263   K01153
gene114288   K15726
gene114316   K01190
gene114325   K07788
gene114332   K15583
gene114333   K01190
gene114334   K20444
gene114336   K01153
gene114355   K16898
gene114390   K01870
gene114393   K07789
gene114421   K01153
gene114422   K01870
gene114430   K07788
gene114440   K01870
gene114455   K01190
gene114463   K03427
gene114494   K01870
gene114499   K01190
gene114500   K01870
gene114535   K15726
gene114565   K15726
gene114602   K01153
gene114609   K01870
gene114612   K01156
gene114633   K03657
gene114657   K01153
gene114669   K01190
gene114681   K03546
gene114684   K01153
gene114710   K03723
gene114738   K01153
gene114769   K15125
gene114799   K01153
gene114805   K01190
gene114811   K01156
gene114817   K01190
gene114821   K01870
gene114824   K01190
gene114825   K01153
gene114834   K01191
gene114846   K02337
gene114853   K01190
gene114866   K01870
gene114876   K03546
gene114882   K01955
gene114885   K02003
gene114885   K02004
gene114888   K01153
gene114891   K02230
gene114914   K01153
gene114922   K02621
gene114928   K01218
gene114949   K07788
gene114990   K01870
gene115024   K01153
gene115055   K09809
gene115066   K01218
gene115076   K08300
gene115085   K01870
gene115095   K03737
gene115133   K02519
gene115142   K01153
gene115261   K02337
gene115273   K01153
gene115285   K01156
gene115321   K01153
gene115323   K01156
gene115327   K01156
gene115332   K01153
gene115356   K18146
gene115359   K05366
gene115362   K01190
gene115374   K01153
gene115380   K01156
gene115383   K03466
gene115451   K01153
gene115471   K01870
gene115474   K01153
gene115494   K01870
gene115498   K01153
gene115507   K01870
gene115512   K09952
gene115514   K01870
gene115533   K01200
gene115535   K01870
gene115546   K01153
gene115566   K21449
gene115569   K01191
gene115573   K01156
gene115656   K01190
gene115680   K10906
gene115681   K02337
gene115731   K01190
gene115734   K01190
gene115742   K02337
gene115743   K01870
gene115761   K01190
gene115779   K01190
gene115816   K03070
gene115856   K01191
gene115866   K02335
gene115870   K05989
gene115924   K01153
gene115928   K01153
gene115950   K01153
gene115956   K01153
gene115963   K03763
gene115971   K01870
gene115985   K01209
gene115994   K01153
gene115995   K01870
gene116019   K01190
gene116030   K01156
gene116032   K18324
gene116074   K18324
gene116145   K01191
gene116151   K00123
gene116152   K01870
gene116165   K18142
gene116172   K18142
gene116211   K01190
gene116218   K01190
gene116227   K01153
gene116256   K16898
gene116288   K15726
gene116289   K01870
gene116304   K07316
gene116307   K01190
gene116319   K18142
gene116323   K01870
gene116331   K01190
gene116347   K01153
gene116355   K01190
gene116427   K01190
gene116429   K01190
gene116438   K01153
gene116456   K03723
gene116457   K01179
gene116459   K03722
gene116475   K01153
gene116487   K03657
gene116492   K03546
gene116498   K01190
gene116506   K01870
gene116509   K01191
gene116520   K02337
gene116530   K01854
gene116532   K03046
gene116533   K02337
gene116552   K01870
gene116555   K01190
gene116559   K01190
gene116625   K01156
gene116634   K01153
gene116662   K18138
gene116689   K01191
gene116706   K01153
gene116714   K00990
gene116716   K01153
gene116721   K15726
gene116732   K15726
gene116745   K00123
gene116747   K01153
gene116749   K01190
gene116755   K01153
gene116758   K01153
gene116764   K01153
gene116768   K01153
gene116774   K01153
gene116801   K01153
gene116810   K18138
gene116824   K01153
gene116840   K01156
gene116861   K01190
gene116866   K01190
gene116880   K02337
gene116904   K03572
gene116929   K01153
gene116946   K01190
gene116967   K01870
gene116980   K08961
gene116982   K01190
gene116990   K15726
gene117040   K01153
gene117055   K01190
gene117059   K01952
gene117090   K01153
gene117123   K01190
gene117152   K01153
gene117172   K01870
gene117211   K01153
gene117222   K01190
gene117230   K01870
gene117238   K01156
gene117241   K01870
gene117242   K07316
gene117250   K01153
gene117266   K01153
gene117283   K01002
gene117354   K01156
gene117355   K01190
gene117363   K02004
gene117371   K02004
gene117378   K15726
gene117387   K01153
gene117421   K01190
gene117436   K01190
gene117452   K03763
gene117502   K01153
gene117524   K03546
gene117560   K08300
gene117610   K03737
gene117615   K12527
gene117634   K01156
gene117651   K01156
gene117654   K01153
gene117658   K01191
gene117662   K12111
gene117677   K03654
gene117684   K01870
gene117706   K01190
gene117707   K21573
gene117763   K01190
gene117810   K01153
gene117814   K02519
gene117845   K01153
gene117853   K01153
gene117861   K00990
gene117891   K03657
gene117902   K02337
gene117910   K01153
gene117913   K02343
gene117914   K01156
gene117916   K00284
gene117925   K15726
gene117938   K01870
gene117948   K07789
gene117954   K01153
gene117963   K03737
gene117971   K03546
gene117978   K01191
gene118006   K03546
gene118016   K12678
gene118018   K05970
gene118043   K01972
gene118114   K21573
gene118121   K01870
gene118125   K21573
gene118130   K16898
gene118136   K01190
gene118145   K01156
gene118168   K01181
gene118176   K01190
gene118183   K15726
gene118188   K21573
gene118219   K03723
gene118221   K01179
gene118226   K01190
gene118253   K01190
gene118276   K01421
gene118314   K01153
gene118345   K01153
gene118355   K12527
gene118360   K01190
gene118389   K02519
gene118413   K01191
gene118421   K02519
gene118426   K02519
gene118465   K01190
gene118490   K01156
gene118499   K01190
gene118545   K01190
gene118577   K01870
gene118586   K01153
gene118599   K02519
gene118627   K02316
gene118667   K02316
gene118680   K21449
gene118719   K01870
gene118724   K03466
gene118770   K01870
gene118798   K01191
gene118801   K18138
gene118815   K21573
gene118837   K01190
gene118850   K01190
gene118853   K15726
gene118907   K01190
gene118980   K01153
gene118989   K07316
gene118998   K15726
gene119015   K01191
gene119035   K21573
gene119050   K01190
gene119060   K01870
gene119068   K01153
gene119077   K01870
gene119079   K01153
gene119087   K01952
gene119089   K21573
gene119090   K03466
gene119117   K01190
gene119123   K01190
gene119126   K01224
gene119145   K01153
gene119164   K01156
gene119193   K01153
gene119232   K03654
gene119242   K01153
gene119252   K01156
gene119264   K01153
gene119265   K07789
gene119290   K13525
gene119314   K01153
gene119427   K16898
gene119452   K06994
gene119454   K01153
gene119462   K03546
gene119482   K01156
gene119489   K02337
gene119491   K01873
gene119496   K03657
gene119501   K01153
gene119511   K01156
gene119514   K01156
gene119524   K08961
gene119538   K01191
gene119575   K01153
gene119602   K01190
gene119641   K05366
gene119642   K01153
gene119717   K08961
gene119725   K01191
gene119755   K01190
gene119756   K01153
gene119763   K01190
gene119774   K01156
gene119777   K01955
gene119796   K01153
gene119799   K03046
gene119806   K01153
gene119823   K08961
gene119829   K21573
gene119846   K01190
gene119864   K01153
gene119889   K01190
gene119896   K01190
gene119946   K01190
gene119960   K01153
gene119970   K01190
gene119973   K01153
gene119974   K01156
gene119986   K21573
gene120008   K01190
gene120044   K01190
gene120047   K01191
gene120052   K01870
gene120143   K01153
gene120184   K18930
gene120212   K02337
gene120223   K08961
gene120255   K01153
gene120257   K02519
gene120260   K01190
gene120277   K01190
gene120403   K01870
gene120408   K01190
gene120415   K06113
gene120416   K03466
gene120417   K03546
gene120427   K03657
gene120441   K01156
gene120479   K05349
gene120509   K00558
gene120521   K01153
gene120559   K01191
gene120585   K03546
gene120610   K07789
gene120645   K12111
gene120652   K01153
gene120663   K01153
gene120683   K01955
gene120696   K01534
gene120706   K03546
gene120738   K21573
gene120799   K06972
gene120810   K07316
gene120825   K01153
gene120827   K01156
gene120829   K01153
gene120831   K21449
gene120832   K01190
gene120837   K03546
gene120838   K16898
gene120843   K16898
gene120845   K01153
gene120849   K01156
gene120858   K01190
gene120867   K16898
gene120873   K01156
gene120883   K01153
gene120911   K01153
gene120988   K09961
gene121048   K12132
gene121052   K03580
gene121065   K01156
gene121072   K01156
gene121078   K02334
gene121086   K18138
gene121090   K01153
gene121142   K12257
gene121183   K12056
gene121235   K01153
gene121236   K01153
gene121245   K08961
gene121250   K01153
gene121253   K05349
gene121257   K00728
gene121275   K01153
gene121280   K05349
gene121284   K01156
gene121293   K02519
gene121295   K03046
gene121296   K01156
gene121300   K01153
gene121324   K21573
gene121339   K18138
gene121356   K01153
gene121386   K02519
gene121405   K21573
gene121420   K01153
gene121450   K01156
gene121480   K18307
gene121482   K01156
gene121484   K08961
gene121485   K01153
gene121491   K12056
gene121495   K01190
gene121501   K12056
gene121518   K03657
gene121522   K08300
gene121526   K01153
gene121530   K01153
gene121538   K21573
gene121540   K01153
gene121543   K02519
gene121597   K03546
gene121604   K01156
gene121671   K01190
gene121681   K12257
gene121690   K07316
gene121691   K21573
gene121699   K01190
gene121703   K20444
gene121706   K21573
gene121710   K01190
gene121722   K03657
gene121727   K16898
gene121729   K02004
gene121756   K03466
gene121786   K01190
gene121792   K10352
gene121798   K03723
gene121833   K18930
gene121873   K21449
gene121874   K16898
gene121880   K01153
gene121882   K21573
gene121909   K01153
gene121910   K01153
gene121933   K01191
gene121961   K02004
gene121962   K07126
gene121973   K01153
gene121995   K03581
gene122028   K01156
gene122094   K01153
gene122095   K01153
gene122109   K16898
gene122111   K16898
gene122113   K01156
gene122115   K01153
gene122124   K01153
gene122129   K01153
gene122134   K07316
gene122137   K16899
gene122143   K16898
gene122152   K01156
gene122164   K21449
gene122177   K06972
gene122203   K01156
gene122206   K03546
gene122230   K03466
gene122232   K01153
gene122237   K01190
gene122249   K21449
gene122292   K01190
gene122298   K08961
gene122306   K01153
gene122326   K01153
gene122331   K01156
gene122341   K01153
gene122347   K03546
gene122383   K02337
gene122387   K01190
gene122405   K21573
gene122407   K01153
gene122415   K01156
gene122416   K01190
gene122419   K05349
gene122453   K01156
gene122507   K21573
gene122538   K01190
gene122541   K13525
gene122545   K01156
gene122554   K11127
gene122571   K06560
gene122624   K16898
gene122629   K01156
gene122658   K21573
gene122706   K02337
gene122709   K01153
gene122740   K00700
gene122763   K01153
gene122764   K06972
gene122802   K01190
gene122895   K01191
gene122928   K01190
gene122947   K02316
gene122966   K16898
gene122967   K05349
gene122972   K07126
gene122982   K02337
gene122993   K01190
gene123008   K01153
gene123014   K05349
gene123033   K01153
gene123035   K01156
gene123040   K02003
gene123040   K02004
gene123047   K01156
gene123122   K01183
gene123134   K08357
gene123158   K05349
gene123168   K16898
gene123197   K00284
gene123198   K02004
gene123273   K01955
gene123274   K01190
gene123338   K01190
gene123341   K02003
gene123341   K02004
gene123346   K12257
gene123357   K01153
gene123359   K05305
gene123364   K01153
gene123377   K01156
gene123400   K03466
gene123405   K01153
gene123410   K01153
gene123421   K21573
gene123429   K12206
gene123444   K02337
gene123519   K02337
gene123537   K10444
gene123544   K21636
gene123554   K01190
gene123576   K01153
gene123610   K01156
gene123681   K02004
gene123704   K09952
gene123707   K05349
gene123712   K01153
gene123713   K16898
gene123732   K03070
gene123740   K01153
gene123769   K12257
gene123777   K21573
gene123779   K01190
gene123784   K01153
gene123785   K01190
gene123788   K01156
gene123789   K02004
gene123792   K01156
gene123806   K01156
gene123813   K01153
gene123868   K02004
gene123873   K01190
gene123883   K02004
gene123905   K01156
gene123906   K01156
gene123932   K03723
gene123958   K01156
gene123970   K01190
gene123984   K01190
gene124014   K16786
gene124014   K16787
gene124026   K00937
gene124045   K01156
gene124053   K01190
gene124055   K01156
gene124068   K12056
gene124176   K16898
gene124193   K01811
gene124203   K05349
gene124205   K18138
gene124215   K01153
gene124216   K01153
gene124231   K03737
gene124255   K00548
gene124274   K07316
gene124286   K21573
gene124308   K01156
gene124310   K01153
gene124314   K01156
gene124319   K01153
gene124365   K01156
gene124387   K01153
gene124389   K01153
gene124403   K05349
gene124415   K01153
gene124416   K01537
gene124449   K21573
gene124462   K09955
gene124466   K01153
gene124486   K01153
gene124573   K01190
gene124580   K03388
gene124582   K12257
gene124595   K01190
gene124607   K01153
gene124611   K21573
gene124628   K01153
gene124645   K01153
gene124647   K01156
gene124656   K02621
gene124702   K01156
gene124712   K03466
gene124718   K03046
gene124763   K21449
gene124794   K01153
gene124803   K03737
gene124822   K01190
gene124954   K07126
gene124970   K21573
gene125004   K03657
gene125015   K01153
gene125026   K01156
gene125032   K01156
gene125033   K01153
gene125034   K01156
gene125043   K01153
gene125046   K21573
gene125057   K02003
gene125057   K02004
gene125087   K05349
gene125117   K01156
gene125124   K01156
gene125128   K01153
gene125166   K02003
gene125166   K02004
gene125189   K01191
gene125203   K01156
gene125209   K01190
gene125265   K01533
gene125307   K21636
gene125318   K21573
gene125366   K01153
gene125367   K01153
gene125411   K05349
gene125412   K01156
gene125428   K03723
gene125459   K03723
gene125460   K01156
gene125468   K02519
gene125480   K21573
gene125481   K01156
gene125491   K01156
gene125496   K01153
gene125538   K01190
gene125543   K05349
gene125569   K16898
gene125577   K21449
gene125644   K01153
gene125661   K02004
gene125665   K01153
gene125668   K01156
gene125673   K07012
gene125676   K01156
gene125696   K07316
gene125716   K12111
gene125775   K01156
gene125788   K01190
gene125794   K02003
gene125794   K02004
gene125805   K12308
gene125811   K02337
gene125813   K02003
gene125813   K02004
gene125814   K05349
gene125825   K02335
gene125830   K20444
gene125835   K21573
gene125851   K21573
gene125878   K12206
gene125885   K01190
gene125891   K11008
gene125893   K01191
gene125895   K01153
gene125904   K02343
gene125917   K15923
gene125994   K01190
gene126014   K03466
gene126029   K03546
gene126037   K01835
gene126043   K00548
gene126052   K01191
gene126061   K17686
gene126073   K21449
gene126091   K01153
gene126098   K01190
gene126099   K01156
gene126108   K01156
gene126124   K02519
gene126127   K01153
gene126142   K01156
gene126147   K01153
gene126204   K18138
gene126227   K18138
gene126255   K02519
gene126262   K01187
gene126321   K05349
gene126328   K01181
gene126331   K01190
gene126343   K16899
gene126373   K02003
gene126373   K02004
gene126400   K08961
gene126422   K01191
gene126458   K07497
gene126471   K03043
gene126492   K12257
gene126503   K01153
gene126550   K05349
gene126631   K01190
gene126663   K01153
gene126675   K01153
gene126677   K01153
gene126682   K01190
gene126697   K01176
gene126706   K03046
gene126719   K18138
gene126727   K01190
gene126750   K21449
gene126758   K01190
gene126762   K05349
gene126816   K05366
gene126839   K07012
gene126883   K02004
gene126924   K16899
gene126934   K05349
gene126973   K01156
gene127010   K18138
gene127047   K07452
gene127061   K18930
gene127082   K18138
gene127105   K01190
gene127109   K22424
gene127121   K05349
gene127123   K18138
gene127150   K08961
gene127173   K12257
gene127176   K12111
gene127187   K01153
gene127230   K18138
gene127293   K01190
gene127310   K05349
gene127328   K01191
gene127335   K05349
gene127339   K12527
gene127341   K01156
gene127368   K18138
gene127369   K12257
gene127372   K18138
gene127373   K01179
gene127377   K02004
gene127390   K01533
gene127433   K01156
gene127444   K01156
gene127492   K18138
gene127509   K18138
gene127511   K18138
gene127513   K21573
gene127515   K01156
gene127520   K22424
gene127526   K18138
gene127527   K18138
gene127528   K18138
gene127529   K01156
gene127538   K18138
gene127552   K01190
gene127553   K18138
gene127567   K01200
gene127614   K18138
gene127615   K01153
gene127618   K12257
gene127623   K01156
gene127624   K18138
gene127637   K01153
gene127649   K18138
gene127670   K18138
gene127682   K18138
gene127804   K05349
gene127806   K02337
gene127809   K02519
gene127814   K01153
gene127817   K06972
gene127874   K09952
gene127923   K01153
gene127949   K02337
gene127953   K18138
gene128009   K01153
gene128011   K03657
gene128015   K01156
gene128019   K01153
gene128021   K06972
gene128035   K08961
gene128038   K07126
gene128051   K21573
gene128083   K03466
gene128100   K01153
gene128125   K01156
gene128126   K08961
gene128209   K01190
gene128210   K01190
gene128222   K02337
gene128235   K01153
gene128257   K01156
gene128261   K02337
gene128307   K01190
gene128310   K01156
gene128337   K02519
gene128341   K03466
gene128361   K01153
gene128365   K03546
gene128400   K01156
gene128424   K01153
gene128430   K01191
gene128432   K02519
gene128471   K12257
gene128487   K01190
gene128488   K12257
gene128489   K03046
gene128496   K01191
gene128510   K01156
gene128524   K12257
gene128597   K01190
gene128618   K12527
gene128619   K01190
gene128625   K01153
gene128657   K03657
gene128714   K01176
gene128747   K01190
gene128751   K12257
gene128768   K18930
gene128793   K01153
gene128801   K03701
gene128805   K12257
gene128810   K00558
gene128817   K01153
gene128819   K01153
gene128850   K06972
gene128852   K12257
gene128862   K12257
gene128885   K12257
gene128891   K01153
gene128931   K01153
gene128955   K01190
gene128980   K12527
gene128989   K01153
gene128992   K12257
gene129004   K01153
gene129050   K03546
gene129067   K01153
gene129105   K01153
gene129108   K01153
gene129124   K03466
gene129156   K02004
gene129176   K01006
gene129188   K02004
gene129207   K01187
gene129221   K02003
gene129221   K02004
gene129241   K01153
gene129244   K01190
gene129270   K15923
gene129306   K01153
gene129344   K03546
gene129363   K03722
gene129420   K01190
gene129537   K21573
gene129562   K01156
gene129565   K02337
gene129602   K01870
gene129604   K21449
gene129611   K01190
gene129622   K06894
gene129652   K01190
gene129697   K06972
gene129702   K12257
gene129713   K03723
gene129734   K01190
gene129740   K02337
gene129801   K05349
gene129803   K01190
gene129807   K00705
gene129820   K15923
gene129831   K01190
gene129879   K05349
gene129907   K21573
gene129919   K01421
gene129921   K12257
gene129925   K03555
gene129926   K02003
gene129926   K02004
gene129928   K21573
gene129930   K21573
gene129934   K12257
gene129951   K01153
gene129982   K16898
gene129983   K05349
gene130004   K01727
gene130017   K01421
gene130021   K09800
gene130049   K01153
gene130119   K12257
gene130133   K02003
gene130133   K02004
gene130135   K12257
gene130137   K03168
gene130139   K01952
gene130148   K02337
gene130168   K09952
gene130208   K15923
gene130212   K01190
gene130219   K05349
gene130245   K05349
gene130296   K21573
gene130323   K21573
gene130325   K03546
gene130331   K02004
gene130357   K01537
gene130361   K01156
gene130363   K02519
gene130369   K01179
gene130372   K07263
gene130373   K03722
gene130379   K01153
gene130380   K01873
gene130383   K03466
gene130414   K09952
gene130421   K12257
gene130453   K03763
gene130532   K01190
gene130552   K03046
gene130561   K05349
gene130575   K03723
gene130580   K03723
gene130586   K12257
gene130589   K21573
gene130607   K01870
gene130613   K02337
gene130685   K12257
gene130702   K01153
gene130720   K12257
gene130731   K05349
gene130734   K12111
gene130747   K12132
gene130767   K05349
gene130770   K03582
gene130774   K01190
gene130778   K16264
gene130808   K02003
gene130808   K02004
gene130883   K06972
gene130886   K01448
gene130887   K01153
gene130888   K12056
gene130902   K09952
gene130921   K05349
gene130948   K05349
gene130959   K12257
gene131000   K21573
gene131023   K12257
gene131044   K02337
gene131052   K01190
gene131060   K01190
gene131074   K01190
gene131079   K03070
gene131088   K16898
gene131091   K12257
gene131107   K01153
gene131109   K07787
gene131160   K01153
gene131198   K01190
gene131201   K01153
gene131224   K01190
gene131269   K05349
gene131273   K20483
gene131278   K01191
gene131279   K02519
gene131297   K21449
gene131311   K02337
gene131336   K01190
gene131360   K03546
gene131430   K07316
gene131436   K21573
gene131440   K02519
gene131462   K01190
gene131484   K01190
gene131513   K06972
gene131547   K01955
gene131568   K01153
gene131584   K21573
gene131592   K05349
gene131598   K01153
gene131603   K12527
gene131624   K01421
gene131718   K01281
gene131752   K05349
gene131765   K02519
gene131893   K01156
gene131931   K09955
gene131935   K05349
gene131945   K01190
gene131977   K12257
gene132014   K01176
gene132029   K09952
gene132109   K01209
gene132127   K01952
gene132130   K12111
gene132141   K01153
gene132154   K01190
gene132161   K01153
gene132180   K01153
gene132201   K05989
gene132213   K12257
gene132225   K02230
gene132324   K01156
gene132339   K12257
gene132349   K01153
gene132351   K05349
gene132357   K12257
gene132358   K01153
gene132397   K03658
gene132412   K01153
gene132456   K12257
gene132491   K01153
gene132569   K12527
gene132571   K06793
gene132586   K12257
gene132609   K01153
gene132621   K01190
gene132630   K03737
gene132719   K12257
gene132720   K12111
gene132732   K02003
gene132732   K02004
gene132734   K12111
gene132741   K12257
gene132861   K01197
gene132865   K03070
gene132893   K09952
gene132903   K01153
gene132906   K12111
gene132925   K12257
gene132952   K01156
gene132956   K05349
gene132960   K01952
gene132961   K12111
gene132962   K12373
gene132975   K01153
gene132986   K01421
gene132992   K21573
gene132993   K21573
gene133088   K05349
gene133122   K01190
gene133135   K12257
gene133138   K01153
gene133141   K12257
gene133143   K01176
gene133174   K01197
gene133177   K12257
gene133193   K01153
gene133202   K05349
gene133212   K01533
gene133240   K21575
gene133262   K01197
gene133376   K16898
gene133407   K10906
gene133417   K12527
gene133427   K12257
gene133435   K01537
gene133471   K05366
gene133483   K01190
gene133486   K03701
gene133492   K01190
gene133507   K02003
gene133507   K02004
gene133509   K01153
gene133514   K02519
gene133520   K01191
gene133527   K06972
gene133535   K01153
gene133550   K01153
gene133557   K21449
gene133563   K03043
gene133568   K02519
gene133581   K03701
gene133584   K02519
gene133629   K02003
gene133629   K02004
gene133636   K01156
gene133705   K03657
gene133716   K12257
gene133736   K12257
gene133792   K01955
gene133802   K21084
gene133856   K13525
gene133866   K01153
gene133869   K02519
gene133874   K01153
gene133891   K06972
gene133899   K12952
gene133919   K05349
gene133950   K01153
gene133963   K05515
gene133989   K02004
gene134002   K01771
gene134010   K01153
gene134039   K01153
gene134056   K00937
gene134076   K03070
gene134089   K05349
gene134125   K01190
gene134154   K02519
gene134157   K01156
gene134161   K05349
gene134162   K01190
gene134184   K01537
gene134287   K12308
gene134293   K02519
gene134303   K05366
gene134359   K03046
gene134412   K12257
gene134435   K01153
gene134436   K12373
gene134439   K05349
gene134454   K02334
gene134473   K01190
gene134483   K03546
gene134486   K03701
gene134521   K01153
gene134627   K02238
gene134633   K05366
gene134658   K01190
gene134661   K02337
gene134666   K12056
gene134689   K12056
gene134694   K01153
gene134709   K00111
gene134722   K05349
gene134723   K05349
gene134781   K12257
gene134822   K12206
gene134859   K06113
gene134864   K03466
gene134866   K12257
gene134875   K20483
gene134876   K08138
gene134879   K05349
gene134917   K05349
gene134929   K02334
gene134931   K12056
gene134940   K01153
gene134962   K02519
gene134984   K21573
gene134997   K01153
gene135011   K21573
gene135017   K01190
gene135032   K01153
gene135044   K02519
gene135047   K07316
gene135049   K03701
gene135068   K01156
gene135086   K06972
gene135097   K01153
gene135128   K01153
gene135149   K03763
gene135167   K03657
gene135191   K01153
gene135209   K00284
gene135238   K20483
gene135241   K01153
gene135257   K01153
gene135266   K01156
gene135278   K09952
gene135288   K21449
gene135291   K01156
gene135298   K12056
gene135317   K12056
gene135326   K12056
gene135352   K05349
gene135358   K12308
gene135371   K01153
gene135380   K21573
gene135388   K20483
gene135412   K21573
gene135418   K01869
gene135447   K01153
gene135449   K01448
gene135452   K02004
gene135457   K12257
gene135476   K18930
gene135485   K02004
gene135495   K02519
gene135530   K05349
gene135531   K05349
gene135544   K21573
gene135567   K01153
gene135622   K01869
gene135633   K02519
gene135649   K05802
gene135651   K21573
gene135664   K03546
gene135671   K01869
gene135693   K06972
gene135697   K01156
gene135737   K06972
gene135767   K12257
gene135792   K15531
gene135806   K01153
gene135811   K15524
gene135861   K02003
gene135861   K02004
gene135864   K21573
gene135875   K01153
gene135888   K21573
gene135913   K12257
gene135950   K01186
gene135989   K01153
gene135991   K21573
gene135993   K02519
gene136036   K12527
gene136051   K21573
gene136126   K01153
gene136131   K21573
gene136136   K02004
gene136141   K01156
gene136147   K02004
gene136167   K21449
gene136187   K06877
gene136189   K01869
gene136196   K03529
gene136290   K01153
gene136295   K01811
gene136298   K01153
gene136300   K01153
gene136349   K18930
gene136379   K02004
gene136380   K01153
gene136400   K03466
gene136408   K01869
gene136416   K12527
gene136495   K21573
gene136516   K01153
gene136541   K02519
gene136575   K01153
gene136606   K01870
gene136607   K06972
gene136624   K01153
gene136658   K05349
gene136680   K03701
gene136710   K01728
gene136731   K05366
gene136732   K03529
gene136738   K02519
gene136740   K01153
gene136743   K01200
gene136762   K06972
gene136768   K01869
gene136770   K01835
gene136775   K02337
gene136785   K02621
gene136814   K20276
gene136820   K01835
gene136861   K01191
gene136862   K05305
gene136904   K01153
gene136923   K21573
gene136926   K05342
gene136939   K05366
gene136961   K01153
gene136989   K01190
gene137036   K20530
gene137037   K00525
gene137042   K01190
gene137067   K01190
gene137072   K05349
gene137082   K02519
gene137095   K05305
gene137099   K01153
gene137109   K17686
gene137113   K01156
gene137127   K02003
gene137127   K02004
gene137135   K03529
gene137136   K01190
gene137148   K02519
gene137187   K01870
gene137219   K06113
gene137287   K02621
gene137300   K01156
gene137317   K21573
gene137320   K01156
gene137337   K05305
gene137339   K01190
gene137342   K03466
gene137389   K02337
gene137390   K21573
gene137396   K21573
gene137427   K08357
gene137432   K02519
gene137441   K21449
gene137502   K01153
gene137513   K02519
gene137518   K06972
gene137567   K12527
gene137577   K01153
gene137602   K02519
gene137617   K02621
gene137632   K16899
gene137633   K02519
gene137637   K13525
gene137640   K07114
gene137642   K12056
gene137651   K12257
gene137658   K01190
gene137684   K21573
gene137685   K01153
gene137765   K05349
gene137776   K01811
gene137796   K01191
gene137807   K07126
gene137812   K03546
gene137814   K01811
gene137815   K21573
gene137816   K01153
gene137818   K02004
gene137822   K01191
gene137836   K00265
gene137856   K06972
gene137859   K03701
gene137864   K01153
gene137893   K01811
gene137897   K01153
gene137903   K03529
gene137910   K06972
gene137941   K18138
gene137961   K06972
gene137974   K01191
gene137975   K02004
gene138008   K01153
gene138011   K07316
gene138013   K01190
gene138036   K01190
gene138039   K01191
gene138067   K02004
gene138077   K07316
gene138080   K01191
gene138098   K05366
gene138102   K02335
gene138133   K15923
gene138156   K02015
gene138161   K02519
gene138162   K05349
gene138175   K12527
gene138191   K01153
gene138201   K05349
gene138213   K01156
gene138227   K06972
gene138229   K02003
gene138229   K02004
gene138255   K12257
gene138261   K02519
gene138281   K15726
gene138291   K07126
gene138292   K03466
gene138301   K03046
gene138302   K12527
gene138316   K12527
gene138323   K02469
gene138328   K03798
gene138362   K01153
gene138367   K07452
gene138384   K01190
gene138395   K12257
gene138433   K12527
gene138452   K03723
gene138456   K08357
gene138462   K01869
gene138497   K03722
gene138545   K03070
gene138574   K01198
gene138574   K01209
gene138589   K02337
gene138594   K03529
gene138603   K07316
gene138605   K03529
gene138607   K06972
gene138617   K02003
gene138617   K02004
gene138634   K21065
gene138644   K01421
gene138650   K02519
gene138659   K12527
gene138663   K01190
gene138670   K03701
gene138681   K02519
gene138693   K02003
gene138693   K02004
gene138698   K01153
gene138705   K02337
gene138706   K03654
gene138710   K01873
gene138711   K01153
gene138731   K00982
gene138736   K01811
gene138743   K05349
gene138759   K01955
gene138805   K02621
gene138823   K01153
gene138835   K05349
gene138837   K02519
gene138859   K01811
gene138868   K02519
gene138871   K06972
gene138938   K01200
gene138949   K01190
gene138966   K01153
gene138967   K01190
gene138973   K02004
gene138976   K01153
gene138988   K02003
gene138988   K02004
gene138997   K21636
gene139010   K03529
gene139016   K01190
gene139026   K02337
gene139029   K01207
gene139036   K03529
gene139068   K03529
gene139073   K03763
gene139077   K02003
gene139077   K02004
gene139081   K02003
gene139081   K02004
gene139096   K03583
gene139138   K16898
gene139139   K01153
gene139157   K01153
gene139171   K07347
gene139186   K15531
gene139195   K01190
gene139212   K01153
gene139214   K08961
gene139224   K02003
gene139224   K02004
gene139280   K03529
gene139284   K00281
gene139285   K06972
gene139306   K03427
gene139320   K03529
gene139334   K01897
gene139337   K03529
gene139344   K01190
gene139348   K07263
gene139354   K02003
gene139354   K02004
gene139358   K01870
gene139372   K01006
gene139376   K03657
gene139382   K21449
gene139396   K02003
gene139396   K02004
gene139403   K01153
gene139423   K03427
gene139428   K06972
gene139455   K05305
gene139488   K03529
gene139501   K02027
gene139542   K06972
gene139547   K01811
gene139551   K00728
gene139589   K03529
gene139592   K01190
gene139603   K02519
gene139656   K01191
gene139662   K05349
gene139676   K06972
gene139704   K12527
gene139705   K12257
gene139713   K01153
gene139722   K05366
gene139730   K03070
gene139746   K06972
gene139752   K07263
gene139754   K01153
gene139758   K12527
gene139795   K03581
gene139798   K01179
gene139804   K02621
gene139807   K03701
gene139817   K06972
gene139825   K06972
gene139848   K02519
gene139861   K03701
gene139878   K21573
gene139912   K06972
gene139940   K05717
gene139964   K12528
gene139984   K01870
gene139990   K01190
gene140005   K05349
gene140036   K03529
gene140037   K02519
gene140043   K01537
gene140051   K09955
gene140063   K06972
gene140072   K07126
gene140074   K02335
gene140136   K05305
gene140165   K05305
gene140170   K01153
gene140221   K09952
gene140234   K05366
gene140258   K06972
gene140262   K02335
gene140276   K03657
gene140308   K03427
gene140337   K01153
gene140340   K02335
gene140415   K08357
gene140444   K01190
gene140466   K01153
gene140475   K12952
gene140482   K08961
gene140496   K02337
gene140508   K02519
gene140513   K03529
gene140520   K01153
gene140526   K08357
gene140536   K16898
gene140545   K05349
gene140592   K01156
gene140594   K03722
gene140629   K05349
gene140650   K06972
gene140653   K12257
gene140658   K05342
gene140709   K06972
gene140724   K05349
gene140733   K08300
gene140776   K03529
gene140781   K01811
gene140789   K03529
gene140795   K01191
gene140802   K03466
gene140804   K05349
gene140807   K01153
gene140812   K03701
gene140813   K02003
gene140813   K02004
gene140833   K09118
gene140839   K06972
gene140846   K06972
gene140859   K00164
gene140868   K11751
gene140888   K05349
gene140898   K01153
gene140902   K01153
gene140904   K01190
gene141025   K05515
gene141031   K03657
gene141053   K20276
gene141098   K03529
gene141105   K01870
gene141118   K06972
gene141136   K01153
gene141154   K21449
gene141157   K06972
gene141162   K01153
gene141196   K02519
gene141201   K03657
gene141206   K01190
gene141214   K06972
gene141224   K06972
gene141232   K02453
gene141244   K01153
gene141299   K03722
gene141300   K06972
gene141303   K06972
gene141306   K08961
gene141318   K01190
gene141322   K01153
gene141323   K03701
gene141346   K06972
gene141349   K02519
gene141361   K00982
gene141404   K01153
gene141446   K03696
gene141453   K02519
gene141463   K05366
gene141468   K02337
gene141479   K07452
gene141503   K03466
gene141507   K04043
gene141539   K02519
gene141553   K03427
gene141607   K02519
gene141629   K02004
gene141662   K01186
gene141669   K02519
gene141706   K02337
gene141710   K07263
gene141763   K05515
gene141769   K01955
gene141785   K06972
gene141802   K06972
gene141811   K03701
gene141815   K06972
gene141820   K03070
gene141825   K12056
gene141844   K01191
gene141849   K03466
gene141852   K03529
gene141859   K21449
gene141886   K05989
gene141887   K05366
gene141888   K02519
gene141891   K05349
gene141896   K03737
gene141901   K12257
gene141910   K02335
gene141930   K20444
gene141988   K02337
gene141998   K03701
gene141999   K06972
gene142000   K02335
gene142005   K01190
gene142022   K03427
gene142026   K05349
gene142033   K01153
gene142036   K01190
gene142053   K01153
gene142063   K01153
gene142087   K05349
gene142094   K01190
gene142095   K05515
gene142103   K05366
gene142121   K06972
gene142146   K02337
gene142151   K03466
gene142152   K16898
gene142160   K06972
gene142161   K06972
gene142241   K03046
gene142253   K06972
gene142276   K06972
gene142307   K03088
gene142351   K00937
gene142376   K01869
gene142387   K03466
gene142400   K08961
gene142405   K00525
gene142408   K03657
gene142414   K03466
gene142429   K12257
gene142485   K02003
gene142485   K02004
gene142486   K01153
gene142557   K21449
gene142603   K16786
gene142603   K16787
gene142604   K12952
gene142618   K01407
gene142637   K02519
gene142651   K02519
gene142665   K03701
gene142675   K08961
gene142710   K01153
gene142754   K02337
gene142787   K01153
gene142796   K02003
gene142796   K02004
gene142799   K05366
gene142802   K03466
gene142846   K01448
gene142857   K16899
gene142865   K01153
gene142867   K08961
gene142886   K01870
gene142906   K01153
gene142927   K03581
gene142946   K00284
gene142955   K03657
gene142973   K03657
gene142974   K05515
gene142982   K01537
gene142994   K03466
gene143002   K03657
gene143016   K02469
gene143039   K18930
gene143044   K01153
gene143047   K00370
gene143049   K01153
gene143074   K01190
gene143088   K08961
gene143101   K08961
gene143118   K06972
gene143127   K05349
gene143133   K02519
gene143182   K02004
gene143190   K05349
gene143192   K09955
gene143193   K21471
gene143207   K02519
gene143221   K01190
gene143279   K12257
gene143293   K01191
gene143352   K01190
gene143356   K05305
gene143361   K01153
gene143366   K01006
gene143381   K00700
gene143394   K03086
gene143407   K04043
gene143408   K09118
gene143423   K02004
gene143442   K06972
gene143482   K05349
gene143515   K02335
gene143537   K03701
gene143572   K02519
gene143589   K06972
gene143597   K01153
gene143602   K02469
gene143610   K01153
gene143613   K03701
gene143614   K05515
gene143616   K03722
gene143650   K02519
gene143687   K05366
gene143754   K05515
gene143770   K05515
gene143780   K02519
gene143827   K02519
gene143830   K03529
gene143841   K01153
gene143875   K21449
gene143881   K05349
gene143885   K05349
gene143886   K03657
gene143907   K05515
gene143933   K06972
gene143996   K01156
gene144016   K01156
gene144018   K05366
gene144023   K08676
gene144024   K01190
gene144031   K07452
gene144033   K01153
gene144051   K01190
gene144069   K03701
gene144087   K07263
gene144092   K05349
gene144095   K05349
gene144141   K03701
gene144144   K06972
gene144149   K01955
gene144173   K03466
gene144236   K06972
gene144239   K02004
gene144264   K01153
gene144283   K19789
gene144296   K03580
gene144328   K02469
gene144345   K09118
gene144359   K17680
gene144362   K05366
gene144366   K03580
gene144443   K01156
gene144483   K03466
gene144494   K03701
gene144519   K03701
gene144523   K03701
gene144539   K12257
gene144562   K01153
gene144583   K01190
gene144591   K01190
gene144644   K03657
gene144678   K00525
gene144682   K01870
gene144683   K03701
gene144728   K03657
gene144733   K05366
gene144735   K03657
gene144740   K02337
gene144808   K02337
gene144822   K01811
gene144850   K01190
gene144852   K03657
gene144872   K02621
gene144874   K17624
gene144875   K03701
gene144880   K01768
gene144906   K07313
gene144907   K03466
gene144926   K09952
gene144932   K02003
gene144932   K02004
gene144937   K03701
gene144965   K07263
gene144971   K06972
gene144973   K01179
gene144995   K03657
gene145001   K06972
gene145005   K05349
gene145081   K01190
gene145109   K08961
gene145112   K05515
gene145126   K01153
gene145175   K03427
gene145191   K16899
gene145195   K08961
gene145228   K01190
gene145252   K01153
gene145266   K03466
gene145312   K03529
gene145342   K01153
gene145394   K03657
gene145397   K02337
gene145437   K01190
gene145478   K01281
gene145491   K07814
gene145498   K03701
gene145521   K01537
gene145532   K00111
gene145544   K02335
gene145554   K03466
gene145571   K05515
gene145585   K02335
gene145607   K01153
gene145620   K00219
gene145631   K05515
gene145636   K03701
gene145639   K03701
gene145644   K01191
gene145646   K12257
gene145664   K05515
gene145674   K05515
gene145681   K02407
gene145682   K07263
gene145700   K01873
gene145709   K02519
gene145710   K07263
gene145719   K01952
gene145725   K03701
gene145732   K03466
gene145741   K05515
gene145746   K05515
gene145781   K03546
gene145787   K03722
gene145812   K03722
gene145817   K03657
gene145828   K09118
gene145830   K08300
gene145833   K01873
gene145877   K02519
gene145889   K05349
gene145892   K01727
gene145899   K02519
gene145930   K03701
gene146006   K06972
gene146034   K03466
gene146036   K02335
gene146049   K03701
gene146052   K03546
gene146073   K12257
gene146103   K01179
gene146108   K02335
gene146147   K03701
gene146233   K03701
gene146256   K05366
gene146267   K12257
gene146288   K02519
gene146300   K02519
gene146302   K01407
gene146316   K05349
gene146343   K08961
gene146395   K02519
gene146399   K01732
gene146408   K03701
gene146415   K01190
gene146421   K00281
gene146432   K02519
gene146433   K08961
gene146435   K02519
gene146440   K02004
gene146473   K05305
gene146477   K03657
gene146494   K02519
gene146555   K03701
gene146578   K01869
gene146585   K00525
gene146606   K01256
gene146629   K02519
gene146634   K01190
gene146636   K05989
gene146641   K03427
gene146674   K01407
gene146691   K01811
gene146730   K16786
gene146730   K16787
gene146735   K06972
gene146740   K01955
gene146761   K03546
gene146769   K00281
gene146770   K06972
gene146776   K00986
gene146778   K01811
gene146787   K01190
gene146813   K01224
gene146861   K03046
gene146862   K03723
gene146892   K03657
gene146895   K02003
gene146895   K02004
gene146899   K01337
gene146908   K01179
gene146923   K02519
gene146946   K01153
gene147002   K02335
gene147051   K00982
gene147092   K08961
gene147136   K01811
gene147167   K08961
gene147179   K03701
gene147180   K17624
gene147186   K01771
gene147187   K03701
gene147198   K03466
gene147199   K02238
gene147203   K03580
gene147206   K18930
gene147207   K02335
gene147210   K02519
gene147222   K07263
gene147230   K01811
gene147286   K03427
gene147287   K01811
gene147340   K14086
gene147348   K03701
gene147398   K01537
gene147428   K03722
gene147452   K01407
gene147456   K01407
gene147463   K15125
gene147464   K01811
gene147468   K14086
gene147472   K02003
gene147472   K02004
gene147482   K12257
gene147514   K01407
gene147517   K07263
gene147524   K03701
gene147530   K05515
gene147579   K03701
gene147603   K02519
gene147605   K03701
gene147616   K16899
gene147617   K01869
gene147633   K01811
gene147636   K01179
gene147638   K06972
gene147640   K12528
gene147649   K16899
gene147659   K05515
gene147664   K02335
gene147668   K02335
gene147683   K12685
gene147736   K01811
gene147744   K03070
gene147753   K07126
gene147779   K00702
gene147867   K01811
gene147872   K21573
gene147883   K07126
gene147887   K03546
gene147900   K02407
gene147902   K01537
gene147910   K09800
gene147920   K03701
gene147926   K15726
gene147933   K07126
gene147947   K21573
gene147956   K01186
gene147968   K03701
gene147982   K05349
gene148027   K01191
gene148052   K07263
gene148071   K02335
gene148100   K03046
gene148179   K03657
gene148188   K03658
gene148197   K02334
gene148203   K07812
gene148214   K03701
gene148242   K03701
gene148256   K01421
gene148271   K02519
gene148282   K01190
gene148322   K01811
gene148351   K02335
gene148409   K02335
gene148430   K01337
gene148440   K02519
gene148455   K02519
gene148456   K02337
gene148476   K05349
gene148477   K02519
gene148487   K02519
gene148499   K03466
gene148505   K02334
gene148507   K16899
gene148508   K01153
gene148524   K03701
gene148543   K06972
gene148566   K00548
gene148596   K03086
gene148598   K01156
gene148625   K02434
gene148718   K00281
gene148736   K03466
gene148756   K03701
gene148762   K02337
gene148773   K03466
gene148784   K03701
gene148798   K05349
gene148893   K12528
gene148897   K01662
gene148906   K19225
gene148909   K03205
gene148918   K03466
gene148920   K00558
gene148931   K02335
gene148940   K02434
gene148944   K01873
gene148966   K01537
gene148969   K02004
gene148995   K03701
gene148998   K01662
gene149004   K01190
gene149007   K01421
gene149029   K05349
gene149043   K03701
gene149064   K05515
gene149065   K01870
gene149086   K01190
gene149138   K12058
gene149143   K00284
gene149182   K07126
gene149187   K07126
gene149198   K12257
gene149208   K02621
gene149225   K02519
gene149251   K05515
gene149268   K05349
gene149283   K03701
gene149315   K03701
gene149370   K03701
gene149375   K01191
gene149401   K01421
gene149416   K03043
gene149426   K04066
gene149444   K03701
gene149448   K01869
gene149519   K02434
gene149526   K07263
gene149530   K15125
gene149544   K02334
gene149559   K03701
gene149608   K03657
gene149624   K11751
gene149633   K05349
gene149646   K03701
gene149662   K01811
gene149684   K01421
gene149685   K01595
gene149697   K02335
gene149718   K05349
gene149736   K03701
gene149760   K10421
gene149772   K06113
gene149783   K03657
gene149808   K01811
gene149815   K03086
gene149822   K02519
gene149831   K01537
gene149835   K07263
gene149841   K05515
gene149842   K03701
gene149849   K03701
gene149850   K02621
gene149864   K03798
gene149878   K03722
gene149884   K01153
gene149907   K01190
gene149929   K03701
gene149932   K05349
gene149975   K17686
gene149988   K02519
gene150019   K01191
gene150028   K05349
gene150038   K07263
gene150047   K03555
gene150054   K03701
gene150074   K01537
gene150077   K05515
gene150091   K03701
gene150112   K01873
gene150113   K05515
gene150114   K03701
gene150123   K01869
gene150147   K01153
gene150165   K01153
gene150166   K03701
gene150196   K05349
gene150217   K01153
gene150236   K01197
gene150249   K03701
gene150256   K01153
gene150261   K07263
gene150275   K03578
gene150280   K01153
gene150286   K02469
gene150292   K03657
gene150293   K01190
gene150308   K01361
gene150349   K02519
gene150350   K03701
gene150355   K02003
gene150355   K02004
gene150443   K01153
gene150467   K01153
gene150469   K03701
gene150478   K01153
gene150488   K01153
gene150490   K12257
gene150503   K08961
gene150504   K02003
gene150504   K02004
gene150515   K01191
gene150521   K01869
gene150523   K03701
gene150537   K02335
gene150564   K03701
gene150578   K05989
gene150584   K05349
gene150596   K01190
gene150607   K05515
gene150648   K01006
gene150710   K17686
gene150713   K12952
gene150717   K01190
gene150723   K15524
gene150725   K07263
gene150726   K18704
gene150728   K01191
gene150731   K01869
gene150744   K19505
gene150781   K03701
gene150785   K02335
gene150790   K02337
gene150802   K00281
gene150818   K03701
gene150820   K01869
gene150830   K20444
gene150875   K00164
gene150879   K07126
gene150944   K01952
gene150958   K02335
gene150960   K03580
gene150961   K02519
gene150988   K21573
gene151002   K01153
gene151026   K03701
gene151045   K01153
gene151053   K02335
gene151058   K02335
gene151059   K03701
gene151063   K00525
gene151082   K02335
gene151095   K01190
gene151097   K01869
gene151122   K05349
gene151129   K03701
gene151138   K03701
gene151169   K07271
gene151178   K01873
gene151179   K03701
gene151235   K01869
gene151248   K03701
gene151254   K01873
gene151276   K01870
gene151280   K01869
gene151284   K16786
gene151286   K01179
gene151291   K07263
gene151305   K05366
gene151308   K05349
gene151338   K03701
gene151353   K01537
gene151377   K01732
gene151413   K03529
gene151415   K01126
gene151417   K01873
gene151427   K01873
gene151428   K00982
gene151431   K07126
gene151434   K21449
gene151439   K08961
gene151441   K01811
gene151449   K03723
gene151460   K03701
gene151466   K00982
gene151478   K01870
gene151497   K03701
gene151507   K01190
gene151513   K03466
gene151522   K01873
gene151575   K03701
gene151582   K03701
gene151631   K02519
gene151642   K01153
gene151643   K01537
gene151661   K00281
gene151664   K15524
gene151667   K03205
gene151671   K00281
gene151681   K00281
gene151695   K07263
gene151707   K02621
gene151716   K00982
gene151722   K02519
gene151723   K02621
gene151731   K05366
gene151750   K01870
gene151752   K01537
gene151772   K00982
gene151779   K16899
gene151784   K02335
gene151813   K03701
gene151845   K01537
gene151846   K03701
gene151855   K02519
gene151864   K03701
gene151883   K00281
gene151915   K00982
gene151924   K03701
gene151955   K01870
gene151956   K21449
gene151964   K01153
gene151995   K01753
gene152003   K01869
gene152018   K07263
gene152020   K00281
gene152023   K03737
gene152044   K03701
gene152045   K03701
gene152051   K00281
gene152055   K03701
gene152073   K00281
gene152081   K03466
gene152099   K00281
gene152129   K05349
gene152165   K03701
gene152177   K05349
gene152178   K00281
gene152181   K12056
gene152184   K00281
gene152185   K00281
gene152193   K03701
gene152194   K03701
gene152200   K03701
gene152203   K00281
gene152206   K03701
gene152209   K02621
gene152212   K03657
gene152218   K03701
gene152223   K00281
gene152228   K00281
gene152257   K02004
gene152260   K00281
gene152268   K03046
gene152291   K00525
gene152304   K03701
gene152307   K08300
gene152314   K17686
gene152352   K00281
gene152422   K03701
gene152436   K06978
gene152450   K03701
gene152484   K03701
gene152485   K12056
gene152490   K00281
gene152496   K03701
gene152520   K00281
gene152531   K03722
gene152539   K05515
gene152575   K03696
gene152665   K01156
gene152704   K00281
gene152705   K00281
gene152724   K01537
gene152725   K03701
gene152728   K03657
gene152731   K03657
gene152732   K03701
gene152736   K00281
gene152746   K03070
gene152751   K07263
gene152753   K07677
gene152766   K03701
gene152768   K07263
gene152771   K02621
gene152772   K02004
gene152786   K02519
gene152789   K01537
gene152791   K01873
gene152806   K01156
gene152809   K05349
gene152811   K03701
gene152815   K03701
gene152827   K03701
gene152850   K03701
gene152853   K03043
gene152867   K03701
gene152872   K03701
gene152880   K03466
gene152891   K01870
gene152901   K03701
gene152935   K15371
gene152992   K21573
gene152996   K01153
gene152999   K00281
gene153001   K00281
gene153021   K07677
gene153026   K07677
gene153039   K16898
gene153051   K05366
gene153079   K03701
gene153083   K07677
gene153096   K03701
gene153097   K03701
gene153099   K03701
gene153105   K01537
gene153108   K07263
gene153110   K03701
gene153117   K03701
gene153125   K03658
gene153168   K12056
gene153180   K05349
gene153210   K03701
gene153211   K07263
gene153220   K07263
gene153243   K07263
gene153247   K09952
gene153248   K03701
gene153250   K05989
gene153251   K05349
gene153257   K12373
gene153261   K03070
gene153262   K08300
gene153268   K02337
gene153275   K05349
gene153288   K07469
gene153327   K07263
gene153331   K17686
gene153338   K03701
gene153360   K02003
gene153360   K02004
gene153363   K07126
gene153414   K01870
gene153421   K03701
gene153452   K03701
gene153494   K01870
gene153520   K05989
gene153532   K03658
gene153534   K01869
gene153549   K11059
gene153554   K00982
gene153562   K03701
gene153563   K07263
gene153568   K03701
gene153570   K05515
gene153576   K05349
gene153577   K03701
gene153588   K07263
gene153650   K05349
gene153662   K07263
gene153681   K01537
gene153682   K01153
gene153685   K01870
gene153697   K01190
gene153702   K00982
gene153703   K03701
gene153704   K07126
gene153709   K07677
gene153716   K02519
gene153728   K03070
gene153729   K01869
gene153769   K01869
gene153790   K07263
gene153805   K03043
gene153806   K05515
gene153837   K02519
gene153850   K07263
gene153856   K01153
gene153865   K03701
gene153866   K03701
gene153877   K02337
gene153878   K02519
gene153886   K03701
gene153897   K02004
gene153900   K05349
gene153901   K13730
gene153925   K01869
gene153928   K02335
gene153932   K00982
gene153983   K03701
gene153988   K03701
gene154019   K03701
gene154024   K05349
gene154030   K03737
gene154057   K03701
gene154060   K03701
gene154061   K12573
gene154064   K02519
gene154092   K00982
gene154107   K07263
gene154115   K03701
gene154122   K03657
gene154168   K07452
gene154214   K07263
gene154231   K03701
gene154238   K01869
gene154241   K07263
gene154243   K03701
gene154249   K03701
gene154250   K01869
gene154262   K03701
gene154263   K02469
gene154269   K06381
gene154281   K03701
gene154293   K05515
gene154296   K02519
gene154299   K03701
gene154305   K03701
gene154322   K03701
gene154346   K02335
gene154372   K02316
gene154378   K02621
gene154380   K12684
gene154384   K03701
gene154389   K03701
gene154390   K01869
gene154397   K01190
gene154408   K03046
gene154420   K21636
gene154426   K03701
gene154452   K05515
gene154478   K05515
gene154486   K01869
gene154531   K03701
gene154557   K01153
gene154578   K03701
gene154582   K01869
gene154583   K01873
gene154589   K01869
gene154626   K02519
gene154636   K01870
gene154646   K03701
gene154650   K03701
gene154675   K03701
gene154724   K07263
gene154765   K07263
gene154818   K03701
gene154836   K03701
gene154837   K18930
gene154839   K03701
gene154848   K01869
gene154861   K07263
gene154872   K03701
gene154882   K07263
gene154883   K01869
gene154886   K03701
gene154893   K07263
gene154897   K00982
gene154904   K01869
gene154905   K01869
gene154908   K02335
gene154926   K03701
gene154950   K02519
gene154980   K01869
gene154985   K03701
gene155003   K01869
gene155040   K01870
gene155045   K18138
gene155081   K07452
gene155125   K03723
gene155130   K02519
gene155143   K03701
gene155156   K01153
gene155160   K03046
gene155180   K09800
gene155198   K01869
gene155205   K01870
gene155210   K03701
gene155219   K01190
gene155230   K03701
gene155237   K07263
gene155240   K05349
gene155272   K07263
gene155281   K02004
gene155325   K03701
gene155342   K03701
gene155348   K03701
gene155352   K03701
gene155365   K02004
gene155367   K02519
gene155379   K03701
gene155381   K01531
gene155389   K05989
gene155390   K03088
gene155403   K02337
gene155406   K03737
gene155422   K03701
gene155440   K01361
gene155445   K01534
gene155450   K03701
gene155456   K03466
gene155459   K03466
gene155461   K03701
gene155470   K03701
gene155471   K03701
gene155484   K02004
gene155487   K03723
gene155516   K01955
gene155599   K03701
gene155633   K07263
gene155656   K03701
gene155668   K03466
gene155693   K01870
gene155702   K03466
gene155711   K07263
gene155713   K00281
gene155734   K00982
gene155749   K02337
gene155752   K03701
gene155753   K03701
gene155855   K01870
gene155869   K03701
gene155872   K01872
gene155877   K01153
gene155895   K02621
gene155896   K18930
gene155912   K03086
gene155913   K03701
gene155914   K03701
gene155922   K03701
gene155927   K03701
gene155930   K03701
gene155933   K03701
gene155936   K01873
gene155937   K09118
gene155939   K01872
gene155940   K05989
gene155944   K02519
gene155947   K07263
gene155959   K03701
gene155974   K01153
gene155976   K03701
gene155985   K00525
gene155989   K03701
gene155992   K01727
gene156004   K01870
gene156012   K21573
gene156015   K01872
gene156017   K02335
gene156021   K02519
gene156026   K03701
gene156034   K01179
gene156055   K07263
gene156062   K01190
gene156075   K07263
gene156076   K07263
gene156087   K05366
gene156089   K01153
gene156095   K01197
gene156101   K03701
gene156102   K21449
gene156105   K02337
gene156108   K01872
gene156138   K15125
gene156152   K01873
gene156157   K01153
gene156158   K07263
gene156205   K03701
gene156230   K07263
gene156231   K01176
gene156243   K07263
gene156259   K02519
gene156261   K03701
gene156274   K07263
gene156286   K18930
gene156309   K03701
gene156310   K02004
gene156319   K03701
gene156320   K18930
gene156325   K03701
gene156342   K01595
gene156343   K03701
gene156385   K03701
gene156390   K03701
gene156413   K07263
gene156425   K03701
gene156450   K03701
gene156453   K03798
gene156465   K03701
gene156474   K03046
gene156475   K03701
gene156480   K01421
gene156482   K03701
gene156487   K03701
gene156489   K00281
gene156490   K07263
gene156498   K01153
gene156509   K03701
gene156514   K03701
gene156520   K03701
gene156521   K03701
gene156522   K03701
gene156530   K05349
gene156536   K02335
gene156537   K05349
gene156539   K12056
gene156548   K01870
gene156556   K03701
gene156563   K03701
gene156568   K03701
gene156571   K01872
gene156582   K02004
gene156587   K18930
gene156599   K03701
gene156600   K03701
gene156603   K00281
gene156608   K03701
gene156612   K01179
gene156626   K03701
gene156629   K03701
gene156650   K03701
gene156652   K01870
gene156665   K05515
gene156672   K03701
gene156688   K03701
gene156720   K03070
gene156731   K03701
gene156740   K03701
gene156772   K03701
gene156787   K03701
gene156788   K02314
gene156805   K05349
gene156812   K01870
gene156824   K03701
gene156841   K05349
gene156845   K03701
gene156848   K01191
gene156853   K03701
gene156856   K01870
gene156883   K01153
gene156886   K03701
gene156893   K03701
gene156894   K03701
gene156901   K12056
gene156904   K03701
gene156905   K03701
gene156907   K01595
gene156913   K07263
gene156918   K07263
gene156963   K03701
gene156965   K07263
gene156983   K03701
gene156997   K01870
gene157047   K02621
gene157049   K03701
gene157050   K02003
gene157050   K02004
gene157054   K03701
gene157068   K01595
gene157070   K03701
gene157074   K07263
gene157089   K03701
gene157102   K12056
gene157107   K18930
gene157125   K03701
gene157137   K01870
gene157138   K02003
gene157138   K02004
gene157139   K05989
gene157141   K00990
gene157145   K03701
gene157151   K03701
gene157157   K03701
gene157160   K05515
gene157174   K05366
gene157175   K07263
gene157181   K03701
gene157185   K03701
gene157192   K03701
gene157207   K03701
gene157220   K00123
gene157232   K12056
gene157246   K03407
gene157311   K07263
gene157324   K01179
gene157325   K09952
gene157326   K00164
gene157327   K21449
gene157330   K07263
gene157333   K02621
gene157348   K18930
gene157365   K18930
gene157399   K01534
gene157415   K03701
gene157425   K02337
gene157432   K01870
gene157436   K03701
gene157461   K03722
gene157471   K07263
gene157472   K07263
gene157512   K09118
gene157524   K03701
gene157545   K03701
gene157546   K03701
gene157578   K07263
gene157580   K02519
gene157585   K03701
gene157590   K00281
gene157601   K07263
gene157607   K03701
gene157609   K17686
gene157616   K02621
gene157620   K03701
gene157643   K03701
gene157645   K03701
gene157657   K07263
gene157683   K07263
gene157686   K01870
gene157688   K01191
gene157693   K02004
gene157700   K03427
gene157711   K05366
gene157712   K01869
gene157720   K03701
gene157736   K05366
gene157739   K09961
gene157741   K03529
gene157743   K07263
gene157751   K09228
gene157759   K02469
gene157780   K03046
gene157800   K03701
gene157801   K05366
gene157871   K03701
gene157890   K07263
gene157892   K07263
gene157901   K01811
gene157913   K07263
gene157919   K01153
gene157932   K07263
gene157951   K07263
gene157952   K01869
gene157961   K07263
gene157979   K05349
gene157981   K07126
gene158011   K01870
gene158017   K03546
gene158019   K07263
gene158026   K01870
gene158040   K01870
gene158052   K03701
gene158062   K01870
gene158068   K01811
gene158123   K15583
gene158130   K01153
gene158132   K01006
gene158136   K03701
gene158137   K07263
gene158153   K01153
gene158155   K00982
gene158161   K03658
gene158162   K07263
gene158169   K01051
gene158172   K01190
gene158179   K01870
gene158195   K01421
gene158211   K03701
gene158226   K03701
gene158232   K01153
gene158240   K18930
gene158249   K03701
gene158255   K03070
gene158262   K02519
gene158278   K01870
gene158286   K01958
gene158295   K01869
gene158354   K04096
gene158359   K06560
gene158425   K01190
gene158446   K07263
gene158451   K05989
gene158456   K02337
gene158523   K07263
gene158525   K03701
gene158529   K07263
gene158537   K07263
gene158561   K01873
gene158562   K12132
gene158566   K01811
gene158567   K01153
gene158569   K05349
gene158588   K01190
gene158613   K02004
gene158641   K03701
gene158656   K03701
gene158659   K01190
gene158704   K02469
gene158707   K17473
gene158712   K07263
gene158715   K02335
gene158754   K03701
gene158758   K01537
gene158805   K03701
gene158812   K03701
gene158841   K07469
gene158845   K01870
gene158846   K05366
gene158854   K03701
gene158878   K02519
gene158895   K15923
gene158905   K01870
gene158908   K03701
gene158945   K01533
gene158981   K05349
gene158982   K01190
gene158986   K08300
gene158987   K07263
gene159011   K03701
gene159030   K03701
gene159039   K08300
gene159078   K03701
gene159086   K02551
gene159091   K02335
gene159111   K03701
gene159144   K03701
gene159192   K07263
gene159199   K01870
gene159202   K01870
gene159209   K09118
gene159211   K03701
gene159225   K02004
gene159227   K07263
gene159243   K01870
gene159251   K21636
gene159264   K03046
gene159286   K03701
gene159314   K07263
gene159324   K02004
gene159361   K16898
gene159470   K03466
gene159472   K10906
gene159478   K07263
gene159493   K15125
gene159547   K03546
gene159550   K01537
gene159574   K02335
gene159580   K02621
gene159581   K03701
gene159585   K05349
gene159613   K03701
gene159631   K01870
gene159655   K01872
gene159664   K03701
gene159665   K07263
gene159674   K01870
gene159680   K01197
gene159690   K03701
gene159692   K01537
gene159699   K03555
gene159740   K01192
gene159749   K01533
gene159759   K03070
gene159784   K07315
gene159790   K01870
gene159804   K05366
gene159806   K07263
gene159816   K03722
gene159837   K00164
gene159846   K01534
gene159854   K01870
gene159877   K07646
gene159878   K01534
gene159989   K02337
gene160010   K03466
gene160019   K05349
gene160022   K01873
gene160094   K03466
gene160131   K01870
gene160153   K05515
gene160154   K01870
gene160170   K03546
gene160187   K03546
gene160190   K01870
gene160202   K02519
gene160203   K01421
gene160206   K03546
gene160211   K07263
gene160222   K03701
gene160242   K05349
gene160253   K07263
gene160255   K05349
gene160257   K03070
gene160281   K17108
gene160284   K03070
gene160287   K03701
gene160288   K05349
gene160295   K02337
gene160316   K02335
gene160325   K03070
gene160340   K15125
gene160371   K02469
gene160411   K03466
gene160424   K06560
gene160448   K05515
gene160457   K03701
gene160464   K02337
gene160465   K07263
gene160489   K11896
gene160493   K01421
gene160494   K12678
gene160500   K03701
gene160502   K02519
gene160510   K05989
gene160511   K07263
gene160545   K03701
gene160550   K09118
gene160554   K05366
gene160577   K21449
gene160581   K02621
gene160633   K01006
gene160637   K05349
gene160641   K07263
gene160643   K02519
gene160651   K05366
gene160656   K01771
gene160663   K03043
gene160679   K02004
gene160694   K00548
gene160726   K01533
gene160760   K03695
gene160765   K07263
gene160774   K01190
gene160816   K01153
gene160838   K07012
gene160869   K01870
gene160887   K12071
gene160919   K03070
gene160929   K00164
gene160938   K03555
gene160940   K02335
gene160959   K02335
gene160997   K03701
gene161002   K00700
gene161040   K05989
gene161048   K01870
gene161091   K01870
gene161092   K02335
gene161101   K18930
gene161105   K05515
gene161125   K00982
gene161126   K02519
gene161147   K05989
gene161177   K03546
gene161192   K01153
gene161206   K01870
gene161211   K02407
gene161220   K03070
gene161221   K01421
gene161237   K02519
gene161264   K02337
gene161285   K07263
gene161311   K02519
gene161335   K01337
gene161358   K12952
gene161381   K18930
gene161400   K01206
gene161407   K01870
gene161411   K01870
gene161419   K02335
gene161425   K03658
gene161453   K01870
gene161489   K01870
gene161497   K01869
gene161504   K01870
gene161517   K03763
gene161521   K05989
gene161535   K01870
gene161555   K01192
gene161559   K03070
gene161563   K01870
gene161568   K01190
gene161584   K00548
gene161595   K01870
gene161614   K02004
gene161625   K05989
gene161627   K02519
gene161644   K01870
gene161649   K04759
gene161656   K01870
gene161660   K01873
gene161666   K05989
gene161672   K01870
gene161677   K02003
gene161677   K02004
gene161683   K02335
gene161687   K01537
gene161720   K05349
gene161730   K03546
gene161744   K05366
gene161753   K01153
gene161809   K05989
gene161817   K02335
gene161832   K09952
gene161840   K03701
gene161865   K01955
gene161869   K02337
gene161879   K03722
gene161964   K01873
gene161987   K03701
gene162031   K02337
gene162038   K05349
gene162039   K01870
gene162050   K02621
gene162070   K01870
gene162083   K01870
gene162104   K05989
gene162113   K02519
gene162128   K07126
gene162130   K02335
gene162148   K01873
gene162161   K03737
gene162163   K01727
gene162165   K07126
gene162168   K01531
gene162175   K03546
gene162205   K02335
gene162218   K03070
gene162221   K02335
gene162270   K00284
gene162293   K05366
gene162314   K05989
gene162318   K01870
gene162323   K03701
gene162331   K05349
gene162339   K02003
gene162339   K02004
gene162341   K02335
gene162351   K05366
gene162460   K02335
gene162465   K18930
gene162472   K05349
gene162480   K02335
gene162487   K03546
gene162490   K01870
gene162492   K02004
gene162496   K02335
gene162503   K12952
gene162504   K02453
gene162518   K05366
gene162529   K07263
gene162547   K07263
gene162550   K03763
gene162551   K03722
gene162561   K02519
gene162567   K03701
gene162571   K01870
gene162590   K03654
gene162594   K03701
gene162599   K03701
gene162610   K05349
gene162611   K01873
gene162612   K05989
gene162613   K05366
gene162622   K01421
gene162641   K02519
gene162642   K02004
gene162648   K01531
gene162661   K03722
gene162699   K01870
gene162712   K01190
gene162715   K01537
gene162746   K07407
gene162747   K03701
gene162762   K03722
gene162771   K12573
gene162772   K02343
gene162784   K01872
gene162788   K03701
gene162809   K01153
gene162840   K03657
gene162871   K01190
gene162895   K02337
gene162896   K03701
gene162898   K06113
gene162899   K05349
gene162911   K00548
gene162913   K02621
gene162920   K02519
gene162927   K01873
gene162929   K01006
gene162933   K03701
gene162936   K02337
gene162954   K03701
gene162982   K03763
gene162996   K03466
gene163006   K01190
gene163008   K05349
gene163011   K03763
gene163039   K03466
gene163057   K03701
gene163104   K01873
gene163140   K03070
gene163141   K03546
gene163149   K03701
gene163163   K02004
gene163171   K03466
gene163172   K01531
gene163182   K10352
gene163195   K05989
gene163213   K02335
gene163219   K12308
gene163229   K02519
gene163244   K01186
gene163263   K01206
gene163281   K01206
gene163294   K15125
gene163312   K16899
gene163318   K05515
gene163329   K01870
gene163333   K05349
gene163354   K02003
gene163354   K02004
gene163365   K02519
gene163372   K17675
gene163375   K03701
gene163376   K03701
gene163378   K03701
gene163381   K03070
gene163393   K00548
gene163507   K03546
gene163527   K01153
gene163545   K03466
gene163622   K02519
gene163635   K03695
gene163644   K02621
gene163658   K01537
gene163681   K01870
gene163720   K03763
gene163722   K01870
gene163723   K03722
gene163749   K01200
gene163787   K01537
gene163805   K01156
gene163843   K07263
gene163858   K01869
gene163868   K19049
gene163880   K01179
gene163884   K15531
gene163886   K03466
gene163894   K02003
gene163894   K02004
gene163898   K02621
gene163917   K07012
gene163922   K00705
gene163952   K05349
gene163959   K03070
gene163973   K01191
gene163982   K03466
gene164015   K03427
gene164040   K01870
gene164048   K01179
gene164062   K01421
gene164063   K06972
gene164069   K05989
gene164073   K01537
gene164081   K03466
gene164116   K03199
gene164117   K02004
gene164138   K01421
gene164141   K03722
gene164222   K01153
gene164225   K03763
gene164239   K03701
gene164245   K02567
gene164247   K07646
gene164249   K00244
gene164255   K22405
gene164257   K01338
gene164262   K03701
gene164266   K03086
gene164296   K01870
gene164298   K01153
gene164299   K02238
gene164318   K03427
gene164330   K05349
gene164342   K02238
gene164362   K01191
gene164375   K02621
gene164382   K03701
gene164393   K19505
gene164401   K04043
gene164402   K07126
gene164423   K03427
gene164436   K01153
gene164444   K04072
gene164449   K01126
gene164454   K00548
gene164490   K03427
gene164498   K03088
gene164499   K01870
gene164523   K07452
gene164578   K03427
gene164617   K01156
gene164620   K05349
gene164622   K01869
gene164642   K03466
gene164645   K02003
gene164645   K02004
gene164649   K16152
gene164657   K03466
gene164684   K01153
gene164685   K03070
gene164695   K05364
gene164699   K01153
gene164714   K05989
gene164719   K01179
gene164722   K03466
gene164756   K05349
gene164782   K12257
gene164793   K03070
gene164798   K02407
gene164808   K02407
gene164812   K07126
gene164856   K01681
gene164888   K02004
gene164916   K02519
gene164931   K01153
gene164933   K01126
gene164955   K03070
gene164965   K00548
gene164972   K03546
gene164973   K03070
gene164989   K01870
gene164993   K01186
gene164994   K07012
gene164995   K01869
gene164996   K02335
gene165008   K01869
gene165012   K01421
gene165016   K02003
gene165016   K02004
gene165045   K01218
gene165055   K07263
gene165081   K15524
gene165113   K02519
gene165120   K02519
gene165173   K07646
gene165174   K02469
gene165183   K01870
gene165200   K03657
gene165222   K18930
gene165225   K02407
gene165238   K01873
gene165241   K07347
gene165260   K03546
gene165282   K03070
gene165295   K00548
gene165299   K01873
gene165315   K01870
gene165320   K03070
gene165373   K05349
gene165378   K00548
gene165383   K01537
gene165387   K04072
gene165388   K01869
gene165389   K03701
gene165391   K03070
gene165393   K05349
gene165395   K02519
gene165397   K05989
gene165409   K03546
gene165412   K02519
gene165415   K03070
gene165430   K02519
gene165435   K01870
gene165440   K01869
gene165442   K03546
gene165444   K03070
gene165451   K05515
gene165457   K02003
gene165457   K02004
gene165462   K05989
gene165468   K01869
gene165495   K03529
gene165501   K01006
gene165506   K03070
gene165528   K07646
gene165565   K01153
gene165585   K03701
gene165586   K02335
gene165605   K03070
gene165642   K21449
gene165677   K00548
gene165698   K03701
gene165704   K21449
gene165706   K01537
gene165718   K04072
gene165722   K01531
gene165728   K03701
gene165734   K01869
gene165777   K02343
gene165820   K02621
gene165827   K02335
gene165893   K01869
gene165917   K01870
gene165918   K03701
gene165923   K01256
gene165928   K01531
gene165930   K03466
gene165933   K02337
gene165935   K01006
gene165937   K01870
gene165939   K03070
gene165947   K02335
gene165956   K02335
gene165970   K02335
gene166002   K01869
gene166014   K03657
gene166050   K02335
gene166052   K03070
gene166056   K03070
gene166058   K07126
gene166062   K03546
gene166068   K03701
gene166069   K03763
gene166070   K03466
gene166074   K01873
gene166077   K02469
gene166081   K07263
gene166093   K03070
gene166114   K16087
gene166117   K02314
gene166132   K01537
gene166133   K03070
gene166136   K01869
gene166156   K02335
gene166172   K03070
gene166180   K03701
gene166216   K02519
gene166234   K03427
gene166237   K01191
gene166250   K01869
gene166255   K01531
gene166260   K02335
gene166267   K02335
gene166290   K03657
gene166314   K01955
gene166315   K12070
gene166336   K02335
gene166349   K02004
gene166373   K03556
gene166380   K02335
gene166419   K01153
gene166422   K02335
gene166429   K00705
gene166435   K01531
gene166439   K05366
gene166452   K01153
gene166492   K00164
gene166502   K01870
gene166503   K07263
gene166504   K02567
gene166507   K00164
gene166512   K03546
gene166513   K01873
gene166514   K05637
gene166518   K03546
gene166519   K02004
gene166531   K07263
gene166540   K01531
gene166547   K05349
gene166555   K03546
gene166564   K01051
gene166569   K17686
gene166576   K05988
gene166584   K05989
gene166589   K12132
gene166590   K00548
gene166597   K03070
gene166598   K05349
gene166616   K00548
gene166633   K03466
gene166657   K01153
gene166662   K02004
gene166664   K01537
gene166673   K02004
gene166681   K02335
gene166684   K02004
gene166687   K02004
gene166707   K00548
gene166709   K00548
gene166720   K03546
gene166724   K08300
gene166727   K03657
gene166741   K02004
gene166746   K02004
gene166749   K01153
gene166771   K05349
gene166777   K03546
gene166789   K02004
gene166813   K02004
gene166826   K02004
gene166829   K03546
gene166851   K02004
gene166852   K01531
gene166863   K05989
gene166866   K02335
gene166868   K02004
gene166872   K02004
gene166873   K02004
gene166915   K01952
gene166919   K02004
gene166921   K02004
gene166934   K05989
gene166939   K05349
gene166958   K03546
gene166966   K05349
gene167003   K01531
gene167022   K07469
gene167036   K00548
gene167050   K06877
gene167053   K01153
gene167060   K02335
gene167082   K16786
gene167082   K16787
gene167087   K02335
gene167088   K02335
gene167092   K01537
gene167110   K07469
gene167132   K01181
gene167137   K07263
gene167139   K07469
gene167149   K05366
gene167152   K01869
gene167160   K03546
gene167163   K04072
gene167165   K03070
gene167166   K02335
gene167173   K01869
gene167174   K03546
gene167178   K01537
gene167183   K05802
gene167201   K02004
gene167218   K03070
gene167219   K01153
gene167225   K01869
gene167239   K02519
gene167250   K01870
gene167273   K01153
gene167277   K02335
gene167280   K06147
gene167289   K07012
gene167295   K02335
gene167308   K05989
gene167316   K07263
gene167318   K01153
gene167329   K04072
gene167332   K00705
gene167429   K02335
gene167445   K00548
gene167467   K01869
gene167476   K02343
gene167478   K03696
gene167479   K01537
gene167489   K05989
gene167528   K01537
gene167574   K04072
gene167575   K03580
gene167603   K00548
gene167633   K01153
gene167670   K03070
gene167696   K05989
gene167709   K03555
gene167710   K03529
gene167718   K00548
gene167722   K00705
gene167731   K01870
gene167766   K00700
gene167767   K03070
gene167772   K02621
gene167783   K03466
gene167788   K03070
gene167797   K01126
gene167799   K01192
gene167805   K01153
gene167810   K02004
gene167813   K02004
gene167851   K16089
gene167856   K01006
gene167868   K07012
gene167875   K04072
gene167899   K00694
gene167979   K07678
gene168001   K03070
gene168017   K02621
gene168029   K01190
gene168043   K01537
gene168052   K07678
gene168061   K17686
gene168065   K11907
gene168068   K01537
gene168077   K01869
gene168085   K03070
gene168154   K07012
gene168175   K01190
gene168202   K03070
gene168205   K03043
gene168208   K03070
gene168215   K02003
gene168215   K02004
gene168217   K01872
gene168221   K03070
gene168222   K05349
gene168223   K02335
gene168253   K00548
gene168258   K00265
gene168274   K07263
gene168289   K03070
gene168334   K01869
gene168347   K03070
gene168348   K03546
gene168361   K05349
gene168373   K00548
gene168376   K01537
gene168381   K04072
gene168389   K03070
gene168390   K03546
gene168402   K01153
gene168424   K03070
gene168440   K03070
gene168445   K03070
gene168467   K01153
gene168477   K02347
gene168488   K00700
gene168506   K03427
gene168510   K01006
gene168521   K01179
gene168529   K03657
gene168531   K02337
gene168543   K01153
gene168566   K01869
gene168571   K03046
gene168599   K01196
gene168633   K01537
gene168642   K07678
gene168707   K07263
gene168719   K01870
gene168765   K06972
gene168777   K05989
gene168779   K03070
gene168784   K03070
gene168791   K01872
gene168800   K03070
gene168802   K03070
gene168804   K07678
gene168807   K05366
gene168816   K03070
gene168820   K05515
gene168828   K05366
gene168844   K03070
gene168849   K03546
gene168873   K03205
gene168878   K01153
gene168888   K01153
gene168903   K21449
gene168911   K09118
gene168913   K02316
gene168971   K02519
gene168975   K06972
gene168977   K02519
gene168978   K02335
gene169006   K05366
gene169015   K02337
gene169018   K03070
gene169032   K03657
gene169055   K01537
gene169066   K01533
gene169070   K00548
gene169081   K01531
gene169089   K03070
gene169115   K03070
gene169119   K01537
gene169120   K03723
gene169133   K07012
gene169134   K03147
gene169143   K03070
gene169148   K00163
gene169182   K01870
gene169187   K01537
gene169194   K05989
gene169228   K01006
gene169265   K03695
gene169272   K03070
gene169279   K05349
gene169292   K09952
gene169295   K01153
gene169296   K01873
gene169297   K01191
gene169309   K01153
gene169312   K06113
gene169317   K03657
gene169321   K02335
gene169338   K03070
gene169357   K01006
gene169369   K03466
gene169385   K01537
gene169386   K03070
gene169401   K00548
gene169428   K00284
gene169432   K01156
gene169485   K03070
gene169497   K01537
gene169505   K03695
gene169518   K00986
gene169526   K02335
gene169530   K01006
gene169574   K01870
gene169585   K07678
gene169588   K00548
gene169590   K00548
gene169608   K05802
gene169621   K02335
gene169630   K03070
gene169659   K03701
gene169661   K01153
gene169668   K07126
gene169677   K02519
gene169678   K01682
gene169685   K00336
gene169710   K00548
gene169743   K01533
gene169752   K01870
gene169754   K00705
gene169773   K01156
gene169797   K07126
gene169816   K12952
gene169818   K01190
gene169823   K01928
gene169835   K07469
gene169847   K03657
gene169866   K02469
gene169875   K01537
gene169880   K01176
gene169914   K05989
gene169924   K02335
gene169926   K05515
gene169929   K12952
gene169951   K01870
gene169964   K03070
gene169965   K01153
gene169968   K04072
gene169972   K01153
gene169978   K03466
gene169994   K02335
gene170001   K03466
gene170009   K03070
gene170015   K00982
gene170023   K05989
gene170031   K01153
gene170034   K03070
gene170050   K01870
gene170051   K03696
gene170053   K00982
gene170057   K10901
gene170059   K05515
gene170074   K02469
gene170105   K01153
gene170118   K02337
gene170129   K03164
gene170161   K00548
gene170170   K01873
gene170181   K02004
gene170214   K00548
gene170221   K01153
gene170226   K07263
gene170233   K01595
gene170253   K03724
gene170259   K01192
gene170273   K01192
gene170277   K01156
gene170337   K03070
gene170355   K03070
gene170372   K01869
gene170386   K01537
gene170390   K03070
gene170396   K07646
gene170410   K07263
gene170415   K07469
gene170428   K01870
gene170431   K02567
gene170451   K01531
gene170468   K02519
gene170470   K03555
gene170474   K03695
gene170497   K03555
gene170502   K13926
gene170513   K01190
gene170519   K03070
gene170539   K05989
gene170551   K03070
gene170579   K03546
gene170582   K03723
gene170588   K02567
gene170603   K01872
gene170614   K01006
gene170617   K02519
gene170623   K05366
gene170635   K03701
gene170637   K03466
gene170638   K01190
gene170647   K05989
gene170662   K03070
gene170663   K00548
gene170668   K02004
gene170680   K05349
gene170694   K13926
gene170703   K02335
gene170718   K02621
gene170720   K12952
gene170730   K01190
gene170739   K00164
gene170746   K01872
gene170747   K03427
gene170758   K02469
gene170868   K02567
gene170881   K03657
gene170897   K02519
gene170898   K00548
gene170907   K05989
gene170911   K01537
gene170935   K01870
gene170944   K01198
gene170944   K01209
gene170945   K05349
gene170946   K07012
gene170947   K01972
gene170961   K01153
gene170995   K01873
gene171012   K01870
gene171013   K03657
gene171014   K09187
gene171052   K02621
gene171107   K03070
gene171147   K02519
gene171151   K03070
gene171152   K19355
gene171167   K02335
gene171174   K01190
gene171185   K06894
gene171188   K01156
gene171210   K00284
gene171225   K01531
gene171240   K03070
gene171254   K07126
gene171273   K02567
gene171280   K02335
gene171294   K01537
gene171352   K05349
gene171359   K07316
gene171365   K01537
gene171394   K03070
gene171414   K01872
gene171430   K12952
gene171431   K01537
gene171445   K02003
gene171445   K02004
gene171505   K01198
gene171505   K01209
gene171526   K01537
gene171549   K03427
gene171550   K01153
gene171562   K02469
gene171583   K02337
gene171604   K05989
gene171623   K03070
gene171679   K02335
gene171685   K07646
gene171690   K01537
gene171697   K02621
gene171700   K01200
gene171708   K01595
gene171723   K02621
gene171725   K03427
gene171743   K01006
gene171744   K02469
gene171752   K01006
gene171772   K07263
gene171773   K01006
gene171787   K02519
gene171791   K01191
gene171859   K02335
gene171874   K03205
gene171896   K03169
gene171900   K01156
gene171913   K02621
gene171921   K01537
gene171939   K01873
gene171940   K01869
gene171944   K12063
gene171949   K02519
gene171952   K01870
gene171953   K05989
gene171986   K01873
gene172040   K01200
gene172069   K04072
gene172074   K01870
gene172092   K07316
gene172113   K00702
gene172183   K03070
gene172205   K01006
gene172211   K01006
gene172231   K03763
gene172249   K02407
gene172258   K02004
gene172281   K01870
gene172316   K03070
gene172380   K04072
gene172433   K03798
gene172454   K03657
gene172466   K01531
gene172469   K02335
gene172489   K02004
gene172496   K03657
gene172499   K02621
gene172502   K05989
gene172520   K01153
gene172535   K01006
gene172537   K01537
gene172561   K03466
gene172576   K03070
gene172585   K02337
gene172593   K01006
gene172643   K00336
gene172694   K03763
gene172705   K01531
gene172706   K01191
gene172721   K03070
gene172739   K01873
gene172741   K07277
gene172742   K01183
gene172759   K01190
gene172766   K05366
gene172786   K06113
gene172794   K07126
gene172798   K05989
gene172817   K01198
gene172817   K01209
gene172819   K01870
gene172837   K01870
gene172847   K01190
gene172900   K05349
gene172931   K02004
gene172934   K01537
gene172940   K00705
gene172945   K01870
gene172949   K01870
gene172963   K01192
gene172967   K01006
gene172971   K17686
gene172973   K03555
gene172990   K05989
gene172996   K01187
gene172997   K02004
gene173005   K01870
gene173007   K03657
gene173011   K01156
gene173024   K03555
gene173040   K01537
gene173043   K03205
gene173071   K03070
gene173076   K02003
gene173076   K02004
gene173079   K05366
gene173090   K01006
gene173097   K01006
gene173098   K01870
gene173100   K01537
gene173124   K01537
gene173135   K01873
gene173145   K04072
gene173156   K03555
gene173165   K01190
gene173169   K01537
gene173177   K01872
gene173182   K01537
gene173183   K01179
gene173189   K05349
gene173206   K01872
gene173209   K01870
gene173248   K01006
gene173254   K02004
gene173259   K01537
gene173317   K01187
gene173341   K02621
gene173345   K01537
gene173350   K05989
gene173358   K01531
gene173393   K05366
gene173417   K00336
gene173422   K02519
gene173424   K01873
gene173442   K01006
gene173445   K01006
gene173447   K03070
gene173450   K01537
gene173458   K01187
gene173463   K02004
gene173465   K01006
gene173484   K05366
gene173489   K03466
gene173526   K02230
gene173531   K03070
gene173540   K03046
gene173542   K01006
gene173553   K01190
gene173571   K01006
gene173572   K02519
gene173584   K02035
gene173585   K01537
gene173586   K17675
gene173610   K01006
gene173617   K01537
gene173619   K01870
gene173620   K01537
gene173621   K02469
gene173624   K01537
gene173628   K01872
gene173639   K03070
gene173655   K01006
gene173670   K03070
gene173671   K03406
gene173678   K03070
gene173679   K05349
gene173693   K05989
gene173702   K01870
gene173722   K07012
gene173735   K01870
gene173746   K21636
gene173751   K05349
gene173763   K07469
gene173766   K01870
gene173787   K02335
gene173798   K12132
gene173836   K01006
gene173869   K03723
gene173880   K01187
gene173886   K15524
gene173890   K17680
gene173897   K01190
gene173903   K03466
gene173944   K01870
gene173951   K00982
gene173960   K03070
gene173961   K01006
gene173965   K01872
gene173971   K02335
gene173979   K01190
gene173983   K01870
gene174034   K03555
gene174037   K01006
gene174038   K03737
gene174040   K01153
gene174055   K03427
gene174065   K03466
gene174072   K05366
gene174074   K03555
gene174075   K15923
gene174097   K01537
gene174104   K01006
gene174110   K03657
gene174111   K01006
gene174116   K07012
gene174119   K01187
gene174122   K17686
gene174139   K01190
gene174148   K01190
gene174157   K15524
gene174159   K01200
gene174164   K03555
gene174166   K02621
gene174174   K01153
gene174179   K02003
gene174179   K02004
gene174195   K01537
gene174208   K01006
gene174215   K03427
gene174218   K03555
gene174220   K01006
gene174222   K02519
gene174224   K01156
gene174228   K07646
gene174233   K12952
gene174264   K07012
gene174287   K01872
gene174288   K01006
gene174326   K03070
gene174357   K01006
gene174375   K00336
gene174393   K03466
gene174396   K05989
gene174403   K21449
gene174425   K01873
gene174429   K02003
gene174429   K02004
gene174433   K07126
gene174441   K03466
gene174442   K05989
gene174466   K02004
gene174487   K00990
gene174511   K01006
gene174548   K01006
gene174549   K01191
gene174583   K06877
gene174603   K01006
gene174630   K01537
gene174631   K01006
gene174632   K01006
gene174637   K01006
gene174649   K01006
gene174658   K01006
gene174669   K01187
gene174692   K07646
gene174709   K02621
gene174712   K03696
gene174723   K01006
gene174738   K00558
gene174760   K01006
gene174764   K01870
gene174765   K01006
gene174768   K01006
gene174780   K07126
gene174808   K15524
gene174812   K03555
gene174815   K01006
gene174816   K01872
gene174818   K03070
gene174833   K01006
gene174836   K03043
gene174845   K01870
gene174892   K06877
gene174895   K03427
gene174918   K01681
gene174944   K01006
gene174980   K01537
gene174991   K03169
gene174993   K01873
gene175000   K01006
gene175018   K01006
gene175031   K02335
gene175059   K21449
gene175062   K21449
gene175079   K02343
gene175082   K01006
gene175083   K02621
gene175084   K01006
gene175093   K02337
gene175119   K01873
gene175145   K01537
gene175160   K01156
gene175190   K05364
gene175212   K02004
gene175231   K03555
gene175241   K03427
gene175245   K01537
gene175257   K02004
gene175269   K03147
gene175272   K01873
gene175280   K03046
gene175295   K01873
gene175297   K02337
gene175298   K03070
gene175306   K02469
gene175307   K03169
gene175331   K02519
gene175333   K02469
gene175341   K05366
gene175345   K02519
gene175347   K03696
gene175357   K01873
gene175366   K05366
gene175409   K02004
gene175427   K12063
gene175428   K02335
gene175442   K01681
gene175464   K03070
gene175476   K01869
gene175494   K02549
gene175495   K01537
gene175515   K01156
gene175530   K18138
gene175535   K03657
gene175562   K05349
gene175574   K01006
gene175575   K00525
gene175596   K07646
gene175598   K02314
gene175608   K02945
gene175626   K05989
gene175630   K02004
gene175637   K02621
gene175703   K03696
gene175762   K03427
gene175767   K03657
gene175788   K04072
gene175789   K11127
gene175792   K01006
gene175794   K03466
gene175800   K01531
gene175802   K05989
gene175818   K01006
gene175821   K01006
gene175828   K02469
gene175841   K01006
gene175847   K01872
gene175849   K03466
gene175866   K01156
gene175878   K01153
gene175884   K01006
gene175887   K01006
gene175904   K04072
gene175941   K02335
gene175943   K01156
gene175988   K12573
gene176013   K01531
gene176031   K19585
gene176032   K16899
gene176049   K03701
gene176055   K01537
gene176056   K00284
gene176062   K01006
gene176073   K07012
gene176089   K02621
gene176098   K01190
gene176104   K15524
gene176105   K03583
gene176115   K02519
gene176128   K03466
gene176134   K01006
gene176143   K02621
gene176153   K01006
gene176159   K01006
gene176176   K02621
gene176182   K01531
gene176184   K01531
gene176225   K02335
gene176227   K02469
gene176238   K01537
gene176249   K02335
gene176310   K02549
gene176332   K07012
gene176337   K03701
gene176349   K03466
gene176350   K12063
gene176357   K00728
gene176362   K01156
gene176365   K05349
gene176381   K02621
gene176383   K03555
gene176391   K01537
gene176412   K02335
gene176426   K01006
gene176446   K19789
gene176454   K01873
gene176457   K03546
gene176472   K07456
gene176481   K05366
gene176493   K02469
gene176499   K03657
gene176508   K02621
gene176510   K03070
gene176519   K03070
gene176565   K01190
gene176572   K01537
gene176614   K01156
gene176616   K01153
gene176621   K06113
gene176633   K01873
gene176680   K12952
gene176707   K02004
gene176719   K01183
gene176744   K01873
gene176787   K02004
gene176798   K03696
gene176814   K01153
gene176831   K01873
gene176842   K10112
gene176843   K02469
gene176862   K02519
gene176867   K07037
gene176868   K02621
gene176871   K05988
gene176878   K02335
gene176891   K01531
gene176904   K07003
gene176910   K01156
gene176919   K01156
gene176960   K05989
gene176966   K02621
gene176968   K01156
gene176971   K03040
gene176980   K01153
gene176981   K03427
gene176985   K02335
gene176998   K01190
gene177002   K05989
gene177023   K05989
gene177024   K17686
gene177027   K02004
gene177061   K01531
gene177079   K01153
gene177111   K01256
gene177115   K12573
gene177117   K03466
gene177137   K03581
gene177162   K06113
gene177187   K01872
gene177193   K05989
gene177211   K21449
gene177226   K03696
gene177259   K01537
gene177260   K07646
gene177274   K01153
gene177280   K01531
gene177283   K02343
gene177288   K03555
gene177292   K01873
gene177295   K03070
gene177307   K01537
gene177310   K03556
gene177324   K07277
gene177337   K01153
gene177341   K01873
gene177357   K01006
gene177359   K01924
gene177376   K02003
gene177376   K02004
gene177392   K01153
gene177410   K01153
gene177420   K01153
gene177429   K01537
gene177431   K07277
gene177432   K01873
gene177433   K01153
gene177435   K03556
gene177436   K01421
gene177439   K01006
gene177442   K03070
gene177446   K02004
gene177457   K01873
gene177461   K01421
gene177462   K03070
gene177474   K01872
gene177497   K01153
gene177515   K05989
gene177524   K05364
gene177541   K04072
gene177557   K07386
gene177565   K05349
gene177572   K01153
gene177577   K03555
gene177578   K02469
gene177582   K07126
gene177584   K01873
gene177586   K00986
gene177602   K05349
gene177610   K02519
gene177631   K01537
gene177637   K01153
gene177655   K01873
gene177669   K01873
gene177684   K05802
gene177685   K01890
gene177694   K06147
gene177702   K01890
gene177716   K05989
gene177718   K03086
gene177732   K01153
gene177742   K01153
gene177745   K01537
gene177747   K03556
gene177765   K01537
gene177772   K01421
gene177781   K01531
gene177786   K03556
gene177789   K01537
gene177790   K02337
gene177796   K01873
gene177808   K05366
gene177816   K05349
gene177826   K01153
gene177867   K01537
gene177876   K01421
gene177914   K05989
gene177918   K01873
gene177944   K03555
gene177950   K03555
gene177962   K01924
gene177997   K02004
gene178017   K02004
gene178034   K01890
gene178041   K01156
gene178066   K01537
gene178089   K03555
gene178092   K00705
gene178099   K01537
gene178100   K07646
gene178104   K01187
gene178105   K07646
gene178128   K03070
gene178137   K01531
gene178139   K01537
gene178140   K05989
gene178141   K07646
gene178152   K03723
gene178155   K03546
gene178161   K05989
gene178172   K05989
gene178182   K01872
gene178193   K03046
gene178198   K01531
gene178221   K01156
gene178226   K07646
gene178233   K03657
gene178247   K01681
gene178260   K03763
gene178264   K02335
gene178274   K03555
gene178280   K01531
gene178311   K08384
gene178345   K07456
gene178359   K05989
gene178371   K02335
gene178374   K03555
gene178375   K01190
gene178406   K02335
gene178422   K02519
gene178427   K11904
gene178431   K01873
gene178433   K01872
gene178434   K01537
gene178435   K02004
gene178449   K00705
gene178478   K01198
gene178478   K01209
gene178491   K02337
gene178495   K05366
gene178525   K00705
gene178541   K01681
gene178542   K01006
gene178562   K02004
gene178566   K01190
gene178569   K00705
gene178581   K01006
gene178584   K03043
gene178586   K00705
gene178587   K05349
gene178591   K01890
gene178594   K01537
gene178598   K03466
gene178599   K07012
gene178600   K07277
gene178611   K17686
gene178628   K01537
gene178643   K03555
gene178660   K03529
gene178667   K03070
gene178671   K01198
gene178671   K01209
gene178675   K03657
gene178684   K02035
gene178691   K07263
gene178699   K03555
gene178701   K03724
gene178709   K03737
gene178713   K01681
gene178714   K03070
gene178722   K03046
gene178725   K02337
gene178741   K07263
gene178748   K03556
gene178765   K01126
gene178772   K01006
gene178806   K05366
gene178840   K01873
gene178850   K03763
gene178920   K02335
gene178937   K03696
gene178966   K01873
gene178980   K05366
gene178991   K03546
gene179018   K07003
gene179031   K01006
gene179064   K05989
gene179113   K02004
gene179119   K01537
gene179126   K00700
gene179127   K03657
gene179137   K05366
gene179146   K02335
gene179149   K03657
gene179170   K02003
gene179170   K02004
gene179179   K01873
gene179187   K01873
gene179213   K01006
gene179225   K00705
gene179243   K03168
gene179248   K02337
gene179249   K07646
gene179257   K01421
gene179258   K03296
gene179310   K01190
gene179334   K01872
gene179337   K01872
gene179358   K01537
gene179386   K02621
gene179400   K12685
gene179446   K05989
gene179455   K01191
gene179466   K02469
gene179467   K05349
gene179471   K02469
gene179472   K01872
gene179483   K02621
gene179494   K02003
gene179494   K02004
gene179496   K01537
gene179508   K02469
gene179511   K01873
gene179518   K01531
gene179524   K01421
gene179528   K02519
gene179531   K01873
gene179557   K03070
gene179621   K01872
gene179628   K02004
gene179636   K02028
gene179637   K01533
gene179660   K03555
gene179671   K01872
gene179673   K01873
gene179676   K03555
gene179678   K01890
gene179696   K01183
gene179718   K01200
gene179725   K07646
gene179729   K01537
gene179737   K03657
gene179752   K02519
gene179767   K03657
gene179775   K02519
gene179795   K07126
gene179804   K02004
gene179815   K02335
gene179822   K03546
gene179829   K01190
gene179832   K01006
gene179915   K01190
gene179917   K01872
gene179923   K03695
gene179953   K12063
gene179954   K03579
gene179971   K00705
gene179979   K02519
gene179992   K00705
gene179995   K01156
gene180011   K05366
gene180032   K15125
gene180035   K12952
gene180048   K03657
gene180057   K03696
gene180068   K05366
gene180070   K01191
gene180072   K01872
gene180091   K00705
gene180092   K00163
gene180093   K00163
gene180099   K03466
gene180128   K02335
gene180145   K01197
gene180151   K01537
gene180154   K02003
gene180154   K02004
gene180171   K01872
gene180174   K05989
gene180186   K07646
gene180203   K01156
gene180207   K01873
gene180213   K01872
gene180220   K02519
gene180223   K08344
gene180233   K03655
gene180234   K01192
gene180243   K01156
gene180253   K02519
gene180254   K01537
gene180263   K03546
gene180265   K03070
gene180269   K21575
gene180278   K03070
gene180279   K03427
gene180280   K01537
gene180307   K01873
gene180308   K01156
gene180331   K01156
gene180332   K01873
gene180334   K05366
gene180349   K01537
gene180350   K01006
gene180357   K01870
gene180372   K03046
gene180377   K05989
gene180397   K03555
gene180429   K01421
gene180461   K03546
gene180463   K02335
gene180549   K01192
gene180553   K05989
gene180555   K01873
gene180589   K01873
gene180597   K00705
gene180604   K01421
gene180607   K03427
gene180635   K01537
gene180651   K07646
gene180670   K02335
gene180676   K01873
gene180682   K15125
gene180704   K02335
gene180709   K04759
gene180710   K01537
gene180714   K01873
gene180721   K01537
gene180724   K01190
gene180730   K01873
gene180743   K01873
gene180815   K01537
gene180816   K01537
gene180817   K07126
gene180827   K00605
gene180834   K04072
gene180837   K03931
gene180838   K03555
gene180843   K02335
gene180846   K05349
gene180851   K16786
gene180851   K16787
gene180853   K02238
gene180857   K02621
gene180858   K02335
gene180860   K02004
gene180866   K01191
gene180872   K02335
gene180901   K03657
gene180902   K01872
gene180910   K01952
gene180920   K03695
gene180940   K03070
gene180943   K01537
gene180951   K02004
gene180954   K01537
gene180982   K01537
gene180987   K02004
gene180988   K01873
gene180991   K02337
gene181006   K15524
gene181025   K02469
gene181064   K02316
gene181105   K07263
gene181108   K03555
gene181110   K07646
gene181116   K03579
gene181132   K07646
gene181181   K02621
gene181202   K03332
gene181203   K07646
gene181206   K02519
gene181209   K01873
gene181215   K06919
gene181231   K02519
gene181263   K02335
gene181279   K01537
gene181288   K02004
gene181330   K03041
gene181336   K02621
gene181340   K02003
gene181340   K02004
gene181348   K03657
gene181368   K01873
gene181370   K12573
gene181376   K01872
gene181377   K01537
gene181378   K01873
gene181385   K01537
gene181386   K02335
gene181387   K01537
gene181388   K05366
gene181389   K02335
gene181403   K03070
gene181407   K06113
gene181421   K01873
gene181433   K03070
gene181434   K01873
gene181443   K03070
gene181444   K03427
gene181465   K01176
gene181538   K02004
gene181544   K04072
gene181546   K01537
gene181550   K03695
gene181594   K21636
gene181631   K05989
gene181676   K05366
gene181691   K01156
gene181698   K01537
gene181705   K01531
gene181709   K03723
gene181710   K01873
gene181728   K01190
gene181733   K01872
gene181740   K04656
gene181752   K01006
gene181767   K01537
gene181779   K01872
gene181785   K00705
gene181795   K05989
gene181796   K07016
gene181799   K11751
gene181807   K11891
gene181831   K02519
gene181840   K01537
gene181843   K07646
gene181859   K02621
gene181896   K00705
gene181901   K01190
gene181912   K02337
gene181931   K01872
gene181959   K03555
gene181972   K01006
gene181981   K05989
gene182000   K00705
gene182002   K01873
gene182003   K01873
gene182006   K01537
gene182018   K07126
gene182019   K03466
gene182027   K02621
gene182030   K01537
gene182047   K02335
gene182054   K01537
gene182067   K02004
gene182083   K03070
gene182085   K01873
gene182087   K02621
gene182091   K00705
gene182093   K01153
gene182103   K02469
gene182109   K07646
gene182111   K01190
gene182128   K01537
gene182133   K01872
gene182134   K01156
gene182146   K03070
gene182147   K00962
gene182159   K01537
gene182162   K03695
gene182165   K01190
gene182193   K01537
gene182203   K07718
gene182208   K02004
gene182241   K12063
gene182242   K02335
gene182274   K02621
gene182304   K01537
gene182327   K01872
gene182337   K16899
gene182340   K01206
gene182347   K06147
gene182359   K01156
gene182376   K03658
gene182381   K11907
gene182383   K01537
gene182384   K21636
gene182390   K01537
gene182393   K00962
gene182395   K01537
gene182410   K01537
gene182447   K01873
gene182448   K01811
gene182450   K07126
gene182452   K00705
gene182453   K00705
gene182459   K01006
gene182462   K00705
gene182531   K07646
gene182544   K01190
gene182547   K01006
gene182552   K01873
gene182556   K01537
gene182561   K01872
gene182562   K01872
gene182572   K01872
gene182575   K05989
gene182578   K01006
gene182579   K03696
gene182596   K03555
gene182601   K03070
gene182604   K00705
gene182609   K00284
gene182615   K01872
gene182623   K01156
gene182625   K01873
gene182636   K01872
gene182647   K03723
gene182653   K03555
gene182658   K08303
gene182696   K02230
gene182709   K07277
gene182716   K01130
gene182718   K02003
gene182718   K02004
gene182724   K03070
gene182730   K04072
gene182734   K07720
gene182742   K03427
gene182743   K00705
gene182755   K06113
gene182759   K15923
gene182766   K01872
gene182782   K01006
gene182786   K01872
gene182788   K03070
gene182792   K01190
gene182799   K01872
gene182819   K01872
gene182839   K02335
gene182878   K03701
gene182884   K03657
gene182897   K03657
gene182905   K01190
gene182910   K04072
gene182918   K01190
gene182921   K05989
gene182934   K03695
gene182945   K01681
gene182946   K04072
gene182953   K07277
gene182967   K01873
gene182969   K03695
gene182971   K03657
gene182978   K08961
gene182984   K02335
gene182987   K01873
gene183012   K07347
gene183026   K02004
gene183031   K03555
gene183041   K01190
gene183048   K01186
gene183063   K01156
gene183078   K07012
gene183087   K01537
gene183136   K01533
gene183147   K02004
gene183155   K02519
gene183156   K05989
gene183166   K04072
gene183176   K03695
gene183181   K01537
gene183183   K01156
gene183184   K03555
gene183186   K06972
gene183193   K03043
gene183200   K03657
gene183201   K00705
gene183205   K08309
gene183206   K04072
gene183217   K00705
gene183228   K03555
gene183229   K00705
gene183232   K07347
gene183233   K01872
gene183245   K07347
gene183251   K02003
gene183251   K02004
gene183252   K03070
gene183253   K07012
gene183257   K02621
gene183269   K01533
gene183285   K01872
gene183293   K02337
gene183299   K00705
gene183313   K01190
gene183317   K03695
gene183320   K01006
gene183327   K04072
gene183348   K03555
gene183363   K01190
gene183376   K03657
gene183377   K01156
gene183389   K01179
gene183393   K07812
gene183413   K03546
gene183430   K03695
gene183464   K01873
gene183469   K01006
gene183493   K01006
gene183496   K03695
gene183502   K01873
gene183514   K01197
gene183520   K01681
gene183545   K06113
gene183546   K01872
gene183554   K01873
gene183574   K01873
gene183579   K01872
gene183581   K03546
gene183588   K05366
gene183590   K01537
gene183608   K01873
gene183613   K05349
gene183643   K01681
gene183645   K01409
gene183647   K01681
gene183652   K03555
gene183679   K00990
gene183721   K01872
gene183783   K01872
gene183784   K01873
gene183815   K02335
gene183819   K03427
gene183823   K01681
gene183829   K00705
gene183834   K03427
gene183843   K00705
gene183851   K02335
gene183854   K01153
gene183855   K05989
gene183860   K00705
gene183863   K02004
gene183870   K02003
gene183870   K02004
gene183871   K01537
gene183874   K01156
gene183887   K03466
gene183888   K05366
gene183889   K03205
gene183892   K05366
gene183907   K05366
gene183930   K01006
gene183975   K00982
gene183978   K01872
gene183983   K01256
gene184015   K01872
gene184043   K02335
gene184048   K05366
gene184076   K01872
gene184088   K01533
gene184113   K05366
gene184121   K00705
gene184123   K05989
gene184124   K07676
gene184125   K01156
gene184128   K03555
gene184129   K01190
gene184133   K01873
gene184141   K01681
gene184149   K06919
gene184158   K05366
gene184163   K03427
gene184186   K04072
gene184192   K01872
gene184221   K03427
gene184222   K05989
gene184232   K07456
gene184242   K03546
gene184246   K10906
gene184247   K12678
gene184251   K01873
gene184257   K01872
gene184280   K00705
gene184286   K01537
gene184325   K05989
gene184329   K02004
gene184330   K01006
gene184365   K02004
gene184376   K03427
gene184388   K03427
gene184407   K01006
gene184422   K01531
gene184425   K01872
gene184433   K01176
gene184436   K05349
gene184446   K01192
gene184471   K03555
gene184479   K01873
gene184484   K04072
gene184489   K02003
gene184489   K02004
gene184500   K00705
gene184524   K01200
gene184537   K05366
gene184543   K01537
gene184551   K01006
gene184552   K15524
gene184576   K02469
gene184616   K05366
gene184621   K05989
gene184642   K16899
gene184648   K01872
gene184682   K16898
gene184705   K03555
gene184711   K03555
gene184729   K02004
gene184733   K03466
gene184748   K03695
gene184757   K03466
gene184763   K03427
gene184779   K04759
gene184784   K07277
gene184792   K01869
gene184821   K07676
gene184823   K21449
gene184826   K02335
gene184835   K01873
gene184837   K03555
gene184838   K07646
gene184839   K05989
gene184847   K09704
gene184854   K00605
gene184859   K03555
gene184865   K00705
gene184866   K01190
gene184868   K07277
gene184912   K03658
gene184926   K05349
gene184935   K02004
gene184961   K01153
gene184966   K01869
gene184971   K02004
gene184979   K07646
gene184986   K01872
gene184990   K05349
gene184998   K01533
gene185000   K01156
gene185003   K02004
gene185012   K02335
gene185017   K03723
gene185024   K02004
gene185051   K03466
gene185054   K03657
gene185055   K05366
gene185060   K01006
gene185068   K01006
gene185073   K02230
gene185079   K01006
gene185089   K00705
gene185094   K01662
gene185112   K01537
gene185114   K01872
gene185120   K00705
gene185130   K07456
gene185132   K01531
gene185139   K01190
gene185146   K01872
gene185149   K02004
gene185150   K01872
gene185171   K02004
gene185181   K16786
gene185181   K16787
gene185182   K05366
gene185187   K06877
gene185191   K01537
gene185193   K02004
gene185195   K01006
gene185200   K01006
gene185206   K07277
gene185219   K04072
gene185238   K02621
gene185260   K07306
gene185268   K01156
gene185293   K03546
gene185295   K01872
gene185300   K01872
gene185302   K01190
gene185304   K01872
gene185313   K07012
gene185315   K01952
gene185323   K01872
gene185327   K15524
gene185330   K03581
gene185337   K03555
gene185348   K03466
gene185355   K01873
gene185359   K02004
gene185361   K01534
gene185369   K03737
gene185372   K02519
gene185425   K01006
gene185435   K01537
gene185439   K03555
gene185448   K01156
gene185472   K00163
gene185475   K02004
gene185495   K01872
gene185503   K04759
gene185505   K02519
gene185560   K01873
gene185588   K02004
gene185594   K05366
gene185595   K02335
gene185600   K01256
gene185609   K02224
gene185610   K01531
gene185611   K00548
gene185612   K15532
gene185622   K01872
gene185628   K01006
gene185629   K00990
gene185631   K02335
gene185639   K01190
gene185640   K00705
gene185641   K01537
gene185643   K04072
gene185644   K01872
gene185660   K01531
gene185663   K03929
gene185669   K05989
gene185689   K02004
gene185697   K03466
gene185698   K01537
gene185727   K01186
gene185735   K01156
gene185739   K01006
gene185743   K01531
gene185747   K01006
gene185750   K08300
gene185766   K07277
gene185772   K01681
gene185779   K01531
gene185788   K00962
gene185790   K01872
gene185791   K01006
gene185795   K05366
gene185832   K05989
gene185833   K01873
gene185844   K01531
gene185867   K03070
gene185882   K01537
gene185899   K07277
gene185912   K04759
gene185917   K01873
gene185920   K02469
gene185927   K02335
gene185932   K02004
gene185935   K06877
gene185937   K02650
gene185942   K01872
gene185943   K02004
gene185955   K02519
gene185958   K07407
gene185963   K03555
gene185967   K00656
gene185998   K01872
gene186000   K02335
gene186004   K01537
gene186014   K02004
gene186032   K07003
gene186058   K03695
gene186069   K04072
gene186076   K03695
gene186078   K02004
gene186086   K01873
gene186105   K03555
gene186140   K07277
gene186151   K05989
gene186188   K03070
gene186201   K02003
gene186201   K02004
gene186202   K01811
gene186212   K02011
gene186213   K03695
gene186227   K01872
gene186229   K02335
gene186234   K03555
gene186235   K02004
gene186244   K01873
gene186245   K03555
gene186257   K01006
gene186261   K02335
gene186298   K01872
gene186306   K03070
gene186321   K03205
gene186325   K01531
gene186332   K01537
gene186335   K01872
gene186344   K03466
gene186355   K01872
gene186357   K01873
gene186366   K01190
gene186368   K01537
gene186371   K05989
gene186374   K02003
gene186374   K02004
gene186376   K15125
gene186392   K04072
gene186397   K07012
gene186406   K02004
gene186408   K15923
gene186409   K02004
gene186434   K01537
gene186444   K02004
gene186464   K01873
gene186471   K02004
gene186473   K03555
gene186474   K02011
gene186478   K09952
gene186479   K15580
gene186501   K04072
gene186514   K03466
gene186532   K01006
gene186547   K02335
gene186567   K03466
gene186568   K07277
gene186578   K01872
gene186580   K01873
gene186581   K07676
gene186593   K01872
gene186599   K01873
gene186616   K01872
gene186630   K04759
gene186647   K03701
gene186652   K07012
gene186655   K01006
gene186663   K01190
gene186689   K02469
gene186708   K02335
gene186719   K01531
gene186742   K00965
gene186749   K01537
gene186779   K01156
gene186803   K04072
gene186837   K02335
gene186857   K03555
gene186858   K01156
gene186862   K04072
gene186864   K07676
gene186868   K04072
gene186872   K02004
gene186876   K01190
gene186879   K02335
gene186906   K02519
gene186926   K01872
gene186933   K01156
gene186935   K02335
gene186950   K01873
gene186965   K02004
gene186966   K01537
gene186974   K01006
gene186978   K01872
gene186994   K01873
gene187005   K01190
gene187009   K01190
gene187011   K02283
gene187019   K01873
gene187027   K00990
gene187044   K03763
gene187055   K01537
gene187064   K01190
gene187067   K02011
gene187087   K03657
gene187095   K03555
gene187101   K02003
gene187101   K02004
gene187109   K03555
gene187112   K01872
gene187128   K01214
gene187140   K01872
gene187163   K01156
gene187180   K02621
gene187184   K01421
gene187189   K01537
gene187205   K01531
gene187215   K02335
gene187217   K01006
gene187218   K05989
gene187229   K02238
gene187233   K00525
gene187244   K01811
gene187252   K00705
gene187253   K03695
gene187256   K05989
gene187257   K01811
gene187258   K03555
gene187261   K02335
gene187266   K02335
gene187268   K03695
gene187269   K02004
gene187276   K01873
gene187278   K03546
gene187282   K02335
gene187297   K02335
gene187311   K03546
gene187314   K02519
gene187332   K02230
gene187338   K07012
gene187349   K04072
gene187354   K01873
gene187358   K01873
gene187363   K01256
gene187379   K07277
gene187380   K01873
gene187387   K01873
gene187407   K02335
gene187410   K05366
gene187411   K03555
gene187431   K15923
gene187457   K02335
gene187485   K07277
gene187499   K01873
gene187513   K01537
gene187525   K03695
gene187528   K07277
gene187529   K01872
gene187533   K01873
gene187535   K05989
gene187540   K03555
gene187541   K02335
gene187549   K01873
gene187551   K01156
gene187553   K02004
gene187554   K01205
gene187563   K03427
gene187571   K01872
gene187586   K02407
gene187591   K01537
gene187592   K05989
gene187595   K01006
gene187616   K07277
gene187619   K01872
gene187621   K02335
gene187630   K01531
gene187634   K07277
gene187636   K02004
gene187647   K00605
gene187651   K01872
gene187652   K01872
gene187671   K02337
gene187677   K01873
gene187684   K00656
gene187688   K01873
gene187691   K21449
gene187702   K01156
gene187708   K16786
gene187708   K16787
gene187717   K02335
gene187718   K01873
gene187727   K07277
gene187728   K02004
gene187750   K02335
gene187760   K02004
gene187766   K01537
gene187768   K01873
gene187785   K01873
gene187843   K02004
gene187848   K02004
gene187890   K15923
gene187900   K05989
gene187904   K01873
gene187919   K05989
gene187922   K03070
gene187923   K01190
gene187931   K02004
gene187946   K03696
gene187947   K01873
gene187957   K04072
gene187958   K02335
gene187975   K02035
gene187987   K01873
gene187994   K02035
gene187997   K03070
gene188002   K01531
gene188006   K02335
gene188008   K01872
gene188019   K03555
gene188024   K04072
gene188036   K01873
gene188060   K03555
gene188076   K07277
gene188088   K01873
gene188115   K01156
gene188116   K01873
gene188128   K02469
gene188147   K15923
gene188154   K01156
gene188165   K03546
gene188167   K01873
gene188168   K05989
gene188170   K03070
gene188172   K02469
gene188177   K03070
gene188180   K02335
gene188181   K07277
gene188189   K07277
gene188198   K03332
gene188202   K01873
gene188203   K02335
gene188212   K03657
gene188229   K07316
gene188232   K01873
gene188234   K01955
gene188240   K01156
gene188243   K07277
gene188250   K02621
gene188266   K01534
gene188270   K13542
gene188281   K02035
gene188285   K02469
gene188287   K01872
gene188302   K01537
gene188332   K15923
gene188335   K03070
gene188342   K01872
gene188347   K01873
gene188358   K01006
gene188366   K03168
gene188369   K05349
gene188371   K01873
gene188377   K01873
gene188385   K01872
gene188388   K01873
gene188396   K01873
gene188398   K02004
gene188404   K05349
gene188433   K01179
gene188491   K03581
gene188532   K02011
gene188537   K01537
gene188550   K03070
gene188555   K01531
gene188565   K01190
gene188567   K01537
gene188568   K12056
gene188597   K01531
gene188601   K01873
gene188605   K01156
gene188610   K01537
gene188612   K01873
gene188614   K00688
gene188626   K01873
gene188648   K03555
gene188650   K02004
gene188653   K03427
gene188668   K02337
gene188676   K01873
gene188722   K01537
gene188725   K05989
gene188727   K01006
gene188733   K01531
gene188735   K01873
gene188772   K00688
gene188775   K01873
gene188795   K03695
gene188822   K01873
gene188827   K02004
gene188852   K01006
gene188853   K03555
gene188855   K01872
gene188857   K01873
gene188858   K02011
gene188862   K02335
gene188868   K07347
gene188869   K01537
gene188874   K02335
gene188878   K01186
gene188880   K00605
gene188881   K03555
gene188886   K02004
gene188887   K01156
gene188891   K02335
gene188892   K02469
gene188896   K02004
gene188900   K01006
gene188903   K02519
gene188910   K01531
gene188912   K01179
gene188916   K01531
gene188918   K01153
gene188920   K01873
gene188924   K10141
gene188925   K03168
gene188942   K07126
gene188947   K01190
gene188948   K01537
gene188949   K05989
gene188954   K03696
gene188957   K03555
gene188963   K01873
gene188970   K02335
gene188975   K03555
gene188986   K02335
gene188988   K05366
gene188997   K12063
gene189001   K07407
gene189002   K02519
gene189008   K01156
gene189015   K01531
gene189031   K05349
gene189032   K02335
gene189034   K01872
gene189039   K01531
gene189042   K02004
gene189045   K03695
gene189059   K02469
gene189062   K01537
gene189076   K15921
gene189077   K05989
gene189078   K04072
gene189083   K04072
gene189109   K04072
gene189115   K01537
gene189116   K17686
gene189125   K01421
gene189126   K07012
gene189149   K07646
gene189176   K01873
gene189178   K02335
gene189190   K01421
gene189205   K06381
gene189216   K01207
gene189220   K04072
gene189245   K03555
gene189256   K01537
gene189258   K07646
gene189261   K01793
gene189268   K01873
gene189270   K02519
gene189272   K07646
gene189275   K03701
gene189329   K07646
gene189334   K01156
gene189336   K00656
gene189337   K01156
gene189349   K04072
gene189362   K01176
gene189363   K01869
gene189365   K01531
gene189366   K07277
gene189368   K01190
gene189374   K01872
gene189380   K01537
gene189382   K02003
gene189382   K02004
gene189384   K03466
gene189397   K01955
gene189403   K01872
gene189410   K15524
gene189412   K02469
gene189413   K15923
gene189414   K07012
gene189421   K02469
gene189424   K02519
gene189428   K03555
gene189431   K01873
gene189434   K01873
gene189442   K03555
gene189450   K01872
gene189456   K02335
gene189465   K01531
gene189474   K00694
gene189477   K01537
gene189479   K01537
gene189487   K02621
gene189491   K02003
gene189491   K02004
gene189493   K01537
gene189496   K01006
gene189508   K01872
gene189518   K02335
gene189521   K02621
gene189522   K02469
gene189541   K01873
gene189548   K02004
gene189550   K02004
gene189560   K02469
gene189571   K01533
gene189572   K03555
gene189576   K01873
gene189582   K01006
gene189599   K01681
gene189602   K01537
gene189603   K02335
gene189604   K01006
gene189605   K04072
gene189608   K01537
gene189610   K01681
gene189612   K01537
gene189613   K01873
gene189614   K01872
gene189620   K07306
gene189625   K03427
gene189626   K16786
gene189626   K16787
gene189627   K01156
gene189631   K01872
gene189645   K01537
gene189647   K05366
gene189653   K07456
gene189664   K01873
gene189665   K16786
gene189665   K16787
gene189668   K02621
gene189670   K00700
gene189678   K01872
gene189679   K02335
gene189696   K01176
gene189699   K01873
gene189714   K03555
gene189731   K02003
gene189731   K02004
gene189735   K03657
gene189739   K01006
gene189741   K03555
gene189768   K01873
gene189769   K16786
gene189769   K16787
gene189775   K00605
gene189794   K01872
gene189795   K02004
gene189796   K02335
gene189803   K01537
gene189820   K04072
gene189826   K03695
gene189827   K01006
gene189844   K03555
gene189850   K03555
gene189852   K01681
gene189865   K01873
gene189868   K01872
gene189891   K01873
gene189898   K04072
gene189901   K01006
gene189905   K12573
gene189934   K03466
gene189935   K05989
gene189938   K02519
gene189939   K01006
gene189942   K17686
gene189944   K09952
gene189945   K03555
gene189965   K01537
gene189966   K15524
gene189972   K01191
gene189992   K01537
gene190002   K03555
gene190015   K01873
gene190022   K07277
gene190024   K03043
gene190026   K16786
gene190026   K16787
gene190032   K03555
gene190045   K04072
gene190049   K01534
gene190056   K02335
gene190064   K02004
gene190073   K02004
gene190075   K01531
gene190077   K01873
gene190080   K03466
gene190083   K15125
gene190084   K01006
gene190086   K01537
gene190098   K01873
gene190100   K01533
gene190111   K01006
gene190116   K03546
gene190117   K00605
gene190130   K03658
gene190131   K01872
gene190132   K02519
gene190135   K02621
gene190138   K15524
gene190140   K02335
gene190156   K01006
gene190158   K01006
gene190161   K03696
gene190168   K02335
gene190174   K15524
gene190185   K01873
gene190200   K03070
gene190201   K05366
gene190208   K00705
gene190221   K12297
gene190230   K01537
gene190232   K02335
gene190237   K01537
gene190279   K02650
gene190287   K01873
gene190292   K02621
gene190293   K03427
gene190295   K05989
gene190298   K01421
gene190325   K03466
gene190328   K03657
gene190330   K03555
gene190331   K05989
gene190337   K01537
gene190339   K01872
gene190340   K01006
gene190342   K02621
gene190344   K04072
gene190345   K16786
gene190345   K16787
gene190346   K01872
gene190347   K01006
gene190348   K02004
gene190350   K01006
gene190358   K15524
gene190370   K01873
gene190375   K04043
gene190376   K01537
gene190379   K01872
gene190380   K02335
gene190390   K12573
gene190391   K01872
gene190392   K01873
gene190393   K01873
gene190394   K01873
gene190404   K16786
gene190404   K16787
gene190411   K01952
gene190425   K03701
gene190426   K07277
gene190428   K01537
gene190429   K04072
gene190443   K17686
gene190459   K01873
gene190473   K03695
gene190479   K02335
gene190481   K01006
gene190494   K02004
gene190505   K04072
gene190524   K03555
gene190538   K01537
gene190542   K01006
gene190548   K03696
gene190552   K03555
gene190553   K01537
gene190564   K16786
gene190564   K16787
gene190577   K03555
gene190583   K16786
gene190583   K16787
gene190588   K01537
gene190595   K01533
gene190600   K03555
gene190603   K01869
gene190604   K03043
gene190615   K01537
gene190638   K04043
gene190651   K01153
gene190653   K01421
gene190667   K01191
gene190691   K03657
gene190701   K01156
gene190707   K08303
gene190708   K07306
gene190715   K03763
gene190724   K03556
gene190725   K01873
gene190730   K16786
gene190730   K16787
gene190734   K01006
gene190743   K07452
gene190744   K02519
gene190747   K01256
gene190755   K01176
gene190762   K00688
gene190783   K00656
gene190802   K21449
gene190815   K02011
gene190822   K03546
gene190843   K02003
gene190843   K02004
gene190847   K01537
gene190857   K07386
gene190858   K01872
gene190862   K02004
gene190864   K03046
gene190867   K01156
gene190869   K01537
gene190873   K01156
gene190874   K02469
gene190875   K03723
gene190877   K01006
gene190882   K01873
gene190887   K02335
gene190888   K07277
gene190891   K03696
gene190898   K03655
gene190901   K01537
gene190902   K01006
gene190907   K01873
gene190910   K01873
gene190921   K01873
gene190937   K01872
gene190949   K01006
gene190954   K03070
gene190965   K07277
gene190994   K01872
gene191000   K01872
gene191005   K05989
gene191006   K05366
gene191029   K12063
gene191034   K04072
gene191039   K05349
gene191046   K03555
gene191068   K01006
gene191075   K01873
gene191078   K01872
gene191079   K01872
gene191080   K02004
gene191087   K01872
gene191091   K01537
gene191092   K05366
gene191094   K01873
gene191096   K01872
gene191097   K01872
gene191110   K01190
gene191131   K01190
gene191143   K02335
gene191149   K12063
gene191157   K01156
gene191165   K01869
gene191168   K01872
gene191172   K05366
gene191173   K01448
gene191187   K02004
gene191190   K01190
gene191192   K01873
gene191194   K01873
gene191196   K01537
gene191203   K02470
gene191212   K01873
gene191214   K01872
gene191225   K01873
gene191233   K07126
gene191236   K03070
gene191240   K01006
gene191251   K02335
gene191255   K01338
gene191259   K05366
gene191261   K07003
gene191267   K07277
gene191268   K02469
gene191269   K16899
gene191280   K07277
gene191283   K01873
gene191284   K01873
gene191289   K01872
gene191291   K02335
gene191292   K16089
gene191312   K03555
gene191317   K01869
gene191320   K03701
gene191333   K02469
gene191336   K01872
gene191337   K01872
gene191346   K03701
gene191357   K02335
gene191362   K01126
gene191377   K01156
gene191386   K03701
gene191391   K01176
gene191393   K01537
gene191395   K01537
gene191430   K01537
gene191434   K00694
gene191437   K03555
gene191438   K01190
gene191439   K01190
gene191440   K02335
gene191452   K04072
gene191454   K04072
gene191483   K01872
gene191485   K01006
gene191487   K01872
gene191491   K03701
gene191498   K01873
gene191501   K03466
gene191505   K01006
gene191509   K03555
gene191513   K01006
gene191517   K02335
gene191520   K01595
gene191540   K01872
gene191543   K16786
gene191543   K16787
gene191548   K01873
gene191563   K01421
gene191565   K03555
gene191570   K07306
gene191594   K12061
gene191597   K07646
gene191612   K01537
gene191615   K01873
gene191642   K03695
gene191643   K01872
gene191644   K01873
gene191646   K03070
gene191653   K01873
gene191662   K02316
gene191663   K01872
gene191665   K01006
gene191671   K04759
gene191674   K02004
gene191680   K01006
gene191682   K21449
gene191691   K01872
gene191699   K01190
gene191705   K07347
gene191731   K03546
gene191748   K05366
gene191752   K01872
gene191783   K01006
gene191794   K03695
gene191796   K07407
gene191842   K03555
gene191843   K01872
gene191853   K03701
gene191871   K02004
gene191872   K01006
gene191877   K07277
gene191885   K01006
gene191905   K01006
gene191907   K01872
gene191908   K02335
gene191912   K04759
gene191919   K01872
gene191923   K01006
gene191924   K01873
gene191929   K03555
gene191930   K03070
gene191934   K03466
gene191935   K01006
gene191945   K03070
gene191947   K02337
gene191948   K01873
gene191954   K05349
gene191955   K01531
gene191958   K01872
gene191963   K01006
gene191973   K01533
gene191975   K01872
gene191980   K01006
gene191988   K03070
gene192001   K02004
gene192004   K03427
gene192035   K05989
gene192041   K01006
gene192047   K01006
gene192053   K05989
gene192058   K01006
gene192061   K01872
gene192067   K02004
gene192070   K01006
gene192071   K01873
gene192078   K01006
gene192082   K03737
gene192086   K02469
gene192093   K00688
gene192108   K19049
gene192122   K01537
gene192124   K01006
gene192136   K01869
gene192141   K03070
gene192159   K03579
gene192161   K05349
gene192182   K04072
gene192208   K01006
gene192244   K01595
gene192272   K01872
gene192278   K03427
gene192296   K03695
gene192310   K02469
gene192315   K01872
gene192321   K01006
gene192322   K01531
gene192328   K02004
gene192330   K01537
gene192331   K01537
gene192334   K01873
gene192348   K15855
gene192389   K01873
gene192391   K12056
gene192420   K01197
gene192428   K01873
gene192432   K07126
gene192434   K05349
gene192439   K03555
gene192489   K01006
gene192493   K01952
gene192508   K02469
gene192509   K01872
gene192516   K01872
gene192519   K16089
gene192526   K07263
gene192547   K03555
gene192567   K01006
gene192571   K02335
gene192578   K03466
gene192584   K03466
gene192599   K00688
gene192612   K05349
gene192642   K04072
gene192647   K01872
gene192657   K04072
gene192665   K01873
gene192670   K01873
gene192681   K01156
gene192690   K01872
gene192693   K01537
gene192698   K01205
gene192701   K00548
gene192703   K01872
gene192705   K05349
gene192710   K07277
gene192722   K03546
gene192726   K01869
gene192727   K01006
gene192733   K01873
gene192741   K02335
gene192746   K03046
gene192749   K01873
gene192755   K01006
gene192759   K01872
gene192761   K01869
gene192762   K01873
gene192769   K01156
gene192792   K01006
gene192794   K01006
gene192802   K02469
gene192806   K02335
gene192815   K05366
gene192820   K02519
gene192824   K01873
gene192825   K01006
gene192829   K03555
gene192832   K01537
gene192838   K01006
gene192848   K01006
gene192850   K01190
gene192860   K01006
gene192861   K01537
gene192862   K01006
gene192865   K01006
gene192870   K05989
gene192879   K03427
gene192880   K06168
gene192887   K07456
gene192888   K01873
gene192903   K07277
gene192912   K01873
gene192918   K01872
gene192927   K03088
gene192929   K01872
gene192930   K01872
gene192936   K07277
gene192940   K02035
gene192942   K01006
gene192948   K03555
gene192958   K03205
gene192959   K02519
gene192960   K02004
gene192971   K03466
gene192982   K01872
gene192989   K03555
gene192991   K02335
gene192992   K01872
gene192998   K03427
gene193004   K03695
gene193006   K03695
gene193011   K03070
gene193022   K01595
gene193032   K02004
gene193047   K01872
gene193055   K16898
gene193059   K03701
gene193061   K01006
gene193071   K01006
gene193073   K01870
gene193078   K07277
gene193097   K01006
gene193112   K01872
gene193122   K03555
gene193123   K21449
gene193124   K01421
gene193125   K01006
gene193139   K02469
gene193159   K01190
gene193160   K15855
gene193181   K02335
gene193184   K03722
gene193195   K03128
gene193198   K01191
gene193206   K01006
gene193219   K07277
gene193237   K01006
gene193238   K03578
gene193260   K01006
gene193300   K22405
gene193305   K01006
gene193315   K01006
gene193324   K06044
gene193349   K07012
gene193351   K01872
gene193355   K07452
gene193361   K00694
gene193369   K01537
gene193425   K17686
gene193437   K01872
gene193438   K03555
gene193447   K07277
gene193473   K04072
gene193474   K03555
gene193478   K01873
gene193480   K01872
gene193485   K01006
gene193486   K01006
gene193487   K03555
gene193499   K08600
gene193507   K01006
gene193518   K07277
gene193528   K01872
gene193529   K01006
gene193533   K02519
gene193536   K01006
gene193539   K12063
gene193540   K00688
gene193549   K03466
gene193554   K01873
gene193560   K01006
gene193562   K05989
gene193573   K07277
gene193575   K02004
gene193577   K01006
gene193617   K03658
gene193631   K03555
gene193636   K01156
gene193637   K01537
gene193639   K01872
gene193642   K05989
gene193645   K01872
gene193650   K01006
gene193651   K01006
gene193654   K03555
gene193655   K01156
gene193656   K01873
gene193658   K01006
gene193661   K01190
gene193669   K07646
gene193676   K01006
gene193679   K15923
gene193697   K06113
gene193700   K03701
gene193707   K01537
gene193719   K00265
gene193724   K01006
gene193731   K05515
gene193745   K01006
gene193748   K01006
gene193757   K01955
gene193760   K01006
gene193780   K17108
gene193783   K03466
gene193789   K03555
gene193814   K01006
gene193828   K00688
gene193833   K01873
gene193834   K03696
gene193841   K01006
gene193860   K01872
gene193861   K01872
gene193863   K03555
gene193865   K01872
gene193877   K01006
gene193883   K02335
gene193884   K01873
gene193892   K03695
gene193894   K07646
gene193895   K03070
gene193903   K02519
gene193930   K02469
gene193937   K07263
gene193943   K01537
gene193963   K01537
gene193977   K01869
gene193983   K01006
gene193986   K01006
gene194013   K02469
gene194035   K16786
gene194035   K16787
gene194037   K01872
gene194044   K01190
gene194048   K01872
gene194063   K07347
gene194065   K01006
gene194073   K03696
gene194089   K02343
gene194102   K01873
gene194119   K03555
gene194125   K02335
gene194133   K01873
gene194145   K03555
gene194171   K01872
gene194180   K04072
gene194193   K01873
gene194211   K01872
gene194214   K12063
gene194222   K01873
gene194226   K12257
gene194237   K12952
gene194238   K16786
gene194238   K16787
gene194242   K07452
gene194243   K03658
gene194248   K03555
gene194251   K01006
gene194256   K01006
gene194260   K07126
gene194262   K01537
gene194264   K01006
gene194272   K01006
gene194273   K03657
gene194274   K09952
gene194276   K01156
gene194277   K01872
gene194287   K01872
gene194299   K04072
gene194301   K16786
gene194301   K16787
gene194316   K01006
gene194319   K01872
gene194330   K01873
gene194333   K01872
gene194341   K03555
gene194349   K01006
gene194352   K07277
gene194365   K00688
gene194374   K01873
gene194387   K01006
gene194391   K01190
gene194409   K01006
gene194410   K01873
gene194415   K02335
gene194426   K03695
gene194427   K02003
gene194427   K02004
gene194429   K16786
gene194429   K16787
gene194430   K01006
gene194431   K01156
gene194433   K01873
gene194441   K02335
gene194451   K04486
gene194456   K16786
gene194456   K16787
gene194463   K03555
gene194467   K03695
gene194470   K01872
gene194472   K01872
gene194474   K01156
gene194484   K01531
gene194486   K03555
gene194499   K05989
gene194503   K01006
gene194520   K02469
gene194525   K01006
gene194565   K02469
gene194568   K01872
gene194570   K03555
gene194579   K01869
gene194581   K16786
gene194581   K16787
gene194583   K03555
gene194587   K01872
gene194594   K03695
gene194605   K16786
gene194605   K16787
gene194615   K16786
gene194615   K16787
gene194616   K16786
gene194616   K16787
gene194624   K01006
gene194660   K01872
gene194699   K02004
gene194700   K01006
gene194702   K03581
gene194710   K16786
gene194710   K16787
gene194714   K01873
gene194717   K05366
gene194721   K01531
gene194735   K01192
gene194736   K02004
gene194737   K03070
gene194738   K01023
gene194740   K03555
gene194742   K01872
gene194744   K01176
gene194749   K07012
gene194811   K01006
gene194815   K01190
gene194821   K01873
gene194829   K01156
gene194835   K16786
gene194835   K16787
gene194837   K04072
gene194841   K16786
gene194841   K16787
gene194850   K01537
gene194861   K16786
gene194861   K16787
gene194875   K16786
gene194875   K16787
gene194878   K07316
gene194888   K02621
gene194899   K04072
gene194904   K01190
gene194906   K04072
gene194909   K03555
gene194913   K01872
gene194922   K01873
gene194928   K01156
gene194944   K01958
gene194962   K01872
gene194968   K02335
gene194969   K02004
gene194974   K01006
gene194977   K01872
gene195008   K02469
gene195038   K01531
gene195068   K02335
gene195074   K02335
gene195097   K01006
gene195108   K03555
gene195116   K01872
gene195129   K05989
gene195147   K01156
gene195163   K07452
gene195165   K01872
gene195172   K05989
gene195174   K01872
gene195199   K01537
gene195205   K01873
gene195215   K01537
gene195218   K01156
gene195220   K05305
gene195234   K03555
gene195257   K03555
gene195272   K03466
gene195287   K07277
gene195288   K03555
gene195298   K01873
gene195302   K01531
gene195304   K01873
gene195305   K01190
gene195307   K01873
gene195315   K01873
gene195325   K01006
gene195327   K03555
gene195335   K03555
gene195340   K01872
gene195354   K03555
gene195355   K01006
gene195356   K01537
gene195371   K01872
gene195417   K03466
gene195419   K05989
gene195433   K01156
gene195435   K04072
gene195453   K01872
gene195461   K01537
gene195478   K01006
gene195501   K05989
gene195538   K03555
gene195549   K01156
gene195550   K05349
gene195551   K01872
gene195553   K01873
gene195555   K05366
gene195565   K05989
gene195566   K03466
gene195573   K05989
gene195604   K03555
gene195615   K15923
gene195627   K01006
gene195637   K05989
gene195650   K03466
gene195659   K12952
gene195668   K01533
gene195672   K01873
gene195684   K01006
gene195695   K00688
gene195698   K01873
gene195702   K16898
gene195703   K01872
gene195705   K01873
gene195713   K03555
gene195719   K01006
gene195737   K04072
gene195744   K01873
gene195755   K03555
gene195768   K01872
gene195769   K07277
gene195778   K03555
gene195784   K01873
gene195789   K01872
gene195801   K01156
gene195819   K01872
gene195836   K03555
gene195849   K01872
gene195873   K07277
gene195878   K05349
gene195888   K02004
gene195905   K03169
gene195906   K03555
gene195909   K01872
gene195912   K01870
gene195915   K02469
gene195919   K02469
gene195920   K01537
gene195922   K01421
gene195924   K01873
gene195926   K03695
gene195927   K01811
gene195929   K01872
gene195931   K03070
gene195934   K03555
gene195940   K01872
gene195941   K01873
gene195943   K02519
gene195947   K01872
gene195949   K05366
gene195950   K01873
gene195956   K02335
gene195957   K01156
gene195963   K02335
gene195965   K06560
gene195974   K04072
gene195978   K01873
gene195982   K02469
gene195989   K01872
gene195996   K01873
gene195999   K03555
gene196012   K03555
gene196014   K01531
gene196016   K01873
gene196017   K01873
gene196025   K01153
gene196032   K01873
gene196035   K05349
gene196041   K01537
gene196048   K01190
gene196061   K15125
gene196063   K01811
gene196073   K19117
gene196078   K07012
gene196080   K03723
gene196091   K01873
gene196092   K01537
gene196096   K01190
gene196098   K12257
gene196103   K01872
gene196104   K04072
gene196110   K03555
gene196111   K05366
gene196115   K01192
gene196121   K01537
gene196126   K05515
gene196128   K01872
gene196134   K03578
gene196136   K04072
gene196143   K02003
gene196143   K02004
gene196144   K01531
gene196158   K01873
gene196163   K07263
gene196169   K03546
gene196170   K05989
gene196181   K01873
gene196200   K01531
gene196202   K01531
gene196214   K01872
gene196222   K03556
gene196260   K02004
gene196265   K02004
gene196287   K01873
gene196313   K02004
gene196315   K00558
gene196332   K01872
gene196336   K03555
gene196338   K03695
gene196341   K01537
gene196356   K02469
gene196357   K01872
gene196358   K01591
gene196362   K03763
gene196367   K03802
gene196369   K02335
gene196402   K03546
gene196404   K01190
gene196412   K01872
gene196423   K01872
gene196425   K01156
gene196440   K01595
gene196469   K01179
gene196477   K01156
gene196478   K07277
gene196487   K01872
gene196490   K01873
gene196493   K12257
gene196496   K03658
gene196508   K01531
gene196512   K01872
gene196519   K02469
gene196539   K02335
gene196542   K15524
gene196543   K01537
gene196568   K01872
gene196575   K01531
gene196597   K03555
gene196615   K07012
gene196634   K02469
gene196637   K01872
gene196642   K04072
gene196653   K01531
gene196670   K02469
gene196672   K02004
gene196687   K03658
gene196694   K07277
gene196695   K01872
gene196698   K04072
gene196706   K01156
gene196712   K01190
gene196713   K01156
gene196719   K01873
gene196722   K04072
gene196730   K01872
gene196732   K03555
gene196733   K01537
gene196740   K03555
gene196750   K03427
gene196754   K05349
gene196760   K01537
gene196773   K03555
gene196779   K01873
gene196780   K03555
gene196789   K03555
gene196792   K01872
gene196796   K03555
gene196811   K01872
gene196817   K01006
gene196818   K01872
gene196819   K01531
gene196824   K03555
gene196833   K01872
gene196835   K03546
gene196840   K02004
gene196847   K01872
gene196872   K17751
gene196877   K01873
gene196892   K03555
gene196894   K01872
gene196896   K02469
gene196901   K03695
gene196904   K03555
gene196913   K02335
gene196920   K01537
gene196922   K03555
gene196926   K01873
gene196935   K05349
gene196938   K01873
gene196940   K05989
gene196950   K00990
gene196958   K08384
gene196978   K01006
gene197009   K01873
gene197026   K01537
gene197030   K05366
gene197139   K01873
gene197141   K03555
gene197146   K01872
gene197156   K02004
gene197169   K01869
gene197171   K02337
gene197187   K01872
gene197198   K03555
gene197203   K01537
gene197214   K02335
gene197217   K01952
gene197236   K01872
gene197258   K03555
gene197259   K03046
gene197261   K03168
gene197269   K02011
gene197285   K07012
gene197320   K01872
gene197322   K01191
gene197323   K01872
gene197325   K04072
gene197341   K01256
gene197343   K01421
gene197348   K04072
gene197351   K02469
gene197353   K01533
gene197389   K03555
gene197431   K03427
gene197436   K03555
gene197492   K03070
gene197513   K01872
gene197516   K01190
gene197518   K03658
gene197522   K03658
gene197527   K04072
gene197530   K02335
gene197533   K00951
gene197534   K03556
gene197536   K05349
gene197539   K05366
gene197544   K05989
gene197547   K03555
gene197555   K02469
gene197561   K01873
gene197565   K01537
gene197566   K01537
gene197580   K04072
gene197581   K04759
gene197606   K01775
gene197628   K09955
gene197635   K03555
gene197637   K01873
gene197640   K02469
gene197644   K03555
gene197652   K01190
gene197655   K01872
gene197656   K03555
gene197678   K07277
gene197693   K04072
gene197694   K04072
gene197695   K03555
gene197696   K02335
gene197727   K03658
gene197739   K03555
gene197776   K01006
gene197780   K01872
gene197782   K03555
gene197783   K02003
gene197783   K02004
gene197784   K03555
gene197800   K04759
gene197812   K00705
gene197835   K07277
gene197837   K03695
gene197884   K01872
gene197893   K02335
gene197894   K02335
gene197899   K05989
gene197916   K03658
gene197938   K00656
gene197958   K02004
gene197982   K01873
gene197997   K01256
gene198003   K04072
gene198025   K02469
gene198031   K03658
gene198044   K02335
gene198050   K05366
gene198068   K01190
gene198076   K03695
gene198095   K04072
gene198096   K01872
gene198099   K03658
gene198108   K01872
gene198114   K01873
gene198123   K07347
gene198127   K05851
gene198132   K03466
gene198143   K03555
gene198144   K02407
gene198153   K04066
gene198154   K03555
gene198175   K02469
gene198178   K03555
gene198203   K01190
gene198207   K03555
gene198251   K13587
gene198253   K03695
gene198270   K03466
gene198273   K01873
gene198292   K02469
gene198295   K03555
gene198297   K03695
gene198299   K01872
gene198302   K03466
gene198310   K03466
gene198318   K03555
gene198319   K07277
gene198343   K04072
gene198344   K03695
gene198347   K05989
gene198351   K02469
gene198359   K03696
gene198381   K03555
gene198384   K02335
gene198386   K12132
gene198403   K01537
gene198405   K04072
gene198417   K01156
gene198420   K04072
gene198422   K12373
gene198435   K02003
gene198435   K02004
gene198439   K00558
gene198447   K01006
gene198451   K02335
gene198454   K02621
gene198457   K01190
gene198461   K07012
gene198463   K03695
gene198464   K01153
gene198467   K04072
gene198469   K01006
gene198470   K02335
gene198471   K01531
gene198483   K01156
gene198486   K03695
gene198487   K05989
gene198511   K05366
gene198527   K01006
gene198538   K03695
gene198551   K03695
gene198567   K05349
gene198568   K03695
gene198571   K01537
gene198581   K04072
gene198587   K04744
gene198599   K01190
gene198610   K03555
gene198619   K01156
gene198636   K03427
gene198655   K02335
gene198691   K05366
gene198693   K01192
gene198695   K03696
gene198705   K03695
gene198706   K07126
gene198722   K03070
gene198740   K02469
gene198741   K04072
gene198742   K05349
gene198746   K12952
gene198762   K03657
gene198777   K01156
gene198796   K03658
gene198800   K01256
gene198802   K01537
gene198805   K03695
gene198815   K01421
gene198833   K03555
gene198844   K02335
gene198845   K03657
gene198846   K02335
gene198847   K01537
gene198849   K03555
gene198850   K07263
gene198860   K00974
gene198865   K07456
gene198881   K03043
gene198883   K03555
gene198885   K03466
gene198896   K11907
gene198900   K01256
gene198934   K02335
gene198967   K04079
gene198987   K03695
gene198989   K01537
gene199008   K01537
gene199016   K04486
gene199021   K04072
gene199028   K02238
gene199042   K02335
gene199054   K07277
gene199055   K03695
gene199066   K01190
gene199068   K01256
gene199083   K01156
gene199084   K04759
gene199085   K03695
gene199087   K04072
gene199091   K00705
gene199097   K03555
gene199100   K03695
gene199110   K03555
gene199133   K01811
gene199138   K02469
gene199144   K03802
gene199147   K02335
gene199148   K03695
gene199152   K04072
gene199154   K05366
gene199155   K17686
gene199185   K03555
gene199206   K01537
gene199207   K01537
gene199217   K04072
gene199218   K04072
gene199231   K03070
gene199234   K03695
gene199270   K03695
gene199286   K02238
gene199289   K04072
gene199297   K02004
gene199301   K01872
gene199307   K01872
gene199328   K17686
gene199341   K03701
gene199375   K07812
gene199402   K01872
gene199407   K01869
gene199439   K01256
gene199452   K03168
gene199476   K04066
gene199486   K01156
gene199490   K04072
gene199508   K01421
gene199546   K03555
gene199576   K02469
gene199577   K05349
gene199590   K04072
gene199602   K07126
gene199663   K02004
gene199664   K03695
gene199700   K01537
gene199705   K01421
gene199707   K03693
gene199745   K02035
gene199759   K02004
gene199767   K05349
gene199788   K01872
gene199814   K03555
gene199822   K04072
gene199825   K03696
gene199858   K19175
gene199873   K03466
gene199875   K07277
gene199877   K03466
gene199878   K01872
gene199888   K03466
gene199891   K02335
gene199897   K01531
gene199898   K03070
gene199899   K03695
gene199902   K07263
gene199912   K02519
gene199914   K02004
gene199915   K01872
gene199916   K03427
gene199933   K07277
gene199936   K05349
gene199941   K04072
gene199943   K07277
gene199944   K02004
gene199957   K03555
gene199958   K00694
gene199962   K03466
gene199970   K04072
gene200005   K01156
gene200006   K01872
gene200029   K09952
gene200032   K03695
gene200038   K01537
gene200050   K03555
gene200058   K03688
gene200059   K03657
gene200065   K03695
gene200066   K03466
gene200076   K12132
gene200089   K01156
gene200096   K04759
gene200103   K01872
gene200107   K14205
gene200109   K03555
gene200126   K05366
gene200127   K00694
gene200134   K22405
gene200170   K03427
gene200180   K01872
gene200186   K01256
gene200193   K01890
gene200246   K03695
gene200249   K01537
gene200253   K04066
gene200257   K01421
gene200283   K05349
gene200322   K01192
gene200350   K12257
gene200357   K03696
gene200361   K03587
gene200365   K03070
gene200367   K05349
gene200370   K03723
gene200389   K00372
gene200400   K03695
gene200405   K01869
gene200424   K03168
gene200517   K02469
gene200527   K03695
gene200540   K04072
gene200549   K03555
gene200553   K07012
gene200559   K03695
gene200568   K03695
gene200576   K05349
gene200577   K03555
gene200578   K00705
gene200579   K01872
gene200582   K02004
gene200584   K03555
gene200585   K03695
gene200625   K03695
gene200634   K03695
gene200660   K02469
gene200663   K03695
gene200670   K04072
gene200674   K03088
gene200688   K04072
gene200698   K02035
gene200699   K01192
gene200732   K03695
gene200736   K03466
gene200737   K19117
gene200748   K03701
gene200758   K03088
gene200767   K01156
gene200775   K00164
gene200784   K01890
gene200810   K01533
gene200823   K03695
gene200840   K05366
gene200854   K05366
gene200902   K17686
gene200932   K01537
gene200934   K03695
gene200966   K01873
gene200996   K02519
gene201006   K15524
gene201016   K12373
gene201021   K04072
gene201032   K04744
gene201040   K09955
gene201041   K01531
gene201044   K03696
gene201048   K03696
gene201063   K04072
gene201087   K03695
gene201091   K03555
gene201100   K03070
gene201110   K20530
gene201121   K00688
gene201123   K03695
gene201132   K01190
gene201159   K03466
gene201162   K03701
gene201165   K01873
gene201167   K03695
gene201172   K03695
gene201195   K02469
gene201238   K03695
gene201270   K01190
gene201271   K00525
gene201280   K01533
gene201281   K03695
gene201283   K07277
gene201287   K05349
gene201302   K04072
gene201331   K07347
gene201337   K03555
gene201338   K07347
gene201348   K05349
gene201370   K02035
gene201381   K01873
gene201392   K03199
gene201401   K01156
gene201415   K01870
gene201435   K01537
gene201437   K01421
gene201438   K03695
gene201440   K01869
gene201444   K03695
gene201449   K01533
gene201450   K03695
gene201460   K01869
gene201481   K08303
gene201486   K05989
gene201505   K01191
gene201506   K07263
gene201507   K03695
gene201513   K03695
gene201521   K00525
gene201533   K02337
gene201543   K21449
gene201547   K01872
gene201549   K02337
gene201555   K03555
gene201558   K05989
gene201581   K01156
gene201599   K03695
gene201680   K01955
gene201686   K02469
gene201692   K01190
gene201703   K01006
gene201722   K05989
gene201730   K01872
gene201735   K01811
gene201736   K05989
gene201741   K01811
gene201742   K03466
gene201743   K05989
gene201796   K01193
gene201804   K02469
gene201830   K02519
gene201832   K02004
gene201835   K04072
gene201842   K03695
gene201861   K02011
gene201883   K02232
gene201927   K03701
gene201930   K02469
gene201941   K04072
gene201947   K01192
gene201962   K02335
gene201966   K02335
gene201968   K02004
gene201971   K03695
gene201996   K03695
gene201999   K03657
gene202011   K04072
gene202032   K01153
gene202040   K01192
gene202044   K02004
gene202046   K02469
gene202048   K05989
gene202057   K05349
gene202067   K03406
gene202070   K05349
gene202079   K05989
gene202083   K00688
gene202084   K03695
gene202092   K05349
gene202107   K05366
gene202110   K00702
gene202116   K03555
gene202124   K04072
gene202140   K01197
gene202163   K02003
gene202163   K02004
gene202178   K01534
gene202185   K01869
gene202192   K03555
gene202202   K01531
gene202204   K01190
gene202206   K02335
gene202213   K01190
gene202218   K01537
gene202228   K05989
gene202234   K03555
gene202235   K01156
gene202238   K02469
gene202240   K03695
gene202241   K05366
gene202247   K02335
gene202248   K03555
gene202253   K07012
gene202257   K03427
gene202274   K05349
gene202294   K03771
gene202307   K03555
gene202309   K01537
gene202312   K06919
gene202316   K12257
gene202330   K03695
gene202345   K03555
gene202364   K01421
gene202366   K00266
gene202368   K01531
gene202372   K05349
gene202415   K01682
gene202437   K03696
gene202444   K03555
gene202445   K03168
gene202453   K01156
gene202454   K03555
gene202459   K01197
gene202464   K21449
gene202482   K02335
gene202498   K03695
gene202509   K01192
gene202511   K03695
gene202529   K02519
gene202542   K03695
gene202593   K03168
gene202616   K03555
gene202650   K05349
gene202662   K03695
gene202723   K05349
gene202741   K03695
gene202746   K02335
gene202751   K03695
gene202769   K02335
gene202779   K01537
gene202781   K03695
gene202782   K03695
gene202785   K03696
gene202788   K03657
gene202790   K07263
gene202792   K01200
gene202795   K05349
gene202797   K07277
gene202798   K03466
gene202800   K01156
gene202801   K01872
gene202806   K03695
gene202807   K02335
gene202816   K03695
gene202824   K03695
gene202828   K05349
gene202831   K02335
gene202841   K01200
gene202848   K03070
gene202854   K03696
gene202860   K03695
gene202862   K03695
gene202863   K12952
gene202869   K04072
gene202871   K05989
gene202875   K03555
gene202882   K03695
gene202889   K02004
gene202903   K03695
gene202909   K03695
gene202916   K05349
gene202918   K03695
gene202923   K03070
gene202941   K03043
gene202956   K05349
gene202958   K01537
gene202965   K11751
gene202969   K05349
gene202977   K03043
gene202981   K05366
gene203004   K12952
gene203010   K02335
gene203012   K03696
gene203016   K03169
gene203044   K03695
gene203056   K03695
gene203074   K02335
gene203087   K05366
gene203098   K03695
gene203100   K01190
gene203126   K01006
gene203128   K07012
gene203155   K01869
gene203203   K07646
gene203214   K03555
gene203217   K03555
gene203220   K04759
gene203243   K01537
gene203246   K05989
gene203255   K03555
gene203261   K03555
gene203284   K03695
gene203295   K05349
gene203302   K03043
gene203304   K01192
gene203306   K01153
gene203316   K01153
gene203323   K01869
gene203325   K02335
gene203332   K01537
gene203340   K03088
gene203349   K03695
gene203352   K04759
gene203353   K05989
gene203367   K02469
gene203378   K03555
gene203382   K03695
gene203480   K03427
gene203481   K02621
gene203486   K03695
gene203488   K05349
gene203536   K03466
gene203538   K03070
gene203566   K02621
gene203582   K03695
gene203583   K03695
gene203588   K03695
gene203589   K03695
gene203590   K03695
gene203591   K07306
gene203599   K03555
gene203605   K03695
gene203607   K02469
gene203617   K04072
gene203619   K07012
gene203620   K00990
gene203626   K07271
gene203629   K01006
gene203631   K05349
gene203636   K02469
gene203638   K03695
gene203661   K02004
gene203664   K02335
gene203668   K03169
gene203670   K03555
gene203679   K01190
gene203689   K05349
gene203723   K03695
gene203725   K03695
gene203726   K03695
gene203729   K02335
gene203738   K05349
gene203744   K01537
gene203746   K03695
gene203747   K04759
gene203748   K03695
gene203749   K05366
gene203750   K03555
gene203774   K06919
gene203777   K03695
gene203778   K03657
gene203788   K03070
gene203789   K02621
gene203795   K02337
gene203801   K03555
gene203808   K08303
gene203815   K04072
gene203834   K03695
gene203854   K01006
gene203864   K03695
gene203880   K03427
gene203882   K03695
gene203893   K06560
gene203912   K01192
gene203969   K03168
gene203971   K03555
gene203978   K03466
gene203982   K01190
gene203999   K03695
gene204005   K00558
gene204009   K04072
gene204044   K05349
gene204049   K01006
gene204076   K03695
gene204077   K12132
gene204110   K00703
gene204129   K05989
gene204157   K05349
gene204187   K15532
gene204190   K07347
gene204191   K01421
gene204209   K03695
gene204217   K00990
gene204251   K03695
gene204252   K03695
gene204276   K01156
gene204311   K01421
gene204324   K03695
gene204340   K05349
gene204347   K05366
gene204348   K03695
gene204354   K03695
gene204372   K02004
gene204374   K02469
gene204375   K03695
gene204378   K03695
gene204385   K04066
gene204386   K15923
gene204387   K03695
gene204389   K03654
gene204391   K03427
gene204397   K03695
gene204400   K12132
gene204402   K07263
gene204407   K01537
gene204411   K01192
gene204412   K12257
gene204415   K03695
gene204425   K02335
gene204428   K03695
gene204435   K05349
gene204440   K03555
gene204447   K02335
gene204451   K03555
gene204453   K03695
gene204454   K03695
gene204462   K03695
gene204466   K03695
gene204470   K01156
gene204483   K04072
gene204486   K03695
gene204501   K07271
gene204513   K03695
gene204517   K01537
gene204536   K03695
gene204539   K03695
gene204550   K03070
gene204563   K01338
gene204564   K03695
gene204565   K17686
gene204566   K03695
gene204577   K03695
gene204578   K03205
gene204591   K03695
gene204603   K03205
gene204611   K03695
gene204633   K03695
gene204636   K03695
gene204651   K01534
gene204659   K03695
gene204661   K01153
gene204676   K03579
gene204687   K01192
gene204737   K05366
gene204738   K03695
gene204746   K00656
gene204777   K03555
gene204815   K03427
gene204821   K03695
gene204823   K01153
gene204830   K03555
gene204831   K07456
gene204862   K03466
gene204869   K03695
gene204877   K03695
gene204921   K03427
gene204922   K03695
gene204923   K01190
gene204978   K03695
gene204979   K01537
gene205022   K03696
gene205029   K03657
gene205047   K02004
gene205083   K02335
gene205085   K03695
gene205103   K01190
gene205111   K02621
gene205122   K00688
gene205179   K01190
gene205186   K02004
gene205207   K02469
gene205209   K03555
gene205214   K03695
gene205215   K03555
gene205216   K21449
gene205229   K02003
gene205229   K02004
gene205231   K12952
gene205232   K05366
gene205239   K01537
gene205240   K01869
gene205243   K03555
gene205254   K03579
gene205255   K01537
gene205261   K01190
gene205263   K00525
gene205271   K02469
gene205272   K02519
gene205287   K03555
gene205296   K05349
gene205302   K07347
gene205314   K03695
gene205316   K01873
gene205349   K01156
gene205357   K02469
gene205381   K07277
gene205382   K03070
gene205385   K03695
gene205400   K02003
gene205400   K02004
gene205405   K01869
gene205414   K07277
gene205416   K05349
gene205439   K01872
gene205479   K05851
gene205484   K09952
gene205486   K03657
gene205495   K02004
gene205496   K02335
gene205512   K06919
gene205515   K01214
gene205523   K03070
gene205544   K03695
gene205580   K01537
gene205589   K05349
gene205623   K01811
gene205630   K03696
gene205635   K02343
gene205636   K01811
gene205655   K05366
gene205679   K01534
gene205681   K08303
gene205705   K02003
gene205705   K02004
gene205722   K21449
gene205743   K15855
gene205762   K01958
gene205767   K03695
gene205775   K03696
gene205778   K21449
gene205787   K05989
gene205859   K03695
gene205861   K14205
gene205869   K02335
gene205874   K00990
gene205883   K02004
gene205904   K03555
gene205927   K05366
gene205931   K07277
gene205938   K07263
gene205958   K03696
gene205986   K01192
gene206000   K09955
gene206008   K03427
gene206029   K03555
gene206030   K02035
gene206034   K02519
gene206035   K07456
gene206037   K02621
gene206042   K05989
gene206047   K02469
gene206050   K01537
gene206057   K07277
gene206058   K01181
gene206060   K01179
gene206064   K03427
gene206081   K01190
gene206086   K00694
gene206094   K21449
gene206113   K02469
gene206122   K02469
gene206127   K03701
gene206134   K03427
gene206137   K01537
gene206140   K00990
gene206153   K03555
gene206215   K03695
gene206240   K02469
gene206242   K03427
gene206243   K02004
gene206250   K07316
gene206251   K01190
gene206260   K00688
gene206281   K12952
gene206301   K06382
gene206318   K07462
gene206323   K21449
gene206385   K01869
gene206405   K03695
gene206406   K03466
gene206435   K03695
gene206457   K03657
gene206461   K02469
gene206477   K02004
gene206478   K02335
gene206482   K00558
gene206487   K07347
gene206499   K03695
gene206508   K01192
gene206509   K13542
gene206521   K02337
gene206531   K03169
gene206539   K17686
gene206544   K05989
gene206548   K01869
gene206572   K03556
gene206579   K12373
gene206582   K03555
gene206607   K03657
gene206623   K01183
gene206633   K03427
gene206665   K07306
gene206679   K01537
gene206688   K03695
gene206689   K05989
gene206692   K02469
gene206706   K01873
gene206721   K03763
gene206722   K10352
gene206734   K03657
gene206786   K01190
gene206788   K03696
gene206791   K01190
gene206800   K02004
gene206832   K05349
gene206855   K02004
gene206870   K07277
gene206872   K03695
gene206880   K03427
gene206888   K05989
gene206892   K03070
gene206895   K03427
gene206896   K03696
gene206903   K05349
gene206910   K02469
gene206911   K03070
gene206918   K17686
gene206927   K03695
gene206929   K02469
gene206945   K02335
gene206953   K02469
gene206958   K01192
gene206959   K02469
gene206967   K03695
gene207002   K02238
gene207003   K03695
gene207008   K03427
gene207012   K01190
gene207017   K03555
gene207028   K03427
gene207029   K01533
gene207037   K05989
gene207042   K01537
gene207043   K03427
gene207045   K02469
gene207048   K03199
gene207064   K09955
gene207065   K07277
gene207068   K01537
gene207079   K05989
gene207099   K02335
gene207100   K05366
gene207105   K15580
gene207166   K03427
gene207222   K07812
gene207237   K00937
gene207276   K01537
gene207282   K12063
gene207285   K07347
gene207295   K19294
gene207298   K01869
gene207303   K16898
gene207304   K02335
gene207307   K02469
gene207319   K07347
gene207335   K02469
gene207344   K07347
gene207347   K21449
gene207363   K12373
gene207368   K01190
gene207381   K00694
gene207386   K14026
gene207409   K02469
gene207422   K01192
gene207441   K01176
gene207449   K01284
gene207457   K01534
gene207459   K05366
gene207476   K01191
gene207479   K02004
gene207489   K03427
gene207499   K07347
gene207511   K00688
gene207512   K03695
gene207514   K03695
gene207545   K02335
gene207559   K02335
gene207571   K03555
gene207610   K00688
gene207635   K12952
gene207638   K05349
gene207644   K17686
gene207645   K03070
gene207646   K02335
gene207647   K03205
gene207649   K02469
gene207670   K03427
gene207671   K03696
gene207673   K07126
gene207674   K02004
gene207675   K03695
gene207683   K01537
gene207693   K01130
gene207697   K00688
gene207720   K02004
gene207731   K03696
gene207735   K02519
gene207739   K02469
gene207741   K03070
gene207744   K01153
gene207746   K01537
gene207748   K03070
gene207749   K01421
gene207755   K03695
gene207757   K03555
gene207758   K02469
gene207764   K03070
gene207771   K01533
gene207775   K01192
gene207781   K07316
gene207782   K02469
gene207783   K01190
gene207799   K03555
gene207826   K15923
gene207828   K03555
gene207836   K03695
gene207837   K02469
gene207857   K04066
gene207858   K03555
gene207860   K01156
gene207875   K00702
gene207879   K07037
gene207885   K03466
gene207888   K02003
gene207888   K02004
gene207895   K03737
gene207902   K03070
gene207903   K03070
gene207913   K00525
gene207925   K03555
gene207932   K02003
gene207932   K02004
gene207941   K02469
gene207950   K05989
gene207967   K17686
gene207968   K03696
gene207978   K03658
gene207979   K02004
gene207990   K03695
gene207992   K03070
gene208003   K01533
gene208004   K12952
gene208006   K02004
gene208009   K03406
gene208037   K03723
gene208053   K03205
gene208077   K03695
gene208083   K03070
gene208084   K03466
gene208091   K03070
gene208113   K02519
gene208117   K03555
gene208119   K02004
gene208125   K07456
gene208130   K01192
gene208132   K01200
gene208133   K02469
gene208146   K03654
gene208149   K03070
gene208154   K05349
gene208158   K03205
gene208172   K02335
gene208203   K02469
gene208207   K00392
gene208217   K07126
gene208227   K08303
gene208245   K03043
gene208252   K00558
gene208264   K03427
gene208266   K03695
gene208273   K03427
gene208282   K01006
gene208306   K05366
gene208320   K07456
gene208329   K03070
gene208366   K02004
gene208367   K02621
gene208384   K07456
gene208415   K01873
gene208416   K02003
gene208416   K02004
gene208437   K03205
gene208443   K03555
gene208449   K03696
gene208459   K03070
gene208460   K02335
gene208471   K03070
gene208472   K02519
gene208483   K02469
gene208487   K00525
gene208489   K03427
gene208492   K01192
gene208495   K01869
gene208500   K00548
gene208510   K05349
gene208514   K02469
gene208515   K12373
gene208518   K01192
gene208545   K03070
gene208549   K02469
gene208550   K03427
gene208579   K12063
gene208580   K03070
gene208586   K03466
gene208601   K01156
gene208610   K00525
gene208624   K00525
gene208637   K03466
gene208669   K05366
gene208671   K05989
gene208672   K01537
gene208687   K03695
gene208706   K01198
gene208706   K01209
gene208709   K01537
gene208727   K00525
gene208735   K03555
gene208739   K08483
gene208747   K02469
gene208779   K00525
gene208797   K01190
gene208821   K05349
gene208832   K03695
gene208833   K03070
gene208844   K02335
gene208845   K03555
gene208847   K01869
gene208848   K03555
gene208864   K03466
gene208872   K17686
gene208876   K20444
gene208888   K01537
gene208894   K00548
gene208905   K02003
gene208905   K02004
gene208913   K00688
gene208920   K03555
gene208931   K03695
gene208941   K15524
gene208944   K03427
gene208958   K07462
gene208959   K00694
gene208960   K18138
gene208976   K01197
gene209028   K02335
gene209031   K07347
gene209036   K01192
gene209038   K01537
gene209044   K03070
gene209046   K03070
gene209054   K07462
gene209066   K01421
gene209108   K02004
gene209117   K00325
gene209138   K02335
gene209140   K15923
gene209155   K00688
gene209173   K00558
gene209261   K05366
gene209268   K00688
gene209280   K03696
gene209283   K02335
gene209289   K03696
gene209297   K03427
gene209303   K01533
gene209324   K03070
gene209329   K00558
gene209338   K07347
gene209352   K00558
gene209353   K00688
gene209354   K01939
gene209358   K00688
gene209362   K00525
gene209393   K00688
gene209405   K00558
gene209417   K03695
gene209419   K01190
gene209446   K02469
gene209449   K01537
gene209451   K02004
gene209458   K05349
gene209460   K02003
gene209460   K02004
gene209462   K00525
gene209463   K01190
gene209465   K01537
gene209476   K07313
gene209492   K07456
gene209498   K03070
gene209500   K03070
gene209501   K02004
gene209503   K05366
gene209521   K15923
gene209555   K00688
gene209570   K02004
gene209573   K03695
gene209575   K03070
gene209578   K03070
gene209630   K02407
gene209653   K00694
gene209659   K03046
gene209669   K16898
gene209670   K03070
gene209672   K00558
gene209673   K01869
gene209677   K03555
gene209690   K01869
gene209701   K05349
gene209703   K01190
gene209706   K01190
gene209722   K00558
gene209725   K06919
gene209743   K02469
gene209755   K03070
gene209769   K03695
gene209778   K03555
gene209793   K01192
gene209802   K01190
gene209805   K05349
gene209810   K07646
gene209812   K02004
gene209852   K02004
gene209863   K00990
gene209866   K02343
gene209882   K01190
gene209886   K00688
gene209889   K01338
gene209896   K01192
gene209927   K01197
gene209931   K02469
gene209936   K00558
gene209963   K00688
gene209974   K00688
gene210004   K01192
gene210025   K03427
gene210028   K01190
gene210037   K02621
gene210039   K02519
gene210042   K02469
gene210043   K03555
gene210050   K02335
gene210056   K02335
gene210065   K05366
gene210067   K01190
gene210080   K02335
gene210084   K03696
gene210092   K00694
gene210116   K01533
gene210119   K00688
gene210120   K00688
gene210122   K07277
gene210140   K02519
gene210151   K01191
gene210152   K01681
gene210154   K03695
gene210180   K03466
gene210198   K01191
gene210205   K02004
gene210206   K01176
gene210221   K00558
gene210224   K03070
gene210235   K03070
gene210254   K02335
gene210262   K15726
gene210267   K02335
gene210285   K15524
gene210304   K07012
gene210306   K03427
gene210309   K07012
gene210311   K02335
gene210328   K12297
gene210352   K03070
gene210355   K01197
gene210363   K03555
gene210366   K02407
gene210372   K01007
gene210402   K12297
gene210414   K03070
gene210418   K21449
gene210435   K03427
gene210441   K03695
gene210448   K02469
gene210449   K00990
gene210462   K03427
gene210464   K01533
gene210470   K01191
gene210474   K00688
gene210481   K03701
gene210483   K05349
gene210486   K15921
gene210496   K02469
gene210499   K01537
gene210503   K01192
gene210508   K00525
gene210512   K06382
gene210536   K01190
gene210540   K12567
gene210548   K03070
gene210556   K01869
gene210557   K00558
gene210562   K00558
gene210567   K02004
gene210584   K03696
gene210598   K00558
gene210599   K02621
gene210608   K00688
gene210616   K05989
gene210618   K01256
gene210620   K07347
gene210621   K07812
gene210632   K00525
gene210636   K03555
gene210643   K01256
gene210647   K02335
gene210651   K00688
gene210667   K00688
gene210668   K00688
gene210681   K00688
gene210700   K03070
gene210739   K03466
gene210755   K01873
gene210756   K02469
gene210774   K03070
gene210777   K03427
gene210794   K00525
gene210802   K01870
gene210803   K00688
gene210804   K03695
gene210812   K00688
gene210817   K03466
gene210818   K01191
gene210821   K03658
gene210822   K03070
gene210823   K03070
gene210824   K01190
gene210841   K00688
gene210844   K02469
gene210857   K00688
gene210858   K03555
gene210860   K05989
gene210878   K01897
gene210880   K02337
gene210883   K00688
gene210892   K03427
gene210895   K06877
gene210897   K02337
gene210905   K04759
gene210920   K02335
gene210926   K01256
gene210946   K05989
gene210953   K02621
gene210961   K07812
gene210968   K02621
gene210970   K12952
gene211006   K05989
gene211014   K03657
gene211048   K05989
gene211053   K02335
gene211068   K03070
gene211102   K02469
gene211124   K07012
gene211125   K03205
gene211130   K03723
gene211211   K01872
gene211223   K02519
gene211245   K20038
gene211248   K00688
gene211254   K00688
gene211260   K03696
gene211276   K02621
gene211318   K00525
gene211320   K07347
gene211330   K00688
gene211334   K21449
gene211338   K02335
gene211346   K05366
gene211347   K00525
gene211377   K02469
gene211388   K01153
gene211390   K00525
gene211397   K02519
gene211418   K05349
gene211421   K03555
gene211434   K07676
gene211456   K00688
gene211538   K02316
gene211549   K01533
gene211586   K02004
gene211587   K00558
gene211600   K03701
gene211609   K01421
gene211610   K02469
gene211617   K00656
gene211636   K01197
gene211638   K03696
gene211641   K02004
gene211652   K00688
gene211656   K05349
gene211664   K01006
gene211683   K01190
gene211696   K03427
gene211703   K03466
gene211710   K03070
gene211725   K04759
gene211732   K16899
gene211737   K01192
gene211738   K07316
gene211750   K03696
gene211752   K00688
gene211754   K03695
gene211770   K01537
gene211771   K01190
gene211785   K00688
gene211790   K02519
gene211794   K00558
gene211795   K04759
gene211808   K03695
gene211811   K03427
gene211832   K00688
gene211842   K02035
gene211848   K00525
gene211852   K00525
gene211857   K03427
gene211863   K01533
gene211869   K00990
gene211927   K02335
gene211939   K03657
gene211943   K02004
gene211966   K08384
gene212011   K15125
gene212013   K05349
gene212036   K01153
gene212040   K03701
gene212041   K03724
gene212053   K03555
gene212054   K00688
gene212058   K05366
gene212068   K02469
gene212076   K03657
gene212084   K01448
gene212087   K03555
gene212095   K02519
gene212097   K03555
gene212102   K15923
gene212121   K01190
gene212136   K03555
gene212140   K02335
gene212172   K01890
gene212183   K20485
gene212221   K00688
gene212234   K01190
gene212294   K00558
gene212307   K03555
gene212319   K02519
gene212345   K01338
gene212355   K02470
gene212362   K05989
gene212365   K02004
gene212368   K02335
gene212383   K01206
gene212384   K05989
gene212393   K02470
gene212399   K01869
gene212400   K02469
gene212401   K01869
gene212403   K02469
gene212404   K01205
gene212415   K03466
gene212428   K02453
gene212430   K03466
gene212443   K21449
gene212455   K21467
gene212462   K05366
gene212463   K02469
gene212464   K03427
gene212470   K03070
gene212490   K00688
gene212494   K00548
gene212497   K03046
gene212503   K02469
gene212511   K01682
gene212512   K07456
gene212513   K20444
gene212521   K01775
gene212543   K02335
gene212548   K03070
gene212555   K02469
gene212576   K00558
gene212579   K00990
gene212584   K04066
gene212585   K05349
gene212597   K00525
gene212625   K01190
gene212630   K02003
gene212630   K02004
gene212664   K07347
gene212667   K01153
gene212683   K12567
gene212712   K07462
gene212758   K00688
gene212769   K12297
gene212793   K03657
gene212794   K02469
gene212813   K03695
gene212844   K05349
gene212849   K12056
gene212870   K02004
gene212872   K03205
gene212887   K02519
gene212908   K21449
gene212929   K02004
gene212930   K02004
gene212939   K05366
gene212943   K02621
gene212945   K12297
gene212972   K07012
gene212973   K05349
gene213048   K07456
gene213064   K10112
gene213086   K00688
gene213121   K21572
gene213159   K08384
gene213167   K02335
gene213177   K00688
gene213194   K01205
gene213197   K02335
gene213200   K03427
gene213201   K02469
gene213203   K01197
gene213207   K06381
gene213214   K07456
gene213224   K02004
gene213226   K01533
gene213228   K07012
gene213230   K00688
gene213231   K03466
gene213234   K05366
gene213235   K03466
gene213238   K07812
gene213247   K03701
gene213251   K02469
gene213264   K07347
gene213265   K00688
gene213273   K04759
gene213279   K07012
gene213295   K00656
gene213305   K00688
gene213307   K05365
gene213317   K00281
gene213319   K00688
gene213328   K03427
gene213329   K03427
gene213330   K02335
gene213346   K00688
gene213363   K03427
gene213364   K00688
gene213365   K03696
gene213367   K03427
gene213370   K01537
gene213381   K05349
gene213389   K06382
gene213392   K02335
gene213395   K02621
gene213400   K02335
gene213402   K01337
gene213407   K03695
gene213423   K03763
gene213432   K02945
gene213433   K05366
gene213445   K03427
gene213448   K04759
gene213455   K01191
gene213478   K01533
gene213488   K00688
gene213489   K01197
gene213509   K01256
gene213518   K01533
gene213528   K07347
gene213534   K00688
gene213538   K03581
gene213542   K20038
gene213549   K00558
gene213550   K07012
gene213569   K17686
gene213600   K02519
gene213626   K00284
gene213642   K01153
gene213643   K02469
gene213648   K00525
gene213658   K03070
gene213663   K03695
gene213669   K03427
gene213674   K07316
gene213676   K03070
gene213691   K01872
gene213701   K07347
gene213704   K01187
gene213706   K01256
gene213719   K12373
gene213723   K03205
gene213728   K03169
gene213753   K03427
gene213768   K01533
gene213776   K00688
gene213799   K00688
gene213803   K02004
gene213839   K17686
gene213847   K07016
gene213860   K14205
gene213861   K21011
gene213865   K00700
gene213888   K00525
gene213921   K02003
gene213921   K02004
gene214010   K03696
gene214018   K01153
gene214019   K05366
gene214028   K07456
gene214034   K12952
gene214036   K02469
gene214062   K15921
gene214073   K03695
gene214078   K03581
gene214084   K05349
gene214106   K05989
gene214107   K00990
gene214109   K05365
gene214123   K04759
gene214130   K03701
gene214138   K03701
gene214140   K02335
gene214160   K15580
gene214174   K01531
gene214175   K01205
gene214181   K05989
gene214209   K03466
gene214222   K01006
gene214223   K03070
gene214224   K03466
gene214228   K00525
gene214229   K05989
gene214236   K05366
gene214238   K05989
gene214246   K03555
gene214255   K00284
gene214292   K03466
gene214302   K03205
gene214310   K07812
gene214318   K03043
gene214326   K01190
gene214331   K02238
gene214398   K03169
gene214403   K02004
gene214438   K00525
gene214448   K00558
gene214466   K02004
gene214474   K00525
gene214480   K01192
gene214491   K04066
gene214497   K03466
gene214511   K08303
gene214513   K21636
gene214529   K05366
gene214530   K02004
gene214562   K02621
gene214633   K03427
gene214642   K03695
gene214654   K03070
gene214658   K00525
gene214676   K00688
gene214693   K01537
gene214759   K03701
gene214771   K02004
gene214781   K01192
gene214799   K18930
gene214805   K00265
gene214807   K03696
gene214808   K02004
gene214821   K02469
gene214825   K05349
gene214831   K03696
gene214832   K02469
gene214835   K03695
gene214856   K01870
gene214865   K02469
gene214867   K00525
gene214872   K00990
gene214883   K02469
gene214885   K13525
gene214886   K05366
gene214892   K22405
gene214901   K07347
gene214902   K01537
gene214916   K15921
gene214918   K02469
gene214922   K01537
gene214929   K07316
gene214954   K03696
gene214959   K02004
gene214981   K01869
gene214988   K02004
gene214999   K01533
gene215007   K02004
gene215014   K01448
gene215018   K02469
gene215022   K02337
gene215048   K05989
gene215051   K20530
gene215057   K00558
gene215082   K03695
gene215094   K21636
gene215113   K02469
gene215115   K02469
gene215126   K01869
gene215132   K02004
gene215199   K03696
gene215204   K03696
gene215213   K01537
gene215245   K04759
gene215246   K21636
gene215259   K00525
gene215262   K02004
gene215269   K07016
gene215276   K03427
gene215277   K01869
gene215289   K03657
gene215307   K01870
gene215318   K00990
gene215343   K03427
gene215356   K02335
gene215394   K12952
gene215408   K02335
gene215414   K03555
gene215415   K12952
gene215431   K05851
gene215442   K07347
gene215445   K01205
gene215502   K00525
gene215540   K03088
gene215566   K05989
gene215567   K02004
gene215571   K02335
gene215577   K03696
gene215578   K02469
gene215585   K05989
gene215593   K02621
gene215614   K05366
gene215619   K02470
gene215631   K01872
gene215633   K02469
gene215634   K03555
gene215635   K01533
gene215643   K07016
gene215646   K01952
gene215654   K01533
gene215661   K05366
gene215663   K07016
gene215666   K02519
gene215692   K02469
gene215695   K07277
gene215702   K03701
gene215710   K03696
gene215714   K02469
gene215715   K06919
gene215723   K07456
gene215728   K02469
gene215746   K02335
gene215748   K01187
gene215753   K03657
gene215784   K02469
gene215787   K02469
gene215800   K01869
gene215805   K03466
gene215811   K05366
gene215813   K02003
gene215813   K02004
gene215820   K03466
gene215823   K00688
gene215829   K02004
gene215830   K05989
gene215856   K10112
gene215878   K02469
gene215887   K01190
gene215889   K01533
gene215920   K03169
gene215924   K00688
gene215933   K09952
gene215944   K04759
gene215967   K00362
gene215983   K02469
gene216069   K05989
gene216080   K20444
gene216088   K02469
gene216100   K07347
gene216119   K03696
gene216133   K05989
gene216157   K07012
gene216161   K02469
gene216163   K00525
gene216181   K02407
gene216265   K08303
gene216275   K01421
gene216290   K02469
gene216295   K01256
gene216300   K12373
gene216305   K02470
gene216323   K01811
gene216327   K01209
gene216358   K03555
gene216378   K00525
gene216389   K01533
gene216420   K01421
gene216423   K03070
gene216427   K03555
gene216435   K04759
gene216436   K02319
gene216452   K02470
gene216458   K04759
gene216469   K04066
gene216472   K05989
gene216475   K01915
gene216485   K12132
gene216519   K01533
gene216523   K01205
gene216547   K00525
gene216555   K07347
gene216566   K02003
gene216566   K02004
gene216586   K02519
gene216590   K00702
gene216627   K00525
gene216628   K04043
gene216633   K02003
gene216633   K02004
gene216647   K00525
gene216663   K03696
gene216672   K02469
gene216703   K03466
gene216706   K01153
gene216711   K02519
gene216731   K02469
gene216757   K00362
gene216762   K02469
gene216763   K01533
gene216788   K01153
gene216798   K01256
gene216827   K01421
gene216842   K12952
gene216861   K02003
gene216878   K00702
gene216880   K02337
gene216893   K05851
gene216897   K01533
gene216898   K12567
gene216920   K00688
gene216923   K03657
gene216937   K05365
gene216948   K07347
gene216984   K07347
gene216993   K01872
gene216994   K03695
gene217001   K00525
gene217015   K05349
gene217021   K01537
gene217032   K03695
gene217044   K17686
gene217073   K03693
gene217076   K01256
gene217080   K20444
gene217111   K07456
gene217153   K05349
gene217165   K20530
gene217194   K00705
gene217197   K02469
gene217202   K15923
gene217210   K03696
gene217211   K03555
gene217226   K01682
gene217234   K07114
gene217236   K02469
gene217237   K02469
gene217246   K03581
gene217251   K05989
gene217253   K03086
gene217256   K02519
gene217262   K03427
gene217265   K00656
gene217266   K02335
gene217268   K03466
gene217273   K02335
gene217274   K01190
gene217278   K01533
gene217279   K02469
gene217283   K01534
gene217284   K02469
gene217290   K07456
gene217291   K05989
gene217306   K00525
gene217309   K03657
gene217314   K01537
gene217315   K02469
gene217319   K03466
gene217322   K06044
gene217327   K01533
gene217334   K00548
gene217336   K00164
gene217338   K01890
gene217342   K02335
gene217356   K00525
gene217372   K05349
gene217392   K07456
gene217398   K07151
gene217415   K06113
gene217443   K02335
gene217453   K00700
gene217456   K03466
gene217457   K01533
gene217467   K02519
gene217494   K03696
gene217499   K01421
gene217504   K02519
gene217516   K07016
gene217521   K02519
gene217528   K00688
gene217538   K15923
gene217558   K02004
gene217565   K01421
gene217567   K03070
gene217568   K02621
gene217611   K03657
gene217649   K00688
gene217681   K03657
gene217685   K03555
gene217686   K03701
gene217687   K04656
gene217699   K02519
gene217707   K03696
gene217711   K15923
gene217722   K03696
gene217736   K01421
gene217739   K07126
gene217742   K03802
gene217766   K05349
gene217776   K04072
gene217777   K01256
gene217778   K02004
gene217792   K03695
gene217793   K03205
gene217806   K01873
gene217840   K02469
gene217851   K00372
gene217874   K07456
gene217878   K07456
gene217883   K02469
gene217920   K02469
gene217935   K01338
gene217959   K03466
gene218000   K01421
gene218019   K01870
gene218020   K01190
gene218023   K07316
gene218030   K21636
gene218032   K01873
gene218033   K00525
gene218035   K03555
gene218046   K00525
gene218048   K01197
gene218052   K00525
gene218064   K01533
gene218067   K07456
gene218070   K01187
gene218071   K02004
gene218095   K00123
gene218096   K02469
gene218098   K12952
gene218100   K00525
gene218101   K07316
gene218107   K01191
gene218117   K01153
gene218119   K04066
gene218123   K02469
gene218134   K05349
gene218135   K03696
gene218143   K03696
gene218153   K12527
gene218154   K00525
gene218158   K02335
gene218173   K02621
gene218175   K20530
gene218210   K07456
gene218211   K03168
gene218227   K22405
gene218229   K01873
gene218235   K02337
gene218248   K03696
gene218249   K02004
gene218255   K01197
gene218257   K00688
gene218266   K05349
gene218274   K04759
gene218280   K01190
gene218283   K00525
gene218288   K02469
gene218300   K02004
gene218304   K01537
gene218364   K00525
gene218366   K01190
gene218380   K01533
gene218382   K03555
gene218384   K12952
gene218427   K01533
gene218432   K00525
gene218471   K12527
gene218496   K00525
gene218511   K01153
gene218517   K12952
gene218525   K03579
gene218531   K00525
gene218538   K03466
gene218543   K01421
gene218560   K20038
gene218571   K00525
gene218577   K00525
gene218642   K03555
gene218663   K15032
gene218723   K04656
gene218746   K01872
gene218814   K03696
gene218845   K01534
gene218872   K22405
gene218874   K05366
gene218896   K09955
gene218898   K13542
gene218899   K00700
gene218908   K03466
gene218911   K12952
gene218913   K05349
gene218920   K03657
gene218925   K02004
gene218926   K03696
gene218927   K03466
gene218928   K01533
gene218932   K03466
gene218941   K02004
gene218975   K04043
gene219008   K04043
gene219016   K03696
gene219020   K05515
gene219030   K03427
gene219033   K03701
gene219056   K02238
gene219059   K02335
gene219123   K01872
gene219128   K07003
gene219129   K02469
gene219137   K01873
gene219151   K01870
gene219155   K14401
gene219161   K02004
gene219170   K00688
gene219192   K01153
gene219209   K01191
gene219218   K01528
gene219222   K01256
gene219238   K07347
gene219263   K00525
gene219301   K03701
gene219303   K07347
gene219306   K03070
gene219322   K20530
gene219326   K04759
gene219332   K12063
gene219369   K15580
gene219394   K02004
gene219406   K03701
gene219417   K00525
gene219434   K03070
gene219439   K03466
gene219450   K03696
gene219471   K12373
gene219500   K01533
gene219501   K05515
gene219510   K02527
gene219538   K04759
gene219613   K00558
gene219628   K02621
gene219636   K03701
gene219665   K07456
gene219669   K02004
gene219674   K03168
gene219678   K04759
gene219680   K01190
gene219681   K00688
gene219687   K00525
gene219693   K00525
gene219694   K00656
gene219714   K04759
gene219716   K02469
gene219722   K05366
gene219723   K02004
gene219728   K03168
gene219730   K01338
gene219736   K03657
gene219740   K00525
gene219747   K02335
gene219750   K14205
gene219753   K03555
gene219754   K03466
gene219757   K00525
gene219767   K02469
gene219787   K21966
gene219794   K15923
gene219810   K05366
gene219828   K03466
gene219835   K04759
gene219839   K02004
gene219844   K01897
gene219847   K02004
gene219848   K03701
gene219872   K01533
gene219884   K03070
gene219945   K01533
gene220022   K03657
gene220033   K07347
gene220039   K03579
gene220056   K02527
gene220058   K02621
gene220080   K07126
gene220087   K00666
gene220103   K01533
gene220110   K02469
gene220129   K04759
gene220168   K07456
gene220172   K11907
gene220200   K07347
gene220204   K07347
gene220207   K07456
gene220218   K02527
gene220227   K12257
gene220236   K04759
gene220261   K12257
gene220269   K03043
gene220316   K02407
gene220337   K02469
gene220341   K03696
gene220371   K02469
gene220410   K07016
gene220459   K02335
gene220489   K01190
gene220495   K07277
gene220496   K01533
gene220499   K00548
gene220514   K06560
gene220515   K02004
gene220517   K03696
gene220518   K03696
gene220519   K01869
gene220520   K03669
gene220523   K03466
gene220524   K12952
gene220532   K01534
gene220533   K00700
gene220537   K02527
gene220542   K02469
gene220544   K00656
gene220545   K03555
gene220547   K03070
gene220552   K08300
gene220555   K01533
gene220557   K16786
gene220557   K16787
gene220560   K05989
gene220563   K03696
gene220583   K01811
gene220589   K17686
gene220593   K03657
gene220598   K02469
gene220616   K03696
gene220636   K04759
gene220637   K01421
gene220640   K03199
gene220668   K02004
gene220670   K09952
gene220682   K20530
gene220683   K03466
gene220700   K02469
gene220715   K03466
gene220723   K07012
gene220731   K01873
gene220747   K03696
gene220773   K04759
gene220776   K00525
gene220814   K02469
gene220828   K03169
gene220883   K00525
gene220897   K02469
gene220898   K05367
gene220910   K00937
gene220914   K02469
gene220920   K01190
gene220930   K11907
gene220934   K02469
gene220964   K02469
gene221006   K01533
gene221050   K00525
gene221068   K01533
gene221070   K02004
gene221071   K03466
gene221117   K01873
gene221128   K02469
gene221154   K00656
gene221165   K03696
gene221172   K00656
gene221180   K02519
gene221195   K03696
gene221201   K02469
gene221216   K01873
gene221238   K02469
gene221244   K01354
gene221266   K04759
gene221267   K03696
gene221268   K08303
gene221269   K01187
gene221272   K01537
gene221277   K03169
gene221286   K04759
gene221296   K22405
gene221302   K02469
gene221303   K01897
gene221304   K20444
gene221324   K22405
gene221327   K05366
gene221334   K00656
gene221353   K03466
gene221354   K15923
gene221361   K17675
gene221364   K04759
gene221379   K03701
gene221393   K03657
gene221401   K05349
gene221402   K02469
gene221427   K05349
gene221445   K22405
gene221450   K15580
gene221455   K02004
gene221460   K01197
gene221473   K20444
gene221476   K01873
gene221480   K01952
gene221533   K00688
gene221570   K03168
gene221571   K01190
gene221588   K01534
gene221599   K21636
gene221640   K01534
gene221653   K07347
gene221697   K00656
gene221703   K16899
gene221737   K01409
gene221739   K02621
gene221761   K06919
gene221805   K03654
gene221822   K03657
gene221848   K00548
gene221849   K01191
gene221903   K02621
gene221946   K21966
gene221957   K07263
gene221958   K08303
gene221967   K20444
gene222000   K02469
gene222011   K05349
gene222029   K03696
gene222088   K01153
gene222106   K07012
gene222107   K01873
gene222110   K02469
gene222138   K08303
gene222140   K04759
gene222142   K02469
gene222143   K06382
gene222150   K02335
gene222154   K03798
gene222158   K02469
gene222164   K01533
gene222166   K02469
gene222169   K01533
gene222180   K03701
gene222196   K00525
gene222211   K01190
gene222215   K00558
gene222216   K01006
gene222245   K02004
gene222247   K01156
gene222258   K03696
gene222259   K02004
gene222263   K05349
gene222275   K01775
gene222293   K04656
gene222307   K02469
gene222322   K00558
gene222325   K01809
gene222327   K05366
gene222331   K17686
gene222332   K05366
gene222338   K02335
gene222340   K02621
gene222343   K02519
gene222345   K07277
gene222389   K02470
gene222423   K02004
gene222443   K00548
gene222447   K05349
gene222456   K01006
gene222463   K00666
gene222481   K03701
gene222482   K05349
gene222495   K12240
gene222500   K03427
gene222514   K01187
gene222536   K02469
gene222559   K03427
gene222581   K00666
gene222602   K01533
gene222629   K03427
gene222652   K02945
gene222656   K01872
gene222666   K03043
gene222684   K01256
gene222692   K21449
gene222698   K00558
gene222737   K02238
gene222740   K03723
gene222741   K01153
gene222764   K01682
gene222766   K06445
gene222768   K12952
gene222843   K03205
gene222865   K01873
gene222869   K02621
gene222925   K01537
gene222947   K06147
gene222948   K02469
gene222952   K21449
gene222962   K20444
gene222974   K05366
gene222984   K01338
gene222997   K03556
gene223000   K01873
gene223001   K12058
gene223010   K03427
gene223014   K03696
gene223022   K01338
gene223029   K02335
gene223033   K01256
gene223037   K05989
gene223040   K07456
gene223044   K07456
gene223069   K07456
gene223073   K05366
gene223075   K01873
gene223076   K01006
gene223098   K02621
gene223108   K21636
gene223126   K12952
gene223145   K03046
gene223152   K00656
gene223155   K01192
gene223158   K03696
gene223182   K02004
gene223197   K01192
gene223214   K07277
gene223216   K02469
gene223240   K07452
gene223289   K02469
gene223313   K03168
gene223330   K03205
gene223331   K01190
gene223363   K03657
gene223383   K05349
gene223391   K06909
gene223413   K03205
gene223471   K09124
gene223491   K00525
gene223506   K03723
gene223517   K03070
gene223539   K03657
gene223579   K02335
gene223607   K03696
gene223630   K01192
gene223638   K05989
gene223657   K01187
gene223662   K03088
gene223664   K02519
gene223676   K03723
gene223679   K01190
gene223702   K08384
gene223710   K03555
gene223715   K20444
gene223717   K01421
gene223722   K02469
gene223733   K03701
gene223734   K03205
gene223735   K01190
gene223739   K07277
gene223741   K03579
gene223751   K02004
gene223774   K12373
gene223775   K01190
gene223787   K00548
gene223799   K03695
gene223810   K05349
gene223839   K07462
gene223849   K05349
gene223862   K03466
gene223865   K00548
gene223871   K01872
gene223872   K00700
gene223896   K01421
gene223910   K02004
gene223917   K00558
gene223940   K02519
gene223944   K04759
gene223966   K00688
gene223975   K07277
gene223997   K01872
gene224032   K02004
gene224045   K06919
gene224055   K04656
gene224058   K00525
gene224066   K15532
gene224075   K05349
gene224122   K06877
gene224153   K02469
gene224175   K05349
gene224188   K08384
gene224203   K00525
gene224205   K14205
gene224213   K05349
gene224215   K03169
gene224217   K00525
gene224244   K06382
gene224257   K01187
gene224258   K05366
gene224276   K12373
gene224287   K07462
gene224295   K16786
gene224295   K16787
gene224301   K07812
gene224314   K07271
gene224342   K01197
gene224343   K12952
gene224347   K01533
gene224450   K02469
gene224467   K02004
gene224474   K21449
gene224477   K02335
gene224485   K01176
gene224488   K01256
gene224507   K02469
gene224510   K01421
gene224514   K02407
gene224519   K00688
gene224527   K05989
gene224533   K02469
gene224558   K02621
gene224560   K02004
gene224561   K05349
gene224566   K02453
gene224567   K21449
gene224569   K02470
gene224570   K03695
gene224579   K02469
gene224581   K03070
gene224584   K03701
gene224586   K02003
gene224586   K02004
gene224590   K02469
gene224591   K04066
gene224593   K02469
gene224597   K03639
gene224599   K01187
gene224611   K03070
gene224619   K05515
gene224626   K07016
gene224631   K02335
gene224652   K01119
gene224666   K06113
gene224673   K01190
gene224675   K03695
gene224692   K02335
gene224702   K03695
gene224703   K01284
gene224713   K01537
gene224716   K13542
gene224744   K03701
gene224745   K01869
gene224752   K03466
gene224773   K07030
gene224779   K03427
gene224783   K03205
gene224785   K07277
gene224795   K01872
gene224798   K09118
gene224803   K03579
gene224809   K01218
gene224815   K00558
gene224817   K07016
gene224818   K05349
gene224822   K01153
gene224868   K02004
gene224882   K01192
gene224887   K07012
gene224899   K01869
gene224900   K03701
gene224902   K17686
gene224907   K03701
gene224910   K01191
gene224911   K03701
gene224919   K03701
gene224935   K03701
gene224948   K01187
gene224952   K03701
gene224975   K02469
gene224982   K07030
gene225000   K08303
gene225003   K03466
gene225020   K05989
gene225021   K01205
gene225034   K03427
gene225060   K03555
gene225091   K03701
gene225105   K01153
gene225133   K00688
gene225136   K11904
gene225137   K21966
gene225149   K03070
gene225169   K05349
gene225170   K02004
gene225172   K07456
gene225180   K07456
gene225200   K02469
gene225214   K04066
gene225215   K01537
gene225238   K15923
gene225240   K07456
gene225298   K03070
gene225300   K15923
gene225301   K07456
gene225302   K01197
gene225332   K03701
gene225334   K02003
gene225334   K02004
gene225335   K01156
gene225336   K02470
gene225340   K03168
gene225346   K00525
gene225352   K03696
gene225355   K01256
gene225358   K02469
gene225359   K01533
gene225364   K01179
gene225367   K05349
gene225369   K01869
gene225370   K01869
gene225371   K01533
gene225376   K00666
gene225378   K02469
gene225380   K02469
gene225385   K01890
gene225404   K02469
gene225417   K15921
gene225438   K01537
gene225441   K03427
gene225444   K02469
gene225466   K01190
gene225467   K01869
gene225476   K01533
gene225477   K01610
gene225484   K01533
gene225491   K01897
gene225502   K07462
gene225509   K02004
gene225521   K06994
gene225528   K01187
gene225532   K01218
gene225536   K01533
gene225542   K03657
gene225547   K07126
gene225555   K02004
gene225567   K02004
gene225573   K07263
gene225578   K07054
gene225581   K12952
gene225595   K02469
gene225599   K03466
gene225625   K03466
gene225676   K03657
gene225703   K02230
gene225728   K01537
gene225731   K07347
gene225745   K04759
gene225754   K07012
gene225757   K12373
gene225758   K03802
gene225780   K00656
gene225791   K01537
gene225794   K02519
gene225799   K03088
gene225802   K01533
gene225807   K03696
gene225808   K02004
gene225811   K03657
gene225815   K07456
gene225828   K00677
gene225832   K00656
gene225834   K01811
gene225846   K02469
gene225872   K02470
gene225875   K02453
gene225920   K07448
gene225922   K02004
gene225929   K03466
gene226072   K12373
gene226094   K04043
gene226095   K15580
gene226113   K04759
gene226120   K01533
gene226125   K07271
gene226130   K03070
gene226131   K03466
gene226141   K01872
gene226142   K01890
gene226144   K04759
gene226145   K03070
gene226147   K12573
gene226165   K07003
gene226171   K04043
gene226181   K01192
gene226182   K01537
gene226184   K03695
gene226185   K03763
gene226196   K01281
gene226200   K03701
gene226215   K17686
gene226248   K01872
gene226286   K07347
gene226288   K03466
gene226295   K03046
gene226297   K07456
gene226319   K03657
gene226322   K06919
gene226335   K02004
gene226351   K15923
gene226365   K05989
gene226387   K04759
gene226400   K01775
gene226402   K01537
gene226403   K01190
gene226445   K01534
gene226460   K03466
gene226471   K05349
gene226500   K03169
gene226508   K03466
gene226530   K07012
gene226531   K03724
gene226539   K00937
gene226543   K02621
gene226546   K00123
gene226560   K15923
gene226568   K01006
gene226578   K02469
gene226582   K02469
gene226607   K15923
gene226628   K02004
gene226629   K03701
gene226632   K02238
gene226640   K01869
gene226645   K21449
gene226671   K01191
gene226676   K07347
gene226694   K01537
gene226696   K02519
gene226706   K01153
gene226712   K03657
gene226715   K00705
gene226723   K01006
gene226742   K06381
gene226749   K05349
gene226774   K00688
gene226776   K00525
gene226777   K01007
gene226795   K15923
gene226796   K04759
gene226804   K01190
gene226814   K04759
gene226815   K00688
gene226842   K05349
gene226860   K03581
gene226923   K03696
gene226946   K02469
gene226969   K03043
gene226977   K03696
gene226985   K01869
gene226986   K01190
gene226988   K00548
gene226990   K12373
gene227011   K02337
gene227025   K02469
gene227031   K01533
gene227041   K02004
gene227047   K01190
gene227050   K01153
gene227106   K05851
gene227109   K12952
gene227112   K01533
gene227148   K03695
gene227160   K01890
gene227171   K01775
gene227172   K12373
gene227177   K01338
gene227203   K01869
gene227206   K02469
gene227238   K02469
gene227245   K03701
gene227311   K07030
gene227322   K03701
gene227325   K20444
gene227348   K00702
gene227351   K12257
gene227364   K01534
gene227373   K01205
gene227377   K02004
gene227400   K12132
gene227402   K03696
gene227412   K01621
gene227425   K07347
gene227466   K05349
gene227480   K01534
gene227519   K01190
gene227522   K03701
gene227543   K07452
gene227566   K02621
gene227584   K01421
gene227625   K01775
gene227636   K02004
gene227643   K02469
gene227662   K01190
gene227673   K20444
gene227688   K12952
gene227691   K00525
gene227714   K02335
gene227747   K00656
gene227754   K05366
gene227758   K02003
gene227758   K02004
gene227779   K03205
gene227781   K03070
gene227783   K01869
gene227784   K03695
gene227787   K01533
gene227793   K03696
gene227799   K03657
gene227803   K04759
gene227810   K03466
gene227811   K00370
gene227820   K02621
gene227822   K05349
gene227826   K01533
gene227832   K00548
gene227835   K02469
gene227849   K01190
gene227858   K15923
gene227864   K01811
gene227878   K17686
gene227882   K03587
gene227883   K03070
gene227912   K08483
gene227912   K11189
gene227912   K11201
gene227914   K02469
gene227923   K07126
gene227934   K02469
gene227947   K03658
gene227949   K12573
gene227965   K00980
gene227988   K03555
gene227989   K03654
gene227992   K03070
gene227998   K02003
gene227998   K02004
gene227999   K02004
gene228000   K04759
gene228006   K20530
gene228010   K00656
gene228024   K03696
gene228040   K12524
gene228045   K03696
gene228073   K02453
gene228080   K02469
gene228083   K00700
gene228089   K02469
gene228091   K03427
gene228107   K15531
gene228108   K05349
gene228123   K07126
gene228126   K01206
gene228130   K03427
gene228131   K01179
gene228142   K02469
gene228163   K07814
gene228174   K01421
gene228209   K02004
gene228216   K01190
gene228265   K02004
gene228268   K02004
gene228271   K01190
gene228273   K07452
gene228274   K02004
gene228277   K01153
gene228281   K04759
gene228291   K03070
gene228300   K05366
gene228304   K01775
gene228309   K08483
gene228309   K11189
gene228309   K11201
gene228313   K02004
gene228323   K03169
gene228325   K17686
gene228326   K01869
gene228328   K17686
gene228332   K07126
gene228360   K03427
gene228362   K03723
gene228385   K01190
gene228391   K01421
gene228398   K06877
gene228403   K01197
gene228410   K01869
gene228412   K01621
gene228414   K01338
gene228421   K05349
gene228450   K02004
gene228456   K01190
gene228461   K03070
gene228467   K05349
gene228468   K01190
gene228519   K07347
gene228521   K05366
gene228544   K15580
gene228585   K03696
gene228592   K00666
gene228644   K03763
gene228656   K02469
gene228673   K05970
gene228676   K03466
gene228683   K02469
gene228689   K05349
gene228695   K10352
gene228700   K08303
gene228706   K01872
gene228723   K01890
gene228731   K21636
gene228732   K04759
gene228733   K02469
gene228737   K03696
gene228739   K03427
gene228741   K11381
gene228746   K01421
gene228751   K01192
gene228758   K02469
gene228759   K03657
gene228761   K01191
gene228763   K01187
gene228764   K02407
gene228765   K01191
gene228768   K02003
gene228768   K02004
gene228770   K04759
gene228772   K02453
gene228774   K05349
gene228781   K03701
gene228785   K12132
gene228796   K01533
gene228818   K03466
gene228826   K01197
gene228829   K04759
gene228832   K01537
gene228834   K02004
gene228835   K03070
gene228850   K04759
gene228857   K01338
gene228859   K02238
gene228871   K01870
gene228885   K03657
gene228892   K03427
gene228893   K02469
gene228894   K00688
gene228898   K01197
gene228900   K01007
gene228908   K03701
gene228915   K15580
gene228918   K03169
gene228919   K01897
gene228937   K01775
gene228939   K02004
gene228941   K01197
gene228954   K01421
gene228955   K01338
gene228956   K01869
gene228958   K12952
gene228965   K03737
gene229015   K02337
gene229016   K02469
gene229020   K04072
gene229021   K01197
gene229051   K03701
gene229065   K02004
gene229077   K01897
gene229104   K03070
gene229129   K01771
gene229165   K03722
gene229170   K01421
gene229190   K06919
gene229194   K19049
gene229208   K01187
gene229215   K12373
gene229232   K01007
gene229234   K04043
gene229244   K03722
gene229259   K15923
gene229310   K17686
gene229314   K01890
gene229315   K00548
gene229322   K03466
gene229340   K01191
gene229350   K01190
gene229361   K01338
gene229366   K20444
gene229367   K01409
gene229385   K03696
gene229393   K03168
gene229401   K03070
gene229410   K04066
gene229411   K01338
gene229512   K01190
gene229545   K15923
gene229551   K01190
gene229554   K02335
gene229558   K01256
gene229568   K04066
gene229570   K12952
gene229573   K08384
gene229575   K21636
gene229577   K00548
gene229580   K00703
gene229582   K04043
gene229595   K03046
gene229596   K03696
gene229608   K01338
gene229619   K00656
gene229628   K01890
gene229636   K01869
gene229655   K03696
gene229664   K04043
gene229665   K00525
gene229689   K02335
gene229692   K02004
gene229706   K03466
gene229717   K03696
gene229719   K05366
gene229731   K03466
gene229733   K03657
gene229750   K04759
gene229758   K03169
gene229787   K00702
gene229793   K03657
gene229794   K21636
gene229802   K07452
gene229890   K15726
gene229934   K01190
gene229944   K00548
gene229964   K03070
gene230015   K01533
gene230021   K02343
gene230061   K03427
gene230064   K01533
gene230098   K07456
gene230103   K01190
gene230104   K15923
gene230110   K15923
gene230118   K08303
gene230127   K07452
gene230133   K03546
gene230136   K00702
gene230153   K07456
gene230162   K07016
gene230169   K02519
gene230172   K04759
gene230183   K12373
gene230186   K01873
gene230187   K00702
gene230192   K00656
gene230196   K11745
gene230200   K01890
gene230207   K01205
gene230228   K06959
gene230248   K01869
gene230267   K07347
gene230269   K08483
gene230269   K11189
gene230269   K11201
gene230273   K01007
gene230280   K08303
gene230283   K19597
gene230287   K01537
gene230295   K01869
gene230313   K06919
gene230320   K02469
gene230326   K03070
gene230333   K04759
gene230337   K03556
gene230351   K02469
gene230363   K01126
gene230374   K12524
gene230389   K02224
gene230400   K03696
gene230411   K03070
gene230441   K01190
gene230457   K03654
gene230458   K02469
gene230460   K05349
gene230461   K02469
gene230462   K05366
gene230464   K04759
gene230465   K04759
gene230471   K01338
gene230475   K04759
gene230479   K01338
gene230494   K04066
gene230497   K03657
gene230523   K01775
gene230524   K20530
gene230529   K02469
gene230534   K02469
gene230547   K01869
gene230549   K00548
gene230570   K04759
gene230571   K02337
gene230582   K12524
gene230583   K01531
gene230585   K04759
gene230604   K08285
gene230612   K00666
gene230616   K03696
gene230623   K02469
gene230628   K02004
gene230658   K01153
gene230662   K02004
gene230674   K00702
gene230679   K03556
gene230683   K01190
gene230684   K00656
gene230693   K02621
gene230696   K01338
gene230702   K00702
gene230724   K03701
gene230748   K03466
gene230762   K03427
gene230805   K04656
gene230808   K03070
gene230840   K02469
gene230847   K00688
gene230848   K01537
gene230871   K01218
gene230879   K00656
gene230889   K04759
gene230926   K07347
gene230943   K01465
gene230944   K15923
gene230958   K03737
gene230968   K05349
gene230970   K01205
gene230987   K03556
gene231009   K01338
gene231023   K17686
gene231051   K03205
gene231067   K07452
gene231116   K02469
gene231120   K07456
gene231138   K04043
gene231144   K03929
gene231150   K02567
gene231172   K05802
gene231174   K01869
gene231179   K07407
gene231181   K05349
gene231196   K02004
gene231228   K03658
gene231260   K03466
gene231261   K06382
gene231277   K06382
gene231295   K01197
gene231330   K03466
gene231331   K05366
gene231338   K03701
gene231341   K04043
gene231342   K06919
gene231343   K03466
gene231344   K03701
gene231349   K04759
gene231364   K01192
gene231367   K00169
gene231368   K03657
gene231370   K04759
gene231379   K02470
gene231381   K07814
gene231390   K02469
gene231397   K12373
gene231398   K20530
gene231406   K01191
gene231409   K01192
gene231428   K03556
gene231455   K02469
gene231463   K03701
gene231497   K05349
gene231499   K01205
gene231500   K00169
gene231506   K03658
gene231520   K06919
gene231526   K01190
gene231527   K20530
gene231541   K07407
gene231546   K04759
gene231564   K15923
gene231566   K02335
gene231568   K04066
gene231570   K03696
gene231592   K02469
gene231604   K03695
gene231632   K01190
gene231643   K04066
gene231655   K20444
gene231663   K03466
gene231693   K03701
gene231704   K12952
gene231744   K00688
gene231754   K03070
gene231765   K03169
gene231767   K01872
gene231768   K03696
gene231769   K01192
gene231770   K03657
gene231777   K01775
gene231778   K07452
gene231789   K02469
gene231794   K03737
gene231802   K09952
gene231824   K12063
gene231843   K00656
gene231852   K01873
gene231855   K08384
gene231869   K02004
gene231875   K01190
gene231885   K03701
gene231890   K04043
gene231893   K02238
gene231897   K03657
gene231907   K01869
gene231932   K03466
gene231963   K02469
gene231997   K03701
gene231998   K01338
gene232047   K05349
gene232062   K03070
gene232081   K05349
gene232108   K20444
gene232124   K02519
gene232129   K15923
gene232159   K05349
gene232165   K01533
gene232166   K20444
gene232169   K03070
gene232174   K07452
gene232179   K01338
gene232180   K05366
gene232181   K03427
gene232182   K00666
gene232191   K03070
gene232199   K20444
gene232226   K03088
gene232228   K07126
gene232252   K05349
gene232254   K04759
gene232256   K01534
gene232271   K03168
gene232278   K09124
gene232295   K05349
gene232308   K02470
gene232309   K00688
gene232313   K00688
gene232317   K02035
gene232325   K01190
gene232327   K03556
gene232329   K03722
gene232330   K20530
gene232336   K01153
gene232337   K02470
gene232368   K05349
gene232371   K01190
gene232376   K01771
gene232393   K05989
gene232394   K02621
gene232398   K08303
gene232409   K04656
gene232424   K20444
gene232444   K20444
gene232447   K07347
gene232451   K03529
gene232502   K01190
gene232524   K20444
gene232532   K02004
gene232535   K15923
gene232536   K01190
gene232555   K00265
gene232568   K01869
gene232570   K20444
gene232571   K01338
gene232572   K20444
gene232577   K06919
gene232604   K03696
gene232605   K01338
gene232610   K02567
gene232613   K07456
gene232619   K02343
gene232623   K01192
gene232625   K05349
gene232627   K00548
gene232640   K01869
gene232649   K02519
gene232655   K07452
gene232684   K00666
gene232689   K03205
gene232693   K01897
gene232704   K01775
gene232707   K01192
gene232733   K07452
gene232761   K01775
gene232767   K07347
gene232779   K07452
gene232792   K01811
gene232793   K03763
gene232815   K03070
gene232846   K04066
gene232858   K02004
gene232869   K21636
gene232871   K00702
gene232873   K07003
gene232877   K05349
gene232922   K01338
gene232951   K01338
gene232980   K03070
gene233006   K00700
gene233034   K02004
gene233035   K05366
gene233036   K03466
gene233040   K05349
gene233049   K01869
gene233059   K02519
gene233060   K12952
gene233062   K00548
gene233074   K03696
gene233085   K11381
gene233104   K12952
gene233133   K04759
gene233134   K01811
gene233136   K02469
gene233141   K03701
gene233149   K15923
gene233158   K04759
gene233159   K01621
gene233166   K03070
gene233177   K04066
gene233183   K05349
gene233196   K01537
gene233216   K01190
gene233244   K04759
gene233248   K09952
gene233250   K03168
gene233260   K04066
gene233272   K03696
gene233283   K15923
gene233294   K03169
gene233300   K03701
gene233333   K12573
gene233345   K01537
gene233350   K01771
gene233410   K02337
gene233428   K02519
gene233440   K12573
gene233450   K03696
gene233477   K03722
gene233481   K12573
gene233488   K15923
gene233494   K03657
gene233514   K15923
gene233526   K03657
gene233530   K00688
gene233532   K01190
gene233534   K12573
gene233546   K15923
gene233568   K01187
gene233570   K02469
gene233584   K03701
gene233594   K01192
gene233596   K03696
gene233600   K05366
gene233620   K03696
gene233627   K01897
gene233637   K00631
gene233671   K01007
gene233693   K02469
gene233697   K04066
gene233724   K01338
gene233726   K05349
gene233728   K01890
gene233774   K01338
gene233787   K02469
gene233813   K01338
gene233839   K01890
gene233841   K01421
gene233842   K00702
gene233843   K03555
gene233846   K04759
gene233855   K05366
gene233866   K02519
gene233870   K03556
gene233874   K01869
gene233876   K02621
gene233877   K02469
gene233886   K01421
gene233890   K03657
gene233893   K09955
gene233894   K02469
gene233895   K02004
gene233903   K03696
gene233904   K00700
gene233908   K04066
gene233909   K01191
gene233915   K03701
gene233917   K03556
gene233921   K11904
gene233928   K03657
gene233930   K04759
gene233946   K04759
gene233947   K01811
gene233948   K01338
gene233973   K01338
gene233987   K03701
gene233989   K02469
gene233991   K01338
gene233992   K02004
gene233996   K05989
gene234002   K00700
gene234017   K02004
gene234027   K04759
gene234036   K12952
gene234050   K00666
gene234069   K05989
gene234133   K03723
gene234138   K01869
gene234165   K01421
gene234195   K01533
gene234199   K01421
gene234226   K02527
gene234230   K20444
gene234257   K03703
gene234258   K20444
gene234259   K02343
gene234276   K02519
gene234280   K12297
gene234308   K02004
gene234313   K07347
gene234329   K03701
gene234342   K05349
gene234353   K02469
gene234358   K03696
gene234361   K01338
gene234386   K01338
gene234404   K01775
gene234430   K01338
gene234433   K02621
gene234442   K01811
gene234448   K02004
gene234450   K01191
gene234454   K01338
gene234471   K02238
gene234472   K03696
gene234505   K03701
gene234528   K07646
gene234533   K02469
gene234574   K01775
gene234599   K02337
gene234620   K01190
gene234622   K00688
gene234641   K01775
gene234654   K02337
gene234666   K01190
gene234680   K02238
gene234694   K03427
gene234699   K03658
gene234702   K12573
gene234703   K17686
gene234706   K13735
gene234707   K03466
gene234709   K01190
gene234712   K01192
gene234723   K07012
gene234727   K02469
gene234733   K02224
gene234734   K04066
gene234736   K01533
gene234747   K03168
gene234753   K02004
gene234754   K01190
gene234761   K02004
gene234762   K01869
gene234767   K01869
gene234769   K20444
gene234775   K00688
gene234776   K03696
gene234788   K03701
gene234797   K01338
gene234804   K01190
gene234812   K01183
gene234820   K03427
gene234822   K01190
gene234824   K00656
gene234826   K01537
gene234829   K22349
gene234835   K04759
gene234838   K15923
gene234851   K03579
gene234854   K04066
gene234858   K00688
gene234861   K03701
gene234876   K03701
gene234877   K01191
gene234880   K04066
gene234885   K02004
gene234896   K04066
gene234905   K01338
gene234911   K09809
gene234920   K03070
gene234923   K01811
gene234924   K09124
gene234939   K00688
gene234940   K03046
gene234950   K02519
gene234952   K01872
gene234953   K04066
gene234954   K21636
gene234960   K02003
gene234960   K02004
gene234963   K01361
gene234995   K02004
gene234999   K01811
gene235007   K01534
gene235029   K01771
gene235034   K01338
gene235058   K01421
gene235101   K20444
gene235120   K08384
gene235132   K03169
gene235151   K12373
gene235153   K02004
gene235156   K01533
gene235184   K01621
gene235193   K03701
gene235207   K09952
gene235268   K04066
gene235284   K03657
gene235304   K04759
gene235306   K20444
gene235316   K01190
gene235320   K12524
gene235321   K00688
gene235330   K03168
gene235337   K00372
gene235364   K00284
gene235393   K02469
gene235410   K12373
gene235411   K02469
gene235415   K15923
gene235456   K03655
gene235462   K01955
gene235482   K03696
gene235487   K02621
gene235502   K03556
gene235504   K05349
gene235543   K01775
gene235589   K00656
gene235591   K17686
gene235597   K01775
gene235610   K02519
gene235624   K15923
gene235639   K20444
gene235656   K03466
gene235660   K09955
gene235662   K03070
gene235664   K12524
gene235666   K01775
gene235667   K01811
gene235669   K03701
gene235671   K01890
gene235672   K17686
gene235674   K00688
gene235686   K00688
gene235703   K01190
gene235705   K02004
gene235714   K00548
gene235723   K00656
gene235725   K01775
gene235747   K05349
gene235757   K12952
gene235787   K03466
gene235803   K00688
gene235858   K00702
gene235871   K04066
gene235878   K06919
gene235879   K05366
gene235890   K04759
gene235895   K03555
gene235917   K03701
gene235927   K01775
gene235929   K01775
gene235948   K01775
gene235951   K05349
gene235956   K01190
gene235967   K08303
gene235979   K01775
gene235986   K12952
gene236009   K00688
gene236021   K12573
gene236099   K07003
gene236140   K15923
gene236150   K01533
gene236161   K03696
gene236178   K12373
gene236195   K02470
gene236226   K01338
gene236228   K03205
gene236232   K01153
gene236238   K00833
gene236324   K01955
gene236325   K03722
gene236342   K02519
gene236366   K05349
gene236404   K03701
gene236424   K21636
gene236458   K12132
gene236463   K01153
gene236480   K04656
gene236481   K03657
gene236488   K02003
gene236488   K02004
gene236516   K09952
gene236528   K04759
gene236529   K03695
gene236532   K01811
gene236535   K15125
gene236545   K02469
gene236547   K01153
gene236548   K01775
gene236555   K01890
gene236556   K09124
gene236559   K04759
gene236567   K12952
gene236569   K01869
gene236574   K04079
gene236584   K07456
gene236585   K03555
gene236591   K08384
gene236593   K08384
gene236598   K01890
gene236622   K05366
gene236629   K03556
gene236634   K03466
gene236645   K01190
gene236658   K01190
gene236665   K02519
gene236671   K12373
gene236677   K02519
gene236679   K01775
gene236684   K04066
gene236687   K01190
gene236688   K01191
gene236708   K16899
gene236720   K01775
gene236728   K01890
gene236732   K04759
gene236741   K01190
gene236750   K05366
gene236752   K01190
gene236753   K08303
gene236791   K21636
gene236804   K03657
gene236818   K04656
gene236847   K02469
gene236850   K20444
gene236853   K01534
gene236891   K12063
gene236920   K01192
gene236964   K03168
gene237003   K00688
gene237013   K01409
gene237016   K01952
gene237017   K01153
gene237018   K20530
gene237022   K01421
gene237036   K03696
gene237059   K02337
gene237061   K01890
gene237069   K03763
gene237071   K05349
gene237072   K02519
gene237082   K02469
gene237093   K04759
gene237105   K07347
gene237112   K15923
gene237129   K02469
gene237131   K02238
gene237140   K04759
gene237152   K04759
gene237176   K02343
gene237181   K03199
gene237186   K01870
gene237207   K02230
gene237215   K11381
gene237222   K00688
gene237223   K20530
gene237228   K00833
gene237255   K02621
gene237274   K01955
gene237277   K01890
gene237288   K01338
gene237291   K01890
gene237332   K04066
gene237337   K00266
gene237340   K03427
gene237345   K02519
gene237389   K03169
gene237405   K02469
gene237406   K08303
gene237415   K04066
gene237416   K00688
gene237426   K02469
gene237429   K03205
gene237436   K04066
gene237437   K01205
gene237439   K01971
gene237451   K04066
gene237455   K02469
gene237456   K05366
gene237460   K03466
gene237465   K01153
gene237469   K00702
gene237472   K12524
gene237475   K00688
gene237476   K12952
gene237477   K01195
gene237479   K01190
gene237483   K04066
gene237490   K01534
gene237491   K04656
gene237494   K00548
gene237505   K03781
gene237507   K02519
gene237509   K03696
gene237520   K00688
gene237526   K01775
gene237539   K00688
gene237548   K01338
gene237553   K01338
gene237569   K01775
gene237572   K03696
gene237575   K03696
gene237576   K01775
gene237582   K01775
gene237593   K05349
gene237602   K07003
gene237621   K02469
gene237642   K15923
gene237648   K01890
gene237649   K20444
gene237652   K01338
gene237655   K01190
gene237657   K04066
gene237658   K01811
gene237662   K12952
gene237667   K01681
gene237672   K11381
gene237702   K01775
gene237707   K01890
gene237711   K02469
gene237720   K01153
gene237725   K04066
gene237726   K02749
gene237726   K02750
gene237728   K01869
gene237739   K00688
gene237744   K00656
gene237758   K03696
gene237765   K01192
gene237768   K05349
gene237774   K08303
gene237775   K01869
gene237794   K07012
gene237802   K03046
gene237813   K03722
gene237825   K02519
gene237863   K04656
gene237869   K01007
gene237892   K03427
gene237897   K01811
gene237902   K03701
gene237910   K01338
gene237916   K01191
gene237917   K03466
gene237920   K00688
gene237966   K01190
gene237973   K01338
gene237991   K01190
gene237999   K05349
gene238013   K04759
gene238033   K01192
gene238034   K01191
gene238052   K01869
gene238059   K07126
gene238066   K01890
gene238076   K01153
gene238082   K03696
gene238094   K04072
gene238133   K03581
gene238165   K01869
gene238168   K01119
gene238190   K01890
gene238203   K07001
gene238205   K02469
gene238212   K01890
gene238217   K16786
gene238217   K16787
gene238255   K06147
gene238304   K02003
gene238304   K02004
gene238305   K02004
gene238311   K02004
gene238343   K04066
gene238348   K03654
gene238351   K03657
gene238352   K05989
gene238355   K05366
gene238358   K01775
gene238373   K01890
gene238376   K07456
gene238380   K02469
gene238384   K03723
gene238385   K03466
gene238389   K02469
gene238394   K01890
gene238406   K00656
gene238415   K03696
gene238429   K06147
gene238430   K03556
gene238431   K15923
gene238435   K00688
gene238438   K03427
gene238443   K04066
gene238452   K03199
gene238456   K04066
gene238460   K03696
gene238464   K01775
gene238465   K01890
gene238466   K02238
gene238472   K03070
gene238478   K01775
gene238486   K03696
gene238492   K07452
gene238505   K20530
gene238511   K08303
gene238518   K01775
gene238519   K05349
gene238525   K07456
gene238531   K08303
gene238536   K00688
gene238547   K05349
gene238564   K01811
gene238566   K03169
gene238572   K03427
gene238573   K00548
gene238575   K05366
gene238576   K02469
gene238590   K08303
gene238604   K03556
gene238618   K02469
gene238644   K20530
gene238648   K01775
gene238658   K07456
gene238665   K18261
gene238666   K00548
gene238677   K12524
gene238704   K01890
gene238721   K03696
gene238724   K02469
gene238732   K15923
gene238739   K00688
gene238740   K04066
gene238755   K01890
gene238802   K00688
gene238807   K03696
gene238823   K00702
gene238832   K03701
gene238835   K02004
gene238843   K03696
gene238864   K00688
gene238867   K01190
gene238875   K11381
gene238876   K01421
gene238883   K02395
gene238890   K01890
gene238894   K03466
gene238903   K07456
gene238907   K01191
gene238914   K04066
gene238915   K01775
gene238951   K05349
gene238956   K02469
gene238961   K07016
gene238983   K05989
gene238993   K01191
gene238997   K03657
gene239017   K01153
gene239019   K04759
gene239026   K01192
gene239043   K04066
gene239044   K00656
gene239055   K04066
gene239097   K03466
gene239121   K04066
gene239137   K01890
gene239159   K01190
gene239172   K15923
gene239177   K01278
gene239192   K01890
gene239202   K00688
gene239205   K04066
gene239216   K03696
gene239231   K01533
gene239234   K02238
gene239252   K03696
gene239260   K03657
gene239262   K03466
gene239268   K09955
gene239273   K03696
gene239275   K04066
gene239276   K02003
gene239276   K02004
gene239279   K00548
gene239283   K12308
gene239285   K03701
gene239286   K05349
gene239288   K01890
gene239299   K01338
gene239302   K05349
gene239306   K01890
gene239315   K01890
gene239319   K03696
gene239320   K01890
gene239321   K01890
gene239336   K03579
gene239342   K02469
gene239368   K02469
gene239369   K04066
gene239377   K17686
gene239385   K01890
gene239386   K03696
gene239400   K03169
gene239408   K01890
gene239411   K04066
gene239415   K00688
gene239426   K01890
gene239427   K03657
gene239433   K03696
gene239434   K07456
gene239469   K01890
gene239470   K01890
gene239480   K04066
gene239494   K05349
gene239496   K01890
gene239497   K04066
gene239525   K01890
gene239535   K03701
gene239540   K03657
gene239542   K01190
gene239544   K08384
gene239545   K01190
gene239546   K01890
gene239554   K03070
gene239555   K03427
gene239568   K02335
gene239569   K03657
gene239583   K05989
gene239616   K07456
gene239643   K15923
gene239648   K03657
gene239652   K03070
gene239660   K01192
gene239683   K04066
gene239690   K01890
gene239697   K01595
gene239701   K03696
gene239730   K01338
gene239749   K12952
gene239750   K00688
gene239810   K03529
gene239835   K03696
gene239837   K01409
gene239848   K05349
gene239857   K07306
gene239860   K01811
gene239863   K00937
gene239877   K01890
gene239881   K01869
gene239882   K12952
gene239896   K12524
gene239915   K01890
gene239917   K01890
gene239918   K01890
gene239930   K07814
gene239936   K01890
gene239969   K15923
gene239977   K15923
gene239978   K01890
gene239979   K04066
gene240002   K01338
gene240003   K03205
gene240020   K04066
gene240027   K02469
gene240033   K15580
gene240115   K01890
gene240119   K12524
gene240122   K01621
gene240156   K01890
gene240166   K05349
gene240245   K07456
gene240249   K02004
gene240274   K00951
gene240275   K03696
gene240295   K03696
gene240296   K03696
gene240299   K01869
gene240301   K07012
gene240312   K06147
gene240319   K02469
gene240333   K00688
gene240334   K05349
gene240335   K04066
gene240338   K07003
gene240372   K02519
gene240374   K07306
gene240375   K03696
gene240376   K01338
gene240384   K02837
gene240396   K01890
gene240398   K20444
gene240402   K05349
gene240436   K08303
gene240454   K03546
gene240461   K00688
gene240468   K09961
gene240481   K02621
gene240490   K00700
gene240502   K03466
gene240513   K03205
gene240553   K01205
gene240561   K04066
gene240562   K00702
gene240589   K01990
gene240598   K03694
gene240606   K03696
gene240623   K07126
gene240666   K07012
gene240709   K03696
gene240734   K07811
gene240742   K04656
gene240753   K01119
gene240754   K03579
gene240769   K01771
gene240778   K00688
gene240805   K03205
gene240810   K01533
gene240814   K03168
gene240818   K20530
gene240866   K01153
gene240867   K03168
gene240876   K02407
gene240882   K00548
gene240902   K20530
gene240909   K04066
gene240915   K07126
gene240918   K07091
gene240924   K01190
gene240945   K15923
gene240986   K03205
gene240988   K12573
gene240995   K02519
gene240998   K02621
gene241004   K12678
gene241006   K03722
gene241031   K15923
gene241037   K02238
gene241058   K02003
gene241058   K02004
gene241063   K03581
gene241068   K15923
gene241073   K20541
gene241107   K12952
gene241110   K08303
gene241122   K01190
gene241149   K00688
gene241172   K03466
gene241174   K03657
gene241178   K01190
gene241179   K02004
gene241180   K07452
gene241184   K00702
gene241186   K21636
gene241189   K00688
gene241190   K00688
gene241191   K02469
gene241196   K04066
gene241199   K03695
gene241202   K03088
gene241205   K02519
gene241206   K01537
gene241207   K03657
gene241213   K06877
gene241215   K01338
gene241219   K00688
gene241220   K01192
gene241232   K12952
gene241248   K00604
gene241258   K01621
gene241260   K04066
gene241268   K07456
gene241269   K19789
gene241272   K01190
gene241275   K05349
gene241276   K01338
gene241299   K03199
gene241306   K17686
gene241311   K07316
gene241312   K00631
gene241313   K03466
gene241331   K06994
gene241348   K05349
gene241354   K01190
gene241369   K03696
gene241372   K03556
gene241376   K02469
gene241388   K15923
gene241396   K01890
gene241405   K03696
gene241414   K03466
gene241420   K15923
gene241427   K12132
gene241475   K03046
gene241486   K15921
gene241488   K07012
gene241489   K02469
gene241494   K03696
gene241508   K03043
gene241517   K00702
gene241518   K04066
gene241524   K04066
gene241559   K00688
gene241581   K02469
gene241597   K00558
gene241627   K20444
gene241634   K01190
gene241654   K02343
gene241656   K01192
gene241665   K08384
gene241677   K03696
gene241682   K03466
gene241686   K08384
gene241694   K03696
gene241701   K20444
gene241707   K02238
gene241710   K03555
gene241713   K00548
gene241714   K02621
gene241732   K03696
gene241735   K05349
gene241750   K03696
gene241754   K03427
gene241756   K03696
gene241761   K02014
gene241781   K01156
gene241784   K11751
gene241787   K08303
gene241788   K03657
gene241805   K15923
gene241812   K07316
gene241819   K20444
gene241825   K05349
gene241835   K03581
gene241844   K04759
gene241846   K03657
gene241847   K03427
gene241855   K03696
gene241857   K01775
gene241868   K07012
gene241892   K03696
gene241907   K00688
gene241920   K00656
gene241921   K02621
gene241944   K05349
gene241950   K03466
gene241951   K02621
gene241954   K01972
gene241972   K03657
gene241976   K01190
gene241990   K01890
gene242038   K03696
gene242072   K02469
gene242085   K04759
gene242091   K15923
gene242119   K15923
gene242131   K00702
gene242132   K03657
gene242137   K03657
gene242138   K03466
gene242147   K02004
gene242148   K02519
gene242151   K01190
gene242161   K08303
gene242162   K01192
gene242163   K01338
gene242166   K00702
gene242171   K02004
gene242173   K05349
gene242179   K15923
gene242180   K03654
gene242183   K03657
gene242190   K03168
gene242195   K03657
gene242205   K01191
gene242210   K00656
gene242216   K01811
gene242217   K01533
gene242221   K07126
gene242222   K03696
gene242226   K08303
gene242263   K04066
gene242268   K00702
gene242269   K00548
gene242274   K02238
gene242277   K03696
gene242311   K01869
gene242316   K12952
gene242319   K01338
gene242322   K04066
gene242323   K00688
gene242343   K03696
gene242348   K00688
gene242354   K05989
gene242355   K08303
gene242363   K03696
gene242368   K01869
gene242372   K05366
gene242401   K01190
gene242437   K07012
gene242441   K02335
gene242448   K07462
gene242467   K07012
gene242476   K00702
gene242482   K07012
gene242483   K03654
gene242500   K02469
gene242519   K02749
gene242519   K02750
gene242528   K03169
gene242538   K04066
gene242548   K01192
gene242558   K04066
gene242588   K01006
gene242589   K04066
gene242591   K00548
gene242592   K04066
gene242593   K04066
gene242596   K04066
gene242597   K14440
gene242599   K01153
gene242618   K01952
gene242627   K08384
gene242636   K00951
gene242643   K12573
gene242647   K03688
gene242648   K07012
gene242679   K02334
gene242683   K21449
gene242685   K04066
gene242697   K00962
gene242704   K03696
gene242705   K05349
gene242709   K07126
gene242714   K07347
gene242724   K03169
gene242735   K02469
gene242755   K01338
gene242771   K03696
gene242817   K01191
gene242822   K01448
gene242840   K01890
gene242864   K07812
gene242885   K12573
gene242906   K05349
gene242922   K02469
gene242931   K02003
gene242931   K02004
gene242961   K05349
gene242962   K01869
gene243018   K03657
gene243019   K01890
gene243029   K07012
gene243039   K02004
gene243042   K07456
gene243046   K02004
gene243048   K03696
gene243056   K01338
gene243058   K02004
gene243063   K02519
gene243066   K02622
gene243085   K12308
gene243090   K00656
gene243091   K02749
gene243091   K02750
gene243092   K08303
gene243095   K12952
gene243105   K07456
gene243142   K01869
gene243160   K03427
gene243164   K12373
gene243173   K03696
gene243176   K00688
gene243192   K01869
gene243203   K01338
gene243213   K15580
gene243231   K12373
gene243232   K17686
gene243238   K06382
gene243241   K01187
gene243258   K02469
gene243261   K02004
gene243275   K01811
gene243282   K04066
gene243286   K02469
gene243294   K01338
gene243296   K02469
gene243314   K02469
gene243323   K01192
gene243343   K03657
gene243359   K02519
gene243364   K03696
gene243404   K08384
gene243422   K05349
gene243468   K02337
gene243474   K03168
gene243489   K15923
gene243503   K20444
gene243510   K01872
gene243517   K07012
gene243556   K01006
gene243557   K03696
gene243558   K03466
gene243560   K01192
gene243569   K01338
gene243573   K03724
gene243583   K03737
gene243585   K07316
gene243592   K02749
gene243592   K02750
gene243594   K01190
gene243597   K03693
gene243599   K04066
gene243600   K15923
gene243611   K03556
gene243616   K03696
gene243620   K06147
gene243621   K02004
gene243622   K01448
gene243623   K09955
gene243630   K09955
gene243637   K02749
gene243637   K02750
gene243670   K00656
gene243671   K05349
gene243698   K02003
gene243698   K02004
gene243701   K15923
gene243705   K12524
gene243719   K02014
gene243721   K01338
gene243729   K03070
gene243740   K00548
gene243745   K01869
gene243746   K02004
gene243748   K15923
gene243749   K08384
gene243759   K01869
gene243789   K03696
gene243797   K07456
gene243798   K02004
gene243809   K01890
gene243857   K04066
gene243858   K03696
gene243869   K01190
gene243886   K02469
gene243902   K07316
gene243922   K01190
gene243942   K04066
gene243954   K01338
gene243971   K05349
gene243974   K03070
gene243975   K15532
gene243978   K00688
gene243981   K01338
gene243999   K03696
gene244021   K03088
gene244022   K03696
gene244034   K02238
gene244039   K02469
gene244053   K01190
gene244054   K00688
gene244059   K01190
gene244064   K08303
gene244068   K01338
gene244072   K00688
gene244074   K12373
gene244079   K15923
gene244080   K05349
gene244084   K01890
gene244089   K03696
gene244091   K02004
gene244098   K01338
gene244099   K20444
gene244100   K03466
gene244102   K03497
gene244109   K00702
gene244112   K00688
gene244122   K00702
gene244124   K00688
gene244136   K01338
gene244138   K03581
gene244139   K01338
gene244141   K05366
gene244170   K18675
gene244172   K05366
gene244176   K08303
gene244194   K00666
gene244218   K06382
gene244230   K12373
gene244242   K02469
gene244253   K12573
gene244256   K07012
gene244257   K01214
gene244274   K06382
gene244277   K00548
gene244279   K03657
gene244281   K03466
gene244290   K15923
gene244291   K00548
gene244292   K04759
gene244293   K03696
gene244294   K02469
gene244306   K01890
gene244307   K03696
gene244314   K04759
gene244343   K01338
gene244346   K08384
gene244347   K01869
gene244349   K02470
gene244351   K01869
gene244410   K00688
gene244432   K01869
gene244433   K01214
gene244466   K00656
gene244470   K03466
gene244482   K07316
gene244552   K12573
gene244574   K01190
gene244585   K12952
gene244587   K00688
gene244590   K04759
gene244592   K07462
gene244601   K01531
gene244607   K03723
gene244613   K12952
gene244624   K07012
gene244625   K03657
gene244635   K02519
gene244641   K15923
gene244643   K15923
gene244646   K00688
gene244648   K02567
gene244659   K00688
gene244685   K00656
gene244706   K02469
gene244708   K09955
gene244721   K13040
gene244734   K05349
gene244745   K01190
gene244759   K01338
gene244764   K06382
gene244781   K02004
gene244787   K03086
gene244793   K02004
gene244807   K01192
gene244825   K00656
gene244893   K01338
gene244896   K04066
gene244906   K03657
gene244962   K03696
gene244977   K03657
gene244978   K07316
gene244986   K02469
gene244988   K12373
gene244989   K12373
gene244997   K07306
gene245001   K03466
gene245010   K01190
gene245014   K05367
gene245020   K02003
gene245020   K02004
gene245021   K01890
gene245033   K01153
gene245035   K07316
gene245043   K00549
gene245070   K03088
gene245075   K03168
gene245077   K06147
gene245078   K01890
gene245096   K03696
gene245103   K01187
gene245106   K01153
gene245108   K01890
gene245109   K20444
gene245113   K02470
gene245124   K07407
gene245130   K21636
gene245131   K01187
gene245133   K01621
gene245135   K12952
gene245136   K00666
gene245143   K04066
gene245145   K01338
gene245148   K04066
gene245170   K03696
gene245211   K03427
gene245228   K01890
gene245260   K01890
gene245264   K01811
gene245309   K03657
gene245328   K07316
gene245343   K00548
gene245378   K03466
gene245390   K02519
gene245391   K03696
gene245407   K20444
gene245420   K07277
gene245421   K01278
gene245473   K03724
gene245484   K20038
gene245485   K07306
gene245495   K03724
gene245500   K07306
gene245511   K03657
gene245514   K03724
gene245527   K00548
gene245528   K03724
gene245529   K00548
gene245531   K01421
gene245532   K02519
gene245533   K03168
gene245541   K01890
gene245547   K01952
gene245548   K03696
gene245560   K01953
gene245564   K05366
gene245571   K03695
gene245573   K05366
gene245575   K03724
gene245593   K12952
gene245598   K05349
gene245600   K01190
gene245611   K02337
gene245630   K00169
gene245643   K05349
gene245669   K01190
gene245676   K07306
gene245684   K01811
gene245698   K02004
gene245700   K15923
gene245706   K09124
gene245709   K01190
gene245711   K00548
gene245714   K03696
gene245741   K02469
gene245744   K07456
gene245752   K16819
gene245764   K16899
gene245769   K12373
gene245792   K05349
gene245807   K06445
gene245814   K02390
gene245843   K03696
gene245847   K07456
gene245864   K15531
gene245865   K02004
gene245885   K02469
gene245905   K02469
gene245910   K02224
gene245915   K15923
gene245943   K12257
gene245958   K06919
gene245976   K03696
gene245990   K03654
gene245991   K07316
gene246001   K07012
gene246013   K01775
gene246024   K06919
gene246025   K15923
gene246027   K02337
gene246029   K06382
gene246030   K02004
gene246031   K08303
gene246032   K00705
gene246041   K03696
gene246045   K03696
gene246047   K02014
gene246048   K12524
gene246052   K07003
gene246057   K01890
gene246058   K01869
gene246059   K00548
gene246064   K05366
gene246076   K01890
gene246079   K01201
gene246098   K12524
gene246103   K05349
gene246107   K12524
gene246111   K00548
gene246120   K00688
gene246127   K09955
gene246139   K03696
gene246140   K16554
gene246156   K07456
gene246158   K02469
gene246161   K12524
gene246172   K07407
gene246207   K02004
gene246212   K07316
gene246225   K01192
gene246227   K02004
gene246234   K02238
gene246244   K04066
gene246246   K02469
gene246247   K15923
gene246255   K01190
gene246283   K01811
gene246309   K12132
gene246318   K02003
gene246318   K02004
gene246321   K01890
gene246330   K01872
gene246332   K12952
gene246334   K03696
gene246341   K10396
gene246387   K02469
gene246436   K02470
gene246443   K03466
gene246458   K15923
gene246485   K02453
gene246490   K01872
gene246524   K02469
gene246529   K03495
gene246535   K07456
gene246538   K12525
gene246592   K00372
gene246596   K01190
gene246599   K01421
gene246625   K01421
gene246630   K03654
gene246637   K01190
gene246643   K09124
gene246657   K05349
gene246678   K00548
gene246687   K01890
gene246689   K09124
gene246693   K01890
gene246697   K00688
gene246704   K01190
gene246707   K07012
gene246726   K03529
gene246735   K01278
gene246737   K15987
gene246746   K01811
gene246752   K12524
gene246755   K01811
gene246783   K07306
gene246806   K07306
gene246808   K03696
gene246820   K00702
gene246858   K09955
gene246911   K03466
gene246916   K02003
gene246916   K02004
gene246941   K05349
gene246952   K01190
gene246956   K00548
gene246962   K00703
gene246963   K03696
gene246971   K00688
gene246981   K02469
gene246987   K01890
gene246988   K01190
gene246991   K01890
gene246997   K01190
gene247004   K01190
gene247009   K07012
gene247014   K21636
gene247018   K01873
gene247019   K03407
gene247020   K01890
gene247026   K12524
gene247030   K05349
gene247042   K01890
gene247053   K01890
gene247055   K03466
gene247062   K02004
gene247063   K02469
gene247070   K05349
gene247075   K01890
gene247079   K01190
gene247081   K01890
gene247086   K08384
gene247098   K02003
gene247098   K02004
gene247099   K05366
gene247102   K07306
gene247121   K17686
gene247132   K03696
gene247133   K03205
gene247145   K01338
gene247164   K00688
gene247179   K01775
gene247183   K03046
gene247184   K07126
gene247198   K05366
gene247200   K21636
gene247202   K00688
gene247205   K00702
gene247218   K07126
gene247254   K03556
gene247260   K02519
gene247271   K00702
gene247277   K05349
gene247302   K01869
gene247314   K02469
gene247341   K03696
gene247364   K01156
gene247389   K07306
gene247390   K00549
gene247404   K07456
gene247440   K01192
gene247448   K07306
gene247456   K01890
gene247470   K07456
gene247475   K02004
gene247482   K02027
gene247485   K05349
gene247493   K01890
gene247503   K01192
gene247504   K00688
gene247516   K03169
gene247526   K03466
gene247535   K02469
gene247544   K12952
gene247556   K00702
gene247558   K07012
gene247571   K02469
gene247576   K01190
gene247582   K03696
gene247639   K11891
gene247640   K02014
gene247679   K20444
gene247682   K01890
gene247684   K01190
gene247697   K01156
gene247714   K20444
gene247716   K01338
gene247735   K01890
gene247737   K03657
gene247738   K02003
gene247738   K02004
gene247750   K02469
gene247765   K07673
gene247772   K00525
gene247776   K07309
gene247782   K03696
gene247784   K01811
gene247799   K03654
gene247821   K07016
gene247838   K01534
gene247848   K03169
gene247849   K12524
gene247867   K02004
gene247921   K02004
gene247927   K00702
gene247929   K17686
gene247933   K21636
gene247937   K01190
gene247944   K05349
gene247964   K12524
gene247967   K03696
gene247969   K00688
gene247971   K02469
gene247976   K01338
gene247978   K12524
gene247981   K07315
gene247983   K01338
gene247988   K00702
gene247989   K12524
gene247990   K12524
gene247993   K08303
gene247994   K07001
gene247998   K01534
gene248001   K07091
gene248017   K06919
gene248023   K00688
gene248024   K03169
gene248033   K00702
gene248044   K04066
gene248047   K15923
gene248085   K05349
gene248092   K07277
gene248094   K12524
gene248127   K08303
gene248133   K08303
gene248135   K12373
gene248156   K01190
gene248166   K07814
gene248176   K00702
gene248179   K00728
gene248210   K03555
gene248220   K01890
gene248225   K12524
gene248230   K12524
gene248232   K00548
gene248238   K02337
gene248241   K02469
gene248253   K07814
gene248257   K01190
gene248266   K07456
gene248308   K12524
gene248318   K00951
gene248320   K04759
gene248327   K11381
gene248364   K02755
gene248364   K02756
gene248364   K02757
gene248370   K05349
gene248372   K01192
gene248378   K01190
gene248390   K00688
gene248421   K02407
gene248433   K05349
gene248445   K04759
gene248458   K02003
gene248458   K02004
gene248470   K08384
gene248491   K01890
gene248500   K01192
gene248509   K01869
gene248514   K01190
gene248519   K03466
gene248521   K08384
gene248524   K01869
gene248528   K01190
gene248532   K00702
gene248535   K02004
gene248538   K12952
gene248544   K07309
gene248550   K02343
gene248551   K00688
gene248557   K03696
gene248561   K00688
gene248563   K01051
gene248581   K00702
gene248586   K04759
gene248589   K03466
gene248591   K01007
gene248599   K01869
gene248603   K07284
gene248611   K03654
gene248615   K12524
gene248617   K12524
gene248619   K04759
gene248627   K02003
gene248627   K02004
gene248661   K01873
gene248670   K05366
gene248671   K12297
gene248675   K08303
gene248696   K04759
gene248714   K05349
gene248733   K08961
gene248738   K03427
gene248749   K07386
gene248759   K05349
gene248764   K12524
gene248767   K03657
gene248771   K07309
gene248793   K03427
gene248811   K03657
gene248826   K12524
gene248842   K03466
gene248879   K12524
gene248899   K01187
gene248921   K21636
gene248936   K02469
gene248939   K15987
gene248946   K22424
gene248948   K07126
gene248974   K01890
gene248975   K01869
gene248976   K03654
gene248978   K13587
gene248979   K01190
gene248981   K03199
gene248986   K22349
gene248992   K07126
gene248993   K00688
gene248994   K08889
gene249001   K00962
gene249012   K07316
gene249015   K05366
gene249016   K01869
gene249021   K08600
gene249026   K02621
gene249031   K12524
gene249032   K01338
gene249033   K01338
gene249034   K01190
gene249050   K12573
gene249062   K21065
gene249063   K01890
gene249064   K02470
gene249082   K04066
gene249086   K12524
gene249089   K15987
gene249090   K15923
gene249094   K02004
gene249102   K02004
gene249104   K03070
gene249120   K01209
gene249151   K01869
gene249157   K00688
gene249164   K01890
gene249171   K12524
gene249177   K03701
gene249178   K12524
gene249179   K05366
gene249181   K01190
gene249188   K05349
gene249207   K21636
gene249213   K01890
gene249218   K01190
gene249225   K01153
gene249227   K05349
gene249255   K01190
gene249258   K01190
gene249275   K01256
gene249291   K21449
gene249297   K01338
gene249298   K02469
gene249299   K02469
gene249304   K05349
gene249310   K00145
gene249315   K02469
gene249333   K01811
gene249360   K00688
gene249433   K03696
gene249464   K20444
gene249493   K03168
gene249496   K03546
gene249505   K01190
gene249511   K00688
gene249514   K07012
gene249517   K07016
gene249520   K04066
gene249528   K01952
gene249540   K01869
gene249547   K05349
gene249549   K06147
gene249577   K12525
gene249579   K00937
gene249588   K20038
gene249591   K20530
gene249613   K05349
gene249635   K12525
gene249651   K16087
gene249657   K01006
gene249671   K01190
gene249673   K03654
gene249686   K04656
gene249697   K02470
gene249711   K02337
gene249754   K00702
gene249772   K17686
gene249775   K00656
gene249786   K05349
gene249792   K03693
gene249798   K03696
gene249811   K15987
gene249823   K03657
gene249827   K01534
gene249857   K01890
gene249866   K01890
gene249870   K15923
gene249886   K15923
gene249917   K06382
gene249931   K02004
gene249935   K12524
gene249947   K01156
gene249953   K00688
gene249975   K04656
gene249981   K01681
gene249983   K00604
gene249984   K01338
gene249989   K07001
gene250000   K03086
gene250004   K05349
gene250016   K00548
gene250020   K00548
gene250022   K03043
gene250025   K02004
gene250026   K01338
gene250035   K03657
gene250042   K01890
gene250043   K01338
gene250047   K02004
gene250048   K02014
gene250052   K02407
gene250056   K12524
gene250057   K07277
gene250066   K03168
gene250068   K05349
gene250078   K00688
gene250088   K01869
gene250094   K03205
gene250104   K05365
gene250116   K07003
gene250120   K07126
gene250129   K12524
gene250141   K15923
gene250152   K01869
gene250167   K01190
gene250194   K03168
gene250220   K01153
gene250234   K01811
gene250235   K20444
gene250236   K03696
gene250242   K00688
gene250298   K15923
gene250299   K07306
gene250302   K12524
gene250323   K21636
gene250328   K07126
gene250361   K15923
gene250386   K12373
gene250387   K03466
gene250442   K01869
gene250449   K12952
gene250450   K03724
gene250451   K03695
gene250452   K01869
gene250484   K01338
gene250505   K07306
gene250509   K12524
gene250543   K01409
gene250551   K15923
gene250559   K12524
gene250596   K03205
gene250597   K02238
gene250624   K03579
gene250652   K12952
gene250653   K03696
gene250667   K05989
gene250680   K01338
gene250689   K10352
gene250694   K00688
gene250717   K01338
gene250730   K00688
gene250740   K00688
gene250743   K01153
gene250753   K03696
gene250754   K07309
gene250774   K13735
gene250775   K01338
gene250783   K02238
gene250784   K01869
gene250806   K03587
gene250810   K00548
gene250814   K07001
gene250827   K09955
gene250832   K03086
gene250834   K03655
gene250843   K15104
gene250844   K04759
gene250912   K01873
gene250922   K01869
gene250932   K07407
gene250935   K01869
gene250946   K01448
gene250967   K00688
gene250969   K03696
gene250976   K00705
gene250981   K04656
gene250982   K20444
gene250990   K10908
gene250995   K01869
gene251003   K03657
gene251014   K01869
gene251036   K02238
gene251055   K13542
gene251057   K00951
gene251058   K12373
gene251065   K01869
gene251066   K00688
gene251080   K00688
gene251083   K06959
gene251086   K12524
gene251087   K02519
gene251097   K12257
gene251099   K07012
gene251100   K12952
gene251111   K02004
gene251112   K02469
gene251117   K01869
gene251123   K01448
gene251162   K01890
gene251166   K01890
gene251172   K00265
gene251182   K00525
gene251185   K00688
gene251186   K00656
gene251191   K01869
gene251198   K01190
gene251205   K02238
gene251206   K03427
gene251207   K01190
gene251208   K07407
gene251221   K03696
gene251223   K03657
gene251224   K15923
gene251227   K01955
gene251233   K00548
gene251261   K00688
gene251263   K02003
gene251263   K02004
gene251267   K01183
gene251274   K02003
gene251274   K02004
gene251277   K03657
gene251280   K03427
gene251284   K02470
gene251285   K01338
gene251290   K20530
gene251300   K03581
gene251313   K03686
gene251315   K00656
gene251325   K16554
gene251332   K01869
gene251412   K01534
gene251414   K01190
gene251422   K07812
gene251423   K01534
gene251455   K15923
gene251463   K03696
gene251470   K02337
gene251471   K02004
gene251478   K00688
gene251482   K01192
gene251489   K15923
gene251533   K20530
gene251545   K03529
gene251549   K01190
gene251550   K00284
gene251554   K00688
gene251556   K01421
gene251571   K02407
gene251603   K00548
gene251616   K12308
gene251628   K06147
gene251631   K01338
gene251650   K12573
gene251679   K00688
gene251683   K07001
gene251689   K00688
gene251694   K03466
gene251735   K01869
gene251741   K16089
gene251743   K09458
gene251776   K09955
gene251794   K12373
gene251799   K01338
gene251851   K21636
gene251854   K03737
gene251883   K01869
gene251886   K04066
gene251893   K01869
gene251898   K07316
gene251911   K03696
gene251912   K01191
gene251917   K12257
gene251921   K12308
gene251922   K01890
gene251924   K05515
gene251926   K01890
gene251927   K01338
gene251928   K01869
gene251931   K00656
gene251934   K02004
gene251937   K02469
gene251963   K03205
gene251964   K02335
gene251965   K01869
gene251979   K01007
gene251980   K03427
gene251985   K03205
gene251999   K01890
gene252004   K00029
gene252008   K04759
gene252013   K12952
gene252022   K01869
gene252025   K09955
gene252026   K09955
gene252029   K01869
gene252072   K01869
gene252078   K05349
gene252095   K00688
gene252108   K05349
gene252129   K03070
gene252131   K06382
gene252144   K07456
gene252151   K06147
gene252166   K08303
gene252170   K01338
gene252171   K02470
gene252182   K03070
gene252186   K03696
gene252205   K02004
gene252226   K04066
gene252242   K15987
gene252254   K01890
gene252262   K00548
gene252267   K01153
gene252325   K12373
gene252384   K05349
gene252392   K03798
gene252423   K02004
gene252433   K01869
gene252437   K02004
gene252440   K03696
gene252443   K03657
gene252486   K04759
gene252529   K02470
gene252542   K01890
gene252552   K01153
gene252574   K00548
gene252575   K04574
gene252581   K01187
gene252594   K03696
gene252636   K02004
gene252641   K07407
gene252643   K05349
gene252648   K02238
gene252661   K00688
gene252676   K01621
gene252680   K00548
gene252706   K08303
gene252763   K08303
gene252768   K20444
gene252795   K07456
gene252829   K03168
gene252870   K01869
gene252873   K08303
gene252898   K01421
gene252938   K02519
gene252939   K07012
gene252941   K01869
gene252944   K02469
gene252947   K02337
gene252958   K04066
gene252961   K03466
gene252973   K01890
gene252974   K08303
gene252976   K07012
gene252978   K18675
gene252979   K01869
gene252980   K02469
gene252981   K01869
gene252982   K01895
gene252986   K01890
gene252988   K00688
gene252991   K00548
gene252995   K03658
gene252997   K00833
gene253001   K01002
gene253002   K21636
gene253005   K00548
gene253017   K05349
gene253020   K03572
gene253032   K01890
gene253040   K02238
gene253042   K06919
gene253051   K12132
gene253053   K05366
gene253060   K01869
gene253061   K02004
gene253091   K08303
gene253092   K01869
gene253103   K12952
gene253104   K01890
gene253126   K02238
gene253128   K19123
gene253137   K12573
gene253146   K01890
gene253170   K01890
gene253171   K03040
gene253177   K16089
gene253184   K01338
gene253193   K03657
gene253200   K02469
gene253209   K01284
gene253210   K08961
gene253233   K03427
gene253237   K07386
gene253274   K01153
gene253277   K03657
gene253289   K02014
gene253299   K06919
gene253303   K01421
gene253315   K01869
gene253322   K08303
gene253325   K01190
gene253331   K16089
gene253334   K05349
gene253343   K02238
gene253349   K01869
gene253374   K19049
gene253388   K01890
gene253389   K12132
gene253424   K21636
gene253429   K01890
gene253435   K00548
gene253439   K01890
gene253449   K00525
gene253462   K01869
gene253463   K00656
gene253477   K01869
gene253485   K01890
gene253488   K00688
gene253489   K02549
gene253497   K04066
gene253498   K00688
gene253509   K02334
gene253510   K01869
gene253513   K01869
gene253514   K01890
gene253517   K12373
gene253518   K00833
gene253525   K20444
gene253536   K05366
gene253546   K01890
gene253551   K03427
gene253560   K08303
gene253563   K01890
gene253567   K01192
gene253569   K03657
gene253595   K01006
gene253632   K05366
gene253684   K00558
gene253691   K01890
gene253692   K01890
gene253693   K03427
gene253700   K02004
gene253701   K01531
gene253773   K03581
gene253779   K01190
gene253812   K01890
gene253840   K12952
gene253854   K00962
gene253855   K00548
gene253864   K01811
gene253885   K01533
gene253970   K00688
gene253979   K01153
gene253993   K02469
gene253995   K05349
gene253996   K03088
gene254001   K01869
gene254002   K03427
gene254006   K16089
gene254018   K03696
gene254024   K00688
gene254025   K01153
gene254028   K04759
gene254029   K01338
gene254032   K05366
gene254037   K00548
gene254040   K01338
gene254044   K01890
gene254056   K08384
gene254058   K05349
gene254062   K00548
gene254077   K01890
gene254087   K02004
gene254100   K00548
gene254104   K05349
gene254108   K01338
gene254130   K01890
gene254142   K00688
gene254144   K03701
gene254148   K12952
gene254150   K01869
gene254157   K01890
gene254164   K04759
gene254168   K05366
gene254170   K04759
gene254176   K07126
gene254183   K17686
gene254186   K04759
gene254188   K05366
gene254189   K04759
gene254194   K03427
gene254201   K01338
gene254217   K01869
gene254224   K01338
gene254246   K03701
gene254250   K00688
gene254256   K01869
gene254258   K03466
gene254264   K01153
gene254268   K12952
gene254270   K01869
gene254290   K01869
gene254299   K07012
gene254303   K02335
gene254304   K17751
gene254313   K01190
gene254314   K05349
gene254331   K04759
gene254350   K07456
gene254357   K00688
gene254392   K01869
gene254442   K03168
gene254446   K03657
gene254451   K01890
gene254488   K03701
gene254519   K01890
gene254536   K07012
gene254537   K03657
gene254545   K03657
gene254560   K04066
gene254565   K03696
gene254566   K20444
gene254567   K01890
gene254571   K20444
gene254572   K05349
gene254582   K07277
gene254589   K01890
gene254596   K01971
gene254629   K01890
gene254630   K12952
gene254633   K03703
gene254642   K05349
gene254659   K05349
gene254666   K08961
gene254670   K05349
gene254696   K01890
gene254705   K15923
gene254739   K00548
gene254743   K00548
gene254746   K03696
gene254757   K05349
gene254774   K01179
gene254779   K00688
gene254810   K03723
gene254834   K03427
gene254860   K02004
gene254877   K00656
gene254888   K01890
gene254895   K08384
gene254926   K01811
gene254944   K12308
gene254961   K01621
gene255012   K03696
gene255020   K00688
gene255029   K00688
gene255034   K00656
gene255070   K04759
gene255078   K07452
gene255083   K01869
gene255084   K05349
gene255086   K01190
gene255094   K01338
gene255098   K16089
gene255101   K01869
gene255104   K03546
gene255105   K09952
gene255107   K01338
gene255124   K02004
gene255126   K03466
gene255130   K02004
gene255133   K05349
gene255134   K01869
gene255147   K15923
gene255149   K01338
gene255151   K01869
gene255155   K01156
gene255156   K01890
gene255160   K03657
gene255161   K04656
gene255168   K02519
gene255170   K02519
gene255174   K02519
gene255175   K01869
gene255176   K01190
gene255178   K01338
gene255181   K01869
gene255185   K01338
gene255187   K00688
gene255195   K01338
gene255198   K00548
gene255202   K03555
gene255205   K01181
gene255235   K00688
gene255238   K04759
gene255248   K01890
gene255249   K07315
gene255251   K02004
gene255253   K03657
gene255258   K05366
gene255264   K07012
gene255265   K01338
gene255285   K15923
gene255304   K01869
gene255309   K17686
gene255312   K01869
gene255317   K01534
gene255320   K01190
gene255337   K00548
gene255339   K01361
gene255344   K02003
gene255344   K02004
gene255346   K07456
gene255351   K00688
gene255382   K04066
gene255385   K01192
gene255390   K00029
gene255410   K01958
gene255412   K01869
gene255420   K01338
gene255435   K02004
gene255436   K02469
gene255441   K00656
gene255449   K00656
gene255455   K01890
gene255465   K03657
gene255471   K01156
gene255475   K03466
gene255515   K20444
gene255529   K08303
gene255571   K08303
gene255597   K04043
gene255620   K03427
gene255623   K05349
gene255625   K01338
gene255629   K01872
gene255635   K00558
gene255641   K01190
gene255643   K03701
gene255644   K01190
gene255649   K07456
gene255651   K02519
gene255659   K03763
gene255660   K01869
gene255663   K01952
gene255664   K03466
gene255699   K01621
gene255703   K00123
gene255704   K03466
gene255714   K07012
gene255715   K06959
gene255730   K02004
gene255738   K02004
gene255740   K00123
gene255744   K03737
gene255747   K08303
gene255784   K05349
gene255786   K01955
gene255798   K00688
gene255806   K20444
gene255824   K02621
gene255827   K12952
gene255832   K00548
gene255897   K02004
gene255903   K02004
gene255913   K02470
gene255914   K00123
gene255928   K02343
gene255952   K01890
gene256002   K01338
gene256010   K05349
gene256047   K01869
gene256062   K02335
gene256076   K04759
gene256080   K01869
gene256094   K05366
gene256100   K01873
gene256102   K06959
gene256104   K01190
gene256109   K05349
gene256112   K05366
gene256115   K12952
gene256116   K05366
gene256120   K05366
gene256121   K12573
gene256124   K02337
gene256126   K03696
gene256127   K03696
gene256132   K01338
gene256136   K05349
gene256140   K01811
gene256148   K01869
gene256157   K01153
gene256158   K05366
gene256159   K01890
gene256169   K01890
gene256174   K04759
gene256182   K07456
gene256183   K07456
gene256184   K03657
gene256201   K07126
gene256202   K05349
gene256204   K02238
gene256211   K01537
gene256213   K01811
gene256222   K00688
gene256238   K07016
gene256240   K08348
gene256243   K02003
gene256243   K02004
gene256245   K03043
gene256246   K05349
gene256248   K01338
gene256249   K01153
gene256257   K02469
gene256261   K00656
gene256262   K03466
gene256263   K00656
gene256274   K01190
gene256281   K04759
gene256282   K01890
gene256295   K00980
gene256306   K01869
gene256310   K01869
gene256313   K01890
gene256320   K01890
gene256326   K00688
gene256335   K01338
gene256341   K01869
gene256344   K01869
gene256350   K04844
gene256351   K01952
gene256353   K21449
gene256360   K01869
gene256366   K01621
gene256368   K03655
gene256397   K07456
gene256399   K02004
gene256422   K02004
gene256425   K08303
gene256429   K01153
gene256440   K12257
gene256470   K02469
gene256533   K00123
gene256539   K13542
gene256588   K03070
gene256589   K04759
gene256609   K00548
gene256613   K01869
gene256616   K01890
gene256624   K01869
gene256626   K03696
gene256629   K01256
gene256632   K00990
gene256633   K08348
gene256634   K00123
gene256643   K03070
gene256646   K03555
gene256654   K08348
gene256671   K03205
gene256674   K01869
gene256676   K03549
gene256682   K01190
gene256684   K02027
gene256689   K03205
gene256694   K03466
gene256719   K01727
gene256739   K02004
gene256744   K13542
gene256747   K02470
gene256774   K07456
gene256798   K02004
gene256799   K00656
gene256800   K15923
gene256812   K03694
gene256823   K00728
gene256829   K01190
gene256843   K16898
gene256946   K01338
gene256957   K01869
gene256960   K00244
gene256968   K21636
gene256976   K02469
gene257008   K02004
gene257017   K01869
gene257027   K07407
gene257029   K02004
gene257050   K01869
gene257068   K15923
gene257095   K03657
gene257111   K01869
gene257112   K01873
gene257118   K08303
gene257135   K00688
gene257137   K02407
gene257156   K01869
gene257160   K13924
gene257161   K21636
gene257162   K12257
gene257167   K02014
gene257168   K12308
gene257169   K05349
gene257172   K21636
gene257176   K12952
gene257179   K02470
gene257196   K07814
gene257200   K06200
gene257206   K02004
gene257212   K02014
gene257214   K01192
gene257217   K08384
gene257219   K01869
gene257224   K03466
gene257229   K00702
gene257233   K09955
gene257283   K05366
gene257287   K03696
gene257297   K04759
gene257304   K09961
gene257326   K16554
gene257331   K00688
gene257344   K20444
gene257357   K07452
gene257370   K04759
gene257387   K21636
gene257388   K01153
gene257392   K01190
gene257405   K12952
gene257417   K01869
gene257419   K04759
gene257435   K00335
gene257449   K01890
gene257450   K07316
gene257465   K07456
gene257504   K01338
gene257515   K01869
gene257518   K01869
gene257525   K01771
gene257564   K00937
gene257571   K01007
gene257575   K09961
gene257612   K21449
gene257620   K01191
gene257623   K08303
gene257654   K00548
gene257675   K01869
gene257686   K00937
gene257696   K21636
gene257705   K00558
gene257706   K01192
gene257707   K07407
gene257714   K06894
gene257765   K07316
gene257770   K07306
gene257797   K01281
gene257803   K01281
gene257808   K05989
gene257825   K07306
gene257844   K01890
gene257854   K09955
gene257865   K01890
gene257874   K09955
gene257953   K01621
gene257963   K02004
gene257966   K02004
gene257978   K05349
gene258013   K12373
gene258031   K03657
gene258040   K02004
gene258060   K07456
gene258062   K03581
gene258064   K01190
gene258067   K01869
gene258080   K00951
gene258085   K21636
gene258087   K02004
gene258088   K03466
gene258091   K02469
gene258095   K05349
gene258108   K01811
gene258119   K01890
gene258120   K07012
gene258121   K00548
gene258128   K02346
gene258130   K01338
gene258132   K07456
gene258133   K03427
gene258139   K01869
gene258142   K01409
gene258152   K01338
gene258173   K01681
gene258186   K01338
gene258187   K07407
gene258188   K07456
gene258194   K03556
gene258206   K01192
gene258216   K05349
gene258217   K14572
gene258228   K01869
gene258259   K01869
gene258261   K01869
gene258263   K01890
gene258267   K09955
gene258269   K01890
gene258275   K02004
gene258291   K05349
gene258308   K07126
gene258312   K01190
gene258335   K05349
gene258344   K02003
gene258346   K01869
gene258347   K00990
gene258354   K01190
gene258377   K03723
gene258378   K03070
gene258381   K07456
gene258426   K01338
gene258478   K01205
gene258495   K02004
gene258534   K01869
gene258535   K03685
gene258541   K16091
gene258550   K01448
gene258565   K06382
gene258566   K03693
gene258581   K03657
gene258597   K01190
gene258624   K07466
gene258640   K04656
gene258651   K02519
gene258654   K02470
gene258660   K00688
gene258662   K03763
gene258666   K03529
gene258674   K00656
gene258679   K01201
gene258696   K01869
gene258718   K02469
gene258726   K01007
gene258737   K09955
gene258746   K12952
gene258752   K05366
gene258767   K01811
gene258776   K07456
gene258780   K01890
gene258800   K15923
gene258802   K03657
gene258808   K01771
gene258816   K07306
gene258844   K05342
gene258861   K06919
gene258873   K05349
gene258874   K20038
gene258882   K00700
gene258911   K09955
gene258955   K03657
gene258959   K04759
gene258978   K07126
gene259000   K01890
gene259010   K03466
gene259018   K12573
gene259025   K04066
gene259114   K01869
gene259118   K01869
gene259139   K16898
gene259141   K21636
gene259162   K01190
gene259163   K01533
gene259174   K05349
gene259196   K01338
gene259198   K02004
gene259209   K01338
gene259218   K01197
gene259224   K01952
gene259226   K12952
gene259227   K07452
gene259231   K03169
gene259232   K01890
gene259233   K21636
gene259249   K05366
gene259250   K07456
gene259252   K21636
gene259258   K09955
gene259261   K07456
gene259265   K04759
gene259269   K07456
gene259274   K09955
gene259291   K07407
gene259295   K01870
gene259298   K06382
gene259303   K06972
gene259309   K05349
gene259313   K01952
gene259314   K07456
gene259320   K03555
gene259346   K05366
gene259367   K01890
gene259369   K06382
gene259374   K01338
gene259379   K01890
gene259404   K00990
gene259411   K01869
gene259419   K05349
gene259420   K02004
gene259422   K16881
gene259424   K01890
gene259444   K03657
gene259450   K21449
gene259454   K21449
gene259456   K07407
gene259465   K01890
gene259467   K05349
gene259468   K00688
gene259485   K00688
gene259492   K01869
gene259503   K02004
gene259505   K03455
gene259506   K01869
gene259511   K01338
gene259528   K01338
gene259532   K15524
gene259552   K01869
gene259561   K01869
gene259566   K01007
gene259592   K01890
gene259595   K03086
gene259596   K00688
gene259598   K03205
gene259624   K01869
gene259627   K02238
gene259643   K00656
gene259654   K09955
gene259680   K20530
gene259718   K01955
gene259739   K05349
gene259751   K06919
gene259766   K07126
gene259773   K15923
gene259776   K05366
gene259784   K02238
gene259789   K01192
gene259802   K01869
gene259821   K07003
gene259823   K01153
gene259829   K15923
gene259840   K01007
gene259842   K01534
gene259863   K02238
gene259864   K01811
gene259874   K01156
gene259881   K07407
gene259887   K03723
gene259933   K01890
gene259936   K01338
gene259946   K03466
gene259949   K12257
gene259971   K02238
gene259975   K07282
gene259976   K05349
gene259980   K02469
gene259983   K05366
gene259990   K03657
gene259996   K07456
gene260029   K01439
gene260074   K01869
gene260078   K00688
gene260079   K03292
gene260101   K04759
gene260125   K03168
gene260145   K15923
gene260155   K01869
gene260158   K02470
gene260180   K03427
gene260183   K16899
gene260203   K01153
gene260215   K02335
gene260232   K01421
gene260234   K05366
gene260238   K05349
gene260239   K03581
gene260240   K01811
gene260245   K02004
gene260248   K01007
gene260257   K08303
gene260261   K03581
gene260263   K03556
gene260266   K00688
gene260280   K09955
gene260281   K02470
gene260284   K05349
gene260287   K05349
gene260294   K01890
gene260295   K01890
gene260297   K03657
gene260298   K15923
gene260308   K21636
gene260318   K01338
gene260329   K00656
gene260330   K09955
gene260336   K15923
gene260339   K12952
gene260357   K20444
gene260358   K12573
gene260359   K01890
gene260394   K07012
gene260397   K01869
gene260413   K00688
gene260420   K21636
gene260426   K01190
gene260429   K21636
gene260432   K01338
gene260433   K01890
gene260462   K01338
gene260512   K01890
gene260552   K12573
gene260557   K20444
gene260563   K02004
gene260564   K01890
gene260625   K10231
gene260646   K04066
gene260673   K03701
gene260708   K01191
gene260720   K01278
gene260721   K07316
gene260727   K12373
gene260743   K18675
gene260744   K01421
gene260745   K03427
gene260747   K07456
gene260749   K07012
gene260770   K02014
gene260773   K04066
gene260777   K01955
gene260793   K06413
gene260794   K21449
gene260809   K05349
gene260814   K03546
gene260822   K03723
gene260852   K03427
gene260860   K01890
gene260867   K01681
gene260871   K01153
gene260903   K19134
gene260928   K04759
gene260940   K02314
gene261036   K01338
gene261041   K00937
gene261046   K01811
gene261063   K01869
gene261068   K01811
gene261125   K01869
gene261141   K00688
gene261148   K07456
gene261150   K12132
gene261155   K02004
gene261156   K01187
gene261165   K01153
gene261174   K03770
gene261175   K02238
gene261190   K07452
gene261197   K08384
gene261198   K21636
gene261199   K07456
gene261200   K02004
gene261213   K02004
gene261214   K00688
gene261219   K07012
gene261221   K05366
gene261223   K02469
gene261232   K01869
gene261233   K01955
gene261237   K01869
gene261238   K04759
gene261239   K01890
gene261247   K21636
gene261249   K01153
gene261250   K12132
gene261272   K06919
gene261278   K02004
gene261281   K02004
gene261287   K00688
gene261289   K01338
gene261303   K21636
gene261309   K01338
gene261310   K07306
gene261325   K07452
gene261331   K01890
gene261335   K05366
gene261338   K06959
gene261340   K06382
gene261342   K03427
gene261348   K04656
gene261350   K00688
gene261351   K02238
gene261357   K01869
gene261360   K05366
gene261373   K00688
gene261387   K07452
gene261388   K05367
gene261390   K02407
gene261396   K02343
gene261397   K01338
gene261398   K01190
gene261410   K09458
gene261412   K05349
gene261413   K01192
gene261424   K15923
gene261431   K01890
gene261434   K12257
gene261436   K00688
gene261441   K01869
gene261442   K01869
gene261456   K01869
gene261461   K07407
gene261465   K03466
gene261502   K06919
gene261539   K01421
gene261541   K00548
gene261556   K01869
gene261559   K04656
gene261560   K02004
gene261638   K01870
gene261652   K01153
gene261662   K00980
gene261668   K07452
gene261708   K12373
gene261720   K07126
gene261723   K02004
gene261728   K21636
gene261739   K21636
gene261745   K03043
gene261746   K00688
gene261749   K00656
gene261753   K05349
gene261754   K07407
gene261759   K07452
gene261762   K07003
gene261763   K21636
gene261764   K02238
gene261778   K00692
gene261785   K03657
gene261826   K05349
gene261858   K02004
gene261866   K03427
gene261879   K20038
gene261889   K01338
gene261892   K01869
gene261897   K04072
gene261903   K05349
gene261926   K01537
gene261939   K02519
gene261969   K01338
gene261971   K02004
gene261981   K03655
gene261983   K11904
gene261987   K00688
gene261988   K07306
gene261995   K02519
gene262005   K01621
gene262010   K01621
gene262022   K04066
gene262042   K05349
gene262048   K18675
gene262061   K06113
gene262132   K00548
gene262140   K06959
gene262158   K01361
gene262170   K03655
gene262183   K09955
gene262184   K03205
gene262199   K01972
gene262200   K03043
gene262202   K02004
gene262208   K12952
gene262209   K02004
gene262214   K01338
gene262227   K02238
gene262230   K07456
gene262232   K07456
gene262233   K03546
gene262235   K01890
gene262244   K05366
gene262247   K12373
gene262259   K00656
gene262260   K01338
gene262262   K01890
gene262280   K08384
gene262290   K01890
gene262291   K07456
gene262296   K08303
gene262312   K03655
gene262331   K04066
gene262337   K03455
gene262351   K03695
gene262356   K02004
gene262358   K06382
gene262365   K05366
gene262368   K01873
gene262371   K00700
gene262383   K07456
gene262405   K03657
gene262406   K01153
gene262415   K01890
gene262416   K15923
gene262419   K00705
gene262423   K01890
gene262426   K15923
gene262433   K03657
gene262456   K01869
gene262457   K01869
gene262465   K07456
gene262492   K07407
gene262507   K09955
gene262509   K03427
gene262526   K02014
gene262533   K00548
gene262543   K16786
gene262543   K16787
gene262554   K02469
gene262564   K00937
gene262577   K01890
gene262592   K05366
gene262610   K01156
gene262623   K00558
gene262695   K01007
gene262728   K03070
gene262733   K01338
gene262742   K01890
gene262752   K07012
gene262774   K01190
gene262781   K04066
gene262795   K01890
gene262801   K01338
gene262809   K03657
gene262817   K01409
gene262827   K06382
gene262831   K21636
gene262832   K00281
gene262839   K03763
gene262844   K12308
gene262849   K12373
gene262922   K21636
gene262948   K09124
gene262954   K04759
gene262958   K01952
gene262984   K04759
gene262996   K02316
gene263029   K05349
gene263043   K02755
gene263043   K02756
gene263043   K02757
gene263050   K00688
gene263057   K01621
gene263058   K01890
gene263059   K03722
gene263094   K03466
gene263103   K22424
gene263150   K02469
gene263163   K07012
gene263192   K03581
gene263219   K08961
gene263230   K02004
gene263236   K03658
gene263238   K01869
gene263240   K01338
gene263244   K01890
gene263249   K00548
gene263262   K01972
gene263278   K04744
gene263288   K03466
gene263302   K03455
gene263312   K02004
gene263341   K01190
gene263347   K04759
gene263348   K02004
gene263356   K01190
gene263362   K01890
gene263363   K01156
gene263367   K07012
gene263377   K01775
gene263388   K15923
gene263409   K07012
gene263416   K07012
gene263418   K09458
gene263437   K01190
gene263444   K03657
gene263476   K01890
gene263477   K08384
gene263488   K08384
gene263506   K00937
gene263516   K01007
gene263543   K02469
gene263555   K05349
gene263557   K01190
gene263579   K01869
gene263595   K02238
gene263607   K00656
gene263622   K07114
gene263636   K01190
gene263675   K07003
gene263694   K07456
gene263703   K03466
gene263707   K07456
gene263753   K03466
gene263781   K03546
gene263786   K01621
gene263797   K03581
gene263804   K00117
gene263817   K00117
gene263841   K09124
gene263876   K03427
gene263903   K00700
gene263907   K05366
gene263928   K01007
gene263930   K07001
gene263981   K15923
gene263993   K07315
gene264014   K00117
gene264074   K03086
gene264075   K21636
gene264103   K01156
gene264109   K21636
gene264143   K01869
gene264189   K07456
gene264211   K01621
gene264213   K01869
gene264214   K01890
gene264216   K01621
gene264217   K01338
gene264228   K02004
gene264232   K01190
gene264246   K17686
gene264247   K01890
gene264249   K07462
gene264250   K02004
gene264252   K12573
gene264254   K07456
gene264255   K01007
gene264268   K01007
gene264284   K01890
gene264294   K15923
gene264311   K04759
gene264312   K02470
gene264323   K03657
gene264331   K01190
gene264360   K06382
gene264361   K01192
gene264366   K09955
gene264368   K03657
gene264369   K03737
gene264373   K08384
gene264377   K09124
gene264378   K04759
gene264380   K01890
gene264400   K03427
gene264409   K01890
gene264411   K03168
gene264413   K04759
gene264415   K15923
gene264435   K05349
gene264438   K05349
gene264443   K21636
gene264444   K01200
gene264449   K01156
gene264450   K05349
gene264462   K03427
gene264472   K03205
gene264473   K07462
gene264477   K03466
gene264484   K07114
gene264489   K01890
gene264518   K02238
gene264537   K00548
gene264540   K21636
gene264541   K07456
gene264562   K03070
gene264582   K16089
gene264604   K05366
gene264627   K01890
gene264638   K07016
gene264643   K07456
gene264673   K01534
gene264675   K01890
gene264684   K01156
gene264718   K21636
gene264753   K21636
gene264790   K01409
gene264792   K04759
gene264795   K00548
gene264802   K12132
gene264807   K16899
gene264813   K00548
gene264817   K07456
gene264823   K00549
gene264848   K01890
gene264855   K01190
gene264867   K06382
gene264870   K08351
gene264893   K11127
gene264931   K00656
gene264942   K07456
gene264954   K03427
gene264956   K01890
gene264968   K12952
gene264980   K12373
gene265044   K01890
gene265073   K01890
gene265083   K03581
gene265186   K05366
gene265196   K01972
gene265254   K01537
gene265259   K02470
gene265270   K08384
gene265273   K03657
gene265276   K21636
gene265280   K12952
gene265284   K01421
gene265287   K02469
gene265288   K01179
gene265292   K07456
gene265295   K05305
gene265303   K12132
gene265307   K07012
gene265309   K03427
gene265313   K04759
gene265316   K02469
gene265318   K08961
gene265319   K01191
gene265321   K02004
gene265346   K02519
gene265350   K07462
gene265363   K01972
gene265372   K03763
gene265385   K05349
gene265386   K16089
gene265389   K01890
gene265397   K07456
gene265412   K01890
gene265439   K07466
gene265453   K01869
gene265461   K02014
gene265476   K05349
gene265477   K01873
gene265490   K02004
gene265514   K01338
gene265517   K03931
gene265518   K00548
gene265519   K07012
gene265522   K05366
gene265526   K01156
gene265529   K01156
gene265532   K00525
gene265539   K07407
gene265547   K12132
gene265553   K07012
gene265561   K07814
gene265566   K15923
gene265567   K07456
gene265570   K12308
gene265585   K00700
gene265599   K01958
gene265604   K02004
gene265608   K01621
gene265614   K02004
gene265650   K00558
gene265681   K01007
gene265686   K01890
gene265732   K02238
gene265749   K01007
gene265767   K01890
gene265799   K02469
gene265806   K01897
gene265813   K04759
gene265817   K17686
gene265822   K01409
gene265825   K05349
gene265835   K02004
gene265836   K01190
gene265860   K00656
gene265863   K01621
gene265868   K03427
gene265874   K03722
gene265887   K04759
gene265904   K04759
gene265909   K02004
gene265919   K12257
gene265948   K02469
gene265950   K00691
gene265951   K21636
gene265961   K11935
gene265983   K15923
gene265995   K00169
gene266004   K02004
gene266031   K01872
gene266040   K04759
gene266042   K02337
gene266046   K05366
gene266049   K03701
gene266059   K12573
gene266121   K01621
gene266131   K01890
gene266147   K07456
gene266153   K02004
gene266205   K02004
gene266233   K00656
gene266269   K02004
gene266278   K02519
gene266283   K07456
gene266294   K07456
gene266315   K12952
gene266325   K02014
gene266329   K02469
gene266330   K16899
gene266332   K07456
gene266333   K03701
gene266336   K08384
gene266345   K05349
gene266351   K01890
gene266354   K07456
gene266360   K12573
gene266362   K02314
gene266363   K02238
gene266369   K01190
gene266371   K02004
gene266372   K03657
gene266391   K05366
gene266405   K02004
gene266406   K03070
gene266407   K20038
gene266411   K01890
gene266434   K04759
gene266463   K07462
gene266466   K16089
gene266491   K07306
gene266501   K05349
gene266504   K00548
gene266505   K01621
gene266511   K02004
gene266521   K21636
gene266523   K21636
gene266530   K02004
gene266539   K03581
gene266543   K05349
gene266548   K03070
gene266550   K07456
gene266554   K07456
gene266562   K00688
gene266565   K18675
gene266570   K07114
gene266572   K00688
gene266573   K03655
gene266575   K00688
gene266588   K01190
gene266606   K02314
gene266631   K06147
gene266669   K01338
gene266685   K01890
gene266692   K01187
gene266752   K01190
gene266761   K08384
gene266766   K00688
gene266791   K00688
gene266801   K00656
gene266803   K07012
gene266834   K07456
gene266836   K01775
gene266841   K07306
gene266850   K18675
gene266862   K01007
gene266863   K02004
gene266864   K02004
gene266869   K05366
gene266870   K00656
gene266880   K07456
gene266881   K09952
gene266882   K06919
gene266887   K01811
gene266895   K07456
gene266908   K02343
gene266909   K01281
gene266912   K02335
gene266914   K01281
gene266921   K16089
gene266925   K07456
gene266928   K00688
gene266943   K02014
gene266951   K05349
gene266984   K05349
gene266988   K03737
gene267012   K01007
gene267026   K01190
gene267056   K01890
gene267063   K07012
gene267064   K12373
gene267090   K05366
gene267099   K03657
gene267106   K12257
gene267130   K17686
gene267135   K01007
gene267137   K07456
gene267145   K01890
gene267176   K08303
gene267188   K05366
gene267196   K08384
gene267229   K00951
gene267274   K12373
gene267302   K01890
gene267306   K05802
gene267307   K16899
gene267308   K01890
gene267310   K04066
gene267318   K03168
gene267332   K01007
gene267334   K07814
gene267342   K07456
gene267345   K12952
gene267346   K15987
gene267347   K03654
gene267349   K04759
gene267350   K04759
gene267351   K00087
gene267356   K00548
gene267362   K07456
gene267364   K03657
gene267365   K07456
gene267372   K02004
gene267391   K03205
gene267395   K08384
gene267414   K00702
gene267421   K02395
gene267427   K07407
gene267428   K03724
gene267439   K07456
gene267440   K07456
gene267444   K03168
gene267455   K07456
gene267457   K04759
gene267458   K01338
gene267462   K07012
gene267464   K01890
gene267473   K04759
gene267490   K01007
gene267507   K03070
gene267509   K03169
gene267520   K07456
gene267525   K07456
gene267532   K21636
gene267540   K05349
gene267543   K07456
gene267550   K15923
gene267553   K01190
gene267554   K02004
gene267568   K01153
gene267571   K06915
gene267595   K02004
gene267598   K07456
gene267610   K01338
gene267613   K07456
gene267649   K02337
gene267650   K07452
gene267659   K02004
gene267660   K08303
gene267675   K04744
gene267679   K05349
gene267682   K12952
gene267701   K02004
gene267702   K07456
gene267711   K07456
gene267729   K07456
gene267733   K05349
gene267734   K07456
gene267741   K08384
gene267756   K03696
gene267780   K02469
gene267805   K00548
gene267822   K07456
gene267873   K07456
gene267884   K04072
gene267889   K01179
gene267895   K02519
gene267898   K07456
gene267899   K02004
gene267900   K02004
gene267903   K00937
gene267906   K07263
gene267909   K07407
gene267911   K01992
gene267919   K01890
gene267925   K20444
gene267926   K07456
gene267938   K02316
gene267940   K08303
gene267941   K02004
gene267946   K02014
gene267947   K00951
gene267950   K07012
gene267963   K02335
gene268000   K07271
gene268021   K03696
gene268022   K01007
gene268029   K03070
gene268035   K03427
gene268044   K03070
gene268051   K07456
gene268072   K02004
gene268112   K05349
gene268126   K01915
gene268162   K05367
gene268198   K01007
gene268222   K07012
gene268275   K03466
gene268291   K02004
gene268292   K05367
gene268306   K07016
gene268312   K07456
gene268330   K01192
gene268351   K01338
gene268363   K02469
gene268366   K15923
gene268376   K07462
gene268379   K03655
gene268385   K08303
gene268392   K03798
gene268397   K07126
gene268399   K01811
gene268409   K01890
gene268412   K02004
gene268413   K02469
gene268421   K01890
gene268423   K06919
gene268424   K01890
gene268430   K12373
gene268431   K01890
gene268433   K01890
gene268437   K18197
gene268445   K00656
gene268446   K07456
gene268447   K01621
gene268453   K01775
gene268463   K03556
gene268472   K07452
gene268487   K01007
gene268524   K00548
gene268525   K07456
gene268558   K01890
gene268563   K01890
gene268564   K03657
gene268595   K07456
gene268600   K21636
gene268609   K15923
gene268613   K01775
gene268630   K00656
gene268645   K03657
gene268665   K01192
gene268680   K12132
gene268684   K01534
gene268695   K00656
gene268696   K01187
gene268702   K03546
gene268718   K01187
gene268730   K09384
gene268732   K07277
gene268757   K02469
gene268764   K03556
gene268773   K00548
gene268778   K01890
gene268795   K21636
gene268802   K05349
gene268816   K01897
gene268817   K01581
gene268828   K12308
gene268835   K07456
gene268884   K03205
gene268896   K01811
gene268898   K07456
gene268912   K03168
gene268928   K02238
gene268931   K03168
gene268937   K03581
gene268943   K08303
gene268953   K00656
gene268962   K01192
gene268964   K21636
gene268974   K07456
gene268988   K01872
gene268997   K07456
gene268999   K01153
gene269023   K03555
gene269025   K17686
gene269031   K12952
gene269050   K01338
gene269051   K07271
gene269065   K15923
gene269071   K02238
gene269073   K02004
gene269077   K01218
gene269080   K03581
gene269094   K05349
gene269125   K05349
gene269131   K01007
gene269133   K02519
gene269144   K07012
gene269167   K01007
gene269170   K07456
gene269178   K01190
gene269179   K03737
gene269180   K02004
gene269186   K20444
gene269204   K03466
gene269210   K01890
gene269237   K01890
gene269238   K03694
gene269245   K01890
gene269289   K04656
gene269332   K12308
gene269343   K03070
gene269366   K01775
gene269367   K05349
gene269387   K00548
gene269416   K01809
gene269422   K03657
gene269437   K06919
gene269442   K01890
gene269449   K00656
gene269456   K12308
gene269467   K09955
gene269474   K07456
gene269480   K01890
gene269481   K07456
gene269506   K01890
gene269512   K03070
gene269513   K00656
gene269520   K21636
gene269522   K00937
gene269528   K12952
gene269529   K01890
gene269539   K03455
gene269545   K05366
gene269555   K04759
gene269564   K03168
gene269567   K01190
gene269572   K15923
gene269575   K07456
gene269582   K01621
gene269585   K07456
gene269613   K01190
gene269633   K21636
gene269640   K02004
gene269651   K07456
gene269654   K00656
gene269663   K01890
gene269683   K16089
gene269688   K01338
gene269689   K21636
gene269693   K12952
gene269711   K07012
gene269712   K07456
gene269732   K15923
gene269738   K03466
gene269742   K03466
gene269762   K09955
gene269768   K01890
gene269769   K07456
gene269781   K05366
gene269785   K12952
gene269786   K07456
gene269791   K01873
gene269799   K01190
gene269803   K03205
gene269814   K21636
gene269824   K03657
gene269826   K03654
gene269862   K04066
gene269863   K01915
gene269865   K02519
gene269903   K01156
gene269925   K08309
gene269942   K02003
gene269942   K02004
gene269975   K03929
gene269996   K03657
gene270002   K04759
gene270027   K02198
gene270048   K07456
gene270050   K03657
gene270054   K09384
gene270065   K01870
gene270073   K02335
gene270081   K03798
gene270095   K01361
gene270098   K05358
gene270102   K01421
gene270103   K02316
gene270116   K04744
gene270124   K09961
gene270125   K07456
gene270133   K07456
gene270159   K01534
gene270162   K00688
gene270179   K15923
gene270202   K02337
gene270208   K12952
gene270211   K03628
gene270220   K03168
gene270244   K01153
gene270253   K02335
gene270291   K07456
gene270295   K09955
gene270308   K01278
gene270315   K02238
gene270326   K12952
gene270347   K07456
gene270350   K01338
gene270353   K00548
gene270368   K01890
gene270380   K00525
gene270450   K04077
gene270453   K01890
gene270454   K03546
gene270458   K01890
gene270460   K02004
gene270475   K07456
gene270479   K01421
gene270483   K03556
gene270500   K05349
gene270502   K01338
gene270533   K01811
gene270539   K04066
gene270557   K03694
gene270559   K01621
gene270561   K12373
gene270565   K03455
gene270575   K03556
gene270577   K15923
gene270583   K07456
gene270586   K04759
gene270590   K03657
gene270593   K04759
gene270595   K02519
gene270598   K07814
gene270599   K02337
gene270604   K01581
gene270612   K03292
gene270622   K01126
gene270637   K10742
gene270648   K12573
gene270651   K16087
gene270657   K03657
gene270660   K01584
gene270666   K03168
gene270671   K03043
gene270687   K06877
gene270709   K07456
gene270710   K03657
gene270753   K02015
gene270755   K03199
gene270761   K00390
gene270763   K14205
gene270775   K08384
gene270783   K02469
gene270785   K00656
gene270789   K02123
gene270801   K02004
gene270802   K02004
gene270829   K09955
gene270836   K01890
gene270837   K03205
gene270846   K15106
gene270854   K01872
gene270870   K04759
gene270875   K01191
gene270895   K07814
gene270926   K21636
gene270972   K02238
gene271033   K03763
gene271052   K01972
gene271060   K20038
gene271070   K07003
gene271078   K06919
gene271085   K02519
gene271087   K06147
gene271088   K04759
gene271089   K00284
gene271097   K07386
gene271105   K02004
gene271117   K00691
gene271133   K12952
gene271138   K01534
gene271142   K06147
gene271143   K19294
gene271144   K00688
gene271150   K05366
gene271151   K01992
gene271154   K07456
gene271192   K07814
gene271204   K12308
gene271223   K01190
gene271245   K01153
gene271246   K16089
gene271248   K01534
gene271252   K03427
gene271275   K01872
gene271287   K05349
gene271297   K04066
gene271307   K01338
gene271327   K21636
gene271358   K02469
gene271390   K04066
gene271406   K07012
gene271457   K07456
gene271459   K05367
gene271461   K07456
gene271496   K02004
gene271498   K04844
gene271511   K02469
gene271526   K01190
gene271530   K07456
gene271533   K03657
gene271543   K01890
gene271558   K06147
gene271574   K05366
gene271589   K00691
gene271590   K09955
gene271592   K02004
gene271595   K07456
gene271597   K03168
gene271600   K12952
gene271601   K01681
gene271603   K02004
gene271609   K04759
gene271618   K02519
gene271648   K00548
gene271665   K01190
gene271667   K21636
gene271678   K03696
gene271684   K12373
gene271704   K02004
gene271705   K02004
gene271713   K12573
gene271716   K00691
gene271719   K01190
gene271724   K12308
gene271727   K04759
gene271736   K16089
gene271743   K05366
gene271744   K02004
gene271755   K07456
gene271757   K12573
gene271763   K05349
gene271785   K00266
gene271791   K21636
gene271793   K02469
gene271795   K05349
gene271832   K03168
gene271847   K21636
gene271849   K02004
gene271857   K05366
gene271879   K02004
gene271895   K01890
gene271902   K01153
gene271913   K01890
gene271914   K03581
gene271947   K04066
gene271967   K00951
gene272000   K15106
gene272043   K00951
gene272044   K04066
gene272045   K02004
gene272077   K04759
gene272092   K12573
gene272111   K01890
gene272112   K03205
gene272118   K02519
gene272124   K03654
gene272129   K01681
gene272139   K04844
gene272140   K07315
gene272141   K00951
gene272145   K01338
gene272170   K03657
gene272176   K09955
gene272181   K01179
gene272184   K07456
gene272188   K03100
gene272203   K02004
gene272204   K03168
gene272207   K02004
gene272208   K01179
gene272231   K01179
gene272233   K07462
gene272254   K01890
gene272260   K01153
gene272262   K04066
gene272267   K06147
gene272290   K02004
gene272295   K03169
gene272307   K07456
gene272308   K01890
gene272333   K05349
gene272335   K00656
gene272368   K01190
gene272377   K16055
gene272404   K03703
gene272407   K21636
gene272420   K01775
gene272424   K04759
gene272441   K01190
gene272455   K01190
gene272523   K02469
gene272524   K02004
gene272540   K04066
gene272543   K01953
gene272546   K01872
gene272548   K02004
gene272555   K01153
gene272573   K01153
gene272582   K00266
gene272590   K08303
gene272596   K16881
gene272597   K04759
gene272609   K01153
gene272610   K03657
gene272611   K07812
gene272613   K07272
gene272646   K03455
gene272648   K00266
gene272667   K07037
gene272672   K21636
gene272677   K02004
gene272691   K12308
gene272712   K03168
gene272728   K21636
gene272735   K03657
gene272752   K08303
gene272754   K03724
gene272772   K01153
gene272781   K07277
gene272783   K05366
gene272800   K02004
gene272802   K03587
gene272804   K01992
gene272807   K05349
gene272809   K05366
gene272811   K07456
gene272816   K03587
gene272827   K17686
gene272834   K03455
gene272838   K12573
gene272851   K02035
gene272864   K21449
gene272868   K17320
gene272873   K01992
gene272878   K03168
gene272887   K03556
gene272893   K04759
gene272901   K09961
gene272908   K05349
gene272911   K12952
gene272939   K01181
gene272960   K07456
gene272978   K03169
gene272988   K02238
gene272992   K03696
gene273021   K15923
gene273054   K07456
gene273056   K02004
gene273062   K01681
gene273072   K07456
gene273076   K09800
gene273087   K03555
gene273094   K01990
gene273107   K00548
gene273110   K02004
gene273111   K06972
gene273112   K06871
gene273120   K07137
gene273136   K03205
gene273146   K02335
gene273150   K07263
gene273153   K04759
gene273166   K03556
gene273173   K00087
gene273180   K03427
gene273183   K20038
gene273191   K01187
gene273192   K04759
gene273198   K05366
gene273231   K20038
gene273251   K09961
gene273270   K01190
gene273281   K01153
gene273292   K03070
gene273294   K00656
gene273298   K01681
gene273304   K08384
gene273326   K04066
gene273370   K07462
gene273396   K01187
gene273402   K01187
gene273409   K12952
gene273410   K01187
gene273422   K03070
gene273430   K02337
gene273442   K00951
gene273468   K00266
gene273484   K01205
gene273495   K06382
gene273513   K02014
gene273541   K12308
gene273549   K05366
gene273551   K02004
gene273553   K06147
gene273565   K09384
gene273583   K02004
gene273590   K01890
gene273611   K01890
gene273612   K01338
gene273613   K00590
gene273620   K17686
gene273625   K07456
gene273644   K01156
gene273651   K01139
gene273652   K01156
gene273655   K00688
gene273658   K02004
gene273660   K03657
gene273663   K02519
gene273669   K02337
gene273679   K04759
gene273697   K07126
gene273698   K00951
gene273707   K02004
gene273713   K02004
gene273717   K03657
gene273722   K05349
gene273733   K00266
gene273735   K01179
gene273748   K07407
gene273752   K03168
gene273775   K08303
gene273776   K07456
gene273779   K07456
gene273785   K01179
gene273790   K00951
gene273796   K00951
gene273801   K04759
gene273803   K00548
gene273806   K05367
gene273818   K08384
gene273834   K07456
gene273836   K07452
gene273840   K02314
gene273850   K07456
gene273854   K08384
gene273857   K01192
gene273859   K16089
gene273870   K07456
gene273877   K06147
gene273891   K01421
gene273894   K05349
gene273899   K21449
gene273905   K04066
gene273909   K07456
gene273913   K02469
gene273929   K01190
gene273942   K02004
gene273970   K07456
gene273974   K01872
gene274023   K00951
gene274029   K03427
gene274037   K05366
gene274038   K05349
gene274050   K02004
gene274052   K01992
gene274054   K02004
gene274059   K03657
gene274078   K04759
gene274133   K02004
gene274143   K03581
gene274145   K04656
gene274156   K02407
gene274168   K03495
gene274173   K07812
gene274185   K03657
gene274192   K03657
gene274196   K01190
gene274199   K03724
gene274242   K01533
gene274247   K01156
gene274256   K05349
gene274276   K04066
gene274277   K07126
gene274279   K04759
gene274282   K03169
gene274315   K00951
gene274321   K06959
gene274324   K00266
gene274346   K01156
gene274350   K01179
[truncated: 40,237,616 more chars]
