# Supplementary material for: Beyond Taxonomic Analysis of Microbiomes: A Functional Approach for Revisiting Microbiome Changes in Colorectal Cancer
Source: Front Microbiol. 2020 Jan 23;10:3117. doi: 10.3389/fmicb.2019.03117 (PMC6990412; doi:10.3389/fmicb.2019.03117)
Supplement: DATA SHEET S2 — The total KO (primary and secondary) is mapped to each gene sequence using the GhostKOALA tool. [file Data_Sheet_2.ZIP › supplementary Data Sheet 2.txt]

total Ko
gene18   K10667
gene32   K21449
gene41   K14194
gene93   K14194
gene102   K14194
gene113   K21449
gene157   K01144
gene163   K21449
gene205   K21449
gene268   K21449
gene276   K14194
gene283   K17908
gene307   K20276
gene320   K20276
gene361   K01144
gene363   K01144
gene365   K01144
gene378   K01144
gene395   K14297
gene396   K14297
gene401   K01144
gene416   K21449
gene418   K01144
gene452   K14297
gene479   K22016
gene480   K14201
gene489   K01144
gene492   K01144
gene494   K01144
gene509   K20276
gene510   K01144
gene516   K01144
gene539   K20478
gene554   K11816
gene559   K01144
gene560   K21449
gene563   K01144
gene579   K12678
gene581   K10866
gene592   K05694
gene593   K05694
gene610   K21449
gene615   K01144
gene624   K06102
gene629   K03546
gene631   K18034
gene634   K20276
gene647   K06675
gene661   K20478
gene669   K20276
gene673   K07605
gene697   K20478
gene698   K16628
gene702   K16506
gene704   K20478
gene706   K12567
gene714   K16628
gene725   K01153
gene729   K14297
gene743   K21449
gene748   K06102
gene751   K20478
gene753   K10696
gene755   K19231
gene757   K20478
gene768   K20283
gene780   K17751
gene782   K10421
gene783   K20276
gene790   K00362
gene797   K20276
gene800   K05694
gene802   K18626
gene804   K17388
gene812   K03043
gene813   K02331
gene815   K20478
gene823   K16628
gene824   K12478
gene827   K13735
gene830   K13611
gene840   K16628
gene841   K05694
gene850   K20478
gene851   K16669
gene855   K21471
gene856   K21449
gene872   K03546
gene876   K19231
gene890   K20478
gene891   K12678
gene894   K20478
gene905   K20478
gene906   K12348
gene910   K20478
gene913   K19827
gene916   K03546
gene931   K21436
gene941   K10381
gene942   K05838
gene943   K19231
gene945   K20478
gene946   K19231
gene977   K16628
gene978   K16628
gene980   K01179
gene996   K12741
gene997   K10388
gene1002   K21449
gene1022   K08132
gene1029   K21449
gene1034   K06253
gene1037   K20478
gene1038   K10779
gene1049   K19231
gene1065   K21449
gene1066   K19231
gene1073   K08651
gene1074   K16628
gene1080   K19231
gene1082   K10402
gene1086   K17973
gene1088   K22020
gene1094   K15923
gene1107   K21449
gene1109   K20478
gene1121   K21449
gene1128   K09291
gene1129   K03546
gene1169   K03406
gene1173   K14400
gene1185   K17598
gene1187   K05849
gene1190   K05119
gene1192   K04814
gene1193   K10421
gene1197   K05119
gene1200   K21449
gene1204   K13735
gene1209   K19231
gene1217   K19231
gene1219   K21449
gene1222   K20276
gene1227   K20276
gene1230   K20478
gene1246   K20286
gene1264   K20283
gene1268   K07277
gene1288   K21449
gene1314   K19231
gene1315   K17785
gene1316   K07386
gene1330   K06793
gene1339   K15125
gene1346   K01153
gene1351   K15125
gene1354   K21449
gene1361   K01183
gene1377   K18626
gene1388   K20478
gene1398   K21449
gene1400   K09291
gene1401   K10352
gene1402   K20276
gene1412   K12678
gene1414   K10401
gene1418   K10357
gene1420   K12678
gene1437   K13614
gene1440   K16092
gene1447   K19231
gene1448   K20478
gene1456   K03406
gene1465   K21449
gene1466   K17560
gene1467   K19231
gene1474   K12516
gene1481   K21449
gene1482   K10352
gene1493   K21449
gene1496   K05336
gene1497   K04087
gene1514   K10357
gene1521   K19231
gene1530   K19678
gene1538   K10357
gene1544   K01179
gene1558   K17388
gene1565   K12592
gene1566   K21436
gene1574   K20276
gene1586   K21449
gene1596   K21449
gene1598   K15125
gene1607   K21449
gene1608   K21449
gene1624   K20276
gene1629   K01183
gene1631   K01421
gene1640   K20276
gene1642   K21449
gene1653   K21449
gene1669   K08282
gene1678   K21436
gene1680   K20478
gene1682   K17887
gene1686   K03043
gene1697   K21449
gene1706   K01387
gene1715   K03546
gene1716   K21449
gene1722   K20283
gene1727   K20276
gene1732   K01387
gene1738   K01387
gene1742   K09291
gene1746   K03406
gene1750   K13614
gene1753   K21449
gene1758   K21449
gene1762   K10352
gene1765   K20276
gene1766   K19373
gene1768   K10352
gene1772   K09291
gene1773   K20276
gene1779   K12472
gene1788   K13849
gene1790   K13849
gene1791   K21449
gene1799   K20478
gene1800   K21449
gene1817   K09291
gene1819   K01186
gene1823   K01565
gene1850   K21449
gene1853   K10352
gene1854   K02647
gene1859   K21449
gene1861   K01186
gene1870   K21449
gene1872   K21449
gene1883   K21449
gene1893   K15125
gene1894   K12516
gene1897   K21449
gene1900   K21449
gene1903   K06168
gene1906   K06168
gene1907   K19355
gene1912   K09291
gene1919   K00134
gene1921   K20282
gene1922   K15125
gene1931   K21449
gene1935   K04786
gene1939   K17751
gene1940   K21449
gene1961   K21449
gene1972   K03546
gene1997   K21449
gene2000   K10592
gene2004   K12240
gene2017   K21110
gene2019   K05637
gene2026   K10352
gene2031   K16533
gene2053   K03243
gene2058   K09476
gene2074   K19231
gene2080   K10352
gene2087   K19355
gene2088   K04079
gene2102   K03406
gene2105   K15125
gene2108   K12678
gene2116   K15125
gene2117   K01218
gene2120   K21449
gene2153   K11533
gene2154   K21449
gene2161   K21449
gene2163   K21449
gene2194   K00059
gene2210   K21449
gene2224   K15125
gene2229   K19231
gene2242   K01144
gene2245   K15152
gene2250   K20283
gene2266   K07604
gene2268   K21449
gene2275   K11533
gene2278   K20478
gene2294   K11533
gene2305   K05366
gene2319   K20478
gene2349   K16469
gene2361   K19355
gene2364   K11533
gene2371   K11533
gene2372   K20276
gene2376   K02017
gene2379   K21449
gene2396   K16533
gene2401   K20276
gene2413   K03527
gene2430   K13614
gene2438   K20276
gene2442   K02017
gene2443   K15152
gene2461   K01873
gene2462   K05387
gene2466   K15152
gene2477   K12559
gene2486   K08836
gene2494   K12678
gene2511   K12567
gene2518   K10352
gene2524   K02065
gene2526   K02065
gene2535   K20478
gene2538   K03654
gene2547   K03654
gene2550   K13735
gene2567   K03654
gene2571   K04043
gene2575   K09800
gene2578   K12516
gene2583   K20276
gene2587   K21449
gene2589   K20478
gene2610   K10388
gene2615   K20283
gene2620   K20045
gene2623   K21449
gene2627   K12484
gene2632   K10388
gene2635   K03046
gene2635   K13797
gene2659   K12678
gene2667   K00549
gene2676   K10397
gene2677   K15125
gene2678   K21688
gene2682   K12567
gene2685   K21449
gene2688   K20283
gene2699   K21449
gene2718   K20283
gene2727   K20283
gene2730   K20276
gene2739   K20478
gene2741   K20283
gene2746   K15667
gene2748   K10421
gene2760   K21449
gene2772   K20283
gene2773   K05719
gene2774   K12678
gene2779   K20478
gene2787   K03654
gene2787   K10901
gene2797   K21449
gene2815   K10385
gene2816   K10385
gene2821   K21449
gene2826   K05636
gene2833   K10378
gene2836   K21449
gene2848   K20478
gene2849   K12567
gene2857   K17751
gene2866   K03529
gene2870   K01448
gene2872   K00558
gene2886   K21449
gene2889   K01144
gene2903   K08493
gene2909   K09328
gene2925   K21449
gene2945   K00265
gene2953   K01186
gene2956   K01179
gene2957   K01728
gene2967   K01728
gene2969   K20478
gene2981   K20276
gene2984   K22128
gene2993   K20254
gene2996   K10352
gene3001   K10352
gene3003   K20283
gene3007   K21449
gene3012   K21449
gene3017   K10380
gene3020   K10357
gene3025   K03657
gene3042   K21449
gene3044   K21449
gene3050   K10433
gene3065   K21449
gene3067   K09746
gene3069   K20276
gene3075   K17751
gene3078   K20276
gene3084   K20276
gene3090   K20276
gene3098   K04567
gene3111   K00923
gene3113   K20276
gene3118   K18263
gene3119   K20276
gene3121   K20276
gene3126   K19231
gene3130   K17751
gene3134   K21449
gene3143   K10352
gene3148   K04784
gene3156   K11498
gene3158   K19231
gene3160   K21449
gene3165   K12678
gene3178   K17751
gene3180   K16095
gene3185   K21449
gene3199   K03654
gene3203   K10352
gene3208   K01728
gene3218   K01190
gene3224   K20478
gene3229   K19355
gene3231   K20276
gene3233   K01317
gene3258   K12678
gene3296   K01196
gene3297   K01190
gene3305   K15125
gene3323   K21449
gene3329   K21449
gene3337   K07218
gene3338   K16612
gene3341   K15152
gene3342   K03406
gene3345   K03043
gene3349   K01361
gene3358   K03546
gene3372   K10352
gene3383   K03043
gene3383   K03046
gene3384   K03546
gene3392   K13730
gene3399   K12516
gene3406   K10955
gene3418   K17973
gene3423   K10352
gene3429   K20276
gene3435   K01361
gene3449   K20276
gene3452   K13735
gene3472   K21954
gene3477   K10352
gene3489   K02407
gene3493   K13849
gene3504   K07114
gene3513   K20478
gene3524   K21449
gene3527   K20282
gene3540   K21449
gene3541   K13688
gene3542   K10352
gene3544   K10352
gene3547   K04784
gene3553   K20276
gene3568   K21449
gene3574   K12567
gene3587   K19603
gene3594   K01197
gene3594   K12373
gene3604   K13688
gene3606   K10361
gene3608   K10380
gene3618   K03654
gene3618   K10901
gene3630   K15125
gene3634   K18206
gene3660   K06923
gene3679   K21449
gene3693   K21449
gene3694   K01361
gene3698   K06949
gene3699   K10361
gene3706   K13688
gene3710   K01050
gene3711   K19231
gene3717   K13688
gene3721   K00800
gene3723   K21449
gene3724   K12891
gene3738   K01183
gene3740   K00117
gene3756   K01179
gene3763   K13614
gene3773   K12740
gene3784   K15051
gene3785   K12472
gene3790   K20478
gene3793   K15125
gene3808   K03654
gene3818   K12478
gene3829   K03043
gene3848   K03654
gene3850   K16540
gene3865   K10352
gene3870   K15125
gene3911   K19231
gene3916   K13688
gene3927   K21449
gene3949   K13730
gene3962   K03744
gene3977   K20283
gene3986   K20283
gene3999   K20478
gene4002   K20276
gene4003   K13688
gene4006   K13688
gene4008   K16573
gene4018   K13688
gene4022   K18626
gene4025   K13688
gene4026   K20478
gene4029   K20478
gene4033   K21449
gene4048   K14436
gene4053   K20478
gene4061   K20478
gene4064   K01406
gene4065   K15125
gene4072   K15576
gene4076   K06560
gene4095   K20276
gene4102   K13912
gene4103   K15125
gene4126   K01361
gene4133   K03703
gene4137   K13688
gene4149   K18650
gene4150   K16573
gene4154   K21449
gene4157   K15152
gene4175   K13688
gene4177   K21449
gene4180   K12472
gene4188   K13688
gene4189   K10373
gene4204   K01179
gene4218   K01772
gene4229   K21449
gene4233   K17624
gene4234   K14436
gene4238   K13502
gene4258   K18626
gene4259   K20276
gene4265   K01361
gene4267   K21449
gene4270   K13688
gene4271   K20478
gene4287   K14194
gene4292   K20478
gene4302   K02356
gene4305   K12373
gene4313   K01361
gene4324   K20478
gene4326   K21449
gene4329   K15125
gene4330   K13735
gene4342   K21449
gene4344   K16461
gene4351   K21449
gene4354   K21449
gene4380   K10542
gene4381   K13735
gene4382   K21449
gene4385   K13688
gene4387   K00790
gene4413   K13688
gene4416   K13688
gene4431   K20478
gene4437   K20276
gene4441   K18626
gene4449   K16072
gene4457   K21449
gene4494   K21071
gene4514   K04042
gene4519   K15125
gene4520   K12678
gene4520   K19231
gene4529   K16538
gene4535   K02407
gene4538   K07523
gene4549   K04066
gene4558   K20276
gene4559   K21449
gene4560   K20276
gene4585   K01200
gene4596   K12678
gene4596   K19231
gene4622   K08818
gene4629   K02331
gene4631   K20478
gene4643   K15125
gene4649   K19538
gene4651   K01361
gene4656   K20276
gene4661   K20478
gene4668   K15125
gene4669   K10268
gene4670   K20478
gene4678   K10268
gene4679   K10268
gene4690   K10268
gene4693   K03406
gene4695   K10268
gene4696   K10421
gene4703   K10268
gene4718   K15125
gene4720   K18034
gene4730   K20276
gene4772   K02331
gene4784   K03070
gene4789   K01415
gene4793   K01190
gene4794   K07386
gene4795   K20276
gene4812   K19231
gene4813   K20478
gene4819   K13688
gene4824   K04559
gene4830   K01361
gene4841   K12516
gene4850   K11499
gene4851   K20276
gene4853   K12478
gene4867   K21966
gene4883   K15732
gene4884   K20478
gene4895   K20478
gene4896   K10352
gene4907   K12308
gene4922   K15923
gene4926   K21449
gene4934   K02407
gene4963   K05989
gene4964   K02390
gene4977   K20276
gene4984   K20478
gene5002   K13732
gene5010   K12678
gene5034   K10400
gene5035   K21449
gene5040   K01190
gene5043   K14145
gene5049   K22022
gene5060   K13688
gene5078   K00024
gene5082   K21449
gene5087   K21449
gene5088   K02407
gene5093   K13688
gene5105   K15664
gene5125   K15667
gene5129   K15125
gene5130   K13688
gene5144   K21471
gene5145   K21449
gene5154   K13688
gene5157   K13735
gene5160   K15152
gene5168   K04784
gene5196   K21449
gene5197   K20283
gene5203   K21449
gene5211   K08451
gene5212   K21449
gene5220   K01361
gene5244   K21449
gene5250   K20276
gene5256   K20282
gene5265   K03043
gene5281   K07755
gene5286   K15125
gene5313   K01361
gene5324   K02470
gene5330   K01361
gene5344   K20478
gene5357   K19231
gene5371   K05762
gene5386   K14411
gene5387   K20478
gene5389   K01183
gene5395   K15125
gene5413   K10352
gene5420   K21449
gene5431   K21449
gene5437   K15664
gene5439   K20478
gene5457   K10352
gene5458   K19668
gene5463   K21449
gene5465   K01361
gene5470   K20478
gene5474   K01361
gene5479   K19355
gene5481   K19946
gene5490   K15285
gene5496   K15125
gene5497   K17592
gene5498   K20478
gene5503   K21449
gene5507   K20276
gene5517   K21449
gene5523   K02316
gene5532   K20478
gene5536   K19326
gene5569   K21449
gene5570   K03686
gene5572   K13412
gene5586   K01361
gene5604   K21449
gene5606   K15664
gene5639   K02863
gene5642   K01361
gene5646   K03744
gene5667   K01361
gene5671   K07386
gene5679   K20478
gene5700   K19231
gene5709   K21449
gene5711   K15664
gene5713   K15664
gene5719   K01361
gene5729   K18438
gene5730   K21449
gene5746   K15664
gene5747   K01361
gene5762   K21471
gene5763   K15664
gene5766   K15664
gene5772   K04784
gene5781   K15664
gene5790   K02945
gene5797   K01281
gene5800   K03590
gene5806   K21449
gene5831   K01187
gene5844   K01682
gene5848   K15664
gene5855   K03546
gene5862   K20276
gene5863   K10381
gene5880   K15664
gene5887   K01208
gene5893   K21449
gene5901   K15664
gene5904   K15664
gene5905   K13688
gene5911   K09291
gene5938   K12240
gene5939   K16124
gene5964   K01179
gene5969   K15664
gene5970   K20045
gene5971   K16669
gene5981   K21471
gene5999   K01361
gene6009   K02355
gene6012   K21449
gene6014   K21449
gene6018   K19326
gene6031   K01361
gene6037   K13688
gene6043   K17388
gene6045   K21449
gene6062   K01727
gene6066   K04784
gene6067   K03798
gene6070   K08133
gene6089   K21449
gene6093   K13688
gene6094   K00990
gene6097   K21449
gene6100   K13688
gene6110   K13688
gene6115   K15125
gene6120   K21449
gene6135   K10352
gene6146   K13735
gene6150   K17388
gene6165   K01361
gene6168   K15125
gene6174   K01361
gene6182   K13688
gene6188   K21449
gene6193   K19231
gene6200   K00198
gene6203   K04784
gene6212   K15125
gene6225   K06237
gene6231   K14564
gene6232   K01361
gene6236   K13688
gene6240   K13688
gene6245   K12516
gene6254   K10386
gene6255   K20478
gene6267   K16464
gene6268   K12678
gene6273   K16072
gene6307   K10352
gene6311   K01873
gene6341   K22390
gene6344   K21471
gene6354   K15125
gene6356   K22447
gene6357   K01361
gene6358   K05088
gene6362   K20478
gene6365   K21449
gene6373   K21449
gene6377   K14026
gene6378   K20478
gene6383   K01200
gene6384   K00876
gene6390   K21449
gene6398   K20286
gene6410   K20361
gene6422   K20478
gene6433   K20478
gene6440   K12823
gene6451   K10352
gene6469   K13732
gene6474   K07755
gene6478   K10754
gene6486   K21449
gene6488   K13688
gene6492   K10807
gene6502   K02407
gene6505   K09935
gene6507   K01361
gene6509   K00990
gene6519   K08878
gene6523   K01077
gene6529   K20276
gene6532   K12678
gene6532   K19231
gene6533   K15125
gene6536   K10386
gene6537   K21449
gene6557   K13688
gene6578   K20276
gene6580   K21449
gene6586   K17751
gene6589   K21449
gene6593   K19231
gene6594   K18263
gene6600   K10352
gene6607   K02065
gene6613   K20276
gene6614   K20276
gene6621   K04498
gene6623   K21449
gene6645   K15576
gene6647   K01181
gene6649   K15125
gene6651   K07609
gene6655   K13732
gene6664   K01186
gene6676   K01390
gene6685   K13732
gene6688   K13732
gene6689   K13735
gene6705   K20276
gene6710   K13732
gene6713   K01224
gene6714   K13732
gene6718   K12472
gene6725   K21471
gene6726   K11274
gene6736   K13732
gene6772   K03646
gene6778   K13688
gene6784   K20276
gene6804   K13688
gene6829   K20276
gene6835   K01361
gene6854   K20276
gene6880   K13688
gene6890   K05119
gene6892   K21449
gene6905   K16469
gene6908   K12678
gene6918   K21449
gene6923   K21449
gene6928   K20478
gene6933   K20283
gene6934   K19538
gene6939   K04043
gene6951   K20276
gene6954   K02835
gene6955   K10352
gene6956   K20282
gene6962   K13735
gene6967   K01361
gene6973   K01361
gene6990   K13614
gene6994   K21449
gene6996   K01361
gene6999   K20276
gene7006   K01183
gene7012   K03043
gene7016   K06674
gene7027   K13735
gene7038   K15125
gene7042   K21449
gene7052   K15125
gene7063   K01190
gene7088   K18730
gene7089   K13688
gene7098   K20478
gene7111   K13688
gene7124   K19231
gene7129   K21449
gene7130   K15923
gene7133   K12516
gene7135   K21449
gene7145   K21465
gene7150   K04573
gene7152   K20276
gene7153   K21449
gene7154   K20478
gene7166   K15125
gene7167   K21449
gene7171   K03332
gene7189   K01183
gene7204   K19538
gene7206   K20286
gene7208   K01317
gene7212   K10284
gene7217   K19832
gene7218   K21449
gene7219   K12516
gene7242   K08451
gene7246   K15667
gene7252   K16461
gene7256   K00574
gene7290   K17592
gene7291   K21449
gene7292   K00854
gene7305   K16461
gene7306   K21471
gene7309   K20276
gene7316   K20478
gene7318   K03406
gene7326   K20478
gene7331   K12678
gene7331   K19231
gene7342   K17680
gene7365   K14572
gene7379   K15125
gene7403   K17751
gene7419   K08086
gene7432   K01186
gene7441   K13688
gene7442   K21449
gene7443   K20478
gene7449   K21449
gene7454   K16808
gene7460   K17624
gene7464   K21449
gene7471   K17624
gene7472   K03641
gene7477   K20276
gene7490   K21449
gene7492   K16551
gene7505   K17592
gene7508   K21471
gene7511   K03529
gene7516   K20276
gene7522   K20478
gene7526   K13735
gene7531   K21449
gene7538   K15125
gene7539   K19355
gene7540   K19231
gene7542   K06901
gene7553   K21449
gene7554   K20478
gene7558   K07605
gene7574   K18650
gene7583   K09955
gene7586   K15125
gene7602   K22290
gene7612   K17915
gene7620   K21449
gene7625   K10421
gene7630   K01190
gene7637   K10388
gene7659   K01190
gene7661   K20478
gene7671   K21449
gene7672   K20276
gene7710   K01191
gene7713   K09955
gene7720   K19231
gene7734   K09955
gene7745   K13688
gene7761   K20478
gene7768   K12473
gene7787   K20283
gene7798   K06877
gene7810   K20276
gene7814   K09955
gene7818   K13735
gene7826   K15125
gene7828   K01190
gene7831   K21449
gene7842   K20276
gene7851   K03646
gene7858   K21449
gene7879   K01186
gene7882   K20276
gene7885   K17973
gene7886   K14000
gene7904   K01364
gene7920   K05349
gene7933   K20276
gene7940   K21449
gene7944   K20276
gene7965   K19231
gene7978   K20276
gene7989   K20276
gene7998   K16087
gene8001   K21449
gene8015   K01190
gene8046   K20478
gene8063   K01153
gene8064   K12678
gene8083   K20276
gene8088   K05349
gene8090   K20276
gene8095   K20276
gene8098   K12473
gene8101   K00058
gene8102   K01361
gene8103   K12045
gene8106   K06398
gene8120   K11358
gene8122   K01051
gene8123   K20276
gene8134   K21449
gene8135   K04828
gene8142   K10388
gene8144   K15125
gene8164   K00817
gene8168   K17551
gene8198   K20478
gene8201   K21449
gene8207   K08693
gene8209   K20276
gene8214   K12678
gene8219   K19235
gene8226   K21449
gene8228   K15125
gene8229   K21449
gene8245   K21449
gene8246   K01361
gene8251   K17916
gene8265   K00574
gene8274   K01361
gene8275   K19032
gene8288   K20276
gene8301   K01195
gene8302   K01361
gene8309   K08836
gene8310   K01051
gene8319   K07004
gene8324   K05349
gene8329   K20276
gene8331   K10280
gene8333   K17624
gene8348   K07284
gene8360   K01186
gene8364   K16087
gene8375   K20276
gene8382   K20276
gene8390   K21449
gene8396   K03332
gene8397   K20276
gene8403   K04281
gene8406   K10696
gene8415   K18667
gene8417   K20276
gene8419   K15173
gene8427   K03332
gene8432   K20478
gene8448   K10352
gene8453   K03169
gene8464   K01176
gene8466   K18667
gene8473   K21449
gene8479   K18626
gene8483   K06147
gene8497   K19231
gene8508   K20276
gene8509   K00574
gene8517   K02357
gene8518   K20276
gene8533   K20276
gene8535   K21449
gene8536   K10352
gene8537   K09800
gene8538   K20478
gene8540   K21449
gene8541   K10352
gene8542   K20276
gene8546   K21449
gene8556   K21449
gene8557   K06240
gene8566   K10380
gene8588   K01179
gene8590   K21449
gene8596   K10352
gene8604   K20276
gene8609   K10352
gene8620   K03332
gene8629   K19036
gene8648   K13431
gene8649   K06674
gene8667   K05349
gene8674   K19231
gene8679   K12214
gene8692   K01361
gene8695   K17388
gene8702   K20478
gene8719   K01181
gene8720   K21449
gene8727   K01902
gene8738   K21449
gene8746   K10280
gene8770   K03046
gene8775   K03406
gene8788   K15664
gene8792   K15125
gene8796   K20478
gene8806   K20478
gene8823   K20276
gene8833   K00626
gene8835   K20478
gene8836   K00626
gene8839   K01183
gene8861   K10421
gene8866   K20276
gene8876   K21449
gene8880   K01190
gene8884   K14645
gene8885   K21449
gene8889   K17624
gene8890   K10400
gene8894   K15923
gene8895   K21449
gene8897   K14645
gene8906   K01448
gene8951   K12478
gene8953   K01186
gene8962   K12472
gene8970   K14645
gene8974   K13735
gene8976   K12240
gene8979   K06877
gene8980   K06877
gene8995   K17592
gene9002   K20478
gene9007   K17592
gene9008   K20276
gene9009   K05349
gene9015   K01361
gene9022   K01361
gene9025   K06240
gene9026   K03695
gene9034   K21841
gene9037   K05970
gene9038   K01361
gene9042   K20276
gene9046   K01190
gene9053   K12240
gene9056   K16306
gene9062   K01361
gene9063   K14794
gene9065   K01361
gene9067   K21449
gene9073   K08372
gene9086   K19231
gene9109   K01197
gene9117   K01361
gene9119   K01361
gene9143   K17624
gene9159   K12516
gene9165   K01336
gene9170   K17624
gene9184   K15125
gene9191   K21449
gene9193   K21449
gene9197   K21449
gene9206   K06867
gene9212   K21449
gene9225   K01520
gene9246   K01183
gene9247   K01179
gene9255   K07258
gene9256   K01190
gene9257   K13730
gene9258   K20478
gene9272   K09291
gene9278   K21449
gene9286   K01361
gene9292   K02737
gene9304   K13849
gene9315   K20276
gene9318   K21449
gene9320   K20276
gene9324   K01197
gene9327   K20478
gene9333   K21449
gene9339   K14026
gene9342   K06894
gene9344   K16532
gene9345   K16532
gene9347   K03702
gene9348   K16532
gene9351   K03702
gene9354   K00476
gene9356   K03702
gene9357   K14026
gene9358   K10352
gene9359   K03702
gene9361   K14026
gene9364   K14026
gene9368   K03702
gene9371   K19530
gene9381   K01361
gene9391   K16250
gene9392   K19326
gene9400   K20478
gene9402   K12678
gene9402   K19231
gene9407   K17624
gene9410   K12478
gene9423   K19607
gene9429   K20276
gene9431   K20045
gene9449   K13735
gene9454   K01190
gene9456   K21449
gene9460   K15152
gene9471   K06669
gene9472   K06877
gene9477   K20283
gene9489   K21449
gene9501   K06669
gene9511   K17589
gene9533   K20049
gene9534   K20049
gene9537   K01727
gene9560   K21449
gene9571   K20276
gene9592   K20276
gene9594   K17478
gene9600   K18438
gene9627   K20478
gene9638   K12589
gene9649   K00566
gene9663   K05644
gene9667   K20276
gene9674   K21449
gene9689   K07004
gene9692   K18650
gene9700   K06894
gene9702   K06894
gene9704   K15125
gene9705   K06877
gene9713   K03546
gene9718   K10352
gene9749   K03406
gene9755   K16506
gene9756   K01190
gene9760   K20283
gene9762   K01361
gene9767   K01190
gene9774   K20286
gene9784   K13735
gene9812   K20478
gene9816   K21449
gene9832   K08582
gene9834   K21449
gene9836   K10592
gene9837   K01190
gene9848   K15923
gene9857   K21449
gene9858   K03406
gene9864   K20276
gene9871   K06240
gene9892   K01197
gene9905   K06877
gene9910   K06894
gene9929   K06877
gene9938   K21449
gene9939   K01051
gene9940   K01186
gene9959   K06877
gene9971   K13735
gene9976   K11499
gene9978   K21471
gene9981   K09955
gene9983   K18206
gene9987   K06877
gene10000   K04067
gene10001   K14194
gene10014   K21449
gene10015   K12678
gene10016   K01179
gene10016   K01183
gene10020   K17624
gene10023   K20478
gene10024   K21449
gene10029   K18650
gene10031   K01205
gene10038   K16506
gene10049   K20283
gene10050   K06877
gene10051   K06267
gene10058   K01197
gene10063   K18650
gene10086   K06877
gene10091   K06877
gene10095   K21449
gene10104   K19231
gene10118   K05970
gene10125   K01530
gene10128   K16469
gene10130   K15009
gene10133   K01190
gene10135   K01530
gene10136   K02487
gene10136   K06596
gene10141   K20478
gene10144   K16770
gene10162   K05970
gene10163   K09955
gene10167   K21449
gene10168   K13611
gene10171   K01361
gene10176   K20478
gene10177   K20276
gene10188   K20276
gene10192   K01361
gene10194   K09228
gene10222   K03260
gene10227   K18650
gene10251   K01361
gene10256   K20478
gene10260   K11498
gene10261   K12484
gene10264   K14194
gene10266   K13730
gene10274   K03497
gene10275   K21449
gene10284   K19231
gene10287   K22044
gene10315   K20478
gene10325   K06877
gene10329   K06877
gene10337   K10421
gene10338   K01179
gene10342   K01190
gene10351   K20478
gene10409   K06877
gene10414   K21449
gene10418   K21449
gene10422   K20478
gene10432   K21449
gene10449   K21449
gene10463   K02338
gene10470   K16072
gene10473   K03332
gene10479   K08643
gene10482   K01449
gene10488   K19754
gene10498   K20478
gene10510   K11338
gene10515   K08643
gene10521   K12678
gene10525   K20478
gene10527   K12559
gene10536   K21449
gene10537   K15152
gene10545   K21449
gene10559   K15664
gene10560   K21449
gene10562   K20478
gene10571   K20478
gene10573   K20276
gene10574   K20478
gene10576   K20478
gene10577   K21449
gene10578   K12373
gene10582   K20478
gene10584   K16072
gene10590   K16072
gene10612   K01186
gene10629   K20478
gene10634   K21449
gene10635   K03529
gene10640   K16072
gene10655   K20276
gene10656   K20276
gene10660   K12472
gene10672   K21449
gene10685   K01186
gene10698   K01186
gene10704   K13735
gene10730   K01190
gene10735   K06894
gene10738   K04784
gene10741   K13732
gene10742   K01727
gene10743   K19231
gene10756   K18650
gene10759   K20478
gene10762   K21471
gene10773   K12472
gene10796   K13735
gene10820   K21449
gene10822   K19533
gene10830   K08693
gene10835   K10388
gene10837   K11498
gene10861   K20276
gene10864   K20276
gene10867   K01876
gene10875   K01886
gene10888   K10421
gene10897   K19754
gene10911   K20283
gene10913   K21449
gene10919   K20478
gene10928   K21449
gene10932   K01361
gene10934   K20478
gene10937   K21471
gene10949   K20478
gene10961   K02660
gene10964   K16087
gene10970   K16669
gene10981   K21449
gene10982   K20478
gene10986   K09955
gene10995   K19613
gene10996   K20478
gene11003   K13431
gene11012   K21449
gene11029   K20478
gene11033   K19231
gene11038   K20478
gene11054   K20478
gene11056   K01361
gene11063   K01205
gene11068   K20276
gene11074   K00558
gene11085   K21449
gene11093   K19355
gene11102   K06877
gene11110   K06877
gene11120   K20478
gene11123   K15152
gene11140   K21449
gene11145   K01205
gene11149   K20276
gene11156   K01361
gene11158   K06877
gene11164   K06877
gene11170   K21449
gene11181   K06176
gene11194   K21449
gene11226   K19231
gene11232   K15125
gene11236   K01361
gene11239   K01727
gene11246   K01361
gene11247   K01727
gene11257   K20276
gene11270   K01361
gene11283   K13735
gene11285   K01510
gene11287   K18626
gene11296   K20478
gene11300   K01361
gene11303   K21449
gene11304   K20478
gene11307   K13735
gene11328   K03545
gene11329   K21449
gene11330   K06894
gene11347   K21573
gene11348   K09955
gene11355   K15259
gene11356   K08582
gene11364   K21449
gene11373   K21449
gene11380   K03037
gene11385   K01144
gene11389   K05719
gene11390   K05989
gene11418   K20276
gene11429   K21449
gene11439   K09228
gene11483   K16092
gene11490   K13735
gene11494   K20276
gene11500   K08287
gene11508   K16628
gene11521   K20478
gene11528   K01421
gene11536   K20276
gene11538   K01361
gene11539   K10352
gene11547   K07258
gene11562   K06417
gene11579   K21449
gene11592   K00639
gene11607   K04559
gene11614   K04559
gene11628   K12132
gene11638   K01361
gene11655   K17350
gene11671   K13735
gene11677   K20276
gene11686   K21449
gene11692   K15125
gene11699   K11367
gene11709   K01186
gene11711   K21449
gene11728   K20276
gene11737   K20283
gene11754   K01361
gene11758   K20276
gene11769   K20478
gene11786   K16089
gene11786   K16092
gene11807   K01364
gene11812   K18206
gene11818   K20282
gene11832   K15125
gene11834   K20478
gene11843   K03046
gene11847   K01197
gene11848   K13732
gene11852   K13611
gene11861   K20478
gene11865   K17751
gene11872   K20276
gene11877   K17624
gene11889   K07004
gene11893   K10352
gene11909   K16072
gene11920   K17624
gene11928   K20282
gene11955   K16092
gene11958   K10388
gene11965   K13735
gene11970   K13924
gene11973   K03703
gene11975   K21449
gene11999   K21449
gene12030   K08582
gene12033   K21449
gene12035   K19231
gene12041   K13448
gene12046   K08451
gene12054   K00962
gene12059   K20478
gene12074   K01190
gene12085   K20276
gene12096   K12516
gene12101   K01364
gene12104   K10388
gene12134   K12472
gene12136   K01197
gene12140   K21449
gene12146   K21449
gene12150   K13073
gene12152   K01361
gene12153   K01183
gene12156   K20478
gene12162   K20276
gene12167   K10352
gene12187   K05349
gene12189   K07377
gene12206   K20276
gene12207   K11885
gene12210   K03646
gene12223   K01183
gene12226   K21471
gene12232   K09228
gene12240   K01205
gene12246   K21449
gene12247   K16551
gene12264   K15532
gene12271   K22414
gene12273   K16089
gene12273   K16092
gene12276   K16528
gene12311   K20276
gene12313   K20276
gene12336   K20478
gene12346   K13735
gene12356   K12373
gene12371   K01186
gene12373   K20276
gene12376   K03546
gene12388   K21449
gene12437   K20478
gene12438   K15532
gene12467   K19175
gene12470   K00558
gene12478   K01181
gene12480   K01190
gene12485   K00558
gene12487   K12478
gene12515   K20478
gene12516   K21449
gene12517   K20478
gene12539   K00558
gene12541   K21449
gene12550   K21012
gene12559   K04087
gene12563   K01181
gene12566   K20478
gene12567   K06894
gene12582   K15532
gene12594   K21471
gene12599   K15532
gene12606   K13614
gene12609   K03639
gene12618   K10352
gene12623   K15125
gene12664   K17624
gene12675   K06894
gene12691   K01449
gene12693   K01197
gene12713   K19615
gene12724   K01181
gene12726   K04985
gene12733   K17871
gene12735   K15532
gene12746   K11498
gene12753   K13730
gene12759   K06675
gene12767   K10352
gene12768   K12478
gene12770   K21449
gene12771   K10352
gene12781   K09228
gene12807   K10421
gene12810   K03932
gene12811   K01197
gene12816   K01361
gene12817   K01181
gene12820   K15923
gene12824   K13735
gene12830   K10381
gene12834   K03701
gene12837   K15125
gene12841   K20478
gene12845   K12516
gene12857   K03701
gene12864   K20478
gene12871   K01051
gene12875   K02407
gene12878   K20276
gene12886   K15532
gene12889   K12516
gene12892   K11498
gene12893   K09291
gene12899   K16506
gene12901   K21449
gene12921   K16072
gene12962   K17624
gene12983   K21449
gene12987   K10352
gene12990   K10352
gene12995   K02014
gene12998   K20478
gene13006   K08643
gene13009   K19533
gene13023   K19231
gene13027   K13688
gene13028   K21449
gene13030   K12373
gene13040   K12516
gene13044   K20276
gene13045   K10352
gene13058   K16395
gene13064   K20478
gene13082   K12478
gene13090   K21449
gene13096   K15532
gene13108   K10380
gene13125   K20276
gene13132   K14314
gene13139   K12516
gene13151   K14194
gene13154   K10421
gene13157   K15532
gene13160   K21449
gene13167   K02672
gene13173   K20478
gene13181   K20276
gene13185   K20478
gene13191   K12373
gene13194   K15532
gene13195   K15125
gene13208   K20274
gene13209   K22016
gene13222   K15532
gene13229   K03694
gene13231   K15152
gene13234   K15532
gene13251   K02540
gene13280   K06240
gene13284   K03763
gene13286   K20276
gene13291   K03696
gene13294   K15152
gene13295   K20478
gene13304   K07605
gene13311   K17751
gene13346   K13732
gene13347   K20478
gene13351   K03496
gene13362   K01179
gene13364   K21449
gene13368   K03496
gene13388   K13732
gene13392   K12373
gene13394   K03701
gene13398   K15532
gene13401   K02935
gene13404   K22016
gene13415   K20276
gene13420   K01190
gene13429   K01361
gene13461   K01190
gene13467   K13735
gene13468   K20478
gene13470   K20276
gene13472   K22278
gene13489   K08643
gene13491   K19231
gene13492   K01218
gene13502   K21449
gene13510   K20274
gene13518   K10421
gene13552   K21449
gene13558   K01190
gene13578   K21449
gene13600   K21449
gene13627   K12373
gene13634   K17292
gene13640   K21449
gene13641   K15532
gene13652   K12373
gene13658   K08451
gene13663   K13688
gene13667   K10352
gene13669   K20478
gene13670   K20478
gene13679   K13732
gene13686   K20276
gene13704   K13688
gene13710   K20276
gene13711   K20283
gene13714   K13732
gene13746   K20478
gene13749   K12516
gene13753   K15125
gene13754   K21449
gene13762   K19533
gene13783   K20478
gene13799   K14645
gene13802   K08961
gene13818   K15921
gene13827   K15664
gene13830   K21471
gene13841   K01179
gene13842   K05695
gene13858   K21449
gene13893   K14194
gene13902   K15923
gene13910   K17624
gene13917   K17624
gene13932   K12373
gene13937   K06894
gene13941   K21449
gene13947   K08961
gene13948   K12373
gene13956   K12678
gene13970   K15532
gene13979   K13732
gene13986   K03546
gene13996   K21449
gene14013   K03562
gene14019   K13732
gene14022   K20276
gene14029   K20276
gene14034   K21449
gene14035   K06894
gene14049   K22197
gene14064   K03529
gene14079   K20276
gene14084   K15152
gene14092   K12678
gene14107   K13732
gene14116   K21449
gene14118   K15532
gene14147   K15532
gene14150   K08643
gene14165   K21449
gene14172   K15532
gene14173   K03587
gene14175   K09422
gene14176   K17495
gene14193   K13732
gene14204   K12567
gene14219   K15532
gene14230   K15532
gene14231   K21449
gene14236   K15532
gene14255   K20478
gene14263   K21449
gene14267   K20478
gene14272   K06636
gene14294   K20276
gene14299   K12373
gene14319   K13732
gene14328   K22020
gene14337   K21449
gene14345   K03904
gene14346   K01197
gene14349   K20276
gene14352   K03701
gene14359   K21449
gene14365   K21449
gene14374   K21449
gene14375   K12678
gene14404   K03701
gene14405   K13732
gene14417   K17635
gene14430   K05989
gene14437   K17624
gene14438   K01317
gene14446   K13732
gene14453   K13732
gene14457   K20478
gene14477   K13614
gene14495   K21449
gene14496   K12516
gene14502   K08235
gene14509   K14194
gene14520   K12373
gene14522   K06894
gene14525   K20478
gene14541   K13732
gene14584   K14194
gene14588   K14194
gene14592   K10352
gene14608   K13732
gene14628   K21449
gene14642   K21449
gene14644   K14194
gene14658   K08643
gene14664   K13732
gene14676   K10388
gene14679   K12373
gene14686   K13732
gene14688   K01205
gene14704   K13732
gene14727   K13732
gene14730   K08287
gene14771   K12373
gene14782   K13732
gene14796   K13732
gene14798   K12472
gene14802   K21449
gene14821   K19304
gene14837   K20196
gene14855   K12373
gene14856   K13732
gene14861   K21449
gene14863   K18626
gene14865   K06894
gene14878   K13732
gene14879   K20478
gene14884   K06894
gene14886   K13735
gene14887   K15532
gene14888   K13732
gene14897   K15532
gene14898   K21449
gene14899   K01179
gene14906   K01190
gene14919   K15776
gene14922   K03701
gene14931   K03791
gene14941   K06894
gene14943   K06894
gene14946   K06894
gene14952   K13732
gene14962   K13732
gene14978   K19231
gene14982   K20276
gene14994   K01361
gene15000   K13732
gene15003   K06636
gene15007   K20276
gene15022   K13732
gene15029   K03046
gene15058   K13732
gene15078   K01811
gene15112   K03701
gene15139   K09291
gene15150   K00873
gene15162   K20276
gene15179   K21449
gene15236   K19049
gene15239   K21449
gene15242   K12373
gene15243   K02183
gene15263   K12373
gene15280   K10388
gene15285   K13732
gene15290   K00927
gene15299   K01181
gene15304   K21449
gene15313   K20478
gene15314   K19231
gene15343   K02058
gene15358   K05988
gene15361   K13732
gene15378   K15125
gene15379   K10421
gene15383   K05988
gene15390   K01361
gene15401   K21449
gene15410   K12373
gene15411   K07004
gene15422   K19231
gene15425   K15667
gene15426   K01361
gene15428   K01190
gene15432   K12585
gene15435   K13732
gene15463   K17751
gene15486   K20361
gene15514   K13732
gene15534   K00983
gene15536   K01361
gene15542   K12516
gene15545   K06894
gene15549   K03546
gene15553   K00548
gene15585   K03701
gene15587   K06894
gene15606   K06894
gene15617   K12240
gene15626   K05989
gene15628   K13732
gene15632   K11126
gene15644   K01191
gene15648   K09291
gene15655   K19231
gene15658   K03591
gene15662   K13732
gene15691   K12678
gene15695   K17388
gene15710   K03701
gene15716   K12685
gene15721   K21449
gene15754   K12240
gene15758   K13732
gene15766   K12240
gene15791   K19355
gene15793   K01361
gene15796   K20276
gene15798   K21469
gene15799   K16495
gene15807   K06894
gene15809   K20276
gene15820   K21449
gene15831   K12585
gene15851   K13732
gene15878   K01191
gene15887   K16628
gene15896   K19789
gene15900   K01190
gene15907   K20276
gene15917   K06894
gene15929   K21449
gene15933   K21449
gene15965   K20478
gene15980   K07151
gene16012   K15125
gene16023   K12373
gene16048   K16533
gene16072   K03797
gene16080   K01201
gene16089   K10352
gene16091   K20478
gene16101   K19789
gene16119   K01197
gene16122   K12373
gene16138   K03546
gene16139   K21449
gene16159   K01205
gene16178   K10386
gene16191   K01361
gene16197   K10352
gene16210   K20846
gene16225   K12678
gene16225   K19231
gene16238   K06894
gene16258   K03046
gene16266   K04659
gene16270   K12567
gene16271   K21449
gene16279   K03546
gene16280   K16507
gene16290   K06894
gene16291   K06894
gene16312   K15923
gene16326   K05717
gene16336   K01190
gene16337   K12373
gene16347   K12516
gene16359   K12373
gene16369   K14194
gene16370   K20125
gene16372   K07114
gene16375   K19231
gene16384   K01361
gene16397   K03406
gene16431   K12240
gene16441   K20276
gene16452   K01218
gene16458   K16628
gene16481   K02314
gene16485   K19049
gene16489   K10067
gene16490   K03466
gene16529   K20276
gene16531   K13688
gene16535   K21449
gene16536   K12469
gene16540   K03932
gene16544   K06894
gene16547   K01179
gene16551   K13735
gene16553   K10352
gene16557   K13735
gene16569   K20478
gene16576   K21449
gene16584   K21449
gene16593   K20276
gene16610   K01190
gene16611   K01387
gene16613   K20795
gene16622   K00689
gene16644   K12287
gene16659   K21449
gene16668   K19231
gene16688   K01206
gene16689   K13732
gene16692   K11337
gene16700   K21449
gene16712   K12240
gene16732   K20478
gene16738   K01361
gene16753   K21449
gene16757   K21449
gene16767   K21449
gene16771   K05988
gene16775   K09228
gene16778   K20282
gene16789   K10484
gene16800   K07093
gene16808   K21449
gene16815   K13730
gene16819   K19175
gene16827   K11644
gene16829   K10750
gene16830   K21449
gene16832   K16731
gene16833   K06894
gene16837   K21449
gene16840   K21449
gene16841   K12373
gene16844   K20276
gene16845   K12685
gene16853   K03426
gene16854   K13688
gene16863   K21449
gene16873   K19231
gene16883   K21449
gene16892   K13732
gene16909   K15923
gene16926   K19231
gene16930   K03387
gene16932   K05873
gene16949   K03724
gene16961   K13688
gene16991   K03646
gene17035   K21449
gene17038   K19355
gene17047   K06877
gene17048   K12132
gene17056   K01190
gene17057   K17495
gene17063   K00832
gene17066   K06810
gene17083   K21449
gene17094   K03724
gene17103   K20276
gene17110   K09296
gene17120   K12373
gene17130   K11672
gene17141   K13732
gene17157   K20276
gene17168   K12240
gene17174   K14806
gene17184   K20276
gene17191   K20846
gene17197   K21449
gene17205   K15152
gene17207   K03466
gene17208   K21449
gene17215   K13732
gene17216   K01657
gene17220   K22016
gene17238   K16481
gene17247   K17218
gene17255   K20282
gene17260   K10388
gene17266   K01361
gene17268   K05694
gene17283   K21449
gene17304   K13688
gene17307   K01190
gene17309   K03529
gene17312   K11547
gene17316   K21436
gene17317   K01183
gene17330   K13732
gene17331   K13732
gene17341   K17751
gene17350   K20276
gene17360   K21449
gene17361   K10421
gene17371   K12373
gene17373   K08589
gene17374   K07407
gene17390   K20478
gene17393   K01206
gene17398   K01179
gene17405   K05635
gene17429   K13732
gene17434   K06894
gene17448   K17624
gene17451   K01387
gene17453   K16770
gene17465   K00336
gene17467   K01179
gene17480   K01179
gene17485   K21449
gene17487   K20276
gene17489   K13688
gene17490   K19175
gene17504   K19175
gene17505   K01190
gene17510   K21954
gene17528   K13732
gene17535   K19175
gene17536   K01179
gene17538   K00900
gene17541   K09838
gene17546   K12373
gene17557   K05698
gene17564   K09955
gene17565   K19175
gene17574   K13732
gene17591   K21449
gene17599   K10352
gene17628   K13735
gene17634   K12373
gene17635   K01190
gene17637   K19175
gene17639   K01179
gene17643   K03694
gene17649   K01200
gene17650   K20478
gene17654   K03763
gene17668   K03338
gene17671   K05694
gene17677   K01190
gene17691   K19231
gene17692   K21573
gene17696   K01206
gene17705   K10421
gene17715   K19175
gene17736   K21449
gene17744   K21449
gene17757   K12373
gene17760   K01197
gene17765   K19175
gene17775   K20276
gene17783   K03497
gene17790   K09476
gene17793   K10421
gene17794   K13732
gene17815   K15125
gene17831   K01205
gene17838   K20276
gene17860   K01205
gene17871   K20276
gene17877   K01190
gene17879   K10381
gene17881   K15923
gene17883   K19175
gene17892   K00370
gene17895   K01535
gene17896   K13732
gene17899   K01200
gene17910   K13732
gene17922   K20276
gene17924   K17599
gene17930   K17800
gene17935   K16506
gene17957   K03654
gene17961   K01387
gene17975   K19533
gene17978   K20478
gene17979   K00525
gene17996   K21436
gene18009   K20276
gene18029   K03332
gene18057   K01190
gene18059   K04574
gene18063   K20276
gene18077   K20276
gene18084   K06527
gene18085   K10188
gene18099   K21449
gene18154   K09955
gene18162   K01361
gene18179   K13732
gene18184   K18274
gene18226   K13732
gene18232   K01361
gene18239   K07080
gene18255   K21449
gene18288   K06095
gene18298   K06062
gene18315   K19175
gene18316   K21449
gene18318   K12373
gene18324   K21449
gene18353   K03798
gene18353   K13525
gene18356   K19175
gene18357   K18442
gene18371   K21449
gene18372   K12373
gene18382   K13735
gene18389   K20478
gene18408   K21110
gene18424   K12373
gene18432   K19175
gene18440   K20478
gene18446   K12373
gene18457   K12472
gene18459   K06727
gene18460   K17751
gene18473   K10380
gene18499   K16669
gene18502   K01361
gene18519   K01387
gene18524   K19175
gene18529   K01361
gene18562   K19231
gene18576   K10395
gene18581   K03332
gene18589   K20478
gene18605   K20276
gene18633   K21449
gene18634   K19175
gene18649   K10421
gene18666   K21449
gene18669   K01197
gene18674   K13732
gene18676   K13732
gene18679   K13688
gene18691   K01186
gene18720   K20276
gene18729   K20276
gene18736   K02133
gene18804   K03701
gene18812   K01197
gene18822   K20276
gene18827   K09422
gene18861   K20371
gene18866   K13732
gene18870   K21449
gene18889   K02396
gene18890   K15125
gene18894   K12822
gene18899   K01873
gene18913   K12308
gene18916   K01197
gene18917   K06675
gene18925   K02397
gene18927   K15125
gene18929   K12373
gene18933   K10352
gene18940   K15923
gene18946   K00425
gene18948   K19789
gene18953   K12373
gene18957   K01179
gene18964   K01144
gene18973   K02397
gene18984   K13732
gene18993   K03332
gene19006   K01361
gene19010   K20045
gene19068   K08086
gene19074   K20478
gene19077   K03406
gene19089   K16507
gene19101   K16882
gene19105   K05349
gene19118   K17624
gene19119   K15532
gene19121   K20478
gene19128   K03546
gene19129   K02541
gene19130   K17570
gene19131   K03932
gene19134   K19175
gene19135   K11498
gene19159   K08853
gene19172   K21449
gene19196   K20478
gene19204   K12373
gene19214   K13732
gene19217   K08961
gene19224   K14194
gene19234   K05698
gene19237   K17624
gene19249   K14194
gene19252   K20276
gene19259   K01336
gene19263   K21449
gene19265   K20276
gene19268   K01206
gene19285   K19175
gene19316   K03654
gene19319   K01186
gene19324   K04784
gene19339   K13732
gene19351   K00469
gene19352   K01400
gene19370   K10421
gene19374   K13735
gene19381   K20478
gene19385   K22016
gene19386   K10352
gene19390   K01176
gene19392   K10352
gene19402   K15047
gene19403   K20367
gene19405   K10381
gene19419   K01186
gene19420   K01421
gene19434   K13732
gene19450   K21449
gene19474   K15125
gene19485   K20276
gene19492   K19175
gene19493   K19175
gene19496   K03233
gene19519   K03654
gene19546   K20276
gene19550   K10955
gene19560   K01200
gene19567   K15923
gene19569   K19473
gene19580   K15047
gene19583   K21449
gene19584   K04514
gene19589   K15125
gene19600   K10742
gene19617   K02004
gene19623   K12197
gene19628   K01206
gene19629   K19231
gene19639   K19355
gene19649   K10352
gene19665   K13732
gene19667   K02652
gene19671   K05694
gene19678   K01179
gene19691   K03703
gene19751   K02519
gene19759   K19049
gene19761   K09726
gene19763   K13732
gene19766   K14194
gene19769   K21449
gene19775   K02003
gene19781   K15921
gene19785   K10388
gene19788   K20478
gene19818   K10421
gene19838   K14211
gene19840   K04953
gene19843   K01292
gene19886   K12567
gene19890   K01186
gene19896   K19231
gene19926   K16533
gene19938   K20276
gene19953   K00121
gene19964   K13735
gene19968   K01190
gene19970   K20276
gene19971   K16551
gene19977   K19231
gene19987   K16089
gene20005   K00394
gene20008   K03543
gene20015   K07605
gene20021   K12373
gene20027   K20276
gene20031   K05349
gene20040   K01190
gene20066   K03654
gene20073   K13735
gene20078   K01361
gene20082   K20282
gene20114   K20478
gene20141   K01183
gene20148   K20276
gene20161   K19175
gene20166   K21449
gene20167   K03654
gene20168   K21449
gene20174   K01190
gene20175   K01958
gene20188   K21449
gene20205   K20276
gene20207   K21449
gene20209   K03546
gene20218   K21449
gene20225   K18650
gene20227   K21449
gene20230   K00208
gene20258   K20276
gene20277   K01106
gene20282   K08458
gene20294   K21449
gene20309   K10352
gene20324   K17751
gene20349   K01354
gene20352   K07004
gene20396   K17785
gene20413   K21449
gene20414   K00806
gene20431   K21449
gene20448   K15654
gene20487   K16476
gene20495   K01361
gene20505   K19231
gene20519   K15125
gene20548   K12567
gene20555   K06894
gene20564   K17278
gene20565   K03667
gene20567   K22016
gene20573   K06763
gene20579   K20276
gene20590   K10352
gene20594   K20478
gene20606   K14645
gene20619   K01689
gene20621   K20276
gene20661   K21449
gene20666   K21110
gene20669   K20478
gene20670   K02230
gene20695   K08451
gene20713   K19951
gene20718   K12373
gene20723   K10402
gene20752   K01212
gene20752   K03332
gene20764   K02337
gene20778   K11499
gene20811   K07004
gene20814   K03654
gene20815   K16481
gene20835   K08444
gene20836   K15125
gene20847   K12373
gene20849   K20478
gene20867   K05702
gene20868   K01179
gene20872   K21449
gene20906   K20478
gene20910   K21449
gene20914   K15125
gene20919   K06894
gene20923   K20276
gene20927   K11430
gene20945   K08451
gene20958   K20283
gene20971   K01179
gene20978   K20276
gene20987   K03466
gene20996   K14328
gene21010   K21449
gene21013   K15923
gene21023   K07305
gene21032   K20478
gene21036   K11974
gene21042   K11279
gene21048   K20276
gene21052   K03466
gene21060   K15125
gene21073   K01336
gene21080   K18730
gene21109   K20276
gene21116   K20649
gene21117   K01361
gene21118   K15532
gene21120   K21449
gene21135   K19231
gene21160   K12373
gene21163   K06894
gene21167   K20276
gene21171   K21449
gene21188   K20478
gene21194   K05637
gene21197   K06636
gene21207   K21449
gene21209   K03466
gene21210   K20283
gene21234   K15923
gene21248   K21449
gene21260   K01181
gene21265   K10227
gene21267   K10381
gene21299   K06533
gene21303   K16089
gene21307   K19360
gene21328   K08836
gene21350   K12678
gene21361   K02407
gene21366   K03466
gene21368   K06894
gene21376   K01728
gene21380   K15923
gene21381   K15152
gene21385   K10807
gene21388   K15923
gene21390   K21469
gene21396   K14194
gene21399   K21471
gene21401   K03763
gene21417   K02407
gene21445   K08086
gene21466   K20276
gene21484   K20276
gene21501   K01197
gene21523   K21449
gene21530   K10742
gene21536   K09187
gene21549   K11498
gene21557   K01186
gene21558   K01361
gene21561   K16910
gene21575   K16089
gene21581   K11306
gene21583   K21449
gene21584   K20478
gene21588   K05119
gene21596   K13732
gene21616   K03442
gene21628   K10366
gene21629   K00264
gene21644   K03466
gene21646   K21449
gene21648   K12678
gene21674   K21449
gene21680   K01190
gene21693   K03546
gene21705   K10388
gene21726   K01727
gene21731   K13024
gene21733   K07605
gene21739   K21449
gene21744   K14194
gene21777   K13277
gene21780   K11063
gene21788   K13274
gene21797   K21449
gene21808   K20276
gene21840   K10742
gene21871   K03654
gene21884   K13732
gene21888   K06763
gene21892   K00476
gene21904   K14786
gene21939   K20276
gene21948   K18626
gene21963   K20276
gene21971   K10402
gene21976   K20282
gene21979   K16089
gene21980   K01186
gene21985   K01183
gene21997   K17531
gene21999   K00476
gene22006   K01361
gene22009   K03581
gene22016   K03763
gene22031   K00500
gene22047   K00689
gene22060   K03654
gene22088   K10408
gene22100   K10742
gene22113   K04744
gene22124   K20276
gene22132   K21449
gene22170   K19231
gene22172   K20276
gene22187   K01179
gene22188   K21449
gene22211   K10955
gene22214   K03763
gene22216   K03763
gene22233   K12373
gene22240   K01190
gene22248   K15923
gene22255   K12567
gene22283   K01179
gene22293   K07093
gene22302   K01191
gene22314   K03932
gene22326   K21917
gene22332   K16754
gene22350   K18626
gene22364   K20274
gene22371   K12516
gene22381   K03654
gene22387   K03654
gene22390   K17495
gene22393   K20276
gene22408   K10396
gene22426   K10779
gene22433   K10396
gene22442   K12516
gene22443   K04079
gene22445   K15125
gene22450   K01179
gene22452   K16093
gene22457   K03763
gene22461   K03654
gene22464   K03695
gene22477   K20478
gene22479   K12373
gene22498   K01361
gene22504   K20478
gene22510   K17255
gene22512   K03046
gene22528   K10396
gene22531   K19231
gene22533   K00476
gene22535   K14684
gene22542   K21449
gene22545   K21449
gene22546   K10396
gene22551   K07597
gene22553   K10396
gene22554   K03654
gene22561   K13735
gene22565   K21449
gene22580   K16467
gene22581   K11069
gene22588   K17495
gene22592   K21449
gene22603   K04066
gene22604   K03466
gene22606   K03763
gene22607   K03654
gene22608   K21449
gene22609   K03654
gene22612   K14211
gene22614   K01205
gene22626   K03654
gene22643   K21687
gene22655   K03654
gene22658   K03654
gene22659   K21449
gene22684   K10352
gene22689   K20478
gene22695   K03406
gene22696   K02835
gene22712   K09527
gene22713   K12132
gene22714   K07611
gene22715   K20478
gene22728   K00265
gene22736   K20276
gene22752   K10396
gene22760   K10421
gene22762   K03763
gene22763   K01190
gene22813   K01186
gene22824   K20478
gene22826   K19175
gene22831   K20276
gene22836   K10380
gene22840   K19231
gene22843   K15532
gene22846   K02350
gene22871   K00689
gene22875   K18744
gene22881   K16362
gene22891   K18744
gene22897   K15185
gene22899   K14085
gene22901   K06894
gene22903   K04079
gene22912   K16461
gene22913   K06894
gene22918   K20276
gene22925   K03406
gene22927   K04077
gene22935   K03654
gene22956   K12830
gene22962   K20276
gene22966   K13732
gene22967   K01186
gene22980   K19231
gene22997   K21449
gene22998   K14463
gene23040   K15654
gene23053   K01186
gene23055   K21449
gene23057   K13732
gene23059   K01361
gene23083   K20478
gene23088   K12567
gene23100   K12516
gene23111   K21449
gene23113   K03654
gene23116   K22020
gene23136   K01197
gene23137   K11904
gene23151   K07126
gene23153   K20276
gene23165   K02660
gene23171   K03406
gene23194   K18626
gene23196   K17624
gene23214   K04257
gene23225   K12516
gene23260   K03763
gene23263   K13277
gene23266   K21449
gene23274   K01208
gene23289   K21449
gene23290   K03763
gene23300   K18650
gene23319   K21449
gene23333   K18626
gene23354   K03654
gene23374   K13612
gene23377   K20409
gene23395   K21449
gene23396   K03466
gene23403   K06670
gene23405   K03654
gene23409   K07325
gene23428   K20478
gene23439   K14085
gene23440   K21449
gene23449   K22020
gene23452   K06894
gene23454   K20276
gene23468   K13694
gene23483   K05637
gene23485   K03654
gene23489   K05970
gene23500   K13730
gene23505   K06238
gene23507   K20276
gene23511   K03781
gene23516   K20478
gene23528   K03654
gene23529   K01051
gene23531   K03654
gene23534   K01227
gene23535   K21449
gene23538   K20276
gene23553   K06894
gene23559   K03654
gene23571   K14194
gene23575   K02406
gene23598   K04426
gene23599   K20276
gene23614   K01208
gene23620   K20276
gene23621   K17292
gene23623   K13735
gene23642   K20276
gene23647   K21449
gene23650   K01200
gene23656   K20361
gene23665   K18626
gene23678   K11063
gene23684   K15125
gene23695   K17292
gene23698   K06894
gene23718   K17292
gene23742   K08816
gene23744   K21449
gene23750   K08816
gene23759   K01361
gene23763   K21449
gene23766   K20276
gene23779   K20276
gene23803   K06894
gene23810   K01144
gene23837   K01361
gene23865   K20478
gene23866   K01181
gene23867   K01186
gene23875   K13688
gene23884   K02051
gene23888   K12373
gene23902   K12373
gene23903   K03654
gene23927   K01197
gene23937   K03267
gene23948   K03654
gene23955   K03654
gene23959   K20478
gene23973   K13732
gene23976   K03529
gene23982   K10402
gene24018   K10366
gene24031   K13277
gene24032   K20478
gene24042   K06400
gene24046   K03043
gene24046   K21636
gene24053   K18626
gene24056   K14194
gene24058   K01478
gene24059   K01190
gene24061   K20276
gene24065   K01156
gene24067   K14645
gene24090   K14194
gene24096   K15125
gene24098   K02407
gene24110   K15726
gene24116   K01728
gene24118   K03070
gene24119   K20478
gene24127   K08493
gene24134   K21449
gene24146   K09487
gene24153   K20276
gene24169   K05989
gene24173   K03763
gene24187   K07010
gene24196   K01811
gene24205   K01284
gene24215   K12567
gene24226   K03657
gene24233   K05702
gene24244   K02519
gene24250   K20478
gene24258   K01361
gene24259   K05213
gene24271   K03466
gene24280   K03466
gene24283   K20276
gene24284   K00476
gene24292   K07010
gene24301   K20276
gene24302   K01190
gene24322   K17592
gene24329   K21449
gene24330   K20276
gene24341   K12516
gene24352   K03466
gene24353   K00498
gene24369   K12472
gene24378   K05702
gene24384   K07114
gene24390   K00284
gene24405   K12373
gene24406   K21449
gene24409   K18481
gene24415   K03296
gene24430   K16089
gene24437   K13735
gene24439   K18650
gene24442   K10754
gene24460   K03466
gene24464   K20276
gene24491   K02519
gene24494   K13735
gene24497   K15125
gene24498   K20478
gene24516   K01206
gene24542   K05989
gene24576   K00689
gene24592   K20276
gene24596   K03296
gene24602   K02374
gene24612   K00689
gene24626   K20276
gene24630   K00689
gene24632   K01728
gene24641   K20276
gene24652   K03763
gene24654   K01186
gene24655   K03296
gene24675   K19789
gene24676   K08654
gene24689   K03724
gene24691   K01190
gene24701   K03217
gene24710   K05730
gene24719   K21449
gene24720   K21449
gene24722   K21449
gene24730   K01186
gene24731   K03070
gene24740   K10396
gene24742   K20276
gene24749   K09955
gene24751   K00029
gene24753   K21449
gene24759   K18263
gene24762   K17592
gene24771   K18263
gene24775   K00208
gene24784   K01201
gene24800   K19533
gene24803   K14539
gene24824   K21449
gene24857   K01153
gene24880   K20276
gene24941   K03763
gene24945   K20478
gene24949   K19231
gene24955   K20478
gene24969   K17592
gene24974   K21847
gene24982   K00265
gene25013   K21449
gene25057   K20276
gene25064   K13735
gene25080   K21449
gene25083   K12567
gene25084   K03296
gene25086   K13735
gene25104   K00284
gene25116   K01728
gene25130   K12483
gene25134   K12580
gene25171   K12132
gene25175   K00284
gene25194   K20276
gene25195   K03466
gene25201   K10268
gene25215   K20478
gene25217   K00265
gene25263   K03763
gene25278   K11063
gene25285   K21449
gene25286   K20478
gene25300   K20276
gene25335   K03654
gene25340   K21471
gene25350   K01183
gene25366   K01186
gene25370   K00382
gene25375   K10388
gene25377   K20276
gene25380   K03763
gene25387   K01186
gene25395   K12478
gene25398   K07004
gene25407   K11088
gene25409   K19231
gene25424   K12132
gene25441   K13614
gene25445   K05349
gene25459   K10140
gene25472   K09952
gene25476   K09952
gene25484   K04771
gene25497   K13732
gene25503   K21449
gene25539   K21449
gene25540   K11262
gene25546   K01322
gene25549   K01183
gene25553   K00284
gene25556   K12373
gene25561   K01218
gene25567   K07259
gene25569   K03654
gene25570   K01190
gene25579   K21449
gene25587   K01361
gene25593   K06919
gene25609   K03654
gene25611   K03070
gene25630   K01187
gene25631   K02406
gene25648   K06237
gene25649   K01728
gene25651   K03406
gene25656   K01190
gene25661   K17592
gene25674   K08486
gene25675   K20478
gene25683   K19231
gene25685   K21449
gene25721   K21449
gene25723   K13614
gene25725   K12373
gene25729   K13734
gene25747   K01190
gene25753   K01196
gene25756   K03466
gene25765   K03646
gene25775   K12567
gene25787   K21449
gene25788   K21449
gene25803   K13732
gene25807   K10362
gene25845   K21449
gene25846   K21449
gene25853   K19231
gene25872   K03763
gene25887   K08451
gene25897   K17975
gene25905   K15532
gene25906   K01611
gene25919   K03466
gene25921   K09291
gene25930   K07004
gene25932   K03763
gene25941   K12875
gene25943   K21449
gene25948   K01727
gene25962   K21449
gene25985   K21449
gene26003   K10421
gene26023   K03466
gene26025   K20276
gene26030   K03466
gene26050   K00284
gene26054   K03046
gene26056   K13732
gene26058   K01190
gene26072   K03763
gene26079   K01176
gene26084   K21449
gene26105   K00265
gene26113   K06894
gene26120   K20478
gene26134   K12478
gene26146   K00265
gene26148   K03763
gene26154   K20478
gene26157   K21449
gene26173   K20478
gene26175   K20276
gene26182   K21463
gene26197   K00284
gene26202   K12478
gene26205   K21449
gene26206   K01728
gene26252   K21449
gene26260   K02389
gene26263   K00284
gene26269   K00265
gene26276   K01727
gene26282   K18481
gene26326   K00264
gene26326   K00265
gene26333   K03466
gene26338   K03466
gene26343   K09952
gene26380   K07004
gene26406   K00284
gene26420   K12132
gene26425   K03466
gene26426   K22017
gene26440   K20276
gene26450   K03466
gene26455   K03466
gene26459   K00525
gene26462   K03043
gene26464   K17708
gene26466   K01448
gene26468   K21449
gene26474   K00476
gene26491   K03466
gene26531   K17751
gene26532   K13735
gene26552   K03763
gene26558   K10382
gene26560   K08132
gene26571   K03763
gene26592   K18468
gene26597   K17624
gene26598   K21449
gene26608   K15711
gene26613   K13732
gene26614   K18197
gene26619   K21449
gene26644   K15125
gene26675   K21449
gene26679   K03466
gene26689   K03701
gene26696   K17975
gene26705   K06894
gene26707   K01361
gene26711   K00265
gene26711   K00284
gene26716   K07126
gene26719   K03724
gene26730   K03763
gene26731   K21449
gene26744   K21449
gene26747   K13732
gene26753   K03455
gene26758   K07315
gene26766   K20478
gene26775   K03763
gene26779   K13614
gene26792   K20478
gene26794   K01361
gene26801   K20276
gene26802   K00284
gene26806   K19231
gene26810   K21449
gene26817   K03763
gene26833   K00284
gene26835   K03763
gene26843   K05989
gene26844   K20276
gene26848   K20276
gene26852   K00789
gene26856   K21449
gene26863   K21449
gene26875   K20478
gene26887   K03763
gene26893   K03466
gene26898   K00265
gene26903   K09952
gene26935   K20276
gene26939   K21449
gene26950   K19231
gene26953   K18197
gene26963   K12567
gene26964   K20276
gene26982   K09952
gene26996   K18197
gene27002   K03763
gene27006   K18197
gene27010   K00955
gene27015   K16610
gene27022   K03763
gene27032   K16093
gene27047   K03466
gene27051   K21449
gene27068   K18197
gene27071   K10609
gene27083   K13732
gene27099   K00265
gene27100   K18197
gene27110   K03466
gene27111   K21449
gene27112   K02952
gene27129   K00689
gene27142   K20478
gene27143   K03406
gene27156   K15125
gene27160   K13732
gene27169   K01198
gene27173   K00265
gene27206   K10866
gene27207   K20478
gene27208   K13732
gene27209   K03466
gene27214   K20478
gene27218   K21449
gene27222   K20478
gene27224   K20478
gene27225   K17751
gene27241   K20478
gene27242   K00963
gene27244   K00284
gene27245   K20276
gene27247   K20283
gene27250   K01190
gene27268   K22022
gene27274   K00984
gene27279   K00284
gene27291   K14548
gene27303   K03582
gene27316   K03466
gene27320   K03466
gene27325   K00284
gene27355   K10408
gene27362   K12373
gene27369   K00284
gene27373   K00284
gene27385   K00265
gene27392   K07386
gene27398   K20478
gene27416   K02331
gene27419   K00284
gene27428   K13614
gene27429   K09952
gene27435   K03466
gene27449   K19875
gene27452   K01421
gene27454   K20276
gene27456   K12678
gene27458   K00284
gene27464   K01186
gene27469   K15152
gene27471   K20478
gene27482   K00284
gene27485   K03763
gene27487   K03466
gene27490   K03466
gene27493   K00265
gene27493   K00284
gene27499   K03046
gene27501   K00265
gene27505   K03466
gene27519   K21440
gene27529   K19231
gene27543   K01317
gene27545   K21449
gene27568   K00626
gene27571   K03466
gene27581   K18626
gene27585   K21449
gene27586   K17624
gene27587   K13732
gene27599   K10352
gene27614   K03763
gene27618   K20827
gene27623   K03466
gene27625   K00265
gene27626   K00284
gene27634   K03466
gene27635   K21449
gene27655   K03466
gene27659   K00284
gene27660   K14194
gene27683   K12373
gene27685   K20543
gene27688   K03763
gene27692   K20315
gene27694   K03466
gene27695   K03654
gene27696   K01197
gene27698   K11137
gene27701   K00284
gene27710   K09952
gene27726   K01179
gene27729   K10356
gene27730   K13732
gene27761   K00284
gene27763   K21449
gene27769   K00284
gene27770   K15125
gene27772   K00284
gene27782   K01181
gene27785   K07126
gene27785   K14026
gene27788   K00284
gene27795   K18197
gene27797   K08306
gene27801   K10352
gene27802   K00284
gene27829   K01279
gene27830   K03466
gene27831   K00284
gene27838   K01279
gene27843   K01176
gene27845   K10939
gene27854   K15125
gene27859   K01361
gene27868   K03466
gene27885   K00265
gene27900   K00265
gene27903   K03195
gene27908   K09952
gene27909   K00284
gene27915   K03466
gene27917   K03466
gene27920   K21449
gene27921   K01212
gene27921   K03332
gene27930   K01279
gene27938   K03466
gene27941   K00759
gene27946   K03466
gene27955   K00284
gene27961   K00284
gene27964   K21449
gene27968   K12373
gene27970   K20276
gene27996   K07004
gene28012   K00284
gene28013   K00284
gene28015   K13732
gene28017   K03332
gene28022   K10939
gene28032   K03466
gene28048   K16276
gene28049   K03763
gene28058   K21449
gene28066   K10939
gene28070   K00284
gene28075   K03763
gene28078   K07004
gene28079   K20478
gene28100   K03466
gene28103   K00265
gene28106   K00689
gene28123   K16089
gene28126   K10421
gene28133   K10421
gene28134   K20276
gene28152   K13688
gene28157   K03763
gene28158   K01176
gene28160   K00284
gene28162   K00284
gene28164   K19231
gene28165   K00284
gene28168   K00284
gene28169   K03763
gene28174   K03466
gene28175   K20276
gene28177   K08309
gene28178   K00343
gene28193   K00343
gene28197   K19718
gene28198   K04784
gene28208   K00284
gene28214   K20478
gene28231   K10362
gene28232   K13140
gene28236   K00284
gene28238   K01218
gene28244   K03466
gene28252   K00284
gene28265   K08451
gene28268   K09952
gene28272   K07315
gene28285   K02406
gene28302   K00284
gene28305   K01197
gene28310   K18197
gene28314   K00265
gene28315   K00284
gene28317   K00284
gene28320   K00265
gene28322   K00284
gene28326   K00284
gene28333   K20276
gene28347   K12741
gene28350   K03763
gene28357   K00284
gene28369   K00265
gene28372   K01727
gene28376   K00284
gene28390   K00284
gene28392   K00265
gene28394   K02029
gene28404   K18197
gene28416   K00265
gene28418   K13732
gene28422   K21449
gene28435   K10352
gene28438   K03466
gene28439   K00265
gene28443   K03466
gene28464   K00284
gene28473   K03763
gene28480   K00265
gene28488   K00284
gene28490   K20276
gene28491   K01279
gene28493   K00284
gene28507   K00284
gene28513   K01190
gene28515   K00284
gene28519   K00265
gene28520   K03466
gene28522   K03763
gene28524   K00284
gene28531   K03046
gene28534   K00284
gene28538   K20276
gene28543   K00265
gene28546   K03296
gene28549   K13137
gene28551   K20276
gene28560   K00284
gene28584   K03763
gene28585   K00284
gene28587   K00284
gene28589   K09952
gene28591   K01218
gene28592   K00284
gene28597   K00284
gene28601   K00265
gene28603   K00265
gene28604   K00284
gene28625   K00284
gene28629   K20478
gene28630   K00265
gene28651   K03763
gene28652   K09952
gene28657   K00284
gene28672   K00265
gene28673   K15125
gene28675   K03756
gene28683   K00284
gene28686   K00284
gene28689   K03466
gene28691   K00284
gene28694   K09952
gene28697   K09952
gene28705   K00284
gene28708   K00265
gene28712   K00284
gene28716   K20478
gene28720   K10696
gene28725   K01186
gene28732   K03763
gene28741   K03763
gene28761   K00265
gene28762   K09952
gene28766   K22022
gene28771   K15923
gene28783   K21449
gene28821   K03763
gene28841   K03466
gene28844   K09952
gene28846   K14194
gene28847   K03763
gene28853   K00265
gene28861   K03466
gene28864   K20276
gene28866   K00284
gene28883   K09952
gene28886   K01186
gene28888   K12567
gene28891   K09952
gene28893   K09952
gene28896   K06877
gene28913   K09952
gene28914   K13732
gene28916   K21449
gene28917   K03466
gene28918   K09952
gene28925   K20276
gene28926   K20276
gene28939   K09952
gene28948   K00265
gene28958   K03466
gene28960   K01447
gene28968   K08307
gene28972   K03466
gene28978   K20276
gene28997   K00265
gene28999   K19789
gene29001   K09952
gene29004   K03763
gene29006   K03466
gene29012   K20276
gene29013   K09952
gene29020   K16768
gene29026   K21449
gene29036   K03406
gene29038   K13732
gene29040   K00265
gene29041   K10421
gene29043   K13732
gene29047   K00265
gene29054   K03763
gene29058   K01186
gene29063   K03763
gene29069   K03466
gene29071   K03763
gene29076   K03763
gene29079   K00284
gene29087   K00265
gene29104   K13732
gene29121   K21449
gene29124   K00284
gene29125   K17589
gene29136   K06045
gene29159   K03466
gene29160   K00265
gene29163   K03763
gene29164   K00265
gene29165   K03466
gene29169   K01187
gene29171   K03466
gene29175   K00265
gene29180   K20276
gene29196   K03763
gene29201   K21449
gene29203   K06921
gene29208   K06560
gene29209   K00265
gene29209   K00284
gene29211   K10352
gene29213   K17341
gene29227   K13735
gene29242   K12132
gene29245   K13732
gene29248   K09952
gene29249   K03466
gene29250   K03763
gene29258   K06065
gene29264   K00265
gene29279   K17292
gene29290   K01197
gene29293   K09952
gene29296   K19231
gene29301   K00265
gene29320   K10742
gene29321   K20276
gene29325   K03466
gene29326   K01887
gene29332   K01956
gene29333   K20276
gene29336   K03763
gene29345   K21449
gene29347   K00265
gene29348   K09228
gene29349   K00265
gene29359   K16475
gene29361   K03763
gene29363   K00284
gene29372   K20276
gene29376   K12567
gene29380   K15125
gene29396   K15125
gene29398   K01361
gene29403   K03763
gene29405   K00265
gene29405   K00284
gene29406   K20276
gene29408   K01181
gene29409   K07646
gene29419   K11127
gene29424   K21449
gene29438   K02945
gene29441   K00265
gene29451   K01337
gene29452   K05989
gene29458   K11130
gene29467   K01771
gene29480   K00284
gene29481   K03466
gene29482   K12478
gene29489   K17292
gene29497   K03466
gene29500   K00284
gene29504   K00284
gene29526   K08307
gene29528   K17751
gene29534   K15924
gene29551   K11127
gene29554   K13735
gene29559   K03763
gene29594   K00284
gene29595   K13732
gene29596   K20276
gene29599   K13732
gene29604   K03654
gene29607   K20276
gene29608   K05970
gene29621   K18197
gene29624   K02456
gene29627   K09952
gene29631   K00265
gene29632   K19231
gene29637   K10706
gene29643   K20276
gene29651   K20276
gene29660   K20276
gene29674   K09952
gene29676   K09952
gene29689   K07289
gene29703   K08309
gene29705   K03763
gene29707   K03466
gene29714   K13732
gene29717   K02945
gene29718   K00921
gene29720   K17734
gene29730   K03763
gene29735   K03763
gene29740   K01448
gene29749   K21449
gene29756   K01190
gene29757   K17800
gene29760   K03763
gene29765   K02230
gene29766   K00265
gene29768   K03763
gene29779   K12571
gene29783   K20276
gene29784   K00265
gene29787   K00265
gene29797   K13732
gene29800   K01218
gene29809   K00265
gene29817   K20283
gene29820   K10643
gene29822   K21449
gene29827   K21449
gene29830   K20276
gene29841   K19683
gene29866   K20276
gene29883   K03763
gene29903   K03296
gene29920   K20276
gene29922   K01205
gene29928   K19231
gene29933   K02335
gene29934   K16507
gene29944   K18197
gene29945   K00284
gene29956   K03763
gene29963   K13732
gene29972   K03406
gene29977   K21449
gene29980   K03046
gene29983   K09188
gene29985   K19721
gene29995   K00265
gene29995   K00284
gene30003   K20276
gene30021   K03046
gene30026   K21449
gene30027   K09955
gene30049   K03763
gene30051   K01647
gene30052   K01209
gene30055   K03763
gene30062   K09228
gene30078   K11063
gene30082   K21449
gene30088   K20276
gene30095   K03466
gene30098   K12678
gene30108   K00380
gene30111   K00265
gene30112   K03763
gene30114   K03763
gene30115   K03763
gene30116   K00265
gene30120   K00265
gene30123   K00265
gene30139   K13732
gene30141   K09800
gene30153   K15125
gene30175   K02599
gene30192   K21449
gene30200   K01880
gene30206   K01190
gene30212   K18197
gene30219   K03763
gene30222   K03763
gene30224   K13732
gene30226   K00284
gene30250   K20276
gene30267   K14440
gene30270   K01179
gene30271   K20276
gene30309   K00265
gene30312   K20276
gene30315   K21449
gene30357   K07289
gene30365   K21436
gene30368   K06241
gene30379   K20276
gene30384   K20478
gene30428   K12373
gene30429   K03046
gene30442   K21449
gene30463   K13735
gene30464   K03632
gene30474   K00265
gene30488   K21449
gene30509   K13730
gene30513   K00265
gene30516   K00265
gene30526   K06113
gene30527   K10421
gene30528   K00265
gene30541   K00284
gene30542   K11891
gene30558   K09800
gene30566   K03299
gene30578   K07928
gene30582   K07393
gene30609   K05933
gene30613   K01051
gene30623   K08636
gene30638   K01153
gene30687   K03763
gene30699   K02906
gene30703   K03529
gene30732   K00266
gene30733   K21125
gene30741   K03632
gene30742   K01176
gene30744   K19231
gene30746   K03046
gene30768   K01197
gene30773   K03632
gene30791   K20865
gene30795   K03466
gene30796   K03763
gene30801   K03763
gene30802   K07126
gene30805   K03555
gene30813   K03763
gene30830   K19691
gene30836   K21449
gene30841   K00366
gene30882   K02891
gene30891   K20276
gene30893   K09239
gene30898   K20478
gene30929   K03578
gene30931   K09611
gene30935   K03466
gene30940   K09800
gene30966   K20478
gene30972   K21449
gene30978   K00265
gene30979   K19691
gene30985   K20276
gene30987   K12600
gene30995   K03763
gene31004   K04043
gene31010   K01649
gene31024   K09800
gene31030   K15199
gene31049   K03466
gene31078   K02230
gene31087   K21449
gene31094   K20276
gene31112   K01201
gene31116   K03763
gene31118   K11123
gene31147   K01190
gene31158   K01771
gene31159   K20276
gene31170   K13276
gene31176   K00975
gene31177   K20276
gene31180   K00990
gene31186   K21449
gene31202   K03980
gene31203   K08963
gene31206   K21449
gene31208   K04767
gene31235   K03651
gene31241   K01190
gene31242   K20478
gene31249   K02314
gene31250   K07263
gene31266   K01190
gene31274   K22016
gene31290   K05629
gene31292   K20276
gene31319   K21449
gene31321   K01186
gene31334   K21449
gene31347   K03046
gene31359   K03046
gene31362   K19607
gene31364   K03043
gene31374   K03763
gene31386   K01190
gene31388   K03046
gene31391   K03763
gene31396   K07279
gene31397   K03046
gene31418   K15501
gene31430   K01191
gene31432   K20478
gene31438   K03763
gene31443   K00265
gene31466   K19231
gene31474   K20478
gene31479   K01361
gene31485   K07114
gene31488   K03466
gene31497   K03763
gene31500   K01191
gene31501   K06638
gene31506   K03046
gene31514   K02014
gene31532   K00362
gene31538   K20478
gene31548   K21449
gene31552   K08309
gene31577   K03466
gene31587   K21449
gene31596   K12795
gene31600   K03466
gene31603   K00963
gene31623   K12567
gene31649   K01428
gene31671   K03763
gene31674   K11547
gene31678   K03763
gene31694   K03997
gene31703   K03763
gene31720   K03654
gene31734   K02230
gene31738   K17622
gene31752   K03655
gene31861   K13240
gene31866   K12472
gene31894   K03860
gene31906   K21449
gene31924   K09800
gene31939   K20276
gene31946   K14000
gene31949   K16316
gene31967   K00658
gene31983   K20276
gene31993   K10373
gene32008   K12237
gene32016   K09800
gene32025   K03763
gene32035   K20276
gene32052   K13732
gene32059   K03046
gene32073   K00265
gene32081   K01190
gene32086   K17550
gene32092   K01153
gene32117   K21449
gene32119   K21449
gene32120   K21449
gene32129   K20276
gene32133   K01728
gene32145   K03763
gene32147   K03046
gene32155   K03406
gene32189   K14708
gene32192   K03466
gene32222   K05989
gene32226   K09800
gene32227   K19005
gene32237   K03046
gene32247   K09952
gene32271   K03724
gene32272   K17292
gene32286   K20276
gene32294   K20276
gene32296   K01805
gene32299   K09955
gene32300   K03046
gene32304   K03763
gene32336   K15726
gene32338   K03046
gene32339   K17292
gene32340   K20283
gene32360   K20478
gene32368   K12567
gene32373   K08493
gene32375   K20276
gene32376   K21449
gene32380   K17388
gene32387   K00315
gene32388   K21449
gene32391   K02337
gene32397   K01190
gene32406   K10429
gene32408   K16882
gene32419   K03763
gene32425   K02321
gene32440   K12373
gene32445   K15726
gene32479   K15726
gene32485   K03763
gene32495   K03763
gene32496   K20276
gene32527   K03763
gene32536   K01190
gene32563   K03763
gene32569   K02230
gene32572   K03046
gene32575   K03763
gene32580   K22016
gene32583   K02230
gene32584   K05690
gene32587   K09385
gene32593   K06811
gene32599   K16794
gene32601   K15125
gene32606   K09955
gene32607   K15726
gene32608   K01181
gene32627   K02337
gene32632   K09952
gene32633   K01190
gene32645   K15125
gene32663   K01077
gene32666   K21073
gene32677   K10481
gene32678   K03763
gene32698   K07126
gene32703   K03195
gene32714   K03046
gene32723   K08794
gene32738   K09228
gene32742   K20478
gene32749   K01077
gene32752   K01077
gene32755   K01077
gene32779   K03763
gene32780   K15726
gene32782   K03763
gene32785   K03763
gene32786   K06115
gene32820   K11498
gene32845   K17292
gene32859   K21449
gene32869   K20276
gene32875   K20543
gene32882   K01200
gene32905   K05989
gene32910   K03466
gene32915   K03763
gene32917   K20276
gene32918   K07752
gene32924   K17570
gene32925   K03646
gene32928   K06107
gene32934   K01153
gene32935   K20478
gene32940   K01186
gene32943   K09955
gene32946   K08509
gene32952   K03046
gene32963   K04413
gene32966   K20276
gene32973   K19303
gene32983   K13613
gene33004   K03462
gene33010   K21449
gene33026   K09800
gene33036   K19721
gene33047   K21449
gene33071   K20276
gene33077   K21449
gene33078   K10395
gene33087   K16315
gene33089   K03651
gene33096   K21449
gene33102   K01153
gene33127   K03763
gene33128   K10429
gene33131   K20478
gene33138   K03763
gene33145   K03651
gene33150   K00689
gene33159   K10742
gene33161   K02004
gene33165   K15726
gene33176   K12132
gene33177   K09228
gene33191   K07279
gene33195   K03763
gene33198   K08643
gene33203   K21449
gene33205   K03046
gene33206   K08309
gene33222   K13447
gene33229   K03763
gene33232   K03581
gene33237   K20276
gene33241   K03581
gene33244   K03763
gene33245   K03763
gene33248   K17751
gene33259   K02230
gene33269   K03763
gene33271   K16763
gene33273   K03086
gene33275   K01955
gene33287   K21449
gene33289   K03763
gene33297   K01190
gene33306   K03654
gene33308   K21449
gene33309   K16612
gene33313   K01153
gene33314   K03628
gene33320   K03763
gene33321   K02577
gene33322   K01190
gene33329   K06671
gene33330   K21463
gene33334   K02274
gene33341   K09800
gene33357   K21471
gene33359   K09475
gene33380   K03046
gene33384   K20276
gene33387   K15726
gene33391   K15726
gene33397   K21449
gene33398   K03763
gene33402   K15726
gene33403   K01585
gene33426   K21449
gene33428   K20276
gene33429   K10955
gene33434   K10376
gene33453   K03763
gene33462   K03763
gene33464   K09800
gene33476   K09800
gene33478   K09952
gene33482   K20276
gene33484   K09952
gene33498   K03046
gene33509   K03046
gene33516   K03070
gene33519   K05717
gene33544   K01153
gene33552   K03763
gene33562   K10939
gene33566   K09800
gene33572   K03763
gene33573   K16767
gene33578   K03763
gene33585   K03046
gene33587   K03046
gene33588   K03763
gene33593   K03763
gene33597   K01227
gene33601   K01190
gene33601   K12111
gene33607   K00525
gene33639   K15726
gene33656   K03763
gene33673   K03763
gene33685   K02314
gene33689   K03046
gene33691   K03763
gene33695   K03046
gene33700   K03763
gene33704   K09800
gene33705   K03546
gene33707   K01190
gene33712   K15726
gene33716   K03046
gene33724   K10362
gene33733   K03046
gene33734   K07010
gene33756   K21449
gene33771   K03578
gene33772   K20276
gene33775   K03466
gene33776   K03046
gene33799   K12132
gene33803   K15726
gene33810   K03046
gene33811   K21469
gene33814   K15726
gene33817   K22017
gene33832   K03763
gene33839   K01153
gene33864   K15726
gene33866   K07126
gene33870   K15726
gene33872   K01153
gene33873   K15726
gene33874   K15726
gene33885   K21449
gene33917   K03763
gene33957   K19231
gene33963   K20276
gene33977   K20361
gene33985   K07636
gene33986   K21449
gene33994   K03763
gene33995   K20276
gene33997   K00031
gene34004   K15726
gene34009   K03046
gene34056   K14194
gene34074   K02230
gene34076   K03046
gene34082   K02314
gene34091   K03596
gene34093   K12287
gene34094   K06113
gene34117   K01051
gene34128   K09800
gene34129   K12472
gene34133   K03763
gene34137   K03763
gene34147   K03763
gene34154   K03763
gene34155   K03763
gene34163   K01051
gene34165   K20478
gene34167   K21449
gene34168   K03763
gene34179   K03046
gene34190   K16359
gene34191   K03657
gene34192   K08804
gene34193   K20276
gene34234   K03763
gene34238   K12567
gene34244   K02945
gene34257   K03046
gene34261   K01241
gene34264   K00826
gene34277   K01077
gene34279   K03546
gene34293   K03466
gene34318   K15726
gene34319   K01190
gene34327   K03046
gene34328   K03763
gene34330   K01190
gene34330   K12111
gene34333   K15726
gene34341   K01227
gene34342   K12567
gene34353   K09952
gene34370   K03763
gene34371   K20478
gene34373   K03763
gene34407   K03046
gene34409   K03763
gene34419   K21449
gene34421   K10742
gene34425   K07516
gene34426   K17751
gene34434   K03763
gene34442   K01206
gene34450   K09800
gene34455   K09228
gene34456   K20276
gene34464   K12567
gene34465   K09800
gene34466   K16767
gene34491   K21449
gene34497   K03046
gene34506   K20276
gene34508   K20276
gene34520   K01176
gene34524   K01190
gene34528   K17751
gene34541   K03763
gene34579   K17973
gene34582   K09952
gene34585   K03046
gene34590   K10742
gene34593   K03763
gene34609   K09952
gene34611   K05970
gene34627   K01153
gene34641   K14684
gene34661   K07126
gene34669   K21449
gene34672   K03763
gene34682   K03654
gene34689   K09952
gene34694   K19231
gene34705   K03763
gene34711   K03046
gene34713   K09952
gene34739   K03654
gene34743   K03296
gene34746   K09952
gene34748   K03046
gene34750   K02335
gene34753   K03046
gene34757   K03763
gene34758   K12478
gene34764   K09800
gene34795   K12567
gene34808   K19231
gene34809   K01227
gene34820   K03046
gene34836   K03763
gene34859   K03046
gene34861   K03046
gene34864   K13732
gene34879   K01060
gene34897   K02230
gene34899   K09800
gene34900   K01868
gene34930   K20478
gene34941   K04618
gene34942   K09800
gene34946   K11499
gene34952   K03046
gene34954   K00284
gene34957   K09800
gene34958   K00962
gene34961   K01176
gene34969   K03046
gene34995   K09800
gene35001   K02945
gene35005   K03763
gene35006   K17624
gene35009   K09800
gene35016   K07258
gene35021   K20276
gene35035   K03046
gene35036   K03046
gene35038   K03046
gene35039   K03046
gene35043   K03046
gene35047   K03046
gene35053   K03546
gene35058   K09800
gene35064   K03046
gene35094   K13857
gene35108   K03046
gene35123   K19538
gene35135   K03046
gene35146   K03046
gene35166   K20276
gene35168   K00382
gene35172   K03046
gene35173   K06549
gene35175   K03046
gene35179   K18197
gene35191   K03046
gene35196   K03763
gene35202   K03046
gene35214   K01190
gene35221   K09952
gene35225   K09800
gene35230   K02335
gene35244   K09952
gene35248   K03046
gene35250   K03046
gene35265   K03763
gene35272   K03296
gene35281   K20276
gene35282   K17388
gene35285   K09458
gene35313   K03046
gene35327   K13688
gene35343   K13114
gene35359   K03046
gene35360   K03046
gene35366   K01361
gene35377   K03932
gene35387   K21449
gene35391   K12567
gene35395   K03046
gene35396   K03043
gene35400   K19607
gene35409   K05989
gene35412   K09952
gene35436   K09952
gene35445   K03657
gene35447   K09952
gene35448   K12349
gene35449   K02316
gene35453   K10352
gene35456   K03046
gene35468   K13730
gene35494   K21449
gene35500   K03046
gene35503   K01186
gene35523   K03654
gene35528   K06921
gene35531   K03763
gene35541   K03763
gene35542   K03702
gene35546   K02314
gene35558   K03043
gene35562   K01179
gene35568   K13688
gene35576   K06560
gene35577   K01531
gene35590   K04630
gene35598   K02230
gene35600   K20276
gene35616   K10742
gene35620   K10742
gene35634   K13734
gene35636   K17292
gene35644   K19231
gene35668   K13730
gene35671   K02004
gene35674   K17292
gene35680   K05717
gene35689   K03763
gene35707   K12472
gene35712   K03046
gene35730   K21449
gene35733   K01190
gene35735   K10742
gene35741   K03654
gene35752   K21449
gene35771   K03046
gene35801   K10177
gene35803   K03449
gene35824   K22016
gene35829   K21449
gene35834   K03466
gene35845   K20276
gene35847   K03763
gene35848   K20478
gene35849   K20478
gene35850   K03046
gene35865   K15726
gene35867   K16610
gene35875   K01965
gene35882   K21449
gene35886   K15125
gene35887   K03724
gene35888   K03046
gene35890   K03046
gene35897   K03046
gene35908   K01179
gene35945   K02230
gene35946   K03046
gene35948   K09800
gene35949   K03046
gene35962   K10742
gene35964   K22016
gene35969   K18650
gene35971   K12373
gene35972   K03046
gene36038   K13735
gene36048   K15010
gene36050   K13337
gene36052   K03046
gene36055   K03046
gene36058   K10742
gene36070   K19231
gene36091   K03578
gene36144   K03763
gene36147   K13735
gene36152   K03763
gene36155   K20282
gene36156   K03046
gene36163   K02230
gene36171   K01190
gene36180   K19360
gene36184   K09800
gene36185   K06147
gene36187   K03763
gene36216   K15633
gene36223   K03466
gene36229   K03046
gene36237   K10742
gene36239   K17751
gene36241   K12132
gene36243   K13735
gene36247   K10742
gene36251   K10742
gene36252   K03466
gene36256   K03046
gene36259   K20276
gene36260   K03046
gene36268   K09188
gene36274   K22135
gene36286   K03046
gene36303   K15125
gene36305   K03046
gene36310   K10064
gene36336   K06062
gene36350   K21449
gene36374   K00382
gene36378   K03046
gene36381   K00812
gene36389   K20276
gene36399   K03581
gene36406   K01447
gene36425   K21449
gene36447   K03763
gene36448   K21449
gene36454   K10352
gene36460   K00766
gene36468   K03046
gene36484   K19231
gene36507   K18626
gene36518   K08836
gene36524   K01153
gene36526   K12685
gene36532   K21449
gene36569   K06267
gene36582   K16536
gene36583   K17495
gene36591   K06919
gene36592   K21449
gene36597   K21449
gene36626   K18626
gene36629   K20478
gene36659   K09257
gene36664   K19231
gene36665   K02003
gene36667   K11499
gene36676   K03763
gene36679   K01387
gene36698   K01051
gene36709   K21449
gene36721   K07114
gene36730   K15923
gene36736   K01227
gene36738   K06919
gene36743   K01361
gene36745   K00688
gene36746   K03043
gene36750   K19789
gene36758   K03296
gene36764   K02230
gene36768   K12567
gene36800   K20276
gene36816   K12516
gene36820   K06560
gene36821   K01227
gene36841   K02230
gene36844   K01200
gene36849   K01869
gene36860   K11141
gene36892   K02230
gene36915   K15923
gene36930   K09952
gene36931   K10064
gene36933   K03654
gene36942   K05989
gene36950   K20276
gene36953   K03763
gene36962   K03466
gene36963   K19720
gene36969   K03046
gene36985   K01051
gene36989   K03466
gene36991   K01227
gene37003   K03046
gene37005   K00606
gene37007   K01227
gene37008   K21449
gene37025   K07138
gene37027   K01212
gene37027   K03332
gene37039   K02230
gene37052   K21449
gene37066   K20276
gene37081   K02337
gene37090   K09952
gene37100   K12058
gene37101   K09952
gene37113   K21449
gene37125   K12240
gene37130   K21449
gene37132   K12308
gene37140   K03043
gene37160   K18626
gene37163   K20276
gene37171   K06238
gene37187   K01361
gene37221   K05989
gene37231   K10352
gene37237   K12132
gene37243   K06919
gene37265   K01227
gene37290   K09800
gene37299   K03046
gene37308   K20610
gene37336   K03646
gene37340   K02314
gene37342   K03046
gene37353   K01153
gene37355   K03466
gene37357   K03546
gene37359   K15010
gene37363   K15125
gene37393   K03651
gene37396   K21449
gene37403   K03763
gene37415   K01077
gene37448   K19231
gene37449   K03043
gene37462   K14194
gene37495   K16923
gene37504   K01361
gene37506   K01681
gene37525   K06919
gene37545   K03406
gene37546   K12240
gene37551   K06674
gene37554   K10112
gene37558   K19304
gene37572   K01181
gene37610   K10803
gene37659   K19534
gene37663   K12478
gene37670   K13730
gene37672   K03043
gene37691   K21449
gene37695   K09800
gene37695   K19231
gene37703   K20276
gene37708   K01200
gene37712   K20276
gene37736   K14607
gene37738   K09952
gene37740   K01227
gene37751   K01119
gene37762   K15923
gene37765   K09955
gene37852   K03043
gene37870   K07478
gene37874   K02335
gene37889   K20283
gene37898   K22390
gene37912   K13735
gene37924   K02230
gene37928   K09952
gene37930   K15654
gene37932   K01201
gene37946   K02279
gene37947   K21449
gene37957   K18626
gene38018   K01060
gene38048   K07114
gene38072   K07011
gene38074   K13983
gene38088   K21449
gene38090   K03581
gene38105   K03165
gene38116   K09952
gene38122   K21449
gene38132   K21449
gene38154   K01208
gene38161   K14314
gene38162   K01227
gene38165   K01153
gene38174   K12567
gene38176   K21449
gene38203   K01539
gene38205   K09952
gene38207   K03043
gene38218   K09952
gene38220   K17948
gene38222   K13277
gene38223   K07593
gene38233   K21449
gene38263   K11717
gene38269   K03763
gene38279   K09952
gene38283   K21449
gene38293   K20286
gene38316   K03043
gene38317   K03466
gene38337   K19789
gene38339   K03046
gene38342   K02406
gene38347   K03046
gene38363   K09952
gene38368   K06919
gene38376   K03046
gene38381   K03043
gene38399   K09952
gene38424   K03043
gene38425   K21449
gene38435   K05515
gene38437   K21449
gene38453   K21449
gene38498   K09291
gene38521   K20478
gene38528   K01955
gene38533   K14201
gene38534   K16898
gene38543   K03724
gene38548   K00031
gene38553   K20276
gene38560   K01400
gene38562   K03043
gene38567   K03043
gene38575   K16089
gene38576   K20276
gene38589   K06052
gene38594   K21449
gene38599   K01176
gene38617   K19237
gene38626   K10742
gene38631   K01728
gene38643   K20276
gene38647   K02337
gene38648   K02327
gene38667   K09952
gene38699   K21449
gene38729   K13448
gene38739   K12373
gene38759   K06919
gene38761   K01153
gene38775   K03595
gene38778   K09314
gene38800   K05658
gene38803   K03046
gene38815   K01729
gene38821   K12567
gene38822   K09952
gene38830   K11529
gene38835   K03657
gene38839   K09952
gene38872   K03582
gene38877   K05743
gene38879   K03043
gene38891   K21449
gene38918   K03043
gene38920   K19235
gene38935   K18626
gene38957   K09952
gene38963   K09952
gene39009   K03657
gene39052   K19231
gene39056   K20792
gene39060   K21449
gene39078   K06237
gene39098   K09952
gene39124   K01208
gene39129   K03466
gene39131   K10388
gene39152   K21449
gene39169   K06147
gene39170   K02327
gene39177   K15125
gene39178   K03046
gene39194   K03046
gene39195   K01190
gene39203   K01060
gene39220   K02337
gene39227   K03581
gene39250   K01373
gene39301   K06919
gene39316   K01183
gene39319   K12678
gene39325   K07316
gene39339   K12132
gene39345   K14194
gene39347   K21449
gene39354   K06636
gene39357   K03043
gene39361   K01768
gene39371   K09952
gene39392   K20276
gene39393   K09952
gene39396   K00476
gene39401   K07114
gene39407   K02327
gene39428   K01190
gene39436   K21449
gene39441   K01190
gene39446   K12373
gene39475   K20276
gene39523   K20276
gene39567   K09952
gene39578   K03529
gene39583   K10955
gene39591   K06675
gene39597   K05349
gene39600   K03043
gene39614   K10352
gene39624   K06237
gene39653   K09952
gene39655   K03763
gene39673   K06919
gene39680   K01190
gene39686   K20276
gene39690   K03466
gene39706   K01153
gene39712   K01190
gene39716   K06675
gene39724   K20478
gene39737   K15125
gene39746   K03654
gene39752   K05690
gene39779   K01197
gene39781   K12619
gene39812   K06237
gene39821   K10027
gene39832   K17751
gene39835   K03169
gene39836   K02390
gene39838   K21449
gene39839   K01181
gene39847   K08511
gene39882   K12684
gene39884   K21449
gene39885   K01190
gene39924   K08643
gene39982   K09800
gene40014   K01224
gene40024   K19789
gene40031   K01181
gene40033   K10112
gene40058   K21449
gene40062   K01197
gene40063   K17751
gene40069   K01186
gene40073   K05763
gene40094   K21449
gene40111   K20276
gene40112   K14708
gene40121   K01153
gene40134   K00705
gene40141   K04437
gene40155   K10380
gene40177   K01387
gene40223   K06207
gene40230   K07126
gene40232   K09952
gene40233   K03466
gene40245   K15303
gene40247   K01227
gene40259   K20444
gene40270   K20444
gene40282   K01190
gene40307   K16898
gene40327   K01181
gene40331   K12472
gene40338   K09952
gene40349   K10388
gene40362   K02337
gene40368   K09952
gene40373   K22016
gene40377   K03046
gene40379   K20276
gene40383   K02660
gene40399   K12678
gene40399   K19231
gene40400   K01173
gene40410   K02337
gene40411   K01768
gene40413   K07151
gene40415   K09952
gene40418   K01077
gene40429   K06755
gene40433   K01771
gene40448   K15923
gene40455   K14544
gene40460   K10742
gene40467   K01206
gene40479   K01810
gene40482   K01448
gene40501   K21449
gene40503   K03578
gene40505   K03046
gene40507   K20276
gene40514   K09952
gene40518   K02230
gene40524   K16808
gene40558   K03578
gene40579   K20276
gene40586   K09952
gene40601   K09952
gene40605   K21449
gene40608   K01190
gene40619   K05349
gene40638   K20478
gene40679   K01077
gene40703   K01224
gene40710   K20478
gene40712   K01224
gene40717   K01190
gene40717   K12111
gene40746   K10742
gene40747   K15258
gene40753   K02327
gene40756   K00265
gene40763   K20459
gene40764   K14194
gene40767   K03578
gene40783   K01153
gene40786   K17341
gene40793   K20478
gene40815   K16353
gene40825   K03546
gene40826   K03578
gene40833   K20444
gene40838   K15115
gene40839   K03406
gene40843   K21449
gene40848   K09952
gene40849   K03578
gene40856   K02004
gene40863   K19231
gene40864   K03546
gene40883   K03581
gene40899   K09800
gene40901   K01183
gene40913   K03046
gene40917   K21449
gene40919   K03043
gene40927   K03043
gene40998   K21449
gene41000   K00031
gene41014   K01190
gene41018   K09952
gene41035   K20444
gene41047   K03546
gene41048   K16628
gene41049   K15531
gene41050   K19360
gene41063   K01771
gene41068   K10955
gene41072   K03182
gene41074   K04573
gene41075   K21449
gene41076   K01811
gene41118   K03582
gene41119   K20283
gene41145   K10408
gene41148   K12516
gene41151   K09952
gene41178   K06755
gene41191   K01181
gene41196   K01190
gene41202   K16898
gene41207   K21449
gene41211   K20283
gene41213   K11498
gene41245   K06274
gene41253   K01364
gene41256   K11990
gene41258   K17256
gene41262   K02230
gene41264   K21449
gene41267   K03406
gene41269   K01190
gene41269   K12111
gene41283   K01200
gene41296   K09952
gene41302   K21449
gene41313   K01400
gene41354   K09952
gene41381   K02230
gene41399   K09952
gene41433   K21449
gene41450   K09952
gene41458   K20276
gene41460   K09883
gene41470   K11657
gene41475   K20478
gene41484   K14317
gene41508   K12687
gene41509   K21449
gene41511   K09952
gene41512   K05349
gene41522   K16747
gene41557   K12574
gene41561   K09952
gene41562   K21449
gene41563   K09952
gene41573   K16898
gene41602   K02316
gene41613   K09952
gene41614   K01218
gene41625   K01218
gene41632   K17341
gene41661   K20478
gene41681   K02230
gene41682   K01218
gene41685   K09952
gene41710   K05236
gene41715   K01153
gene41725   K21449
gene41734   K05698
gene41735   K19538
gene41784   K02337
gene41806   K09952
gene41813   K01186
gene41836   K13732
gene41838   K01224
gene41863   K11498
gene41901   K18626
gene41904   K02335
gene41914   K02004
gene41919   K01181
gene41925   K21449
gene41926   K01190
gene41951   K21449
gene41966   K01361
gene41970   K21449
gene41973   K20276
gene41979   K09952
gene41981   K21449
gene41997   K19231
gene42014   K17341
gene42036   K01190
gene42041   K20054
gene42043   K09952
gene42064   K01181
gene42089   K21449
gene42096   K21449
gene42099   K02316
gene42118   K01873
gene42119   K01190
gene42126   K21449
gene42127   K17341
gene42130   K19231
gene42148   K01190
gene42165   K09952
gene42170   K09952
gene42171   K01190
gene42175   K01190
gene42183   K13735
gene42186   K09952
gene42203   K09952
gene42212   K09952
gene42231   K00972
gene42290   K03406
gene42296   K09952
gene42309   K06237
gene42319   K05349
gene42328   K20444
gene42335   K20276
gene42337   K07119
gene42344   K21449
gene42357   K06147
gene42359   K20444
gene42408   K16898
gene42409   K09952
gene42410   K09952
gene42414   K22390
gene42423   K02230
gene42427   K03581
gene42431   K17341
gene42436   K12373
gene42446   K22020
gene42451   K11110
gene42472   K01190
gene42482   K19231
gene42515   K21449
gene42530   K03980
gene42548   K09952
gene42575   K08048
gene42579   K09952
gene42580   K19326
gene42588   K09952
gene42591   K10388
gene42600   K19326
gene42633   K20478
gene42652   K01955
gene42654   K01190
gene42656   K16055
gene42660   K21471
gene42663   K17341
gene42668   K01206
gene42675   K21449
gene42703   K20276
gene42711   K03763
gene42712   K09952
gene42718   K04833
gene42723   K21449
gene42750   K09952
gene42799   K19538
gene42803   K07407
gene42810   K19171
gene42825   K17341
gene42857   K20276
gene42864   K01212
gene42864   K03332
gene42871   K16898
gene42894   K10112
gene42899   K10953
gene42902   K01190
gene42912   K03296
gene42922   K14194
gene42924   K12472
gene42934   K11498
gene42959   K15152
gene42966   K09952
gene42999   K03654
gene43008   K20478
gene43031   K12308
gene43046   K16898
gene43057   K00939
gene43063   K07003
gene43071   K01179
gene43075   K03043
gene43098   K03296
gene43106   K03763
gene43120   K08307
gene43126   K20276
gene43127   K03466
gene43134   K03529
gene43139   K20478
gene43149   K03043
gene43160   K20276
gene43173   K06236
gene43174   K01153
gene43184   K17341
gene43197   K03466
gene43220   K03046
gene43225   K22016
gene43226   K19231
gene43252   K02003
gene43252   K02004
gene43266   K17341
gene43289   K01955
gene43300   K21449
gene43314   K17525
gene43334   K02004
gene43338   K01156
gene43360   K01190
gene43364   K09952
gene43371   K21449
gene43376   K17341
gene43382   K03529
gene43385   K09952
gene43388   K14314
gene43414   K15732
gene43449   K03546
gene43457   K16898
gene43458   K02337
gene43459   K10388
gene43465   K03657
gene43474   K12373
gene43488   K16422
gene43498   K03043
gene43552   K01955
gene43574   K02337
gene43591   K09952
gene43606   K10395
gene43610   K16898
gene43622   K01955
gene43625   K03046
gene43642   K09952
gene43649   K01955
gene43664   K01955
gene43666   K01955
gene43670   K03763
gene43673   K01190
gene43679   K14966
gene43685   K09952
gene43691   K09952
gene43713   K01732
gene43735   K01955
gene43738   K21449
gene43760   K01501
gene43815   K01190
gene43839   K03043
gene43843   K20444
gene43848   K20276
gene43852   K18201
gene43863   K10773
gene43872   K01224
gene43894   K13735
gene43961   K03046
gene43966   K01426
gene43976   K00700
gene43984   K20276
gene44006   K01179
gene44009   K03043
gene44017   K08828
gene44021   K02316
gene44024   K01955
gene44028   K09952
gene44047   K02337
gene44057   K20276
gene44079   K03581
gene44087   K03466
gene44092   K03763
gene44095   K01190
gene44100   K17341
gene44106   K09952
gene44108   K01400
gene44111   K01190
gene44116   K03655
gene44122   K17292
gene44138   K20276
gene44142   K03763
gene44173   K20276
gene44180   K01361
gene44182   K01190
gene44187   K16628
gene44267   K01955
gene44270   K12132
gene44287   K19231
gene44295   K01179
gene44312   K19231
gene44367   K16095
gene44368   K02337
gene44379   K06281
gene44393   K14194
gene44394   K01181
gene44404   K20444
gene44405   K05349
gene44413   K06709
gene44418   K03169
gene44424   K06894
gene44427   K20276
gene44431   K01955
gene44437   K00265
gene44439   K03763
gene44481   K03169
gene44513   K01869
gene44515   K02364
gene44528   K03466
gene44548   K03046
gene44562   K03296
gene44571   K03043
gene44572   K09952
gene44573   K09952
gene44575   K01190
gene44670   K02316
gene44679   K02314
gene44682   K20276
gene44685   K01200
gene44690   K06919
gene44697   K02337
gene44700   K03046
gene44707   K19326
gene44753   K16728
gene44755   K03296
gene44792   K09952
gene44807   K13983
gene44820   K13983
gene44823   K02316
gene44828   K07289
gene44835   K03296
gene44858   K12373
gene44870   K13983
gene44876   K05745
gene44882   K01955
gene44889   K21449
gene44943   K20283
gene44945   K09952
gene44963   K22452
gene44977   K15125
gene44979   K01190
gene44989   K15125
gene44990   K03763
gene45009   K16898
gene45014   K03332
gene45018   K10388
gene45026   K03763
gene45063   K13983
gene45086   K12478
gene45093   K03763
gene45097   K09952
gene45100   K09952
gene45105   K10352
gene45116   K21449
gene45148   K01190
gene45153   K09952
gene45166   K16353
gene45167   K13983
gene45194   K03046
gene45230   K05658
gene45233   K02316
gene45251   K03763
gene45252   K02316
gene45288   K02337
gene45289   K17751
gene45306   K15125
gene45316   K21449
gene45353   K07604
gene45356   K03406
gene45363   K16184
gene45367   K11085
gene45369   K02316
gene45370   K01361
gene45382   K16898
gene45391   K00571
gene45393   K15711
gene45408   K02316
gene45417   K01448
gene45422   K02316
gene45440   K16898
gene45475   K16573
gene45487   K22455
gene45488   K16543
gene45504   K01448
gene45518   K03296
gene45519   K21449
gene45531   K21449
gene45536   K21449
gene45537   K03763
gene45538   K02599
gene45539   K03763
gene45548   K02337
gene45564   K21449
gene45566   K12373
gene45567   K02024
gene45598   K20444
gene45624   K03406
gene45631   K03581
gene45651   K06113
gene45667   K02316
gene45668   K03581
gene45677   K09950
gene45679   K20276
gene45705   K13412
gene45708   K03406
gene45742   K02316
gene45759   K20361
gene45760   K03046
gene45772   K13730
gene45777   K05349
gene45783   K12678
gene45791   K17751
gene45846   K16685
gene45851   K21449
gene45855   K02337
gene45866   K02337
gene45890   K02337
gene45940   K01903
gene45955   K13732
gene45975   K06237
gene45987   K12678
gene45992   K05349
gene45995   K19326
gene45997   K02314
gene46018   K21449
gene46069   K20478
gene46076   K03763
gene46114   K22389
gene46130   K01952
gene46148   K01952
gene46151   K20276
gene46198   K16095
gene46202   K22016
gene46216   K03046
gene46221   K19231
gene46232   K21449
gene46236   K09182
gene46248   K21449
gene46264   K20478
gene46283   K07093
gene46294   K03046
gene46302   K08333
gene46304   K03043
gene46311   K13735
gene46314   K07014
gene46317   K17624
gene46338   K05349
gene46378   K01940
gene46384   K03497
gene46388   K16628
gene46428   K03296
gene46429   K03070
gene46448   K06249
gene46450   K21449
gene46473   K06919
gene46484   K03043
gene46485   K21449
gene46494   K12240
gene46502   K01179
gene46516   K20305
gene46529   K13732
gene46562   K21449
gene46563   K02316
gene46569   K21449
gene46580   K02337
gene46616   K02327
gene46618   K20651
gene46626   K20276
gene46672   K03768
gene46676   K21449
gene46683   K21449
gene46696   K01155
gene46724   K20276
gene46733   K13735
gene46748   K09952
gene46781   K03043
gene46790   K12684
gene46793   K04744
gene46795   K01728
gene46801   K20276
gene46805   K03046
gene46825   K21449
gene46832   K00315
gene46833   K03655
gene46861   K03046
gene46865   K03654
gene46879   K03046
gene46884   K13821
gene46897   K01190
gene46903   K20283
gene46907   K13821
gene46908   K13821
gene46931   K18716
gene46942   K19231
gene46943   K15603
gene46947   K20276
gene46954   K05549
gene46957   K03406
gene46996   K21449
gene46998   K14194
gene47007   K21449
gene47018   K20478
gene47027   K01074
gene47041   K18197
gene47052   K01347
gene47052   K12684
gene47065   K09952
gene47086   K06237
gene47138   K17301
gene47139   K03763
gene47149   K01206
gene47156   K03296
gene47194   K09952
gene47205   K17768
gene47208   K21449
gene47211   K01077
gene47219   K21449
gene47226   K00344
gene47232   K02337
gene47233   K03046
gene47276   K02337
gene47285   K01728
gene47303   K08834
gene47329   K00571
gene47331   K10117
gene47338   K21449
gene47345   K03763
gene47349   K11436
gene47352   K02337
gene47357   K21449
gene47359   K09952
gene47361   K03046
gene47370   K00284
gene47374   K10421
gene47406   K01265
gene47414   K02337
gene47441   K01179
gene47445   K03466
gene47459   K03296
gene47483   K01186
gene47499   K03763
gene47513   K20478
gene47522   K01909
gene47522   K05939
gene47531   K20444
gene47534   K19355
gene47544   K01952
gene47551   K21449
gene47552   K16898
gene47580   K03296
gene47593   K05849
gene47595   K01952
gene47596   K01197
gene47598   K02337
gene47617   K03043
gene47632   K20444
gene47634   K15125
gene47641   K03466
gene47644   K01952
gene47654   K02004
gene47659   K03296
gene47660   K20276
gene47689   K01190
gene47699   K00688
gene47700   K01952
gene47705   K03546
gene47706   K03763
gene47723   K03763
gene47732   K20276
gene47739   K01361
gene47742   K12373
gene47746   K03046
gene47759   K03578
gene47768   K03929
gene47777   K03296
gene47778   K16533
gene47782   K13735
gene47789   K13732
gene47790   K21449
gene47793   K03043
gene47803   K02337
gene47804   K15333
gene47807   K02337
gene47813   K10408
gene47817   K14145
gene47824   K19231
gene47832   K03763
gene47833   K03578
gene47839   K20276
gene47851   K03296
gene47858   K21449
gene47864   K02337
gene47871   K03296
gene47876   K03737
gene47895   K02337
gene47915   K01153
gene47917   K03655
gene47926   K03763
gene47930   K01190
gene47940   K20478
gene47942   K09955
gene47945   K01183
gene47956   K20276
gene47961   K03043
gene47973   K03406
gene47977   K01200
gene47985   K21397
gene47986   K03578
gene47988   K03043
gene47991   K06805
gene47992   K03046
gene48002   K21449
gene48011   K00430
gene48021   K01081
gene48028   K19525
gene48058   K15333
gene48061   K01153
gene48072   K02337
gene48078   K03296
gene48081   K09961
gene48110   K10357
gene48116   K15333
gene48118   K03737
gene48122   K10965
gene48134   K08837
gene48136   K10965
gene48163   K01952
gene48164   K07010
gene48171   K03655
gene48198   K13277
gene48201   K02335
gene48212   K18757
gene48218   K20283
gene48229   K03578
gene48247   K16898
gene48276   K01186
gene48282   K03043
gene48288   K12567
gene48313   K20478
gene48315   K10352
gene48316   K15333
gene48317   K20254
gene48331   K03043
gene48333   K03466
gene48336   K08582
gene48352   K03296
gene48356   K12684
gene48415   K03046
gene48423   K01190
gene48425   K01186
gene48429   K01190
gene48434   K02337
gene48466   K02003
gene48471   K01728
gene48476   K13735
gene48477   K22235
gene48478   K03046
gene48479   K14194
gene48498   K03043
gene48503   K20276
gene48519   K02337
gene48524   K01190
gene48536   K21449
gene48557   K20444
gene48570   K08600
gene48602   K10352
gene48616   K20478
gene48647   K01193
gene48654   K01952
gene48674   K21449
gene48691   K10388
gene48697   K01955
gene48704   K20478
gene48708   K00526
gene48714   K03578
gene48724   K01082
gene48740   K03578
gene48741   K02230
gene48757   K21449
gene48770   K13735
gene48796   K03043
gene48801   K07756
gene48817   K08602
gene48819   K02014
gene48820   K01361
gene48863   K03582
gene48864   K16898
gene48868   K12373
gene48873   K06795
gene48880   K01952
gene48894   K13735
gene48897   K14437
gene48924   K20444
gene48961   K01153
gene48965   K14307
gene48968   K03655
gene48999   K03529
gene49005   K03763
gene49018   K02027
gene49020   K02335
gene49036   K01191
gene49040   K01254
gene49046   K21471
gene49058   K12070
gene49065   K03253
gene49067   K13730
gene49076   K03043
gene49080   K03583
gene49085   K19231
gene49087   K01952
gene49093   K17292
gene49103   K13735
gene49106   K21449
gene49124   K02337
gene49129   K03043
gene49131   K20478
gene49138   K05989
gene49143   K22017
gene49144   K06669
gene49168   K05970
gene49179   K02337
gene49218   K07279
gene49226   K12952
gene49235   K03043
gene49237   K05643
gene49239   K10352
gene49249   K01190
gene49257   K01190
gene49258   K06106
gene49264   K01190
gene49269   K05349
gene49293   K03046
gene49318   K01728
gene49333   K02364
gene49335   K01190
gene49338   K03578
gene49340   K02390
gene49360   K13732
gene49363   K20049
gene49384   K03243
gene49393   K03043
gene49406   K10187
gene49414   K03581
gene49431   K03043
gene49444   K12480
gene49461   K03581
gene49463   K01190
gene49481   K02337
gene49496   K01728
gene49497   K03655
gene49502   K19175
gene49504   K01728
gene49505   K04567
gene49513   K17292
gene49523   K07407
gene49524   K05989
gene49538   K00383
gene49545   K07011
gene49556   K17292
gene49559   K21449
gene49614   K15125
gene49617   K03046
gene49618   K21449
gene49624   K01187
gene49633   K20225
gene49637   K01915
gene49642   K03043
gene49647   K02337
gene49661   K01952
gene49669   K01728
gene49685   K01060
gene49696   K12897
gene49719   K02337
gene49730   K22017
gene49731   K03046
gene49744   K01965
gene49757   K03043
gene49789   K20276
gene49790   K15125
gene49793   K02337
gene49803   K20276
gene49805   K02337
gene49815   K08287
gene49836   K09955
gene49837   K05366
gene49841   K10297
gene49855   K03043
gene49867   K02364
gene49872   K21449
gene49876   K03043
gene49877   K14194
gene49885   K02337
gene49898   K09952
gene49921   K02334
gene49929   K21449
gene49930   K21449
gene49937   K03286
gene49941   K16898
gene49942   K01952
gene49950   K18206
gene49965   K04859
gene49976   K12678
gene49979   K02337
gene49988   K16898
gene49998   K03046
gene50002   K12308
gene50006   K02337
gene50009   K07126
gene50015   K02337
gene50049   K01190
gene50063   K01181
gene50070   K02407
gene50075   K01051
gene50077   K01187
gene50082   K03043
gene50085   K11127
gene50095   K19231
gene50096   K20732
gene50122   K02337
gene50124   K01940
gene50125   K03043
gene50134   K11127
gene50135   K15125
gene50136   K03043
gene50141   K03546
gene50144   K03043
gene50150   K15125
gene50158   K19231
gene50187   K05349
gene50192   K21449
gene50197   K03046
gene50202   K20276
gene50206   K08884
gene50206   K12132
gene50236   K03046
gene50244   K01952
gene50252   K02406
gene50255   K03043
gene50266   K11654
gene50269   K15340
gene50274   K02172
gene50277   K02469
gene50297   K17624
gene50299   K10421
gene50300   K02395
gene50301   K03296
gene50309   K03657
gene50341   K03046
gene50350   K09952
gene50358   K20478
gene50359   K16898
gene50374   K01361
gene50404   K01771
gene50406   K21449
gene50411   K21449
gene50413   K21449
gene50418   K21449
gene50424   K03043
gene50443   K21449
gene50445   K05989
gene50453   K10541
gene50455   K03043
gene50460   K01051
gene50466   K16898
gene50480   K01186
gene50481   K05091
gene50482   K01361
gene50488   K21449
gene50492   K03043
gene50498   K02004
gene50518   K05989
gene50528   K02337
gene50535   K01209
gene50555   K05989
gene50557   K01227
gene50567   K01190
gene50569   K03043
gene50576   K15125
gene50580   K12472
gene50581   K07054
gene50584   K05989
gene50588   K21449
gene50589   K21449
gene50603   K03043
gene50607   K15125
gene50614   K17592
gene50623   K02004
gene50652   K03043
gene50655   K21449
gene50658   K11498
gene50666   K21449
gene50680   K03043
gene50681   K16089
gene50683   K16898
gene50689   K15923
gene50691   K01181
gene50703   K03046
gene50712   K03657
gene50717   K03046
gene50731   K12373
gene50735   K19231
gene50737   K16898
gene50739   K03046
gene50778   K12373
gene50783   K20276
gene50784   K03043
gene50789   K05989
gene50792   K03654
gene50799   K10421
gene50825   K20276
gene50826   K03043
gene50830   K01051
gene50831   K16898
gene50832   K03546
gene50839   K03046
gene50840   K05698
gene50841   K03043
gene50846   K03043
gene50876   K03046
gene50878   K03043
gene50885   K02337
gene50892   K16898
gene50894   K07497
gene50895   K02337
gene50915   K19017
gene50923   K19231
gene50937   K01728
gene50938   K03043
gene50941   K03046
gene50943   K19355
gene50949   K03046
gene50959   K03043
gene50961   K01209
gene50968   K03043
gene50969   K07004
gene50978   K03043
gene50979   K02337
gene50982   K03043
gene50983   K20478
gene50988   K03043
gene50992   K03466
gene51002   K01190
gene51007   K03046
gene51022   K01728
gene51025   K01870
gene51034   K03043
gene51051   K16898
gene51082   K03043
gene51104   K03043
gene51115   K03046
gene51118   K03043
gene51120   K03043
gene51122   K12875
gene51124   K21449
gene51126   K16898
gene51141   K03043
gene51143   K19231
gene51150   K17495
gene51154   K03043
gene51171   K10395
gene51173   K04763
gene51227   K16312
gene51243   K16898
gene51249   K11891
gene51254   K01952
gene51257   K03546
gene51271   K03546
gene51273   K01190
gene51274   K12472
gene51278   K03546
gene51290   K02337
gene51294   K03043
gene51307   K02230
gene51308   K10352
gene51338   K03046
gene51354   K16898
gene51355   K01153
gene51361   K03043
gene51362   K03043
gene51367   K16898
gene51368   K03043
gene51375   K03546
gene51385   K05989
gene51387   K01187
gene51419   K06147
gene51424   K03043
gene51438   K21554
gene51449   K01728
gene51454   K03546
gene51458   K01126
gene51490   K03546
gene51501   K03043
gene51507   K03763
gene51536   K02337
gene51542   K04648
gene51552   K09952
gene51573   K05989
gene51578   K08451
gene51580   K01952
gene51604   K03046
gene51605   K03043
gene51607   K12373
gene51615   K15172
gene51618   K07004
gene51640   K07126
gene51641   K18914
gene51644   K03043
gene51648   K03296
gene51658   K03043
gene51660   K05989
gene51662   K03046
gene51668   K01952
gene51673   K01186
gene51677   K15125
gene51686   K16898
gene51707   K10357
gene51710   K02337
gene51725   K08884
gene51725   K12132
gene51726   K01153
gene51738   K03043
gene51743   K17292
gene51745   K02003
gene51751   K01176
gene51758   K20276
gene51772   K02003
gene51774   K01153
gene51776   K03043
gene51787   K03043
gene51788   K07126
gene51790   K01952
gene51801   K04988
gene51802   K20276
gene51832   K03578
gene51833   K03043
gene51859   K20478
gene51870   K02337
gene51874   K01530
gene51882   K20478
gene51891   K18626
gene51909   K01212
gene51909   K03332
gene51921   K10352
gene51932   K20276
gene51983   K13987
gene52005   K12678
gene52005   K19231
gene52009   K21449
gene52027   K03763
gene52044   K03043
gene52057   K03043
gene52059   K02337
gene52088   K02337
gene52095   K00688
gene52124   K01104
gene52140   K21449
gene52144   K00059
gene52195   K07003
gene52217   K01219
gene52228   K03657
gene52230   K21449
gene52256   K03043
gene52263   K01186
gene52266   K03546
gene52267   K02337
gene52280   K09809
gene52283   K03296
gene52303   K01952
gene52316   K09228
gene52320   K03763
gene52324   K03046
gene52332   K03046
gene52335   K16898
gene52338   K01317
gene52346   K16898
gene52359   K08834
gene52370   K19330
gene52375   K01952
gene52376   K03043
gene52389   K21449
gene52390   K10380
gene52399   K11498
gene52420   K03546
gene52430   K01153
gene52437   K07003
gene52439   K03043
gene52441   K03546
gene52447   K02337
gene52449   K01952
gene52455   K03546
gene52459   K03043
gene52460   K16732
gene52464   K09228
gene52469   K16898
gene52478   K01317
gene52495   K17341
gene52515   K21449
gene52517   K07787
gene52551   K00688
gene52554   K03043
gene52574   K19607
gene52583   K16898
gene52584   K12952
gene52586   K21449
gene52591   K03043
gene52604   K03043
gene52607   K12472
gene52612   K21449
gene52621   K20276
gene52624   K19231
gene52632   K03406
gene52643   K01870
gene52668   K03043
gene52674   K11942
gene52678   K09809
gene52690   K19175
gene52693   K03043
gene52694   K02337
gene52703   K03466
gene52712   K03043
gene52715   K10408
gene52718   K01952
gene52720   K03043
gene52732   K03043
gene52735   K03043
gene52739   K16898
gene52746   K03043
gene52752   K01952
gene52767   K19231
gene52768   K03546
gene52773   K02337
gene52788   K11751
gene52789   K03043
gene52816   K02337
gene52818   K03099
gene52819   K03043
gene52821   K03043
gene52823   K03043
gene52830   K03043
gene52835   K03043
gene52841   K09228
gene52882   K20276
gene52888   K03043
gene52891   K09228
gene52897   K21449
gene52899   K01728
gene52903   K02337
gene52905   K16898
gene52915   K03043
gene52934   K03043
gene52940   K03043
gene52941   K03043
gene52943   K03043
gene52945   K03043
gene52947   K03043
gene52948   K03043
gene52950   K03043
gene52951   K03043
gene52952   K03043
gene52957   K03043
gene52959   K14832
gene52960   K11294
gene52966   K03043
gene52967   K03043
gene52969   K03043
gene52971   K03043
gene52973   K03043
gene52990   K03043
gene52994   K03043
gene52996   K03043
gene53002   K01952
gene53009   K02337
gene53011   K03043
gene53016   K03043
gene53024   K03043
gene53033   K03043
gene53040   K03043
gene53046   K03043
gene53047   K03043
gene53064   K09800
gene53070   K10352
gene53074   K03043
gene53082   K16898
gene53092   K03043
gene53096   K03546
gene53107   K03043
gene53109   K01181
gene53125   K03043
gene53146   K17592
gene53150   K03763
gene53152   K03737
gene53156   K16898
gene53164   K03043
gene53171   K02337
gene53175   K03043
gene53177   K06095
gene53184   K09228
gene53190   K02337
gene53193   K02337
gene53216   K21449
gene53259   K16898
gene53263   K10380
gene53264   K10064
gene53269   K07003
gene53274   K16898
gene53276   K01186
gene53277   K05349
gene53278   K02337
gene53282   K05698
gene53318   K01990
gene53319   K08282
gene53320   K21449
gene53322   K03763
gene53331   K10352
gene53334   K03036
gene53338   K02337
gene53339   K03763
gene53340   K01186
gene53342   K16898
gene53346   K21449
gene53371   K05989
gene53372   K06919
gene53375   K12132
gene53376   K10352
gene53383   K09800
gene53385   K03546
gene53386   K02406
gene53387   K02337
gene53394   K03046
gene53398   K00728
gene53401   K21449
gene53408   K02337
gene53424   K01186
gene53437   K01952
gene53450   K20525
gene53454   K19231
gene53465   K03086
gene53467   K02337
gene53471   K02337
gene53486   K03466
gene53504   K03583
gene53513   K02337
gene53519   K16898
gene53529   K03763
gene53540   K03043
gene53547   K01952
gene53562   K03723
gene53566   K02337
gene53569   K01190
gene53580   K20276
gene53586   K20276
gene53589   K12516
gene53607   K14475
gene53612   K07814
gene53617   K20478
gene53622   K01952
gene53634   K03043
gene53637   K02337
gene53639   K02337
gene53648   K02337
gene53652   K02337
gene53654   K03043
gene53655   K01205
gene53656   K02337
gene53664   K02337
gene53668   K02337
gene53684   K01081
gene53684   K01119
gene53693   K14677
gene53697   K02350
gene53702   K02337
gene53703   K02337
gene53720   K12373
gene53726   K02337
gene53727   K01181
gene53734   K03043
gene53735   K03046
gene53737   K18587
gene53743   K12567
gene53745   K03043
gene53751   K19231
gene53778   K03046
gene53781   K01952
gene53790   K15255
gene53792   K01153
gene53797   K01873
gene53798   K01952
gene53805   K02337
gene53815   K02337
gene53871   K02407
gene53873   K02337
gene53881   K02337
gene53894   K03520
gene53898   K20276
gene53921   K09182
gene53923   K03546
gene53930   K01227
gene53940   K07003
gene53957   K12567
gene53960   K15531
gene54014   K16898
gene54020   K01051
gene54025   K12567
gene54029   K01952
gene54032   K04121
gene54033   K03043
gene54036   K21449
gene54043   K10429
gene54047   K03043
gene54065   K21449
gene54071   K03046
gene54083   K13732
gene54106   K12567
gene54110   K03043
gene54117   K13732
gene54124   K09291
gene54134   K01952
gene54157   K16898
gene54163   K01869
gene54165   K10352
gene54168   K20283
gene54186   K03046
gene54200   K01187
gene54201   K03043
gene54202   K16669
gene54205   K13688
gene54224   K16898
gene54229   K10382
gene54231   K10388
gene54235   K01952
gene54242   K03763
gene54257   K00820
gene54260   K08739
gene54272   K01952
gene54279   K03654
gene54307   K15921
gene54311   K20283
gene54313   K14317
gene54314   K20276
gene54367   K16464
gene54368   K21449
gene54369   K16898
gene54371   K01154
gene54384   K12132
gene54426   K03737
gene54439   K21449
gene54444   K01181
gene54453   K13730
gene54478   K03046
gene54489   K01952
gene54508   K02406
gene54516   K21449
gene54523   K09800
gene54548   K12678
gene54552   K21449
gene54554   K03427
gene54568   K02337
gene54570   K01952
gene54576   K01156
gene54580   K02230
gene54582   K01952
gene54585   K03043
gene54595   K01201
gene54599   K19231
gene54610   K03043
gene54621   K03546
gene54631   K01952
gene54639   K03546
gene54640   K09800
gene54645   K02337
gene54647   K09800
gene54681   K00370
gene54683   K18953
gene54686   K01955
gene54688   K01952
gene54695   K15125
gene54696   K01153
gene54697   K03763
gene54702   K02230
gene54704   K03046
gene54717   K03763
gene54718   K16898
gene54722   K09291
gene54723   K20276
gene54726   K04121
gene54735   K03427
gene54751   K20478
gene54787   K03046
gene54792   K20276
gene54805   K18626
gene54808   K15720
gene54809   K01227
gene54810   K20276
gene54820   K02230
gene54826   K01952
gene54829   K01227
gene54832   K01176
gene54862   K15125
gene54864   K03427
gene54870   K03043
gene54901   K01952
gene54909   K10352
gene54925   K07377
gene54930   K03046
gene54933   K20276
gene54947   K19231
gene54952   K06247
gene54975   K00688
gene54977   K01952
gene54984   K03046
gene54985   K03046
gene54986   K01893
gene54987   K11855
gene54988   K03763
gene54992   K01952
gene55002   K03046
gene55008   K20283
gene55009   K01224
gene55010   K01190
gene55012   K01197
gene55034   K10380
gene55052   K01952
gene55057   K01952
gene55063   K19231
gene55069   K01153
gene55070   K01952
gene55082   K09291
gene55085   K21449
gene55103   K04960
gene55105   K01952
gene55119   K16898
gene55130   K21449
gene55146   K01687
gene55147   K01952
gene55149   K01952
gene55154   K06959
gene55163   K03043
gene55167   K20276
gene55170   K02117
gene55171   K09955
gene55172   K03427
gene55185   K16898
gene55203   K14400
gene55212   K15152
gene55219   K00284
gene55227   K03086
gene55252   K07814
gene55264   K09230
gene55271   K05637
gene55283   K04514
gene55287   K21449
gene55288   K06919
gene55305   K03043
gene55313   K03046
gene55315   K03068
gene55323   K03046
gene55324   K01952
gene55332   K03043
gene55340   K03043
gene55342   K01952
gene55344   K01952
gene55347   K01952
gene55351   K00370
gene55368   K03043
gene55385   K05349
gene55399   K03427
gene55413   K03043
gene55416   K07787
gene55421   K15125
gene55431   K03043
gene55437   K16898
gene55438   K03043
gene55443   K12567
gene55452   K03043
gene55454   K01952
gene55466   K01952
gene55480   K01153
gene55483   K01952
gene55488   K12373
gene55497   K01952
gene55504   K01952
gene55506   K07279
gene55525   K16570
gene55547   K03546
gene55551   K03737
gene55552   K16767
gene55560   K01952
gene55561   K00537
gene55562   K16898
gene55569   K01952
gene55576   K01952
gene55577   K03043
gene55579   K01952
gene55586   K03043
gene55588   K16898
gene55589   K03043
gene55590   K03046
gene55591   K01952
gene55593   K03546
gene55600   K03046
gene55601   K06907
gene55603   K01952
gene55606   K07003
gene55609   K16898
gene55611   K15125
gene55612   K16898
gene55614   K03046
gene55624   K10170
gene55628   K03043
gene55632   K01952
gene55653   K01206
gene55661   K01952
gene55670   K09800
gene55681   K08145
gene55682   K12308
gene55722   K16629
gene55729   K01190
gene55730   K03046
gene55733   K01952
gene55738   K02337
gene55745   K03046
gene55750   K03046
gene55753   K01952
gene55754   K09809
gene55764   K01077
gene55768   K21449
gene55772   K03043
gene55785   K01952
gene55814   K14567
gene55821   K01179
gene55823   K03043
gene55834   K01361
gene55835   K02016
gene55839   K16898
gene55841   K03427
gene55902   K03296
gene55905   K03043
gene55913   K20276
gene55918   K03043
gene55932   K03043
gene55937   K03043
gene55941   K10374
gene55951   K11657
gene55973   K00370
gene55982   K03043
gene56000   K01200
gene56004   K07814
gene56041   K03046
gene56044   K01952
gene56049   K03043
gene56055   K12034
gene56058   K01952
gene56059   K01952
gene56073   K13735
gene56079   K02230
gene56085   K01179
gene56097   K01952
gene56107   K03546
gene56109   K02230
gene56110   K17686
gene56112   K16898
gene56113   K01952
gene56124   K08451
gene56125   K16461
gene56137   K16899
gene56158   K01952
gene56169   K03654
gene56175   K10421
gene56184   K01952
gene56193   K05175
gene56204   K03043
gene56209   K01952
gene56220   K03046
gene56234   K07787
gene56235   K01952
gene56239   K16898
gene56253   K13732
gene56257   K01952
gene56258   K01952
gene56262   K12373
gene56282   K01952
gene56283   K01952
gene56306   K22016
gene56322   K01952
gene56325   K00370
gene56333   K03046
gene56336   K03046
gene56337   K22452
gene56341   K21471
gene56349   K03046
gene56353   K09291
gene56355   K03723
gene56356   K09124
gene56363   K03043
gene56372   K01952
gene56375   K02337
gene56381   K03043
gene56419   K03046
gene56422   K00370
gene56423   K07004
gene56425   K03654
gene56429   K02313
gene56438   K03043
gene56448   K00370
gene56458   K20276
gene56459   K00370
gene56498   K03763
gene56499   K19026
gene56534   K03046
gene56548   K03043
gene56566   K03043
gene56583   K02230
gene56588   K03043
gene56613   K01190
gene56625   K01153
gene56627   K03687
gene56632   K16898
gene56636   K16898
gene56638   K03043
gene56650   K09952
gene56654   K16898
gene56656   K03043
gene56660   K03737
gene56665   K01153
gene56676   K19231
gene56698   K02230
gene56701   K02230
gene56710   K01952
gene56713   K03043
gene56742   K21449
gene56745   K01952
gene56770   K09800
gene56772   K01952
gene56779   K03546
gene56782   K03043
gene56786   K01952
gene56789   K01190
gene56789   K12111
gene56790   K02337
gene56797   K01952
gene56813   K16898
gene56819   K09487
gene56849   K16898
gene56865   K03655
gene56870   K03046
gene56883   K03043
gene56884   K17973
gene56916   K21436
gene56924   K02337
gene56934   K03043
gene56940   K03046
gene56941   K18691
gene56943   K09228
gene56947   K13732
gene56948   K01870
gene56953   K03427
gene56954   K07279
gene56964   K01952
gene56968   K21471
gene56977   K02230
gene56994   K03046
gene57000   K17356
gene57002   K03763
gene57027   K01952
gene57029   K05516
gene57055   K03043
gene57062   K03043
gene57065   K01952
gene57069   K03546
gene57070   K03043
gene57072   K02230
gene57074   K03043
gene57076   K03046
gene57085   K09228
gene57088   K03043
gene57096   K03043
gene57100   K09228
gene57102   K03723
gene57108   K15923
gene57110   K16898
gene57112   K03046
gene57115   K02337
gene57137   K01952
gene57151   K01952
gene57167   K06994
gene57176   K01952
gene57219   K03578
gene57222   K03046
gene57223   K15026
gene57224   K01952
gene57226   K03043
gene57230   K03546
gene57231   K03046
gene57233   K16898
gene57236   K16898
gene57239   K03046
gene57240   K02004
gene57244   K21449
gene57249   K02337
gene57250   K01190
gene57253   K16898
gene57254   K03043
gene57257   K04646
gene57259   K03043
gene57266   K00548
gene57268   K10408
gene57277   K02230
gene57278   K16898
gene57285   K03046
gene57295   K02337
gene57297   K16898
gene57311   K03043
gene57312   K02337
gene57325   K02337
gene57330   K03763
gene57332   K03043
gene57334   K04437
gene57336   K03737
gene57346   K01153
gene57373   K19231
gene57396   K02230
gene57398   K17292
gene57399   K12132
gene57402   K01952
gene57404   K20276
gene57405   K13471
gene57408   K01952
gene57410   K02337
gene57426   K03046
gene57433   K20254
gene57437   K02230
gene57446   K16898
gene57455   K02337
gene57466   K03286
gene57474   K07462
gene57479   K02230
gene57488   K01952
gene57503   K03068
gene57506   K02337
gene57544   K15923
gene57547   K21449
gene57557   K01870
gene57561   K20478
gene57574   K21357
gene57577   K10439
gene57580   K01952
gene57583   K02230
gene57585   K02230
gene57595   K20276
gene57631   K01153
gene57635   K03046
gene57640   K03529
gene57642   K03043
gene57668   K01952
gene57674   K16898
gene57680   K07126
gene57687   K03043
gene57691   K02337
gene57699   K01952
gene57700   K03046
gene57704   K03046
gene57713   K16898
gene57715   K02337
gene57716   K02337
gene57718   K09952
gene57719   K03043
gene57721   K03043
gene57726   K12132
gene57727   K16898
gene57733   K01952
gene57744   K13734
gene57747   K03043
gene57756   K01952
gene57761   K01952
gene57762   K09458
gene57775   K03046
gene57780   K16898
gene57799   K02337
gene57818   K19231
gene57822   K19676
gene57827   K02230
gene57840   K03737
gene57874   K03046
gene57875   K03046
gene57879   K03043
gene57880   K07317
gene57884   K20478
gene57888   K03466
gene57891   K04281
gene57905   K07378
gene57913   K03043
gene57926   K02337
gene57927   K02230
gene57934   K01952
gene57946   K17388
gene57978   K21449
gene57983   K01051
gene57987   K07317
gene57991   K01958
gene57997   K01077
gene58002   K16898
gene58003   K06919
gene58005   K03043
gene58008   K03763
gene58009   K03043
gene58011   K06907
gene58012   K20276
gene58038   K01206
gene58043   K01197
gene58046   K01939
gene58063   K01176
gene58075   K01952
gene58080   K01952
gene58081   K03046
gene58082   K01952
gene58083   K01952
gene58085   K01952
gene58086   K16898
gene58087   K20525
gene58090   K03466
gene58092   K16898
gene58093   K01952
gene58100   K03046
gene58107   K01191
gene58111   K18412
gene58113   K03763
gene58118   K10357
gene58123   K02337
gene58133   K12058
gene58139   K00259
gene58142   K03043
gene58146   K01952
gene58149   K02337
gene58152   K03043
gene58162   K11127
gene58165   K03466
gene58180   K03654
gene58197   K01952
gene58199   K01224
gene58207   K15923
gene58215   K19231
gene58218   K01952
gene58237   K10352
gene58238   K00548
gene58242   K01952
gene58252   K03046
gene58259   K01952
gene58272   K16898
gene58273   K02337
gene58274   K01952
gene58275   K01952
gene58278   K01952
gene58279   K01952
gene58283   K01952
gene58285   K16899
gene58288   K02945
gene58289   K02337
gene58293   K01190
gene58297   K03043
gene58301   K01952
gene58306   K01952
gene58310   K01952
gene58311   K01952
gene58336   K03723
gene58337   K02337
gene58371   K15125
gene58374   K16898
gene58381   K01952
gene58388   K04798
gene58414   K01952
gene58417   K00901
gene58428   K01952
gene58438   K01952
gene58478   K03529
gene58482   K02357
gene58491   K03046
gene58494   K16898
gene58498   K01952
gene58500   K16898
gene58501   K01448
gene58502   K01952
gene58510   K07452
gene58514   K01952
gene58527   K15177
gene58538   K01952
gene58555   K20276
gene58559   K01952
gene58560   K03655
gene58563   K01153
gene58569   K03296
gene58571   K16013
gene58571   K16014
gene58575   K01952
gene58583   K02337
gene58594   K18034
gene58595   K03235
gene58601   K22016
gene58620   K02004
gene58622   K02230
gene58651   K03043
gene58652   K03046
gene58658   K06882
gene58664   K03043
gene58665   K03723
gene58666   K09952
gene58679   K21449
gene58684   K10742
gene58705   K03046
gene58712   K12678
gene58722   K17592
gene58738   K00537
gene58746   K03546
gene58759   K03546
gene58767   K02112
gene58785   K03043
gene58786   K09952
gene58791   K04612
gene58798   K17292
gene58814   K01952
gene58816   K13130
gene58817   K07289
gene58823   K01952
gene58825   K03763
gene58826   K01952
gene58827   K22390
gene58829   K00548
gene58838   K01897
gene58843   K16898
gene58846   K22390
gene58857   K03046
gene58859   K01952
gene58862   K03578
gene58863   K03043
gene58867   K03043
gene58868   K01952
gene58873   K09809
gene58876   K16898
gene58885   K06276
gene58890   K00548
gene58909   K03043
gene58938   K01952
gene58945   K01190
gene58956   K15125
gene58961   K21449
gene58991   K01952
gene59002   K16898
gene59007   K01051
gene59016   K01952
gene59019   K03427
gene59023   K14000
gene59035   K03763
gene59039   K01952
gene59047   K03043
gene59051   K01952
gene59052   K20276
gene59056   K00548
gene59060   K01153
gene59076   K01952
gene59078   K04983
gene59080   K16898
gene59095   K22383
gene59109   K15152
gene59110   K03043
gene59119   K03046
gene59129   K01952
gene59130   K03546
gene59138   K16089
gene59155   K03046
gene59169   K01190
gene59177   K01952
gene59186   K01952
gene59201   K12689
gene59210   K01952
gene59219   K01190
gene59221   K01421
gene59224   K01952
gene59228   K01727
gene59231   K01051
gene59232   K03407
gene59235   K16898
gene59237   K06336
gene59238   K01952
gene59243   K01952
gene59249   K16898
gene59250   K01952
gene59252   K01952
gene59258   K01952
gene59259   K01181
gene59261   K16669
gene59265   K03043
gene59278   K19484
gene59298   K01212
gene59298   K03332
gene59305   K05970
gene59306   K00179
gene59314   K03046
gene59315   K16898
gene59328   K01363
gene59330   K01958
gene59334   K20276
gene59338   K01952
gene59345   K01952
gene59351   K03046
gene59356   K04714
gene59362   K01190
gene59363   K20276
gene59386   K04437
gene59395   K12070
gene59399   K00548
gene59403   K01952
gene59415   K16898
gene59416   K08282
gene59423   K02335
gene59428   K16898
gene59431   K03296
gene59435   K16898
gene59440   K16898
gene59444   K09228
gene59447   K09952
gene59448   K00548
gene59451   K03046
gene59454   K21347
gene59457   K03043
gene59472   K03763
gene59482   K13365
gene59503   K20276
gene59514   K07317
gene59515   K01952
gene59534   K06147
gene59540   K08651
gene59544   K08451
gene59545   K03654
gene59546   K01952
gene59548   K08818
gene59550   K16898
gene59556   K16628
gene59560   K03737
gene59564   K02337
gene59575   K00728
gene59581   K03043
gene59590   K15921
gene59598   K16898
gene59601   K04043
gene59601   K09490
gene59604   K03737
gene59610   K03043
gene59613   K22390
gene59614   K16898
gene59616   K01870
gene59618   K12600
gene59626   K02945
gene59628   K12567
gene59633   K02230
gene59637   K10413
gene59638   K00548
gene59639   K03466
gene59652   K07126
gene59675   K21572
gene59676   K22390
gene59684   K06630
gene59686   K03654
gene59695   K03583
gene59699   K03046
gene59701   K13599
gene59705   K03046
gene59710   K03546
gene59713   K16628
gene59717   K21449
gene59719   K00548
gene59728   K07787
gene59729   K00548
gene59738   K02004
gene59745   K14645
gene59773   K02337
gene59777   K05989
gene59778   K02335
gene59781   K03654
gene59783   K03046
gene59796   K16898
gene59797   K03043
gene59798   K06789
gene59814   K02230
gene59815   K21572
gene59817   K03043
gene59819   K09952
gene59830   K03737
gene59845   K21449
gene59849   K03043
gene59873   K03043
gene59875   K03654
gene59885   K16898
gene59886   K17592
gene59887   K06919
gene59895   K01727
gene59954   K03043
gene59959   K09952
gene59967   K03046
gene59974   K03043
gene59988   K21449
gene60005   K18626
gene60018   K15125
gene60026   K22390
gene60027   K21449
gene60044   K13735
gene60046   K03046
gene60048   K03043
gene60051   K01952
gene60052   K01342
gene60058   K13735
gene60080   K01051
gene60089   K17686
gene60090   K12684
gene60112   K03092
gene60116   K01190
gene60127   K01952
gene60133   K12035
gene60136   K03046
gene60138   K03043
gene60139   K16898
gene60141   K01448
gene60155   K01153
gene60162   K16899
gene60185   K13730
gene60187   K16898
gene60196   K20295
gene60201   K08131
gene60210   K03043
gene60214   K16898
gene60224   K09554
gene60225   K02189
gene60226   K06921
gene60227   K12678
gene60228   K16898
gene60233   K16898
gene60238   K02337
gene60244   K01972
gene60272   K07444
gene60280   K03046
gene60281   K03046
gene60283   K02314
gene60290   K16898
gene60297   K03046
gene60299   K05717
gene60302   K16898
gene60303   K01206
gene60307   K03763
gene60317   K12451
gene60332   K09952
gene60334   K01728
gene60340   K03763
gene60353   K16898
gene60360   K00325
gene60363   K06756
gene60366   K03046
gene60371   K11891
gene60373   K16898
gene60374   K21449
gene60378   K22020
gene60385   K01224
gene60425   K02337
gene60427   K01153
gene60428   K03046
gene60432   K03654
gene60434   K02004
gene60437   K03043
gene60444   K03043
gene60448   K03046
gene60461   K03296
gene60469   K15125
gene60475   K01190
gene60482   K01051
gene60491   K03046
gene60494   K19533
gene60501   K01051
gene60507   K03737
gene60511   K03737
gene60518   K03046
gene60521   K01952
gene60523   K19231
gene60570   K01728
gene60591   K09952
gene60598   K01190
gene60599   K00978
gene60607   K00789
gene60616   K20276
gene60619   K03046
gene60633   K01126
gene60639   K20282
gene60663   K10409
gene60671   K03654
gene60674   K02230
gene60675   K16898
gene60692   K03723
gene60705   K04763
gene60706   K03296
gene60713   K01153
gene60716   K09952
gene60726   K07462
gene60731   K03654
gene60739   K03296
gene60754   K16898
gene60758   K06207
gene60759   K09952
gene60775   K16898
gene60777   K03046
gene60790   K08815
gene60805   K13122
gene60812   K13732
gene60833   K18404
gene60854   K16899
gene60855   K03529
gene60858   K02004
gene60861   K20276
gene60870   K20478
gene60887   K03590
gene60888   K03046
gene60890   K01191
gene60903   K06994
gene60938   K01224
gene60945   K07003
gene60947   K01952
gene60953   K21449
gene60957   K01153
gene60958   K09952
gene60961   K00853
gene60969   K04527
gene60979   K12567
gene60980   K02004
gene60995   K03654
gene61009   K06102
gene61025   K03546
gene61033   K16899
gene61034   K03723
gene61038   K03043
gene61058   K01387
gene61077   K02230
gene61078   K03046
gene61080   K03043
gene61087   K03763
gene61101   K03320
gene61115   K07003
gene61118   K10352
gene61124   K03043
gene61134   K07445
gene61136   K03046
gene61140   K03296
gene61147   K16898
gene61151   K01784
gene61160   K10316
gene61163   K03205
gene61165   K02454
gene61165   K03583
gene61181   K21449
gene61189   K10352
gene61216   K03763
gene61221   K14570
gene61230   K01191
gene61231   K16898
gene61245   K03546
gene61246   K10352
gene61249   K06994
gene61283   K03043
gene61285   K09952
gene61295   K14437
gene61296   K09952
gene61299   K03555
gene61313   K08834
gene61315   K16898
gene61328   K09952
gene61331   K03046
gene61343   K03406
gene61373   K16898
gene61374   K16898
gene61385   K15335
gene61390   K06147
gene61399   K16669
gene61415   K16898
gene61430   K16898
gene61431   K01952
gene61441   K00548
gene61469   K02650
gene61470   K02337
gene61479   K17589
gene61489   K03657
gene61491   K20276
gene61499   K03046
gene61504   K09952
gene61510   K03046
gene61514   K02337
gene61515   K07452
gene61520   K02337
gene61523   K13735
gene61524   K03043
gene61525   K01955
gene61529   K03046
gene61549   K02487
gene61549   K06596
gene61565   K17681
gene61567   K09809
gene61580   K09952
gene61624   K16898
gene61641   K02004
gene61642   K06848
gene61653   K14194
gene61656   K03043
gene61662   K11974
gene61666   K03046
gene61675   K02337
gene61689   K03046
gene61695   K20276
gene61704   K01191
gene61707   K03737
gene61727   K15125
gene61746   K18412
gene61748   K16669
gene61752   K16898
gene61761   K21449
gene61768   K01153
gene61771   K03723
gene61778   K02337
gene61801   K02337
gene61811   K09952
gene61814   K02004
gene61827   K16899
gene61832   K12472
gene61834   K02004
gene61836   K06158
gene61837   K14201
gene61839   K03046
gene61863   K20276
gene61872   K02337
gene61878   K03763
gene61907   K09952
gene61914   K12685
gene61916   K02230
gene61919   K01119
gene61923   K20276
gene61928   K20283
gene61973   K02337
gene61980   K16898
gene61983   K10421
gene62003   K16898
gene62009   K07258
gene62014   K01224
gene62027   K02003
gene62027   K02004
gene62032   K15125
gene62055   K09228
gene62062   K03582
gene62082   K01662
gene62087   K22109
gene62101   K03529
gene62119   K01224
gene62128   K09313
gene62136   K03046
gene62141   K00142
gene62151   K03763
gene62153   K03046
gene62162   K17339
gene62164   K03737
gene62172   K03043
gene62176   K21449
gene62189   K03046
gene62208   K02004
gene62209   K03046
gene62223   K03043
gene62244   K03046
gene62271   K06147
gene62273   K20276
gene62274   K01870
gene62276   K08582
gene62278   K17339
gene62285   K03046
gene62287   K09952
gene62291   K03737
gene62297   K03737
gene62301   K00548
gene62304   K14194
gene62325   K12132
gene62327   K02337
gene62357   K03046
gene62364   K03046
gene62375   K02541
gene62381   K19304
gene62383   K03737
gene62394   K03046
gene62398   K03046
gene62400   K06994
gene62401   K10400
gene62408   K03869
gene62413   K03046
gene62419   K03043
gene62442   K10117
gene62445   K10742
gene62455   K03046
gene62457   K01224
gene62458   K03046
gene62462   K16923
gene62463   K18647
gene62467   K07289
gene62468   K03763
gene62471   K03043
gene62480   K03046
gene62492   K06560
gene62494   K16899
gene62501   K17837
gene62515   K01153
gene62522   K02337
gene62555   K16898
gene62556   K16898
gene62562   K03529
gene62565   K03046
gene62581   K02034
gene62582   K03546
gene62583   K00548
gene62588   K03332
gene62589   K15530
gene62591   K20276
gene62595   K03723
gene62596   K03723
gene62601   K02519
gene62604   K03763
gene62606   K16898
gene62618   K10388
gene62635   K01176
gene62636   K00566
gene62641   K03046
gene62670   K16087
gene62675   K09952
gene62678   K01732
gene62681   K01153
gene62684   K03046
gene62686   K03046
gene62690   K09952
gene62691   K16898
gene62699   K03043
gene62700   K16923
gene62704   K01153
gene62710   K16898
gene62715   K05125
gene62724   K15125
gene62746   K09228
gene62748   K01224
gene62781   K07713
gene62782   K03043
gene62784   K03043
gene62785   K03737
gene62790   K02004
gene62792   K03583
gene62798   K21449
gene62801   K03723
gene62802   K12567
gene62803   K01870
gene62858   K21449
gene62861   K03046
gene62863   K03046
gene62867   K03043
gene62868   K03046
gene62869   K03046
gene62872   K19355
gene62874   K01205
gene62875   K01870
gene62888   K08300
gene62900   K03737
gene62905   K03046
gene62910   K01185
gene62915   K20276
gene62920   K21449
gene62933   K02337
gene62934   K20286
gene62942   K02337
gene62951   K15923
gene62959   K01879
gene62970   K03043
gene62977   K02407
gene62989   K01897
gene62996   K05099
gene62999   K03763
gene63002   K03582
gene63067   K03723
gene63071   K06919
gene63102   K03043
gene63105   K02337
gene63106   K15921
gene63111   K03723
gene63131   K01191
gene63149   K03296
gene63159   K01870
gene63178   K03529
gene63180   K21449
gene63183   K03546
gene63186   K02004
gene63201   K03046
gene63203   K01153
gene63206   K15531
gene63224   K01191
gene63236   K03583
gene63243   K16898
gene63245   K05349
gene63246   K18719
gene63277   K03737
gene63282   K16898
gene63286   K03529
gene63292   K01153
gene63304   K20276
gene63330   K09952
gene63339   K03737
gene63348   K03737
gene63351   K02337
gene63352   K20283
gene63377   K16898
gene63380   K16898
gene63387   K02004
gene63398   K01191
gene63400   K03737
gene63405   K03043
gene63406   K21449
gene63410   K02014
gene63413   K01224
gene63415   K16898
gene63416   K21449
gene63449   K11891
gene63452   K03046
gene63453   K16898
gene63455   K02337
gene63471   K00548
gene63473   K01051
gene63474   K03529
gene63476   K01191
gene63479   K08836
gene63481   K21449
gene63495   K12478
gene63499   K01153
gene63515   K14475
gene63533   K01191
gene63577   K22016
gene63579   K01191
gene63590   K02003
gene63590   K02004
gene63596   K03723
gene63611   K01153
gene63620   K01224
gene63631   K16899
gene63641   K21449
gene63663   K03529
gene63665   K03043
gene63689   K15532
gene63694   K05349
gene63710   K02031
gene63710   K02032
gene63711   K09522
gene63720   K15813
gene63723   K01246
gene63726   K03046
gene63731   K15923
gene63763   K01153
gene63777   K03529
gene63781   K01897
gene63804   K03737
gene63808   K16899
gene63809   K04514
gene63824   K16013
gene63824   K16014
gene63847   K03723
gene63865   K03043
gene63875   K01191
gene63876   K03043
gene63879   K20276
gene63886   K09952
gene63894   K02003
gene63894   K02004
gene63900   K03654
gene63914   K01870
gene63916   K01181
gene63918   K01361
gene63918   K08652
gene63922   K03737
gene63928   K17292
gene63932   K02337
gene63933   K20282
gene63937   K09955
gene63947   K02406
gene63973   K03546
gene63978   K01191
gene63986   K03723
gene63989   K07114
gene64009   K02337
gene64015   K21449
gene64016   K04514
gene64018   K03043
gene64020   K05698
gene64023   K01191
gene64025   K02230
gene64037   K21449
gene64055   K16898
gene64056   K02337
gene64073   K01870
gene64075   K17292
gene64078   K03170
gene64090   K03046
gene64091   K21449
gene64098   K03529
gene64114   K03737
gene64115   K06238
gene64117   K20847
gene64169   K16898
gene64172   K02230
gene64175   K00574
gene64183   K01208
gene64209   K21449
gene64210   K06027
gene64215   K05989
gene64234   K03737
gene64249   K01191
gene64251   K10408
gene64254   K03043
gene64261   K06959
gene64263   K02337
gene64265   K16809
gene64287   K03046
gene64294   K18626
gene64296   K09401
gene64298   K02337
gene64303   K03043
gene64317   K01183
gene64325   K01179
gene64339   K17292
gene64341   K02316
gene64343   K03723
gene64355   K01190
gene64364   K10352
gene64365   K03046
gene64369   K01390
gene64371   K06530
gene64382   K21449
gene64387   K03529
gene64407   K10352
gene64418   K01955
gene64430   K02337
gene64459   K03737
gene64466   K02004
gene64469   K03768
gene64474   K03046
gene64485   K03737
gene64486   K01870
gene64490   K01183
gene64494   K10352
gene64497   K03737
gene64504   K02004
gene64510   K03737
gene64513   K03046
gene64518   K03529
gene64522   K03737
gene64523   K01153
gene64528   K15531
gene64544   K01153
gene64552   K02337
gene64562   K02390
gene64564   K21636
gene64574   K16898
gene64578   K03582
gene64590   K03043
gene64591   K03046
gene64600   K05695
gene64638   K01191
gene64641   K02337
gene64658   K03046
gene64673   K13735
gene64674   K01116
gene64677   K03737
gene64685   K03046
gene64692   K01179
gene64706   K03529
gene64707   K01190
gene64714   K02337
gene64727   K02004
gene64730   K12823
gene64732   K01186
gene64744   K03529
gene64767   K10742
gene64776   K01186
gene64813   K03737
gene64817   K02337
gene64820   K03043
gene64833   K03737
gene64840   K02406
gene64846   K03737
gene64853   K03529
gene64854   K02004
gene64855   K02003
gene64855   K02004
gene64858   K20276
gene64864   K16898
gene64873   K18889
gene64932   K03529
gene64948   K01081
gene64949   K19036
gene64959   K13735
gene64974   K09228
gene64975   K03737
gene64994   K10388
gene65008   K03529
gene65029   K15293
gene65032   K02337
gene65041   K03529
gene65042   K20276
gene65048   K02337
gene65050   K06907
gene65062   K02337
gene65068   K03529
gene65072   K03043
gene65074   K03529
gene65105   K01191
gene65118   K02337
gene65119   K10421
gene65143   K04077
gene65147   K11063
gene65150   K03043
gene65160   K02337
gene65163   K01153
gene65177   K02879
gene65182   K01897
gene65188   K01191
gene65202   K03043
gene65219   K05637
gene65223   K03529
gene65225   K03046
gene65232   K03046
gene65240   K02337
gene65257   K02337
gene65259   K03046
gene65273   K16899
gene65319   K03529
gene65333   K08328
gene65337   K01952
gene65347   K11498
gene65350   K02275
gene65351   K02519
gene65358   K03763
gene65360   K03529
gene65368   K02337
gene65371   K03046
gene65378   K02337
gene65390   K02337
gene65392   K16899
gene65401   K05637
gene65406   K22016
gene65425   K05989
gene65436   K12373
gene65450   K19231
gene65452   K02337
gene65458   K03737
gene65473   K03529
gene65475   K01190
gene65506   K21449
gene65507   K03529
gene65516   K01190
gene65535   K03529
gene65536   K02337
gene65538   K03046
gene65539   K01626
gene65549   K01190
gene65555   K15125
gene65556   K03529
gene65558   K16898
gene65566   K15923
gene65571   K16013
gene65571   K16014
gene65574   K03737
gene65592   K03737
gene65601   K15125
gene65606   K21449
gene65647   K03723
gene65659   K01190
gene65660   K01190
gene65665   K01961
gene65671   K03046
gene65673   K01190
gene65676   K03043
gene65677   K03046
gene65678   K01190
gene65681   K16898
gene65683   K03723
gene65686   K02337
gene65696   K03046
gene65704   K20276
gene65705   K16898
gene65708   K03529
gene65717   K00261
gene65720   K13735
gene65740   K03043
gene65742   K11063
gene65748   K02337
gene65760   K03529
gene65764   K01153
gene65775   K01190
gene65776   K03723
gene65778   K05637
gene65781   K21449
gene65785   K04844
gene65791   K03529
gene65792   K03529
gene65806   K01190
gene65806   K12111
gene65809   K03737
gene65816   K02335
gene65822   K02003
gene65822   K02004
gene65829   K21449
gene65845   K15505
gene65848   K01955
gene65861   K16898
gene65871   K12544
gene65876   K03737
gene65877   K16898
gene65879   K21449
gene65890   K00548
gene65895   K13821
gene65898   K17531
gene65900   K03737
gene65912   K17339
gene65915   K00548
gene65922   K03529
gene65956   K01187
gene65967   K10614
gene65971   K03046
gene65979   K03046
gene65981   K16898
gene65995   K16898
gene65996   K21449
gene66001   K03687
gene66006   K03046
gene66017   K02337
gene66018   K13735
gene66034   K01186
gene66035   K00370
gene66046   K01051
gene66055   K06873
gene66072   K03529
gene66095   K05989
gene66096   K03529
gene66100   K03070
gene66106   K03529
gene66107   K03529
gene66111   K03737
gene66112   K02337
gene66121   K03529
gene66123   K04858
gene66126   K20478
gene66137   K16899
gene66147   K03529
gene66149   K03737
gene66152   K03529
gene66160   K03046
gene66164   K09291
gene66175   K20276
gene66178   K20276
gene66188   K03737
gene66192   K20276
gene66197   K03529
gene66203   K03348
gene66208   K15125
gene66217   K16923
gene66221   K03737
gene66239   K03046
gene66244   K06237
gene66249   K15125
gene66256   K03546
gene66257   K03046
gene66258   K03529
gene66266   K14441
gene66267   K03529
gene66270   K03737
gene66273   K03046
gene66283   K02337
gene66332   K10352
gene66340   K03529
gene66346   K03046
gene66350   K03529
gene66351   K03070
gene66353   K02337
gene66359   K03046
gene66360   K03723
gene66361   K03529
gene66364   K10955
gene66365   K20444
gene66367   K03529
gene66370   K03046
gene66377   K03529
gene66378   K12592
gene66382   K03723
gene66383   K22017
gene66392   K03046
gene66400   K02337
gene66402   K03529
gene66403   K12373
gene66411   K01224
gene66417   K03529
gene66424   K03529
gene66440   K01190
gene66440   K12111
gene66475   K03529
gene66479   K16898
gene66494   K03466
gene66499   K12070
gene66504   K03529
gene66505   K03737
gene66507   K01421
gene66512   K03737
gene66516   K03763
gene66517   K21449
gene66525   K03529
gene66531   K03723
gene66539   K03043
gene66540   K03737
gene66544   K09228
gene66559   K01007
gene66562   K03529
gene66565   K22390
gene66571   K03737
gene66575   K03737
gene66582   K16899
gene66586   K01190
gene66590   K03529
gene66597   K03529
gene66600   K07126
gene66605   K03529
gene66614   K03529
gene66618   K02337
gene66619   K03046
gene66621   K01448
gene66624   K16898
gene66627   K03529
gene66632   K20829
gene66634   K03529
gene66635   K01513
gene66638   K03529
gene66640   K16898
gene66645   K03466
gene66647   K03529
gene66656   K03529
gene66690   K16898
gene66693   K03529
gene66709   K09228
gene66716   K03529
gene66724   K02337
gene66725   K08451
gene66731   K03737
gene66738   K05026
gene66742   K02003
gene66742   K02004
gene66749   K00284
gene66755   K03046
gene66765   K03737
gene66773   K03529
gene66777   K03737
gene66813   K04445
gene66818   K01190
gene66820   K03529
gene66821   K03737
gene66827   K03737
gene66835   K03737
gene66836   K16898
gene66846   K03529
gene66858   K03529
gene66859   K03529
gene66862   K03043
gene66866   K16898
gene66868   K03737
gene66869   K10388
gene66878   K03529
gene66881   K03529
gene66884   K03529
gene66891   K03529
gene66897   K03737
gene66898   K01190
gene66916   K21449
gene66917   K19425
gene66925   K02337
gene66937   K03046
gene66938   K03529
gene66971   K03763
gene66982   K19231
gene66987   K08300
gene66994   K02337
gene67004   K16630
gene67008   K03529
gene67053   K12678
gene67060   K12056
gene67084   K21068
gene67089   K03529
gene67090   K19346
gene67097   K03723
gene67111   K02003
gene67111   K02004
gene67114   K21449
gene67118   K03737
gene67125   K03737
gene67131   K03737
gene67132   K16898
gene67133   K03737
gene67135   K03529
gene67137   K02004
gene67139   K01870
gene67141   K16500
gene67146   K03737
gene67148   K03529
gene67150   K00036
gene67151   K16898
gene67167   K09809
gene67169   K01870
gene67178   K05989
gene67183   K03046
gene67197   K01190
gene67200   K21449
gene67208   K03737
gene67213   K16898
gene67214   K16923
gene67218   K15189
gene67219   K03737
gene67221   K16899
gene67227   K02337
gene67234   K03737
gene67236   K12678
gene67239   K01186
gene67240   K03529
gene67244   K12678
gene67256   K03737
gene67265   K03737
gene67266   K16292
gene67267   K03529
gene67278   K17495
gene67283   K03529
gene67304   K00548
gene67305   K03046
gene67308   K03737
gene67316   K19231
gene67317   K01190
gene67318   K03529
gene67319   K02337
gene67329   K02337
gene67339   K02337
gene67342   K03046
gene67348   K03529
gene67350   K04933
gene67369   K03737
gene67373   K16898
gene67375   K01218
gene67377   K03737
gene67378   K01870
gene67381   K16898
gene67382   K16898
gene67383   K03723
gene67390   K03466
gene67396   K03737
gene67404   K03737
gene67416   K03723
gene67427   K08384
gene67434   K03253
gene67460   K01689
gene67463   K03529
gene67467   K03529
gene67471   K15485
gene67480   K05366
gene67483   K03043
gene67488   K04043
gene67497   K16898
gene67500   K03529
gene67502   K03529
gene67505   K03737
gene67509   K03529
gene67523   K03043
gene67524   K21449
gene67532   K01186
gene67537   K02004
gene67539   K16910
gene67543   K03529
gene67547   K03046
gene67551   K21449
gene67572   K12373
gene67573   K03529
gene67576   K03529
gene67580   K03529
gene67587   K01190
gene67591   K03529
gene67596   K03529
gene67602   K03006
gene67603   K16898
gene67604   K03529
gene67605   K03529
gene67607   K03529
gene67614   K03529
gene67618   K03654
gene67619   K07787
gene67620   K02337
gene67622   K01190
gene67623   K03529
gene67626   K03529
gene67630   K03529
gene67649   K03529
gene67654   K03529
gene67657   K03529
gene67660   K03529
gene67663   K03529
gene67664   K03046
gene67667   K03529
gene67668   K03529
gene67669   K16898
gene67672   K01224
gene67673   K03529
gene67677   K03737
gene67682   K03723
gene67684   K10388
gene67685   K16923
gene67688   K03529
gene67689   K03466
gene67690   K00548
gene67692   K03046
gene67694   K03529
gene67698   K00571
gene67703   K20276
gene67710   K03529
gene67711   K03529
gene67725   K16923
gene67748   K03529
gene67754   K03529
gene67759   K03529
gene67764   K16898
gene67765   K03529
gene67767   K03583
gene67769   K03737
gene67772   K03529
gene67774   K03529
gene67776   K10802
gene67778   K03529
gene67786   K03043
gene67787   K03529
gene67789   K03529
gene67792   K03529
gene67793   K03529
gene67796   K01007
gene67799   K03529
gene67800   K03529
gene67801   K03529
gene67802   K19231
gene67807   K03529
gene67809   K03529
gene67810   K03737
gene67819   K03529
gene67822   K03529
gene67823   K03529
gene67824   K03529
gene67825   K18197
gene67830   K00029
gene67831   K03529
gene67848   K03529
gene67852   K03723
gene67856   K03529
gene67860   K03529
gene67892   K03723
gene67899   K03737
gene67902   K03737
gene67903   K03529
gene67915   K06897
gene67916   K03737
gene67917   K03529
gene67918   K03737
gene67922   K03529
gene67923   K03723
gene67925   K03529
gene67926   K03529
gene67927   K03529
gene67931   K03529
gene67932   K03737
gene67937   K03529
gene67940   K03737
gene67943   K01007
gene67946   K03583
gene67949   K07284
gene67959   K03529
gene67960   K18626
gene67971   K03529
gene67973   K03529
gene67974   K03737
gene67977   K03723
gene67980   K20276
gene67983   K03737
gene67984   K16898
gene67986   K03737
gene68000   K03043
gene68001   K16898
gene68002   K03046
gene68003   K19231
gene68007   K20276
gene68016   K00123
gene68021   K01421
gene68023   K16898
gene68024   K02172
gene68025   K03723
gene68037   K03763
gene68041   K03529
gene68042   K08133
gene68044   K16898
gene68050   K03723
gene68055   K01190
gene68060   K03529
gene68068   K08300
gene68069   K03529
gene68076   K03737
gene68080   K12312
gene68081   K03529
gene68082   K03529
gene68084   K03529
gene68090   K03529
gene68091   K03529
gene68094   K09228
gene68096   K16898
gene68097   K06148
gene68106   K12396
gene68110   K02337
gene68111   K03737
gene68117   K20290
gene68122   K03723
gene68123   K03046
gene68124   K11997
gene68126   K21012
gene68129   K03529
gene68135   K03737
gene68138   K21449
gene68166   K03737
gene68174   K03737
gene68186   K12678
gene68211   K13730
gene68214   K02337
gene68218   K03529
gene68219   K03046
gene68222   K03529
gene68226   K18808
gene68230   K03737
gene68231   K04437
gene68247   K10875
gene68254   K03529
gene68256   K16898
gene68267   K03529
gene68271   K02337
gene68294   K03046
gene68301   K03723
gene68325   K03529
gene68330   K03529
gene68334   K03529
gene68357   K03529
gene68366   K03723
gene68371   K02406
gene68374   K09952
gene68381   K03296
gene68403   K15125
gene68405   K06669
gene68408   K16898
gene68422   K03529
gene68442   K03737
gene68449   K03655
gene68451   K02337
gene68455   K03529
gene68457   K03086
gene68468   K16898
gene68469   K03737
gene68473   K03737
gene68481   K03737
gene68484   K16898
gene68491   K03737
gene68495   K03737
gene68498   K03737
gene68500   K02337
gene68512   K16923
gene68536   K03529
gene68557   K16762
gene68565   K03737
gene68568   K03737
gene68607   K06237
gene68612   K01051
gene68673   K03737
gene68685   K03737
gene68687   K03737
gene68690   K01870
gene68691   K03737
gene68697   K03737
gene68698   K03529
gene68701   K03070
gene68708   K03529
gene68713   K21471
gene68714   K03529
gene68717   K16899
gene68718   K03723
gene68723   K03737
gene68736   K02337
gene68738   K03723
gene68743   K03529
gene68749   K03529
gene68752   K03737
gene68754   K03737
gene68759   K03737
gene68775   K03529
gene68778   K02337
gene68783   K03723
gene68795   K03529
gene68796   K03737
gene68798   K18437
gene68799   K07003
gene68803   K03737
gene68807   K21636
gene68811   K06669
gene68813   K03737
gene68820   K00831
gene68832   K01361
gene68847   K03723
gene68851   K03529
gene68852   K03737
gene68856   K11891
gene68864   K03737
gene68869   K16898
gene68878   K03529
gene68902   K03723
gene68936   K21449
gene68954   K16899
gene68962   K03723
gene68973   K15152
gene68981   K03529
gene68983   K03529
gene68986   K03737
gene68989   K03723
gene68990   K01153
gene68991   K10352
gene68995   K03737
gene68996   K12373
gene68998   K02337
gene69002   K00979
gene69009   K03737
gene69015   K03737
gene69021   K03723
gene69025   K03737
gene69028   K02337
gene69049   K01153
gene69063   K01153
gene69065   K03737
gene69097   K03723
gene69098   K03723
gene69105   K03529
gene69109   K15152
gene69112   K07114
gene69122   K02337
gene69125   K03737
gene69137   K03723
gene69138   K03737
gene69143   K12472
gene69145   K17341
gene69153   K12472
gene69175   K03737
gene69176   K21449
gene69199   K00797
gene69228   K03737
gene69235   K03046
gene69242   K03737
gene69245   K16898
gene69246   K03737
gene69250   K17921
gene69253   K01448
gene69254   K04679
gene69260   K05936
gene69266   K00525
gene69271   K03737
gene69281   K03737
gene69291   K03737
gene69301   K10645
gene69310   K03737
gene69315   K03723
gene69334   K19231
gene69335   K03737
gene69336   K03737
gene69338   K03737
gene69343   K02337
gene69361   K16899
gene69362   K15125
gene69375   K03737
gene69436   K03043
gene69451   K03723
gene69455   K03582
gene69458   K16898
gene69467   K03723
gene69468   K03546
gene69473   K00011
gene69478   K03737
gene69482   K03737
gene69485   K02337
gene69486   K02337
gene69490   K03737
gene69492   K03723
gene69494   K03466
gene69498   K03646
gene69500   K03046
gene69504   K09955
gene69509   K02337
gene69519   K03737
gene69524   K14194
gene69526   K02337
gene69531   K03737
gene69536   K02337
gene69545   K03737
gene69546   K03046
gene69547   K03723
gene69548   K03723
gene69551   K03046
gene69552   K16898
gene69559   K02230
gene69561   K03046
gene69599   K05988
gene69606   K03529
gene69608   K02337
gene69610   K03704
gene69615   K13614
gene69618   K03723
gene69619   K12567
gene69620   K07114
gene69637   K12478
gene69649   K03723
gene69656   K03583
gene69663   K10421
gene69673   K12678
gene69691   K02337
gene69706   K03723
gene69711   K16923
gene69720   K10357
gene69726   K16898
gene69727   K10409
gene69728   K03529
gene69730   K01870
gene69733   K03043
gene69734   K03737
gene69738   K03737
gene69740   K03737
gene69743   K16898
gene69745   K02337
gene69749   K03723
gene69751   K02337
gene69753   K03043
gene69760   K03296
gene69761   K10388
gene69772   K12567
gene69790   K03737
gene69797   K03582
gene69802   K03046
gene69821   K03737
gene69826   K03737
gene69837   K03046
gene69840   K03737
gene69861   K03737
gene69864   K03046
gene69866   K16898
gene69872   K03737
gene69875   K14572
gene69885   K16898
gene69887   K03529
gene69899   K03529
gene69902   K03737
gene69905   K03529
gene69911   K03723
gene69914   K03723
gene69915   K03529
gene69919   K01958
gene69920   K03529
gene69926   K21449
gene69927   K03529
gene69938   K02337
gene69943   K03529
gene69946   K03737
gene69950   K03529
gene69951   K03737
gene69952   K10408
gene69960   K14826
gene69966   K04079
gene69971   K01186
gene69999   K03723
gene70019   K03529
gene70030   K03529
gene70032   K03737
gene70038   K03723
gene70043   K16899
gene70046   K21449
gene70050   K16898
gene70053   K17975
gene70055   K03737
gene70056   K18626
gene70060   K02003
gene70060   K02004
gene70064   K03046
gene70065   K03546
gene70069   K02337
gene70072   K03546
gene70076   K03737
gene70097   K03723
gene70098   K03737
gene70099   K16898
gene70100   K02337
gene70102   K16531
gene70104   K03737
gene70106   K03046
gene70114   K03046
gene70120   K03046
gene70121   K03046
gene70144   K02337
gene70147   K16898
gene70155   K03529
gene70163   K02337
gene70164   K01153
gene70173   K02337
gene70174   K03737
gene70176   K02343
gene70181   K18626
gene70191   K03546
gene70192   K03737
gene70201   K03529
gene70227   K03737
gene70233   K20276
gene70241   K03723
gene70256   K03723
gene70270   K03737
gene70271   K03723
gene70277   K10388
gene70284   K01153
gene70290   K03723
gene70294   K03737
gene70308   K16899
gene70309   K21449
gene70311   K03723
gene70313   K10775
gene70316   K01153
gene70320   K03737
gene70325   K01153
gene70326   K21449
gene70329   K06241
gene70332   K19231
gene70334   K08600
gene70335   K21449
gene70336   K03723
gene70348   K03737
gene70349   K01212
gene70349   K03332
gene70360   K03723
gene70379   K21449
gene70389   K03723
gene70392   K03546
gene70398   K03723
gene70406   K03737
gene70407   K16898
gene70408   K03737
gene70428   K07114
gene70431   K19355
gene70433   K20478
gene70434   K05349
gene70439   K03169
gene70453   K20526
gene70454   K03046
gene70457   K03723
gene70492   K21436
gene70499   K16899
gene70510   K02337
gene70511   K05349
gene70519   K10380
gene70525   K02337
gene70528   K02337
gene70533   K03046
gene70541   K03737
gene70545   K03737
gene70550   K03723
gene70559   K03404
gene70562   K03737
gene70563   K03046
gene70572   K21449
gene70579   K03737
gene70582   K16898
gene70584   K00548
gene70588   K10358
gene70599   K03046
gene70601   K21449
gene70603   K07289
gene70617   K03723
gene70620   K18626
gene70622   K01958
gene70624   K03763
gene70633   K13730
gene70635   K16898
gene70638   K03737
gene70645   K03737
gene70646   K03723
gene70648   K22016
gene70652   K01190
gene70655   K03529
gene70657   K16899
gene70662   K09952
gene70673   K21449
gene70711   K03046
gene70725   K11891
gene70734   K07282
gene70738   K03737
gene70741   K03737
gene70748   K03723
gene70752   K02337
gene70753   K02003
gene70753   K02004
gene70768   K03737
gene70786   K03046
gene70796   K02337
gene70800   K07126
gene70802   K03737
gene70804   K03737
gene70805   K03723
gene70806   K01197
gene70807   K03737
gene70811   K03723
gene70816   K03046
gene70827   K13524
gene70830   K02337
gene70834   K12685
gene70857   K03723
gene70865   K03737
gene70874   K20711
gene70878   K03737
gene70883   K03737
gene70891   K16899
gene70898   K03737
gene70914   K03737
gene70921   K01153
gene70923   K11959
gene70924   K03723
gene70937   K03737
gene70939   K03529
gene70941   K03046
gene70944   K06669
gene70953   K01869
gene70956   K03737
gene70980   K03546
gene71006   K10742
gene71019   K13412
gene71021   K01885
gene71027   K03723
gene71029   K09291
gene71032   K03723
gene71037   K21449
gene71040   K03046
gene71060   K03737
gene71065   K02337
gene71066   K03723
gene71071   K02337
gene71076   K02337
gene71081   K03723
gene71122   K21449
gene71130   K01051
gene71134   K16898
gene71137   K03723
gene71140   K03737
gene71160   K01524
gene71169   K19231
gene71177   K02003
gene71177   K02004
gene71178   K21449
gene71179   K01181
gene71182   K02337
gene71198   K02027
gene71215   K17341
gene71219   K01190
gene71227   K01186
gene71244   K16898
gene71256   K03651
gene71257   K03169
gene71258   K02337
gene71260   K01874
gene71261   K16898
gene71262   K20276
gene71264   K09952
gene71275   K02337
gene71280   K03737
gene71282   K03723
gene71285   K02337
gene71291   K03737
gene71299   K02337
gene71320   K01958
gene71326   K21471
gene71350   K03529
gene71362   K12678
gene71365   K03723
gene71381   K03169
gene71396   K03723
gene71397   K01190
gene71412   K03737
gene71416   K16396
gene71420   K03737
gene71424   K03737
gene71432   K00705
gene71439   K15125
gene71462   K03723
gene71465   K01610
gene71467   K02337
gene71473   K03169
gene71475   K03529
gene71480   K08282
gene71483   K03046
gene71484   K03466
gene71486   K03723
gene71492   K08282
gene71498   K03737
gene71502   K02337
gene71512   K03737
gene71517   K03737
gene71521   K19922
gene71522   K03737
gene71523   K15152
gene71528   K03737
gene71529   K03737
gene71536   K09304
gene71538   K15125
gene71541   K02337
gene71542   K01728
gene71548   K02337
gene71559   K03737
gene71568   K20276
gene71583   K02337
gene71585   K03723
gene71591   K03529
gene71596   K02337
gene71597   K03737
gene71610   K05723
gene71612   K20276
gene71613   K03737
gene71614   K03723
gene71625   K03737
gene71682   K02337
gene71695   K03046
gene71696   K03723
gene71697   K13105
gene71698   K16898
gene71699   K02337
gene71701   K20276
gene71706   K01126
gene71715   K03654
gene71729   K12684
gene71732   K03737
gene71737   K03723
gene71763   K02343
gene71775   K03529
gene71778   K02337
gene71789   K03737
gene71798   K01126
gene71803   K16898
gene71806   K03723
gene71812   K03723
gene71819   K22016
gene71827   K16898
gene71830   K02337
gene71835   K10352
gene71840   K03737
gene71844   K00615
gene71847   K02337
gene71867   K01153
gene71872   K03737
gene71876   K03499
gene71918   K16307
gene71922   K02337
gene71927   K07407
gene71929   K03737
gene71933   K20276
gene71943   K01077
gene71945   K02337
gene71953   K16898
gene71957   K03332
gene71961   K05989
gene71965   K12132
gene71969   K03737
gene71970   K01179
gene71971   K03737
gene71978   K03529
gene71980   K04835
gene71983   K10742
gene72001   K02337
gene72002   K01153
gene72008   K16898
gene72012   K02337
gene72021   K02337
gene72024   K02337
gene72025   K21449
gene72027   K03723
gene72035   K01153
gene72044   K02014
gene72052   K03737
gene72066   K03723
gene72120   K03723
gene72128   K20283
gene72133   K05349
gene72143   K16898
gene72148   K03737
gene72157   K16898
gene72179   K20049
gene72183   K21449
gene72185   K17341
gene72201   K15125
gene72235   K05636
gene72239   K15125
gene72250   K03737
gene72263   K20282
gene72271   K01201
gene72286   K02337
gene72289   K10742
gene72296   K16898
gene72337   K07114
gene72338   K00571
gene72340   K21073
gene72345   K20478
gene72347   K12678
gene72348   K03737
gene72353   K01256
gene72356   K05655
gene72374   K02335
gene72375   K01992
gene72389   K20974
gene72394   K03737
gene72406   K14645
gene72412   K06237
gene72431   K03723
gene72446   K21449
gene72455   K21449
gene72456   K01153
gene72456   K01154
gene72467   K01361
gene72468   K13735
gene72474   K03737
gene72508   K13735
gene72523   K12308
gene72536   K11891
gene72554   K07126
gene72557   K09952
gene72558   K03654
gene72558   K10901
gene72563   K01953
gene72567   K05989
gene72577   K03723
gene72579   K03529
gene72581   K20276
gene72585   K02184
gene72599   K03737
gene72608   K19005
gene72611   K01176
gene72616   K05349
gene72618   K01869
gene72623   K02230
gene72630   K02397
gene72660   K05989
gene72665   K02337
gene72672   K00123
gene72673   K03043
gene72689   K16898
gene72694   K00123
gene72776   K01051
gene72786   K03723
gene72787   K21073
gene72796   K03043
gene72799   K03723
gene72801   K16898
gene72807   K05989
gene72814   K03723
gene72818   K03529
gene72823   K20478
gene72826   K03737
gene72829   K16899
gene72831   K03546
gene72832   K12684
gene72847   K01153
gene72848   K00123
gene72849   K09228
gene72872   K01256
gene72885   K09800
gene72896   K12287
gene72897   K20032
gene72902   K01190
gene72911   K02337
gene72913   K01952
gene72921   K06464
gene72927   K03723
gene72930   K07679
gene72937   K01197
gene72943   K01153
gene72993   K03723
gene72997   K16898
gene72998   K16898
gene73003   K03529
gene73019   K20478
gene73031   K10377
gene73037   K03723
gene73038   K13730
gene73057   K03466
gene73060   K21449
gene73061   K04573
gene73065   K15125
gene73088   K01174
gene73130   K21449
gene73138   K01426
gene73140   K05350
gene73145   K02337
gene73147   K03723
gene73155   K20478
gene73159   K03723
gene73160   K02003
gene73160   K02004
gene73161   K00756
gene73170   K12681
gene73174   K21449
gene73178   K03723
gene73191   K02337
gene73205   K10388
gene73212   K13908
gene73218   K21400
gene73228   K02337
gene73241   K03529
gene73264   K02337
gene73270   K02337
gene73272   K02337
gene73276   K18263
gene73288   K10742
gene73296   K01870
gene73309   K02337
gene73310   K03529
gene73314   K03529
gene73327   K02322
gene73328   K02879
gene73367   K02519
gene73368   K03737
gene73373   K02004
gene73381   K02337
gene73387   K09809
gene73393   K21449
gene73396   K20068
gene73431   K03723
gene73452   K01870
gene73453   K01870
gene73455   K01870
gene73457   K12567
gene73459   K02337
gene73462   K10068
gene73464   K02337
gene73468   K02337
gene73477   K02337
gene73490   K03723
gene73494   K02337
gene73497   K01870
gene73501   K02337
gene73512   K01870
gene73517   K03723
gene73519   K10742
gene73521   K07126
gene73531   K01870
gene73534   K01273
gene73539   K07562
gene73540   K02337
gene73541   K16898
gene73583   K18626
gene73608   K05810
gene73652   K01733
gene73678   K01870
gene73682   K01410
gene73692   K10742
gene73702   K01870
gene73713   K01190
gene73714   K16899
gene73715   K08602
gene73724   K20276
gene73731   K02337
gene73747   K03723
gene73754   K20543
gene73763   K16898
gene73766   K09961
gene73767   K03590
gene73769   K03723
gene73772   K02337
gene73790   K19175
gene73805   K03737
gene73838   K16898
gene73850   K10742
gene73853   K03723
gene73860   K21449
gene73862   K07466
gene73868   K20478
gene73872   K06168
gene73877   K02337
gene73880   K02337
gene73937   K02337
gene73943   K13688
gene73944   K02337
gene73954   K02337
gene73960   K02337
gene73973   K16899
gene73979   K03070
gene73981   K01190
gene73982   K01870
gene73983   K15923
gene74003   K03737
gene74017   K05349
gene74019   K02337
gene74024   K02337
gene74035   K00600
gene74044   K02337
gene74048   K12678
gene74063   K16899
gene74064   K16899
gene74069   K01190
gene74073   K07126
gene74081   K01190
gene74089   K01218
gene74090   K11491
gene74096   K03723
gene74099   K01361
gene74103   K20543
gene74115   K01190
gene74127   K02529
gene74129   K20543
gene74146   K10742
gene74153   K01179
gene74155   K22390
gene74157   K02337
gene74183   K02337
gene74187   K09952
gene74197   K02337
gene74207   K20525
gene74210   K03723
gene74212   K03723
gene74226   K02337
gene74232   K20543
gene74235   K03723
gene74243   K07004
gene74245   K01153
gene74250   K02337
gene74255   K01179
gene74260   K03546
gene74267   K00705
gene74311   K02471
gene74333   K01218
gene74338   K02337
gene74341   K09553
gene74346   K20276
gene74351   K07114
gene74355   K05988
gene74375   K03043
gene74408   K02337
gene74409   K01176
gene74417   K14645
gene74431   K03723
gene74432   K05148
gene74433   K03723
gene74434   K16899
gene74451   K03723
gene74455   K02337
gene74469   K03723
gene74489   K20478
gene74490   K01179
gene74496   K00023
gene74501   K02337
gene74529   K02337
gene74530   K02337
gene74548   K02337
gene74549   K02337
gene74557   K19701
gene74559   K02337
gene74562   K02337
gene74566   K02337
gene74574   K16898
gene74586   K20283
gene74599   K12353
gene74603   K16899
gene74609   K16899
gene74649   K19994
gene74658   K02337
gene74664   K02320
gene74665   K06672
gene74667   K01992
gene74669   K02337
gene74670   K03723
gene74673   K02337
gene74694   K02337
gene74702   K02337
gene74715   K01051
gene74721   K15921
gene74724   K03723
gene74725   K01186
gene74731   K03723
gene74741   K03723
gene74761   K03723
gene74776   K03583
gene74785   K01197
gene74788   K03582
gene74791   K03723
gene74802   K03043
gene74803   K03046
gene74804   K02337
gene74812   K09952
gene74814   K12685
gene74826   K16899
gene74843   K02337
gene74847   K03466
gene74857   K21449
gene74872   K06241
gene74886   K03990
gene74903   K02337
gene74926   K02337
gene74939   K02014
gene74942   K16898
gene74949   K01190
gene74952   K09952
gene74958   K02014
gene74964   K01361
gene74970   K02337
gene74980   K21636
gene74983   K15531
gene74986   K01869
gene74989   K03723
gene74994   K19668
gene74997   K21449
gene74998   K02337
gene75019   K01897
gene75024   K03046
gene75059   K02337
gene75074   K13821
gene75080   K12308
gene75084   K12472
gene75085   K02337
gene75112   K12373
gene75120   K02337
gene75149   K02337
gene75156   K03737
gene75169   K06252
gene75172   K00970
gene75175   K03723
gene75181   K02337
gene75191   K16899
gene75193   K12852
gene75194   K03046
gene75195   K03723
gene75196   K06925
gene75197   K02337
gene75199   K02501
gene75206   K16899
gene75208   K20276
gene75231   K02337
gene75236   K02337
gene75243   K01190
gene75245   K03581
gene75253   K02337
gene75259   K01186
gene75263   K15516
gene75264   K17624
gene75269   K02337
gene75270   K09952
gene75277   K02337
gene75294   K02337
gene75296   K20276
gene75298   K13732
gene75309   K16898
gene75318   K03723
gene75326   K11891
gene75336   K12687
gene75347   K01870
gene75349   K00024
gene75355   K03723
gene75367   K03654
gene75375   K03723
gene75378   K09952
gene75380   K01183
gene75381   K12132
gene75384   K12685
gene75390   K20276
gene75397   K20276
gene75398   K12685
gene75409   K02172
gene75414   K16899
gene75417   K03723
gene75424   K16899
gene75426   K00787
gene75427   K03466
gene75430   K02337
gene75451   K01279
gene75471   K03723
gene75472   K01421
gene75477   K10742
gene75479   K00525
gene75491   K08654
gene75492   K01958
gene75493   K11498
gene75498   K02337
gene75499   K13735
gene75505   K03737
gene75506   K03723
gene75507   K02230
gene75507   K03403
gene75510   K02337
gene75511   K03546
gene75516   K22016
gene75523   K03723
gene75527   K03587
gene75528   K02337
gene75534   K02337
gene75536   K00265
gene75538   K21449
gene75575   K01235
gene75588   K01197
gene75591   K02337
gene75603   K09955
gene75609   K03546
gene75613   K08493
gene75614   K02337
gene75615   K16899
gene75622   K02004
gene75623   K03723
gene75627   K01190
gene75632   K16898
gene75643   K01200
gene75647   K16898
gene75670   K02014
gene75676   K21449
gene75703   K01958
gene75710   K03529
gene75718   K02055
gene75724   K02337
gene75731   K15125
gene75735   K21449
gene75742   K19231
gene75748   K15125
gene75795   K03723
gene75797   K03546
gene75799   K01200
gene75801   K07282
gene75812   K03737
gene75815   K02337
gene75818   K02337
gene75819   K09952
gene75821   K02004
gene75830   K02337
gene75841   K01728
gene75864   K09955
gene75872   K01952
gene75889   K03723
gene75894   K03522
gene75907   K12132
gene75909   K03723
gene75919   K13730
gene75921   K21440
gene75922   K06880
gene75923   K05349
gene75930   K03723
gene75933   K19689
gene75934   K03580
gene75937   K10388
gene75941   K03046
gene75943   K02337
gene75948   K06237
gene75951   K02337
gene75954   K21449
gene75976   K16899
gene76008   K03406
gene76012   K00705
gene76014   K03737
gene76015   K17341
gene76022   K16899
gene76042   K16898
gene76044   K03723
gene76047   K03723
gene76048   K02601
gene76055   K17592
gene76056   K03546
gene76062   K16899
gene76070   K18626
gene76079   K02337
gene76107   K02337
gene76123   K01364
gene76133   K02337
gene76137   K03723
gene76138   K10742
gene76144   K03043
gene76147   K12070
gene76149   K02337
gene76150   K01361
gene76154   K01186
gene76165   K20276
gene76219   K01958
gene76236   K10742
gene76240   K03723
gene76253   K01870
gene76259   K03723
gene76260   K02337
gene76261   K07004
gene76268   K03086
gene76268   K03089
gene76290   K20478
gene76294   K10742
gene76296   K16898
gene76303   K20276
gene76308   K06237
gene76310   K01153
gene76353   K03046
gene76354   K09809
gene76364   K02337
gene76367   K03723
gene76376   K03070
gene76385   K02337
gene76389   K16899
gene76439   K03737
gene76453   K03723
gene76459   K16899
gene76462   K15654
gene76466   K02536
gene76468   K21449
gene76469   K00209
gene76479   K03723
gene76480   K07004
gene76481   K02335
gene76501   K03723
gene76509   K20478
gene76516   K21449
gene76522   K16898
gene76523   K12685
gene76542   K19842
gene76548   K20276
gene76581   K02337
gene76586   K16899
gene76588   K13734
gene76592   K01224
gene76593   K03070
gene76599   K01958
gene76608   K02337
gene76609   K20870
gene76613   K03296
gene76614   K01958
gene76615   K16899
gene76618   K02337
gene76641   K01235
gene76679   K14190
gene76695   K03723
gene76706   K01153
gene76716   K01153
gene76723   K10352
gene76727   K03723
gene76737   K10901
gene76738   K15923
gene76743   K03723
gene76746   K02337
gene76752   K03723
gene76762   K16898
gene76764   K03723
gene76765   K01153
gene76769   K03723
gene76770   K09952
gene76779   K02337
gene76790   K17498
gene76792   K21449
gene76804   K06237
gene76837   K21449
gene76841   K01870
gene76849   K01958
gene76853   K01197
gene76854   K01958
gene76857   K01448
gene76890   K15010
gene76899   K20283
gene76923   K10742
gene76929   K07588
gene76936   K08235
gene76943   K21449
gene76944   K03723
gene76949   K01153
gene76953   K02337
gene76959   K03583
gene76960   K16899
gene76977   K03546
gene76981   K06240
gene76986   K01958
gene76988   K15438
gene77002   K02327
gene77003   K06237
gene77007   K01153
gene77009   K01361
gene77010   K03763
gene77011   K21449
gene77014   K09952
gene77016   K03686
gene77031   K16899
gene77038   K04047
gene77052   K02337
gene77063   K16899
gene77070   K03737
gene77084   K03723
gene77091   K03723
gene77095   K10742
gene77103   K01870
gene77110   K01897
gene77111   K12308
gene77113   K13735
gene77122   K18626
gene77124   K21449
gene77148   K16899
gene77162   K13735
gene77171   K20283
gene77189   K09952
gene77193   K10361
gene77199   K01190
gene77203   K03169
gene77220   K19231
gene77223   K16899
gene77227   K01190
gene77229   K07012
gene77234   K03723
gene77238   K12567
gene77240   K01958
gene77243   K11875
gene77244   K01958
gene77252   K13821
gene77277   K16899
gene77298   K09228
gene77304   K20046
gene77307   K03723
gene77320   K01958
gene77321   K00666
gene77332   K14018
gene77339   K02014
gene77362   K21449
gene77405   K00327
gene77407   K02322
gene77423   K12268
gene77427   K02394
gene77431   K08857
gene77433   K16500
gene77434   K12268
gene77441   K02337
gene77445   K15125
gene77450   K01179
gene77478   K09800
gene77480   K21449
gene77487   K03043
gene77500   K16898
gene77510   K01870
gene77511   K12685
gene77561   K09952
gene77570   K03657
gene77618   K07289
gene77628   K07399
gene77646   K13821
gene77664   K01209
gene77666   K13821
gene77668   K16899
gene77671   K13821
gene77673   K01870
gene77675   K03723
gene77680   K14035
gene77682   K16899
gene77689   K05349
gene77690   K03546
gene77697   K05989
gene77703   K16899
gene77712   K03723
gene77724   K10692
gene77730   K01870
gene77754   K02010
gene77766   K00705
gene77776   K03737
gene77781   K03723
gene77782   K01153
gene77802   K01682
gene77803   K16899
gene77807   K01958
gene77817   K02337
gene77822   K03723
gene77836   K13821
gene77854   K02337
gene77869   K03737
gene77876   K03723
gene77894   K02337
gene77899   K02337
gene77913   K01870
gene77917   K01990
gene77918   K03296
gene77929   K03893
gene77934   K09228
gene77939   K01870
gene77950   K01870
gene77952   K01153
gene77961   K03466
gene77965   K05989
gene77986   K16899
gene77992   K01958
gene77995   K16898
gene78019   K13277
gene78050   K10684
gene78059   K01952
gene78064   K16899
gene78066   K03723
gene78070   K03215
gene78079   K20038
gene78082   K16899
gene78088   K06255
gene78096   K05635
gene78097   K05989
gene78098   K10352
gene78107   K12685
gene78169   K01179
gene78173   K11262
gene78180   K02337
gene78187   K03723
gene78191   K16898
gene78192   K03723
gene78193   K10742
gene78203   K05096
gene78223   K01179
gene78233   K01958
gene78254   K04728
gene78277   K01883
gene78307   K00600
gene78312   K03296
gene78320   K02335
gene78322   K03296
gene78329   K02337
gene78330   K01153
gene78353   K01811
gene78356   K01317
gene78363   K01190
gene78396   K21449
gene78406   K01958
gene78432   K03723
gene78433   K01870
gene78434   K01870
gene78436   K01990
gene78439   K02004
gene78441   K03723
gene78442   K09952
gene78444   K01870
gene78446   K10742
gene78449   K01870
gene78450   K03723
gene78463   K21449
gene78469   K20282
gene78475   K02337
gene78482   K03546
gene78493   K01153
gene78506   K01870
gene78510   K04043
gene78511   K02337
gene78528   K16899
gene78533   K09955
gene78554   K02337
gene78557   K16899
gene78587   K02337
gene78589   K03750
gene78595   K02337
gene78596   K01153
gene78617   K02004
gene78633   K02337
gene78634   K02337
gene78638   K20478
gene78659   K01870
gene78693   K01958
gene78698   K07279
gene78702   K03546
gene78703   K02337
gene78713   K02337
gene78723   K02230
gene78724   K01181
gene78725   K02337
gene78727   K09955
gene78728   K20478
gene78729   K01206
gene78751   K09228
gene78765   K10742
gene78771   K01792
gene78777   K01206
gene78803   K01153
gene78816   K16898
gene78831   K01958
gene78857   K02337
gene78859   K13735
gene78862   K01870
gene78870   K03110
gene78876   K01728
gene78877   K01958
gene78879   K01179
gene78899   K16899
gene78901   K16899
gene78920   K01209
gene78953   K02014
gene78984   K16899
gene78986   K00705
gene78992   K07126
gene78993   K01190
gene78993   K12111
gene78998   K20478
gene79023   K02004
gene79027   K03296
gene79035   K01153
gene79037   K03723
gene79057   K03723
gene79077   K16498
gene79082   K12678
gene79090   K02395
gene79107   K14462
gene79115   K03737
gene79129   K03546
gene79131   K05350
gene79153   K02004
gene79171   K03723
gene79192   K13732
gene79233   K03466
gene79234   K03546
gene79240   K02314
gene79241   K02337
gene79249   K03546
gene79250   K02337
gene79258   K03070
gene79263   K01153
gene79266   K10742
gene79282   K01190
gene79283   K21125
gene79284   K04786
gene79291   K02337
gene79311   K13730
gene79320   K19231
gene79323   K03546
gene79331   K03723
gene79363   K20283
gene79364   K02337
gene79374   K10876
gene79376   K02337
gene79383   K01197
gene79384   K01728
gene79396   K12685
gene79411   K02337
gene79441   K10742
gene79462   K08300
gene79468   K09952
gene79475   K20370
gene79476   K01153
gene79481   K15125
gene79496   K21449
gene79497   K02314
gene79498   K01190
gene79500   K14194
gene79508   K01197
gene79518   K03723
gene79536   K01190
gene79539   K00923
gene79553   K12132
gene79562   K06501
gene79581   K03723
gene79589   K01153
gene79611   K19789
gene79615   K01870
gene79623   K16502
gene79651   K01870
gene79666   K03529
gene79670   K01190
gene79679   K07004
gene79682   K10742
gene79683   K18197
gene79747   K09291
gene79750   K19231
gene79758   K13456
gene79759   K03466
gene79769   K12200
gene79771   K21449
gene79772   K03723
gene79773   K16175
gene79785   K16898
gene79810   K01190
gene79815   K02314
gene79821   K01197
gene79828   K06923
gene79831   K16898
gene79894   K20276
gene79907   K03546
gene79913   K12549
gene79917   K05698
gene79933   K07254
gene79939   K03657
gene79940   K01581
gene79960   K02337
gene80006   K03768
gene80031   K03723
gene80035   K01870
gene80036   K02337
gene80038   K10352
gene80043   K10742
gene80045   K02014
gene80057   K16899
gene80070   K10408
gene80077   K16899
gene80095   K02337
gene80101   K13412
gene80123   K01153
gene80164   K01229
gene80167   K06674
gene80171   K03657
gene80174   K16899
gene80175   K02337
gene80176   K03529
gene80180   K02337
gene80186   K10592
gene80199   K12852
gene80221   K01190
gene80242   K01952
gene80266   K01190
gene80296   K03723
gene80299   K11654
gene80302   K13519
gene80308   K07876
gene80309   K03723
gene80313   K03723
gene80316   K16899
gene80321   K21449
gene80322   K03569
gene80339   K20444
gene80344   K00325
gene80345   K10742
gene80347   K01153
gene80352   K01870
gene80361   K03466
gene80369   K10955
gene80394   K03723
gene80401   K03723
gene80443   K03723
gene80444   K01870
gene80445   K19231
gene80455   K01197
gene80491   K05989
gene80531   K02335
gene80535   K10742
gene80537   K01870
gene80540   K03737
gene80544   K02314
gene80545   K03737
gene80549   K01200
gene80552   K01190
gene80565   K16899
gene80566   K01173
gene80569   K10742
gene80571   K22016
gene80583   K03723
gene80586   K08676
gene80587   K01186
gene80625   K01190
gene80626   K01153
gene80649   K21449
gene80696   K16898
gene80707   K11751
gene80720   K18197
gene80737   K01190
gene80785   K03650
gene80807   K14571
gene80809   K02337
gene80810   K09313
gene80825   K16899
gene80855   K10408
gene80864   K13735
gene80875   K03466
gene80889   K03070
gene80895   K16307
gene80939   K16899
gene80946   K12678
gene80947   K09952
gene80948   K10352
gene80964   K15125
gene80966   K03296
gene80967   K03070
gene81001   K21449
gene81003   K10742
gene81005   K03723
gene81013   K01190
gene81015   K03723
gene81017   K12516
gene81028   K16899
gene81029   K01153
gene81030   K01155
gene81033   K03737
gene81041   K02335
gene81042   K15176
gene81043   K03723
gene81055   K03723
gene81058   K12567
gene81068   K01153
gene81076   K01337
gene81091   K03546
gene81094   K20478
gene81098   K06112
gene81123   K03546
gene81129   K03296
gene81175   K20478
gene81192   K03737
gene81201   K16899
gene81210   K16899
gene81213   K03546
gene81304   K10742
gene81313   K01153
gene81341   K16899
gene81349   K15125
gene81369   K16899
gene81410   K11446
gene81425   K01153
gene81432   K15125
gene81446   K01181
gene81464   K01259
gene81468   K02004
gene81471   K03529
gene81474   K03737
gene81480   K04084
gene81485   K06922
gene81492   K02327
gene81552   K21449
gene81579   K10742
gene81585   K03546
gene81590   K03723
gene81600   K03723
gene81604   K01200
gene81611   K08867
gene81648   K10742
gene81662   K02003
gene81662   K02004
gene81663   K16898
gene81683   K03296
gene81696   K03723
gene81700   K16898
gene81724   K19231
gene81725   K01153
gene81742   K09228
gene81758   K09952
gene81760   K06922
gene81762   K01153
gene81788   K03723
gene81801   K03723
gene81843   K02230
gene81885   K03723
gene81888   K03205
gene81890   K20478
gene81895   K09952
gene81946   K02337
gene81960   K02014
gene81985   K22016
gene81986   K02004
gene82008   K01153
gene82036   K01955
gene82051   K02035
gene82079   K03646
gene82098   K01153
gene82106   K20038
gene82109   K01155
gene82156   K01190
gene82160   K19827
gene82163   K19827
gene82164   K01224
gene82170   K00826
gene82172   K21449
gene82177   K03070
gene82179   K03737
gene82185   K01155
gene82189   K16898
gene82190   K16899
gene82205   K01153
gene82220   K10057
gene82237   K01390
gene82247   K01190
gene82282   K19827
gene82295   K10421
gene82299   K00975
gene82310   K20478
gene82330   K15125
gene82346   K21449
gene82379   K21471
gene82392   K12685
gene82399   K01197
gene82415   K02004
gene82418   K04759
gene82421   K07317
gene82426   K16899
gene82436   K19017
gene82444   K16899
gene82446   K03723
gene82451   K03070
gene82471   K16899
gene82478   K20282
gene82480   K03723
gene82491   K07192
gene82508   K09952
gene82524   K02389
gene82526   K01190
gene82557   K16899
gene82567   K01186
gene82569   K01153
gene82574   K01176
gene82588   K07462
gene82595   K01060
gene82600   K12685
gene82622   K15277
gene82628   K09952
gene82635   K01153
gene82687   K10742
gene82691   K09326
gene82704   K08282
gene82715   K02337
gene82718   K03695
gene82721   K07012
gene82730   K16898
gene82737   K02014
gene82739   K03070
gene82741   K03546
gene82755   K03723
gene82759   K03544
gene82787   K03737
gene82799   K17703
gene82806   K01406
gene82833   K01153
gene82840   K01229
gene82841   K01940
gene82863   K01155
gene82885   K09952
gene82888   K20478
gene82891   K15162
gene82900   K05802
gene82901   K07289
gene82903   K17491
gene82905   K03334
gene82910   K21449
gene82918   K01155
gene82920   K16899
gene82952   K16566
gene82964   K21449
gene82981   K16462
gene82988   K07277
gene82990   K08884
gene82992   K03070
gene82993   K03070
gene83007   K03546
gene83024   K03737
gene83034   K03070
gene83043   K09607
gene83048   K03723
gene83056   K09468
gene83066   K01190
gene83067   K03296
gene83073   K03657
gene83083   K01873
gene83105   K01153
gene83144   K00505
gene83158   K03723
gene83162   K03723
gene83172   K01190
gene83173   K21471
gene83182   K01728
gene83186   K03583
gene83187   K01190
gene83189   K00666
gene83195   K16533
gene83206   K03583
gene83216   K01153
gene83266   K21878
gene83277   K20276
gene83281   K01051
gene83297   K02358
gene83301   K09952
gene83311   K19326
gene83317   K07012
gene83344   K01153
gene83346   K01153
gene83362   K03070
gene83372   K07789
gene83375   K01153
gene83380   K03723
gene83398   K01186
gene83404   K01153
gene83405   K08060
gene83420   K07003
gene83423   K03466
gene83440   K09228
gene83447   K01153
gene83448   K16899
gene83465   K13735
gene83475   K11751
gene83478   K03723
gene83487   K09952
gene83522   K01317
gene83525   K01955
gene83535   K01354
gene83537   K01190
gene83549   K16899
gene83554   K16899
gene83555   K03070
gene83558   K16519
gene83568   K16899
gene83571   K03737
gene83576   K14572
gene83582   K03723
gene83590   K03296
gene83594   K01153
gene83607   K03723
gene83647   K07126
gene83666   K01190
gene83668   K01153
gene83684   K02358
gene83693   K01205
gene83721   K01153
gene83723   K08282
gene83730   K00525
gene83735   K02337
gene83738   K03723
gene83741   K01153
gene83766   K07126
gene83833   K03737
gene83835   K10684
gene83836   K01153
gene83838   K21636
gene83843   K03737
gene83845   K02014
gene83846   K03580
gene83862   K12373
gene83887   K16899
gene83889   K07012
gene83899   K03296
gene83913   K03070
gene83928   K07012
gene83945   K03723
gene83957   K03070
gene83970   K01448
gene83984   K20254
gene83990   K19231
gene83994   K20276
gene84003   K03581
gene84005   K03529
gene84019   K03723
gene84045   K00059
gene84088   K20352
gene84091   K03723
gene84094   K04684
gene84105   K03723
gene84106   K03737
gene84108   K01870
gene84115   K10352
gene84118   K07012
gene84120   K19231
gene84123   K05349
gene84125   K03070
gene84126   K21449
gene84130   K11654
gene84147   K03723
gene84151   K03723
gene84155   K03723
gene84166   K16899
gene84181   K01952
gene84188   K02337
gene84191   K01155
gene84206   K03581
gene84214   K01183
gene84224   K21449
gene84225   K02337
gene84240   K03723
gene84263   K02004
gene84324   K01153
gene84334   K05802
gene84367   K03737
gene84369   K02314
gene84372   K00620
gene84376   K01153
gene84388   K09952
gene84390   K01155
gene84400   K10742
gene84433   K16898
gene84442   K03701
gene84454   K20276
gene84457   K03723
gene84466   K16899
gene84472   K03723
gene84488   K07200
gene84489   K01155
gene84497   K16899
gene84516   K08247
gene84543   K06524
gene84548   K14798
gene84550   K12132
gene84581   K03070
gene84591   K16899
gene84625   K05802
gene84628   K16899
gene84631   K03723
gene84638   K10742
gene84656   K07265
gene84658   K12678
gene84670   K04773
gene84679   K03580
gene84687   K01190
gene84696   K20276
gene84715   K03070
gene84717   K01153
gene84726   K11126
gene84728   K16899
gene84737   K02672
gene84745   K01448
gene84764   K03070
gene84765   K02035
gene84783   K15923
gene84785   K16496
gene84808   K02014
gene84821   K20276
gene84824   K02337
gene84826   K01051
gene84833   K01955
gene84835   K21449
gene84839   K01176
gene84853   K20276
gene84913   K09809
gene84926   K16899
gene84932   K11127
gene84936   K03658
gene84937   K03070
gene84938   K03590
gene84940   K01051
gene84943   K12687
gene84954   K03070
gene84957   K01051
gene84974   K03581
gene84985   K16899
gene84987   K16899
gene84992   K20471
gene85000   K03654
gene85005   K03723
gene85027   K01153
gene85029   K20276
gene85054   K19231
gene85059   K03070
gene85084   K03737
gene85095   K16899
gene85099   K03723
gene85104   K01190
gene85110   K16899
gene85117   K20276
gene85121   K03046
gene85125   K01361
gene85165   K03723
gene85172   K03546
gene85176   K20276
gene85185   K20276
gene85195   K21084
gene85235   K01051
gene85249   K03466
gene85251   K19360
gene85261   K09952
gene85269   K03737
gene85273   K12567
gene85292   K01153
gene85299   K10297
gene85301   K02014
gene85304   K01190
gene85332   K01190
gene85335   K01870
gene85371   K03043
gene85379   K01190
gene85383   K01190
gene85385   K00394
gene85386   K01197
gene85400   K10408
gene85412   K01153
gene85426   K01153
gene85452   K03466
gene85471   K11063
gene85474   K03580
gene85479   K03723
gene85502   K03723
gene85509   K01153
gene85527   K01197
gene85532   K01153
gene85543   K01190
gene85546   K17669
gene85547   K21449
gene85548   K21125
gene85549   K02337
gene85550   K20478
gene85564   K01872
gene85568   K21449
gene85591   K01155
gene85596   K01153
gene85602   K01190
gene85617   K06237
gene85623   K01153
gene85625   K16491
gene85640   K06922
gene85646   K20276
gene85650   K04351
gene85667   K03723
gene85684   K21449
gene85713   K09952
gene85716   K01051
gene85717   K07313
gene85720   K16498
gene85725   K20045
gene85727   K03274
gene85729   K02337
gene85730   K16899
gene85743   K05802
gene85753   K03722
gene85759   K05802
gene85768   K19231
gene85770   K07012
gene85772   K12678
gene85789   K12685
gene85818   K01361
gene85857   K03723
gene85859   K16899
gene85864   K01153
gene85870   K07012
gene85873   K20478
gene85876   K04074
gene85882   K01153
gene85887   K20283
gene85888   K01153
gene85909   K03043
gene85914   K03580
gene85916   K03723
gene85929   K12562
gene85931   K01153
gene85941   K16898
gene85965   K05988
gene85980   K01153
gene85995   K21449
gene85996   K07462
gene86023   K01992
gene86031   K01153
gene86052   K01155
gene86055   K03723
gene86058   K03737
gene86062   K08451
gene86071   K03657
gene86072   K19231
gene86073   K03569
gene86085   K01179
gene86114   K18720
gene86156   K01153
gene86176   K16307
gene86180   K03070
gene86187   K19347
gene86188   K02316
gene86191   K09952
gene86192   K01153
gene86214   K03723
gene86222   K01955
gene86224   K09952
gene86226   K01190
gene86230   K06147
gene86241   K17624
gene86242   K16899
gene86248   K01448
gene86256   K01153
gene86261   K09952
gene86263   K01153
gene86272   K20362
gene86310   K01179
gene86311   K02004
gene86316   K07011
gene86333   K01190
gene86338   K01155
gene86346   K07462
gene86356   K13730
gene86360   K02488
gene86364   K03723
gene86368   K03654
gene86372   K05970
gene86411   K03763
gene86423   K01153
gene86450   K01153
gene86457   K03588
gene86461   K03070
gene86462   K07114
gene86466   K01224
gene86472   K01153
gene86481   K16899
gene86486   K03296
gene86495   K00658
gene86499   K20276
gene86500   K16899
gene86525   K02014
gene86529   K03723
gene86530   K03723
gene86534   K10276
gene86535   K07126
gene86548   K03723
gene86554   K03466
gene86561   K10421
gene86562   K01728
gene86563   K22016
gene86572   K16899
gene86597   K03723
gene86639   K03043
gene86641   K03723
gene86647   K16899
gene86713   K07003
gene86726   K21449
gene86734   K11891
gene86735   K16899
gene86737   K02004
gene86751   K16899
gene86754   K13735
gene86756   K01155
gene86770   K01870
gene86775   K02335
gene86778   K01155
gene86782   K01190
gene86783   K19483
gene86788   K03658
gene86798   K10684
gene86800   K01153
gene86801   K02337
gene86805   K01224
gene86827   K12685
gene86833   K16899
gene86834   K21440
gene86841   K01513
gene86844   K13613
gene86846   K03296
gene86847   K02407
gene86927   K01728
gene86937   K21449
gene86943   K03070
gene86944   K16533
gene86951   K01155
gene86966   K01181
gene86970   K07218
gene86977   K19719
gene86979   K21449
gene86982   K01155
gene86984   K01155
gene86990   K03043
gene86998   K01155
gene87013   K09952
gene87022   K09952
gene87048   K03070
gene87067   K16899
gene87074   K03723
gene87094   K20478
gene87096   K03466
gene87097   K16898
gene87104   K03657
gene87107   K06237
gene87115   K16899
gene87120   K21554
gene87126   K03701
gene87136   K03070
gene87152   K16899
gene87174   K01153
gene87177   K01153
gene87190   K20478
gene87201   K16899
gene87209   K03582
gene87228   K16899
gene87243   K13730
gene87245   K02316
gene87251   K03546
gene87266   K18138
gene87271   K03070
gene87280   K16899
gene87284   K03070
gene87294   K01733
gene87333   K16898
gene87337   K03070
gene87354   K10742
gene87357   K03763
gene87359   K01153
gene87375   K03070
gene87378   K16899
gene87421   K03070
gene87422   K01186
gene87429   K10742
gene87434   K03723
gene87436   K03070
gene87441   K15125
gene87452   K15125
gene87454   K16899
gene87457   K03723
gene87461   K16899
gene87463   K22051
gene87483   K02337
gene87522   K16899
gene87554   K15125
gene87573   K21449
gene87574   K00548
gene87586   K02172
gene87587   K03723
gene87597   K03723
gene87598   K05349
gene87602   K16899
gene87671   K02335
gene87674   K16898
gene87683   K02337
gene87715   K01153
gene87728   K03296
gene87735   K19350
gene87744   K03723
gene87751   K05989
gene87756   K01153
gene87763   K03723
gene87766   K03723
gene87785   K22051
gene87788   K10742
gene87791   K22051
gene87801   K01190
gene87804   K02035
gene87814   K03205
gene87848   K21449
gene87863   K02003
gene87863   K02004
gene87872   K01190
gene87879   K16899
gene87884   K01870
gene87885   K21449
gene87889   K03723
gene87895   K01897
gene87897   K05349
gene87903   K15162
gene87906   K07003
gene87986   K11891
gene88028   K01153
gene88030   K12559
gene88039   K16072
gene88046   K09015
gene88050   K15909
gene88062   K02337
gene88073   K16899
gene88076   K20276
gene88085   K21449
gene88088   K08676
gene88093   K02335
gene88108   K01153
gene88116   K01190
gene88116   K12111
gene88118   K12567
gene88125   K03701
gene88127   K20276
gene88132   K02004
gene88141   K01155
gene88154   K08676
gene88155   K01361
gene88174   K16899
gene88179   K03495
gene88195   K01870
gene88206   K22128
gene88214   K03086
gene88217   K21449
gene88220   K14297
gene88222   K01155
gene88233   K01155
gene88238   K09952
gene88240   K20478
gene88242   K17751
gene88248   K01955
gene88262   K09228
gene88334   K03086
gene88342   K06788
gene88345   K12308
gene88346   K19231
gene88361   K01155
gene88363   K01155
gene88373   K01155
gene88375   K01176
gene88376   K01354
gene88382   K03246
gene88394   K16499
gene88397   K01155
gene88409   K01155
gene88420   K01155
gene88456   K03932
gene88474   K02337
gene88482   K03723
gene88493   K01155
gene88494   K07478
gene88502   K03070
gene88512   K02337
gene88514   K07126
gene88532   K21449
gene88540   K01155
gene88547   K02337
gene88593   K01155
gene88603   K03723
gene88633   K16899
gene88634   K16899
gene88655   K03070
gene88667   K01955
gene88669   K01197
gene88675   K01400
gene88676   K03043
gene88678   K03723
gene88682   K03723
gene88687   K02004
gene88697   K14564
gene88702   K12240
gene88704   K21554
gene88709   K03043
gene88711   K03043
gene88712   K16899
gene88724   K09228
gene88725   K12685
gene88741   K16899
gene88743   K02335
gene88748   K03043
gene88751   K01153
gene88760   K02337
gene88761   K08676
gene88765   K09228
gene88776   K03723
gene88779   K16899
gene88786   K01870
gene88787   K12373
gene88797   K01880
gene88798   K16899
gene88856   K01952
gene88857   K08676
gene88888   K01537
gene88895   K20276
gene88913   K01153
gene88925   K00894
gene88930   K05349
gene88951   K21449
gene88982   K09952
gene88996   K03043
gene88997   K09215
gene89024   K01191
gene89029   K06076
gene89032   K02004
gene89034   K10352
gene89071   K03043
gene89073   K02337
gene89103   K03043
gene89109   K21449
gene89118   K12571
gene89120   K03043
gene89128   K01870
gene89147   K01421
gene89150   K02316
gene89169   K01869
gene89192   K02014
gene89192   K16092
gene89193   K01955
gene89194   K02316
gene89199   K02409
gene89208   K02003
gene89208   K02004
gene89212   K01955
gene89215   K02004
gene89217   K12132
gene89221   K00548
gene89231   K01955
gene89260   K02004
gene89272   K00548
gene89281   K02004
gene89292   K03546
gene89307   K03580
gene89313   K07126
gene89317   K03723
gene89328   K03723
gene89335   K01652
gene89344   K20276
gene89352   K16899
gene89362   K09955
gene89368   K02004
gene89388   K02314
gene89394   K02004
gene89405   K02316
gene89415   K01190
gene89470   K16899
gene89490   K03763
gene89494   K01870
gene89497   K21000
gene89509   K08676
gene89517   K01190
gene89539   K19175
gene89540   K11904
gene89565   K01870
gene89588   K01153
gene89601   K16899
gene89606   K16899
gene89607   K03723
gene89610   K10750
gene89618   K03723
gene89621   K01870
gene89660   K07004
gene89666   K02337
gene89669   K21449
gene89674   K20276
gene89680   K08676
gene89693   K16899
gene89710   K02314
gene89741   K06915
gene89750   K03723
gene89783   K01870
gene89784   K07650
gene89791   K01153
gene89806   K03046
gene89809   K21449
gene89816   K01153
gene89826   K21449
gene89835   K01155
gene89839   K20276
gene89869   K01955
gene89885   K06243
gene89893   K20478
gene89897   K04786
gene89899   K07004
gene89904   K02337
gene89921   K13732
gene89925   K02316
gene89934   K01153
gene89942   K02003
gene89942   K02004
gene89974   K05349
gene89979   K21571
gene89987   K16899
gene89998   K14416
gene90012   K14157
gene90023   K03723
gene90040   K03546
gene90064   K09738
gene90068   K21125
gene90086   K07304
gene90092   K01361
gene90097   K07677
gene90102   K03657
gene90175   K12685
gene90187   K01155
gene90200   K03070
gene90201   K07407
gene90202   K01190
gene90204   K16899
gene90216   K07452
gene90222   K03581
gene90226   K03658
gene90227   K06398
gene90236   K03658
gene90254   K21473
gene90256   K03070
gene90262   K01155
gene90269   K02316
gene90272   K03466
gene90274   K02335
gene90276   K18626
gene90282   K09952
gene90293   K03070
gene90300   K01153
gene90305   K10357
gene90326   K01113
gene90344   K20276
gene90345   K01361
gene90346   K02004
gene90359   K02335
gene90369   K03763
gene90383   K15026
gene90388   K03070
gene90389   K09952
gene90408   K16899
gene90411   K09952
gene90412   K18197
gene90415   K21449
gene90429   K09952
gene90463   K15178
gene90478   K03658
gene90493   K02407
gene90499   K03070
gene90521   K02316
gene90534   K09952
gene90537   K01153
gene90554   K19600
gene90566   K11501
gene90584   K03070
gene90602   K10396
gene90607   K09228
gene90611   K09228
gene90632   K21847
gene90633   K01955
gene90644   K01955
gene90654   K03590
gene90673   K03657
gene90680   K16899
gene90692   K01153
gene90706   K16899
gene90718   K10352
gene90723   K01421
gene90729   K03658
gene90776   K19231
gene90821   K05802
gene90835   K00609
gene90837   K01190
gene90846   K01153
gene90849   K08676
gene90850   K08676
gene90856   K06923
gene90865   K01955
gene90876   K02004
gene90879   K00705
gene90895   K19036
gene90902   K02004
gene90923   K03070
gene90929   K12322
gene90937   K03658
gene90938   K16899
gene90953   K20276
gene90954   K02337
gene90962   K06820
gene90981   K03070
gene90992   K03658
gene91027   K09272
gene91031   K00705
gene91032   K03088
gene91034   K01153
gene91043   K01153
gene91049   K01153
gene91050   K22051
gene91058   K03723
gene91065   K00705
gene91066   K00705
gene91068   K07126
gene91079   K02004
gene91085   K12308
gene91086   K02004
gene91090   K00705
gene91091   K00705
gene91093   K01153
gene91095   K00705
gene91096   K13735
gene91103   K01153
gene91106   K01153
gene91113   K00705
gene91134   K03070
gene91154   K20276
gene91161   K02316
gene91168   K03723
gene91180   K00705
gene91212   K09952
gene91222   K20478
gene91237   K08705
gene91239   K01153
gene91243   K03723
gene91248   K02316
gene91251   K01153
gene91299   K03466
gene91307   K02331
gene91309   K03723
gene91325   K20276
gene91338   K20276
gene91359   K20283
gene91378   K03654
gene91390   K01153
gene91407   K02316
gene91422   K01153
gene91436   K01728
gene91445   K02337
gene91447   K03070
gene91457   K01153
gene91517   K00620
gene91546   K05349
gene91556   K01153
gene91557   K03580
gene91558   K06922
gene91559   K01153
gene91560   K06249
gene91561   K06922
gene91564   K06907
gene91565   K16899
gene91576   K01421
gene91578   K11751
gene91580   K01153
gene91584   K15125
gene91585   K12571
gene91586   K01153
gene91592   K01153
gene91614   K15329
gene91619   K19231
gene91632   K01190
gene91643   K02343
gene91650   K06045
gene91655   K10359
gene91668   K01153
gene91672   K18138
gene91682   K03070
gene91685   K01190
gene91686   K02316
gene91722   K02035
gene91726   K01155
gene91739   K01153
gene91771   K05349
gene91782   K01153
gene91786   K13337
gene91789   K03723
gene91790   K02316
gene91799   K12308
gene91818   K01153
gene91835   K08676
gene91837   K01153
gene91865   K02016
gene91868   K14314
gene91873   K01190
gene91875   K02316
gene91877   K01176
gene91878   K03580
gene91879   K02004
gene91890   K08654
gene91893   K13737
gene91916   K03046
gene91917   K03070
gene91929   K11062
gene91942   K01153
gene91958   K02003
gene91958   K02004
gene91966   K03296
gene91970   K20478
gene91982   K03723
gene92042   K07462
gene92045   K15655
gene92056   K07462
gene92059   K01179
gene92064   K19231
gene92065   K07462
gene92078   K10421
gene92079   K07462
gene92083   K07462
gene92088   K20283
gene92102   K01153
gene92113   K13614
gene92118   K03723
gene92120   K03070
gene92186   K06223
gene92186   K21507
gene92220   K03070
gene92222   K05658
gene92229   K02337
gene92250   K09809
gene92256   K01190
gene92261   K21449
gene92294   K20282
gene92302   K21449
gene92334   K01448
gene92347   K03723
gene92348   K03546
gene92403   K01955
gene92413   K11451
gene92434   K02314
gene92444   K07277
gene92449   K16899
gene92455   K01955
gene92509   K01153
gene92524   K03296
gene92531   K07218
gene92535   K05565
gene92538   K03046
gene92539   K03043
gene92540   K09640
gene92571   K01190
gene92581   K02406
gene92589   K03723
gene92599   K03296
gene92603   K05349
gene92608   K10352
gene92656   K01153
gene92659   K16898
gene92670   K01190
gene92683   K07452
gene92704   K01955
gene92736   K01153
gene92748   K06811
gene92824   K15525
gene92834   K02337
gene92840   K17531
gene92847   K01955
gene92849   K07787
gene92859   K02316
gene92871   K11063
gene92881   K03723
gene92888   K01153
gene92891   K01153
gene92910   K16899
gene92929   K03640
gene92957   K16899
gene93012   K01207
gene93031   K03723
gene93035   K03737
gene93053   K03043
gene93065   K17686
gene93161   K16899
gene93166   K01190
gene93169   K01176
gene93179   K00931
gene93189   K01153
gene93194   K01153
gene93196   K04514
gene93198   K09952
gene93199   K01153
gene93200   K03723
gene93204   K14857
gene93208   K03546
gene93222   K01153
gene93236   K13735
gene93247   K03466
gene93253   K08676
gene93257   K10352
gene93263   K01155
gene93284   K07452
gene93304   K01153
gene93325   K02335
gene93328   K01190
gene93357   K12678
gene93359   K03307
gene93361   K12567
gene93391   K08676
gene93400   K03043
gene93417   K09952
gene93461   K05989
gene93479   K08300
gene93499   K01153
gene93508   K09952
gene93509   K00990
gene93510   K00974
gene93511   K08676
gene93514   K01870
gene93525   K01200
gene93537   K03580
gene93542   K20283
gene93554   K03296
gene93557   K07279
gene93572   K10068
gene93582   K01955
gene93598   K01870
gene93610   K03654
gene93611   K00689
gene93614   K12684
gene93643   K03546
gene93656   K03296
gene93670   K03043
gene93671   K21449
gene93700   K04075
gene93708   K01002
gene93712   K13730
gene93722   K01190
gene93725   K19231
gene93743   K04074
gene93745   K03581
gene93766   K02337
gene93785   K02003
gene93785   K02004
gene93799   K08676
gene93808   K02004
gene93819   K05349
gene93823   K09384
gene93830   K05970
gene93835   K03723
gene93837   K01153
gene93845   K10352
gene93849   K12058
gene93853   K05349
gene93855   K14388
gene93880   K15923
gene93889   K08676
gene93900   K01191
gene93906   K01872
gene93911   K08676
gene93920   K12567
gene93938   K20276
gene93958   K08676
gene93974   K03723
gene93982   K01179
gene93998   K12111
gene94002   K16072
gene94003   K01153
gene94019   K01153
gene94020   K01153
gene94021   K05989
gene94038   K02003
gene94038   K02004
gene94057   K01191
gene94071   K01155
gene94079   K21573
gene94100   K01190
gene94111   K09952
gene94146   K13735
gene94190   K03546
gene94208   K01224
gene94216   K00728
gene94223   K01153
gene94226   K01955
gene94236   K01153
gene94263   K01533
gene94281   K02337
gene94286   K07011
gene94302   K03568
gene94318   K05349
gene94324   K03601
gene94341   K21449
gene94348   K20532
gene94352   K03546
gene94368   K01153
gene94370   K02316
gene94371   K16899
gene94383   K01051
gene94390   K21449
gene94414   K13735
gene94439   K16899
gene94442   K16899
gene94444   K01153
gene94525   K03296
gene94532   K01191
gene94534   K02004
gene94540   K00476
gene94547   K11699
gene94556   K03296
gene94557   K01191
gene94571   K02003
gene94571   K02004
gene94582   K01728
gene94618   K03701
gene94626   K15923
gene94632   K16899
gene94642   K09952
gene94694   K00688
gene94695   K03546
gene94697   K21449
gene94709   K02337
gene94711   K06072
gene94737   K01153
gene94742   K01190
gene94758   K01153
gene94761   K21449
gene94804   K16899
gene94826   K00590
gene94840   K03296
gene94862   K12952
gene94865   K01153
gene94868   K11836
gene94869   K01190
gene94875   K01190
gene94883   K13732
gene94891   K08282
gene94905   K02035
gene94906   K01153
gene94916   K09952
gene94927   K17531
gene94932   K08676
gene94957   K21430
gene94972   K20478
gene94978   K01153
gene94992   K21449
gene95004   K01153
gene95016   K02519
gene95033   K01153
gene95034   K03546
gene95039   K19231
gene95043   K21449
gene95045   K01153
gene95046   K01186
gene95079   K03688
gene95138   K01153
gene95191   K03723
gene95193   K03797
gene95195   K08676
gene95203   K09136
gene95204   K02004
gene95207   K21449
gene95246   K00728
gene95259   K02004
gene95273   K00854
gene95277   K03737
gene95303   K20276
gene95330   K20276
gene95360   K03043
gene95369   K20276
gene95384   K02004
gene95389   K02003
gene95389   K02004
gene95391   K08300
gene95434   K00548
gene95440   K01153
gene95448   K08676
gene95473   K08676
gene95476   K07316
gene95483   K03546
gene95488   K02316
gene95507   K00476
gene95548   K12567
gene95549   K08676
gene95550   K03296
gene95559   K08676
gene95565   K02316
gene95572   K08676
gene95576   K07126
gene95591   K03723
gene95602   K22380
gene95631   K21430
gene95645   K02470
gene95648   K17686
gene95649   K03296
gene95650   K02003
gene95650   K02004
gene95690   K03043
gene95698   K01400
gene95709   K01153
gene95710   K02004
gene95724   K01153
gene95732   K02003
gene95732   K02004
gene95743   K02591
gene95760   K01190
gene95778   K12685
gene95779   K02003
gene95779   K02004
gene95781   K00548
gene95784   K02003
gene95784   K02004
gene95785   K12480
gene95787   K02003
gene95787   K02004
gene95798   K02003
gene95798   K02004
gene95800   K02003
gene95800   K02004
gene95802   K02003
gene95802   K02004
gene95805   K02003
gene95805   K02004
gene95807   K03723
gene95808   K02003
gene95808   K02004
gene95812   K21449
gene95821   K02003
gene95821   K02004
gene95825   K02003
gene95825   K02004
gene95831   K15125
gene95833   K02003
gene95833   K02004
gene95837   K16628
gene95838   K10779
gene95865   K02316
gene95900   K01190
gene95904   K02003
gene95904   K02004
gene95924   K16899
gene95927   K08300
gene95945   K15923
gene95967   K03658
gene95968   K08676
gene95971   K08676
gene95972   K03466
gene95976   K01955
gene95978   K01955
gene95982   K19789
gene95986   K01361
gene95988   K01190
gene95994   K17276
gene96001   K01955
gene96002   K03296
gene96011   K08676
gene96012   K03658
gene96013   K03296
gene96021   K07272
gene96037   K08676
gene96047   K08676
gene96050   K01955
gene96061   K02004
gene96087   K01153
gene96109   K01870
gene96125   K02314
gene96149   K03296
gene96159   K12678
gene96166   K05988
gene96167   K09952
gene96185   K01955
gene96196   K01155
gene96202   K21449
gene96206   K01955
gene96258   K05988
gene96259   K14489
gene96305   K08676
gene96309   K02519
gene96320   K01955
gene96343   K05349
gene96353   K01955
gene96371   K03568
gene96374   K00525
gene96377   K18545
gene96386   K02337
gene96401   K03723
gene96414   K01153
gene96488   K16899
gene96492   K02014
gene96516   K03296
gene96555   K21449
gene96588   K09118
gene96589   K17975
gene96591   K20276
gene96626   K01955
gene96631   K04573
gene96632   K20478
gene96636   K12567
gene96652   K10264
gene96714   K02004
gene96729   K08676
gene96742   K02004
gene96758   K02335
gene96759   K12472
gene96765   K01190
gene96773   K19049
gene96775   K01955
gene96809   K09992
gene96822   K03723
gene96824   K11904
gene96852   K01153
gene96870   K02003
gene96870   K02004
gene96876   K01955
gene96877   K08676
gene96894   K21449
gene96918   K01886
gene96939   K01051
gene96941   K11836
gene96978   K01804
gene97006   K21449
gene97014   K03723
gene97029   K11322
gene97039   K01227
gene97079   K03296
gene97085   K19355
gene97086   K21449
gene97087   K01153
gene97090   K01156
gene97097   K01190
gene97103   K03737
gene97104   K12342
gene97116   K02389
gene97117   K01638
gene97121   K16123
gene97129   K21449
gene97159   K08676
gene97187   K01870
gene97196   K12460
gene97232   K01361
gene97248   K03568
gene97265   K01190
gene97299   K01153
gene97306   K01190
gene97317   K01153
gene97333   K01955
gene97340   K01281
gene97350   K01190
gene97368   K20276
gene97395   K10691
gene97456   K01190
gene97460   K02028
gene97474   K04514
gene97487   K03723
gene97489   K01955
gene97494   K08676
gene97495   K20283
gene97509   K03296
gene97515   K01955
gene97529   K02316
gene97531   K21449
gene97541   K02337
gene97549   K01179
gene97555   K08676
gene97557   K16899
gene97560   K00525
gene97565   K20276
gene97567   K01153
gene97568   K01955
gene97588   K01153
gene97610   K02244
gene97612   K20444
gene97641   K03546
gene97651   K01870
gene97667   K05989
gene97677   K01051
gene97710   K13735
gene97712   K01955
gene97722   K02003
gene97722   K02004
gene97735   K06237
gene97741   K01190
gene97748   K01955
gene97749   K05366
gene97785   K01176
gene97808   K08676
gene97837   K18138
gene97848   K03296
gene97851   K01190
gene97862   K10398
gene97864   K00117
gene97878   K01955
gene97879   K02004
gene97894   K12516
gene97895   K01955
gene97902   K15923
gene97907   K04744
gene97908   K12678
gene97916   K01421
gene97938   K01421
gene97953   K00525
gene97956   K01955
gene97961   K04485
gene97964   K21573
gene98012   K19355
gene98022   K01955
gene98023   K01955
gene98028   K01190
gene98041   K03296
gene98043   K01153
gene98065   K00548
gene98132   K03296
gene98144   K01870
gene98186   K01051
gene98194   K07788
gene98209   K01955
gene98242   K02316
gene98254   K01955
gene98259   K02004
gene98260   K08676
gene98262   K01955
gene98269   K10896
gene98277   K07012
gene98282   K08676
gene98288   K03657
gene98296   K01190
gene98298   K08676
gene98302   K03403
gene98306   K16544
gene98316   K03654
gene98320   K03654
gene98328   K21449
gene98330   K02316
gene98341   K01153
gene98342   K01952
gene98376   K02337
gene98379   K01955
gene98401   K02337
gene98415   K21471
gene98419   K12685
gene98455   K17686
gene98469   K03549
gene98474   K01421
gene98483   K01179
gene98489   K01186
gene98495   K16899
gene98497   K07126
gene98501   K01153
gene98507   K12685
gene98508   K16898
gene98509   K03723
gene98552   K12685
gene98560   K20478
gene98561   K12685
gene98573   K01153
gene98574   K01955
gene98589   K01126
gene98592   K02004
gene98608   K01224
gene98627   K02004
gene98630   K01051
gene98639   K01153
gene98645   K01153
gene98647   K01955
gene98648   K01955
gene98649   K16898
gene98655   K01153
gene98656   K01955
gene98657   K05694
gene98659   K01153
gene98665   K01153
gene98667   K01153
gene98688   K01955
gene98690   K01955
gene98691   K01153
gene98733   K01955
gene98745   K01955
gene98758   K12580
gene98760   K01955
gene98770   K07316
gene98793   K09952
gene98794   K21952
gene98796   K03495
gene98814   K12287
gene98819   K06614
gene98823   K01955
gene98833   K01955
gene98840   K06813
gene98894   K06560
gene98914   K01955
gene98927   K02316
gene98954   K16899
gene98977   K01190
gene98984   K01153
gene99046   K01955
gene99047   K01955
gene99059   K01955
gene99061   K03296
gene99063   K01955
gene99072   K01153
gene99075   K01190
gene99076   K05441
gene99081   K01153
gene99082   K03296
gene99089   K01955
gene99090   K01955
gene99092   K01361
gene99096   K01955
gene99098   K01955
gene99113   K01610
gene99118   K02004
gene99123   K01153
gene99125   K01153
gene99141   K01153
gene99151   K01955
gene99152   K01955
gene99172   K00265
gene99172   K00284
gene99181   K01153
gene99188   K01183
gene99214   K04043
gene99219   K01955
gene99245   K20276
gene99255   K01955
gene99261   K10891
gene99283   K01955
gene99297   K01190
gene99302   K12132
gene99313   K12567
gene99319   K01869
gene99328   K21449
gene99356   K01955
gene99360   K03546
gene99367   K01153
gene99371   K02004
gene99398   K21449
gene99399   K00476
gene99400   K17624
gene99402   K01955
gene99403   K10352
gene99404   K01153
gene99418   K01955
gene99446   K01153
gene99452   K01190
gene99464   K01153
gene99468   K01955
gene99476   K07787
gene99479   K12308
gene99500   K01955
gene99510   K01955
gene99514   K01955
gene99515   K00849
gene99519   K03407
gene99520   K01955
gene99526   K01955
gene99530   K01153
gene99531   K01955
gene99534   K01955
gene99535   K03296
gene99536   K01955
gene99537   K07004
gene99562   K01955
gene99565   K09364
gene99574   K02316
gene99620   K01955
gene99621   K09800
gene99625   K01955
gene99627   K12132
gene99628   K00525
gene99641   K21449
gene99653   K01955
gene99697   K21449
gene99703   K01955
gene99725   K01955
gene99757   K00276
gene99758   K01153
gene99762   K01955
gene99785   K03580
gene99810   K15125
gene99820   K01224
gene99827   K08676
gene99832   K01955
gene99839   K08651
gene99840   K01051
gene99843   K03654
gene99845   K12132
gene99847   K01955
gene99848   K02316
gene99849   K00123
gene99850   K01955
gene99852   K02335
gene99874   K01955
gene99888   K03580
gene99924   K14306
gene99939   K03260
gene99959   K01955
gene99960   K01421
gene99969   K01955
gene99987   K01955
gene100004   K01153
gene100006   K03631
gene100008   K21571
gene100009   K06217
gene100010   K08884
gene100011   K01153
gene100017   K21449
gene100023   K03296
gene100024   K01955
gene100036   K01153
gene100058   K01190
gene100066   K05349
gene100067   K01153
gene100084   K01955
gene100087   K01955
gene100100   K01870
gene100116   K01955
gene100130   K10684
gene100134   K01153
gene100151   K20276
gene100168   K01190
gene100175   K19231
gene100196   K01955
gene100207   K20718
gene100215   K15125
gene100221   K01955
gene100223   K01179
gene100227   K17751
gene100240   K01955
gene100245   K20276
gene100270   K01955
gene100299   K01190
gene100299   K12111
gene100327   K12567
gene100328   K11069
gene100358   K01955
gene100360   K01955
gene100366   K02337
gene100373   K03546
gene100376   K01955
gene100377   K01955
gene100382   K01153
gene100384   K01955
gene100389   K03296
gene100392   K03296
gene100395   K01955
gene100396   K03769
gene100410   K02004
gene100413   K01955
gene100424   K01191
gene100426   K03296
gene100440   K03546
gene100446   K01955
gene100459   K01153
gene100460   K03296
gene100487   K01955
gene100495   K03296
gene100511   K19073
gene100513   K03654
gene100528   K01280
gene100536   K06674
gene100557   K03654
gene100558   K01955
gene100572   K01153
gene100573   K01955
gene100581   K03546
gene100583   K01955
gene100588   K18890
gene100590   K01955
gene100605   K01153
gene100607   K08451
gene100613   K01153
gene100624   K01955
gene100634   K20276
gene100642   K01153
gene100666   K06237
gene100690   K05349
gene100693   K01955
gene100725   K16899
gene100737   K15125
gene100754   K01190
gene100781   K06102
gene100782   K03296
gene100788   K03723
gene100794   K01955
gene100803   K05349
gene100819   K01955
gene100831   K01186
gene100835   K03296
gene100836   K02003
gene100836   K02004
gene100841   K12198
gene100848   K01955
gene100855   K16088
gene100870   K01955
gene100874   K01955
gene100901   K03296
gene100917   K06525
gene100946   K12678
gene100980   K03546
gene100989   K03654
gene100990   K20478
gene100997   K02316
gene100998   K00123
gene100999   K01955
gene101003   K01955
gene101005   K01955
gene101012   K01955
gene101013   K01870
gene101021   K01955
gene101022   K21573
gene101028   K01955
gene101037   K01955
gene101038   K01955
gene101054   K01955
gene101057   K01955
gene101065   K03363
gene101077   K21449
gene101119   K01153
gene101138   K20276
gene101153   K01955
gene101157   K02316
gene101170   K01955
gene101194   K01955
gene101196   K03296
gene101209   K18412
gene101211   K01153
gene101213   K01153
gene101214   K16551
gene101219   K20478
gene101221   K01955
gene101222   K20276
gene101224   K02337
gene101227   K03466
gene101234   K01176
gene101236   K01153
gene101238   K09952
gene101242   K10408
gene101244   K03427
gene101247   K03296
gene101251   K03296
gene101285   K01955
gene101286   K00574
gene101288   K09952
gene101302   K01955
gene101303   K03654
gene101308   K03763
gene101312   K01955
gene101314   K01870
gene101345   K19231
gene101350   K00705
gene101375   K06113
gene101383   K03654
gene101397   K08961
gene101398   K00705
gene101406   K01153
gene101413   K11222
gene101421   K09228
gene101423   K01153
gene101430   K06237
gene101469   K13735
gene101473   K18578
gene101494   K06237
gene101497   K03296
gene101511   K09228
gene101545   K02337
gene101570   K01955
gene101574   K12132
gene101583   K07605
gene101591   K01190
gene101600   K01955
gene101602   K01153
gene101625   K01955
gene101631   K16898
gene101635   K01153
gene101642   K01870
gene101648   K03296
gene101659   K01870
gene101663   K01955
gene101712   K01190
gene101715   K01153
gene101716   K20195
gene101721   K01153
gene101725   K07126
gene101733   K01153
gene101767   K07004
gene101782   K16898
gene101794   K13735
gene101810   K00123
gene101814   K03296
gene101820   K21449
gene101863   K01955
gene101889   K03046
gene101906   K05970
gene101911   K04084
gene101939   K01051
gene101945   K21573
gene101957   K02337
gene101962   K01955
gene101963   K18197
gene101967   K01190
gene101973   K01955
gene101990   K02003
gene101990   K02004
gene101993   K09952
gene101996   K18197
gene102008   K01191
gene102009   K01214
gene102013   K01051
gene102015   K01955
gene102023   K02357
gene102029   K01119
gene102035   K01153
gene102047   K02335
gene102067   K01955
gene102080   K03646
gene102082   K01955
gene102106   K21449
gene102109   K01955
gene102116   K02003
gene102116   K02004
gene102136   K03296
gene102178   K01955
gene102181   K01955
gene102197   K01224
gene102199   K20276
gene102209   K01955
gene102212   K16808
gene102223   K01955
gene102229   K01955
gene102232   K01191
gene102242   K02316
gene102249   K03654
gene102257   K01955
gene102261   K01955
gene102271   K01955
gene102288   K10421
gene102327   K01191
gene102332   K01198
gene102338   K01955
gene102347   K01955
gene102361   K03296
gene102368   K03654
gene102382   K02313
gene102385   K03296
gene102387   K01153
gene102398   K01955
gene102400   K21449
gene102421   K18083
gene102424   K20478
gene102435   K01153
gene102437   K01190
gene102438   K01955
gene102450   K22016
gene102461   K12132
gene102462   K03296
gene102483   K02316
gene102491   K20276
gene102492   K01870
gene102502   K01955
gene102519   K01955
gene102536   K01190
gene102540   K15923
gene102557   K01955
gene102560   K01955
gene102586   K03296
gene102589   K01955
gene102591   K01191
gene102593   K03296
gene102618   K02319
gene102643   K03296
gene102645   K11144
gene102646   K03841
gene102648   K07126
gene102651   K01955
gene102657   K01955
gene102702   K03296
gene102759   K01955
gene102760   K01955
gene102766   K01955
gene102768   K02004
gene102770   K01955
gene102771   K01955
gene102783   K08676
gene102788   K15125
gene102789   K01955
gene102791   K00558
gene102792   K21449
gene102795   K08676
gene102798   K12373
gene102799   K03296
gene102799   K18138
gene102800   K03546
gene102802   K19426
gene102810   K01955
gene102812   K04498
gene102813   K20645
gene102819   K01153
gene102820   K03723
gene102833   K03466
gene102854   K12685
gene102862   K16899
gene102863   K13735
gene102881   K01955
gene102885   K04771
gene102900   K19340
gene102913   K01955
gene102916   K07316
gene102976   K02337
gene102978   K01955
gene102993   K04077
gene102996   K01955
gene103004   K01955
gene103020   K01955
gene103028   K21449
gene103042   K09952
gene103069   K01955
gene103080   K01179
gene103086   K12662
gene103090   K03296
gene103108   K01955
gene103112   K00241
gene103115   K01153
gene103140   K05349
gene103153   K02337
gene103157   K01955
gene103159   K01955
gene103160   K01955
gene103161   K01955
gene103175   K01190
gene103178   K03296
gene103186   K01191
gene103187   K03546
gene103189   K01955
gene103196   K03296
gene103197   K20478
gene103201   K02316
gene103202   K01955
gene103210   K02004
gene103214   K21449
gene103217   K02337
gene103219   K01955
gene103226   K19049
gene103228   K02316
gene103229   K01153
gene103234   K01870
gene103240   K04043
gene103245   K07272
gene103253   K03296
gene103257   K03546
gene103266   K02003
gene103266   K02004
gene103273   K07605
gene103285   K02337
gene103288   K03296
gene103289   K01870
gene103301   K01955
gene103317   K01955
gene103319   K05970
gene103324   K01955
gene103334   K02337
gene103372   K19425
gene103384   K01955
gene103387   K02599
gene103389   K12056
gene103406   K01153
gene103407   K17531
gene103413   K01955
gene103414   K16628
gene103434   K01955
gene103436   K01153
gene103458   K04077
gene103461   K21449
gene103464   K03296
gene103465   K03546
gene103469   K01955
gene103471   K03086
gene103471   K03087
gene103488   K01153
gene103522   K02316
gene103547   K03296
gene103576   K01952
gene103580   K08300
gene103587   K01955
gene103615   K02003
gene103615   K02004
gene103620   K03723
gene103634   K11498
gene103657   K20282
gene103666   K09952
gene103675   K01955
gene103684   K21436
gene103688   K01955
gene103709   K03904
gene103721   K03296
gene103724   K01256
gene103725   K02035
gene103735   K01955
gene103737   K06894
gene103760   K05988
gene103778   K01955
gene103779   K13730
gene103780   K05988
gene103790   K01153
gene103795   K03296
gene103801   K01955
gene103805   K01870
gene103812   K21449
gene103814   K10742
gene103815   K01183
gene103823   K03043
gene103845   K12687
gene103849   K03296
gene103852   K16628
gene103868   K01955
gene103871   K01955
gene103873   K19231
gene103882   K01870
gene103888   K01955
gene103897   K01955
gene103905   K20276
gene103907   K01153
gene103909   K10352
gene103921   K02003
gene103921   K02004
gene103923   K11904
gene103947   K22016
gene103983   K03296
gene104000   K01955
gene104008   K01955
gene104014   K03658
gene104020   K02156
gene104023   K03546
gene104045   K03088
gene104059   K10866
gene104060   K01200
gene104061   K01955
gene104064   K01179
gene104079   K03296
gene104085   K01870
gene104086   K03296
gene104098   K03296
gene104106   K14283
gene104109   K03296
gene104125   K03296
gene104130   K01298
gene104135   K01153
gene104137   K07787
gene104141   K01153
gene104150   K03296
gene104157   K01955
gene104160   K01153
gene104168   K03296
gene104171   K01153
gene104172   K07452
gene104187   K03654
gene104204   K03296
gene104208   K03296
gene104217   K12056
gene104233   K03296
gene104234   K03296
gene104238   K02337
gene104247   K22016
gene104259   K01870
gene104265   K21449
gene104281   K01870
gene104286   K03296
gene104287   K03723
gene104292   K10684
gene104298   K01955
gene104307   K01955
gene104316   K01153
gene104321   K15125
gene104338   K01051
gene104340   K02649
gene104355   K00558
gene104361   K11359
gene104364   K07004
gene104388   K01153
gene104422   K16753
gene104427   K07452
gene104447   K21449
gene104459   K10396
gene104487   K15726
gene104503   K01153
gene104504   K02519
gene104515   K09952
gene104530   K01153
gene104535   K06907
gene104537   K05643
gene104550   K03296
gene104550   K18138
gene104551   K15726
gene104555   K01153
gene104561   K02988
gene104568   K20276
gene104581   K02003
gene104581   K02004
gene104582   K01153
gene104600   K01156
gene104606   K03296
gene104615   K01870
gene104652   K22283
gene104659   K01191
gene104667   K01870
gene104681   K01179
gene104683   K01190
gene104696   K01153
gene104702   K01153
gene104705   K01051
gene104711   K04574
gene104719   K20283
gene104720   K20483
gene104758   K11059
gene104759   K01870
gene104764   K01955
gene104814   K01955
gene104816   K01955
gene104820   K03296
gene104830   K15125
gene104840   K01153
gene104841   K01153
gene104850   K01153
gene104851   K03296
gene104855   K08282
gene104859   K16899
gene104869   K19533
gene104870   K01955
gene104873   K03546
gene104893   K03466
gene104904   K01191
gene104905   K01955
gene104911   K08282
gene104921   K03296
gene104923   K01153
gene104928   K03546
gene104936   K03798
gene104941   K03438
gene104944   K01179
gene104947   K21449
gene104957   K07407
gene104963   K17701
gene104972   K01153
gene104974   K02230
gene104976   K01153
gene104984   K13487
gene104987   K08282
gene104989   K01153
gene104996   K03296
gene105002   K01955
gene105008   K01153
gene105014   K01153
gene105022   K03466
gene105037   K09834
gene105084   K02316
gene105098   K01190
gene105121   K19231
gene105131   K01153
gene105143   K21449
gene105146   K01200
gene105165   K03296
gene105208   K21572
gene105231   K07787
gene105245   K03296
gene105250   K01153
gene105252   K02337
gene105268   K01338
gene105269   K01955
gene105278   K01190
gene105285   K20478
gene105289   K01190
gene105291   K03296
gene105291   K18138
gene105292   K02030
gene105297   K20483
gene105304   K02316
gene105315   K18682
gene105317   K10352
gene105335   K01153
gene105336   K03723
gene105344   K01955
gene105382   K03296
gene105460   K01153
gene105476   K02224
gene105479   K03695
gene105484   K03296
gene105487   K03296
gene105501   K12316
gene105505   K01153
gene105516   K06499
gene105517   K22016
gene105526   K01153
gene105529   K02599
gene105538   K01176
gene105553   K03296
gene105560   K03296
gene105584   K01153
gene105652   K03723
gene105653   K03296
gene105658   K01955
gene105666   K03296
gene105674   K03296
gene105683   K01955
gene105689   K01153
gene105692   K03296
gene105697   K01870
gene105717   K10408
gene105720   K03466
gene105729   K01153
gene105736   K02003
gene105736   K02004
gene105756   K03654
gene105764   K01153
gene105778   K01955
gene105781   K03296
gene105788   K01728
gene105791   K02316
gene105801   K11515
gene105803   K02337
gene105804   K01955
gene105812   K20478
gene105829   K01190
gene105849   K08651
gene105852   K03296
gene105871   K01179
gene105882   K01955
gene105921   K01342
gene105922   K10352
gene105936   K01153
gene105938   K03546
gene105940   K01955
gene105943   K02519
gene105956   K01183
gene105961   K01955
gene105965   K02519
gene105976   K01955
gene105997   K03260
gene106001   K07787
gene106005   K00134
gene106074   K03546
gene106075   K01955
gene106094   K01955
gene106095   K01190
gene106097   K03723
gene106105   K03466
gene106113   K03296
gene106122   K03296
gene106124   K01153
gene106130   K01191
gene106145   K01153
gene106146   K02536
gene106147   K02730
gene106149   K21471
gene106150   K01153
gene106155   K01153
gene106160   K18138
gene106161   K12516
gene106165   K01153
gene106172   K20045
gene106173   K16675
gene106181   K20444
gene106210   K01955
gene106218   K01051
gene106220   K01156
gene106224   K01153
gene106227   K01153
gene106236   K01156
gene106238   K09607
gene106243   K12311
gene106247   K16899
gene106260   K03657
gene106273   K09952
gene106290   K11069
gene106292   K01153
gene106306   K01992
gene106308   K03723
gene106310   K03296
gene106313   K01218
gene106326   K05349
gene106371   K01400
gene106375   K20276
gene106381   K21449
gene106382   K10112
gene106385   K03466
gene106421   K01190
gene106439   K03296
gene106441   K01153
gene106447   K01153
gene106478   K01955
gene106527   K01955
gene106537   K09448
gene106546   K03296
gene106549   K01153
gene106556   K05349
gene106559   K05349
gene106582   K19789
gene106584   K10382
gene106589   K02338
gene106603   K05404
gene106616   K12472
gene106629   K07462
gene106633   K01181
gene106643   K03296
gene106643   K18138
gene106645   K01955
gene106646   K01190
gene106647   K03296
gene106663   K01190
gene106664   K03296
gene106671   K01153
gene106679   K01190
gene106709   K08282
gene106741   K01153
gene106763   K03763
gene106780   K03296
gene106798   K01955
gene106799   K01958
gene106836   K05064
gene106855   K07317
gene106864   K12385
gene106919   K09952
gene106922   K02337
gene106935   K06675
gene106936   K03296
gene106947   K01153
gene106952   K21573
gene106959   K01153
gene106965   K03296
gene106968   K01153
gene106969   K01153
gene106970   K12472
gene106984   K00728
gene106988   K03546
gene106990   K08779
gene106998   K01190
gene107004   K01153
gene107009   K01955
gene107010   K12516
gene107011   K03296
gene107017   K01176
gene107022   K14300
gene107054   K01153
gene107056   K01955
gene107065   K01153
gene107080   K01191
gene107097   K03296
gene107138   K01991
gene107142   K07787
gene107170   K00128
gene107171   K19231
gene107177   K03296
gene107179   K18138
gene107186   K01153
gene107215   K01153
gene107216   K01191
gene107224   K03296
gene107225   K01153
gene107227   K06187
gene107245   K01153
gene107246   K09952
gene107252   K01153
gene107263   K21449
gene107278   K03296
gene107297   K01190
gene107299   K03296
gene107316   K01156
gene107335   K03296
gene107337   K01190
gene107348   K02337
gene107350   K01870
gene107374   K01153
gene107384   K06711
gene107387   K01955
gene107401   K01191
gene107404   K01153
gene107407   K00526
gene107412   K10352
gene107420   K15152
gene107431   K20276
gene107435   K01153
gene107446   K16753
gene107447   K07316
gene107454   K01190
gene107460   K01153
gene107490   K01190
gene107492   K03704
gene107493   K01153
gene107497   K01952
gene107499   K03466
gene107506   K12678
gene107507   K01153
gene107513   K03581
gene107543   K18138
gene107548   K12603
gene107586   K01153
gene107610   K01153
gene107617   K05939
gene107625   K01190
gene107625   K12111
gene107631   K01153
gene107649   K20361
gene107652   K01153
gene107655   K01955
gene107684   K04634
gene107702   K01955
gene107734   K02564
gene107736   K03601
gene107757   K01190
gene107759   K16898
gene107773   K03466
gene107775   K01153
gene107782   K01153
gene107786   K01153
gene107789   K01191
gene107802   K02337
gene107809   K02470
gene107809   K14415
gene107810   K16669
gene107813   K11343
gene107839   K01153
gene107845   K10382
gene107851   K17599
gene107854   K00184
gene107866   K06237
gene107896   K01153
gene107908   K18267
gene107913   K01153
gene107935   K17579
gene107939   K19720
gene108004   K03529
gene108007   K03296
gene108007   K18138
gene108022   K01153
gene108024   K01153
gene108029   K03296
gene108038   K02337
gene108042   K09182
gene108051   K01870
gene108213   K01153
gene108229   K03655
gene108233   K03296
gene108244   K18138
gene108249   K12373
gene108256   K03296
gene108259   K01952
gene108270   K01153
gene108271   K01179
gene108275   K03657
gene108288   K01870
gene108289   K01191
gene108290   K01870
gene108293   K12685
gene108296   K02337
gene108310   K01153
gene108312   K01190
gene108313   K20483
gene108314   K05349
gene108315   K19231
gene108320   K17751
gene108322   K12678
gene108337   K00889
gene108341   K11904
gene108359   K01153
gene108373   K01153
gene108392   K17562
gene108402   K01153
gene108406   K01153
gene108412   K01153
gene108422   K20276
gene108423   K16536
gene108429   K03546
gene108433   K03546
gene108439   K01681
gene108442   K01870
gene108445   K01190
gene108448   K01439
gene108449   K01728
gene108454   K21449
gene108471   K03296
gene108488   K04676
gene108495   K20179
gene108498   K21449
gene108517   K01153
gene108518   K18138
gene108538   K13732
gene108540   K07114
gene108559   K01153
gene108571   K03546
gene108591   K03296
gene108599   K03296
gene108604   K03296
gene108605   K03230
gene108607   K03723
gene108615   K03296
gene108615   K18138
gene108618   K00052
gene108620   K10421
gene108621   K01156
gene108625   K01190
gene108628   K03296
gene108629   K01153
gene108646   K01153
gene108648   K00864
gene108649   K15726
gene108651   K03296
gene108662   K01870
gene108663   K01870
gene108668   K01870
gene108677   K19789
gene108681   K18197
gene108682   K06237
gene108706   K01870
gene108708   K01153
gene108714   K03296
gene108725   K04688
gene108730   K13457
gene108738   K01153
gene108739   K01870
gene108742   K00645
gene108751   K21449
gene108803   K01153
gene108816   K03296
gene108819   K02337
gene108841   K09303
gene108843   K01190
gene108844   K15726
gene108849   K01190
gene108871   K01153
gene108873   K01870
gene108878   K16072
gene108883   K21440
gene108888   K01870
gene108890   K01153
gene108891   K12678
gene108893   K01870
gene108901   K01870
gene108902   K01190
gene108912   K03046
gene108925   K10421
gene108930   K12797
gene108931   K00088
gene108943   K00703
gene108946   K01870
gene108970   K01870
gene108994   K00973
gene109029   K19015
gene109035   K01870
gene109138   K21449
gene109140   K03296
gene109148   K01156
gene109157   K20478
gene109180   K17686
gene109184   K01190
gene109190   K01156
gene109201   K01153
gene109203   K03466
gene109212   K01190
gene109213   K20276
gene109221   K01190
gene109224   K19231
gene109230   K01153
gene109256   K01153
gene109300   K01153
gene109306   K02016
gene109323   K01156
gene109337   K21449
gene109359   K03296
gene109362   K01870
gene109369   K01870
gene109378   K18902
gene109382   K00982
gene109383   K01507
gene109387   K01181
gene109396   K19721
gene109397   K01153
gene109399   K05349
gene109416   K01153
gene109433   K21449
gene109437   K01974
gene109503   K01153
gene109504   K01870
gene109513   K00525
gene109529   K01870
gene109545   K01190
gene109546   K03296
gene109563   K01153
gene109567   K01190
gene109569   K09228
gene109584   K07787
gene109591   K03296
gene109594   K02406
gene109604   K01153
gene109606   K01190
gene109610   K01364
gene109616   K03296
gene109637   K01153
gene109638   K18138
gene109651   K01153
gene109655   K16898
gene109667   K07787
gene109669   K03296
gene109671   K19585
gene109697   K01870
gene109727   K01870
gene109736   K01179
gene109761   K10955
gene109776   K21449
gene109783   K12678
gene109788   K01153
gene109803   K08961
gene109804   K01181
gene109813   K18138
gene109814   K03296
gene109817   K05970
gene109820   K01176
gene109830   K03466
gene109844   K01156
gene109845   K01156
gene109903   K20974
gene109910   K01870
gene109919   K03296
gene109931   K01153
gene109935   K01190
gene110009   K03296
gene110010   K01156
gene110036   K15726
gene110037   K07289
gene110039   K03296
gene110049   K01153
gene110055   K03296
gene110064   K03723
gene110066   K08131
gene110076   K01191
gene110079   K03723
gene110080   K03723
gene110090   K18138
gene110096   K03427
gene110102   K03737
gene110107   K19919
gene110111   K02335
gene110122   K10454
gene110122   K10455
gene110133   K03296
gene110145   K07787
gene110146   K01156
gene110148   K07787
gene110149   K03296
gene110150   K03296
gene110162   K03296
gene110169   K20478
gene110171   K01190
gene110189   K18138
gene110221   K01153
gene110234   K01191
gene110259   K20276
gene110267   K07316
gene110274   K01153
gene110289   K01870
gene110311   K01156
gene110336   K01870
gene110339   K01190
gene110341   K21449
gene110346   K01870
gene110351   K09952
gene110355   K18138
gene110362   K13471
gene110363   K02337
gene110384   K01955
gene110397   K01190
gene110403   K01153
gene110421   K20276
gene110450   K01870
gene110452   K01191
gene110476   K00728
gene110487   K07787
gene110513   K02016
gene110514   K03296
gene110518   K12132
gene110532   K16898
gene110534   K01153
gene110535   K07787
gene110539   K01153
gene110544   K03296
gene110548   K03296
gene110552   K03296
gene110555   K01156
gene110560   K02003
gene110560   K02004
gene110561   K01870
gene110572   K03296
gene110577   K03546
gene110583   K20276
gene110584   K01153
gene110592   K01870
gene110593   K01144
gene110593   K03581
gene110599   K12478
gene110603   K01190
gene110605   K18138
gene110606   K01870
gene110619   K03296
gene110622   K21449
gene110623   K18138
gene110625   K02004
gene110633   K03296
gene110641   K01153
gene110645   K12176
gene110646   K07787
gene110651   K15726
gene110660   K01153
gene110676   K01153
gene110678   K11367
gene110716   K12685
gene110719   K01191
gene110735   K01156
gene110745   K03043
gene110749   K02406
gene110757   K01153
gene110769   K01183
gene110775   K01156
gene110791   K01448
gene110801   K01153
gene110829   K03046
gene110830   K01153
gene110837   K09668
gene110840   K01153
gene110860   K05349
gene110877   K18138
gene110897   K02406
gene110944   K01183
gene110995   K01153
gene111000   K01870
gene111008   K03723
gene111015   K00963
gene111023   K01153
gene111025   K03466
gene111029   K03296
gene111030   K01156
gene111032   K02406
gene111044   K01153
gene111047   K07126
gene111053   K18303
gene111075   K10382
gene111088   K03296
gene111107   K01870
gene111116   K01153
gene111122   K01153
gene111124   K03296
gene111126   K05627
gene111127   K04574
gene111130   K15654
gene111148   K01870
gene111196   K06399
gene111201   K00703
gene111228   K01153
gene111229   K03296
gene111252   K01874
gene111261   K01190
gene111261   K12111
gene111268   K03657
gene111273   K01153
gene111274   K01870
gene111282   K07239
gene111285   K01153
gene111286   K21449
gene111288   K14555
gene111331   K07787
gene111332   K01153
gene111352   K01153
gene111356   K07126
gene111358   K07114
gene111374   K01156
gene111380   K17451
gene111393   K03088
gene111429   K05637
gene111448   K01190
gene111455   K01153
gene111462   K01870
gene111463   K01153
gene111464   K01870
gene111467   K03296
gene111470   K01156
gene111471   K03296
gene111472   K01190
gene111473   K03296
gene111475   K03296
gene111476   K03296
gene111480   K07787
gene111488   K02370
gene111494   K01190
gene111502   K03296
gene111515   K01190
gene111517   K03296
gene111520   K01870
gene111524   K03296
gene111535   K01153
gene111545   K03723
gene111557   K03657
gene111559   K02407
gene111577   K09690
gene111583   K03296
gene111584   K01153
gene111592   K03296
gene111593   K01190
gene111622   K01153
gene111632   K01153
gene111633   K01156
gene111636   K01153
gene111646   K19525
gene111677   K20276
gene111707   K01870
gene111713   K01153
gene111716   K13614
gene111742   K01153
gene111754   K01153
gene111767   K14437
gene111768   K02316
gene111770   K01870
gene111814   K05305
gene111823   K21449
gene111840   K01156
gene111841   K01153
gene111854   K01153
gene111855   K03296
gene111918   K01870
gene111925   K01153
gene111930   K18324
gene111936   K01870
gene111957   K22452
gene111962   K03296
gene111966   K16898
gene111967   K01153
gene111972   K03296
gene111973   K01156
gene111974   K03296
gene111976   K01870
gene111978   K07126
gene111979   K16533
gene111986   K06237
gene111990   K01153
gene111994   K01870
gene112003   K01870
gene112017   K02367
gene112020   K20478
gene112032   K01190
gene112032   K12111
gene112037   K01153
gene112041   K01870
gene112045   K01153
gene112065   K07316
gene112068   K01870
gene112079   K01153
gene112080   K03296
gene112085   K01153
gene112116   K01153
gene112117   K15726
gene112126   K06972
gene112139   K01153
gene112140   K01153
gene112158   K20276
gene112180   K01153
gene112199   K01153
gene112203   K01007
gene112206   K12472
gene112209   K01929
gene112209   K07282
gene112225   K01870
gene112235   K08676
gene112259   K01179
gene112268   K20276
gene112284   K01153
gene112295   K01191
gene112296   K01153
gene112303   K05366
gene112319   K20754
gene112321   K01191
gene112334   K01190
gene112344   K01153
gene112363   K09471
gene112372   K03529
gene112399   K13730
gene112414   K01153
gene112445   K01153
gene112454   K19526
gene112456   K01153
gene112459   K01153
gene112466   K01870
gene112469   K01156
gene112493   K03043
gene112513   K03296
gene112515   K20276
gene112549   K03546
gene112555   K01153
gene112561   K12516
gene112566   K01153
gene112590   K01153
gene112672   K01153
gene112688   K01153
gene112706   K06047
gene112716   K18299
gene112723   K01153
gene112731   K01153
gene112735   K02519
gene112740   K01365
gene112743   K01153
gene112748   K01728
gene112797   K21449
gene112805   K01153
gene112831   K03296
gene112868   K03546
gene112908   K03723
gene112911   K03723
gene112912   K16898
gene112915   K01153
gene112916   K11836
gene112917   K01153
gene112920   K01153
gene112921   K03466
gene112926   K01153
gene112939   K18138
gene112943   K02003
gene112943   K02004
gene112946   K01870
gene112948   K01153
gene112949   K01153
gene112951   K03046
gene112962   K01153
gene112966   K01224
gene112988   K01191
gene112990   K01156
gene113011   K01537
gene113013   K01153
gene113015   K03296
gene113021   K01153
gene113023   K01179
gene113028   K01153
gene113041   K01153
gene113043   K00123
gene113052   K03296
gene113056   K03070
gene113130   K01115
gene113138   K03070
gene113151   K01153
gene113157   K07787
gene113162   K01153
gene113165   K01153
gene113171   K12567
gene113185   K15125
gene113209   K02004
gene113225   K01870
gene113242   K03657
gene113245   K08651
gene113256   K11496
gene113267   K06240
gene113278   K03546
gene113323   K19355
gene113341   K01870
gene113358   K01955
gene113390   K03546
gene113394   K01153
gene113399   K01190
gene113400   K01153
gene113406   K22198
gene113414   K01190
gene113417   K15726
gene113419   K18902
gene113421   K01153
gene113423   K18138
gene113425   K21449
gene113426   K01153
gene113447   K01153
gene113459   K03466
gene113461   K03296
gene113462   K06877
gene113475   K21449
gene113483   K00728
gene113484   K02390
gene113487   K02519
gene113492   K01153
gene113493   K01847
gene113502   K01153
gene113505   K06534
gene113506   K01870
gene113510   K03427
gene113513   K16898
gene113521   K02004
gene113540   K01153
gene113542   K01153
gene113547   K05349
gene113555   K03546
gene113582   K12600
gene113589   K01191
gene113590   K16898
gene113630   K01153
gene113645   K01153
gene113664   K01153
gene113678   K03296
gene113707   K16469
gene113711   K04354
gene113723   K02519
gene113726   K18263
gene113816   K06814
gene113835   K08961
gene113838   K01153
gene113844   K03296
gene113848   K01870
gene113858   K03546
gene113860   K01156
gene113862   K12567
gene113868   K14767
gene113874   K15726
gene113887   K02316
gene113888   K18138
gene113889   K15105
gene113890   K15726
gene113894   K17592
gene113898   K06237
gene113899   K03546
gene113901   K07787
gene113902   K15726
gene113903   K03546
gene113911   K15726
gene113913   K01870
gene113917   K01153
gene113921   K16307
gene113929   K01928
gene113942   K18138
gene113945   K15726
gene113965   K01153
gene113966   K15726
gene113987   K15726
gene113988   K05635
gene114001   K08053
gene114016   K15726
gene114017   K21573
gene114037   K20444
gene114047   K01190
gene114050   K01153
gene114102   K03296
gene114117   K20478
gene114119   K17570
gene114120   K10846
gene114129   K00123
gene114130   K14562
gene114134   K01207
gene114135   K02004
gene114138   K01870
gene114143   K03296
gene114151   K13735
gene114164   K03546
gene114171   K01179
gene114175   K01153
gene114193   K21449
gene114204   K01153
gene114215   K15726
gene114221   K15726
gene114240   K20754
gene114263   K01153
gene114288   K15726
gene114316   K01190
gene114325   K07788
gene114332   K15583
gene114333   K01190
gene114334   K20444
gene114335   K02004
gene114336   K01153
gene114339   K07787
gene114341   K07787
gene114349   K07787
gene114355   K16898
gene114371   K18299
gene114390   K01870
gene114393   K07789
gene114400   K03296
gene114421   K01153
gene114422   K01870
gene114430   K07788
gene114432   K18197
gene114440   K01870
gene114451   K08235
gene114455   K01190
gene114456   K03296
gene114463   K03427
gene114494   K01870
gene114499   K01190
gene114500   K01870
gene114509   K18138
gene114520   K03296
gene114535   K15726
gene114546   K03283
gene114565   K15726
gene114589   K01236
gene114602   K01153
gene114609   K01870
gene114612   K01156
gene114633   K03657
gene114648   K15921
gene114657   K01153
gene114669   K01190
gene114681   K03546
gene114684   K01153
gene114710   K03723
gene114726   K03296
gene114738   K01153
gene114769   K15125
gene114795   K03296
gene114799   K01153
gene114801   K18138
gene114805   K01190
gene114811   K01156
gene114814   K01265
gene114817   K01190
gene114821   K01870
gene114824   K01190
gene114825   K01153
gene114834   K01191
gene114837   K06243
gene114841   K03296
gene114846   K02337
gene114853   K01190
gene114863   K03296
gene114866   K01870
gene114876   K03546
gene114882   K01955
gene114885   K02003
gene114885   K02004
gene114888   K01153
gene114891   K02230
gene114893   K21217
gene114909   K06147
gene114912   K07093
gene114914   K01153
gene114922   K02621
gene114926   K07004
gene114928   K01218
gene114929   K01187
gene114937   K13614
gene114949   K07788
gene114983   K04479
gene114990   K01870
gene115024   K01153
gene115034   K02014
gene115055   K09809
gene115066   K01218
gene115076   K08300
gene115085   K01870
gene115090   K01361
gene115095   K03737
gene115117   K14572
gene115125   K07787
gene115128   K18902
gene115133   K02519
gene115142   K01153
gene115255   K18902
gene115261   K02337
gene115270   K07787
gene115273   K01153
gene115276   K03296
gene115282   K07787
gene115284   K21449
gene115285   K01156
gene115300   K07787
gene115305   K02650
gene115321   K01153
gene115323   K01156
gene115327   K01156
gene115332   K01153
gene115356   K18146
gene115359   K05366
gene115362   K01190
gene115364   K10385
gene115368   K07279
gene115374   K01153
gene115375   K20276
gene115380   K01156
gene115383   K03466
gene115397   K07787
gene115406   K03296
gene115411   K10429
gene115421   K18138
gene115429   K03296
gene115451   K01153
gene115466   K07787
gene115471   K01870
gene115474   K01153
gene115494   K01870
gene115498   K01153
gene115507   K01870
gene115512   K09952
gene115514   K01870
gene115532   K08282
gene115533   K01200
gene115535   K01870
gene115546   K01153
gene115551   K01186
gene115566   K21449
gene115567   K01322
gene115569   K01191
gene115570   K03657
gene115573   K01156
gene115575   K06238
gene115656   K01190
gene115680   K10906
gene115681   K02337
gene115713   K03296
gene115719   K21022
gene115727   K07787
gene115731   K01190
gene115734   K01190
gene115740   K18138
gene115742   K02337
gene115743   K01870
gene115748   K07787
gene115754   K03296
gene115757   K07787
gene115760   K03296
gene115761   K01190
gene115768   K03265
gene115779   K01190
gene115784   K15125
gene115785   K01297
gene115804   K03296
gene115816   K03070
gene115827   K03230
gene115829   K21449
gene115856   K01191
gene115866   K02335
gene115867   K05637
gene115870   K05989
gene115883   K00012
gene115924   K01153
gene115928   K01153
gene115950   K01153
gene115956   K01153
gene115963   K03763
gene115971   K01870
gene115985   K01209
gene115994   K01153
gene115995   K01870
gene115997   K16506
gene116011   K01179
gene116019   K01190
gene116030   K01156
gene116032   K18324
gene116064   K07611
gene116074   K18324
gene116145   K01191
gene116151   K00123
gene116152   K01870
gene116165   K18142
gene116172   K18142
gene116198   K03296
gene116211   K01190
gene116213   K01533
gene116218   K01190
gene116225   K07787
gene116226   K22128
gene116227   K01153
gene116249   K03657
gene116251   K03657
gene116255   K01591
gene116256   K16898
gene116259   K02367
gene116263   K00706
gene116270   K11256
gene116284   K02343
gene116288   K15726
gene116289   K01870
gene116301   K20276
gene116304   K07316
gene116307   K01190
gene116319   K18142
gene116323   K01870
gene116331   K01190
gene116336   K06919
gene116347   K01153
gene116355   K01190
gene116386   K21449
gene116395   K02314
gene116418   K01186
gene116427   K01190
gene116429   K01190
gene116438   K01153
gene116456   K03723
gene116457   K01179
gene116459   K03722
gene116463   K16669
gene116475   K01153
gene116485   K15047
gene116487   K03657
gene116489   K20478
gene116492   K03546
gene116498   K01190
gene116506   K01870
gene116509   K01191
gene116520   K02337
gene116530   K01854
gene116532   K03046
gene116533   K02337
gene116552   K01870
gene116555   K01190
gene116559   K01190
gene116576   K10352
gene116585   K16092
gene116625   K01156
gene116634   K01153
gene116636   K01928
gene116662   K18138
gene116689   K01191
gene116706   K01153
gene116714   K00990
gene116716   K01153
gene116721   K15726
gene116732   K15726
gene116735   K03296
gene116745   K00123
gene116747   K01153
gene116749   K01190
gene116755   K01153
gene116758   K01153
gene116764   K01153
gene116768   K01153
gene116774   K01153
gene116801   K01153
gene116810   K18138
gene116824   K01153
gene116838   K07787
gene116840   K01156
gene116854   K16669
gene116861   K01190
gene116866   K01190
gene116879   K03511
gene116880   K02337
gene116904   K03572
gene116908   K13732
gene116929   K01153
gene116946   K01190
gene116964   K13735
gene116967   K01870
gene116973   K01179
gene116980   K08961
gene116982   K01190
gene116990   K15726
gene117039   K20478
gene117040   K01153
gene117054   K01448
gene117055   K01190
gene117059   K01952
gene117090   K01153
gene117120   K03296
gene117123   K01190
gene117152   K01153
gene117168   K07787
gene117172   K01870
gene117195   K08676
gene117211   K01153
gene117222   K01190
gene117226   K03296
gene117230   K01870
gene117238   K01156
gene117241   K01870
gene117242   K07316
gene117250   K01153
gene117265   K01364
gene117266   K01153
gene117283   K01002
gene117308   K00476
gene117311   K20276
gene117326   K01179
gene117329   K17751
gene117346   K16533
gene117354   K01156
gene117355   K01190
gene117358   K01889
gene117363   K02004
gene117371   K02004
gene117378   K15726
gene117387   K01153
gene117421   K01190
gene117436   K01190
gene117449   K03296
gene117450   K03296
gene117452   K03763
gene117458   K02035
gene117473   K05724
gene117497   K12567
gene117499   K03296
gene117502   K01153
gene117524   K03546
gene117545   K13730
gene117560   K08300
gene117592   K19013
gene117610   K03737
gene117615   K12527
gene117634   K01156
gene117651   K01156
gene117654   K01153
gene117658   K01191
gene117661   K21842
gene117662   K01190
gene117662   K12111
gene117671   K07787
gene117677   K03654
gene117677   K10730
gene117684   K01870
gene117685   K00831
gene117706   K01190
gene117707   K21573
gene117730   K22016
gene117759   K00522
gene117761   K21449
gene117762   K03296
gene117763   K01190
gene117765   K08014
gene117810   K01153
gene117814   K02519
gene117843   K00688
gene117845   K01153
gene117853   K01153
gene117861   K00990
gene117883   K19175
gene117891   K03657
gene117892   K08451
gene117900   K07203
gene117902   K02337
gene117910   K01153
gene117913   K02343
gene117914   K01156
gene117916   K00284
gene117925   K15726
gene117938   K01870
gene117948   K07789
gene117954   K01153
gene117963   K03737
gene117971   K03546
gene117977   K12600
gene117978   K01191
gene118006   K03546
gene118016   K12678
gene118018   K05970
gene118043   K01972
gene118062   K16628
gene118114   K21573
gene118121   K01870
gene118125   K21573
gene118126   K07787
gene118127   K01183
gene118128   K11644
gene118130   K16898
gene118136   K01190
gene118145   K01156
gene118154   K02641
gene118161   K01210
gene118168   K01181
gene118176   K01190
gene118183   K15726
gene118188   K21573
gene118219   K03723
gene118221   K00694
gene118221   K01179
gene118226   K01190
gene118253   K01190
gene118276   K01421
gene118314   K01153
gene118329   K03296
gene118345   K01153
gene118355   K12527
gene118359   K03164
gene118360   K01190
gene118389   K02519
gene118413   K01191
gene118421   K02519
gene118426   K02519
gene118465   K01190
gene118490   K01156
gene118499   K01190
gene118521   K03296
gene118545   K01190
gene118576   K13830
gene118577   K01870
gene118586   K01153
gene118599   K02519
gene118600   K06084
gene118607   K03296
gene118627   K02316
gene118646   K01507
gene118654   K07787
gene118667   K02316
gene118676   K12567
gene118680   K21449
gene118683   K01192
gene118719   K01870
gene118724   K03466
gene118736   K07787
gene118759   K21021
gene118770   K01870
gene118775   K08866
gene118780   K21449
gene118798   K01191
gene118801   K03296
gene118801   K18138
gene118810   K12684
gene118815   K21573
gene118820   K20478
gene118837   K01190
gene118839   K11446
gene118850   K01190
gene118853   K15726
gene118861   K12516
gene118907   K01190
gene118980   K01153
gene118989   K07316
gene118998   K15726
gene118999   K14766
gene119009   K07879
gene119010   K02641
gene119015   K01191
gene119035   K21573
gene119050   K01190
gene119051   K21353
gene119060   K01870
gene119062   K11541
gene119068   K01153
gene119069   K09627
gene119075   K00766
gene119077   K01870
gene119079   K01153
gene119087   K01952
gene119089   K21573
gene119090   K03466
gene119117   K01190
gene119123   K01190
gene119124   K10831
gene119126   K01224
gene119133   K09014
gene119135   K20276
gene119137   K21449
gene119138   K16097
gene119145   K01153
gene119164   K01156
gene119170   K07278
gene119193   K01153
gene119232   K03654
gene119242   K01153
gene119252   K01156
gene119264   K01153
gene119265   K07789
gene119279   K03332
gene119290   K13525
gene119295   K07452
gene119314   K01153
gene119342   K02316
gene119408   K03296
gene119427   K16898
gene119443   K01364
gene119452   K06994
gene119454   K01153
gene119462   K03546
gene119482   K01156
gene119487   K06240
gene119489   K02337
gene119491   K01873
gene119493   K14616
gene119496   K03657
gene119497   K09518
gene119501   K01153
gene119511   K01156
gene119514   K01156
gene119524   K08961
gene119538   K01191
gene119551   K03296
gene119575   K01153
gene119602   K01190
gene119607   K02343
gene119621   K16910
gene119631   K20276
gene119641   K05366
gene119642   K01153
gene119661   K02394
gene119666   K03296
gene119676   K03296
gene119706   K07814
gene119717   K08961
gene119722   K01190
gene119725   K01191
gene119743   K14966
gene119755   K01190
gene119756   K01153
gene119763   K01190
gene119774   K01156
gene119777   K01955
gene119781   K03296
gene119782   K03406
gene119796   K01153
gene119799   K03046
gene119806   K01153
gene119823   K08961
gene119829   K21573
gene119846   K01190
gene119864   K01153
gene119873   K14085
gene119876   K01190
gene119885   K03330
gene119889   K01190
gene119896   K01190
gene119915   K03296
gene119925   K20276
gene119935   K07787
gene119939   K20276
gene119946   K01190
gene119954   K12603
gene119960   K01153
gene119967   K05717
gene119970   K01190
gene119971   K07787
gene119972   K03546
gene119973   K01153
gene119974   K01156
gene119979   K20478
gene119986   K21573
gene120003   K20478
gene120008   K01190
gene120012   K20478
gene120015   K13277
gene120044   K01190
gene120047   K01191
gene120052   K01870
gene120113   K21449
gene120142   K02316
gene120143   K01153
gene120154   K07787
gene120183   K03546
gene120184   K18930
gene120212   K02337
gene120223   K08961
gene120230   K19425
gene120244   K05717
gene120255   K01153
gene120257   K02519
gene120260   K01190
gene120277   K01190
gene120314   K19231
gene120321   K12308
gene120377   K15174
gene120381   K07787
gene120401   K21449
gene120402   K01354
gene120403   K01870
gene120404   K19326
gene120407   K12132
gene120408   K01190
gene120415   K06113
gene120416   K03466
gene120417   K03546
gene120427   K03657
gene120438   K20865
gene120441   K01156
gene120447   K19702
gene120457   K14786
gene120466   K06994
gene120478   K08884
gene120479   K05349
gene120492   K21449
gene120493   K02032
gene120509   K00558
gene120518   K11498
gene120521   K01153
gene120547   K20276
gene120559   K01191
gene120573   K12111
gene120584   K19538
gene120585   K03546
gene120610   K07789
gene120627   K16092
gene120628   K01224
gene120636   K05637
gene120643   K19533
gene120645   K12111
gene120647   K03567
gene120652   K01153
gene120663   K01153
gene120683   K01955
gene120696   K01534
gene120706   K03546
gene120738   K21573
gene120769   K16785
gene120769   K16786
gene120769   K16787
gene120798   K10352
gene120799   K06972
gene120810   K07316
gene120819   K20276
gene120821   K16533
gene120825   K01153
gene120827   K01156
gene120829   K01153
gene120831   K21449
gene120832   K01190
gene120837   K03546
gene120838   K16898
gene120843   K16898
gene120845   K01153
gene120849   K01156
gene120858   K01190
gene120861   K18303
gene120867   K16898
gene120873   K01156
gene120881   K03695
gene120883   K01153
gene120899   K07787
gene120911   K01153
gene120915   K20276
gene120924   K12471
gene120978   K10488
gene120988   K09961
gene121042   K03296
gene121048   K12132
gene121052   K03580
gene121065   K01156
gene121072   K01156
gene121078   K02334
gene121085   K12681
gene121086   K18138
gene121090   K01153
gene121142   K12257
gene121171   K02014
gene121183   K12056
gene121235   K01153
gene121236   K01153
gene121241   K03296
gene121245   K08961
gene121250   K01153
gene121252   K07277
gene121253   K05349
gene121257   K00728
gene121259   K19231
gene121269   K07318
gene121275   K01153
gene121280   K05349
gene121284   K01156
gene121285   K21362
gene121293   K02519
gene121295   K03046
gene121296   K01156
gene121300   K01153
gene121324   K21573
gene121331   K21449
gene121333   K13151
gene121339   K18138
gene121347   K03296
gene121356   K01153
gene121386   K02519
gene121405   K21573
gene121420   K01153
gene121450   K01156
gene121455   K20276
gene121462   K00366
gene121480   K18307
gene121482   K01156
gene121484   K08961
gene121485   K01153
gene121491   K12056
gene121495   K01190
gene121501   K12056
gene121515   K02028
gene121518   K03657
gene121522   K08300
gene121526   K01153
gene121530   K01153
gene121538   K21573
gene121540   K01153
gene121543   K02519
gene121597   K03546
gene121604   K01156
gene121631   K07787
gene121671   K01190
gene121681   K12257
gene121690   K07316
gene121691   K21573
gene121699   K01190
gene121703   K20444
gene121704   K20478
gene121706   K21573
gene121710   K01190
gene121722   K03657
gene121727   K16898
gene121729   K02004
gene121739   K03296
gene121745   K02316
gene121749   K09808
gene121756   K03466
gene121762   K03296
gene121769   K18197
gene121776   K21449
gene121786   K01190
gene121792   K10352
gene121798   K03723
gene121826   K12132
gene121833   K18930
gene121838   K05988
gene121855   K01218
gene121859   K03601
gene121873   K21449
gene121874   K16898
gene121880   K01153
gene121882   K21573
gene121909   K01153
gene121910   K01153
gene121919   K03296
gene121931   K16584
gene121933   K01191
gene121961   K02004
gene121962   K07126
gene121973   K01153
gene121995   K03581
gene122027   K20478
gene122028   K01156
gene122094   K01153
gene122095   K01153
gene122106   K19231
gene122109   K16898
gene122111   K16898
gene122113   K01156
gene122115   K01153
gene122116   K21449
gene122124   K01153
gene122129   K01153
gene122134   K07316
gene122136   K21449
gene122137   K16899
gene122143   K16898
gene122152   K01156
gene122153   K21449
gene122164   K21449
gene122177   K06972
gene122180   K19231
gene122194   K01448
gene122195   K18197
gene122203   K01156
gene122206   K03546
gene122230   K03466
gene122232   K01153
gene122237   K01190
gene122248   K16072
gene122249   K21449
gene122292   K01190
gene122298   K08961
gene122305   K19231
gene122306   K01153
gene122311   K03281
gene122314   K21449
gene122319   K18197
gene122326   K01153
gene122331   K01156
gene122341   K01153
gene122346   K19519
gene122347   K03546
gene122383   K02337
gene122387   K01190
gene122388   K15125
gene122399   K10352
gene122405   K21573
gene122407   K01153
gene122415   K01156
gene122416   K01190
gene122419   K05349
gene122453   K01156
gene122507   K21573
gene122517   K20276
gene122522   K18303
gene122535   K03040
gene122538   K01190
gene122541   K13525
gene122545   K01156
gene122554   K11127
gene122559   K12567
gene122567   K19231
gene122571   K06560
gene122613   K20276
gene122615   K01682
gene122624   K16898
gene122629   K01156
gene122632   K04079
gene122658   K21573
gene122706   K02337
gene122709   K01153
gene122725   K02355
gene122727   K16145
gene122740   K00700
gene122763   K01153
gene122764   K06972
gene122775   K02005
gene122802   K01190
gene122827   K03546
gene122856   K01358
gene122895   K01191
gene122928   K01190
gene122947   K02316
gene122951   K11805
gene122963   K03651
gene122966   K16898
gene122967   K05349
gene122972   K07126
gene122980   K20754
gene122981   K01153
gene122982   K02337
gene122984   K20478
gene122993   K01190
gene123008   K01153
gene123014   K05349
gene123033   K01153
gene123034   K21449
gene123035   K01156
gene123040   K02003
gene123040   K02004
gene123047   K01156
gene123079   K03427
gene123122   K01183
gene123134   K08357
gene123138   K02342
gene123157   K21449
gene123158   K05349
gene123168   K16898
gene123197   K00284
gene123198   K02004
gene123206   K11675
gene123209   K13276
gene123212   K21449
gene123228   K01155
gene123232   K04079
gene123273   K01955
gene123274   K01190
gene123338   K01190
gene123341   K02003
gene123341   K02004
gene123346   K12257
gene123357   K01153
gene123358   K00928
gene123359   K05305
gene123363   K20276
gene123364   K01153
gene123377   K01156
gene123381   K08782
gene123393   K15125
gene123400   K03466
gene123405   K01153
gene123410   K01153
gene123421   K21573
gene123429   K12206
gene123435   K13908
gene123444   K02337
gene123454   K08482
gene123513   K03296
gene123519   K02337
gene123537   K10444
gene123544   K21636
gene123554   K01190
gene123576   K01153
gene123587   K03296
gene123604   K03169
gene123610   K01156
gene123678   K01227
gene123681   K02004
gene123704   K09952
gene123707   K05349
gene123712   K01153
gene123713   K16898
gene123732   K03070
gene123740   K01153
gene123761   K03296
gene123763   K03651
gene123769   K12257
gene123777   K21573
gene123778   K20040
gene123779   K01190
gene123784   K01153
gene123785   K01190
gene123786   K20276
gene123788   K01156
gene123789   K02004
gene123790   K03296
gene123792   K01156
gene123797   K06560
gene123804   K01361
gene123806   K01156
gene123811   K20974
gene123813   K01153
gene123818   K03043
gene123868   K02004
gene123873   K01190
gene123883   K02004
gene123905   K01156
gene123906   K01156
gene123920   K01845
gene123932   K03723
gene123955   K18034
gene123958   K01156
gene123970   K01190
gene123984   K01190
gene123987   K19231
gene124006   K00604
gene124014   K16786
gene124014   K16787
gene124026   K00937
gene124027   K02035
gene124033   K21449
gene124045   K01156
gene124053   K01190
gene124055   K01156
gene124062   K01230
gene124067   K03296
gene124068   K12056
gene124176   K16898
gene124193   K01811
gene124194   K03243
gene124203   K05349
gene124204   K03043
gene124205   K18138
gene124215   K01153
gene124216   K01153
gene124219   K02016
gene124231   K03737
gene124240   K01466
gene124255   K00548
gene124264   K03546
gene124267   K04077
gene124269   K22016
gene124274   K07316
gene124286   K21573
gene124308   K01156
gene124310   K01153
gene124314   K01156
gene124319   K01153
gene124365   K01156
gene124371   K05097
gene124387   K01153
gene124389   K01153
gene124403   K05349
gene124404   K16726
gene124412   K19827
gene124415   K01153
gene124416   K01537
gene124440   K16669
gene124449   K21573
gene124457   K03296
gene124460   K18303
gene124462   K09955
gene124466   K01153
gene124481   K22016
gene124486   K01153
gene124561   K01179
gene124573   K01190
gene124576   K00525
gene124580   K03388
gene124582   K12257
gene124595   K01190
gene124596   K02650
gene124607   K01153
gene124611   K21573
gene124615   K04079
gene124623   K04485
gene124628   K01153
gene124631   K03427
gene124634   K21449
gene124645   K01153
gene124647   K01156
gene124656   K02621
gene124658   K06252
gene124660   K08654
gene124702   K01156
gene124712   K03466
gene124717   K12567
gene124718   K03046
gene124763   K21449
gene124769   K19483
gene124786   K03296
gene124794   K01153
gene124803   K03737
gene124822   K01190
gene124855   K06793
gene124912   K20276
gene124954   K07126
gene124964   K18303
gene124970   K21573
gene125004   K03657
gene125013   K18303
gene125015   K01153
gene125026   K01156
gene125032   K01156
gene125033   K01153
gene125034   K01156
gene125043   K01153
gene125046   K21573
gene125057   K02003
gene125057   K02004
gene125065   K03296
gene125068   K06381
gene125071   K05970
gene125072   K03296
gene125087   K05349
gene125093   K18303
gene125108   K03296
gene125111   K20846
gene125117   K01156
gene125124   K01156
gene125128   K01153
gene125154   K00806
gene125160   K01104
gene125166   K02003
gene125166   K02004
gene125189   K01191
gene125203   K01156
gene125209   K01190
gene125226   K06813
gene125227   K03296
gene125245   K03406
gene125254   K10352
gene125265   K01533
gene125295   K03296
gene125307   K21636
gene125318   K21573
gene125334   K20276
gene125366   K01153
gene125367   K01153
gene125388   K03296
gene125407   K21449
gene125411   K05349
gene125412   K01156
gene125413   K20276
gene125428   K03723
gene125433   K21449
gene125434   K20478
gene125459   K03723
gene125460   K01156
gene125468   K02519
gene125480   K21573
gene125481   K01156
gene125486   K02230
gene125491   K01156
gene125496   K01153
gene125538   K01190
gene125543   K05349
gene125569   K16898
gene125577   K21449
gene125580   K20276
gene125619   K21449
gene125628   K21471
gene125635   K18303
gene125642   K21449
gene125644   K01153
gene125647   K00689
gene125651   K03296
gene125661   K02004
gene125665   K01153
gene125668   K01156
gene125673   K07012
gene125676   K01156
gene125696   K07316
gene125697   K11655
gene125716   K12111
gene125775   K01156
gene125788   K01190
gene125788   K12111
gene125794   K02003
gene125794   K02004
gene125805   K12308
gene125811   K02337
gene125813   K02003
gene125813   K02004
gene125814   K05349
gene125818   K01210
gene125825   K02335
gene125828   K03027
gene125830   K20444
gene125834   K02014
gene125835   K21573
gene125838   K01854
gene125851   K21573
gene125861   K21449
gene125878   K12206
gene125881   K19691
gene125885   K01190
gene125885   K12111
gene125887   K07787
gene125891   K11008
gene125893   K01191
gene125895   K01153
gene125904   K02343
gene125909   K10408
gene125911   K21449
gene125913   K07004
gene125917   K15923
gene125933   K01950
gene125994   K01190
gene126014   K03466
gene126029   K03546
gene126037   K01835
gene126041   K20478
gene126043   K00548
gene126049   K20974
gene126052   K01191
gene126060   K11547
gene126061   K01533
gene126061   K17686
gene126073   K21449
gene126091   K01153
gene126098   K01190
gene126099   K01156
gene126108   K01156
gene126111   K18303
gene126124   K02519
gene126127   K01153
gene126142   K01156
gene126147   K01153
gene126167   K21449
gene126175   K11322
gene126204   K18138
gene126222   K04437
gene126227   K18138
gene126228   K17751
gene126242   K03427
gene126249   K20478
gene126255   K02519
gene126259   K17751
gene126262   K01187
gene126262   K21574
gene126286   K20478
gene126321   K05349
gene126328   K01181
gene126331   K01190
gene126333   K00793
gene126343   K16899
gene126348   K15176
gene126373   K02003
gene126373   K02004
gene126400   K08961
gene126410   K03296
gene126422   K01191
gene126439   K01227
gene126449   K20478
gene126458   K07497
gene126463   K18303
gene126471   K03043
gene126479   K03296
gene126485   K02350
gene126492   K12257
gene126503   K01153
gene126515   K04491
gene126526   K03296
gene126544   K20254
gene126550   K05349
gene126631   K01190
gene126663   K01153
gene126674   K16092
gene126675   K01153
gene126677   K01153
gene126682   K01190
gene126697   K01176
gene126706   K03046
gene126719   K18138
gene126724   K20276
gene126727   K01190
gene126727   K12111
gene126735   K08737
gene126748   K16092
gene126749   K21449
gene126750   K21449
gene126758   K01190
gene126762   K05349
gene126772   K07114
gene126798   K15664
gene126803   K17599
gene126810   K18626
gene126816   K05366
gene126823   K21110
gene126830   K01869
gene126839   K07012
gene126839   K19123
gene126848   K15255
gene126855   K03296
gene126883   K02004
gene126924   K16899
gene126934   K05349
gene126941   K03296
gene126946   K18303
gene126973   K01156
gene126986   K20283
gene126990   K09228
gene127007   K12678
gene127010   K18138
gene127042   K06115
gene127047   K07452
gene127051   K21449
gene127057   K03702
gene127059   K06941
gene127061   K18930
gene127076   K12567
gene127082   K18138
gene127105   K01190
gene127109   K22424
gene127120   K06023
gene127121   K05349
gene127123   K18138
gene127150   K08961
gene127154   K20276
gene127156   K03657
gene127173   K12257
gene127176   K12111
gene127187   K01153
gene127196   K16809
gene127218   K21449
gene127230   K18138
gene127293   K01190
gene127302   K19679
gene127310   K05349
gene127328   K01191
gene127332   K11699
gene127335   K05349
gene127339   K12527
gene127341   K01156
gene127368   K18138
gene127369   K12257
gene127372   K18138
gene127373   K01179
gene127377   K02004
gene127390   K01533
gene127433   K01156
gene127444   K01156
gene127492   K18138
gene127509   K18138
gene127511   K18138
gene127513   K21573
gene127515   K01156
gene127520   K22424
gene127522   K10955
gene127526   K18138
gene127527   K18138
gene127528   K18138
gene127529   K01156
gene127531   K01317
gene127538   K18138
gene127552   K01190
gene127553   K18138
gene127567   K01200
gene127603   K10742
gene127614   K18138
gene127615   K01153
gene127618   K12257
gene127623   K01156
gene127624   K18138
gene127637   K01153
gene127649   K18138
gene127663   K06919
gene127670   K18138
gene127682   K18138
gene127708   K04231
gene127765   K21449
gene127775   K13274
gene127802   K10776
gene127804   K05349
gene127806   K02337
gene127808   K11446
gene127809   K02519
gene127814   K01153
gene127817   K06972
gene127874   K09952
gene127923   K01153
gene127949   K02337
gene127953   K18138
gene127988   K13730
gene128005   K19326
gene128009   K01153
gene128011   K03657
gene128013   K21471
gene128015   K01156
gene128019   K01153
gene128021   K06972
gene128030   K17751
gene128035   K08961
gene128038   K07126
gene128040   K05349
gene128050   K22020
gene128051   K21573
gene128083   K03466
gene128100   K01153
gene128125   K01156
gene128126   K08961
gene128139   K11801
gene128158   K10599
gene128175   K19231
gene128209   K01190
gene128210   K01190
gene128221   K21449
gene128222   K02337
gene128224   K03466
gene128230   K19607
gene128235   K01153
gene128251   K21437
gene128253   K12567
gene128257   K01156
gene128261   K02337
gene128262   K11699
gene128283   K01227
gene128286   K07099
gene128300   K03629
gene128307   K01190
gene128310   K01156
gene128337   K02519
gene128341   K03466
gene128361   K01153
gene128365   K03546
gene128400   K01156
gene128424   K01153
gene128426   K21125
gene128430   K01191
gene128432   K02519
gene128471   K12257
gene128487   K01190
gene128488   K12257
gene128489   K03046
gene128496   K01191
gene128500   K12567
gene128510   K01156
gene128524   K12257
gene128556   K01173
gene128573   K20276
gene128588   K20478
gene128595   K05988
gene128596   K20044
gene128597   K01190
gene128599   K01227
gene128618   K12527
gene128619   K01190
gene128623   K02035
gene128625   K01153
gene128632   K15485
gene128647   K16725
gene128657   K03657
gene128663   K01227
gene128664   K20385
gene128714   K01176
gene128718   K01403
gene128747   K01190
gene128751   K12257
gene128768   K18930
gene128789   K21471
gene128793   K01153
gene128801   K03701
gene128805   K12257
gene128810   K00558
gene128814   K19607
gene128817   K01153
gene128819   K01153
gene128848   K01173
gene128850   K06972
gene128852   K12257
gene128862   K12257
gene128871   K01179
gene128872   K19231
gene128885   K12257
gene128891   K01153
gene128924   K12574
gene128926   K05970
gene128931   K01153
gene128947   K19851
gene128955   K01190
gene128980   K12527
gene128989   K01153
gene128992   K12257
gene129000   K03701
gene129004   K01153
gene129050   K03546
gene129067   K01153
gene129101   K01361
gene129105   K01153
gene129108   K01153
gene129124   K03466
gene129149   K21471
gene129156   K02004
gene129167   K03529
gene129172   K20132
gene129176   K01006
gene129186   K20478
gene129188   K02004
gene129204   K01364
gene129205   K10579
gene129207   K01187
gene129211   K03040
gene129221   K02003
gene129221   K02004
gene129236   K22016
gene129241   K01153
gene129244   K01190
gene129270   K15923
gene129306   K01153
gene129344   K03546
gene129347   K21449
gene129355   K01179
gene129361   K02014
gene129363   K03722
gene129420   K01190
gene129444   K03296
gene129506   K21449
gene129526   K10955
gene129528   K15362
gene129531   K16685
gene129537   K21573
gene129562   K01156
gene129565   K02337
gene129567   K20276
gene129572   K02327
gene129602   K01870
gene129604   K21449
gene129607   K19231
gene129611   K01190
gene129622   K06894
gene129628   K03296
gene129635   K21449
gene129652   K01190
gene129668   K03296
gene129672   K20276
gene129697   K06972
gene129702   K12257
gene129713   K03723
gene129734   K01190
gene129740   K02337
gene129743   K20276
gene129744   K03296
gene129801   K05349
gene129803   K01190
gene129807   K00705
gene129808   K16899
gene129820   K15923
gene129831   K01190
gene129834   K12373
gene129836   K09808
gene129879   K05349
gene129907   K21573
gene129919   K01421
gene129921   K12257
gene129925   K03555
gene129926   K02003
gene129926   K02004
gene129928   K21573
gene129930   K21573
gene129933   K07067
gene129934   K12257
gene129951   K01153
gene129962   K11422
gene129982   K16898
gene129983   K05349
gene130002   K01155
gene130004   K01727
gene130017   K01421
gene130021   K09800
gene130022   K19231
gene130049   K01153
gene130076   K00746
gene130119   K12257
gene130133   K02003
gene130133   K02004
gene130135   K12257
gene130137   K03168
gene130139   K01952
gene130141   K06560
gene130148   K02337
gene130168   K09952
gene130173   K20276
gene130175   K13459
gene130205   K01364
gene130208   K15923
gene130212   K01190
gene130219   K05349
gene130245   K05349
gene130296   K21573
gene130322   K21449
gene130323   K21573
gene130325   K03546
gene130331   K02004
gene130339   K16130
gene130357   K01537
gene130361   K01156
gene130363   K02519
gene130369   K01179
gene130372   K07263
gene130373   K03722
gene130379   K01153
gene130380   K01873
gene130383   K03466
gene130409   K02381
gene130414   K09952
gene130421   K12257
gene130438   K01190
gene130453   K03763
gene130458   K01533
gene130483   K21449
gene130487   K06233
gene130490   K12516
gene130520   K12678
gene130532   K01190
gene130532   K12111
gene130552   K03046
gene130561   K05349
gene130562   K00265
gene130569   K03546
gene130575   K03723
gene130579   K01179
gene130580   K03723
gene130586   K12257
gene130589   K21573
gene130607   K01870
gene130613   K02337
gene130678   K02040
gene130685   K12257
gene130689   K02316
gene130691   K12070
gene130702   K01153
gene130720   K12257
gene130731   K05349
gene130733   K16092
gene130734   K12111
gene130747   K12132
gene130747   K13412
gene130767   K05349
gene130770   K03582
gene130771   K14194
gene130774   K01190
gene130778   K16264
gene130780   K02381
gene130783   K16307
gene130808   K02003
gene130808   K02004
gene130874   K01712
gene130883   K06972
gene130886   K01448
gene130887   K01153
gene130888   K12056
gene130889   K12685
gene130900   K11654
gene130902   K09952
gene130910   K10406
gene130921   K05349
gene130948   K05349
gene130959   K12257
gene130976   K03427
gene130984   K19231
gene131000   K21573
gene131017   K16507
gene131023   K12257
gene131044   K02337
gene131052   K01190
gene131052   K12111
gene131056   K01875
gene131060   K01190
gene131060   K12111
gene131061   K05698
gene131072   K08899
gene131074   K01190
gene131075   K16092
gene131079   K03070
gene131088   K16898
gene131091   K12257
gene131104   K07787
gene131106   K20276
gene131107   K01153
gene131109   K07787
gene131135   K03086
gene131160   K01153
gene131175   K20478
gene131198   K01190
gene131201   K01153
gene131203   K16494
gene131207   K21449
gene131224   K01190
gene131253   K01179
gene131255   K20276
gene131261   K01230
gene131269   K05349
gene131273   K20483
gene131275   K20168
gene131278   K01191
gene131279   K02519
gene131289   K07114
gene131296   K01179
gene131297   K21449
gene131311   K02337
gene131336   K01190
gene131360   K03546
gene131405   K03427
gene131418   K06222
gene131430   K07316
gene131436   K21573
gene131440   K02519
gene131441   K02470
gene131446   K03427
gene131448   K21449
gene131457   K19231
gene131462   K01190
gene131462   K12111
gene131484   K01190
gene131513   K06972
gene131522   K19231
gene131530   K20276
gene131541   K17492
gene131545   K03296
gene131547   K01955
gene131556   K15601
gene131561   K03427
gene131568   K01153
gene131584   K21573
gene131592   K05349
gene131593   K21449
gene131598   K01153
gene131599   K20276
gene131603   K12527
gene131624   K01421
gene131647   K17686
gene131657   K21449
gene131660   K18450
gene131669   K03427
gene131718   K01281
gene131720   K02381
gene131729   K19231
gene131752   K05349
gene131765   K02519
gene131814   K16944
gene131834   K03427
gene131893   K01156
gene131931   K09955
gene131935   K05349
gene131938   K06051
gene131944   K04771
gene131945   K01190
gene131945   K12111
gene131958   K08464
gene131960   K17871
gene131977   K12257
gene131999   K17495
gene132014   K01176
gene132023   K15293
gene132029   K09952
gene132042   K17583
gene132051   K14194
gene132067   K20276
gene132093   K00161
gene132109   K01209
gene132127   K01952
gene132130   K12111
gene132141   K01153
gene132153   K20276
gene132154   K01190
gene132154   K12111
gene132161   K01153
gene132162   K00525
gene132180   K01153
gene132201   K05989
gene132213   K12257
gene132225   K02230
gene132300   K11111
gene132303   K01051
gene132315   K15076
gene132318   K04079
gene132321   K08884
gene132322   K00476
gene132324   K01156
gene132331   K04849
gene132339   K12257
gene132346   K10947
gene132349   K01153
gene132350   K06113
gene132351   K05349
gene132356   K20276
gene132357   K12257
gene132358   K01153
gene132374   K19231
gene132393   K20478
gene132397   K03658
gene132405   K03529
gene132412   K01153
gene132456   K12257
gene132491   K01153
gene132513   K19231
gene132529   K08049
gene132530   K02005
gene132569   K12527
gene132571   K06793
gene132586   K12257
gene132609   K01153
gene132621   K01190
gene132621   K12111
gene132630   K03737
gene132658   K20276
gene132703   K21449
gene132719   K12257
gene132720   K01190
gene132720   K12111
gene132732   K02003
gene132732   K02004
gene132734   K12111
gene132736   K06636
gene132741   K12257
gene132760   K20276
gene132780   K19231
gene132792   K20276
gene132828   K00012
gene132855   K02322
gene132861   K01197
gene132865   K03070
gene132877   K16767
gene132879   K12567
gene132893   K09952
gene132903   K01153
gene132906   K12111
gene132925   K12257
gene132952   K01156
gene132956   K05349
gene132960   K01952
gene132961   K01190
gene132961   K12111
gene132962   K12373
gene132964   K20276
gene132975   K01153
gene132986   K01421
gene132992   K21573
gene132993   K21573
gene132999   K01179
gene133006   K20385
gene133012   K22016
gene133020   K00163
gene133049   K13730
gene133088   K05349
gene133104   K01689
gene133113   K16092
gene133122   K01190
gene133135   K12257
gene133138   K01153
gene133141   K12257
gene133143   K01176
gene133151   K12132
gene133158   K12047
gene133171   K08978
gene133174   K01197
gene133177   K12257
gene133178   K15125
gene133183   K12323
gene133193   K01153
gene133202   K05349
gene133212   K01533
gene133226   K01727
gene133240   K21575
gene133255   K20276
gene133262   K01197
gene133318   K21636
gene133335   K12567
gene133339   K00184
gene133340   K00184
gene133346   K13730
gene133374   K15125
gene133376   K16898
gene133395   K11138
gene133407   K10906
gene133417   K12527
gene133427   K12257
gene133435   K01537
gene133471   K05366
gene133483   K01190
gene133483   K12111
gene133486   K03701
gene133490   K12855
gene133492   K01190
gene133507   K02003
gene133507   K02004
gene133509   K01153
gene133514   K02519
gene133520   K01191
gene133524   K05194
gene133527   K06972
gene133535   K01153
gene133550   K01153
gene133557   K21449
gene133563   K03043
gene133568   K02519
gene133577   K12516
gene133581   K03701
gene133584   K02519
gene133593   K06252
gene133598   K21449
gene133627   K20974
gene133629   K02003
gene133629   K02004
gene133636   K01156
gene133671   K03499
gene133691   K14439
gene133703   K13734
gene133705   K03657
gene133708   K13735
gene133716   K12257
gene133717   K21449
gene133732   K21449
gene133736   K12257
gene133792   K01955
gene133802   K21084
gene133831   K21449
gene133840   K09199
gene133847   K00384
gene133856   K13525
gene133866   K01153
gene133869   K02519
gene133874   K01153
gene133875   K17218
gene133891   K06972
gene133899   K12952
gene133908   K01179
gene133919   K05349
gene133922   K01183
gene133936   K13714
gene133950   K01153
gene133963   K05515
gene133964   K20276
gene133989   K02004
gene134002   K01771
gene134010   K01153
gene134021   K12855
gene134039   K01153
gene134056   K00937
gene134076   K03070
gene134078   K01176
gene134080   K10844
gene134083   K17804
gene134089   K05349
gene134090   K21449
gene134110   K01991
gene134125   K01190
gene134131   K01119
gene134142   K19231
gene134146   K20276
gene134154   K02519
gene134157   K01156
gene134160   K21449
gene134161   K05349
gene134162   K01190
gene134184   K01537
gene134269   K04079
gene134272   K10356
gene134287   K12308
gene134293   K02519
gene134303   K05366
gene134307   K05236
gene134311   K20276
gene134317   K08874
gene134353   K01921
gene134359   K03046
gene134370   K20685
gene134412   K12257
gene134435   K01153
gene134436   K12373
gene134439   K05349
gene134454   K02334
gene134473   K01190
gene134483   K03546
gene134486   K03701
gene134517   K19231
gene134521   K01153
gene134557   K19174
gene134602   K02386
gene134627   K02238
gene134628   K08874
gene134633   K05366
gene134641   K08604
gene134646   K19231
gene134658   K01190
gene134661   K02337
gene134666   K12056
gene134689   K12056
gene134694   K01153
gene134709   K00111
gene134719   K22139
gene134722   K05349
gene134723   K05349
gene134734   K08325
gene134736   K02390
gene134761   K20276
gene134781   K12257
gene134820   K11059
gene134822   K12206
gene134859   K06113
gene134864   K03466
gene134866   K12257
gene134875   K20483
gene134876   K08138
gene134879   K05349
gene134887   K10352
gene134894   K19355
gene134917   K05349
gene134929   K02334
gene134931   K12056
gene134940   K01153
gene134962   K02519
gene134982   K07004
gene134984   K21573
gene134997   K01153
gene135011   K21573
gene135017   K01190
gene135022   K16898
gene135032   K01153
gene135038   K16767
gene135043   K12567
gene135044   K02519
gene135047   K07316
gene135049   K03701
gene135052   K03296
gene135053   K06237
gene135068   K01156
gene135077   K21449
gene135086   K06972
gene135097   K01153
gene135099   K19355
gene135108   K01179
gene135124   K01689
gene135125   K05592
gene135128   K01153
gene135149   K03763
gene135164   K07114
gene135167   K03657
gene135182   K13730
gene135191   K01153
gene135209   K00284
gene135226   K12567
gene135236   K08775
gene135238   K20483
gene135241   K01153
gene135257   K01153
gene135266   K01156
gene135277   K09228
gene135278   K09952
gene135288   K21449
gene135291   K01156
gene135293   K01361
gene135298   K12056
gene135306   K16089
gene135307   K13735
gene135317   K12056
gene135326   K12056
gene135330   K05099
gene135352   K05349
gene135358   K12308
gene135371   K01153
gene135380   K21573
gene135388   K20483
gene135412   K21573
gene135418   K01869
gene135439   K09228
gene135442   K05989
gene135447   K01153
gene135448   K14161
gene135449   K01448
gene135452   K02004
gene135457   K12257
gene135460   K02014
gene135476   K18930
gene135485   K02004
gene135495   K02519
gene135498   K14194
gene135530   K05349
gene135531   K05349
gene135542   K12815
gene135544   K21573
gene135557   K10402
gene135560   K07126
gene135567   K01153
gene135622   K01869
gene135633   K02519
gene135648   K12549
gene135649   K05802
gene135651   K21573
gene135655   K01999
gene135664   K03546
gene135671   K01869
gene135689   K03427
gene135693   K06972
gene135694   K09486
gene135697   K01156
gene135705   K08602
gene135710   K10754
gene135722   K01406
gene135736   K05988
gene135737   K06972
gene135742   K14810
gene135746   K07289
gene135767   K12257
gene135786   K12567
gene135792   K15531
gene135806   K01153
gene135807   K14393
gene135811   K15524
gene135857   K20478
gene135861   K02003
gene135861   K02004
gene135863   K03701
gene135864   K21573
gene135875   K01153
gene135884   K01960
gene135888   K21573
gene135889   K10124
gene135897   K08135
gene135900   K18674
gene135913   K12257
gene135920   K20276
gene135936   K08301
gene135950   K01186
gene135967   K04079
gene135986   K02172
gene135989   K01153
gene135991   K21573
gene135993   K02519
gene136007   K14306
gene136017   K06237
gene136019   K08573
gene136036   K12527
gene136051   K21573
gene136076   K01186
gene136091   K20276
gene136095   K21449
gene136105   K08930
gene136120   K10352
gene136126   K01153
gene136131   K21573
gene136136   K02004
gene136141   K01156
gene136147   K02004
gene136167   K21449
gene136185   K04072
gene136187   K06877
gene136189   K01869
gene136196   K03529
gene136279   K01051
gene136282   K06237
gene136283   K00656
gene136290   K01153
gene136292   K20385
gene136295   K01811
gene136298   K01153
gene136300   K01153
gene136306   K04485
gene136341   K18260
gene136349   K18930
gene136350   K12761
gene136379   K02004
gene136380   K01153
gene136395   K21449
gene136400   K03466
gene136408   K01869
gene136411   K03427
gene136416   K12527
gene136459   K01876
gene136467   K03029
gene136476   K01185
gene136482   K12567
gene136495   K21573
gene136502   K04594
gene136506   K01227
gene136513   K20276
gene136516   K01153
gene136541   K02519
gene136543   K12678
gene136544   K01771
gene136555   K02005
gene136559   K03427
gene136575   K01153
gene136577   K19613
gene136589   K13274
gene136592   K12567
gene136601   K03427
gene136606   K01870
gene136607   K06972
gene136624   K01153
gene136658   K05349
gene136680   K03701
gene136710   K01728
gene136720   K20197
gene136731   K05366
gene136732   K03529
gene136738   K02519
gene136740   K01153
gene136741   K08854
gene136743   K01200
gene136751   K10352
gene136758   K02138
gene136760   K10352
gene136762   K06972
gene136767   K19231
gene136768   K01869
gene136770   K01835
gene136775   K02337
gene136785   K02621
gene136788   K09228
gene136794   K00745
gene136814   K20276
gene136820   K01835
gene136861   K01191
gene136862   K05305
gene136904   K01153
gene136909   K00745
gene136914   K01873
gene136923   K21573
gene136926   K01838
gene136926   K05342
gene136930   K12678
gene136931   K19231
gene136939   K05366
gene136951   K20276
gene136956   K02395
gene136961   K01153
gene136989   K01190
gene137036   K20530
gene137037   K00525
gene137042   K01190
gene137067   K01190
gene137067   K12111
gene137072   K05349
gene137082   K02519
gene137095   K05305
gene137098   K20097
gene137099   K01153
gene137100   K20276
gene137106   K07386
gene137109   K17686
gene137113   K01156
gene137127   K02003
gene137127   K02004
gene137135   K03529
gene137136   K01190
gene137138   K22020
gene137148   K02519
gene137159   K09646
gene137161   K19231
gene137163   K21449
gene137167   K19427
gene137179   K16551
gene137182   K08843
gene137187   K01870
gene137195   K04310
gene137219   K06113
gene137222   K21449
gene137256   K15924
gene137273   K05973
gene137279   K20283
gene137284   K04084
gene137287   K02621
gene137300   K01156
gene137302   K13732
gene137317   K21573
gene137320   K01156
gene137337   K05305
gene137339   K01190
gene137342   K03466
gene137368   K13732
gene137389   K02337
gene137390   K21573
gene137396   K21573
gene137427   K08357
gene137432   K02519
gene137439   K15152
gene137441   K21449
gene137453   K01364
gene137466   K11959
gene137477   K16480
gene137478   K18034
gene137502   K01153
gene137513   K02519
gene137518   K06972
gene137564   K15580
gene137567   K12527
gene137577   K01153
gene137602   K02519
gene137606   K04748
gene137617   K02621
gene137632   K16899
gene137633   K02519
gene137637   K13525
gene137640   K07114
gene137642   K12056
gene137651   K12257
gene137658   K01190
gene137658   K12111
gene137659   K11127
gene137665   K09667
gene137684   K21573
gene137685   K01153
gene137730   K03351
gene137745   K21449
gene137765   K05349
gene137776   K01811
gene137796   K01191
gene137807   K07126
gene137812   K03546
gene137814   K01811
gene137815   K21573
gene137816   K01153
gene137818   K02004
gene137822   K01191
gene137826   K14645
gene137835   K20829
gene137836   K00265
gene137856   K06972
gene137859   K03701
gene137864   K01153
gene137892   K10352
gene137893   K01811
gene137897   K01153
gene137903   K03529
gene137909   K19231
gene137910   K06972
gene137919   K20478
gene137941   K18138
gene137945   K02407
gene137961   K06972
gene137974   K01191
gene137975   K02004
gene138008   K01153
gene138009   K07787
gene138011   K07316
gene138013   K01190
gene138016   K07126
gene138033   K18138
gene138036   K01190
gene138039   K01191
gene138043   K13735
gene138067   K02004
gene138077   K07316
gene138080   K01191
gene138081   K03701
gene138098   K05366
gene138102   K02335
gene138121   K12678
gene138125   K03070
gene138133   K15923
gene138156   K02015
gene138161   K02519
gene138162   K05349
gene138175   K12527
gene138187   K03498
gene138191   K01153
gene138201   K05349
gene138206   K07126
gene138213   K01156
gene138214   K17680
gene138227   K06972
gene138229   K02003
gene138229   K02004
gene138255   K12257
gene138257   K15125
gene138261   K02519
gene138281   K15726
gene138285   K14007
gene138291   K07126
gene138292   K03466
gene138301   K03046
gene138302   K12527
gene138304   K21449
gene138306   K20121
gene138316   K12527
gene138323   K02469
gene138328   K03798
gene138349   K06237
gene138355   K17751
gene138362   K01153
gene138367   K07452
gene138378   K10413
gene138384   K01190
gene138395   K12257
gene138399   K12132
gene138433   K12527
gene138434   K21449
gene138452   K03723
gene138456   K08357
gene138462   K01869
gene138479   K07484
gene138497   K03722
gene138545   K03070
gene138574   K01198
gene138574   K01209
gene138589   K02337
gene138594   K03529
gene138603   K07316
gene138605   K03529
gene138607   K06972
gene138609   K13735
gene138615   K01609
gene138617   K02003
gene138617   K02004
gene138634   K21065
gene138644   K01421
gene138648   K22017
gene138650   K02519
gene138659   K12527
gene138663   K01190
gene138663   K12111
gene138670   K03701
gene138681   K02519
gene138693   K02003
gene138693   K02004
gene138698   K01153
gene138704   K16795
gene138705   K02337
gene138706   K03654
gene138710   K01873
gene138711   K01153
gene138726   K21449
gene138731   K00982
gene138736   K01811
gene138743   K05349
gene138759   K01955
gene138774   K04079
gene138793   K12741
gene138802   K20478
gene138805   K02621
gene138817   K04784
gene138823   K01153
gene138824   K01732
gene138835   K05349
gene138837   K02519
gene138859   K01811
gene138868   K02519
gene138871   K06972
gene138885   K21449
gene138938   K01200
gene138949   K01190
gene138954   K02005
gene138966   K01153
gene138967   K01190
gene138973   K02004
gene138976   K01153
gene138979   K19231
gene138987   K03270
gene138988   K02003
gene138988   K02004
gene138997   K21636
gene138999   K01126
gene139010   K03529
gene139016   K01190
gene139026   K02337
gene139029   K01207
gene139036   K03529
gene139065   K12337
gene139068   K03529
gene139073   K03763
gene139077   K02003
gene139077   K02004
gene139081   K02003
gene139081   K02004
gene139096   K03583
gene139138   K16898
gene139139   K01153
gene139141   K07114
gene139157   K01153
gene139159   K06902
gene139169   K04650
gene139171   K07347
gene139178   K21449
gene139186   K15531
gene139195   K01190
gene139207   K03546
gene139212   K01153
gene139214   K08961
gene139224   K02003
gene139224   K02004
gene139231   K19231
gene139271   K01317
gene139280   K03529
gene139284   K00281
gene139285   K06972
gene139290   K06568
gene139306   K03427
gene139319   K20276
gene139320   K03529
gene139328   K13342
gene139334   K01897
gene139337   K03529
gene139339   K01361
gene139344   K01190
gene139344   K12111
gene139348   K07263
gene139354   K02003
gene139354   K02004
gene139358   K01870
gene139366   K03182
gene139372   K01006
gene139376   K03657
gene139382   K21449
gene139396   K02003
gene139396   K02004
gene139397   K01874
gene139403   K01153
gene139423   K01154
gene139423   K03427
gene139428   K06972
gene139455   K05305
gene139488   K03529
gene139491   K01364
gene139501   K02027
gene139515   K01186
gene139536   K21449
gene139540   K01448
gene139542   K06972
gene139547   K01811
gene139551   K00728
gene139553   K10605
gene139589   K03529
gene139592   K01190
gene139603   K02519
gene139654   K21449
gene139656   K01191
gene139662   K05349
gene139676   K06972
gene139704   K12527
gene139705   K12257
gene139713   K01153
gene139722   K05366
gene139730   K03070
gene139733   K01361
gene139746   K06972
gene139749   K10352
gene139752   K07263
gene139754   K01153
gene139758   K12527
gene139768   K12034
gene139795   K03581
gene139798   K01179
gene139801   K02016
gene139802   K02016
gene139804   K02621
gene139807   K03701
gene139817   K06972
gene139825   K06972
gene139846   K19505
gene139848   K02519
gene139853   K20276
gene139861   K03701
gene139866   K02892
gene139876   K22016
gene139878   K21573
gene139901   K13949
gene139904   K04814
gene139912   K06972
gene139936   K03255
gene139940   K05717
gene139964   K12528
gene139984   K01870
gene139990   K01190
gene140005   K05349
gene140018   K04744
gene140025   K15125
gene140035   K20478
gene140036   K03529
gene140037   K02519
gene140043   K01537
gene140045   K07004
gene140051   K09955
gene140057   K01209
gene140061   K19231
gene140063   K06972
gene140072   K07126
gene140074   K02335
gene140082   K12678
gene140090   K03526
gene140105   K21449
gene140136   K05305
gene140152   K13734
gene140162   K03899
gene140165   K05305
gene140170   K01153
gene140190   K21449
gene140204   K02005
gene140217   K00969
gene140221   K09952
gene140234   K05366
gene140257   K00558
gene140258   K06972
gene140262   K02335
gene140276   K03657
gene140278   K20974
gene140282   K15125
gene140308   K03427
gene140319   K01530
gene140337   K01153
gene140340   K02335
gene140405   K13099
gene140415   K08357
gene140444   K01190
gene140461   K02392
gene140466   K01153
gene140475   K12952
gene140477   K01292
gene140482   K08961
gene140496   K02337
gene140508   K02519
gene140511   K15125
gene140513   K03529
gene140520   K01153
gene140526   K08357
gene140536   K16898
gene140545   K05349
gene140592   K01156
gene140594   K03722
gene140619   K13412
gene140629   K05349
gene140640   K21449
gene140650   K06972
gene140653   K12257
gene140658   K01838
gene140658   K05342
gene140709   K06972
gene140724   K05349
gene140733   K08300
gene140775   K09291
gene140776   K03529
gene140781   K01811
gene140789   K03529
gene140795   K01191
gene140800   K00696
gene140802   K03466
gene140803   K16474
gene140804   K05349
gene140807   K01153
gene140812   K03701
gene140813   K02003
gene140813   K02004
gene140825   K02004
gene140833   K09118
gene140839   K06972
gene140846   K06972
gene140852   K03529
gene140856   K11076
gene140859   K00164
gene140866   K07260
gene140868   K11751
gene140875   K18138
gene140888   K05349
gene140898   K01153
gene140902   K01153
gene140904   K01190
gene140921   K21449
gene140923   K20282
gene140928   K20283
gene140942   K17263
gene140967   K12516
gene140987   K06675
gene141006   K12472
gene141025   K05515
gene141027   K19231
gene141031   K03657
gene141032   K01213
gene141035   K01785
gene141053   K20276
gene141060   K09291
gene141070   K09228
gene141098   K03529
gene141101   K01421
gene141105   K01870
gene141110   K12567
gene141118   K06972
gene141136   K01153
gene141154   K21449
gene141157   K06972
gene141162   K01153
gene141181   K06286
gene141186   K17531
gene141193   K07114
gene141196   K02519
gene141201   K03657
gene141206   K01190
gene141214   K06972
gene141222   K15580
gene141224   K06972
gene141232   K02453
gene141232   K02666
gene141244   K01153
gene141251   K03406
gene141299   K02342
gene141299   K03722
gene141300   K06972
gene141303   K06972
gene141306   K08961
gene141318   K01190
gene141322   K01153
gene141323   K03701
gene141328   K05988
gene141330   K06113
gene141346   K06972
gene141349   K02519
gene141361   K00982
gene141376   K12132
gene141387   K13457
gene141404   K01153
gene141419   K06240
gene141446   K03696
gene141453   K02519
gene141458   K07708
gene141463   K05366
gene141464   K16898
gene141468   K02337
gene141479   K07452
gene141503   K03466
gene141507   K03283
gene141507   K04043
gene141539   K02519
gene141552   K01231
gene141553   K03427
gene141607   K02519
gene141629   K02004
gene141630   K01127
gene141661   K08884
gene141662   K01186
gene141669   K02519
gene141671   K07114
gene141675   K09150
gene141706   K02337
gene141709   K04437
gene141710   K07263
gene141748   K06113
gene141763   K05515
gene141769   K01955
gene141784   K06237
gene141785   K06972
gene141802   K06972
gene141809   K03932
gene141811   K03701
gene141815   K06972
gene141820   K03070
gene141825   K12056
gene141838   K13730
gene141844   K01191
gene141845   K09313
gene141849   K03466
gene141852   K03529
gene141859   K21449
gene141875   K20276
gene141876   K06237
gene141886   K05989
gene141887   K05366
gene141888   K02519
gene141891   K05349
gene141896   K03737
gene141900   K21449
gene141901   K12257
gene141910   K02335
gene141912   K20478
gene141914   K21449
gene141920   K19231
gene141930   K20444
gene141984   K05970
gene141988   K02337
gene141998   K03701
gene141999   K06972
gene142000   K02335
gene142005   K01190
gene142006   K07604
gene142009   K16536
gene142021   K03569
gene142022   K03427
gene142026   K05349
gene142033   K01153
gene142036   K01190
gene142052   K16092
gene142053   K01153
gene142057   K15603
gene142063   K01153
gene142076   K03406
gene142087   K05349
gene142094   K01190
gene142095   K05515
gene142097   K01306
gene142103   K05366
gene142110   K18331
gene142117   K05058
gene142121   K06972
gene142125   K03798
gene142139   K04043
gene142146   K02337
gene142147   K12132
gene142151   K03466
gene142152   K16898
gene142160   K06972
gene142161   K06972
gene142162   K13730
gene142191   K02213
gene142241   K03046
gene142253   K06972
gene142272   K12678
gene142276   K06972
gene142306   K01728
gene142307   K03088
gene142311   K18197
gene142318   K03798
gene142323   K12567
gene142325   K00342
gene142329   K18650
gene142351   K00937
gene142376   K01869
gene142387   K03466
gene142391   K12191
gene142400   K08961
gene142405   K00525
gene142408   K03657
gene142414   K03466
gene142423   K20478
gene142424   K09188
gene142426   K06237
gene142429   K12257
gene142431   K05305
gene142436   K01439
gene142439   K04512
gene142445   K12132
gene142450   K21449
gene142465   K14327
gene142477   K06235
gene142485   K02003
gene142485   K02004
gene142486   K01153
gene142500   K19937
gene142517   K18732
gene142540   K13459
gene142551   K19231
gene142557   K21449
gene142573   K14194
gene142594   K11063
gene142602   K12567
gene142603   K16786
gene142603   K16787
gene142604   K12952
gene142618   K01407
gene142637   K02519
gene142639   K20045
gene142651   K02519
gene142665   K03701
gene142673   K19231
gene142675   K08961
gene142699   K06922
gene142706   K06972
gene142710   K01153
gene142734   K06675
gene142754   K02337
gene142772   K20276
gene142779   K02035
gene142787   K01153
gene142791   K02356
gene142796   K02003
gene142796   K02004
gene142797   K01869
gene142799   K05366
gene142802   K03466
gene142817   K02392
gene142846   K01448
gene142851   K20912
gene142856   K15114
gene142857   K16899
gene142865   K01153
gene142867   K08961
gene142869   K05664
gene142878   K20293
gene142886   K01870
gene142899   K07520
gene142906   K01153
gene142909   K03695
gene142927   K03581
gene142938   K01421
gene142946   K00284
gene142949   K19231
gene142955   K03657
gene142973   K03657
gene142974   K05515
gene142979   K01728
gene142982   K01537
gene142994   K03466
gene142995   K01337
gene142997   K01155
gene143002   K03657
gene143016   K02469
gene143016   K02621
gene143039   K18930
gene143044   K01153
gene143047   K00370
gene143049   K01153
gene143074   K01190
gene143079   K20276
gene143088   K08961
gene143098   K03657
gene143100   K17318
gene143101   K08961
gene143118   K06972
gene143127   K05349
gene143133   K02519
gene143168   K10421
gene143182   K02004
gene143190   K05349
gene143192   K09955
gene143193   K21471
gene143194   K05619
gene143207   K02519
gene143221   K01190
gene143221   K12111
gene143231   K04573
gene143250   K20641
gene143279   K12257
gene143280   K11419
gene143283   K21397
gene143287   K12516
gene143293   K01191
gene143327   K00931
gene143352   K01190
gene143356   K05305
gene143361   K01153
gene143366   K01006
gene143381   K00700
gene143393   K16494
gene143394   K03086
gene143407   K04043
gene143408   K09118
gene143423   K02004
gene143424   K21449
gene143427   K21449
gene143428   K06919
gene143431   K15921
gene143442   K06972
gene143481   K20478
gene143482   K05349
gene143492   K21397
gene143497   K18035
gene143515   K02335
gene143537   K03701
gene143572   K02519
gene143589   K06972
gene143597   K01153
gene143602   K02469
gene143610   K01153
gene143613   K03701
gene143614   K05515
gene143616   K03722
gene143619   K08305
gene143650   K02519
gene143685   K06639
gene143687   K05366
gene143723   K18138
gene143754   K05515
gene143770   K05515
gene143780   K02519
gene143827   K02519
gene143830   K03529
gene143841   K01153
gene143854   K20358
gene143875   K21449
gene143881   K05349
gene143885   K05349
gene143886   K03657
gene143899   K14311
gene143906   K18034
gene143907   K05515
gene143918   K14676
gene143930   K03130
gene143933   K06972
gene143978   K16499
gene143996   K01156
gene144016   K01156
gene144018   K05366
gene144023   K08676
gene144024   K01190
gene144031   K07452
gene144033   K01153
gene144040   K01156
gene144051   K01190
gene144059   K21436
gene144069   K03701
gene144072   K22187
gene144087   K07263
gene144092   K05349
gene144095   K05349
gene144104   K00688
gene144141   K03701
gene144143   K21449
gene144144   K06972
gene144149   K01955
gene144169   K18622
gene144173   K03466
gene144236   K06972
gene144239   K02004
gene144247   K07410
gene144252   K19049
gene144264   K01153
gene144274   K01179
gene144281   K02274
gene144283   K19789
gene144296   K03580
gene144311   K03529
gene144328   K02469
gene144328   K02621
gene144345   K09118
gene144359   K17680
gene144362   K05366
gene144366   K03580
gene144412   K00931
gene144430   K11728
gene144442   K01051
gene144443   K01156
gene144455   K10382
gene144456   K07814
gene144461   K17531
gene144472   K02390
gene144483   K03466
gene144490   K08369
gene144494   K03701
gene144499   K14809
gene144502   K01439
gene144509   K21449
gene144513   K02314
gene144519   K03701
gene144523   K03701
gene144533   K04530
gene144539   K12257
gene144557   K20276
gene144562   K01153
gene144583   K01190
gene144591   K01190
gene144619   K01376
gene144644   K03657
gene144654   K20276
gene144664   K03406
gene144678   K00525
gene144682   K01870
gene144683   K03701
gene144688   K20974
gene144718   K20276
gene144728   K03657
gene144733   K05366
gene144735   K03657
gene144740   K02337
gene144758   K20276
gene144808   K02337
gene144822   K01811
gene144823   K07004
gene144850   K01190
gene144852   K03657
gene144864   K01156
gene144865   K12600
gene144866   K16899
gene144870   K16669
gene144872   K02621
gene144874   K17624
gene144875   K03701
gene144880   K01768
gene144889   K19231
gene144906   K07313
gene144907   K03466
gene144919   K16119
gene144920   K16749
gene144926   K09952
gene144932   K02003
gene144932   K02004
gene144937   K03701
gene144965   K07263
gene144971   K06972
gene144973   K01179
gene144977   K12603
gene144984   K10352
gene144995   K03657
gene145001   K06972
gene145005   K05349
gene145024   K02945
gene145056   K04437
gene145067   K20276
gene145081   K01190
gene145096   K12544
gene145109   K08961
gene145112   K05515
gene145126   K01153
gene145175   K03427
gene145191   K16899
gene145195   K08961
gene145228   K01190
gene145252   K01153
gene145266   K03466
gene145267   K00702
gene145292   K00382
gene145295   K07126
gene145302   K01281
gene145309   K07752
gene145312   K03529
gene145321   K06761
gene145342   K01153
gene145343   K21449
gene145380   K20276
gene145394   K03657
gene145397   K02337
gene145402   K20974
gene145437   K01190
gene145478   K01281
gene145491   K07814
gene145498   K03701
gene145521   K01537
gene145532   K00111
gene145544   K02335
gene145554   K03466
gene145563   K00921
gene145571   K05515
gene145573   K01181
gene145585   K02335
gene145607   K01153
gene145616   K01179
gene145620   K00219
gene145631   K05515
gene145636   K03701
gene145639   K03701
gene145644   K01191
gene145646   K12257
gene145664   K05515
gene145671   K20276
gene145673   K01728
gene145674   K05515
gene145681   K02407
gene145682   K07263
gene145700   K01873
gene145706   K15125
gene145709   K02519
gene145710   K07263
gene145713   K01186
gene145716   K12685
gene145717   K20282
gene145718   K06921
gene145719   K01952
gene145720   K07126
gene145725   K03701
gene145732   K03466
gene145741   K05515
gene145746   K05515
gene145748   K20283
gene145781   K03546
gene145783   K03651
gene145787   K03722
gene145797   K16506
gene145800   K03040
gene145812   K03722
gene145817   K03657
gene145820   K07318
gene145828   K09118
gene145830   K08300
gene145833   K01873
gene145848   K01728
gene145877   K02519
gene145889   K05349
gene145892   K01727
gene145899   K02519
gene145906   K01113
gene145930   K03701
gene145944   K16576
gene145970   K03359
gene145973   K05635
gene146002   K16628
gene146006   K06972
gene146034   K03466
gene146036   K02335
gene146048   K02005
gene146049   K03701
gene146052   K03546
gene146065   K14190
gene146073   K12257
gene146084   K07258
gene146103   K01179
gene146108   K02335
gene146122   K09230
gene146126   K20974
gene146142   K12478
gene146147   K03701
gene146233   K03701
gene146238   K06243
gene146256   K05366
gene146267   K12257
gene146285   K01689
gene146288   K02519
gene146300   K02519
gene146302   K01407
gene146316   K05349
gene146332   K01153
gene146334   K03296
gene146343   K08961
gene146372   K06381
gene146383   K07260
gene146395   K02519
gene146398   K05305
gene146399   K01732
gene146400   K12602
gene146408   K03701
gene146415   K01190
gene146415   K12111
gene146421   K00281
gene146422   K07445
gene146432   K02519
gene146433   K08961
gene146435   K02519
gene146440   K02004
gene146473   K05305
gene146477   K03657
gene146479   K01190
gene146494   K02519
gene146525   K09809
gene146532   K01156
gene146555   K03701
gene146578   K01869
gene146585   K00525
gene146602   K03332
gene146606   K01256
gene146623   K17341
gene146629   K02519
gene146631   K12287
gene146634   K01190
gene146636   K05989
gene146641   K03427
gene146674   K01407
gene146691   K01811
gene146730   K16786
gene146730   K16787
gene146735   K06972
gene146740   K01955
gene146761   K03546
gene146769   K00281
gene146770   K06972
gene146774   K14846
gene146776   K00986
gene146778   K01811
gene146787   K01190
gene146805   K19231
gene146810   K19427
gene146813   K01224
gene146861   K03046
gene146862   K03723
gene146863   K08221
gene146867   K03686
gene146892   K03657
gene146895   K02003
gene146895   K02004
gene146899   K01337
gene146901   K21954
gene146903   K15259
gene146908   K01179
gene146923   K02519
gene146946   K01153
gene146985   K22016
gene146994   K02035
gene146999   K01156
gene147002   K02335
gene147006   K01198
gene147006   K01209
gene147031   K21449
gene147051   K00982
gene147054   K03696
gene147060   K01206
gene147061   K08307
gene147070   K21449
gene147092   K08961
gene147098   K12199
gene147136   K01811
gene147167   K08961
gene147179   K03701
gene147180   K17624
gene147186   K01771
gene147187   K03701
gene147198   K03466
gene147199   K02238
gene147203   K03580
gene147206   K18930
gene147207   K02335
gene147210   K02519
gene147222   K07263
gene147230   K01811
gene147233   K16669
gene147247   K05767
gene147262   K12567
gene147277   K12308
gene147286   K03427
gene147287   K01811
gene147297   K06709
gene147304   K01156
gene147340   K14086
gene147348   K03701
gene147393   K13915
gene147398   K01537
gene147428   K03722
gene147441   K13732
gene147448   K06584
gene147452   K01407
gene147456   K01407
gene147463   K15125
gene147464   K01811
gene147468   K14086
gene147472   K02003
gene147472   K02004
gene147482   K12257
gene147498   K08235
gene147505   K06237
gene147514   K01407
gene147517   K07263
gene147524   K03701
gene147530   K05515
gene147543   K05305
gene147579   K03701
gene147580   K07316
gene147603   K02519
gene147605   K03701
gene147616   K16899
gene147617   K01869
gene147633   K01811
gene147636   K01179
gene147638   K06972
gene147640   K12528
gene147649   K16899
gene147650   K16469
gene147651   K07318
gene147659   K05515
gene147664   K02335
gene147668   K02335
gene147672   K07318
gene147675   K01156
gene147681   K03168
gene147683   K12685
gene147689   K19231
gene147693   K10380
gene147705   K07277
gene147712   K05988
gene147731   K16742
gene147736   K01811
gene147743   K13999
gene147744   K03070
gene147753   K07126
gene147779   K00702
gene147791   K07318
gene147864   K21471
gene147867   K01811
gene147872   K21573
gene147883   K07126
gene147887   K03546
gene147891   K05048
gene147900   K02407
gene147902   K01537
gene147910   K09800
gene147914   K07445
gene147918   K21449
gene147920   K03701
gene147926   K15726
gene147933   K07126
gene147947   K21573
gene147956   K01186
gene147968   K03701
gene147982   K05349
gene148012   K13915
gene148022   K08869
gene148027   K01191
gene148048   K03296
gene148052   K07263
gene148071   K02335
gene148083   K03569
gene148094   K01156
gene148100   K03046
gene148114   K00626
gene148117   K05356
gene148119   K20283
gene148173   K16467
gene148177   K12308
gene148179   K03657
gene148185   K20478
gene148188   K03658
gene148197   K02334
gene148203   K07812
gene148214   K03701
gene148223   K01156
gene148241   K01421
gene148242   K03701
gene148256   K01421
gene148264   K21449
gene148271   K02519
gene148272   K22017
gene148278   K03006
gene148282   K01190
gene148282   K12111
gene148322   K01811
gene148351   K02335
gene148358   K20478
gene148374   K19721
gene148376   K16899
gene148409   K02335
gene148430   K01337
gene148440   K02519
gene148453   K03296
gene148455   K02519
gene148456   K02337
gene148472   K01190
gene148476   K05349
gene148477   K02519
gene148487   K02519
gene148498   K16731
gene148499   K03466
gene148505   K02334
gene148507   K16899
gene148508   K01153
gene148514   K01406
gene148524   K03701
gene148543   K06972
gene148547   K20974
gene148559   K03517
gene148566   K00548
gene148583   K19231
gene148596   K03086
gene148596   K03087
gene148598   K01156
gene148625   K02434
gene148625   K09759
gene148663   K10590
gene148687   K07110
gene148698   K02014
gene148702   K12602
gene148718   K00281
gene148730   K00689
gene148735   K21471
gene148736   K03466
gene148755   K06102
gene148756   K03701
gene148762   K02337
gene148773   K03466
gene148784   K03701
gene148798   K05349
gene148808   K03044
gene148819   K01361
gene148858   K06919
gene148893   K12528
gene148896   K17508
gene148897   K01662
gene148903   K15105
gene148906   K19225
gene148909   K03205
gene148912   K04763
gene148918   K03466
gene148920   K00558
gene148924   K17550
gene148931   K02335
gene148934   K18995
gene148940   K02434
gene148944   K01873
gene148953   K21449
gene148966   K01537
gene148969   K02004
gene148970   K07496
gene148995   K03701
gene148998   K01662
gene149004   K01190
gene149007   K01421
gene149029   K05349
gene149035   K01364
gene149036   K01156
gene149043   K03701
gene149060   K21449
gene149064   K05515
gene149065   K01870
gene149086   K01190
gene149104   K05637
gene149122   K19171
gene149129   K01728
gene149138   K12058
gene149139   K02004
gene149143   K00284
gene149159   K07445
gene149182   K07126
gene149187   K07126
gene149195   K20473
gene149198   K12257
gene149204   K13734
gene149208   K02621
gene149225   K02519
gene149237   K03760
gene149246   K12516
gene149251   K05515
gene149262   K06919
gene149268   K05349
gene149283   K03701
gene149315   K03701
gene149337   K00318
gene149356   K04044
gene149370   K03701
gene149375   K01191
gene149401   K01421
gene149414   K06237
gene149415   K01190
gene149416   K03043
gene149426   K04066
gene149444   K03701
gene149448   K01869
gene149519   K02434
gene149519   K09759
gene149526   K07263
gene149530   K15125
gene149544   K02334
gene149547   K01669
gene149559   K03701
gene149560   K20276
gene149568   K01156
gene149608   K03657
gene149622   K01156
gene149624   K11751
gene149633   K05349
gene149646   K03701
gene149662   K01811
gene149666   K05970
gene149672   K06861
gene149684   K01421
gene149685   K01595
gene149697   K02335
gene149712   K01728
gene149718   K05349
gene149736   K03701
gene149760   K10421
gene149772   K06113
gene149774   K01595
gene149783   K03657
gene149808   K01811
gene149815   K03086
gene149821   K01156
gene149822   K02519
gene149823   K21471
gene149831   K01537
gene149835   K07263
gene149839   K21449
gene149840   K17225
gene149841   K05515
gene149842   K03701
gene149849   K03701
gene149850   K02621
gene149852   K05048
gene149853   K06919
gene149855   K20478
gene149864   K03798
gene149865   K21712
gene149878   K03722
gene149884   K01153
gene149900   K08867
gene149904   K03296
gene149907   K01190
gene149911   K06233
gene149918   K20974
gene149919   K03759
gene149924   K20974
gene149929   K03701
gene149930   K09275
gene149932   K05349
gene149936   K01897
gene149953   K01156
gene149967   K21449
gene149975   K17686
gene149988   K02519
gene150010   K01728
gene150015   K00365
gene150019   K01191
gene150028   K05349
gene150038   K07263
gene150047   K03555
gene150050   K01870
gene150054   K03701
gene150074   K01537
gene150077   K05515
gene150081   K10408
gene150087   K12518
gene150091   K03701
gene150105   K14824
gene150110   K08734
gene150112   K01873
gene150113   K05515
gene150114   K03701
gene150123   K01869
gene150147   K01153
gene150151   K12602
gene150164   K01406
gene150165   K01153
gene150166   K03701
gene150196   K05349
gene150217   K01153
gene150236   K01197
gene150249   K03701
gene150251   K10779
gene150252   K04659
gene150256   K01153
gene150261   K07263
gene150275   K03578
gene150280   K01153
gene150284   K01156
gene150285   K17973
gene150286   K02469
gene150292   K03657
gene150293   K01190
gene150295   K01421
gene150308   K01361
gene150316   K13735
gene150345   K07814
gene150349   K02519
gene150350   K03701
gene150355   K02003
gene150355   K02004
gene150363   K11294
gene150369   K10402
gene150370   K20276
gene150420   K01156
gene150426   K03578
gene150443   K01153
gene150456   K07263
gene150467   K01153
gene150469   K03701
gene150478   K01153
gene150483   K22259
gene150488   K01153
gene150490   K12257
gene150503   K08961
gene150504   K02003
gene150504   K02004
gene150515   K01191
gene150521   K01869
gene150523   K03701
gene150537   K02335
gene150548   K12287
gene150551   K02927
gene150564   K03701
gene150578   K05989
gene150584   K05349
gene150596   K01190
gene150607   K05515
gene150640   K01852
gene150648   K01006
gene150652   K03798
gene150702   K14556
gene150710   K17686
gene150711   K01869
gene150712   K03296
gene150713   K12952
gene150717   K01190
gene150720   K06237
gene150723   K01191
gene150723   K15524
gene150725   K07263
gene150726   K18704
gene150728   K01191
gene150730   K17973
gene150731   K01869
gene150735   K07180
gene150742   K10706
gene150743   K16628
gene150744   K19505
gene150752   K10779
gene150781   K03701
gene150785   K02335
gene150787   K03115
gene150790   K02337
gene150802   K00281
gene150805   K01156
gene150812   K03296
gene150818   K03701
gene150820   K01869
gene150830   K20444
gene150831   K21012
gene150851   K09487
gene150858   K10352
gene150863   K07056
gene150866   K15125
gene150870   K20283
gene150875   K00164
gene150879   K07126
gene150904   K21449
gene150920   K04799
gene150944   K01952
gene150958   K02335
gene150960   K03580
gene150961   K02519
gene150980   K02016
gene150988   K21573
gene150992   K17989
gene150998   K03723
gene151002   K01153
gene151010   K00323
gene151016   K02014
gene151026   K03701
gene151030   K20974
gene151042   K05305
gene151045   K01153
gene151053   K02335
gene151058   K02335
gene151059   K03701
gene151063   K00525
gene151079   K12478
gene151082   K02335
gene151095   K01190
gene151097   K01869
gene151099   K12311
gene151122   K05349
gene151129   K03701
gene151138   K03701
gene151151   K17108
gene151162   K12567
gene151169   K07271
gene151178   K01873
gene151179   K03701
gene151235   K01869
gene151248   K03701
gene151254   K01873
gene151257   K19175
gene151261   K09228
gene151274   K00702
gene151276   K01870
gene151279   K01727
gene151280   K01869
gene151284   K16786
gene151284   K16787
gene151286   K01179
gene151291   K07263
gene151305   K05366
gene151308   K05349
gene151319   K01318
gene151325   K21449
gene151330   K03406
gene151338   K03701
gene151353   K01537
gene151359   K00183
gene151370   K08643
gene151377   K01732
gene151409   K10227
gene151413   K03529
gene151415   K01126
gene151417   K01873
gene151427   K01873
gene151428   K00982
gene151431   K07126
gene151434   K21449
gene151439   K08961
gene151441   K01811
gene151449   K03723
gene151460   K03701
gene151466   K00982
gene151475   K12478
gene151478   K01870
gene151485   K10899
gene151486   K01317
gene151488   K06674
gene151497   K03701
gene151507   K01190
gene151507   K12111
gene151513   K03466
gene151522   K01873
gene151525   K01921
gene151560   K10395
gene151575   K03701
gene151582   K03701
gene151631   K02519
gene151642   K01153
gene151643   K01537
gene151645   K05305
gene151661   K00281
gene151664   K01191
gene151664   K15524
gene151667   K03205
gene151671   K00281
gene151681   K00281
gene151695   K07263
gene151696   K03768
gene151707   K02621
gene151716   K00982
gene151722   K02519
gene151723   K02621
gene151731   K05366
gene151744   K03702
gene151749   K20478
gene151750   K01870
gene151752   K01537
gene151772   K00982
gene151773   K21449
gene151775   K01868
gene151778   K21449
gene151779   K16899
gene151784   K02335
gene151791   K07316
gene151796   K16308
gene151813   K03701
gene151818   K12600
gene151845   K01537
gene151846   K03701
gene151855   K02519
gene151864   K03701
gene151883   K00281
gene151915   K00982
gene151924   K03701
gene151935   K12600
gene151941   K17582
gene151948   K21471
gene151955   K01870
gene151956   K21449
gene151964   K01153
gene151965   K19231
gene151995   K01753
gene152000   K20974
gene152003   K01869
gene152006   K02014
gene152018   K07263
gene152020   K00281
gene152023   K03737
gene152044   K03701
gene152045   K03701
gene152051   K00281
gene152055   K03701
gene152073   K00281
gene152081   K03466
gene152099   K00281
gene152122   K01421
gene152129   K05349
gene152152   K05305
gene152165   K03701
gene152169   K01156
gene152176   K00906
gene152177   K05349
gene152178   K00281
gene152181   K12056
gene152184   K00281
gene152185   K00281
gene152193   K03701
gene152194   K03701
gene152200   K03701
gene152203   K00281
gene152204   K01174
gene152206   K03701
gene152209   K02621
gene152212   K03657
gene152215   K20974
gene152218   K03701
gene152223   K00281
gene152228   K00281
gene152252   K04659
gene152255   K02803
gene152255   K02804
gene152257   K02004
gene152260   K00281
gene152268   K03046
gene152283   K00323
gene152287   K21572
gene152291   K00525
gene152292   K10589
gene152298   K21449
gene152304   K03701
gene152307   K08300
gene152310   K00450
gene152314   K17686
gene152320   K11217
gene152342   K01317
gene152349   K01361
gene152352   K00281
gene152374   K12287
gene152385   K01811
gene152422   K03701
gene152424   K06922
gene152436   K06978
gene152450   K03701
gene152452   K03296
gene152456   K10979
gene152463   K12373
gene152484   K03701
gene152485   K12056
gene152490   K00281
gene152496   K03701
gene152520   K00281
gene152531   K03722
gene152539   K05515
gene152555   K01156
gene152575   K03696
gene152589   K09229
gene152634   K06521
gene152665   K01156
gene152687   K00114
gene152702   K15125
gene152704   K00281
gene152705   K00281
gene152715   K07347
gene152721   K20974
gene152724   K01537
gene152725   K03701
gene152728   K03657
gene152731   K03657
gene152732   K03701
gene152735   K12516
gene152736   K00281
gene152746   K03070
gene152747   K10866
gene152751   K07263
gene152752   K00476
gene152753   K07677
gene152758   K01181
gene152762   K12132
gene152765   K05305
gene152766   K03701
gene152767   K05637
gene152768   K07263
gene152769   K13730
gene152771   K02621
gene152772   K02004
gene152774   K11138
gene152786   K02519
gene152789   K01537
gene152791   K01873
gene152793   K20276
gene152806   K01156
gene152809   K05349
gene152811   K03701
gene152815   K03701
gene152827   K03701
gene152834   K09228
gene152850   K03701
gene152853   K03043
gene152858   K06584
gene152867   K03701
gene152872   K03701
gene152880   K03466
gene152891   K01870
gene152901   K03701
gene152935   K15371
gene152949   K02982
gene152957   K11982
gene152988   K21449
gene152992   K21573
gene152993   K20974
gene152996   K01153
gene152999   K00281
gene153001   K00281
gene153019   K02014
gene153021   K07677
gene153026   K07677
gene153035   K15125
gene153039   K16898
gene153041   K03979
gene153051   K05366
gene153059   K01892
gene153061   K17575
gene153079   K03701
gene153083   K07677
gene153096   K03701
gene153097   K03701
gene153099   K03701
gene153105   K01537
gene153108   K07263
gene153110   K03701
gene153117   K03701
gene153124   K21449
gene153125   K03658
gene153127   K01156
gene153140   K19519
gene153152   K08994
gene153168   K12056
gene153180   K05349
gene153210   K03701
gene153211   K07263
gene153220   K07263
gene153235   K19719
gene153236   K12567
gene153243   K07263
gene153247   K09952
gene153248   K03701
gene153250   K05989
gene153251   K05349
gene153253   K13292
gene153257   K12373
gene153261   K03070
gene153262   K08300
gene153268   K02337
gene153275   K05349
gene153288   K07469
gene153316   K18263
gene153327   K07263
gene153331   K01533
gene153331   K17686
gene153338   K03701
gene153343   K01156
gene153355   K07316
gene153360   K02003
gene153360   K02004
gene153363   K07126
gene153366   K12478
gene153391   K01938
gene153414   K01870
gene153421   K03701
gene153449   K13611
gene153452   K03701
gene153460   K07004
gene153494   K01870
gene153514   K20478
gene153515   K01186
gene153520   K05989
gene153532   K03658
gene153534   K01869
gene153544   K19231
gene153549   K11059
gene153554   K00982
gene153562   K03701
gene153563   K07263
gene153568   K03701
gene153570   K05515
gene153576   K05349
gene153577   K03701
gene153588   K07263
gene153650   K05349
gene153662   K07263
gene153681   K01537
gene153682   K01153
gene153685   K01870
gene153697   K01190
gene153699   K02604
gene153700   K20276
gene153702   K00982
gene153703   K03701
gene153704   K07126
gene153709   K07677
gene153716   K02519
gene153720   K01181
gene153721   K01317
gene153728   K03070
gene153729   K01869
gene153733   K20276
gene153741   K06560
gene153767   K16628
gene153769   K01869
gene153770   K10277
gene153787   K07004
gene153790   K07263
gene153805   K03043
gene153806   K05515
gene153809   K20974
gene153819   K20276
gene153837   K02519
gene153850   K07263
gene153853   K15125
gene153856   K01153
gene153865   K03701
gene153866   K03701
gene153867   K02035
gene153871   K21449
gene153877   K02337
gene153878   K02519
gene153886   K03701
gene153887   K06907
gene153897   K02004
gene153900   K05349
gene153901   K13730
gene153912   K02027
gene153925   K01869
gene153928   K02335
gene153932   K00982
gene153945   K21449
gene153983   K03701
gene153988   K03701
gene154018   K21449
gene154019   K03701
gene154024   K05349
gene154026   K01184
gene154030   K03737
gene154057   K03701
gene154060   K03701
gene154061   K12573
gene154064   K02519
gene154075   K00700
gene154092   K00982
gene154107   K07263
gene154115   K03701
gene154122   K03657
gene154168   K07452
gene154204   K00231
gene154214   K07263
gene154227   K13730
gene154231   K03701
gene154234   K20478
gene154236   K00873
gene154238   K01869
gene154241   K07263
gene154243   K03701
gene154248   K02016
gene154249   K03701
gene154250   K01869
gene154262   K03701
gene154263   K02469
gene154269   K06381
gene154281   K03701
gene154290   K20276
gene154293   K05515
gene154296   K02519
gene154298   K13735
gene154299   K03701
gene154305   K03701
gene154322   K03701
gene154346   K02335
gene154372   K02316
gene154378   K02621
gene154379   K16610
gene154380   K12684
gene154384   K03701
gene154389   K03701
gene154390   K01869
gene154391   K16628
gene154397   K01190
gene154408   K03046
gene154420   K21636
gene154426   K03701
gene154452   K05515
gene154478   K05515
gene154486   K01869
gene154531   K03701
gene154545   K04723
gene154557   K01153
gene154578   K03701
gene154582   K01869
gene154583   K01873
gene154589   K01869
gene154626   K02519
gene154636   K01870
gene154646   K03701
gene154650   K03701
gene154651   K14306
gene154652   K21000
gene154659   K01729
gene154669   K20276
gene154675   K03701
gene154724   K07263
gene154765   K07263
gene154816   K03770
gene154818   K03701
gene154821   K07787
gene154832   K09607
gene154835   K01870
gene154836   K03701
gene154837   K18930
gene154839   K03701
gene154844   K12602
gene154848   K01869
gene154850   K01156
gene154853   K18138
gene154861   K07263
gene154868   K01156
gene154872   K03701
gene154882   K07263
gene154883   K01869
gene154885   K20276
gene154886   K03701
gene154893   K07263
gene154897   K00982
gene154904   K01869
gene154905   K01869
gene154908   K02335
gene154910   K21449
gene154922   K16944
gene154926   K03701
gene154928   K06076
gene154950   K02519
gene154975   K06270
gene154980   K01869
gene154981   K09228
gene154982   K06767
gene154985   K03701
gene154989   K16533
gene155003   K01869
gene155005   K03088
gene155025   K18704
gene155032   K20974
gene155040   K01870
gene155044   K06114
gene155045   K03296
gene155045   K18138
gene155081   K07452
gene155083   K19231
gene155125   K03723
gene155130   K02519
gene155143   K03701
gene155156   K01153
gene155160   K03046
gene155177   K12678
gene155179   K21449
gene155180   K09800
gene155182   K12854
gene155194   K13735
gene155198   K01869
gene155205   K01870
gene155210   K03701
gene155219   K01190
gene155220   K05719
gene155230   K03701
gene155237   K07263
gene155240   K05349
gene155272   K07263
gene155281   K02004
gene155325   K03701
gene155342   K03701
gene155348   K03701
gene155352   K03701
gene155365   K02004
gene155367   K02519
gene155379   K03701
gene155381   K01531
gene155389   K05989
gene155390   K03088
gene155403   K02337
gene155406   K03737
gene155408   K06666
gene155413   K02343
gene155414   K21449
gene155422   K03701
gene155423   K11699
gene155429   K20853
gene155431   K12678
gene155440   K01361
gene155445   K01534
gene155450   K03701
gene155453   K20974
gene155456   K03466
gene155459   K03466
gene155461   K03701
gene155467   K06240
gene155470   K03701
gene155471   K03701
gene155484   K02004
gene155486   K08676
gene155487   K03723
gene155510   K07114
gene155515   K20276
gene155516   K01955
gene155539   K15125
gene155565   K03296
gene155599   K03701
gene155632   K03520
gene155633   K07263
gene155636   K15125
gene155650   K11654
gene155656   K03701
gene155663   K07678
gene155668   K03466
gene155693   K01870
gene155700   K16456
gene155702   K03466
gene155711   K07263
gene155712   K14845
gene155713   K00281
gene155725   K07011
gene155734   K00982
gene155740   K13730
gene155749   K02337
gene155752   K03701
gene155753   K03701
gene155779   K01190
gene155855   K01870
gene155869   K03701
gene155872   K01872
gene155877   K01153
gene155891   K01872
gene155895   K02621
gene155896   K18930
gene155912   K03086
gene155913   K03701
gene155914   K03701
gene155916   K15420
gene155921   K02343
gene155922   K03701
gene155926   K20276
gene155927   K03701
gene155930   K03701
gene155933   K03701
gene155935   K09607
gene155936   K01873
gene155937   K09118
gene155939   K01872
gene155940   K05989
gene155942   K01156
gene155944   K02519
gene155947   K07263
gene155959   K03701
gene155974   K01153
gene155976   K03701
gene155977   K03549
gene155982   K03256
gene155985   K00525
gene155986   K03070
gene155989   K03701
gene155992   K01727
gene156004   K01870
gene156012   K21573
gene156015   K01872
gene156017   K02335
gene156020   K16923
gene156021   K02519
gene156026   K03701
gene156034   K01179
gene156050   K12821
gene156054   K16523
gene156055   K07263
gene156058   K03529
gene156062   K01190
gene156075   K07263
gene156076   K07263
gene156081   K01178
gene156087   K05366
gene156089   K01153
gene156095   K01197
gene156101   K03701
gene156102   K21449
gene156105   K02337
gene156108   K01872
gene156113   K08282
gene156120   K16923
gene156121   K12516
gene156138   K15125
gene156152   K01873
gene156155   K19505
gene156157   K01153
gene156158   K07263
gene156194   K06107
gene156205   K03701
gene156218   K03125
gene156230   K07263
gene156231   K01176
gene156243   K07263
gene156259   K02519
gene156261   K03701
gene156269   K10480
gene156274   K07263
gene156278   K03646
gene156286   K18930
gene156293   K07126
gene156307   K18138
gene156309   K03701
gene156310   K02004
gene156319   K03701
gene156320   K18930
gene156325   K03701
gene156342   K01595
gene156343   K03701
gene156385   K03701
gene156390   K03701
gene156413   K07263
gene156416   K01593
gene156425   K03701
gene156450   K03701
gene156452   K19737
gene156453   K03798
gene156454   K10254
gene156465   K03701
gene156474   K03046
gene156475   K03701
gene156477   K01201
gene156478   K19114
gene156479   K01179
gene156480   K01421
gene156482   K03701
gene156487   K03701
gene156489   K00281
gene156490   K07263
gene156498   K01153
gene156502   K20211
gene156509   K03701
gene156514   K03701
gene156519   K09800
gene156520   K03701
gene156521   K03701
gene156522   K03701
gene156523   K11847
gene156530   K05349
gene156536   K02335
gene156537   K05349
gene156538   K17624
gene156539   K12056
gene156545   K06921
gene156548   K01870
gene156556   K03701
gene156563   K03701
gene156568   K03701
gene156571   K01872
gene156582   K02004
gene156587   K18930
gene156599   K03701
gene156600   K03701
gene156603   K00281
gene156608   K03701
gene156612   K01179
gene156618   K19231
gene156624   K01156
gene156625   K00799
gene156626   K03701
gene156629   K03701
gene156650   K03701
gene156652   K01870
gene156665   K05515
gene156672   K03701
gene156682   K05350
gene156688   K03701
gene156704   K11654
gene156720   K03070
gene156730   K01421
gene156731   K03701
gene156740   K03701
gene156772   K03701
gene156784   K12600
gene156787   K03701
gene156788   K02314
gene156800   K21449
gene156805   K05349
gene156812   K01870
gene156824   K03701
gene156829   K03243
gene156830   K08469
gene156833   K08837
gene156841   K05349
gene156845   K03701
gene156846   K20974
gene156848   K01191
gene156853   K03701
gene156856   K01870
gene156859   K20478
gene156883   K01153
gene156886   K03701
gene156893   K03701
gene156894   K03701
gene156901   K12056
gene156904   K03701
gene156905   K03701
gene156907   K01595
gene156913   K07263
gene156918   K07263
gene156940   K16760
gene156963   K03701
gene156965   K07263
gene156983   K03701
gene156997   K01870
gene157047   K02621
gene157049   K03701
gene157050   K02003
gene157050   K02004
gene157054   K03701
gene157068   K01595
gene157070   K03701
gene157074   K07263
gene157086   K20478
gene157089   K03701
gene157101   K16533
gene157102   K12056
gene157107   K18930
gene157125   K03701
gene157127   K01421
gene157137   K01870
gene157138   K02003
gene157138   K02004
gene157139   K05989
gene157140   K11985
gene157141   K00990
gene157143   K16608
gene157145   K03701
gene157146   K03646
gene157151   K03701
gene157157   K03701
gene157160   K05515
gene157166   K06919
gene157167   K01406
gene157174   K05366
gene157175   K07263
gene157181   K03701
gene157185   K03701
gene157187   K20283
gene157192   K03701
gene157207   K03701
gene157219   K03357
gene157220   K00123
gene157232   K12056
gene157240   K20974
gene157242   K16608
gene157244   K21449
gene157246   K03407
gene157270   K21449
gene157273   K01186
gene157283   K08282
gene157293   K07445
gene157311   K07263
gene157324   K01179
gene157325   K09952
gene157326   K00164
gene157327   K21449
gene157330   K07263
gene157331   K17936
gene157333   K02621
gene157348   K18930
gene157365   K18930
gene157373   K21449
gene157399   K01534
gene157405   K01361
gene157415   K03701
gene157418   K21449
gene157425   K02337
gene157432   K01870
gene157436   K03701
gene157437   K15498
gene157453   K12013
gene157455   K01051
gene157461   K03722
gene157471   K07263
gene157472   K07263
gene157484   K19827
gene157512   K09118
gene157524   K03701
gene157545   K03701
gene157546   K03701
gene157557   K00382
gene157578   K07263
gene157580   K02519
gene157585   K03701
gene157590   K00281
gene157601   K07263
gene157602   K03497
gene157607   K03701
gene157609   K17686
gene157615   K02967
gene157616   K02621
gene157620   K03701
gene157626   K10388
gene157633   K10352
gene157643   K03701
gene157645   K03701
gene157656   K21449
gene157657   K07263
gene157666   K16669
gene157683   K07263
gene157686   K01870
gene157688   K01191
gene157693   K02004
gene157700   K03427
gene157703   K11070
gene157708   K03046
gene157711   K05366
gene157712   K01869
gene157720   K03701
gene157735   K01874
gene157736   K05366
gene157739   K09961
gene157741   K03529
gene157743   K07263
gene157751   K09228
gene157755   K01227
gene157759   K02469
gene157775   K13277
gene157780   K03046
gene157787   K01186
gene157794   K01181
gene157800   K03701
gene157801   K05366
gene157827   K12678
gene157830   K16354
gene157831   K20974
gene157847   K02035
gene157871   K03701
gene157890   K07263
gene157892   K07263
gene157901   K01811
gene157913   K07263
gene157919   K01153
gene157932   K07263
gene157951   K07263
gene157952   K01869
gene157961   K07263
gene157969   K20254
gene157974   K19231
gene157976   K20276
gene157979   K05349
gene157981   K07126
gene158011   K01870
gene158017   K03546
gene158019   K07263
gene158026   K01870
gene158040   K01870
gene158052   K03701
gene158055   K07814
gene158062   K01870
gene158068   K01811
gene158112   K08073
gene158117   K01902
gene158123   K15583
gene158130   K01153
gene158132   K01006
gene158136   K03701
gene158137   K07263
gene158153   K01153
gene158155   K00982
gene158161   K03658
gene158162   K07263
gene158169   K01051
gene158172   K01190
gene158179   K01870
gene158195   K01421
gene158211   K03701
gene158226   K03701
gene158232   K01153
gene158240   K18930
gene158249   K03701
gene158255   K03070
gene158262   K02519
gene158266   K07093
gene158278   K01870
gene158286   K01958
gene158295   K01869
gene158324   K09781
gene158325   K10807
gene158354   K04096
gene158359   K06560
gene158411   K03910
gene158425   K01190
gene158446   K07263
gene158451   K05989
gene158452   K02396
gene158454   K21449
gene158456   K02337
gene158458   K02014
gene158459   K01227
gene158478   K01176
gene158509   K02407
gene158523   K07263
gene158525   K03701
gene158529   K07263
gene158537   K07263
gene158550   K16473
gene158561   K01873
gene158562   K12132
gene158566   K01811
gene158567   K01153
gene158569   K05349
gene158587   K21449
gene158588   K01190
gene158613   K02004
gene158615   K00525
gene158641   K03701
gene158656   K03701
gene158659   K01190
gene158671   K12678
gene158678   K02014
gene158690   K17686
gene158691   K20210
gene158704   K02469
gene158707   K17473
gene158712   K07263
gene158715   K02335
gene158738   K20276
gene158741   K05364
gene158753   K22016
gene158754   K03701
gene158758   K01537
gene158764   K20276
gene158805   K03701
gene158812   K03701
gene158817   K11751
gene158825   K08093
gene158841   K07469
gene158845   K01870
gene158846   K05366
gene158854   K03701
gene158872   K13744
gene158878   K02519
gene158895   K15923
gene158905   K01870
gene158908   K03701
gene158932   K14645
gene158945   K01533
gene158954   K12516
gene158965   K18626
gene158976   K06532
gene158979   K05305
gene158981   K05349
gene158982   K01190
gene158986   K08300
gene158987   K07263
gene158996   K13735
gene159011   K03701
gene159022   K16092
gene159030   K03701
gene159034   K11294
gene159035   K18328
gene159039   K08300
gene159078   K03701
gene159086   K02551
gene159091   K02335
gene159111   K03701
gene159144   K03701
gene159177   K17785
gene159192   K07263
gene159196   K02335
gene159199   K01870
gene159202   K01870
gene159209   K09118
gene159211   K03701
gene159212   K05305
gene159225   K02004
gene159227   K07263
gene159243   K01870
gene159249   K00074
gene159251   K21636
gene159254   K03347
gene159256   K03750
gene159264   K03046
gene159271   K20276
gene159277   K01361
gene159286   K03701
gene159298   K21125
gene159314   K07263
gene159324   K02004
gene159342   K15125
gene159361   K16898
gene159435   K17599
gene159461   K20974
gene159465   K19947
gene159470   K03466
gene159472   K10906
gene159478   K07263
gene159487   K01728
gene159493   K15125
gene159526   K02005
gene159531   K20974
gene159543   K20276
gene159547   K03546
gene159550   K01537
gene159574   K02335
gene159580   K02621
gene159581   K03701
gene159585   K05349
gene159613   K03701
gene159623   K07093
gene159631   K01870
gene159655   K01872
gene159664   K03701
gene159665   K07263
gene159674   K01870
gene159675   K20276
gene159676   K20276
gene159680   K01197
gene159684   K03283
gene159687   K09760
gene159690   K03701
gene159692   K01537
gene159699   K03555
gene159701   K01195
gene159710   K06861
gene159740   K01192
gene159749   K01533
gene159759   K03070
gene159784   K07315
gene159788   K01144
gene159790   K01870
gene159795   K10408
gene159804   K05366
gene159806   K07263
gene159816   K03722
gene159837   K00164
gene159840   K12334
gene159846   K01534
gene159854   K01870
gene159865   K11045
gene159877   K07646
gene159878   K01534
gene159887   K09288
gene159892   K20478
gene159963   K02662
gene159965   K01727
gene159967   K18555
gene159972   K01179
gene159987   K12308
gene159988   K02389
gene159989   K02337
gene160010   K03466
gene160019   K05349
gene160022   K01873
gene160029   K06904
gene160089   K20478
gene160094   K03466
gene160131   K01870
gene160153   K05515
gene160154   K01870
gene160168   K11423
gene160170   K03546
gene160186   K08184
gene160187   K03546
gene160190   K01870
gene160199   K14556
gene160202   K02519
gene160203   K01421
gene160206   K03546
gene160210   K07004
gene160211   K07263
gene160213   K03574
gene160222   K03701
gene160242   K05349
gene160253   K07263
gene160255   K05349
gene160257   K03070
gene160260   K09809
gene160278   K19355
gene160281   K17108
gene160282   K13730
gene160284   K03070
gene160287   K03701
gene160288   K05349
gene160290   K03243
gene160295   K02337
gene160303   K11547
gene160308   K10408
gene160316   K02335
gene160325   K03070
gene160340   K15125
gene160350   K22020
gene160371   K02469
gene160382   K02469
gene160411   K03466
gene160419   K21449
gene160421   K12678
gene160423   K19231
gene160424   K06560
gene160435   K12132
gene160448   K05515
gene160457   K03701
gene160464   K02337
gene160465   K07263
gene160477   K20478
gene160489   K11896
gene160493   K01421
gene160494   K12678
gene160500   K03701
gene160502   K02519
gene160510   K05989
gene160511   K07263
gene160529   K08132
gene160545   K03701
gene160550   K09118
gene160554   K05366
gene160577   K21449
gene160581   K02621
gene160626   K20072
gene160628   K16462
gene160631   K07445
gene160633   K01006
gene160637   K05349
gene160641   K07263
gene160643   K02519
gene160651   K05366
gene160652   K21449
gene160656   K01771
gene160663   K03043
gene160677   K16808
gene160679   K02004
gene160681   K20164
gene160683   K01231
gene160687   K12567
gene160694   K00548
gene160707   K03442
gene160719   K16361
gene160726   K01533
gene160760   K03695
gene160765   K07263
gene160774   K01190
gene160796   K16628
gene160816   K01153
gene160838   K07012
gene160838   K19123
gene160849   K19938
gene160869   K01870
gene160887   K12071
gene160904   K20276
gene160919   K03070
gene160926   K18206
gene160929   K00164
gene160938   K03555
gene160940   K02335
gene160959   K02335
gene160997   K03701
gene161000   K07098
gene161002   K00700
gene161022   K20889
gene161037   K07277
gene161040   K05989
gene161048   K01870
gene161091   K01870
gene161092   K02335
gene161101   K18930
gene161102   K14409
gene161105   K05515
gene161109   K02520
gene161125   K00982
gene161126   K02519
gene161147   K05989
gene161177   K03546
gene161180   K02316
gene161185   K04659
gene161192   K01153
gene161206   K01870
gene161211   K02407
gene161218   K10421
gene161220   K03070
gene161221   K01421
gene161237   K02519
gene161264   K02337
gene161285   K07263
gene161297   K12373
gene161298   K18626
gene161300   K01759
gene161311   K02519
gene161335   K01337
gene161358   K12952
gene161364   K22032
gene161381   K18930
gene161385   K03977
gene161400   K01206
gene161407   K01870
gene161411   K01870
gene161412   K01448
gene161419   K02335
gene161425   K03658
gene161453   K01870
gene161463   K15390
gene161489   K01870
gene161497   K01869
gene161504   K01870
gene161517   K03763
gene161521   K05989
gene161535   K01870
gene161550   K20974
gene161555   K01192
gene161559   K03070
gene161560   K01206
gene161563   K01870
gene161568   K01190
gene161572   K20478
gene161584   K00548
gene161595   K01870
gene161598   K17822
gene161614   K02004
gene161620   K12678
gene161625   K05989
gene161627   K02519
gene161633   K06168
gene161644   K01870
gene161647   K21449
gene161649   K04759
gene161656   K01870
gene161658   K19613
gene161659   K16899
gene161660   K01873
gene161666   K05989
gene161672   K01870
gene161677   K02003
gene161677   K02004
gene161683   K02335
gene161684   K07445
gene161687   K01537
gene161711   K10408
gene161720   K05349
gene161730   K03546
gene161744   K05366
gene161750   K07445
gene161753   K01153
gene161773   K17935
gene161805   K01448
gene161809   K05989
gene161810   K10352
gene161816   K06236
gene161817   K02335
gene161832   K09952
gene161840   K03701
gene161858   K05305
gene161865   K01955
gene161868   K06113
gene161869   K02337
gene161875   K08334
gene161879   K03722
gene161894   K10386
gene161902   K10352
gene161913   K01142
gene161930   K01879
gene161964   K01873
gene161987   K03701
gene161996   K05096
gene161999   K05970
gene162024   K09228
gene162027   K20276
gene162031   K02337
gene162034   K15125
gene162038   K05349
gene162039   K01870
gene162046   K18263
gene162050   K02621
gene162054   K20276
gene162055   K12308
gene162056   K15420
gene162060   K12822
gene162066   K21954
gene162070   K01870
gene162073   K01156
gene162083   K01870
gene162094   K16540
gene162103   K18808
gene162104   K05989
gene162113   K02519
gene162120   K07263
gene162128   K07126
gene162130   K02335
gene162148   K01873
gene162158   K17751
gene162161   K03737
gene162163   K01727
gene162165   K07126
gene162168   K01531
gene162175   K03546
gene162205   K02335
gene162218   K03070
gene162221   K02335
gene162230   K20045
gene162270   K00284
gene162279   K03587
gene162293   K05366
gene162306   K04753
gene162314   K05989
gene162318   K01870
gene162323   K03701
gene162327   K17686
gene162331   K05349
gene162339   K02003
gene162339   K02004
gene162341   K02335
gene162350   K20283
gene162351   K05366
gene162352   K02940
gene162363   K06485
gene162365   K21407
gene162443   K04659
gene162459   K15333
gene162460   K02335
gene162465   K18930
gene162469   K21573
gene162471   K10408
gene162472   K05349
gene162475   K04354
gene162480   K02335
gene162487   K03546
gene162490   K01870
gene162491   K10352
gene162492   K02004
gene162494   K21449
gene162496   K02335
gene162503   K12952
gene162504   K02453
gene162507   K02838
gene162518   K05366
gene162529   K07263
gene162531   K10408
gene162547   K07263
gene162550   K03763
gene162551   K03722
gene162561   K02519
gene162566   K11423
gene162567   K03701
gene162571   K01870
gene162590   K03654
gene162594   K03701
gene162599   K03701
gene162603   K11314
gene162610   K05349
gene162611   K01873
gene162612   K05989
gene162613   K05366
gene162622   K01421
gene162641   K02519
gene162642   K02004
gene162648   K01531
gene162661   K03722
gene162671   K02406
gene162675   K01156
gene162689   K22020
gene162693   K02674
gene162699   K01870
gene162708   K07445
gene162712   K01190
gene162715   K01537
gene162741   K10388
gene162746   K07407
gene162747   K03701
gene162762   K03722
gene162771   K12573
gene162772   K02343
gene162773   K06115
gene162784   K01872
gene162788   K03701
gene162809   K01153
gene162840   K03657
gene162871   K01190
gene162889   K04728
gene162895   K02337
gene162895   K02342
gene162896   K03701
gene162898   K06113
gene162899   K05349
gene162911   K00548
gene162913   K02621
gene162920   K02519
gene162923   K16944
gene162925   K01181
gene162927   K01873
gene162928   K18267
gene162929   K01006
gene162933   K03701
gene162934   K02112
gene162936   K02337
gene162954   K03701
gene162958   K22020
gene162982   K03763
gene162994   K12132
gene162996   K03466
gene163006   K01190
gene163008   K05349
gene163011   K03763
gene163039   K03466
gene163053   K17686
gene163057   K03701
gene163067   K12678
gene163104   K01873
gene163140   K03070
gene163141   K03546
gene163145   K12600
gene163148   K13169
gene163149   K03701
gene163163   K02004
gene163168   K11281
gene163171   K03466
gene163172   K01531
gene163173   K20353
gene163182   K10352
gene163194   K16628
gene163195   K05989
gene163204   K15924
gene163213   K02335
gene163219   K12308
gene163229   K02519
gene163244   K01186
gene163263   K01206
gene163265   K03470
gene163281   K01206
gene163294   K15125
gene163300   K01513
gene163312   K16899
gene163313   K21449
gene163318   K05515
gene163326   K19862
gene163329   K01870
gene163333   K05349
gene163354   K02003
gene163354   K02004
gene163365   K02519
gene163372   K17675
gene163375   K03701
gene163376   K03701
gene163378   K03701
gene163381   K03070
gene163385   K02433
gene163393   K00548
gene163407   K13735
gene163409   K07814
gene163444   K13730
gene163451   K20276
gene163473   K02035
gene163477   K01533
gene163486   K06729
gene163506   K01869
gene163507   K03546
gene163521   K18626
gene163527   K01153
gene163532   K00228
gene163545   K03466
gene163585   K03556
gene163622   K02519
gene163625   K12678
gene163631   K01156
gene163635   K03695
gene163639   K12056
gene163644   K02621
gene163645   K05802
gene163658   K01537
gene163662   K21449
gene163669   K12678
gene163681   K01870
gene163686   K04437
gene163687   K12567
gene163689   K01513
gene163714   K07445
gene163720   K03763
gene163722   K01870
gene163723   K03722
gene163749   K01200
gene163775   K01176
gene163787   K01537
gene163798   K04309
gene163805   K01156
gene163810   K20478
gene163820   K09809
gene163843   K07263
gene163844   K02838
gene163858   K01869
gene163868   K19049
gene163869   K02004
gene163880   K01179
gene163884   K15531
gene163886   K03466
gene163892   K01955
gene163894   K02003
gene163894   K02004
gene163897   K21449
gene163898   K02621
gene163905   K01992
gene163916   K21449
gene163917   K07012
gene163922   K00705
gene163925   K20276
gene163952   K05349
gene163956   K09989
gene163959   K03070
gene163973   K01191
gene163982   K03466
gene164004   K01051
gene164009   K11423
gene164012   K08288
gene164015   K03427
gene164023   K10402
gene164024   K08282
gene164040   K01870
gene164048   K01179
gene164062   K01421
gene164063   K06972
gene164069   K05989
gene164073   K01537
gene164081   K03466
gene164112   K13094
gene164116   K03199
gene164117   K02004
gene164138   K01421
gene164140   K21449
gene164141   K03722
gene164147   K13950
gene164150   K13732
gene164168   K15159
gene164187   K09228
gene164188   K01052
gene164193   K20284
gene164203   K09781
gene164211   K03427
gene164218   K01487
gene164222   K01153
gene164225   K03763
gene164226   K01181
gene164239   K03701
gene164245   K02567
gene164247   K07646
gene164249   K00244
gene164255   K22405
gene164257   K01338
gene164262   K03701
gene164263   K11381
gene164266   K03086
gene164296   K01870
gene164298   K01153
gene164299   K02238
gene164305   K10352
gene164318   K03427
gene164319   K10352
gene164330   K05349
gene164342   K02238
gene164362   K01191
gene164375   K02621
gene164382   K03701
gene164393   K19505
gene164394   K01288
gene164401   K04043
gene164402   K07126
gene164407   K10395
gene164412   K14996
gene164413   K01186
gene164423   K03427
gene164427   K13165
gene164436   K01153
gene164443   K20409
gene164444   K04072
gene164448   K07755
gene164449   K01126
gene164451   K02406
gene164454   K00548
gene164470   K03427
gene164483   K01793
gene164490   K03427
gene164497   K20478
gene164498   K03088
gene164499   K01870
gene164513   K21449
gene164523   K07452
gene164545   K20478
gene164578   K03427
gene164617   K01156
gene164620   K05349
gene164622   K01869
gene164642   K03466
gene164645   K02003
gene164645   K02004
gene164649   K16152
gene164651   K02314
gene164652   K09453
gene164657   K03466
gene164677   K05637
gene164683   K21449
gene164684   K01153
gene164685   K03070
gene164689   K16669
gene164695   K05364
gene164696   K12678
gene164699   K01153
gene164700   K12684
gene164713   K08676
gene164714   K05989
gene164719   K01179
gene164722   K03466
gene164736   K13730
gene164756   K05349
gene164770   K09291
gene164774   K19505
gene164782   K12257
gene164793   K03070
gene164798   K02407
gene164799   K02314
gene164808   K02407
gene164812   K07126
gene164817   K13734
gene164856   K01681
gene164865   K15505
gene164868   K02469
gene164869   K09228
gene164871   K01794
gene164880   K00700
gene164888   K02004
gene164896   K00244
gene164906   K06252
gene164909   K01447
gene164914   K04309
gene164915   K05637
gene164916   K02519
gene164931   K01153
gene164933   K01126
gene164935   K06271
gene164955   K03070
gene164965   K00548
gene164972   K03546
gene164973   K03070
gene164977   K17751
gene164989   K01870
gene164991   K01186
gene164993   K01186
gene164994   K07012
gene164995   K01869
gene164996   K02335
gene165003   K21449
gene165008   K01869
gene165009   K20276
gene165012   K01421
gene165016   K02003
gene165016   K02004
gene165019   K01344
gene165045   K01218
gene165055   K07263
gene165069   K00117
gene165081   K15524
gene165113   K02519
gene165120   K02519
gene165140   K17624
gene165147   K19670
gene165151   K12678
gene165173   K07646
gene165174   K02469
gene165183   K01870
gene165200   K03657
gene165222   K18930
gene165225   K02407
gene165228   K19947
gene165238   K01873
gene165241   K07347
gene165260   K03546
gene165282   K03070
gene165295   K00548
gene165299   K01873
gene165315   K01870
gene165320   K03070
gene165365   K10217
gene165373   K05349
gene165376   K03406
gene165378   K00548
gene165383   K01537
gene165387   K04072
gene165388   K01869
gene165389   K03701
gene165391   K03070
gene165393   K05349
gene165395   K02519
gene165397   K05989
gene165407   K06252
gene165409   K03546
gene165412   K02519
gene165415   K03070
gene165419   K02327
gene165430   K02519
gene165431   K09800
gene165435   K01870
gene165438   K01186
gene165440   K01869
gene165442   K03546
gene165444   K03070
gene165451   K05515
gene165455   K18626
gene165457   K02003
gene165457   K02004
gene165462   K05989
gene165468   K01869
gene165480   K07180
gene165489   K13730
gene165495   K03529
gene165501   K01006
gene165506   K03070
gene165507   K13693
gene165524   K04514
gene165527   K20881
gene165528   K07646
gene165533   K16808
gene165534   K13468
gene165548   K03722
gene165555   K07445
gene165565   K01153
gene165575   K20276
gene165584   K00652
gene165585   K03701
gene165586   K02335
gene165605   K03070
gene165642   K21449
gene165657   K05702
gene165677   K00548
gene165698   K03701
gene165700   K16469
gene165704   K21449
gene165706   K01537
gene165713   K20974
gene165718   K04072
gene165722   K01531
gene165728   K03701
gene165730   K02606
gene165734   K01869
gene165766   K07445
gene165777   K02343
gene165820   K02621
gene165827   K02335
gene165871   K10352
gene165893   K01869
gene165917   K01870
gene165918   K03701
gene165923   K01256
gene165928   K01531
gene165930   K03466
gene165933   K02337
gene165935   K01006
gene165937   K01870
gene165939   K03070
gene165947   K02335
gene165956   K02335
gene165970   K02335
gene165980   K16944
gene165982   K01081
gene165983   K15125
gene166002   K01869
gene166004   K14572
gene166014   K03657
gene166036   K18462
gene166050   K02335
gene166052   K03070
gene166053   K20974
gene166056   K03070
gene166058   K07126
gene166062   K03546
gene166068   K03701
gene166069   K03763
gene166070   K03466
gene166074   K01873
gene166075   K06217
gene166077   K02469
gene166081   K07263
gene166089   K00688
gene166091   K15261
gene166093   K03070
gene166107   K16247
gene166114   K16087
gene166116   K10408
gene166117   K02314
gene166117   K19789
gene166132   K01537
gene166133   K03070
gene166135   K13735
gene166136   K01869
gene166148   K01695
gene166153   K09488
gene166156   K02335
gene166172   K03070
gene166180   K03701
gene166216   K02519
gene166228   K20478
gene166234   K03427
gene166237   K01191
gene166238   K10408
gene166250   K01869
gene166255   K01531
gene166260   K02335
gene166261   K04307
gene166263   K17973
gene166267   K02335
gene166275   K00318
gene166290   K03657
gene166314   K01955
gene166315   K12070
gene166335   K16307
gene166336   K02335
gene166349   K02004
gene166373   K03556
gene166380   K02335
gene166419   K01153
gene166422   K02335
gene166429   K00705
gene166435   K01531
gene166439   K05366
gene166452   K01153
gene166457   K19355
gene166492   K00164
gene166502   K01870
gene166503   K07263
gene166504   K02567
gene166507   K00164
gene166512   K03546
gene166513   K01873
gene166514   K05637
gene166518   K03546
gene166519   K02004
gene166520   K11263
gene166527   K21797
gene166531   K07263
gene166540   K01531
gene166547   K05349
gene166555   K03546
gene166556   K16536
gene166558   K05637
gene166564   K01051
gene166569   K17686
gene166571   K01156
gene166576   K05988
gene166584   K05989
gene166589   K12132
gene166590   K00548
gene166597   K03070
gene166598   K05349
gene166616   K00548
gene166618   K12821
gene166628   K08672
gene166633   K03466
gene166647   K03596
gene166648   K16756
gene166654   K09385
gene166657   K01153
gene166659   K00764
gene166662   K02004
gene166664   K01537
gene166673   K02004
gene166681   K02335
gene166684   K02004
gene166687   K02004
gene166688   K07445
gene166691   K01421
gene166707   K00548
gene166709   K00548
gene166720   K03546
gene166724   K08300
gene166725   K06910
gene166726   K03352
gene166727   K03657
gene166737   K03466
gene166741   K02004
gene166742   K16944
gene166746   K02004
gene166749   K01153
gene166766   K12685
gene166771   K05349
gene166777   K03546
gene166789   K02004
gene166802   K03592
gene166804   K19505
gene166813   K02004
gene166826   K02004
gene166829   K03546
gene166836   K21449
gene166842   K20478
gene166845   K06674
gene166846   K12240
gene166851   K02004
gene166852   K01531
gene166863   K05989
gene166866   K02335
gene166868   K02004
gene166871   K01186
gene166872   K02004
gene166873   K02004
gene166878   K19326
gene166883   K16944
gene166887   K06882
gene166888   K02014
gene166889   K19326
gene166897   K02004
gene166904   K12821
gene166915   K01952
gene166919   K02004
gene166921   K02004
gene166925   K20478
gene166934   K05989
gene166939   K05349
gene166951   K02662
gene166958   K03546
gene166965   K02313
gene166966   K05349
gene166979   K12678
gene167003   K01531
gene167022   K07469
gene167034   K02469
gene167036   K00548
gene167045   K21449
gene167050   K06877
gene167053   K01153
gene167060   K02335
gene167082   K16786
gene167082   K16787
gene167087   K02335
gene167088   K02335
gene167092   K01537
gene167110   K07469
gene167129   K20276
gene167132   K01181
gene167137   K07263
gene167138   K11751
gene167139   K07469
gene167149   K05366
gene167152   K01869
gene167160   K03546
gene167163   K04072
gene167165   K03070
gene167166   K02335
gene167173   K01869
gene167174   K03546
gene167178   K01537
gene167179   K01183
gene167180   K14643
gene167183   K05802
gene167187   K19231
gene167189   K10352
gene167201   K02004
gene167218   K03070
gene167219   K01153
gene167222   K03406
gene167223   K00174
gene167225   K01869
gene167239   K02519
gene167246   K21449
gene167250   K01870
gene167265   K01051
gene167273   K01153
gene167274   K01361
gene167277   K02335
gene167280   K06147
gene167289   K07012
gene167289   K19123
gene167295   K02335
gene167305   K18626
gene167308   K05989
gene167309   K17552
gene167316   K07263
gene167318   K01153
gene167329   K04072
gene167332   K00705
gene167334   K03931
gene167354   K01703
gene167367   K16536
gene167378   K02171
gene167390   K06207
gene167394   K22030
gene167415   K13734
gene167422   K01051
gene167429   K02335
gene167445   K00548
gene167466   K21471
gene167467   K01869
gene167474   K08015
gene167476   K02343
gene167478   K03696
gene167479   K01537
gene167489   K05989
gene167509   K16307
gene167526   K15855
gene167528   K01537
gene167548   K06638
gene167574   K04072
gene167575   K03580
gene167603   K00548
gene167633   K01153
gene167670   K03070
gene167696   K05989
gene167709   K03555
gene167710   K03529
gene167718   K00548
gene167722   K00705
gene167724   K20276
gene167725   K19934
gene167726   K00762
gene167729   K17550
gene167731   K01870
gene167734   K03110
gene167752   K00123
gene167758   K12132
gene167766   K00700
gene167767   K03070
gene167772   K02621
gene167783   K03466
gene167788   K03070
gene167797   K01126
gene167799   K01192
gene167802   K03611
gene167805   K01153
gene167810   K02004
gene167811   K21843
gene167813   K02004
gene167826   K05349
gene167827   K06193
gene167843   K20478
gene167851   K16089
gene167856   K01006
gene167868   K07012
gene167875   K04072
gene167882   K13730
gene167885   K20276
gene167899   K00694
gene167909   K21449
gene167921   K18082
gene167939   K12678
gene167949   K01227
gene167956   K06922
gene167963   K15721
gene167973   K12683
gene167979   K07678
gene167986   K16487
gene168001   K03070
gene168017   K02621
gene168022   K03296
gene168029   K01190
gene168043   K01537
gene168052   K07678
gene168061   K17686
gene168065   K11907
gene168068   K01537
gene168077   K01869
gene168085   K03070
gene168148   K06669
gene168154   K07012
gene168175   K01190
gene168202   K03070
gene168205   K03043
gene168208   K03070
gene168213   K01181
gene168215   K02003
gene168215   K02004
gene168217   K01872
gene168218   K10421
gene168221   K03070
gene168222   K05349
gene168223   K02335
gene168230   K10421
gene168235   K01406
gene168237   K07393
gene168244   K03106
gene168245   K03931
gene168253   K00548
gene168258   K00265
gene168258   K00284
gene168259   K01406
gene168274   K07263
gene168275   K02310
gene168289   K03070
gene168318   K01881
gene168326   K10297
gene168327   K12847
gene168334   K01869
gene168340   K12472
gene168346   K18814
gene168347   K03070
gene168348   K03546
gene168361   K05349
gene168373   K00548
gene168376   K01537
gene168380   K08679
gene168381   K04072
gene168389   K03070
gene168390   K03546
gene168402   K01153
gene168409   K03006
gene168424   K03070
gene168434   K10421
gene168440   K03070
gene168445   K03070
gene168466   K10528
gene168467   K01153
gene168477   K02347
gene168477   K07502
gene168488   K00700
gene168506   K03427
gene168508   K12689
gene168510   K01006
gene168521   K01179
gene168522   K06238
gene168529   K03657
gene168530   K18730
gene168531   K02337
gene168542   K10421
gene168543   K01153
gene168555   K10421
gene168566   K01869
gene168569   K21449
gene168571   K03046
gene168586   K19231
gene168593   K01193
gene168599   K01196
gene168633   K01537
gene168642   K07678
gene168644   K19505
gene168661   K04309
gene168707   K07263
gene168719   K01870
gene168728   K10586
gene168765   K06972
gene168772   K06821
gene168777   K05989
gene168779   K03070
gene168784   K03070
gene168786   K06147
gene168791   K01872
gene168800   K03070
gene168802   K03070
gene168804   K07678
gene168807   K05366
gene168816   K03070
gene168820   K05515
gene168821   K20276
gene168828   K05366
gene168829   K05802
gene168844   K03070
gene168849   K03546
gene168855   K13730
gene168856   K06238
gene168873   K03205
gene168878   K01153
gene168888   K01153
gene168903   K21449
gene168904   K03320
gene168907   K17728
gene168911   K09118
gene168913   K02316
gene168915   K20974
gene168916   K20283
gene168944   K12823
gene168970   K20974
gene168971   K02519
gene168975   K06972
gene168977   K02519
gene168978   K02335
gene168992   K04888
gene169006   K05366
gene169015   K02337
gene169018   K03070
gene169032   K03657
gene169055   K01537
gene169059   K15414
gene169066   K01533
gene169070   K00548
gene169077   K01218
gene169081   K01531
gene169089   K03070
gene169090   K20974
gene169091   K01400
gene169110   K20478
gene169113   K20974
gene169115   K03070
gene169119   K01537
gene169120   K03723
gene169133   K07012
gene169134   K03147
gene169143   K03070
gene169148   K00163
gene169167   K08433
gene169182   K01870
gene169187   K01537
gene169194   K05989
gene169213   K12217
gene169228   K01006
gene169235   K20276
gene169253   K04816
gene169265   K03695
gene169272   K03070
gene169279   K05349
gene169281   K14000
gene169289   K19231
gene169292   K09952
gene169294   K19231
gene169295   K01153
gene169296   K01873
gene169297   K01191
gene169309   K01153
gene169311   K06233
gene169312   K06113
gene169317   K03657
gene169321   K02335
gene169325   K20478
gene169338   K03070
gene169355   K19231
gene169357   K01006
gene169368   K21449
gene169369   K03466
gene169385   K01537
gene169386   K03070
gene169401   K00548
gene169428   K00284
gene169432   K01156
gene169444   K07445
gene169449   K03182
gene169480   K11063
gene169485   K03070
gene169489   K18273
gene169497   K01537
gene169505   K03695
gene169518   K00986
gene169526   K02335
gene169528   K03646
gene169530   K01006
gene169545   K17686
gene169551   K12132
gene169574   K01870
gene169585   K07678
gene169588   K00548
gene169590   K00548
gene169600   K10352
gene169608   K05802
gene169618   K06638
gene169619   K01448
gene169620   K13732
gene169621   K02335
gene169624   K07605
gene169630   K03070
gene169645   K19231
gene169650   K03555
gene169659   K03701
gene169661   K01153
gene169668   K07126
gene169677   K02519
gene169678   K01682
gene169685   K00336
gene169686   K19505
gene169693   K03546
gene169694   K08209
gene169703   K04042
gene169710   K00548
gene169743   K01533
gene169752   K01870
gene169754   K00705
gene169754   K06044
gene169761   K01133
gene169773   K01156
gene169797   K07126
gene169816   K12952
gene169818   K01190
gene169823   K01928
gene169823   K17810
gene169835   K07469
gene169847   K03657
gene169847   K03763
gene169866   K02469
gene169875   K01537
gene169880   K01176
gene169881   K21449
gene169882   K01190
gene169901   K01992
gene169902   K00265
gene169914   K05989
gene169924   K02335
gene169926   K05515
gene169929   K12952
gene169932   K11699
gene169943   K11266
gene169951   K01870
gene169963   K04659
gene169964   K03070
gene169965   K01153
gene169966   K21449
gene169968   K04072
gene169972   K01153
gene169973   K16506
gene169978   K03466
gene169994   K02335
gene170001   K03466
gene170006   K03406
gene170009   K03070
gene170015   K00982
gene170023   K05989
gene170028   K16464
gene170031   K01153
gene170034   K03070
gene170050   K01870
gene170051   K03696
gene170053   K00982
gene170057   K10901
gene170059   K05515
gene170074   K02469
gene170090   K20045
gene170105   K01153
gene170118   K02337
gene170129   K03164
gene170161   K00548
gene170170   K01873
gene170181   K02004
gene170214   K00548
gene170221   K01153
gene170226   K07263
gene170233   K01595
gene170246   K06267
gene170253   K03724
gene170259   K01192
gene170273   K01192
gene170277   K01156
gene170337   K03070
gene170355   K03070
gene170370   K09228
gene170372   K01869
gene170386   K01537
gene170388   K19505
gene170390   K03070
gene170396   K07646
gene170401   K19685
gene170410   K07263
gene170415   K07469
gene170428   K01870
gene170431   K02567
gene170451   K01531
gene170454   K16650
gene170455   K08585
gene170468   K02519
gene170470   K03555
gene170474   K03695
gene170478   K07871
gene170495   K03110
gene170497   K03555
gene170500   K11422
gene170502   K13926
gene170513   K01190
gene170514   K04438
gene170519   K03070
gene170536   K03529
gene170539   K05989
gene170542   K01361
gene170551   K03070
gene170579   K03546
gene170582   K03723
gene170588   K02567
gene170603   K01872
gene170614   K01006
gene170617   K02519
gene170619   K14780
gene170623   K05366
gene170626   K20276
gene170635   K03701
gene170637   K03466
gene170638   K01190
gene170642   K07259
gene170647   K05989
gene170652   K19231
gene170662   K03070
gene170663   K00548
gene170664   K15539
gene170668   K02004
gene170680   K05349
gene170684   K07611
gene170694   K13926
gene170703   K02335
gene170718   K02621
gene170720   K12952
gene170730   K01190
gene170736   K17346
gene170739   K00164
gene170746   K01872
gene170747   K03427
gene170749   K20254
gene170758   K02469
gene170772   K17943
gene170784   K12822
gene170798   K11273
gene170816   K17531
gene170857   K02314
gene170868   K02567
gene170881   K03657
gene170881   K03763
gene170884   K16622
gene170897   K02519
gene170898   K00548
gene170907   K05989
gene170911   K01537
gene170916   K00926
gene170928   K19231
gene170935   K01870
gene170937   K03997
gene170944   K01181
gene170944   K01198
gene170944   K01209
gene170945   K05349
gene170946   K07012
gene170946   K19123
gene170947   K01972
gene170961   K01153
gene170980   K02622
gene170994   K00848
gene170995   K01873
gene171006   K21407
gene171011   K03655
gene171012   K01870
gene171013   K03657
gene171013   K03763
gene171014   K09187
gene171052   K02621
gene171061   K01190
gene171067   K00183
gene171094   K09228
gene171098   K21449
gene171107   K03070
gene171109   K01224
gene171126   K20974
gene171143   K01895
gene171147   K02519
gene171151   K03070
gene171152   K19355
gene171162   K16120
gene171164   K19231
gene171167   K02335
gene171172   K12061
gene171174   K01190
gene171184   K02314
gene171185   K06894
gene171188   K01156
gene171195   K21449
gene171210   K00284
gene171225   K01531
gene171232   K10798
gene171240   K03070
gene171254   K07126
gene171272   K12685
gene171273   K02567
gene171280   K02335
gene171294   K01537
gene171300   K02051
gene171350   K19231
gene171352   K05349
gene171359   K07316
gene171365   K01537
gene171394   K03070
gene171396   K04659
gene171414   K01872
gene171427   K20478
gene171430   K12952
gene171431   K01537
gene171445   K02003
gene171445   K02004
gene171449   K02540
gene171452   K21449
gene171453   K17499
gene171483   K12567
gene171498   K13730
gene171505   K01181
gene171505   K01198
gene171505   K01209
gene171508   K17202
gene171518   K00956
gene171526   K01537
gene171527   K21449
gene171549   K03427
gene171550   K01153
gene171552   K12685
gene171562   K02469
gene171570   K19533
gene171583   K02337
gene171604   K05989
gene171619   K21449
gene171623   K03070
gene171679   K02335
gene171685   K07646
gene171689   K12061
gene171690   K01537
gene171697   K02621
gene171700   K01200
gene171704   K01364
gene171708   K01595
gene171723   K02621
gene171725   K03427
gene171736   K00059
gene171743   K01006
gene171744   K02469
gene171750   K12180
gene171752   K01006
gene171772   K07263
gene171773   K01006
gene171787   K02519
gene171791   K01191
gene171819   K01537
gene171822   K14297
gene171859   K02335
gene171874   K03205
gene171882   K00826
gene171892   K07277
gene171896   K03169
gene171900   K01156
gene171913   K02621
gene171921   K01537
gene171925   K21421
gene171939   K01873
gene171940   K01869
gene171943   K18462
gene171944   K12063
gene171945   K20818
gene171949   K02519
gene171952   K01870
gene171953   K05989
gene171965   K09522
gene171968   K21449
gene171986   K01873
gene172004   K10408
gene172005   K06236
gene172021   K12308
gene172029   K01196
gene172039   K07263
gene172040   K01200
gene172046   K01406
gene172058   K13924
gene172069   K04072
gene172070   K12012
gene172071   K00253
gene172074   K01870
gene172092   K07316
gene172111   K19231
gene172113   K00702
gene172158   K19505
gene172163   K09530
gene172175   K05116
gene172183   K03070
gene172194   K20839
gene172195   K05204
gene172205   K01006
gene172211   K01006
gene172231   K03763
gene172242   K02456
gene172246   K03296
gene172249   K02407
gene172258   K02004
gene172271   K01223
gene172275   K00239
gene172281   K01870
gene172282   K16499
gene172316   K03070
gene172329   K12567
gene172369   K12478
gene172380   K04072
gene172386   K21449
gene172387   K07302
gene172388   K10078
gene172400   K15986
gene172433   K03798
gene172453   K17686
gene172454   K03657
gene172459   K12373
gene172466   K01531
gene172469   K02335
gene172479   K18476
gene172489   K02004
gene172493   K12741
gene172496   K03657
gene172499   K02621
gene172502   K05989
gene172520   K01153
gene172533   K01361
gene172535   K01006
gene172537   K01537
gene172556   K01681
gene172561   K03466
gene172576   K03070
gene172585   K02337
gene172593   K01006
gene172603   K00106
gene172606   K15738
gene172609   K14292
gene172632   K20444
gene172642   K19505
gene172643   K00336
gene172694   K03763
gene172705   K01531
gene172706   K01191
gene172708   K21449
gene172721   K03070
gene172723   K15198
gene172732   K01190
gene172739   K01873
gene172741   K07277
gene172742   K01183
gene172744   K15125
gene172745   K03931
gene172759   K01190
gene172764   K13730
gene172766   K05366
gene172771   K02390
gene172786   K06113
gene172794   K07126
gene172798   K05989
gene172808   K01361
gene172817   K01181
gene172817   K01198
gene172817   K01209
gene172819   K01870
gene172837   K01870
gene172847   K01190
gene172900   K05349
gene172913   K21991
gene172931   K02004
gene172934   K01537
gene172938   K01768
gene172940   K00705
gene172945   K01870
gene172949   K01870
gene172963   K01192
gene172967   K01006
gene172971   K17686
gene172973   K03555
gene172990   K05989
gene172995   K18626
gene172996   K01187
gene172997   K02004
gene173005   K01870
gene173007   K03657
gene173011   K01156
gene173018   K19505
gene173020   K19505
gene173024   K03555
gene173026   K01361
gene173027   K01156
gene173040   K01537
gene173043   K03205
gene173051   K15292
gene173071   K03070
gene173074   K03074
gene173076   K02003
gene173076   K02004
gene173079   K05366
gene173087   K21449
gene173090   K01006
gene173097   K01006
gene173098   K01870
gene173100   K01537
gene173119   K07814
gene173124   K01537
gene173132   K01195
gene173135   K01873
gene173145   K04072
gene173156   K03555
gene173165   K01190
gene173169   K01537
gene173177   K01872
gene173182   K01537
gene173183   K01179
gene173189   K05349
gene173202   K11498
gene173206   K01872
gene173209   K01870
gene173248   K01006
gene173254   K02004
gene173259   K01537
gene173307   K03931
gene173317   K01187
gene173341   K02621
gene173345   K01537
gene173350   K05989
gene173351   K09384
gene173358   K01531
gene173365   K03406
gene173393   K05366
gene173417   K00336
gene173422   K02519
gene173424   K01873
gene173442   K01006
gene173445   K01006
gene173447   K03070
gene173450   K01537
gene173458   K01187
gene173463   K02004
gene173465   K01006
gene173484   K05366
gene173489   K03466
gene173526   K02230
gene173531   K03070
gene173540   K03046
gene173542   K01006
gene173553   K01190
gene173570   K12567
gene173571   K01006
gene173572   K02519
gene173574   K01179
gene173584   K02035
gene173585   K01537
gene173586   K17675
gene173588   K20276
gene173610   K01006
gene173617   K01537
gene173619   K01870
gene173620   K01537
gene173621   K02469
gene173624   K01537
gene173628   K01872
gene173636   K09760
gene173639   K03070
gene173655   K01006
gene173662   K01623
gene173670   K03070
gene173671   K03406
gene173678   K03070
gene173679   K05349
gene173682   K06126
gene173693   K05989
gene173702   K01870
gene173722   K07012
gene173727   K01283
gene173735   K01870
gene173739   K19613
gene173746   K21636
gene173751   K05349
gene173763   K07469
gene173766   K01870
gene173774   K12132
gene173787   K02335
gene173798   K12132
gene173836   K01006
gene173869   K03723
gene173870   K01187
gene173872   K19231
gene173880   K01187
gene173884   K07114
gene173886   K15524
gene173890   K17680
gene173897   K01190
gene173903   K03466
gene173904   K12600
gene173914   K20478
gene173918   K02029
gene173920   K09530
gene173942   K00087
gene173944   K01870
gene173945   K01560
gene173951   K00982
gene173960   K03070
gene173961   K01006
gene173965   K01872
gene173971   K02335
gene173979   K01190
gene173983   K01870
gene174010   K07451
gene174034   K03555
gene174037   K01006
gene174038   K03737
gene174040   K01153
gene174042   K02030
gene174055   K03427
gene174065   K03466
gene174072   K05366
gene174074   K03555
gene174075   K15923
gene174076   K01448
gene174079   K08955
gene174083   K00898
gene174097   K01537
gene174103   K00975
gene174104   K01006
gene174110   K03657
gene174111   K01006
gene174113   K16092
gene174116   K07012
gene174118   K13690
gene174119   K01187
gene174122   K17686
gene174125   K14155
gene174131   K12567
gene174134   K00968
gene174135   K20276
gene174139   K01190
gene174142   K01187
gene174143   K01051
gene174148   K01190
gene174157   K15524
gene174159   K01200
gene174164   K03555
gene174166   K02621
gene174174   K01153
gene174179   K02003
gene174179   K02004
gene174195   K01537
gene174208   K01006
gene174210   K14778
gene174215   K03427
gene174218   K03555
gene174220   K01006
gene174222   K02519
gene174224   K01156
gene174228   K07646
gene174233   K12952
gene174236   K10352
gene174239   K15125
gene174245   K18263
gene174249   K21449
gene174250   K02314
gene174264   K07012
gene174268   K02343
gene174287   K01872
gene174288   K01006
gene174326   K03070
gene174342   K20974
gene174357   K01006
gene174375   K00336
gene174384   K18814
gene174386   K02014
gene174393   K03466
gene174396   K05989
gene174400   K06249
gene174403   K21449
gene174416   K19720
gene174425   K01873
gene174429   K02003
gene174429   K02004
gene174433   K07126
gene174440   K18034
gene174441   K03466
gene174442   K05989
gene174466   K02004
gene174469   K19505
gene174471   K03646
gene174480   K01364
gene174482   K03427
gene174487   K00990
gene174511   K01006
gene174534   K13614
gene174548   K01006
gene174549   K01191
gene174583   K06877
gene174590   K20478
gene174601   K17533
gene174603   K01006
gene174604   K04429
gene174629   K20276
gene174630   K01537
gene174631   K01006
gene174632   K01006
gene174635   K14403
gene174637   K01006
gene174643   K20045
gene174649   K01006
gene174656   K14440
gene174658   K01006
gene174661   K02004
gene174669   K01187
gene174675   K15224
gene174676   K17686
gene174682   K01897
gene174690   K21989
gene174692   K07646
gene174706   K21449
gene174709   K02621
gene174712   K03696
gene174718   K09181
gene174723   K01006
gene174730   K07126
gene174738   K00558
gene174752   K20276
gene174760   K01006
gene174761   K15125
gene174764   K01870
gene174765   K01006
gene174768   K01006
gene174780   K07126
gene174800   K21449
gene174801   K06158
gene174808   K15524
gene174812   K03555
gene174815   K01006
gene174816   K01872
gene174818   K03070
gene174833   K01006
gene174836   K03043
gene174837   K14403
gene174845   K01870
gene174869   K20276
gene174892   K06877
gene174895   K03427
gene174914   K18626
gene174918   K01681
gene174920   K08133
gene174944   K01006
gene174949   K09760
gene174950   K03497
gene174951   K03046
gene174977   K20974
gene174980   K01537
gene174991   K03169
gene174993   K01873
gene174997   K19505
gene175000   K01006
gene175002   K21449
gene175008   K21449
gene175018   K01006
gene175031   K02335
gene175059   K21449
gene175062   K21449
gene175067   K14393
gene175079   K02343
gene175082   K01006
gene175083   K02621
gene175084   K01006
gene175093   K02337
gene175106   K21436
gene175116   K21449
gene175119   K01873
gene175145   K01537
gene175160   K01156
gene175166   K03931
gene175187   K12567
gene175190   K05364
gene175212   K02004
gene175231   K03555
gene175239   K17624
gene175241   K03427
gene175245   K01537
gene175257   K02004
gene175269   K03147
gene175272   K01873
gene175279   K19231
gene175280   K03046
gene175295   K01873
gene175297   K02337
gene175298   K03070
gene175306   K02469
gene175307   K03169
gene175331   K02519
gene175333   K02469
gene175341   K05366
gene175345   K02519
gene175347   K03696
gene175357   K01873
gene175358   K22390
gene175366   K05366
gene175398   K03556
gene175409   K02004
gene175427   K12063
gene175428   K02335
gene175442   K01681
gene175464   K03070
gene175476   K01869
gene175494   K01911
gene175494   K02549
gene175495   K01537
gene175499   K19505
gene175515   K01156
gene175524   K20385
gene175525   K01729
gene175530   K18138
gene175535   K03656
gene175535   K03657
gene175543   K07678
gene175558   K21449
gene175562   K05349
gene175574   K01006
gene175575   K00525
gene175575   K02314
gene175585   K02280
gene175588   K17584
gene175596   K07646
gene175598   K02314
gene175598   K19789
gene175603   K01179
gene175608   K02945
gene175611   K00693
gene175621   K12600
gene175626   K05989
gene175630   K02004
gene175637   K02621
gene175669   K08121
gene175673   K06374
gene175703   K03696
gene175730   K20045
gene175740   K02728
gene175746   K05636
gene175762   K03427
gene175767   K03657
gene175771   K07347
gene175775   K16910
gene175776   K01183
gene175777   K21449
gene175782   K21449
gene175788   K04072
gene175789   K11127
gene175792   K01006
gene175793   K02004
gene175794   K03466
gene175797   K05989
gene175800   K01531
gene175802   K05989
gene175818   K01006
gene175820   K16944
gene175821   K01006
gene175828   K02469
gene175841   K01006
gene175847   K01872
gene175849   K03466
gene175853   K21449
gene175866   K01156
gene175870   K03240
gene175873   K12678
gene175878   K01153
gene175884   K01006
gene175887   K01006
gene175904   K04072
gene175906   K02014
gene175941   K02335
gene175943   K01156
gene175946   K08858
gene175967   K01803
gene175988   K12573
gene175999   K11291
gene176013   K01531
gene176031   K19585
gene176032   K16899
gene176049   K03701
gene176055   K01537
gene176056   K00284
gene176062   K01006
gene176063   K02407
gene176073   K07012
gene176073   K19123
gene176089   K02621
gene176095   K06132
gene176098   K01190
gene176104   K01191
gene176104   K15524
gene176105   K03583
gene176114   K10767
gene176115   K02519
gene176128   K03466
gene176131   K00157
gene176134   K01006
gene176143   K02621
gene176153   K01006
gene176159   K01006
gene176176   K02621
gene176182   K01531
gene176184   K01531
gene176201   K11294
gene176225   K02335
gene176227   K02469
gene176238   K01537
gene176249   K02335
gene176261   K14169
gene176266   K20276
gene176310   K01911
gene176310   K02549
gene176329   K17686
gene176332   K07012
gene176332   K19123
gene176337   K03701
gene176349   K03466
gene176350   K12063
gene176355   K04087
gene176356   K01919
gene176357   K00728
gene176362   K01156
gene176365   K05349
gene176368   K17686
gene176380   K01183
gene176381   K02621
gene176383   K03555
gene176384   K21449
gene176388   K01995
gene176391   K01537
gene176394   K02662
gene176411   K06491
gene176412   K02335
gene176426   K01006
gene176443   K21449
gene176446   K19789
gene176454   K01873
gene176457   K03546
gene176472   K07456
gene176481   K05366
gene176492   K12678
gene176493   K02469
gene176499   K03657
gene176503   K02314
gene176508   K02621
gene176510   K03070
gene176519   K03070
gene176546   K13798
gene176559   K16807
gene176565   K01190
gene176572   K01537
gene176578   K20276
gene176582   K00003
gene176591   K21449
gene176611   K19934
gene176613   K13730
gene176614   K01156
gene176616   K01153
gene176620   K05767
gene176621   K06113
gene176631   K01364
gene176633   K01873
gene176635   K13730
gene176652   K21449
gene176660   K03529
gene176662   K01186
gene176672   K19601
gene176673   K04317
gene176680   K12952
gene176693   K01647
gene176701   K03431
gene176707   K02004
gene176719   K01183
gene176744   K01873
gene176766   K02035
gene176787   K02004
gene176798   K03696
gene176814   K01153
gene176831   K01873
gene176842   K10112
gene176843   K02469
gene176862   K02519
gene176867   K07037
gene176868   K02621
gene176869   K12678
gene176871   K05988
gene176871   K21353
gene176878   K02335
gene176891   K01531
gene176901   K07192
gene176904   K07003
gene176910   K01156
gene176918   K03072
gene176919   K01156
gene176960   K05989
gene176966   K02621
gene176968   K01156
gene176971   K03040
gene176975   K21449
gene176980   K01153
gene176981   K03427
gene176985   K02335
gene176990   K17804
gene176998   K01190
gene177002   K05989
gene177023   K05989
gene177024   K17686
gene177027   K02004
gene177038   K01181
gene177043   K06805
gene177050   K03546
gene177061   K01531
gene177079   K01153
gene177111   K01256
gene177115   K12573
gene177117   K03466
gene177137   K03581
gene177148   K04638
gene177162   K06113
gene177165   K04496
gene177166   K03296
gene177168   K10908
gene177187   K01872
gene177191   K13751
gene177193   K05989
gene177211   K21449
gene177215   K13924
gene177224   K06148
gene177226   K03696
gene177259   K01537
gene177260   K07646
gene177274   K01153
gene177280   K01531
gene177283   K02343
gene177288   K03555
gene177292   K01873
gene177295   K03070
gene177307   K01537
gene177310   K03556
gene177324   K07277
gene177337   K01153
gene177341   K01873
gene177357   K01006
gene177359   K01924
gene177376   K02003
gene177376   K02004
gene177392   K01153
gene177410   K01153
gene177419   K07004
gene177420   K01153
gene177429   K01537
gene177431   K07277
gene177432   K01873
gene177433   K01153
gene177435   K03556
gene177436   K01421
gene177437   K14440
gene177439   K01006
gene177442   K03070
gene177446   K02004
gene177449   K06521
gene177457   K01873
gene177461   K01421
gene177462   K03070
gene177474   K01872
gene177484   K06094
gene177497   K01153
gene177501   K12354
gene177515   K05989
gene177524   K05364
gene177529   K10062
gene177541   K04072
gene177557   K07386
gene177565   K05349
gene177572   K01153
gene177577   K03555
gene177578   K02469
gene177582   K07126
gene177584   K01873
gene177586   K00986
gene177602   K05349
gene177610   K02519
gene177631   K01537
gene177637   K01153
gene177655   K01873
gene177659   K01962
gene177663   K03427
gene177669   K01873
gene177670   K01887
gene177684   K05802
gene177685   K01890
gene177694   K06147
gene177702   K01890
gene177716   K05989
gene177718   K03086
gene177732   K01153
gene177736   K03694
gene177741   K16669
gene177742   K01153
gene177745   K01537
gene177747   K03556
gene177761   K20478
gene177763   K18263
gene177765   K01537
gene177766   K21449
gene177772   K01421
gene177781   K01531
gene177786   K03556
gene177789   K01537
gene177790   K02337
gene177796   K01873
gene177808   K05366
gene177816   K05349
gene177826   K01153
gene177839   K01337
gene177852   K00435
gene177867   K01537
gene177869   K01892
gene177876   K01421
gene177912   K04772
gene177914   K05989
gene177918   K01873
gene177944   K03555
gene177950   K03555
gene177952   K01192
gene177962   K01924
gene177981   K03406
gene177997   K02004
gene178017   K02004
gene178034   K01890
gene178041   K01156
gene178049   K05695
gene178062   K01179
gene178066   K01537
gene178068   K06674
gene178071   K09228
gene178077   K06919
gene178089   K03555
gene178092   K00705
gene178098   K20306
gene178099   K01537
gene178100   K07646
gene178104   K01187
gene178105   K07646
gene178111   K01361
gene178112   K04525
gene178128   K03070
gene178132   K13243
gene178137   K01531
gene178139   K01537
gene178140   K05989
gene178141   K07646
gene178147   K03546
gene178151   K01990
gene178152   K03723
gene178155   K03546
gene178161   K05989
gene178172   K05989
gene178173   K06381
gene178181   K04079
gene178182   K01872
gene178193   K03046
gene178198   K01531
gene178221   K01156
gene178226   K07646
gene178233   K03657
gene178243   K02406
gene178247   K01681
gene178260   K03763
gene178264   K02335
gene178268   K20254
gene178274   K03555
gene178275   K20276
gene178277   K02027
gene178280   K01531
gene178283   K19613
gene178311   K08384
gene178316   K03097
gene178317   K19020
gene178324   K12567
gene178345   K07456
gene178359   K05989
gene178371   K02335
gene178374   K03555
gene178375   K01190
gene178385   K03655
gene178389   K15738
gene178404   K03406
gene178406   K02335
gene178407   K18626
gene178415   K21572
gene178422   K02519
gene178427   K11904
gene178431   K01873
gene178433   K01872
gene178434   K01537
gene178435   K02004
gene178449   K00705
gene178478   K01181
gene178478   K01198
gene178478   K01209
gene178491   K02337
gene178495   K05366
gene178502   K05803
gene178525   K00705
gene178541   K01681
gene178542   K01006
gene178562   K02004
gene178566   K01190
gene178569   K00705
gene178581   K01006
gene178584   K03043
gene178586   K00705
gene178587   K05349
gene178591   K01890
gene178592   K19505
gene178594   K01537
gene178598   K03466
gene178599   K07012
gene178600   K07277
gene178611   K17686
gene178614   K02335
gene178628   K01537
gene178643   K03555
gene178653   K16770
gene178654   K09228
gene178660   K03529
gene178667   K03070
gene178671   K01181
gene178671   K01198
gene178671   K01209
gene178675   K03657
gene178680   K04574
gene178684   K02035
gene178691   K07263
gene178699   K03555
gene178701   K03724
gene178709   K03737
gene178712   K16499
gene178713   K01681
gene178714   K03070
gene178722   K03046
gene178725   K02337
gene178734   K06894
gene178741   K07263
gene178748   K03556
gene178753   K01338
gene178765   K01126
gene178772   K01006
gene178798   K07752
gene178806   K05366
gene178840   K01873
gene178842   K11292
gene178844   K07010
gene178850   K03763
gene178852   K01280
gene178863   K17292
gene178888   K01425
gene178920   K02335
gene178937   K03696
gene178940   K19006
gene178949   K04744
gene178966   K01873
gene178980   K05366
gene178991   K03546
gene179018   K07003
gene179031   K01006
gene179064   K05989
gene179113   K02004
gene179119   K01537
gene179126   K00700
gene179127   K03657
gene179132   K05802
gene179134   K05988
gene179137   K05366
gene179146   K02335
gene179149   K03657
gene179170   K02003
gene179170   K02004
gene179173   K06113
gene179179   K01873
gene179187   K01873
gene179200   K03546
gene179213   K01006
gene179220   K19231
gene179225   K00705
gene179239   K01775
gene179242   K18267
gene179243   K03168
gene179247   K01051
gene179248   K02337
gene179249   K07646
gene179250   K02004
gene179257   K01421
gene179258   K03296
gene179310   K01190
gene179327   K21449
gene179334   K01872
gene179337   K01872
gene179358   K01537
gene179386   K02621
gene179393   K12678
gene179400   K12685
gene179417   K12567
gene179430   K21449
gene179432   K01379
gene179436   K12516
gene179446   K05989
gene179455   K01191
gene179466   K02469
gene179467   K05349
gene179471   K02469
gene179472   K01872
gene179483   K02621
gene179491   K02316
gene179492   K00951
gene179494   K02003
gene179494   K02004
gene179496   K01537
gene179504   K04161
gene179508   K02469
gene179511   K01873
gene179518   K01531
gene179524   K01421
gene179528   K02519
gene179531   K01873
gene179550   K17275
gene179557   K03070
gene179621   K01872
gene179628   K02004
gene179636   K02028
gene179636   K02029
gene179637   K01533
gene179660   K03555
gene179671   K01872
gene179673   K01873
gene179675   K09181
gene179676   K03555
gene179678   K01890
gene179684   K10502
gene179696   K01183
gene179701   K20276
gene179706   K00560
gene179714   K02014
gene179718   K01200
gene179721   K19505
gene179725   K07646
gene179729   K01537
gene179737   K03657
gene179742   K17501
gene179747   K10352
gene179752   K02519
gene179764   K20276
gene179767   K03657
gene179775   K02519
gene179792   K04511
gene179795   K07126
gene179803   K10358
gene179804   K02004
gene179815   K02335
gene179822   K03546
gene179829   K01190
gene179832   K01006
gene179843   K05366
gene179848   K09769
gene179856   K02407
gene179864   K10896
gene179899   K20276
gene179915   K01190
gene179917   K01872
gene179923   K03695
gene179934   K12482
gene179953   K12063
gene179954   K03579
gene179971   K00705
gene179973   K10779
gene179979   K02519
gene179992   K00705
gene179995   K01156
gene180011   K05366
gene180015   K01046
gene180032   K15125
gene180035   K12952
gene180046   K16462
gene180048   K03657
gene180057   K03696
gene180068   K05366
gene180069   K21449
gene180070   K01191
gene180072   K01872
gene180091   K00705
gene180092   K00163
gene180093   K00163
gene180099   K03466
gene180104   K20191
gene180128   K02335
gene180145   K01197
gene180151   K01537
gene180154   K02003
gene180154   K02004
gene180171   K01872
gene180174   K05989
gene180178   K02498
gene180184   K12287
gene180186   K07646
gene180203   K01156
gene180207   K01873
gene180213   K01872
gene180216   K15727
gene180220   K02519
gene180223   K08344
gene180233   K03655
gene180234   K01192
gene180240   K02390
gene180243   K01156
gene180247   K02035
gene180252   K09607
gene180253   K02519
gene180254   K01537
gene180257   K13688
gene180263   K03546
gene180265   K03070
gene180269   K21575
gene180277   K01206
gene180278   K03070
gene180279   K03427
gene180280   K01537
gene180284   K00548
gene180295   K19121
gene180302   K10595
gene180307   K01873
gene180308   K01156
gene180312   K16685
gene180314   K21449
gene180331   K01156
gene180332   K01873
gene180334   K05366
gene180335   K03088
gene180349   K01537
gene180350   K01006
gene180357   K01870
gene180361   K19005
gene180364   K14572
gene180372   K03046
gene180377   K05989
gene180378   K21449
gene180397   K03555
gene180429   K01421
gene180441   K02390
gene180461   K03546
gene180463   K02335
gene180530   K20478
gene180541   K08851
gene180549   K01192
gene180552   K04308
gene180553   K05989
gene180555   K01873
gene180559   K03271
gene180581   K04859
gene180589   K01873
gene180597   K00705
gene180604   K01421
gene180607   K03427
gene180635   K01537
gene180638   K03581
gene180646   K12132
gene180651   K07646
gene180670   K02335
gene180676   K01873
gene180677   K09422
gene180682   K15125
gene180704   K02335
gene180709   K04759
gene180710   K01537
gene180714   K01873
gene180721   K01537
gene180723   K17530
gene180724   K01190
gene180730   K01873
gene180743   K01873
gene180756   K08286
gene180815   K01537
gene180816   K01537
gene180817   K07126
gene180827   K00600
gene180827   K00605
gene180834   K04072
gene180837   K03931
gene180838   K03555
gene180843   K02335
gene180846   K05349
gene180848   K02233
gene180851   K16786
gene180851   K16787
gene180853   K02238
gene180855   K14824
gene180857   K02621
gene180858   K02335
gene180860   K02004
gene180863   K02314
gene180866   K01191
gene180872   K02335
gene180876   K19721
gene180896   K02053
gene180897   K03205
gene180901   K03657
gene180902   K01872
gene180910   K01952
gene180920   K03695
gene180931   K09228
gene180940   K03070
gene180943   K01537
gene180944   K00441
gene180951   K02004
gene180954   K01537
gene180962   K02016
gene180976   K06115
gene180982   K01537
gene180987   K02004
gene180988   K01873
gene180991   K02337
gene180996   K21449
gene181006   K15524
gene181025   K02469
gene181042   K01179
gene181064   K02316
gene181086   K03406
gene181105   K07263
gene181108   K03555
gene181110   K07646
gene181116   K03579
gene181121   K16474
gene181131   K14059
gene181132   K07646
gene181162   K06901
gene181167   K21449
gene181170   K04043
gene181181   K02621
gene181184   K01283
gene181201   K13116
gene181202   K01212
gene181202   K03332
gene181203   K07646
gene181206   K02519
gene181209   K01873
gene181215   K06919
gene181231   K02519
gene181263   K02335
gene181279   K01537
gene181288   K02004
gene181328   K20286
gene181330   K03006
gene181330   K03041
gene181336   K02621
gene181340   K02003
gene181340   K02004
gene181347   K01854
gene181348   K03657
gene181368   K01873
gene181370   K12573
gene181376   K01872
gene181376   K07050
gene181377   K01537
gene181378   K01873
gene181385   K01537
gene181386   K02335
gene181387   K01537
gene181388   K05366
gene181389   K02335
gene181403   K03070
gene181404   K16759
gene181407   K06113
gene181413   K12132
gene181417   K20055
gene181421   K01873
gene181433   K03070
gene181434   K01873
gene181437   K01728
gene181440   K01228
gene181443   K03070
gene181444   K03427
gene181454   K20478
gene181465   K01176
gene181485   K00831
gene181501   K01228
gene181526   K08585
gene181535   K21449
gene181538   K02004
gene181544   K04072
gene181546   K01537
gene181550   K03695
gene181562   K10666
gene181576   K01540
gene181594   K21636
gene181602   K19789
gene181631   K05989
gene181634   K02014
gene181676   K05366
gene181679   K13735
gene181690   K02599
gene181691   K01156
gene181694   K02032
gene181698   K01537
gene181705   K01531
gene181709   K03723
gene181710   K01873
gene181724   K21449
gene181728   K01190
gene181733   K01872
gene181740   K04656
gene181744   K01224
gene181752   K01006
gene181767   K01537
gene181779   K01872
gene181785   K00705
gene181795   K05989
gene181796   K07016
gene181799   K11751
gene181801   K19231
gene181807   K11891
gene181831   K02519
gene181840   K01537
gene181843   K07646
gene181859   K02621
gene181896   K00705
gene181898   K10429
gene181901   K01190
gene181912   K02337
gene181931   K01872
gene181936   K16809
gene181938   K10429
gene181959   K03555
gene181972   K01006
gene181976   K06217
gene181981   K05989
gene181985   K11997
gene181987   K12132
gene181999   K07114
gene182000   K00705
gene182002   K01873
gene182003   K01873
gene182004   K01186
gene182006   K01537
gene182007   K21436
gene182010   K09181
gene182018   K07126
gene182019   K03466
gene182025   K08334
gene182027   K02621
gene182030   K01537
gene182040   K00595
gene182047   K02335
gene182054   K01537
gene182067   K02004
gene182068   K03797
gene182083   K03070
gene182085   K01873
gene182087   K02621
gene182088   K03646
gene182091   K00705
gene182093   K01153
gene182103   K02469
gene182109   K07646
gene182111   K01190
gene182115   K06922
gene182116   K10408
gene182128   K01537
gene182133   K01872
gene182134   K01156
gene182146   K03070
gene182147   K00962
gene182159   K01537
gene182162   K03695
gene182163   K14321
gene182165   K01190
gene182166   K01361
gene182193   K01537
gene182202   K09568
gene182203   K07718
gene182208   K02004
gene182222   K01186
gene182234   K03646
gene182241   K12063
gene182242   K02335
gene182257   K11256
gene182258   K21449
gene182274   K02621
gene182283   K00327
gene182288   K12678
gene182304   K01537
gene182327   K01872
gene182334   K03646
gene182337   K16899
gene182340   K01206
gene182341   K20478
gene182347   K06147
gene182352   K20276
gene182359   K01156
gene182376   K03658
gene182379   K06901
gene182381   K11907
gene182383   K01537
gene182384   K21636
gene182390   K01537
gene182393   K00962
gene182395   K01537
gene182410   K01537
gene182447   K01873
gene182448   K01811
gene182450   K07126
gene182452   K00705
gene182453   K00705
gene182459   K01006
gene182462   K00705
gene182530   K19607
gene182531   K07646
gene182544   K01190
gene182547   K01006
gene182552   K01873
gene182556   K01537
gene182561   K01872
gene182562   K01872
gene182572   K01872
gene182575   K05989
gene182576   K22017
gene182578   K01006
gene182579   K03696
gene182581   K09181
gene182596   K03555
gene182601   K03070
gene182604   K00705
gene182609   K00284
gene182615   K01872
gene182621   K10268
gene182622   K09181
gene182623   K01156
gene182625   K01873
gene182630   K11016
gene182636   K01872
gene182637   K13730
gene182647   K03723
gene182653   K03555
gene182657   K19613
gene182658   K08303
gene182665   K21449
gene182671   K10366
gene182696   K02230
gene182709   K07277
gene182713   K12567
gene182716   K01130
gene182718   K02003
gene182718   K02004
gene182724   K03070
gene182728   K12132
gene182729   K02407
gene182730   K04072
gene182731   K19231
gene182733   K20195
gene182734   K07720
gene182735   K03657
gene182742   K03427
gene182743   K00705
gene182755   K06113
gene182759   K15923
gene182766   K01872
gene182772   K06113
gene182782   K01006
gene182786   K01872
gene182788   K03070
gene182792   K01190
gene182796   K19505
gene182799   K01872
gene182819   K01872
gene182829   K13730
gene182839   K02335
gene182858   K20276
gene182872   K19231
gene182878   K03701
gene182884   K03657
gene182895   K01421
gene182897   K03657
gene182905   K01190
gene182910   K04072
gene182918   K01190
gene182921   K05989
gene182934   K03695
gene182945   K01681
gene182946   K04072
gene182950   K09181
gene182953   K07277
gene182958   K14645
gene182967   K01873
gene182969   K03695
gene182971   K03657
gene182978   K08961
gene182984   K02335
gene182985   K12516
gene182987   K01873
gene182994   K15361
gene183012   K07347
gene183026   K02004
gene183031   K03555
gene183041   K01190
gene183048   K01186
gene183063   K01156
gene183078   K07012
gene183087   K01537
gene183136   K01533
gene183147   K02004
gene183155   K02519
gene183156   K05989
gene183166   K04072
gene183176   K03695
gene183181   K01537
gene183183   K01156
gene183184   K03555
gene183186   K06972
gene183193   K03043
gene183200   K03657
gene183201   K00705
gene183202   K01361
gene183205   K08309
gene183206   K04072
gene183209   K21449
gene183213   K21449
gene183216   K16903
gene183217   K00705
gene183228   K03555
gene183229   K00705
gene183232   K07347
gene183233   K01872
gene183245   K07347
gene183251   K02003
gene183251   K02004
gene183252   K03070
gene183253   K07012
gene183257   K02621
gene183258   K17751
gene183269   K01533
gene183283   K05641
gene183285   K01872
gene183293   K02337
gene183299   K00705
gene183313   K01190
gene183317   K03695
gene183320   K01006
gene183327   K04072
gene183334   K20181
gene183348   K03555
gene183355   K07112
gene183359   K06115
gene183363   K01190
gene183376   K03657
gene183377   K01156
gene183389   K01179
gene183393   K07812
gene183405   K11285
gene183413   K03546
gene183422   K17570
gene183430   K03695
gene183464   K01873
gene183469   K01006
gene183474   K21449
gene183476   K01448
gene183480   K01201
gene183493   K01006
gene183496   K03695
gene183502   K01873
gene183513   K09228
gene183514   K01197
gene183517   K14211
gene183520   K01681
gene183545   K06113
gene183546   K01872
gene183554   K01873
gene183574   K01873
gene183579   K01872
gene183581   K03546
gene183588   K05366
gene183590   K01537
gene183608   K01873
gene183613   K05349
gene183643   K01681
gene183645   K01409
gene183647   K01681
gene183652   K03555
gene183659   K09181
gene183679   K00990
gene183699   K01228
gene183706   K02314
gene183721   K01872
gene183758   K12604
gene183780   K03406
gene183783   K01872
gene183784   K01873
gene183805   K03651
gene183815   K02335
gene183819   K03427
gene183823   K01681
gene183829   K00705
gene183834   K03427
gene183843   K00705
gene183851   K02335
gene183854   K01153
gene183855   K05989
gene183860   K00705
gene183863   K02004
gene183870   K02003
gene183870   K02004
gene183871   K01537
gene183874   K01156
gene183886   K13822
gene183887   K03466
gene183888   K05366
gene183889   K03205
gene183892   K05366
gene183893   K03332
gene183897   K21125
gene183907   K05366
gene183930   K01006
gene183939   K00894
gene183940   K15125
gene183953   K01228
gene183954   K12678
gene183975   K00982
gene183977   K10955
gene183978   K01872
gene183983   K01256
gene183984   K09809
gene183991   K03781
gene184011   K13889
gene184015   K01872
gene184043   K02335
gene184048   K05366
gene184071   K09800
gene184076   K01872
gene184088   K01533
gene184113   K05366
gene184121   K00705
gene184123   K05989
gene184124   K07676
gene184125   K01156
gene184126   K07277
gene184128   K03555
gene184129   K01190
gene184131   K21449
gene184133   K01873
gene184141   K01681
gene184149   K06919
gene184158   K05366
gene184163   K03427
gene184164   K03385
gene184176   K13730
gene184182   K09421
gene184186   K04072
gene184192   K01872
gene184199   K02316
gene184210   K03296
gene184221   K03427
gene184222   K05989
gene184230   K21449
gene184232   K07456
gene184242   K03546
gene184246   K10906
gene184247   K12678
gene184251   K01873
gene184257   K01872
gene184280   K00705
gene184282   K17686
gene184286   K01537
gene184325   K05989
gene184329   K02004
gene184330   K01006
gene184341   K10396
gene184365   K02004
gene184370   K01406
gene184376   K03427
gene184380   K10227
gene184388   K03427
gene184407   K01006
gene184417   K20974
gene184422   K01531
gene184425   K01872
gene184433   K01176
gene184436   K05349
gene184444   K02316
gene184446   K01192
gene184466   K01595
gene184471   K03555
gene184479   K01873
gene184484   K04072
gene184489   K02003
gene184489   K02004
gene184500   K00705
gene184520   K01996
gene184524   K01200
gene184537   K05366
gene184543   K01537
gene184551   K01006
gene184552   K01191
[truncated: 87,488,375 more chars]
