# Supplementary material for: Beyond Taxonomic Analysis of Microbiomes: A Functional Approach for Revisiting Microbiome Changes in Colorectal Cancer
Source: Front Microbiol. 2020 Jan 23;10:3117. doi: 10.3389/fmicb.2019.03117 (PMC6990412; doi:10.3389/fmicb.2019.03117)
Supplement: DATA SHEET S3 — The annotated EC number associated with each gene sequence obtained from the KEGG database. [file Data_Sheet_3.ZIP › supplementary Data Sheet 3.txt]

Gene number and related EC number
gene18   2.3.2.27
gene22   2.7.8.20
gene117   3.5.1.11
gene119   2.7.7.8
gene128   3.4.21.72
gene140   5.99.1.3
gene145   2.7.1.169
gene157   3.1.11.5
gene356   3.1.11.5
gene361   3.1.11.5
gene363   3.1.11.5
gene365   3.1.11.5
gene378   3.1.11.5
gene401   3.1.11.5
gene408   3.1.11.5
gene413   3.1.11.5
gene418   3.1.11.5
gene470   3.1.11.5
gene478   3.1.11.5
gene487   3.1.11.5
gene489   3.1.11.5
gene492   3.1.11.5
gene494   3.1.11.5
gene498   3.1.11.5
gene500   3.1.11.5
gene508   3.1.11.5
gene510   3.1.11.5
gene516   3.1.11.5
gene518   3.1.11.5
gene538   3.1.11.5
gene554   1.14.13.168
gene559   3.1.11.5
gene563   3.1.11.5
gene567   3.1.11.5
gene586   3.1.11.5
gene592   3.1.3.48
gene593   3.1.3.48
gene615   3.1.11.5
gene631   3.1.3.48
gene636   3.1.3.48
gene653   2.7.11.1
gene681   3.1.3.48
gene682   2.7.11.1
gene683   3.6.3.44
gene706   2.7.11.1
gene724   2.3.1.225
gene725   3.1.21.3
gene753   2.3.2.27
gene790   1.7.1.15
gene800   3.1.3.48
gene804   2.7.11.1
gene810   3.1.3.48
gene812   2.7.7.6
gene813   2.7.7.7
gene816   2.7.7.6
gene836   3.1.3.48
gene837   2.7.13.3
gene841   3.1.3.48
gene906   3.5.1.23
gene935   3.6.4.12
gene973   3.1.3.48
gene980   3.2.1.4
gene999   2.7.11.1
gene1006   3.1.11.5
gene1038   3.6.4.12
gene1052   2.1.1.37
gene1068   2.7.11.1
gene1073   3.4.21.66
gene1094   3.2.1.51
gene1135   2.7.11.22
gene1138   2.3.3.1
gene1148   3.1.11.5
gene1170   2.7.10.1
gene1186   2.7.10.1
gene1190   2.7.10.1
gene1197   2.7.10.1
gene1320   2.3.1.61
gene1346   3.1.21.3
gene1347   5.3.3.7
gene1361   3.2.1.14
gene1370   2.1.1.37
gene1429   3.4.24.3
gene1444   6.2.1.45
gene1475   2.7.12.1
gene1484   2.1.1.37
gene1518   3.4.21.96
gene1544   3.2.1.4
gene1558   2.7.11.1
gene1588   6.2.1.30
gene1625   2.3.2.27
gene1628   3.4.24.40
gene1629   3.2.1.14
gene1652   3.2.1.78
gene1669   2.7.11.1
gene1686   2.7.7.6
gene1706   3.4.24.3
gene1711   3.1.3.48
gene1732   3.4.24.3
gene1738   3.4.24.3
gene1743   3.2.1.78
gene1757   2.7.11.1
gene1769   2.5.1.7
gene1802   2.5.1.7
gene1805   3.4.24.40
gene1819   3.2.1.18
gene1823   3.10.1.1
gene1840   3.4.21.10
gene1861   3.2.1.18
gene1901   2.8.4.3
gene1902   2.8.4.3
gene1903   2.8.4.3
gene1906   2.8.4.3
gene1907   3.2.1.78
gene1919   1.2.1.12
gene2000   2.3.2.26
gene2072   2.2.1.2
gene2082   3.6.4.12
gene2087   3.2.1.78
gene2110   3.2.1.78
gene2117   3.2.1.78
gene2137   4.6.1.1
gene2155   2.3.2.27
gene2169   6.2.1.2
gene2175   2.7.7.7
gene2186   5.3.4.1
gene2194   1.1.1.100
gene2195   1.1.1.100
gene2196   1.1.1.100
gene2231   6.1.1.9
gene2242   3.1.11.5
gene2305   2.4.1.129
gene2305   3.4.16.4
gene2361   3.2.1.78
gene2376   3.6.3.29
gene2413   1.17.7.4
gene2442   3.6.3.29
gene2461   6.1.1.9
gene2474   3.1.11.5
gene2478   3.1.3.48
gene2486   2.7.11.1
gene2511   2.7.11.1
gene2533   3.6.4.12
gene2538   3.6.4.12
gene2547   3.6.4.12
gene2567   3.6.4.12
gene2635   2.7.7.6
gene2667   2.1.1.14
gene2682   2.7.11.1
gene2716   3.2.1.91
gene2787   3.6.4.12
gene2803   3.4.21.26
gene2849   2.7.11.1
gene2870   3.5.1.28
gene2872   2.1.1.37
gene2874   3.1.11.5
gene2889   3.1.11.5
gene2906   3.2.1.4
gene2939   3.2.1.97
gene2945   1.4.1.13
gene2945   1.4.1.14
gene2953   3.2.1.18
gene2956   3.2.1.4
gene2957   4.2.2.2
gene2967   4.2.2.2
gene3014   3.6.4.13
gene3025   3.6.4.12
gene3059   3.2.1.55
gene3068   3.2.1.82
gene3098   6.1.1.6
gene3105   2.1.1.37
gene3111   2.7.1.154
gene3168   1.8.1.4
gene3193   4.2.2.2
gene3199   3.6.4.12
gene3206   2.1.1.37
gene3208   4.2.2.2
gene3218   3.2.1.23
gene3229   3.2.1.78
gene3233   3.4.21.10
gene3296   2.4.1.25
gene3296   3.2.1.33
gene3297   3.2.1.23
gene3339   2.7.7.6
gene3345   2.7.7.6
gene3349   3.4.21.96
gene3366   2.5.1.19
gene3383   2.7.7.6
gene3434   2.5.1.19
gene3435   3.4.21.96
gene3498   3.6.3.29
gene3523   3.2.1.23
gene3574   2.7.11.1
gene3587   2.7.11.24
gene3594   3.2.1.35
gene3594   3.2.1.52
gene3618   3.6.4.12
gene3621   3.6.4.12
gene3634   3.2.1.187
gene3655   3.1.11.5
gene3667   2.5.1.19
gene3670   1.6.5.3
gene3677   3.2.1.4
gene3687   2.7.11.1
gene3694   3.4.21.96
gene3698   3.1.3.100
gene3708   3.2.1.23
gene3710   3.1.1.8
gene3721   2.5.1.19
gene3738   3.2.1.14
gene3740   1.1.5.2
gene3756   3.2.1.4
gene3762   2.7.7.6
gene3770   3.6.4.12
gene3771   3.2.1.4
gene3782   3.2.1.4
gene3788   3.2.1.4
gene3803   3.6.4.12
gene3807   3.2.1.78
gene3808   3.6.4.12
gene3822   3.5.1.28
gene3826   4.99.1.1
gene3826   4.99.1.9
gene3827   2.7.7.6
gene3829   2.7.7.6
gene3848   3.6.4.12
gene3855   3.4.21.96
gene3882   2.5.1.19
gene3997   5.1.1.7
gene4039   3.4.24.40
gene4048   3.6.4.12
gene4054   3.2.1.23
gene4064   3.4.24.40
gene4084   2.4.1.25
gene4084   3.2.1.33
gene4086   3.2.1.20
gene4111   2.7.10.1
gene4126   3.4.21.96
gene4149   3.2.1.82
gene4152   3.1.11.5
gene4204   3.2.1.4
gene4218   4.99.1.1
gene4218   4.99.1.9
gene4233   3.2.1.97
gene4234   3.6.4.12
gene4265   3.4.21.96
gene4305   3.2.1.52
gene4313   3.4.21.96
gene4334   3.4.21.96
gene4346   3.1.11.5
gene4380   3.6.3.17
gene4387   2.5.1.7
gene4400   2.7.11.1
gene4494   2.7.1.11
gene4494   2.7.1.90
gene4514   2.3.1.157
gene4514   2.7.7.23
gene4533   3.4.21.96
gene4543   3.4.21.96
gene4546   3.4.21.96
gene4563   3.4.21.96
gene4585   3.2.1.41
gene4617   2.7.7.7
gene4622   2.7.11.22
gene4629   2.7.7.7
gene4651   3.4.21.96
gene4713   2.7.7.6
gene4720   3.1.3.48
gene4772   2.7.7.7
gene4789   3.4.24.71
gene4793   3.2.1.23
gene4800   2.7.11.1
gene4807   2.2.1.6
gene4830   3.4.21.96
gene4883   3.1.3.16
gene4907   3.2.1.23
gene4915   2.1.1.37
gene4922   3.2.1.51
gene4962   3.2.1.91
gene4963   3.2.1.40
gene4994   3.1.4.12
gene5033   3.2.1.23
gene5040   3.2.1.23
gene5061   4.2.3.1
gene5078   1.1.1.37
gene5090   4.3.1.3
gene5113   3.1.3.16
gene5119   3.2.1.97
gene5172   3.4.21.96
gene5175   1.1.1.37
gene5178   3.4.21.96
gene5187   2.7.7.7
gene5220   3.4.21.96
gene5259   2.5.1.58
gene5259   2.5.1.59
gene5265   2.7.7.6
gene5281   2.1.1.137
gene5303   3.4.21.96
gene5313   3.4.21.96
gene5324   5.99.1.3
gene5330   3.4.21.96
gene5389   3.2.1.14
gene5400   3.4.21.96
gene5401   3.4.21.96
gene5412   2.7.11.11
gene5425   1.1.1.343
gene5425   1.1.1.44
gene5458   3.2.1.91
gene5465   3.4.21.96
gene5473   3.4.21.96
gene5474   3.4.21.96
gene5479   3.2.1.78
gene5548   3.2.1.18
gene5572   2.7.11.1
gene5585   3.4.21.96
gene5586   3.4.21.96
gene5631   3.4.21.96
gene5642   3.4.21.96
gene5660   3.4.21.96
gene5667   3.4.21.96
gene5681   2.3.2.27
gene5688   3.4.21.96
gene5691   3.4.21.96
gene5719   3.4.21.96
gene5729   3.1.4.17
gene5729   3.1.4.35
gene5747   3.4.21.96
gene5770   3.4.21.96
gene5775   3.4.21.96
gene5797   3.4.14.11
gene5812   3.2.1.23
gene5821   3.4.21.96
gene5825   3.4.21.96
gene5831   3.2.1.20
gene5836   3.4.21.96
gene5844   4.2.1.3
gene5844   4.2.1.99
gene5871   3.4.21.96
gene5875   6.3.4.13
gene5879   3.4.21.96
gene5887   3.2.1.133
gene5887   3.2.1.135
gene5887   3.2.1.54
gene5889   3.4.21.96
gene5920   3.6.4.13
gene5951   2.7.11.1
gene5964   3.2.1.4
gene5965   3.4.21.96
gene5999   3.4.21.96
gene6013   3.1.1.11
gene6031   3.4.21.96
gene6032   3.4.21.96
gene6043   2.7.11.1
gene6044   3.2.1.52
gene6056   3.2.1.82
gene6062   4.2.2.1
gene6094   2.7.7.59
gene6111   3.2.1.23
gene6117   3.4.21.96
gene6128   3.4.21.48
gene6150   2.7.11.1
gene6165   3.4.21.96
gene6170   5.99.1.3
gene6172   3.4.21.96
gene6174   3.4.21.96
gene6200   1.2.7.4
gene6232   3.4.21.96
gene6242   6.4.1.6
gene6281   2.3.1.61
gene6311   6.1.1.9
gene6357   3.4.21.96
gene6358   2.7.10.1
gene6383   3.2.1.41
gene6384   2.7.1.48
gene6411   3.4.21.10
gene6418   2.1.1.37
gene6421   3.2.1.23
gene6440   3.6.4.13
gene6474   2.1.1.137
gene6485   3.4.21.96
gene6487   3.1.21.3
gene6492   1.17.4.1
gene6507   3.4.21.96
gene6509   2.7.7.59
gene6513   3.4.21.96
gene6519   2.7.11.1
gene6523   3.1.3.1
gene6605   1.1.5.3
gene6621   2.3.1.48
gene6647   3.2.1.8
gene6654   5.2.1.8
gene6664   3.2.1.18
gene6672   3.2.1.23
gene6676   3.4.24.13
gene6690   5.2.1.8
gene6713   3.2.1.89
gene6787   3.2.1.23
gene6793   3.1.11.5
gene6835   3.4.21.96
gene6842   3.2.1.14
gene6881   3.4.21.96
gene6890   2.7.10.1
gene6894   3.1.21.3
gene6967   3.4.21.96
gene6973   3.4.21.96
gene6996   3.4.21.96
gene7006   3.2.1.14
gene7012   2.7.7.6
gene7031   3.4.21.96
gene7039   3.2.1.23
gene7057   3.2.1.18
gene7063   3.2.1.23
gene7102   3.2.1.18
gene7103   2.1.1.37
gene7105   6.1.1.16
gene7106   3.2.1.97
gene7130   3.2.1.51
gene7148   3.4.21.96
gene7171   3.2.1.80
gene7189   3.2.1.14
gene7201   3.2.1.51
gene7208   3.4.21.10
gene7222   3.4.14.11
gene7239   3.2.1.20
gene7239   3.2.1.3
gene7243   3.2.1.20
gene7243   3.2.1.3
gene7256   2.1.1.79
gene7259   2.7.11.1
gene7271   3.2.1.97
gene7275   3.2.1.82
gene7292   2.7.1.17
gene7297   3.2.1.97
gene7308   3.4.21.96
gene7311   3.6.4.6
gene7342   3.6.4.12
gene7428   2.7.1.17
gene7432   3.2.1.18
gene7433   2.3.2.31
gene7460   3.2.1.97
gene7468   3.4.21.96
gene7471   3.2.1.97
gene7496   3.2.1.50
gene7539   3.2.1.78
gene7549   2.7.1.17
gene7574   3.2.1.82
gene7610   3.4.24.71
gene7621   3.2.1.18
gene7630   3.2.1.23
gene7646   3.2.1.18
gene7649   3.4.21.96
gene7659   3.2.1.23
gene7673   3.4.21.96
gene7710   3.2.1.24
gene7748   3.2.1.8
gene7760   3.4.21.96
gene7822   2.7.1.17
gene7828   3.2.1.23
gene7854   2.1.1.37
gene7859   3.2.1.18
gene7879   3.2.1.18
gene7904   3.4.22.10
gene7906   3.2.1.23
gene7920   3.2.1.21
gene7953   3.4.21.96
gene7971   1.1.5.2
gene7988   3.4.22.10
gene8003   2.1.1.43
gene8008   1.14.14.35
gene8009   2.3.1.225
gene8015   3.2.1.23
gene8022   1.1.1.399
gene8022   1.1.1.95
gene8034   1.1.1.399
gene8034   1.1.1.95
gene8052   2.7.11.1
gene8063   3.1.21.3
gene8082   4.2.2.1
gene8085   3.2.1.21
gene8088   3.2.1.21
gene8101   1.1.1.399
gene8101   1.1.1.95
gene8102   3.4.21.96
gene8107   3.4.21.96
gene8118   1.14.14.1
gene8120   2.6.1.1
gene8122   3.1.1.11
gene8131   1.1.1.399
gene8131   1.1.1.95
gene8152   3.4.21.96
gene8154   2.6.1.1
gene8163   1.16.3.1
gene8164   2.6.1.9
gene8167   2.6.1.1
gene8173   2.6.1.9
gene8179   3.2.1.156
gene8182   3.2.1.18
gene8184   2.1.1.37
gene8187   2.6.1.1
gene8199   5.1.3.15
gene8207   3.1.3.5
gene8207   3.1.3.6
gene8207   3.1.4.16
gene8210   2.7.1.4
gene8215   3.2.1.99
gene8218   2.1.1.79
gene8233   3.2.1.23
gene8235   4.1.3.27
gene8244   2.7.2.3
gene8246   3.4.21.96
gene8260   6.5.1.1
gene8264   2.6.1.1
gene8265   2.1.1.79
gene8266   3.4.21.96
gene8274   3.4.21.96
gene8280   3.2.1.14
gene8289   3.2.1.80
gene8294   4.2.2.1
gene8301   3.2.1.31
gene8302   3.4.21.96
gene8304   2.6.1.1
gene8309   2.7.11.1
gene8310   3.1.1.11
gene8324   3.2.1.21
gene8333   3.2.1.97
gene8348   3.4.22.70
gene8360   3.2.1.18
gene8365   3.2.1.23
gene8376   3.2.1.89
gene8380   3.1.1.11
gene8383   1.17.4.1
gene8383   2.7.7.7
gene8393   3.2.1.23
gene8396   3.2.1.80
gene8406   2.3.2.27
gene8411   3.1.11.2
gene8422   3.2.1.18
gene8427   3.2.1.80
gene8433   5.4.99.63
gene8450   3.2.1.23
gene8453   5.99.1.2
gene8457   3.4.21.96
gene8464   3.2.1.1
gene8467   3.1.1.11
gene8472   2.3.2.27
gene8489   3.6.4.13
gene8493   3.2.1.89
gene8509   2.1.1.79
gene8527   2.1.1.79
gene8532   3.2.1.80
gene8588   3.2.1.4
gene8620   3.2.1.80
gene8629   3.6.4.12
gene8629   3.6.4.13
gene8667   3.2.1.21
gene8692   3.4.21.96
gene8695   2.7.11.1
gene8719   3.2.1.8
gene8727   6.2.1.5
gene8752   2.1.1.79
gene8761   3.2.1.82
gene8762   3.4.21.96
gene8770   2.7.7.6
gene8781   3.4.24.40
gene8783   2.7.12.1
gene8784   3.2.1.97
gene8824   3.2.1.51
gene8833   2.3.1.9
gene8836   2.3.1.9
gene8839   3.2.1.14
gene8849   3.1.3.48
gene8875   4.1.1.19
gene8880   3.2.1.23
gene8889   3.2.1.97
gene8894   3.2.1.51
gene8906   3.5.1.28
gene8920   3.2.1.97
gene8949   3.2.1.97
gene8953   3.2.1.18
gene8975   3.2.1.97
gene9009   3.2.1.21
gene9015   3.4.21.96
gene9022   3.4.21.96
gene9031   3.4.21.96
gene9037   3.1.1.53
gene9038   3.4.21.96
gene9046   3.2.1.23
gene9056   2.2.1.10
gene9056   4.1.2.13
gene9061   2.2.1.10
gene9061   4.1.2.13
gene9062   3.4.21.96
gene9065   3.4.21.96
gene9079   3.2.1.23
gene9082   2.7.7.7
gene9102   3.4.21.62
gene9109   3.2.1.35
gene9112   3.2.1.35
gene9114   3.1.3.16
gene9117   3.4.21.96
gene9119   3.4.21.96
gene9122   3.2.1.52
gene9123   5.3.3.17
gene9127   3.2.1.23
gene9143   3.2.1.97
gene9165   3.4.21.48
gene9170   3.2.1.97
gene9187   3.4.16.4
gene9208   2.3.1.9
gene9225   3.6.1.23
gene9226   3.2.1.172
gene9239   3.2.1.82
gene9246   3.2.1.14
gene9247   3.2.1.4
gene9255   3.4.16.4
gene9256   3.2.1.23
gene9259   3.6.4.12
gene9270   2.7.7.6
gene9286   3.4.21.96
gene9289   3.2.1.23
gene9292   3.4.25.1
gene9299   2.7.1.68
gene9302   3.4.16.4
gene9308   3.2.1.23
gene9313   3.2.1.14
gene9319   3.2.1.50
gene9324   3.2.1.35
gene9326   2.7.2.3
gene9354   1.14.11.16
gene9381   3.4.21.96
gene9389   3.2.1.80
gene9391   2.7.7.6
gene9401   3.2.1.23
gene9407   3.2.1.97
gene9408   3.2.1.97
gene9411   3.4.21.96
gene9427   3.4.21.96
gene9434   1.7.5.1
gene9441   5.2.1.8
gene9454   3.2.1.23
gene9461   5.5.1.4
gene9485   3.2.1.14
gene9490   3.4.21.96
gene9516   3.2.1.18
gene9537   4.2.2.1
gene9543   4.2.2.23
gene9554   3.2.1.82
gene9568   3.2.1.4
gene9600   3.1.4.17
gene9600   3.1.4.35
gene9603   3.1.1.17
gene9635   3.1.1.11
gene9649   2.8.1.13
gene9651   2.3.2.26
gene9655   3.4.21.96
gene9672   3.2.1.51
gene9679   3.2.1.97
gene9686   3.2.1.23
gene9692   3.2.1.82
gene9727   3.2.1.23
gene9736   3.1.21.5
gene9754   3.2.1.80
gene9756   3.2.1.23
gene9762   3.4.21.96
gene9763   3.2.1.172
gene9767   3.2.1.23
gene9802   3.2.1.82
gene9836   2.3.2.26
gene9837   3.2.1.23
gene9843   2.4.99.18
gene9848   3.2.1.51
gene9873   3.2.1.82
gene9892   3.2.1.35
gene9899   3.2.1.82
gene9939   3.1.1.11
gene9940   3.2.1.18
gene9952   2.4.99.18
gene9958   3.1.3.100
gene9963   3.2.1.82
gene9983   3.2.1.187
gene9989   3.4.21.96
gene10002   2.7.1.40
gene10007   2.4.1.129
gene10007   3.4.16.4
gene10016   3.2.1.14
gene10016   3.2.1.4
gene10020   3.2.1.97
gene10029   3.2.1.82
gene10031   3.2.1.50
gene10045   2.3.2.27
gene10058   3.2.1.35
gene10063   3.2.1.82
gene10068   3.5.3.3
gene10074   2.7.1.150
gene10097   3.2.1.40
gene10103   3.2.1.82
gene10109   3.2.1.35
gene10118   3.1.1.53
gene10125   3.6.3.1
gene10133   3.2.1.23
gene10135   3.6.3.1
gene10137   3.6.3.1
gene10157   3.2.1.97
gene10162   3.1.1.53
gene10171   3.4.21.96
gene10179   3.4.21.48
gene10192   3.4.21.96
gene10227   3.2.1.82
gene10251   3.4.21.96
gene10276   3.2.1.14
gene10317   6.3.2.9
gene10323   2.7.11.1
gene10326   3.2.1.23
gene10327   3.2.1.14
gene10330   3.4.21.96
gene10332   3.2.1.50
gene10335   3.2.1.82
gene10338   3.2.1.4
gene10342   3.2.1.23
gene10357   3.1.3.48
gene10362   2.7.11.1
gene10400   3.4.21.96
gene10445   2.7.7.7
gene10463   2.7.7.7
gene10469   3.4.21.96
gene10473   3.2.1.80
gene10478   3.2.1.23
gene10480   1.10.3.2
gene10482   3.5.1.28
gene10489   3.2.1.97
gene10491   2.7.7.6
gene10510   3.6.4.12
gene10520   3.4.21.96
gene10530   3.4.24.55
gene10541   3.4.21.96
gene10567   2.3.2.27
gene10578   3.2.1.52
gene10612   3.2.1.18
gene10623   1.1.98.6
gene10632   3.1.3.5
gene10632   3.1.3.6
gene10632   3.1.4.16
gene10654   2.7.11.1
gene10662   3.2.1.35
gene10685   3.2.1.18
gene10698   3.2.1.18
gene10713   6.1.1.18
gene10716   3.2.1.52
gene10730   3.2.1.23
gene10742   4.2.2.1
gene10748   3.2.1.23
gene10749   3.2.1.50
gene10754   4.2.2.5
gene10756   3.2.1.82
gene10758   3.4.21.96
gene10830   3.1.3.5
gene10830   3.1.3.6
gene10830   3.1.4.16
gene10847   3.2.1.52
gene10858   2.7.7.7
gene10867   6.1.1.12
gene10875   6.1.1.18
gene10886   3.2.1.97
gene10900   3.2.1.20
gene10925   6.3.4.19
gene10932   3.4.21.96
gene10994   3.1.21.3
gene11035   3.4.21.96
gene11056   3.4.21.96
gene11063   3.2.1.50
gene11072   3.4.21.96
gene11074   2.1.1.37
gene11093   3.2.1.78
gene11098   3.2.1.97
gene11145   3.2.1.50
gene11156   3.4.21.96
gene11169   3.2.1.50
gene11172   3.2.1.18
gene11181   5.4.99.27
gene11195   3.5.2.3
gene11209   2.7.13.3
gene11210   3.2.1.23
gene11212   2.7.11.1
gene11223   3.5.1.28
gene11236   3.4.21.96
gene11239   4.2.2.1
gene11242   3.4.21.96
gene11246   3.4.21.96
gene11247   4.2.2.1
gene11253   2.7.11.1
gene11264   3.4.21.96
gene11269   3.2.1.172
gene11270   3.4.21.96
gene11285   3.6.1.5
gene11300   3.4.21.96
gene11334   3.2.1.172
gene11340   3.2.1.97
gene11342   3.2.1.172
gene11355   2.4.2.30
gene11378   3.2.1.35
gene11385   3.1.11.5
gene11390   3.2.1.40
gene11391   3.2.1.52
gene11403   3.2.1.35
gene11406   3.2.1.52
gene11436   3.2.1.23
gene11500   2.7.12.1
gene11526   1.17.1.4
gene11529   3.1.3.5
gene11529   3.6.1.45
gene11530   3.2.1.99
gene11538   3.4.21.96
gene11547   3.4.16.4
gene11592   2.3.1.29
gene11613   3.2.1.23
gene11624   3.4.21.96
gene11625   3.2.1.97
gene11628   2.7.11.1
gene11629   3.2.1.23
gene11638   3.4.21.96
gene11642   3.2.1.18
gene11672   3.2.1.52
gene11678   3.2.1.40
gene11683   3.2.1.35
gene11699   3.6.4.12
gene11709   3.2.1.18
gene11713   3.2.1.21
gene11731   3.2.1.21
gene11748   3.2.1.21
gene11752   3.4.21.96
gene11754   3.4.21.96
gene11766   3.4.21.96
gene11801   2.7.7.7
gene11807   3.4.22.10
gene11812   3.2.1.187
gene11843   2.7.7.6
gene11847   3.2.1.35
gene11853   3.4.21.96
gene11871   3.2.1.8
gene11877   3.2.1.97
gene11884   3.2.1.50
gene11908   6.1.1.12
gene11920   3.2.1.97
gene11933   3.2.1.35
gene11951   3.2.1.78
gene11954   3.1.3.48
gene11970   2.1.1.80
gene11970   3.1.1.61
gene11984   1.2.1.3
gene11989   3.2.1.35
gene12005   3.2.1.51
gene12011   3.2.1.23
gene12051   3.4.19.12
gene12054   2.7.7.8
gene12063   3.2.1.97
gene12072   2.7.7.7
gene12074   3.2.1.23
gene12094   3.2.1.35
gene12101   3.4.22.10
gene12121   3.2.1.55
gene12123   3.2.1.78
gene12136   3.2.1.35
gene12147   3.2.1.23
gene12149   2.5.1.56
gene12152   3.4.21.96
gene12153   3.2.1.14
gene12174   4.2.2.1
gene12175   3.2.1.52
gene12182   3.2.1.14
gene12185   3.2.1.50
gene12187   3.2.1.21
gene12192   3.2.1.97
gene12203   2.7.11.1
gene12205   3.2.1.35
gene12213   3.2.1.97
gene12218   3.1.3.16
gene12223   3.2.1.14
gene12225   3.4.21.96
gene12240   3.2.1.50
gene12241   3.4.21.96
gene12249   3.2.1.97
gene12258   2.7.13.3
gene12264   3.2.1.172
gene12299   3.4.21.96
gene12312   6.3.2.3
gene12324   3.2.1.89
gene12333   5.4.2.10
gene12356   3.2.1.52
gene12367   3.2.1.172
gene12371   3.2.1.18
gene12379   3.2.1.23
gene12387   3.2.1.35
gene12399   3.2.1.55
gene12427   3.2.1.55
gene12438   3.2.1.172
gene12448   3.2.1.51
gene12452   3.2.1.21
gene12453   3.2.1.172
gene12464   3.2.1.35
gene12468   3.2.1.18
gene12470   2.1.1.37
gene12478   3.2.1.8
gene12479   3.2.1.35
gene12480   3.2.1.23
gene12485   2.1.1.37
gene12490   3.2.1.14
gene12511   3.2.1.8
gene12526   3.4.16.4
gene12539   2.1.1.37
gene12563   3.2.1.8
gene12582   3.2.1.172
gene12587   3.2.1.35
gene12598   2.7.11.1
gene12599   3.2.1.172
gene12604   2.7.12.1
gene12609   4.1.99.22
gene12614   3.2.1.35
gene12622   3.2.1.172
gene12624   4.2.2.1
gene12626   3.2.1.52
gene12637   3.2.1.172
gene12650   3.4.21.96
gene12662   3.2.1.172
gene12664   3.2.1.97
gene12691   3.5.1.28
gene12693   3.2.1.35
gene12694   4.1.99.22
gene12697   3.2.1.172
gene12700   3.2.1.172
gene12702   3.2.1.21
gene12712   3.4.21.96
gene12724   3.2.1.8
gene12729   2.7.11.1
gene12733   1.6.5.9
gene12735   3.2.1.172
gene12792   3.2.1.35
gene12799   3.2.1.172
gene12811   3.2.1.35
gene12816   3.4.21.96
gene12817   3.2.1.8
gene12820   3.2.1.51
gene12822   3.4.21.96
gene12833   3.2.1.23
gene12847   3.2.1.172
gene12852   3.4.21.96
gene12868   6.1.1.16
gene12871   3.1.1.11
gene12872   5.3.4.1
gene12886   3.2.1.172
gene12890   3.2.1.51
gene12903   3.2.1.8
gene12905   2.4.1.5
gene12907   3.4.21.96
gene12925   3.2.1.172
gene12930   3.1.3.48
gene12959   2.7.10.1
gene12962   3.2.1.97
gene12965   3.4.14.5
gene12996   3.4.24.3
gene13004   3.4.21.96
gene13030   3.2.1.52
gene13042   3.1.11.1
gene13043   3.2.1.172
gene13052   6.1.1.16
gene13076   3.4.24.40
gene13080   2.7.10.1
gene13083   2.7.11.1
gene13096   3.2.1.172
gene13104   3.2.1.97
gene13127   3.2.1.51
gene13145   3.2.1.52
gene13157   3.2.1.172
gene13170   3.2.1.187
gene13176   3.2.1.4
gene13191   3.2.1.52
gene13194   3.2.1.172
gene13203   3.2.1.35
gene13213   3.2.1.97
gene13214   3.2.1.23
gene13222   3.2.1.172
gene13234   3.2.1.172
gene13236   3.4.16.4
gene13244   3.2.1.23
gene13251   3.6.4.12
gene13259   2.7.10.1
gene13268   1.1.98.6
gene13278   6.1.1.16
gene13279   3.2.1.18
gene13283   3.1.3.48
gene13284   2.7.7.7
gene13285   3.1.21.5
gene13314   3.2.1.23
gene13324   3.4.24.3
gene13345   3.4.21.96
gene13362   3.2.1.4
gene13376   3.2.1.23
gene13392   3.2.1.52
gene13393   3.2.1.4
gene13398   3.2.1.172
gene13420   3.2.1.23
gene13428   3.2.1.113
gene13429   3.4.21.96
gene13439   3.2.1.50
gene13457   3.2.1.97
gene13461   3.2.1.23
gene13472   3.5.1.104
gene13477   2.7.7.6
gene13490   2.7.11.1
gene13492   3.2.1.78
gene13495   3.1.1.53
gene13521   6.2.1.1
gene13537   3.2.1.51
gene13554   2.7.11.1
gene13558   3.2.1.23
gene13563   3.2.1.97
gene13575   3.2.1.4
gene13601   3.2.1.172
gene13605   4.2.2.2
gene13621   3.4.19.12
gene13627   3.2.1.52
gene13641   3.2.1.172
gene13645   3.4.21.96
gene13652   3.2.1.52
gene13653   3.2.1.51
gene13659   4.2.2.20
gene13659   4.2.2.21
gene13681   3.2.1.51
gene13683   3.2.1.172
gene13731   3.2.1.172
gene13775   3.2.1.172
gene13798   3.2.1.52
gene13802   4.2.2.20
gene13802   4.2.2.21
gene13805   3.2.1.51
gene13818   3.2.1.55
gene13821   3.2.1.1
gene13831   3.1.3.16
gene13841   3.2.1.4
gene13842   3.1.3.48
gene13867   3.2.1.52
gene13875   2.7.7.7
gene13902   3.2.1.51
gene13910   3.2.1.97
gene13917   3.2.1.97
gene13932   3.2.1.52
gene13947   4.2.2.20
gene13947   4.2.2.21
gene13948   3.2.1.52
gene13953   3.4.24.3
gene13962   3.2.1.51
gene13970   3.2.1.172
gene13975   3.2.1.52
gene13995   3.4.11.10
gene14037   3.2.1.35
gene14078   3.2.1.187
gene14087   3.2.1.35
gene14103   3.2.1.172
gene14118   3.2.1.172
gene14121   2.7.11.1
gene14124   3.4.21.96
gene14140   2.7.11.1
gene14142   3.2.1.97
gene14147   3.2.1.172
gene14159   2.7.7.6
gene14169   3.4.21.96
gene14170   4.2.2.1
gene14172   3.2.1.172
gene14173   3.4.16.4
gene14177   2.3.2.27
gene14198   3.2.1.52
gene14199   3.2.1.35
gene14204   2.7.11.1
gene14219   3.2.1.172
gene14230   3.2.1.172
gene14236   3.2.1.172
gene14237   3.4.21.96
gene14299   3.2.1.52
gene14311   3.2.1.40
gene14320   3.1.11.5
gene14325   2.4.99.18
gene14331   3.2.1.51
gene14338   3.2.1.31
gene14346   3.2.1.35
gene14377   3.2.1.96
gene14380   3.2.1.1
gene14380   5.4.99.16
gene14392   3.2.1.23
gene14411   3.2.1.23
gene14430   3.2.1.40
gene14437   3.2.1.97
gene14438   3.4.21.10
gene14456   3.4.22.10
gene14462   2.7.11.1
gene14483   3.2.1.35
gene14500   3.4.22.10
gene14502   2.4.1.207
gene14504   3.1.11.5
gene14520   3.2.1.52
gene14537   3.2.1.4
gene14544   3.2.1.52
gene14556   3.2.1.52
gene14569   6.6.1.2
gene14631   3.2.1.52
gene14659   3.2.1.23
gene14679   3.2.1.52
gene14682   3.4.21.96
gene14688   3.2.1.50
gene14695   3.2.1.83
gene14708   2.5.1.47
gene14719   1.17.4.1
gene14730   2.7.12.1
gene14738   3.2.1.18
gene14757   3.2.1.80
gene14771   3.2.1.52
gene14779   3.2.1.35
gene14786   3.4.21.96
gene14792   2.7.7.6
gene14803   3.2.1.35
gene14826   3.6.4.12
gene14834   3.4.24.13
gene14841   2.7.11.1
gene14855   3.2.1.52
gene14867   2.7.7.6
gene14874   3.2.1.11
gene14887   3.2.1.172
gene14891   4.2.2.5
gene14897   3.2.1.172
gene14899   3.2.1.4
gene14906   3.2.1.23
gene14914   1.4.1.1
gene14917   2.7.11.1
gene14945   3.2.1.52
gene14986   2.7.11.1
gene14987   3.6.3.1
gene14994   3.4.21.96
gene15005   3.4.22.70
gene15023   3.4.21.96
gene15029   2.7.7.6
gene15051   2.7.11.1
gene15053   4.2.1.46
gene15072   3.2.1.52
gene15078   3.2.1.177
gene15088   3.2.1.20
gene15097   3.2.1.18
gene15100   3.6.4.12
gene15132   3.4.11.18
gene15150   2.7.1.40
gene15156   3.2.1.187
gene15222   3.2.1.51
gene15226   3.2.1.52
gene15236   4.2.2.5
gene15238   3.2.1.97
gene15242   3.2.1.52
gene15260   3.4.21.96
gene15263   3.2.1.52
gene15276   5.2.1.8
gene15278   2.7.7.1
gene15278   2.7.7.18
gene15290   2.7.2.3
gene15296   3.1.3.48
gene15299   3.2.1.8
gene15310   3.2.1.35
gene15322   3.2.1.35
gene15358   3.2.1.11
gene15366   3.2.1.11
gene15381   3.4.24.13
gene15383   3.2.1.11
gene15390   3.4.21.96
gene15395   3.2.1.52
gene15410   3.2.1.52
gene15426   3.4.21.96
gene15428   3.2.1.23
gene15429   3.2.1.4
gene15459   1.14.18.1
gene15462   2.7.13.3
gene15480   3.2.1.51
gene15498   2.7.11.1
gene15508   3.2.1.78
gene15516   3.2.1.52
gene15534   2.7.7.43
gene15536   3.4.21.96
gene15553   2.1.1.13
gene15559   3.2.1.18
gene15580   3.2.1.52
gene15608   2.7.11.1
gene15609   3.2.1.4
gene15626   3.2.1.40
gene15632   2.7.7.49
gene15641   2.1.1.37
gene15644   3.2.1.24
gene15652   3.2.1.22
gene15654   3.2.1.24
gene15663   3.2.1.18
gene15666   4.2.2.1
gene15695   2.7.11.1
gene15706   3.2.1.97
gene15715   3.4.21.96
gene15727   3.2.1.52
gene15757   3.2.1.52
gene15791   3.2.1.78
gene15792   2.7.11.1
gene15793   3.4.21.96
gene15797   2.7.11.1
gene15798   3.4.16.4
gene15802   1.4.4.2
gene15803   3.2.1.52
gene15817   4.2.2.5
gene15822   2.7.11.1
gene15824   3.1.3.16
gene15825   3.2.1.18
gene15845   3.2.1.18
gene15852   3.1.1.53
gene15855   3.2.1.40
gene15866   3.4.22.10
gene15878   3.2.1.24
gene15883   3.2.1.24
gene15889   3.2.1.52
gene15891   3.2.1.52
gene15895   6.6.1.1
gene15898   3.2.1.23
gene15900   3.2.1.23
gene15916   3.2.1.52
gene15946   3.4.21.96
gene15958   2.1.1.37
gene15960   3.2.1.40
gene15980   2.4.99.18
gene15987   3.2.1.11
gene15999   3.2.1.78
gene16023   3.2.1.52
gene16029   4.2.3.4
gene16031   2.1.1.79
gene16032   3.2.1.35
gene16043   3.2.1.23
gene16056   2.7.11.1
gene16057   3.2.1.23
gene16061   3.2.1.52
gene16072   3.4.21.102
gene16077   3.2.1.52
gene16080   3.2.1.45
gene16090   6.1.1.19
gene16119   3.2.1.35
gene16122   3.2.1.52
gene16133   3.2.1.23
gene16159   3.2.1.50
gene16176   3.4.21.107
gene16186   2.7.11.1
gene16191   3.4.21.96
gene16210   3.2.1.83
gene16239   1.6.5.3
gene16244   3.2.1.51
gene16258   2.7.7.6
gene16270   2.7.11.1
gene16277   3.2.1.14
gene16282   3.2.1.23
gene16307   3.2.1.78
gene16312   3.2.1.51
gene16327   3.2.1.172
gene16329   3.2.1.52
gene16330   3.2.1.51
gene16336   3.2.1.23
gene16337   3.2.1.52
gene16349   4.2.2.23
gene16359   3.2.1.52
gene16384   3.4.21.96
gene16391   3.2.1.31
gene16403   3.2.1.97
gene16413   3.2.1.52
gene16452   3.2.1.78
gene16459   3.2.1.99
gene16461   3.2.1.18
gene16462   3.2.1.25
gene16481   3.6.4.12
gene16485   4.2.2.5
gene16495   3.2.1.40
gene16504   4.2.1.47
gene16506   3.2.1.52
gene16507   3.2.1.18
gene16541   3.2.1.18
gene16545   3.2.1.4
gene16547   3.2.1.4
gene16555   3.2.1.18
gene16566   3.4.21.96
gene16574   3.2.1.55
gene16582   3.2.1.21
gene16590   4.2.1.2
gene16610   3.2.1.23
gene16611   3.4.24.3
gene16613   2.1.1.43
gene16622   2.4.1.5
gene16626   3.2.1.52
gene16632   3.2.1.51
gene16653   3.4.21.96
gene16674   3.5.1.28
gene16688   3.2.1.51
gene16690   3.2.1.35
gene16692   1.1.1.396
gene16693   3.2.1.52
gene16703   3.2.1.40
gene16707   4.2.2.2
gene16716   3.4.21.96
gene16721   3.2.1.4
gene16738   3.4.21.96
gene16744   3.2.1.18
gene16746   3.2.1.23
gene16754   3.2.1.18
gene16771   3.2.1.11
gene16777   3.2.1.52
gene16795   3.2.1.172
gene16812   3.2.1.96
gene16820   3.6.4.12
gene16823   3.2.1.23
gene16841   3.2.1.52
gene16853   3.6.1.22
gene16875   2.7.7.24
gene16878   2.6.1.9
gene16895   3.2.1.52
gene16900   3.2.1.52
gene16909   3.2.1.51
gene16925   3.2.1.35
gene16931   3.2.1.18
gene16932   4.6.1.1
gene16943   4.2.2.1
gene16963   2.7.11.25
gene16970   2.7.13.3
gene16995   2.8.1.7
gene16995   4.4.1.16
gene17014   2.6.1.83
gene17038   3.2.1.78
gene17048   2.7.11.1
gene17056   3.2.1.23
gene17063   2.6.1.57
gene17064   3.2.1.18
gene17071   3.4.21.96
gene17120   3.2.1.52
gene17124   3.1.4.46
gene17154   3.2.1.4
gene17155   3.2.1.4
gene17156   3.2.1.52
gene17174   3.6.4.13
gene17175   3.2.1.4
gene17181   3.2.1.4
gene17189   3.2.1.4
gene17191   3.2.1.83
gene17209   3.2.1.51
gene17210   3.2.1.51
gene17216   4.1.3.27
gene17247   1.8.5.4
gene17265   3.2.1.18
gene17266   3.4.21.96
gene17268   3.1.3.48
gene17279   3.2.1.23
gene17285   2.7.11.1
gene17301   3.4.21.96
gene17307   3.2.1.23
gene17317   3.2.1.14
gene17333   3.2.1.52
gene17348   3.2.1.52
gene17352   3.2.1.23
gene17359   3.4.21.96
gene17362   1.14.11.16
gene17364   3.2.1.80
gene17371   3.2.1.52
gene17373   3.4.22.37
gene17374   3.2.1.22
gene17379   3.4.21.10
gene17393   3.2.1.51
gene17394   4.2.2.2
gene17398   3.2.1.4
gene17430   3.2.1.4
gene17448   3.2.1.97
gene17451   3.4.24.3
gene17465   1.6.5.3
gene17467   3.2.1.4
gene17476   2.7.7.7
gene17480   3.2.1.4
gene17484   3.2.1.52
gene17491   4.2.2.23
gene17497   3.2.1.80
gene17505   3.2.1.23
gene17508   6.3.2.13
gene17512   3.2.1.18
gene17525   2.5.1.89
gene17536   3.2.1.4
gene17538   2.7.1.105
gene17541   1.14.15.21
gene17546   3.2.1.52
gene17557   3.1.3.48
gene17569   3.2.1.51
gene17570   3.2.1.18
gene17615   3.2.1.55
gene17634   3.2.1.52
gene17635   3.2.1.23
gene17639   3.2.1.4
gene17642   3.2.1.51
gene17649   3.2.1.41
gene17654   2.7.7.7
gene17668   2.7.1.92
gene17671   3.1.3.48
gene17677   3.2.1.23
gene17685   3.4.22.37
gene17694   3.2.1.18
gene17696   3.2.1.51
gene17719   3.1.1.13
gene17719   3.1.1.3
gene17734   3.6.4.12
gene17742   2.5.1.19
gene17751   3.2.1.23
gene17757   3.2.1.52
gene17760   3.2.1.35
gene17774   2.7.7.6
gene17780   3.2.1.18
gene17788   3.2.1.23
gene17797   3.4.21.96
gene17801   3.2.1.52
gene17818   2.7.7.7
gene17823   2.7.7.7
gene17831   3.2.1.50
gene17852   3.2.1.52
gene17853   3.2.1.21
gene17860   3.2.1.50
gene17875   2.7.8.20
gene17877   3.2.1.23
gene17880   3.4.21.102
gene17881   3.2.1.51
gene17892   1.7.5.1
gene17895   3.6.3.6
gene17898   3.2.1.21
gene17899   3.2.1.41
gene17913   2.3.1.23
gene17913   2.3.1.51
gene17923   2.7.11.1
gene17937   3.2.1.52
gene17947   3.2.1.52
gene17957   3.6.4.12
gene17961   3.4.24.3
gene17972   3.1.1.11
gene17979   1.17.4.1
gene18002   3.1.1.11
gene18017   3.2.1.21
gene18028   2.7.11.1
gene18029   3.2.1.80
gene18039   3.2.1.82
gene18041   3.2.1.52
gene18046   6.2.1.45
gene18057   3.2.1.23
gene18072   2.7.1.68
gene18083   6.2.1.45
gene18090   3.4.24.3
gene18124   3.2.1.35
gene18128   3.2.1.1
gene18133   3.2.1.51
gene18153   3.2.1.17
gene18155   3.2.1.52
gene18162   3.4.21.96
gene18198   2.7.11.1
gene18202   3.2.1.35
gene18232   3.4.21.96
gene18244   3.2.1.51
gene18283   5.2.1.8
gene18294   4.4.1.24
gene18298   2.3.1.48
gene18302   4.2.2.20
gene18302   4.2.2.21
gene18318   3.2.1.52
gene18326   3.2.1.52
gene18333   3.2.1.52
gene18334   3.6.4.12
gene18350   3.2.1.41
gene18352   3.2.1.172
gene18354   3.2.1.4
gene18370   3.4.21.10
gene18372   3.2.1.52
gene18401   3.5.1.28
gene18412   3.6.4.12
gene18414   3.2.1.172
gene18419   3.2.1.20
gene18424   3.2.1.52
gene18425   3.4.21.96
gene18438   3.6.4.12
gene18441   3.2.1.99
gene18443   3.2.1.51
gene18446   3.2.1.52
gene18456   3.2.1.52
gene18486   1.1.5.3
gene18501   3.4.21.96
gene18502   3.4.21.96
gene18514   3.1.3.48
gene18519   3.4.24.3
gene18525   3.2.1.1
gene18529   3.4.21.96
gene18541   3.2.1.50
gene18581   3.2.1.80
gene18591   2.7.11.1
gene18596   3.2.1.50
gene18619   3.6.4.12
gene18627   2.7.10.1
gene18641   5.99.1.3
gene18643   2.7.11.1
gene18645   3.2.1.4
gene18646   3.2.1.52
gene18647   3.2.1.52
gene18662   3.2.1.80
gene18669   3.2.1.35
gene18672   3.6.4.12
gene18688   3.6.4.12
gene18691   3.2.1.18
gene18692   3.6.4.12
gene18711   3.2.1.82
gene18732   2.7.10.1
gene18733   2.7.10.1
gene18736   3.6.3.14
gene18746   3.2.1.172
gene18750   3.2.1.166
gene18773   3.2.1.35
gene18794   3.2.1.18
gene18809   4.1.1.31
gene18812   3.2.1.35
gene18823   3.2.1.52
gene18845   3.6.4.12
gene18856   3.2.1.113
gene18862   3.2.1.51
gene18876   3.6.4.12
gene18899   6.1.1.9
gene18913   3.2.1.23
gene18916   3.2.1.35
gene18929   3.2.1.52
gene18940   3.2.1.51
gene18942   2.7.1.150
gene18946   1.10.3.14
gene18951   3.2.1.52
gene18953   3.2.1.52
gene18957   3.2.1.4
gene18964   3.1.11.5
gene18993   3.2.1.80
gene19005   3.2.1.52
gene19006   3.4.21.96
gene19058   3.1.21.3
gene19065   3.2.1.1
gene19085   3.2.1.80
gene19096   2.7.7.6
gene19105   3.2.1.21
gene19108   3.6.4.12
gene19110   3.2.1.21
gene19118   3.2.1.97
gene19119   3.2.1.172
gene19129   3.6.4.12
gene19137   3.2.1.18
gene19146   1.2.7.1
gene19159   2.7.11.1
gene19170   3.6.4.12
gene19175   3.2.1.52
gene19183   3.4.21.42
gene19188   4.2.2.2
gene19204   3.2.1.52
gene19212   3.1.21.3
gene19216   3.2.1.35
gene19217   4.2.2.20
gene19217   4.2.2.21
gene19218   3.4.17.2
gene19231   3.2.1.51
gene19234   3.1.3.48
gene19235   4.2.2.1
gene19237   3.2.1.97
gene19238   3.6.4.12
gene19243   3.2.1.51
gene19245   2.3.1.79
gene19256   3.2.1.18
gene19259   3.4.21.48
gene19260   3.4.21.96
gene19267   2.3.1.79
gene19268   3.2.1.51
gene19271   3.2.1.18
gene19279   3.6.4.12
gene19280   3.2.1.97
gene19282   1.10.3.14
gene19286   3.6.4.12
gene19294   3.2.1.78
gene19297   3.2.1.18
gene19303   1.2.1.59
gene19305   3.2.1.51
gene19316   3.6.4.12
gene19317   3.2.1.18
gene19319   3.2.1.18
gene19333   3.2.1.18
gene19348   2.7.7.59
gene19351   1.13.99.1
gene19352   3.4.24.28
gene19368   2.3.2.27
gene19369   5.2.1.8
gene19378   3.4.21.96
gene19389   1.7.99.1
gene19390   3.2.1.1
gene19394   3.5.2.6
gene19398   3.2.1.23
gene19401   1.2.1.59
gene19415   3.2.1.52
gene19419   3.2.1.18
gene19427   3.2.1.51
gene19432   3.4.21.96
gene19441   1.1.1.27
gene19461   3.2.1.51
gene19494   3.2.1.35
gene19500   3.2.1.51
gene19505   3.2.1.52
gene19509   3.2.1.4
gene19519   3.6.4.12
gene19527   3.2.1.80
gene19542   3.2.1.52
gene19547   3.2.1.50
gene19560   3.2.1.41
gene19567   3.2.1.51
gene19576   3.2.1.52
gene19584   2.7.11.1
gene19600   3.6.4.12
gene19601   3.2.1.80
gene19628   3.2.1.51
gene19632   3.4.24.40
gene19636   3.6.4.12
gene19639   3.2.1.78
gene19652   3.2.1.51
gene19657   6.5.1.2
gene19660   3.2.1.14
gene19671   3.1.3.48
gene19678   3.2.1.4
gene19683   3.2.1.23
gene19689   3.2.1.50
gene19692   3.4.19.12
gene19701   3.2.1.40
gene19709   3.2.1.51
gene19714   3.1.1.11
gene19717   3.2.1.51
gene19729   3.2.1.35
gene19737   3.2.1.51
gene19750   1.16.1.5
gene19750   1.2.1.51
gene19750   1.2.7.1
gene19752   3.2.1.80
gene19754   3.6.4.12
gene19759   4.2.2.5
gene19764   3.2.1.4
gene19765   1.1.1.1
gene19765   1.1.1.284
gene19768   3.4.21.10
gene19770   2.3.2.26
gene19776   3.2.1.51
gene19781   3.2.1.55
gene19792   3.2.1.80
gene19803   1.1.99.24
gene19815   3.2.1.22
gene19826   5.2.1.8
gene19843   3.4.17.3
gene19848   3.2.1.4
gene19867   2.4.1.16
gene19868   3.2.1.80
gene19880   3.2.1.4
gene19886   2.7.11.1
gene19890   3.2.1.18
gene19908   2.7.12.1
gene19918   2.7.11.22
gene19929   4.2.2.20
gene19929   4.2.2.21
gene19949   3.2.1.52
gene19952   2.7.11.1
gene19953   1.1.1.1
gene19953   1.1.1.284
gene19958   3.2.1.18
gene19968   3.2.1.23
gene19982   3.2.1.80
gene19984   2.7.7.33
gene19997   3.6.4.12
gene19998   3.2.1.80
gene20005   1.8.99.2
gene20014   3.2.1.41
gene20021   3.2.1.52
gene20030   3.2.1.18
gene20031   3.2.1.21
gene20040   3.2.1.23
gene20052   3.2.1.40
gene20054   3.2.1.52
gene20066   3.6.4.12
gene20078   3.4.21.96
gene20094   3.2.1.18
gene20104   4.2.2.1
gene20109   3.1.11.5
gene20111   3.2.1.4
gene20125   2.7.11.1
gene20131   3.2.1.52
gene20132   3.6.4.12
gene20137   2.7.13.3
gene20141   3.2.1.14
gene20167   3.6.4.12
gene20171   2.7.7.7
gene20174   3.2.1.23
gene20175   6.4.1.1
gene20225   3.2.1.82
gene20229   3.2.1.35
gene20230   1.3.1.10
gene20230   1.3.1.9
gene20233   3.2.1.97
gene20274   3.2.1.52
gene20277   3.1.3.56
gene20283   3.2.1.52
gene20284   3.2.1.35
gene20296   3.6.4.12
gene20307   3.2.1.52
gene20310   3.2.1.14
gene20319   2.7.7.6
gene20328   3.2.1.8
gene20334   2.1.1.98
gene20335   3.2.1.51
gene20347   3.1.3.48
gene20349   3.4.21.83
gene20357   4.2.1.48
gene20369   3.4.21.96
gene20376   2.7.11.1
gene20378   3.6.4.12
gene20380   2.7.11.1
gene20385   3.2.1.78
gene20405   3.2.1.51
gene20414   2.5.1.31
gene20424   3.6.4.12
gene20433   3.2.1.51
gene20440   3.1.1.4
gene20451   3.2.1.8
gene20467   3.4.22.10
gene20472   2.7.11.1
gene20491   3.2.1.35
gene20494   3.1.1.11
gene20495   3.4.21.96
gene20541   3.2.1.50
gene20544   3.5.1.28
gene20548   2.7.11.1
gene20603   3.2.1.8
gene20617   2.7.7.7
gene20619   4.2.1.11
gene20622   2.7.7.7
gene20625   3.2.1.52
gene20627   3.2.1.52
gene20640   1.14.11.16
gene20650   3.4.21.96
gene20657   6.1.1.15
gene20670   6.6.1.2
gene20675   6.4.1.1
gene20690   3.1.3.48
gene20699   2.7.7.8
gene20705   3.4.21.96
gene20718   3.2.1.52
gene20752   3.2.1.65
gene20752   3.2.1.80
gene20764   2.7.7.7
gene20814   3.6.4.12
gene20832   2.7.1.68
gene20847   3.2.1.52
gene20851   3.2.1.18
gene20868   3.2.1.4
gene20875   1.16.1.5
gene20875   1.2.1.51
gene20875   1.2.7.1
gene20881   3.6.4.12
gene20882   1.1.3.9
gene20902   6.3.2.10
gene20916   2.1.1.72
gene20927   2.1.1.43
gene20931   2.7.3.2
gene20933   3.2.1.4
gene20938   3.4.21.96
gene20957   4.2.2.2
gene20966   3.2.1.52
gene20971   3.2.1.4
gene21003   3.2.1.8
gene21013   3.2.1.51
gene21023   1.8.4.12
gene21025   4.2.2.2
gene21036   2.3.2.31
gene21050   3.2.1.23
gene21073   3.4.21.48
gene21076   3.1.1.47
gene21089   4.2.2.2
gene21107   3.5.2.6
gene21117   3.4.21.96
gene21118   3.2.1.172
gene21160   3.2.1.52
gene21179   2.4.2.30
gene21180   3.6.4.12
gene21191   2.7.7.7
gene21205   3.2.1.40
gene21219   3.2.1.18
gene21221   3.1.11.2
gene21233   5.4.2.10
gene21234   3.2.1.51
gene21249   3.2.1.51
gene21255   2.7.7.6
gene21256   3.4.21.96
gene21259   1.1.1.193
gene21259   3.5.4.26
gene21260   3.2.1.8
gene21268   1.1.98.6
gene21292   3.6.4.12
gene21304   3.2.1.172
gene21317   3.6.4.12
gene21323   3.2.1.52
gene21328   2.7.11.1
gene21333   3.4.22.37
gene21348   3.2.1.35
gene21349   1.1.3.9
gene21367   1.4.7.1
gene21369   3.2.1.21
gene21376   4.2.2.2
gene21380   3.2.1.51
gene21382   3.2.1.52
gene21385   1.17.4.1
gene21388   3.2.1.51
gene21390   3.4.16.4
gene21397   2.7.11.1
gene21401   2.7.7.7
gene21408   3.4.21.96
gene21413   1.2.7.1
gene21419   3.2.1.52
gene21448   2.7.7.7
gene21456   3.1.21.3
gene21463   3.4.21.96
gene21483   3.6.4.12
gene21501   3.2.1.35
gene21511   3.2.1.52
gene21524   3.6.4.12
gene21530   3.6.4.12
gene21533   3.2.1.18
gene21536   2.1.1.43
gene21539   4.2.2.2
gene21551   2.7.11.1
gene21556   3.5.1.5
gene21557   3.2.1.18
gene21558   3.4.21.96
gene21561   3.1.3.48
gene21568   3.2.1.14
gene21570   3.6.4.12
gene21579   3.6.4.12
gene21581   2.3.1.48
gene21587   3.4.11.18
gene21588   2.7.10.1
gene21601   3.4.16.4
gene21610   2.2.1.1
gene21629   1.4.1.13
gene21629   1.4.1.14
gene21669   2.3.2.27
gene21680   3.2.1.23
gene21715   2.4.99.18
gene21719   3.1.3.48
gene21726   4.2.2.1
gene21731   2.7.4.24
gene21750   4.2.2.2
gene21754   4.2.2.2
gene21759   3.2.1.80
gene21786   3.4.21.96
gene21793   3.2.1.82
gene21800   3.2.1.51
gene21801   3.4.24.3
gene21805   3.4.19.12
gene21824   4.2.2.2
gene21833   3.2.1.23
gene21834   3.2.1.35
gene21840   3.6.4.12
gene21871   3.6.4.12
gene21880   3.6.4.12
gene21892   1.14.11.16
gene21901   3.1.21.3
gene21919   4.2.2.2
gene21924   3.2.1.18
gene21930   2.7.7.7
gene21932   3.6.4.12
gene21956   2.7.11.1
gene21962   3.2.1.35
gene21973   2.7.7.7
gene21974   3.2.1.21
gene21980   3.2.1.18
gene21983   3.6.4.12
gene21985   3.2.1.14
gene21990   3.2.1.52
gene21994   1.2.1.59
gene21997   2.7.11.1
gene21998   3.6.4.12
gene21999   1.14.11.16
gene22004   3.2.1.23
gene22006   3.4.21.96
gene22009   3.1.11.5
gene22012   2.7.7.6
gene22015   2.3.1.48
gene22016   2.7.7.7
gene22031   1.14.16.1
gene22047   2.4.1.5
gene22051   2.4.99.18
gene22053   3.4.21.96
gene22060   3.6.4.12
gene22072   3.2.1.172
gene22080   2.7.7.7
gene22083   2.4.99.3
gene22084   3.2.1.50
gene22100   3.6.4.12
gene22102   2.7.11.1
gene22123   2.7.7.6
gene22146   2.7.7.7
gene22152   4.2.2.5
gene22157   3.6.4.12
gene22176   3.2.1.52
gene22180   2.1.1.80
gene22180   3.1.1.61
gene22181   3.2.1.52
gene22187   3.2.1.4
gene22201   3.6.4.12
gene22214   2.7.7.7
gene22216   2.7.7.7
gene22225   3.1.1.11
gene22227   3.4.21.102
gene22229   3.4.24.40
gene22232   3.6.4.12
gene22233   3.2.1.52
gene22240   3.2.1.23
gene22245   6.1.1.20
gene22247   4.2.2.2
gene22248   3.2.1.51
gene22250   4.2.1.3
gene22250   4.2.1.99
gene22255   2.7.11.1
gene22272   2.7.13.3
gene22277   3.2.1.51
gene22279   3.2.1.1
gene22283   3.2.1.4
gene22302   3.2.1.24
gene22313   1.8.3.5
gene22313   1.8.3.6
gene22322   2.6.1.42
gene22327   3.1.3.16
gene22327   3.1.3.48
gene22336   1.8.4.2
gene22344   3.6.4.12
gene22349   3.6.4.12
gene22353   3.6.4.12
gene22361   3.1.4.4
gene22375   3.2.1.52
gene22376   3.5.4.16
gene22378   3.6.4.12
gene22381   3.6.4.12
gene22387   3.6.4.12
gene22414   3.6.4.12
gene22422   3.2.1.35
gene22426   3.6.4.12
gene22428   3.6.4.12
gene22430   3.2.1.51
gene22439   3.2.1.51
gene22450   3.2.1.4
gene22457   2.7.7.7
gene22461   3.6.4.12
gene22470   3.2.1.23
gene22478   2.7.7.7
gene22479   3.2.1.52
gene22488   3.2.1.23
gene22491   3.6.4.12
gene22495   3.5.1.6
gene22495   3.5.1.87
gene22498   3.4.21.96
gene22501   3.2.1.35
gene22506   3.6.4.12
gene22508   3.6.4.12
gene22512   2.7.7.6
gene22533   1.14.11.16
gene22544   3.6.4.12
gene22554   3.6.4.12
gene22587   3.6.4.12
gene22596   2.7.7.6
gene22599   3.6.4.12
gene22600   3.6.4.12
gene22601   3.6.4.12
gene22605   2.7.7.7
gene22606   2.7.7.7
gene22607   3.6.4.12
gene22609   3.6.4.12
gene22610   3.6.4.12
gene22614   3.2.1.50
gene22615   2.7.7.7
gene22616   3.6.4.12
gene22619   3.6.4.12
gene22620   3.6.4.12
gene22626   3.6.4.12
gene22627   3.2.1.4
gene22628   3.2.1.156
gene22645   3.6.4.12
gene22646   4.2.2.2
gene22655   3.6.4.12
gene22658   3.6.4.12
gene22664   2.7.7.6
gene22665   3.6.4.12
gene22667   2.7.7.7
gene22674   6.1.1.14
gene22678   3.2.1.25
gene22683   3.6.4.12
gene22692   2.7.13.3
gene22700   4.2.2.2
gene22708   1.14.14.17
gene22713   2.7.11.1
gene22716   3.2.1.172
gene22719   6.3.5.4
gene22721   3.4.21.96
gene22728   1.4.1.13
gene22728   1.4.1.14
gene22759   3.2.1.97
gene22762   2.7.7.7
gene22763   3.2.1.23
gene22764   3.2.1.35
gene22766   3.6.4.12
gene22777   3.2.1.18
gene22781   5.2.1.8
gene22782   3.6.4.12
gene22786   4.2.1.11
gene22787   3.6.4.12
gene22811   2.1.1.80
gene22811   3.1.1.61
gene22813   3.2.1.18
gene22828   3.6.4.12
gene22833   3.6.4.12
gene22843   3.2.1.172
gene22845   4.1.1.23
gene22846   2.7.7.7
gene22848   3.2.1.97
gene22863   3.2.1.23
gene22867   2.4.1.5
gene22869   2.1.1.14
gene22871   2.4.1.5
gene22895   2.7.7.7
gene22899   1.2.1.3
gene22899   1.2.1.31
gene22899   1.2.1.8
gene22914   3.2.1.82
gene22917   2.7.7.6
gene22935   3.6.4.12
gene22940   4.2.2.5
gene22967   3.2.1.18
gene22974   2.7.7.4
gene22976   3.4.24.70
gene22984   3.2.1.4
gene23028   3.6.4.12
gene23033   3.6.4.12
gene23037   3.6.4.12
gene23050   3.2.1.97
gene23053   3.2.1.18
gene23054   3.6.4.12
gene23059   3.4.21.96
gene23067   3.2.1.23
gene23067   3.2.1.51
gene23088   2.7.11.1
gene23099   3.6.4.12
gene23102   3.2.1.51
gene23105   3.6.4.12
gene23110   6.5.1.1
gene23110   6.5.1.6
gene23110   6.5.1.7
gene23113   3.6.4.12
gene23121   1.3.1.10
gene23121   1.3.1.9
gene23136   3.2.1.35
gene23155   2.1.1.43
gene23166   3.6.4.12
gene23196   3.2.1.97
gene23244   3.6.4.12
gene23248   3.1.4.3
gene23249   3.6.4.12
gene23260   2.7.7.7
gene23273   3.4.17.13
gene23274   3.2.1.133
gene23274   3.2.1.135
gene23274   3.2.1.54
gene23275   4.2.2.2
gene23277   3.6.4.12
gene23290   2.7.7.7
gene23295   3.6.4.12
gene23298   3.6.4.12
gene23300   3.2.1.82
gene23305   2.4.1.109
gene23306   3.2.1.40
gene23307   3.6.4.12
gene23344   3.2.1.133
gene23344   3.2.1.135
gene23344   3.2.1.54
gene23354   3.6.4.12
gene23368   3.2.1.133
gene23368   3.2.1.135
gene23368   3.2.1.54
gene23388   3.6.4.12
gene23389   3.6.4.12
gene23405   3.6.4.12
gene23430   3.4.24.40
gene23431   2.7.7.7
gene23433   1.5.3.1
gene23434   2.7.7.7
gene23437   3.2.1.177
gene23439   1.2.1.3
gene23439   1.2.1.31
gene23439   1.2.1.8
gene23448   3.6.4.12
gene23451   3.6.4.12
gene23464   3.2.1.18
gene23468   3.4.17.13
gene23481   2.7.7.7
gene23485   3.6.4.12
gene23486   3.6.4.12
gene23489   3.1.1.53
gene23495   3.2.1.133
gene23495   3.2.1.135
gene23495   3.2.1.54
gene23509   3.4.21.96
gene23511   1.11.1.6
gene23512   2.7.7.7
gene23513   2.7.7.7
gene23524   3.2.1.21
gene23528   3.6.4.12
gene23529   3.1.1.11
gene23531   3.6.4.12
gene23532   3.2.1.23
gene23533   3.2.1.51
gene23534   3.2.1.96
gene23547   3.2.1.18
gene23559   3.6.4.12
gene23562   3.5.1.98
gene23572   2.7.11.1
gene23590   3.2.1.4
gene23598   2.7.11.25
gene23614   3.2.1.133
gene23614   3.2.1.135
gene23614   3.2.1.54
gene23650   3.2.1.41
gene23661   2.3.2.27
gene23666   1.2.1.16
gene23666   1.2.1.20
gene23666   1.2.1.79
gene23672   2.1.1.79
gene23683   3.1.4.46
gene23713   6.3.5.3
gene23716   3.6.4.12
gene23721   4.6.1.13
gene23722   2.4.1.5
gene23728   2.5.1.18
gene23734   2.4.1.5
gene23736   3.6.4.12
gene23742   2.7.11.1
gene23743   3.6.4.12
gene23750   2.7.11.1
gene23754   3.2.1.23
gene23756   2.7.7.7
gene23759   3.4.21.96
gene23769   3.6.4.12
gene23771   3.2.1.40
gene23772   3.2.1.40
gene23776   2.7.7.7
gene23788   3.1.3.5
gene23789   3.1.1.11
gene23792   3.2.1.18
gene23801   5.4.2.11
gene23804   2.7.13.3
gene23810   3.1.11.5
gene23813   6.1.1.10
gene23820   2.7.7.7
gene23823   3.2.1.133
gene23823   3.2.1.135
gene23823   3.2.1.20
gene23823   3.2.1.54
gene23837   3.4.21.96
gene23840   3.1.1.11
gene23842   3.2.1.35
gene23854   3.2.1.52
gene23864   3.2.1.23
gene23866   3.2.1.8
gene23867   3.2.1.18
gene23868   3.2.1.52
gene23874   2.7.11.1
gene23880   2.7.7.7
gene23888   3.2.1.52
gene23902   3.2.1.52
gene23903   3.6.4.12
gene23905   4.6.1.13
gene23914   3.2.1.40
gene23915   2.7.7.7
gene23920   2.7.11.1
gene23927   3.2.1.35
gene23948   3.6.4.12
gene23949   3.6.4.12
gene23951   3.5.1.52
gene23955   3.6.4.12
gene23958   3.2.1.8
gene23969   3.2.1.40
gene23981   2.7.7.7
gene23992   3.2.1.52
gene23998   3.2.1.80
gene24001   3.4.21.96
gene24010   3.2.1.18
gene24012   3.1.13.4
gene24030   2.7.7.7
gene24046   1.1.98.6
gene24046   2.7.7.6
gene24047   3.2.1.21
gene24058   3.5.3.6
gene24059   3.2.1.23
gene24065   3.1.21.5
gene24066   2.7.7.7
gene24071   3.1.1.3
gene24100   2.4.1.5
gene24116   4.2.2.2
gene24121   1.4.1.13
gene24121   1.4.1.14
gene24133   4.2.2.5
gene24151   2.7.11.1
gene24158   3.2.1.4
gene24164   2.4.1.5
gene24169   3.2.1.40
gene24171   3.2.1.40
gene24173   2.7.7.7
gene24174   3.2.1.40
gene24190   3.2.1.52
gene24192   3.1.1.11
gene24196   3.2.1.177
gene24198   3.4.21.96
gene24205   3.4.15.5
gene24215   2.7.11.1
gene24220   3.2.1.14
gene24221   3.2.1.52
gene24226   3.6.4.12
gene24232   2.7.11.1
gene24253   3.2.1.52
gene24258   3.4.21.96
gene24260   3.4.21.96
gene24263   3.6.4.12
gene24267   3.2.1.21
gene24276   6.4.1.3
gene24281   3.2.1.52
gene24284   1.14.11.16
gene24294   1.4.1.13
gene24294   1.4.1.14
gene24302   3.2.1.23
gene24333   3.4.17.13
gene24340   3.2.1.40
gene24344   3.2.1.52
gene24346   3.6.4.12
gene24347   2.7.7.7
gene24353   1.14.15.6
gene24366   5.99.1.2
gene24388   3.4.21.72
gene24390   1.4.7.1
gene24392   3.6.4.12
gene24394   3.2.1.18
gene24405   3.2.1.52
gene24426   2.7.7.7
gene24427   6.6.1.2
gene24439   3.2.1.82
gene24451   3.2.1.52
gene24473   3.2.1.52
gene24475   3.2.1.52
gene24492   4.1.1.23
gene24510   3.1.21.3
gene24516   3.2.1.51
gene24542   3.2.1.40
gene24544   3.2.1.4
gene24550   3.5.2.14
gene24555   3.2.1.23
gene24576   2.4.1.5
gene24578   3.2.1.4
gene24579   3.4.21.96
gene24595   3.2.1.18
gene24612   2.4.1.5
gene24624   2.4.1.5
gene24630   2.4.1.5
gene24632   4.2.2.2
gene24642   2.7.11.1
gene24651   3.2.1.18
gene24652   2.7.7.7
gene24654   3.2.1.18
gene24659   2.7.11.1
gene24691   3.2.1.23
gene24705   3.4.21.96
gene24709   3.6.4.12
gene24716   3.4.21.96
gene24725   1.4.7.1
gene24729   3.5.1.28
gene24730   3.2.1.18
gene24732   3.4.24.40
gene24745   2.7.11.1
gene24751   1.1.1.40
gene24761   3.6.4.13
gene24765   3.4.21.96
gene24767   2.7.11.1
gene24775   1.3.1.10
gene24775   1.3.1.9
gene24776   2.7.11.1
gene24777   2.4.1.5
gene24778   3.2.1.40
gene24784   3.2.1.45
gene24786   3.2.1.80
gene24789   3.2.1.52
gene24790   4.2.2.2
gene24804   1.4.7.1
gene24805   3.2.1.51
gene24834   3.4.16.4
gene24835   3.2.1.52
gene24846   3.4.21.96
gene24851   3.1.21.3
gene24857   3.1.21.3
gene24866   3.2.1.52
gene24872   3.2.1.52
gene24878   2.7.7.7
gene24896   3.4.21.96
gene24909   3.2.1.40
gene24925   2.7.7.7
gene24934   3.4.21.96
gene24940   1.4.7.1
gene24941   2.7.7.7
gene24971   2.3.2.26
gene24976   2.7.7.7
gene24982   1.4.1.13
gene24982   1.4.1.14
gene25003   3.2.1.40
gene25016   3.2.1.40
gene25023   1.14.19.9
gene25043   2.3.2.26
gene25044   2.7.7.7
gene25059   4.2.2.2
gene25066   2.7.7.99
gene25071   3.4.21.96
gene25072   2.4.1.5
gene25073   2.4.1.5
gene25083   2.7.11.1
gene25085   3.1.3.48
gene25104   1.4.7.1
gene25106   2.3.3.5
gene25116   4.2.2.2
gene25144   3.2.1.51
gene25157   3.2.1.18
gene25160   3.1.3.48
gene25164   3.4.24.40
gene25171   2.7.11.1
gene25175   1.4.7.1
gene25176   2.7.7.7
gene25180   3.2.1.40
gene25188   3.2.1.45
gene25190   3.4.24.28
gene25191   3.2.1.45
gene25217   1.4.1.13
gene25217   1.4.1.14
gene25232   3.2.1.51
gene25240   1.4.1.13
gene25240   1.4.1.14
gene25255   2.7.7.7
gene25257   1.1.1.363
gene25257   1.1.1.49
gene25263   2.7.7.7
gene25266   2.7.7.7
gene25273   2.7.7.7
gene25275   3.1.1.11
gene25303   3.2.1.40
gene25304   2.7.7.7
gene25321   2.7.1.21
gene25329   3.1.3.48
gene25330   1.4.7.1
gene25332   1.4.7.1
gene25335   3.6.4.12
gene25350   3.2.1.14
gene25352   2.4.1.5
gene25354   3.2.1.51
gene25366   3.2.1.18
gene25370   1.8.1.4
gene25371   3.2.1.21
gene25380   2.7.7.7
gene25387   3.2.1.18
gene25399   1.4.7.1
gene25412   3.2.1.23
gene25414   1.4.1.13
gene25414   1.4.1.14
gene25417   3.2.1.52
gene25419   2.3.2.26
gene25421   3.5.1.92
gene25424   2.7.11.1
gene25443   1.4.7.1
gene25445   3.2.1.21
gene25449   3.4.21.96
gene25461   2.3.2.26
gene25482   3.2.1.23
gene25484   3.4.21.107
gene25489   3.2.1.21
gene25498   1.4.7.1
gene25501   2.7.1.107
gene25526   3.2.1.40
gene25533   1.4.1.13
gene25533   1.4.1.14
gene25538   1.4.1.13
gene25538   1.4.1.14
gene25540   2.1.3.15
gene25540   6.3.4.14
gene25540   6.4.1.2
gene25546   3.4.21.26
gene25549   3.2.1.14
gene25553   1.4.7.1
gene25556   3.2.1.52
gene25561   3.2.1.78
gene25563   1.4.1.13
gene25563   1.4.1.14
gene25567   3.4.16.4
gene25568   3.2.1.78
gene25569   3.6.4.12
gene25570   3.2.1.23
gene25578   6.3.2.9
gene25586   2.7.13.3
gene25587   3.4.21.96
gene25603   5.3.4.1
gene25609   3.6.4.12
gene25621   3.2.1.52
gene25630   3.2.1.20
gene25642   3.2.1.23
gene25649   4.2.2.2
gene25652   2.7.10.1
gene25656   3.2.1.23
gene25673   3.2.1.4
gene25682   1.4.1.13
gene25682   1.4.1.14
gene25682   1.4.7.1
gene25688   1.4.7.1
gene25697   2.7.7.7
gene25715   1.4.7.1
gene25722   3.1.3.48
gene25725   3.2.1.52
gene25735   3.2.1.23
gene25740   1.4.1.13
gene25740   1.4.1.14
gene25745   1.4.7.1
gene25747   3.2.1.23
gene25753   2.4.1.25
gene25753   3.2.1.33
gene25775   2.7.11.1
gene25792   3.1.1.4
gene25813   3.2.1.51
gene25844   2.7.1.137
gene25861   3.2.1.23
gene25868   1.4.1.13
gene25868   1.4.1.14
gene25872   2.7.7.7
gene25900   3.2.1.51
gene25902   1.14.11.16
gene25905   3.2.1.172
gene25906   4.1.1.50
gene25912   2.7.7.7
gene25928   3.4.22.10
gene25932   2.7.7.7
gene25935   2.7.7.7
gene25948   4.2.2.1
gene25950   2.7.7.38
gene25952   3.4.11.5
gene25957   2.7.7.7
gene25975   1.5.1.6
gene25976   1.4.7.1
gene26010   1.6.5.3
gene26014   1.4.1.13
gene26014   1.4.1.14
gene26045   2.7.8.26
gene26050   1.4.7.1
gene26054   2.7.7.6
gene26058   3.2.1.23
gene26059   6.6.1.2
gene26069   1.4.7.1
gene26072   2.7.7.7
gene26079   3.2.1.1
gene26103   4.2.2.2
gene26105   1.4.1.13
gene26105   1.4.1.14
gene26124   3.2.1.51
gene26137   2.4.1.5
gene26144   3.4.21.96
gene26146   1.4.1.13
gene26146   1.4.1.14
gene26148   2.7.7.7
gene26153   3.2.1.35
gene26180   3.2.1.21
gene26197   1.4.7.1
gene26206   4.2.2.2
gene26222   2.7.7.7
gene26231   3.2.1.89
gene26236   3.1.3.48
gene26248   2.7.13.3
gene26254   3.2.1.50
gene26263   1.4.7.1
gene26266   2.7.11.1
gene26269   1.4.1.13
gene26269   1.4.1.14
gene26273   2.7.7.7
gene26276   4.2.2.1
gene26292   3.1.1.11
gene26299   2.7.7.7
gene26303   1.10.3.2
gene26311   3.4.21.96
gene26315   2.7.7.7
gene26323   1.4.1.13
gene26323   1.4.1.14
gene26326   1.4.1.13
gene26326   1.4.1.14
gene26334   2.7.7.7
gene26339   3.1.3.48
gene26358   3.2.1.4
gene26359   3.2.1.172
gene26361   3.2.1.4
gene26376   1.2.1.88
gene26376   1.5.5.2
gene26385   3.2.1.82
gene26406   1.4.7.1
gene26409   1.4.7.1
gene26420   2.7.11.1
gene26421   4.2.1.11
gene26438   2.7.7.7
gene26447   3.2.1.23
gene26449   2.7.4.8
gene26459   1.17.4.1
gene26462   2.7.7.6
gene26466   3.5.1.28
gene26474   1.14.11.16
gene26499   1.4.1.13
gene26499   1.4.1.14
gene26499   1.4.7.1
gene26500   2.7.7.7
gene26510   2.7.7.7
gene26513   3.2.1.35
gene26514   2.7.7.7
gene26528   3.2.1.18
gene26541   2.1.2.3
gene26541   3.5.4.10
gene26549   2.7.7.7
gene26552   2.7.7.7
gene26553   2.7.7.7
gene26557   2.7.7.7
gene26567   4.2.2.23
gene26571   2.7.7.7
gene26587   3.2.1.52
gene26597   3.2.1.97
gene26604   2.7.7.7
gene26605   2.7.7.7
gene26608   2.3.2.27
gene26614   4.2.2.23
gene26617   3.2.1.52
gene26627   1.4.7.1
gene26646   1.4.7.1
gene26663   3.6.4.12
gene26667   2.7.7.6
gene26668   1.3.8.1
gene26671   1.3.8.1
gene26676   1.4.7.1
gene26678   2.4.1.129
gene26678   3.4.16.4
gene26694   1.4.7.1
gene26700   1.4.7.1
gene26707   3.4.21.96
gene26710   1.4.7.1
gene26711   1.4.1.13
gene26711   1.4.1.14
gene26711   1.4.7.1
gene26714   2.7.7.7
gene26730   2.7.7.7
gene26758   3.1.3.3
gene26765   2.7.7.7
gene26767   1.4.7.1
gene26775   2.7.7.7
gene26786   1.4.7.1
gene26789   3.2.1.65
gene26789   3.2.1.80
gene26794   3.4.21.96
gene26797   1.4.7.1
gene26802   1.4.7.1
gene26811   2.7.11.1
gene26817   2.7.7.7
gene26829   4.2.2.23
gene26833   1.4.7.1
gene26835   2.7.7.7
gene26843   3.2.1.40
gene26847   4.2.2.23
gene26851   3.2.1.18
gene26852   2.5.1.6
gene26857   3.2.1.35
gene26858   4.2.2.23
gene26859   3.4.21.96
gene26864   4.2.2.23
gene26865   1.4.1.13
gene26865   1.4.1.14
gene26868   4.2.2.23
gene26869   4.2.2.23
gene26877   4.2.2.23
gene26878   4.2.2.2
gene26883   1.4.1.13
gene26883   1.4.1.14
gene26887   2.7.7.7
gene26890   3.1.21.3
gene26892   4.2.2.23
gene26894   3.2.1.82
gene26898   1.4.1.13
gene26898   1.4.1.14
gene26900   2.7.7.7
gene26917   1.4.1.13
gene26917   1.4.1.14
gene26922   2.7.7.7
gene26933   4.2.2.23
gene26947   1.4.7.1
gene26952   1.4.7.1
gene26953   4.2.2.23
gene26956   1.4.7.1
gene26957   1.4.1.13
gene26957   1.4.1.14
gene26963   2.7.11.1
gene26987   2.4.1.129
gene26987   3.4.16.4
gene26989   3.1.1.53
gene26994   4.2.2.23
gene26995   4.2.2.23
gene26996   4.2.2.23
gene26997   1.4.7.1
gene27002   2.7.7.7
gene27003   1.4.7.1
gene27006   4.2.2.23
gene27010   2.7.1.25
gene27010   2.7.7.4
gene27020   1.4.7.1
gene27022   2.7.7.7
gene27029   3.2.1.97
gene27037   4.2.2.1
gene27043   2.7.7.7
gene27058   2.7.7.7
gene27059   1.4.7.1
gene27068   4.2.2.23
gene27070   1.4.1.13
gene27070   1.4.1.14
gene27079   3.5.1.6
gene27079   3.5.1.87
gene27087   4.2.2.23
gene27094   1.4.1.13
gene27094   1.4.1.14
gene27098   3.2.1.23
gene27099   1.4.1.13
gene27099   1.4.1.14
gene27100   4.2.2.23
gene27108   4.2.2.23
gene27109   3.2.1.156
gene27128   3.2.1.1
gene27129   2.4.1.5
gene27132   2.7.7.7
gene27133   2.7.7.7
gene27145   1.4.7.1
gene27146   1.4.1.13
gene27146   1.4.1.14
gene27152   3.2.1.82
gene27155   3.1.1.41
gene27169   3.2.1.37
gene27173   1.4.1.13
gene27173   1.4.1.14
gene27186   2.7.7.7
gene27190   3.2.1.23
gene27210   1.4.7.1
gene27212   1.4.7.1
gene27215   1.4.7.1
gene27216   3.4.21.96
gene27223   3.4.24.56
gene27234   4.2.2.23
gene27237   1.4.1.13
gene27237   1.4.1.14
gene27238   1.4.7.1
gene27242   2.7.7.9
gene27244   1.4.7.1
gene27248   3.2.1.78
gene27250   3.2.1.23
gene27251   1.4.1.13
gene27251   1.4.1.14
gene27259   3.4.21.96
gene27266   3.6.4.12
gene27270   3.4.21.96
gene27274   2.7.7.47
gene27279   1.4.7.1
gene27284   2.7.7.7
gene27285   3.1.11.5
gene27303   3.1.11.5
gene27325   1.4.7.1
gene27332   2.3.1.61
gene27334   1.4.7.1
gene27344   2.7.7.7
gene27352   2.7.7.7
gene27362   3.2.1.52
gene27369   1.4.7.1
gene27371   3.2.1.23
gene27373   1.4.7.1
gene27377   1.4.7.1
gene27383   1.4.7.1
gene27385   1.4.1.13
gene27385   1.4.1.14
gene27389   1.4.7.1
gene27403   1.4.1.13
gene27403   1.4.1.14
gene27407   2.7.7.7
gene27410   1.4.7.1
gene27416   2.7.7.7
gene27419   1.4.7.1
gene27420   2.7.7.7
gene27443   3.2.1.52
gene27447   1.4.7.1
gene27458   1.4.7.1
gene27459   1.4.7.1
gene27464   3.2.1.18
gene27465   6.3.5.4
gene27482   1.4.7.1
gene27484   5.2.1.8
gene27485   2.7.7.7
gene27486   3.2.1.172
gene27493   1.4.1.13
gene27493   1.4.1.14
gene27493   1.4.7.1
gene27499   2.7.7.6
gene27501   1.4.1.13
gene27501   1.4.1.14
gene27502   1.4.7.1
gene27503   3.1.3.6
gene27503   3.1.4.16
gene27506   1.4.7.1
gene27512   1.4.7.1
gene27532   1.4.1.13
gene27532   1.4.1.14
gene27536   3.2.1.20
gene27536   3.2.1.3
gene27542   1.4.1.13
gene27542   1.4.1.14
gene27543   3.4.21.10
gene27550   2.7.7.24
gene27554   3.2.1.52
gene27558   1.4.7.1
gene27567   6.3.5.5
gene27568   2.3.1.9
gene27580   2.7.7.7
gene27586   3.2.1.97
gene27590   2.7.7.7
gene27603   3.4.21.96
gene27614   2.7.7.7
gene27616   1.3.5.1
gene27616   1.3.5.4
gene27617   1.4.7.1
gene27618   3.1.3.16
gene27620   3.4.14.9
gene27622   1.4.1.13
gene27622   1.4.1.14
gene27625   1.4.1.13
gene27625   1.4.1.14
gene27626   1.4.7.1
gene27631   2.7.7.6
gene27639   3.2.1.14
gene27646   3.2.1.23
gene27647   3.4.21.96
gene27650   1.4.7.1
gene27652   1.4.7.1
gene27657   1.4.7.1
gene27658   1.4.7.1
gene27659   1.4.7.1
gene27664   3.1.1.11
gene27666   2.3.2.13
gene27671   3.2.1.18
gene27677   3.2.1.18
gene27678   1.4.7.1
gene27680   3.4.21.96
gene27683   3.2.1.52
gene27686   1.4.7.1
gene27687   2.7.7.7
gene27688   2.7.7.7
gene27695   3.6.4.12
gene27696   3.2.1.35
gene27701   1.4.7.1
gene27713   1.4.7.1
gene27719   2.7.7.7
gene27726   3.2.1.4
gene27738   2.7.7.7
gene27746   1.4.7.1
gene27748   2.7.11.1
gene27750   4.2.2.23
gene27754   3.2.1.1
gene27756   6.6.1.2
gene27761   1.4.7.1
gene27762   2.7.7.7
gene27769   1.4.7.1
gene27771   1.4.7.1
gene27772   1.4.7.1
gene27779   2.7.7.7
gene27782   3.2.1.8
gene27788   1.4.7.1
gene27790   1.4.7.1
gene27794   1.4.7.1
gene27795   4.2.2.23
gene27800   3.4.21.96
gene27802   1.4.7.1
gene27816   1.4.1.13
gene27816   1.4.1.14
gene27817   3.2.1.23
gene27827   1.4.7.1
gene27829   3.4.14.9
gene27831   1.4.7.1
gene27834   2.7.7.27
gene27838   3.4.14.9
gene27843   3.2.1.1
gene27849   2.7.1.2
gene27852   2.7.7.7
gene27859   3.4.21.96
gene27862   1.4.7.1
gene27871   1.4.1.13
gene27871   1.4.1.14
gene27875   3.2.1.23
gene27876   3.2.1.52
gene27883   1.4.1.13
gene27883   1.4.1.14
gene27885   1.4.1.13
gene27885   1.4.1.14
gene27894   2.7.7.7
gene27900   1.4.1.13
gene27900   1.4.1.14
gene27901   1.4.1.13
gene27901   1.4.1.14
gene27905   1.4.1.13
gene27905   1.4.1.14
gene27906   1.4.7.1
gene27909   1.4.7.1
gene27910   1.4.1.13
gene27910   1.4.1.14
gene27919   1.4.7.1
gene27921   3.2.1.65
gene27921   3.2.1.80
gene27930   3.4.14.9
gene27932   3.4.21.96
gene27937   1.4.1.13
gene27937   1.4.1.14
gene27941   2.4.2.7
gene27950   2.7.11.1
gene27954   3.4.14.9
gene27955   1.4.7.1
gene27956   3.2.1.23
gene27961   1.4.7.1
gene27963   2.7.7.7
gene27966   1.4.7.1
gene27967   1.4.7.1
gene27968   3.2.1.52
gene27969   4.1.1.19
gene27979   1.4.7.1
gene27986   1.4.1.13
gene27986   1.4.1.14
gene27986   1.4.7.1
gene28000   2.7.7.7
gene28008   3.2.1.78
gene28012   1.4.7.1
gene28013   1.4.7.1
gene28017   3.2.1.80
gene28028   1.4.7.1
gene28047   1.4.7.1
gene28049   2.7.7.7
gene28054   4.2.2.23
gene28059   3.2.1.23
gene28069   2.7.7.7
gene28070   1.4.7.1
gene28075   2.7.7.7
gene28091   1.4.7.1
gene28096   1.4.7.1
gene28103   1.4.1.13
gene28103   1.4.1.14
gene28105   4.2.2.23
gene28106   2.4.1.5
gene28113   3.4.21.96
gene28117   2.7.7.7
gene28118   3.2.1.18
gene28130   1.4.1.13
gene28130   1.4.1.14
gene28138   3.1.1.11
gene28143   1.4.1.13
gene28143   1.4.1.14
gene28144   1.4.7.1
gene28146   2.1.3.2
gene28147   2.7.7.6
gene28149   1.4.7.1
gene28153   1.4.7.1
gene28154   2.7.7.7
gene28155   1.4.7.1
gene28157   2.7.7.7
gene28158   3.2.1.1
gene28159   1.4.7.1
gene28160   1.4.7.1
gene28161   1.4.7.1
gene28162   1.4.7.1
gene28165   1.4.7.1
gene28168   1.4.7.1
gene28169   2.7.7.7
gene28173   3.2.1.14
gene28178   1.6.5.3
gene28188   1.4.7.1
gene28193   1.6.5.3
gene28195   1.4.7.1
gene28203   3.6.4.13
gene28204   1.4.7.1
gene28208   1.4.7.1
gene28209   1.4.7.1
gene28224   1.4.1.13
gene28224   1.4.1.14
gene28226   1.4.7.1
gene28228   2.7.11.1
gene28236   1.4.7.1
gene28237   2.7.7.7
gene28238   3.2.1.78
gene28240   6.1.1.20
gene28242   1.4.7.1
gene28243   1.4.7.1
gene28246   2.7.7.7
gene28252   1.4.7.1
gene28253   3.5.1.28
gene28263   1.4.7.1
gene28266   2.7.7.7
gene28272   3.1.3.3
gene28281   4.2.2.23
gene28282   2.3.1.48
gene28283   1.4.7.1
gene28288   1.4.7.1
gene28290   1.4.1.13
gene28290   1.4.1.14
gene28302   1.4.7.1
gene28305   3.2.1.35
gene28306   1.4.1.13
gene28306   1.4.1.14
gene28307   1.4.7.1
gene28309   1.4.7.1
gene28310   4.2.2.23
gene28314   1.4.1.13
gene28314   1.4.1.14
gene28315   1.4.7.1
gene28317   1.4.7.1
gene28320   1.4.1.13
gene28320   1.4.1.14
gene28322   1.4.7.1
gene28326   1.4.7.1
gene28327   2.7.7.7
gene28335   2.1.1.13
gene28341   1.4.7.1
gene28350   2.7.7.7
gene28351   2.7.7.7
gene28356   3.6.5.5
gene28357   1.4.7.1
gene28358   1.4.7.1
gene28363   1.4.7.1
gene28368   1.4.7.1
gene28369   1.4.1.13
gene28369   1.4.1.14
gene28370   1.4.7.1
gene28372   4.2.2.1
gene28376   1.4.7.1
gene28378   3.2.1.18
gene28381   3.2.1.52
gene28382   1.4.7.1
gene28384   3.2.1.40
gene28385   1.4.7.1
gene28390   1.4.7.1
gene28392   1.4.1.13
gene28392   1.4.1.14
gene28393   1.4.1.13
gene28393   1.4.1.14
gene28395   1.4.7.1
gene28397   1.4.7.1
gene28402   3.6.4.13
gene28404   4.2.2.23
gene28409   1.4.7.1
gene28416   1.4.1.13
gene28416   1.4.1.14
gene28423   2.6.1.19
gene28423   2.6.1.22
gene28426   1.4.7.1
gene28427   3.4.21.96
gene28430   1.4.7.1
gene28434   1.4.7.1
gene28439   1.4.1.13
gene28439   1.4.1.14
gene28447   3.6.4.13
gene28452   2.7.11.1
gene28454   1.4.7.1
gene28464   1.4.7.1
gene28465   1.4.7.1
gene28469   3.2.1.51
gene28471   2.7.7.7
gene28473   2.7.7.7
gene28479   1.4.7.1
gene28480   1.4.1.13
gene28480   1.4.1.14
gene28488   1.4.7.1
gene28491   3.4.14.9
gene28492   1.4.7.1
gene28493   1.4.7.1
gene28499   1.4.7.1
gene28503   1.4.7.1
gene28506   2.7.7.7
gene28507   1.4.7.1
gene28513   3.2.1.23
gene28515   1.4.7.1
gene28518   1.4.1.13
gene28518   1.4.1.14
gene28519   1.4.1.13
gene28519   1.4.1.14
gene28522   2.7.7.7
gene28524   1.4.7.1
gene28531   2.7.7.6
gene28534   1.4.7.1
gene28536   1.4.1.13
gene28536   1.4.1.14
gene28541   1.4.1.13
gene28541   1.4.1.14
gene28541   1.4.7.1
gene28543   1.4.1.13
gene28543   1.4.1.14
gene28545   2.7.7.7
gene28548   1.4.7.1
gene28553   1.4.7.1
gene28560   1.4.7.1
gene28567   1.4.1.13
gene28567   1.4.1.14
gene28570   1.4.1.13
gene28570   1.4.1.14
gene28572   1.4.7.1
gene28583   3.4.21.96
gene28584   2.7.7.7
gene28585   1.4.7.1
gene28587   1.4.7.1
gene28590   2.7.7.7
gene28591   3.2.1.78
gene28592   1.4.7.1
gene28597   1.4.7.1
gene28598   1.4.7.1
gene28601   1.4.1.13
gene28601   1.4.1.14
gene28603   1.4.1.13
gene28603   1.4.1.14
gene28604   1.4.7.1
gene28605   1.4.1.13
gene28605   1.4.1.14
gene28613   1.4.7.1
gene28616   1.4.7.1
gene28621   1.4.7.1
gene28624   1.4.1.13
gene28624   1.4.1.14
gene28625   1.4.7.1
gene28630   1.4.1.13
gene28630   1.4.1.14
gene28633   2.3.2.26
gene28640   1.4.7.1
gene28641   3.4.21.96
gene28644   1.4.1.13
gene28644   1.4.1.14
gene28650   1.4.1.13
gene28650   1.4.1.14
gene28651   2.7.7.7
gene28653   1.4.7.1
gene28656   1.4.7.1
gene28657   1.4.7.1
gene28662   3.2.1.23
gene28665   1.4.1.13
gene28665   1.4.1.14
gene28667   2.7.7.7
gene28671   1.4.7.1
gene28672   1.4.1.13
gene28672   1.4.1.14
gene28676   3.6.4.13
gene28677   1.4.7.1
gene28678   3.6.4.12
gene28682   1.4.7.1
gene28683   1.4.7.1
gene28685   2.7.7.7
gene28686   1.4.7.1
gene28688   1.4.7.1
gene28691   1.4.7.1
gene28705   1.4.7.1
gene28708   1.4.1.13
gene28708   1.4.1.14
gene28710   1.4.7.1
gene28711   1.4.7.1
gene28712   1.4.7.1
gene28715   1.4.1.13
gene28715   1.4.1.14
gene28720   2.3.2.27
gene28723   1.4.7.1
gene28725   3.2.1.18
gene28726   1.4.7.1
gene28732   2.7.7.7
gene28734   1.4.7.1
gene28741   2.7.7.7
gene28745   1.4.1.13
gene28745   1.4.1.14
gene28753   1.4.7.1
gene28755   1.4.7.1
gene28758   2.7.7.7
gene28760   2.7.7.7
gene28761   1.4.1.13
gene28761   1.4.1.14
gene28764   2.7.7.7
gene28767   2.7.7.7
gene28769   2.7.11.1
gene28771   3.2.1.51
gene28774   1.4.7.1
gene28776   1.4.7.1
gene28785   3.4.21.96
gene28790   1.4.1.13
gene28790   1.4.1.14
gene28800   2.7.7.7
gene28807   3.2.1.23
gene28812   1.4.7.1
gene28815   1.4.7.1
gene28819   3.2.1.97
gene28820   4.2.2.2
gene28821   2.7.7.7
gene28822   1.4.7.1
gene28827   1.4.7.1
gene28830   2.7.1.25
gene28831   4.2.2.23
gene28833   3.6.4.12
gene28845   3.2.1.23
gene28847   2.7.7.7
gene28852   3.2.1.18
gene28853   1.4.1.13
gene28853   1.4.1.14
gene28855   3.2.1.24
gene28866   1.4.7.1
gene28867   5.2.1.8
gene28868   3.6.4.12
gene28871   4.2.2.23
gene28874   2.7.7.7
gene28875   2.7.7.7
gene28879   1.4.7.1
gene28882   1.4.7.1
gene28886   3.2.1.18
gene28887   3.2.1.78
gene28888   2.7.11.1
gene28901   3.1.1.11
gene28908   1.4.1.13
gene28908   1.4.1.14
gene28909   3.4.21.96
gene28912   1.4.7.1
gene28928   2.7.7.7
gene28942   2.7.7.7
gene28944   2.7.11.1
gene28948   1.4.1.13
gene28948   1.4.1.14
gene28949   3.4.14.9
gene28952   1.4.7.1
gene28960   3.5.1.28
gene28979   1.4.1.13
gene28979   1.4.1.14
gene28986   3.2.1.40
gene28989   1.4.1.13
gene28989   1.4.1.14
gene28997   1.4.1.13
gene28997   1.4.1.14
gene29004   2.7.7.7
gene29009   1.4.1.13
gene29009   1.4.1.14
gene29010   2.7.13.3
gene29014   1.4.1.13
gene29014   1.4.1.14
gene29018   1.4.1.13
gene29018   1.4.1.14
gene29030   1.4.1.13
gene29030   1.4.1.14
gene29035   3.2.1.40
gene29040   1.4.1.13
gene29040   1.4.1.14
gene29047   1.4.1.13
gene29047   1.4.1.14
gene29054   2.7.7.7
gene29058   3.2.1.18
gene29061   2.7.7.7
gene29063   2.7.7.7
gene29065   3.2.1.80
gene29070   2.7.7.7
gene29071   2.7.7.7
gene29072   1.4.1.13
gene29072   1.4.1.14
gene29076   2.7.7.7
gene29077   1.4.7.1
gene29079   1.4.7.1
gene29087   1.4.1.13
gene29087   1.4.1.14
gene29093   1.4.1.13
gene29093   1.4.1.14
gene29096   1.4.1.13
gene29096   1.4.1.14
gene29097   2.7.7.7
gene29106   1.4.1.13
gene29106   1.4.1.14
gene29107   1.4.1.13
gene29107   1.4.1.14
gene29112   2.7.7.7
gene29120   6.1.1.16
gene29124   1.4.7.1
gene29129   6.6.1.2
gene29133   3.2.1.21
gene29136   4.2.1.129
gene29136   5.4.99.17
gene29140   2.7.7.7
gene29143   3.4.21.96
gene29146   3.4.21.96
gene29150   1.4.1.13
gene29150   1.4.1.14
gene29152   1.4.1.13
gene29152   1.4.1.14
gene29156   2.7.7.7
gene29160   1.4.1.13
gene29160   1.4.1.14
gene29163   2.7.7.7
gene29164   1.4.1.13
gene29164   1.4.1.14
gene29169   3.2.1.20
gene29172   2.7.7.7
gene29175   1.4.1.13
gene29175   1.4.1.14
gene29188   1.4.1.13
gene29188   1.4.1.14
gene29196   2.7.7.7
gene29202   2.7.7.7
gene29209   1.4.1.13
gene29209   1.4.1.14
gene29209   1.4.7.1
gene29217   3.2.1.80
gene29221   3.6.4.12
gene29238   3.2.1.23
gene29242   2.7.11.1
gene29250   2.7.7.7
gene29257   1.4.7.1
gene29261   1.4.1.13
gene29261   1.4.1.14
gene29264   1.4.1.13
gene29264   1.4.1.14
gene29265   2.7.7.7
gene29267   3.2.1.1
gene29275   1.4.7.1
gene29284   3.1.4.50
gene29287   1.4.7.1
gene29290   3.2.1.35
gene29301   1.4.1.13
gene29301   1.4.1.14
gene29305   3.2.1.51
gene29306   2.7.7.7
gene29308   2.7.7.6
gene29309   1.4.1.13
gene29309   1.4.1.14
gene29315   1.4.7.1
gene29320   3.6.4.12
gene29326   6.1.1.19
gene29332   6.3.5.5
gene29336   2.7.7.7
gene29340   2.7.7.7
gene29344   1.4.1.13
gene29344   1.4.1.14
gene29347   1.4.1.13
gene29347   1.4.1.14
gene29349   1.4.1.13
gene29349   1.4.1.14
gene29353   2.7.7.6
gene29361   2.7.7.7
gene29363   1.4.7.1
gene29365   2.7.7.7
gene29376   2.7.11.1
gene29385   1.4.7.1
gene29393   1.4.1.13
gene29393   1.4.1.14
gene29398   3.4.21.96
gene29403   2.7.7.7
gene29405   1.4.1.13
gene29405   1.4.1.14
gene29405   1.4.7.1
gene29408   3.2.1.8
gene29409   2.7.13.3
gene29414   1.4.1.13
gene29414   1.4.1.14
gene29430   1.4.1.13
gene29430   1.4.1.14
gene29431   1.4.1.13
gene29431   1.4.1.14
gene29433   3.2.1.108
gene29433   3.2.1.62
gene29437   3.1.21.3
gene29439   1.4.1.13
gene29439   1.4.1.14
gene29441   1.4.1.13
gene29441   1.4.1.14
gene29442   2.7.7.7
gene29443   3.2.1.78
gene29448   1.4.1.13
gene29448   1.4.1.14
gene29451   3.4.21.50
gene29452   3.2.1.40
gene29455   2.2.1.2
gene29459   2.7.7.7
gene29467   4.6.1.13
gene29470   3.2.1.187
gene29472   3.6.4.12
gene29474   5.4.99.23
gene29480   1.4.7.1
gene29496   3.2.1.1
gene29500   1.4.7.1
gene29502   2.7.7.7
gene29504   1.4.7.1
gene29509   2.7.7.7
gene29515   3.1.1.11
gene29534   3.2.1.136
gene29542   3.1.21.3
gene29555   1.4.1.13
gene29555   1.4.1.14
gene29557   2.7.7.7
gene29559   2.7.7.7
gene29560   1.4.1.13
gene29560   1.4.1.14
gene29564   1.4.1.13
gene29564   1.4.1.14
gene29568   2.7.7.7
gene29570   1.4.1.13
gene29570   1.4.1.14
gene29593   2.7.7.6
gene29594   1.4.7.1
gene29597   3.2.1.78
gene29604   3.6.4.12
gene29608   3.1.1.53
gene29616   4.2.2.23
gene29621   4.2.2.23
gene29622   3.4.21.96
gene29623   4.2.2.23
gene29631   1.4.1.13
gene29631   1.4.1.14
gene29641   3.4.21.96
gene29644   2.7.7.7
gene29653   2.4.1.5
gene29655   3.4.21.96
gene29667   2.7.7.7
gene29673   3.1.3.5
gene29673   3.1.3.6
gene29673   3.1.4.16
gene29682   6.6.1.1
gene29692   3.2.1.51
gene29705   2.7.7.7
gene29718   2.7.1.150
gene29726   2.7.7.7
gene29730   2.7.7.7
gene29735   2.7.7.7
gene29740   3.5.1.28
gene29742   2.7.7.7
gene29746   3.6.4.12
gene29746   3.6.4.13
gene29756   3.2.1.23
gene29760   2.7.7.7
gene29765   6.6.1.2
gene29766   1.4.1.13
gene29766   1.4.1.14
gene29768   2.7.7.7
gene29769   3.4.21.96
gene29776   2.7.7.7
gene29779   3.1.13.4
gene29784   1.4.1.13
gene29784   1.4.1.14
gene29787   1.4.1.13
gene29787   1.4.1.14
gene29789   2.7.11.1
gene29791   2.7.7.7
gene29794   3.1.21.3
gene29796   2.4.1.109
gene29800   3.2.1.78
gene29802   1.4.1.13
gene29802   1.4.1.14
gene29805   2.7.7.7
gene29809   1.4.1.13
gene29809   1.4.1.14
gene29813   2.7.7.7
gene29820   2.3.2.27
gene29829   1.4.1.13
gene29829   1.4.1.14
gene29845   2.7.7.7
gene29864   3.4.22.10
gene29874   2.7.11.1
gene29876   1.4.1.13
gene29876   1.4.1.14
gene29881   2.7.7.7
gene29883   2.7.7.7
gene29888   2.5.1.6
gene29896   4.2.2.2
gene29904   2.7.11.1
gene29922   3.2.1.50
gene29927   3.6.4.12
gene29931   2.7.13.3
gene29932   3.1.21.3
gene29933   2.7.7.7
gene29941   2.7.7.6
gene29942   3.6.4.12
gene29944   4.2.2.23
gene29945   1.4.7.1
gene29956   2.7.7.7
gene29962   3.2.1.23
gene29967   1.4.1.13
gene29967   1.4.1.14
gene29968   2.7.7.7
gene29979   2.7.7.6
gene29980   2.7.7.6
gene29983   2.1.1.43
gene29984   3.1.1.11
gene29986   1.4.7.1
gene29995   1.4.1.13
gene29995   1.4.1.14
gene29995   1.4.7.1
gene30009   3.2.1.18
gene30021   2.7.7.6
gene30039   3.4.21.96
gene30049   2.7.7.7
gene30050   3.6.4.13
gene30051   2.3.3.1
gene30052   3.2.1.55
gene30055   2.7.7.7
gene30059   3.2.1.23
gene30069   2.7.7.7
gene30081   3.2.1.51
gene30104   1.4.1.13
gene30104   1.4.1.14
gene30105   1.4.1.13
gene30105   1.4.1.14
gene30108   1.8.1.2
gene30110   1.4.1.13
gene30110   1.4.1.14
gene30111   1.4.1.13
gene30111   1.4.1.14
gene30112   2.7.7.7
gene30114   2.7.7.7
gene30115   2.7.7.7
gene30116   1.4.1.13
gene30116   1.4.1.14
gene30120   1.4.1.13
gene30120   1.4.1.14
gene30123   1.4.1.13
gene30123   1.4.1.14
gene30131   1.4.7.1
gene30132   2.7.7.7
gene30147   1.4.1.13
gene30147   1.4.1.14
gene30155   1.4.1.13
gene30155   1.4.1.14
gene30168   1.4.7.1
gene30178   3.2.1.133
gene30178   3.2.1.135
gene30178   3.2.1.54
gene30185   2.7.7.7
gene30196   1.4.1.13
gene30196   1.4.1.14
gene30199   2.7.7.7
gene30200   6.1.1.14
gene30206   3.2.1.23
gene30212   4.2.2.23
gene30219   2.7.7.7
gene30220   1.4.1.13
gene30220   1.4.1.14
gene30222   2.7.7.7
gene30226   1.4.7.1
gene30244   6.1.1.16
gene30247   2.4.99.18
gene30248   1.4.1.13
gene30248   1.4.1.14
gene30260   2.7.7.7
gene30262   2.7.7.6
gene30267   3.6.4.12
gene30268   3.2.1.14
gene30270   3.2.1.4
gene30272   3.1.3.6
gene30272   3.1.4.16
gene30293   2.7.7.6
gene30306   2.7.7.7
gene30309   1.4.1.13
gene30309   1.4.1.14
gene30322   3.2.1.51
gene30324   2.7.7.7
gene30360   2.7.7.7
gene30369   2.7.7.7
gene30390   3.2.1.14
gene30401   3.5.1.28
gene30416   3.1.3.48
gene30425   2.7.7.7
gene30428   3.2.1.52
gene30429   2.7.7.6
gene30444   3.4.21.10
gene30447   3.2.1.52
gene30457   2.7.7.7
gene30459   2.7.7.7
gene30468   3.1.1.11
gene30471   2.7.7.7
gene30472   4.2.2.23
gene30474   1.4.1.13
gene30474   1.4.1.14
gene30510   1.4.1.13
gene30510   1.4.1.14
gene30513   1.4.1.13
gene30513   1.4.1.14
gene30516   1.4.1.13
gene30516   1.4.1.14
gene30521   3.2.1.50
gene30526   3.2.1.99
gene30528   1.4.1.13
gene30528   1.4.1.14
gene30536   3.2.1.52
gene30541   1.4.7.1
gene30547   4.2.2.5
gene30549   1.4.7.1
gene30560   2.7.7.7
gene30567   1.4.7.1
gene30571   1.4.1.13
gene30571   1.4.1.14
gene30582   1.8.5.7
gene30586   1.4.1.13
gene30586   1.4.1.14
gene30590   2.7.7.6
gene30593   2.7.7.7
gene30603   1.4.1.13
gene30603   1.4.1.14
gene30604   2.7.7.7
gene30609   1.14.17.4
gene30613   3.1.1.11
gene30614   3.6.4.12
gene30638   3.1.21.3
gene30639   3.2.1.52
gene30663   2.7.7.6
gene30668   3.5.1.28
gene30681   3.6.4.12
gene30687   2.7.7.7
gene30727   2.7.7.7
gene30728   6.6.1.2
gene30730   2.7.7.6
gene30732   1.4.1.13
gene30732   1.4.1.14
gene30742   3.2.1.1
gene30746   2.7.7.6
gene30768   3.2.1.35
gene30789   2.7.7.6
gene30796   2.7.7.7
gene30801   2.7.7.7
gene30803   5.3.4.1
gene30813   2.7.7.7
gene30816   3.6.4.13
gene30819   2.7.7.7
gene30827   3.2.1.1
gene30830   2.7.13.3
gene30832   2.7.7.6
gene30840   2.7.7.13
gene30840   5.4.2.8
gene30841   1.7.7.1
gene30857   3.2.1.14
gene30864   1.14.11.2
gene30872   3.2.1.35
gene30886   3.1.1.11
gene30897   3.6.4.12
gene30901   3.4.21.96
gene30929   3.6.4.13
gene30930   1.4.1.13
gene30930   1.4.1.14
gene30930   1.4.7.1
gene30936   2.7.7.7
gene30945   3.2.1.23
gene30963   1.4.1.13
gene30963   1.4.1.14
gene30968   3.2.1.68
gene30970   1.4.7.1
gene30978   1.4.1.13
gene30978   1.4.1.14
gene30979   2.7.13.3
gene30980   3.2.1.80
gene30992   1.4.1.13
gene30992   1.4.1.14
gene30993   2.7.7.7
gene30995   2.7.7.7
gene31010   2.3.3.13
gene31013   3.2.1.52
gene31017   1.6.1.2
gene31022   3.2.1.51
gene31027   2.7.7.7
gene31037   5.4.99.7
gene31071   3.6.4.12
gene31076   2.7.7.6
gene31078   6.6.1.2
gene31096   2.7.7.7
gene31101   3.2.1.52
gene31107   6.1.1.5
gene31109   2.7.7.7
gene31111   2.7.7.7
gene31112   3.2.1.45
gene31116   2.7.7.7
gene31120   5.3.4.1
gene31121   2.7.7.7
gene31123   3.4.21.96
gene31124   3.2.1.18
gene31125   3.2.1.80
gene31126   2.7.8.20
gene31137   2.7.7.7
gene31139   2.7.7.7
gene31147   3.2.1.23
gene31156   3.1.21.3
gene31158   4.6.1.13
gene31176   2.7.7.27
gene31180   2.7.7.59
gene31203   5.3.1.23
gene31224   3.6.4.12
gene31226   2.4.1.5
gene31232   2.7.7.7
gene31235   3.1.4.53
gene31241   3.2.1.23
gene31246   3.5.1.28
gene31249   3.6.4.12
gene31252   3.2.1.18
gene31256   3.2.1.80
gene31263   6.6.1.2
gene31266   3.2.1.23
gene31293   2.7.7.6
gene31296   1.4.1.13
gene31296   1.4.1.14
gene31308   2.7.7.7
gene31311   3.2.1.55
gene31315   2.7.7.7
gene31321   3.2.1.18
gene31341   3.2.1.23
gene31346   3.2.1.23
gene31347   2.7.7.6
gene31353   2.7.7.7
gene31355   3.2.1.113
gene31359   2.7.7.6
gene31364   2.7.7.6
gene31374   2.7.7.7
gene31382   2.7.7.7
gene31386   3.2.1.23
gene31387   6.6.1.2
gene31388   2.7.7.6
gene31391   2.7.7.7
gene31397   2.7.7.6
gene31428   3.1.3.48
gene31430   3.2.1.24
gene31438   2.7.7.7
gene31443   1.4.1.13
gene31443   1.4.1.14
gene31448   2.7.7.6
gene31465   2.7.7.6
gene31479   3.4.21.96
gene31483   3.4.17.21
gene31491   3.4.21.96
gene31497   2.7.7.7
gene31500   3.2.1.24
gene31506   2.7.7.6
gene31512   3.1.21.3
gene31532   1.7.1.15
gene31540   3.2.1.51
gene31547   3.5.1.23
gene31553   2.7.7.6
gene31568   6.6.1.2
gene31569   3.2.1.23
gene31571   4.2.2.2
gene31588   1.4.1.13
gene31588   1.4.1.14
gene31589   3.1.1.11
gene31603   2.7.7.9
gene31609   3.2.1.4
gene31623   2.7.11.1
gene31638   3.4.21.96
gene31647   3.4.24.3
gene31649   3.5.1.5
gene31659   2.7.7.6
gene31662   3.2.1.1
gene31664   2.7.11.1
gene31671   2.7.7.7
gene31672   3.4.21.96
gene31677   2.7.7.7
gene31678   2.7.7.7
gene31690   2.7.7.7
gene31696   2.4.1.109
gene31697   2.7.7.6
gene31703   2.7.7.7
gene31720   3.6.4.12
gene31727   2.4.2.17
gene31734   6.6.1.2
gene31736   2.7.7.6
gene31738   3.1.3.48
gene31745   3.1.21.3
gene31752   3.6.4.12
gene31753   1.4.1.13
gene31753   1.4.1.14
gene31769   3.2.1.51
gene31773   3.2.1.82
gene31774   2.7.7.7
gene31784   3.2.1.89
gene31792   1.4.1.13
gene31792   1.4.1.14
gene31795   3.2.1.14
gene31800   3.6.5.4
gene31808   2.7.7.6
gene31829   3.2.1.4
gene31830   6.6.1.2
gene31837   3.1.1.11
gene31861   1.14.13.39
gene31864   2.7.7.7
gene31874   2.7.13.3
gene31875   2.2.1.6
gene31880   3.6.4.12
gene31892   2.7.7.6
gene31897   2.7.7.6
gene31908   2.7.11.1
gene31911   3.4.21.107
gene31914   2.7.11.1
gene31922   3.4.21.96
gene31927   2.3.3.8
gene31934   4.2.2.2
gene31949   2.7.11.1
gene31953   1.4.1.13
gene31953   1.4.1.14
gene31953   1.4.7.1
gene31961   2.7.7.6
gene31967   2.3.1.61
gene31968   3.6.3.54
gene31994   2.7.11.1
gene32006   2.7.7.7
gene32020   1.4.1.13
gene32020   1.4.1.14
gene32025   2.7.7.7
gene32026   2.7.7.7
gene32033   2.7.7.7
gene32037   2.7.7.7
gene32041   2.7.7.6
gene32043   2.7.7.7
gene32044   2.7.7.7
gene32045   3.2.1.97
gene32046   3.2.1.21
gene32047   3.2.1.96
gene32050   2.7.7.7
gene32055   3.2.1.177
gene32055   3.2.1.20
gene32056   2.7.7.7
gene32059   2.7.7.6
gene32063   2.7.7.7
gene32064   2.7.7.7
gene32067   2.7.7.7
gene32068   2.7.7.7
gene32073   1.4.1.13
gene32073   1.4.1.14
gene32081   3.2.1.23
gene32083   2.7.7.6
gene32088   3.4.24.40
gene32092   3.1.21.3
gene32096   3.6.3.8
gene32105   3.2.1.23
gene32114   5.99.1.2
gene32133   4.2.2.2
gene32138   5.4.99.7
gene32139   3.6.4.12
gene32145   2.7.7.7
gene32147   2.7.7.6
gene32149   3.1.21.3
gene32167   2.7.7.6
gene32175   1.4.1.13
gene32175   1.4.1.14
gene32195   3.4.21.96
gene32196   3.2.1.4
gene32198   4.2.2.2
gene32207   3.2.1.52
gene32217   2.7.7.7
gene32218   2.7.7.7
gene32221   3.4.21.96
gene32222   3.2.1.40
gene32227   2.7.8.20
gene32237   2.7.7.6
gene32242   2.3.1.61
gene32246   2.7.7.6
gene32252   3.6.4.12
gene32261   4.1.2.13
gene32264   3.2.1.52
gene32266   3.1.1.47
gene32268   3.4.21.96
gene32273   3.1.21.3
gene32275   3.1.21.3
gene32278   3.1.3.1
gene32285   2.7.7.7
gene32292   3.2.1.23
gene32296   5.3.1.5
gene32300   2.7.7.6
gene32304   2.7.7.7
gene32316   3.2.1.23
gene32329   2.7.7.6
gene32330   2.7.11.1
gene32333   3.4.21.96
gene32334   3.1.1.11
gene32338   2.7.7.6
gene32351   3.2.1.1
gene32365   2.7.7.7
gene32368   2.7.11.1
gene32380   2.7.11.1
gene32386   3.2.1.15
gene32387   1.5.8.4
gene32391   2.7.7.7
gene32397   3.2.1.23
gene32401   6.6.1.2
gene32419   2.7.7.7
gene32426   2.7.11.1
gene32433   2.7.7.7
gene32436   2.7.7.7
gene32440   3.2.1.52
gene32469   2.7.7.6
gene32476   2.7.7.6
gene32481   4.2.2.2
gene32485   2.7.7.7
gene32490   5.3.99.3
gene32494   2.7.7.7
gene32495   2.7.7.7
gene32498   2.7.11.1
gene32510   3.2.1.52
gene32517   2.3.1.15
gene32522   4.2.2.2
gene32527   2.7.7.7
gene32532   2.4.1.5
gene32535   2.7.7.7
gene32536   3.2.1.23
gene32556   2.7.7.7
gene32559   2.3.2.15
gene32563   2.7.7.7
gene32569   6.6.1.2
gene32572   2.7.7.6
gene32575   2.7.7.7
gene32583   6.6.1.2
gene32590   2.7.7.6
gene32603   3.2.1.106
gene32608   3.2.1.8
gene32615   3.2.1.52
gene32622   2.7.7.6
gene32627   2.7.7.7
gene32633   3.2.1.23
gene32638   3.2.1.172
gene32643   2.7.7.7
gene32653   3.2.1.52
gene32663   3.1.3.1
gene32678   2.7.7.7
gene32685   2.7.7.7
gene32686   2.7.7.7
gene32687   1.2.7.1
gene32714   2.7.7.6
gene32723   2.7.11.17
gene32725   2.7.7.6
gene32733   3.5.1.28
gene32746   3.1.3.1
gene32749   3.1.3.1
gene32750   2.1.1.228
gene32752   3.1.3.1
gene32755   3.1.3.1
gene32762   3.1.21.3
gene32772   3.2.1.23
gene32773   2.4.1.5
gene32779   2.7.7.7
gene32781   2.7.7.7
gene32782   2.7.7.7
gene32785   2.7.7.7
gene32798   6.6.1.2
gene32801   3.2.1.21
gene32818   3.4.21.96
gene32821   2.7.7.7
gene32823   3.6.4.12
gene32839   6.1.1.17
gene32858   2.7.7.6
gene32861   4.2.1.48
gene32863   3.2.1.23
gene32872   2.1.1.79
gene32877   2.7.7.7
gene32879   2.7.7.7
gene32882   3.2.1.41
gene32905   3.2.1.40
gene32908   2.7.7.7
gene32915   2.7.7.7
gene32916   2.7.7.7
gene32918   3.4.17.22
gene32921   2.7.7.7
gene32929   3.1.21.3
gene32932   3.4.21.96
gene32934   3.1.21.3
gene32939   2.7.7.6
gene32940   3.2.1.18
gene32949   3.1.11.5
gene32952   2.7.7.6
gene32960   2.2.1.1
gene32963   2.7.11.1
gene32974   2.7.7.7
gene32976   2.7.7.6
gene32977   1.17.4.1
gene32981   6.6.1.2
gene32982   3.4.17.22
gene32990   4.2.2.2
gene33001   2.7.7.7
gene33003   4.2.2.2
gene33004   2.4.2.12
gene33013   3.4.22.34
gene33017   3.2.1.4
gene33030   2.7.7.7
gene33032   2.7.7.6
gene33034   2.7.7.7
gene33075   3.2.1.106
gene33076   2.7.7.7
gene33084   6.6.1.2
gene33087   2.7.11.1
gene33089   3.1.4.53
gene33090   3.2.1.23
gene33091   2.7.11.1
gene33094   3.2.1.50
gene33102   3.1.21.3
gene33103   2.7.7.7
gene33113   2.7.7.7
gene33115   2.7.7.7
gene33120   2.7.7.7
gene33122   2.7.11.1
gene33124   3.1.3.1
gene33127   2.7.7.7
gene33132   3.2.1.177
gene33138   2.7.7.7
gene33145   3.1.4.53
gene33150   2.4.1.5
gene33151   2.7.7.7
gene33153   2.7.7.7
gene33154   2.7.7.7
gene33159   3.6.4.12
gene33160   3.6.4.12
gene33162   2.7.7.6
gene33163   2.7.7.6
gene33167   3.2.1.1
gene33176   2.7.11.1
gene33183   2.7.7.7
gene33185   3.2.1.23
gene33186   2.7.7.6
gene33187   2.7.7.7
gene33195   2.7.7.7
gene33197   2.7.7.7
gene33205   2.7.7.6
gene33211   3.1.21.3
gene33224   3.6.4.13
gene33226   2.7.7.7
gene33229   2.7.7.7
gene33230   2.7.7.7
gene33232   3.1.11.5
gene33233   2.7.7.7
gene33234   2.7.7.7
gene33239   3.1.11.5
gene33241   3.1.11.5
gene33244   2.7.7.7
gene33245   2.7.7.7
gene33247   2.7.7.6
gene33253   2.7.7.7
gene33259   6.6.1.2
gene33264   3.2.1.1
gene33269   2.7.7.7
gene33270   3.2.1.23
gene33274   3.1.1.4
gene33275   6.3.5.5
gene33277   2.7.7.7
gene33278   2.7.7.7
gene33282   3.2.1.1
gene33289   2.7.7.7
gene33293   3.6.4.13
gene33295   5.99.1.2
gene33297   3.2.1.23
gene33298   2.4.1.5
gene33301   2.2.1.6
gene33306   3.6.4.12
gene33313   3.1.21.3
gene33315   3.2.1.96
gene33316   3.2.1.23
gene33320   2.7.7.7
gene33322   3.2.1.23
gene33323   2.7.7.7
gene33325   2.7.7.7
gene33334   1.9.3.1
gene33335   2.7.7.6
gene33348   2.7.7.7
gene33349   3.6.4.13
gene33358   2.7.7.6
gene33364   3.6.4.12
gene33367   2.7.7.6
gene33374   2.7.7.7
gene33377   3.1.11.5
gene33380   2.7.7.6
gene33393   2.7.7.7
gene33398   2.7.7.7
gene33403   4.1.1.19
gene33411   2.7.11.1
gene33446   3.2.1.23
gene33449   2.7.7.7
gene33453   2.7.7.7
gene33459   3.1.21.4
gene33462   2.7.7.7
gene33489   2.7.7.7
gene33498   2.7.7.6
gene33506   3.2.1.40
gene33509   2.7.7.6
gene33515   3.4.22.10
gene33523   2.7.7.7
gene33526   2.7.7.7
gene33528   2.7.7.7
gene33534   2.7.7.6
gene33544   3.1.21.3
gene33545   2.7.7.7
gene33550   2.7.7.7
gene33552   2.7.7.7
gene33558   2.7.7.7
gene33572   2.7.7.7
gene33578   2.7.7.7
gene33585   2.7.7.6
gene33587   2.7.7.6
gene33588   2.7.7.7
gene33593   2.7.7.7
gene33597   3.2.1.96
gene33599   2.7.7.6
gene33600   2.7.7.6
gene33601   3.2.1.23
gene33603   2.7.7.7
gene33607   1.17.4.1
gene33612   3.2.1.133
gene33612   3.2.1.135
gene33612   3.2.1.54
gene33617   2.7.7.7
gene33623   2.7.7.6
gene33627   2.7.7.6
gene33635   3.1.3.3
gene33636   5.99.1.2
gene33640   2.7.7.6
gene33643   6.6.1.2
gene33646   2.7.7.6
gene33647   3.2.1.51
gene33648   2.7.7.6
gene33656   2.7.7.7
gene33658   2.7.7.6
gene33659   2.7.7.6
gene33666   3.2.1.21
gene33668   3.2.1.23
gene33671   2.7.7.7
gene33673   2.7.7.7
gene33675   6.3.5.5
gene33677   3.2.1.96
gene33681   3.2.1.23
gene33682   2.7.7.6
gene33685   3.6.4.12
gene33688   3.1.21.3
gene33689   2.7.7.6
gene33691   2.7.7.7
gene33694   2.7.7.6
gene33695   2.7.7.6
gene33697   2.7.7.6
gene33698   2.7.7.6
gene33700   2.7.7.7
gene33703   2.7.7.6
gene33707   3.2.1.23
gene33708   2.7.7.6
gene33713   2.7.7.7
gene33716   2.7.7.6
gene33720   2.3.2.31
gene33725   2.7.7.7
gene33726   2.1.1.72
gene33730   2.7.7.7
gene33733   2.7.7.6
gene33736   3.6.3.1
gene33740   2.7.7.7
gene33745   3.2.1.181
gene33762   2.7.7.7
gene33763   3.2.1.65
gene33763   3.2.1.80
gene33766   3.4.24.15
gene33769   2.7.7.7
gene33771   3.6.4.13
gene33776   2.7.7.6
gene33778   2.7.11.1
gene33780   2.7.7.6
gene33783   2.7.7.7
gene33790   2.7.7.7
gene33799   2.7.11.1
gene33806   3.2.1.96
gene33810   2.7.7.6
gene33811   3.4.16.4
gene33818   3.6.4.13
gene33828   2.7.7.6
gene33830   2.7.7.7
gene33832   2.7.7.7
gene33839   3.1.21.3
gene33860   2.7.7.6
gene33869   2.7.7.7
gene33872   3.1.21.3
gene33880   2.7.7.6
gene33883   3.2.1.18
gene33908   3.2.1.23
gene33909   3.2.1.23
gene33911   2.7.7.7
gene33917   2.7.7.7
gene33931   2.7.7.6
gene33946   3.2.1.23
gene33971   3.1.21.3
gene33973   2.7.7.6
gene33980   2.7.7.6
gene33985   2.7.13.3
gene33994   2.7.7.7
gene33996   3.2.1.23
gene33997   1.1.1.42
gene34000   2.8.3.5
gene34003   2.7.7.7
gene34009   2.7.7.6
gene34013   2.7.7.6
gene34025   2.7.7.7
gene34026   3.2.1.51
gene34052   2.7.7.7
gene34062   2.7.7.7
gene34074   6.6.1.2
gene34076   2.7.7.6
gene34080   2.7.7.7
gene34082   3.6.4.12
gene34088   3.2.1.26
gene34094   3.2.1.99
gene34110   4.1.99.3
gene34117   3.1.1.11
gene34133   2.7.7.7
gene34135   2.7.7.7
gene34137   2.7.7.7
gene34147   2.7.7.7
gene34154   2.7.7.7
gene34155   2.7.7.7
gene34160   3.2.1.4
gene34163   3.1.1.11
gene34168   2.7.7.7
gene34178   2.7.7.7
gene34179   2.7.7.6
gene34180   2.7.7.7
gene34191   3.6.4.12
gene34192   2.7.11.1
gene34195   3.1.21.3
gene34202   2.7.7.6
gene34209   2.7.7.6
gene34210   3.1.21.3
gene34217   3.1.1.11
gene34221   2.7.7.7
gene34224   2.7.7.7
gene34227   2.7.7.7
gene34232   2.7.7.7
gene34234   2.7.7.7
gene34237   2.7.7.7
gene34238   2.7.11.1
gene34242   4.2.2.2
gene34247   2.7.7.7
gene34248   3.2.1.23
gene34249   6.1.1.22
gene34252   2.7.7.7
gene34256   3.2.1.8
gene34257   2.7.7.6
gene34261   3.2.2.4
gene34262   2.7.7.7
gene34263   3.2.1.18
gene34264   2.6.1.42
gene34267   3.1.3.1
gene34277   3.1.3.1
gene34286   3.6.4.12
gene34306   2.7.7.7
gene34308   3.1.3.1
gene34310   2.7.7.7
gene34312   2.7.7.6
gene34319   3.2.1.23
gene34327   2.7.7.6
gene34328   2.7.7.7
gene34330   3.2.1.23
gene34341   3.2.1.96
gene34342   2.7.11.1
gene34346   2.7.7.7
gene34358   2.7.11.1
gene34370   2.7.7.7
gene34373   2.7.7.7
gene34378   2.7.7.6
gene34388   1.5.1.2
gene34395   3.2.1.23
gene34397   2.7.7.7
gene34405   2.7.7.6
gene34406   2.7.7.6
gene34407   2.7.7.6
gene34409   2.7.7.7
gene34415   2.7.7.7
gene34421   3.6.4.12
gene34425   1.1.1.35
gene34434   2.7.7.7
gene34435   2.7.7.6
gene34440   2.7.7.7
gene34442   3.2.1.51
gene34443   3.6.4.12
gene34445   2.7.7.7
gene34446   2.7.7.7
gene34454   2.7.7.7
gene34464   2.7.11.1
gene34478   2.3.1.61
gene34484   1.1.1.363
gene34484   1.1.1.49
gene34486   2.7.7.7
gene34497   2.7.7.6
gene34507   3.2.1.80
gene34516   2.7.7.6
gene34520   3.2.1.1
gene34524   3.2.1.23
gene34540   4.1.1.23
gene34541   2.7.7.7
gene34542   2.7.7.6
gene34545   3.1.21.3
gene34553   2.7.11.1
gene34558   2.7.7.6
gene34563   2.7.7.7
gene34569   3.1.21.3
gene34573   2.7.7.6
gene34585   2.7.7.6
gene34588   1.3.8.6
gene34590   3.6.4.12
gene34592   1.4.7.1
gene34593   2.7.7.7
gene34605   2.7.7.7
gene34610   3.2.1.4
gene34611   3.1.1.53
gene34612   2.7.7.6
gene34616   3.2.1.14
gene34616   3.2.1.4
gene34624   2.7.7.7
gene34627   3.1.21.3
gene34658   2.7.7.6
gene34664   3.1.3.48
gene34668   3.2.1.23
gene34671   2.7.7.6
gene34672   2.7.7.7
gene34678   2.7.7.7
gene34682   3.6.4.12
gene34696   2.7.7.7
gene34698   3.6.4.12
gene34701   2.7.7.7
gene34704   3.2.1.8
gene34705   2.7.7.7
gene34711   2.7.7.6
gene34716   1.2.1.12
gene34721   3.2.1.23
gene34723   2.7.7.7
gene34732   2.7.7.7
gene34733   2.7.7.7
gene34739   3.6.4.12
gene34748   2.7.7.6
gene34750   2.7.7.7
gene34751   2.7.7.6
gene34752   3.2.1.23
gene34753   2.7.7.6
gene34755   2.7.7.7
gene34757   2.7.7.7
gene34762   2.7.7.6
gene34768   3.2.1.21
gene34772   3.4.21.96
gene34773   2.7.7.7
gene34788   2.7.7.6
gene34795   2.7.11.1
gene34804   2.7.7.7
gene34809   3.2.1.96
gene34813   2.7.11.1
gene34814   2.7.7.6
gene34816   3.2.1.23
gene34819   2.7.7.6
gene34820   2.7.7.6
gene34821   2.7.7.6
gene34822   2.7.7.6
gene34826   2.7.7.6
gene34829   2.7.7.6
gene34832   3.1.4.3
gene34836   2.7.7.7
gene34840   2.7.7.6
gene34841   2.7.7.6
gene34845   3.4.21.96
gene34848   3.1.11.5
gene34859   2.7.7.6
gene34861   2.7.7.6
gene34866   2.7.7.6
gene34867   2.7.7.6
gene34869   2.7.7.6
gene34870   3.6.4.12
gene34872   2.7.7.6
gene34876   2.7.7.6
gene34877   3.1.21.3
gene34879   3.1.1.41
gene34897   6.6.1.2
gene34900   6.1.1.3
gene34904   2.7.11.1
gene34911   2.7.7.7
gene34915   3.6.4.12
gene34941   1.1.3.9
gene34944   2.7.7.6
gene34952   2.7.7.6
gene34954   1.4.7.1
gene34956   2.7.7.6
gene34958   2.7.7.8
gene34961   3.2.1.1
gene34969   2.7.7.6
gene34983   6.1.1.9
gene34991   2.7.7.7
gene34993   2.7.7.6
gene35005   2.7.7.7
gene35006   3.2.1.97
gene35008   3.2.1.52
gene35013   2.7.7.6
gene35014   2.1.1.37
gene35016   3.4.16.4
gene35023   3.2.1.82
gene35031   2.7.7.6
gene35035   2.7.7.6
gene35036   2.7.7.6
gene35038   2.7.7.6
gene35039   2.7.7.6
gene35043   2.7.7.6
gene35045   2.7.7.6
gene35047   2.7.7.6
gene35052   2.7.7.6
gene35055   2.7.7.6
gene35056   3.2.1.96
gene35061   2.7.7.6
gene35064   2.7.7.6
gene35068   2.7.7.6
gene35072   2.7.7.6
gene35075   2.7.7.6
gene35080   2.7.7.6
gene35091   1.2.1.3
gene35092   2.7.7.6
gene35107   2.7.7.6
gene35108   2.7.7.6
gene35118   3.1.4.3
gene35125   3.2.1.51
gene35134   2.3.2.26
gene35135   2.7.7.6
gene35138   6.6.1.2
gene35139   2.7.7.6
gene35146   2.7.7.6
gene35151   2.7.7.6
gene35153   3.4.21.10
gene35157   3.2.1.23
gene35162   2.7.7.6
gene35164   3.2.1.4
gene35165   2.7.7.6
gene35168   1.8.1.4
gene35169   2.7.7.6
gene35170   2.7.7.6
gene35172   2.7.7.6
gene35175   2.7.7.6
gene35179   4.2.2.23
gene35191   2.7.7.6
gene35196   2.7.7.7
gene35200   2.7.7.6
gene35201   3.4.16.4
gene35202   2.7.7.6
gene35210   2.7.7.7
gene35211   2.7.7.6
gene35214   3.2.1.23
gene35220   3.2.1.23
gene35222   2.7.7.6
gene35230   2.7.7.7
gene35232   3.4.21.96
gene35237   2.7.7.6
gene35242   2.7.7.6
gene35248   2.7.7.6
gene35250   2.7.7.6
gene35254   2.7.7.6
gene35264   2.7.7.7
gene35265   2.7.7.7
gene35267   3.5.1.28
gene35282   2.7.11.1
gene35285   2.3.1.179
gene35288   2.7.11.1
gene35290   2.7.7.6
gene35301   3.6.3.54
gene35303   2.7.7.7
gene35308   3.5.4.16
gene35311   3.4.21.96
gene35312   3.6.4.12
gene35313   2.7.7.6
gene35315   3.1.1.53
gene35316   3.1.21.3
gene35328   6.6.1.2
gene35336   3.6.4.12
gene35340   3.6.4.12
gene35345   6.6.1.2
gene35346   3.6.4.12
gene35359   2.7.7.6
gene35360   2.7.7.6
gene35362   2.8.1.14
gene35366   3.4.21.96
gene35371   4.2.1.9
gene35383   3.2.1.21
gene35391   2.7.11.1
gene35392   3.4.22.47
gene35393   3.2.1.40
gene35395   2.7.7.6
gene35396   2.7.7.6
gene35398   4.1.2.13
gene35401   1.1.1.18
gene35401   1.1.1.369
gene35409   3.2.1.40
gene35422   2.7.7.6
gene35424   3.1.1.53
gene35427   2.7.7.6
gene35437   2.7.7.6
gene35441   3.2.1.106
gene35445   3.6.4.12
gene35448   3.5.1.23
gene35454   3.2.1.89
gene35456   2.7.7.6
gene35500   2.7.7.6
gene35503   3.2.1.18
gene35519   2.7.7.6
gene35523   3.6.4.12
gene35530   4.2.2.1
gene35531   2.7.7.7
gene35534   2.7.11.22
gene35534   2.7.11.23
gene35541   2.7.7.7
gene35546   3.6.4.12
gene35549   3.1.3.1
gene35554   2.7.7.6
gene35557   3.2.1.23
gene35558   2.7.7.6
gene35562   3.2.1.4
gene35571   2.7.7.7
gene35577   3.6.3.2
gene35578   3.6.4.12
gene35586   3.2.1.52
gene35596   2.7.11.1
gene35598   6.6.1.2
gene35604   2.7.7.6
gene35605   2.7.11.1
gene35616   3.6.4.12
gene35620   3.6.4.12
gene35621   2.7.7.6
gene35625   2.7.7.6
gene35642   3.1.21.3
gene35647   3.6.4.12
gene35650   3.6.4.12
gene35672   3.1.4.46
gene35689   2.7.7.7
gene35697   3.1.21.3
gene35700   2.7.1.107
gene35712   2.7.7.6
gene35713   2.4.1.1
gene35713   2.4.1.11
gene35723   1.4.7.1
gene35724   2.7.7.6
gene35731   3.2.1.23
gene35733   3.2.1.23
gene35734   3.5.1.28
gene35735   3.6.4.12
gene35741   3.6.4.12
gene35746   2.7.7.6
gene35747   2.7.7.6
gene35754   3.2.1.21
gene35767   3.2.1.23
gene35771   2.7.7.6
gene35775   3.1.3.1
gene35777   2.7.7.6
gene35792   6.6.1.2
gene35802   2.7.11.1
gene35812   6.6.1.2
gene35819   2.7.7.6
gene35831   3.6.4.12
gene35832   2.7.7.7
gene35847   2.7.7.7
gene35850   2.7.7.6
gene35855   2.7.7.6
gene35870   3.1.3.1
gene35874   2.7.7.7
gene35875   6.4.1.3
gene35876   3.2.1.8
gene35888   2.7.7.6
gene35890   2.7.7.6
gene35897   2.7.7.6
gene35907   3.2.1.4
gene35908   3.2.1.4
gene35917   2.7.7.6
gene35918   3.2.1.31
gene35920   6.6.1.2
gene35925   3.2.1.96
gene35928   2.7.7.6
gene35932   2.7.7.6
gene35936   2.7.7.7
gene35937   2.7.7.6
gene35938   3.1.11.1
gene35940   3.6.4.12
gene35945   6.6.1.2
gene35946   2.7.7.6
gene35947   2.7.7.7
gene35949   2.7.7.6
gene35952   1.2.1.38
gene35953   2.7.7.6
gene35962   3.6.4.12
gene35969   3.2.1.82
gene35971   3.2.1.52
gene35972   2.7.7.6
gene36002   3.2.1.23
gene36010   2.7.7.6
gene36011   2.7.7.6
gene36024   3.2.1.23
gene36052   2.7.7.6
gene36055   2.7.7.6
gene36058   3.6.4.12
gene36059   2.7.7.7
gene36061   3.2.1.23
gene36062   3.2.1.23
gene36065   2.4.1.1
gene36065   2.4.1.11
gene36072   2.7.7.6
gene36077   3.1.3.1
gene36086   3.2.1.23
gene36090   3.2.1.23
gene36091   3.6.4.13
gene36103   2.7.7.6
gene36109   1.2.1.41
gene36109   2.7.2.11
gene36122   3.2.1.65
gene36122   3.2.1.80
gene36125   3.2.1.40
gene36129   3.6.4.12
gene36134   6.6.1.2
gene36142   2.7.7.7
gene36144   2.7.7.7
gene36145   2.7.7.7
gene36146   6.1.1.5
gene36152   2.7.7.7
gene36156   2.7.7.6
gene36157   2.7.7.7
gene36163   6.6.1.2
gene36171   3.2.1.23
gene36178   3.2.1.21
gene36183   4.2.1.1
gene36187   2.7.7.7
gene36194   2.7.7.7
gene36195   2.6.1.1
gene36201   2.7.7.6
gene36207   3.2.1.35
gene36210   6.6.1.2
gene36211   6.6.1.1
gene36211   6.6.1.2
gene36213   2.7.7.7
gene36216   5.4.2.12
gene36218   2.7.7.7
gene36228   2.7.7.6
gene36229   2.7.7.6
gene36231   2.7.7.6
gene36234   2.7.7.6
gene36236   2.7.7.6
gene36237   3.6.4.12
gene36241   2.7.11.1
gene36247   3.6.4.12
gene36251   3.6.4.12
gene36255   6.6.1.2
gene36256   2.7.7.6
gene36258   3.5.1.28
gene36260   2.7.7.6
gene36268   2.1.1.43
gene36276   3.2.1.50
gene36278   2.7.11.1
gene36284   2.7.7.6
gene36286   2.7.7.6
gene36290   2.7.7.6
gene36301   2.7.7.6
gene36305   2.7.7.6
gene36306   2.7.7.6
gene36309   3.6.4.12
gene36317   3.5.1.28
gene36320   3.1.3.16
gene36326   3.2.1.4
gene36334   3.6.4.12
gene36336   2.3.1.48
gene36351   2.7.10.1
gene36352   3.2.1.23
gene36356   2.4.1.224
gene36356   2.4.1.225
gene36358   6.6.1.2
gene36374   1.8.1.4
gene36378   2.7.7.6
gene36381   2.6.1.1
gene36384   3.6.4.12
gene36399   3.1.11.5
gene36406   3.5.1.28
gene36412   3.2.1.82
gene36424   2.7.7.6
gene36432   2.7.1.68
gene36444   3.2.1.155
gene36447   2.7.7.7
gene36459   2.7.11.1
gene36460   2.4.2.18
gene36461   3.2.1.40
gene36468   2.7.7.6
gene36470   6.6.1.2
gene36478   3.2.1.8
gene36499   2.7.7.7
gene36512   2.7.7.6
gene36515   6.6.1.2
gene36516   2.7.7.7
gene36518   2.7.11.1
gene36524   3.1.21.3
gene36530   3.4.21.4
gene36534   2.7.7.6
gene36561   1.14.11.7
gene36593   2.7.7.6
gene36599   3.4.22.37
gene36601   5.1.3.2
gene36617   2.7.7.7
gene36627   3.6.4.12
gene36628   3.2.1.99
gene36660   1.16.3.1
gene36676   2.7.7.7
gene36679   3.4.24.3
gene36685   3.4.21.4
gene36686   3.2.1.4
gene36698   3.1.1.11
gene36699   3.1.1.11
gene36706   3.1.4.12
gene36730   3.2.1.51
gene36736   3.2.1.96
gene36743   3.4.21.96
gene36744   6.3.5.5
gene36745   2.4.1.1
gene36746   2.7.7.6
gene36764   6.6.1.2
gene36768   2.7.11.1
gene36777   3.2.1.96
gene36802   3.1.3.63
gene36808   4.2.2.20
gene36808   4.2.2.21
gene36819   3.1.21.3
gene36821   3.2.1.96
gene36834   2.7.7.6
gene36839   2.7.11.1
gene36841   6.6.1.2
gene36843   3.2.1.40
gene36844   3.2.1.41
gene36849   6.1.1.4
gene36860   3.4.11.7
gene36869   1.11.1.7
gene36892   6.6.1.2
gene36895   3.1.1.3
gene36899   2.7.7.7
gene36908   3.2.1.35
gene36909   6.6.1.2
gene36914   3.2.1.97
gene36915   3.2.1.51
gene36919   2.7.7.6
gene36921   6.3.1.1
gene36926   3.2.1.21
gene36933   3.6.4.12
gene36940   3.2.1.40
gene36942   3.2.1.40
gene36953   2.7.7.7
gene36964   4.2.2.23
gene36969   2.7.7.6
gene36971   2.7.7.7
gene36983   2.7.7.6
gene36985   3.1.1.11
gene36991   3.2.1.96
gene36993   3.2.1.23
gene37003   2.7.7.6
gene37005   2.1.2.11
gene37007   3.2.1.96
gene37014   6.6.1.2
gene37027   3.2.1.65
gene37027   3.2.1.80
gene37036   3.2.1.133
gene37036   3.2.1.135
gene37036   3.2.1.54
gene37039   6.6.1.2
gene37081   2.7.7.7
gene37083   3.2.1.1
gene37085   3.1.3.1
gene37086   3.2.1.1
gene37104   3.2.1.23
gene37107   3.4.21.50
gene37111   2.7.7.7
gene37126   3.2.1.23
gene37127   2.7.7.6
gene37132   3.2.1.23
gene37137   2.7.7.6
gene37140   2.7.7.6
gene37146   3.1.21.3
gene37154   3.6.4.12
gene37157   4.2.99.18
gene37170   2.7.11.1
gene37174   2.7.7.6
gene37180   2.7.7.6
gene37182   3.6.3.44
gene37187   3.4.21.96
gene37199   2.7.7.6
gene37217   1.4.7.1
gene37221   3.2.1.40
gene37223   3.1.11.5
gene37233   3.6.4.13
gene37237   2.7.11.1
gene37265   3.2.1.96
gene37268   2.7.7.6
gene37272   3.2.1.65
gene37272   3.2.1.80
gene37280   3.2.1.4
gene37287   3.4.16.4
gene37294   3.2.1.96
gene37299   2.7.7.6
gene37308   4.2.2.25
gene37313   3.1.21.3
gene37330   3.2.1.4
gene37340   3.6.4.12
gene37341   4.2.2.1
gene37342   2.7.7.6
gene37353   3.1.21.3
gene37358   3.2.1.68
gene37378   3.2.1.78
gene37385   3.2.1.51
gene37393   3.1.4.53
gene37399   3.2.1.65
gene37399   3.2.1.80
gene37403   2.7.7.7
gene37415   3.1.3.1
gene37417   3.2.1.51
gene37423   3.6.4.12
gene37433   3.1.1.41
gene37435   4.2.1.1
gene37449   2.7.7.6
gene37453   3.2.1.4
gene37497   3.2.1.133
gene37497   3.2.1.135
gene37497   3.2.1.54
gene37504   3.4.21.96
gene37506   4.2.1.3
gene37517   3.2.1.133
gene37517   3.2.1.135
gene37517   3.2.1.54
gene37531   3.6.4.12
gene37535   2.7.7.7
gene37537   2.7.7.6
gene37538   3.6.4.12
gene37547   2.7.7.6
gene37563   2.7.7.6
gene37565   3.2.1.97
gene37571   3.2.1.52
gene37572   3.2.1.8
gene37585   6.1.1.4
gene37594   2.7.7.6
gene37600   3.2.1.23
gene37613   2.7.7.6
gene37633   4.2.2.20
gene37633   4.2.2.21
gene37634   3.2.1.40
gene37635   6.6.1.2
gene37647   3.2.1.133
gene37647   3.2.1.135
gene37647   3.2.1.54
gene37650   3.1.11.5
gene37652   6.2.1.5
gene37658   6.6.1.2
gene37666   2.7.7.6
gene37672   2.7.7.6
gene37680   3.6.4.12
gene37697   2.7.7.6
gene37707   2.7.10.1
gene37708   3.2.1.41
gene37725   2.7.7.6
gene37730   3.2.1.96
gene37735   3.2.1.51
gene37740   3.2.1.96
gene37742   2.7.7.7
gene37751   3.1.3.6
gene37751   3.1.4.16
gene37755   3.2.1.96
gene37759   3.2.1.51
gene37761   3.2.1.4
gene37762   3.2.1.51
gene37781   3.6.4.12
gene37783   3.2.1.96
gene37784   2.7.11.1
gene37808   2.7.7.6
gene37810   2.7.7.6
gene37822   3.2.1.78
gene37843   3.2.1.78
gene37852   2.7.7.6
gene37857   2.7.7.6
gene37868   3.2.1.45
gene37874   2.7.7.7
gene37899   4.1.1.15
gene37924   6.6.1.2
gene37932   3.2.1.45
gene37949   2.7.7.7
gene37953   3.2.1.4
gene37962   2.7.7.6
gene37976   2.7.7.6
gene37990   3.2.1.4
gene38002   2.7.7.6
gene38003   3.1.11.5
gene38005   3.1.11.5
gene38009   1.2.1.88
gene38009   1.5.5.2
gene38011   2.7.7.6
gene38013   2.7.7.7
gene38018   3.1.1.41
gene38028   2.7.7.6
gene38030   3.2.1.23
gene38043   3.6.3.9
gene38049   2.7.11.1
gene38061   3.2.1.23
gene38074   3.6.4.13
gene38078   2.7.11.1
gene38080   3.2.1.40
gene38086   3.1.3.1
gene38090   3.1.11.5
gene38103   2.7.7.6
gene38105   5.99.1.2
gene38106   3.1.1.41
gene38110   2.7.7.6
gene38141   3.2.1.133
gene38141   3.2.1.135
gene38141   3.2.1.54
gene38154   3.2.1.133
gene38154   3.2.1.135
gene38154   3.2.1.54
gene38162   3.2.1.96
gene38165   3.1.21.3
gene38174   2.7.11.1
gene38187   3.1.1.41
gene38194   3.2.1.133
gene38194   3.2.1.135
gene38194   3.2.1.54
gene38203   3.6.3.9
gene38207   2.7.7.6
gene38208   6.6.1.2
gene38213   3.1.21.3
gene38220   5.1.3.24
gene38237   6.3.2.4
gene38263   2.8.1.7
gene38263   4.4.1.16
gene38269   2.7.7.7
gene38286   3.2.1.35
gene38297   3.2.1.8
gene38304   3.2.1.21
gene38306   2.7.7.6
gene38316   2.7.7.6
gene38318   2.7.7.6
gene38339   2.7.7.6
gene38347   2.7.7.6
gene38359   2.7.7.6
gene38367   3.2.1.35
gene38376   2.7.7.6
gene38379   2.4.1.18
gene38381   2.7.7.6
gene38390   2.7.11.1
gene38395   2.7.7.7
gene38401   2.7.7.6
gene38402   2.3.2.27
gene38404   2.7.7.6
gene38406   3.2.1.52
gene38409   2.7.7.6
gene38424   2.7.7.6
gene38435   3.4.16.4
gene38436   4.6.1.13
gene38439   2.7.7.6
gene38446   2.7.7.6
gene38447   2.7.7.6
gene38450   2.7.7.7
gene38456   3.2.1.4
gene38463   3.2.1.18
gene38467   3.2.1.23
gene38468   2.7.7.6
gene38470   4.2.3.1
gene38471   3.2.1.51
gene38475   1.1.1.82
gene38477   2.7.7.6
gene38491   2.4.1.5
gene38495   3.1.21.3
gene38499   6.1.1.12
gene38506   3.2.1.8
gene38515   3.4.24.25
gene38528   6.3.5.5
gene38529   3.2.1.8
gene38534   3.6.4.12
gene38535   2.7.7.7
gene38541   3.2.1.8
gene38542   3.2.1.23
gene38548   1.1.1.42
gene38558   2.7.7.6
gene38560   3.4.24.28
gene38561   3.6.4.12
gene38562   2.7.7.6
gene38567   2.7.7.6
gene38569   2.7.7.6
gene38574   2.1.1.72
gene38590   3.4.21.96
gene38599   3.2.1.1
gene38606   2.4.1.18
gene38617   3.4.22.47
gene38621   3.2.1.23
gene38622   2.7.7.6
gene38623   2.7.7.7
gene38625   3.2.1.8
gene38626   3.6.4.12
gene38628   1.8.1.4
gene38631   4.2.2.2
gene38633   2.7.7.6
gene38647   2.7.7.7
gene38648   2.7.7.7
gene38649   3.2.1.78
gene38656   3.2.1.133
gene38656   3.2.1.135
gene38656   3.2.1.54
gene38671   4.2.3.134
gene38678   2.7.7.6
gene38680   2.7.7.6
gene38681   3.2.1.41
gene38708   1.2.1.11
gene38711   2.7.7.7
gene38713   6.6.1.2
gene38717   6.6.1.2
gene38722   2.7.7.6
gene38724   6.1.1.5
gene38730   3.2.1.51
gene38739   3.2.1.52
gene38749   3.6.4.12
gene38754   3.2.1.23
gene38756   4.2.2.20
gene38756   4.2.2.21
gene38757   2.7.7.6
gene38761   3.1.21.3
gene38762   1.4.7.1
gene38788   3.2.1.8
gene38800   3.6.3.44
gene38803   2.7.7.6
gene38815   4.2.2.3
gene38821   2.7.11.1
gene38830   2.7.1.165
gene38832   5.2.1.8
gene38835   3.6.4.12
gene38840   3.2.1.4
gene38855   2.7.13.3
gene38866   2.7.7.6
gene38868   2.7.7.6
gene38872   3.1.11.5
gene38874   3.2.1.133
gene38874   3.2.1.135
gene38874   3.2.1.54
gene38875   2.7.7.6
gene38877   2.7.11.1
gene38879   2.7.7.6
gene38886   3.2.1.14
gene38888   2.7.7.6
gene38894   3.4.21.72
gene38900   2.7.7.6
gene38901   2.7.7.6
gene38906   2.7.7.6
gene38907   2.7.7.6
gene38908   2.7.11.1
gene38918   2.7.7.6
gene38924   2.7.7.6
gene38965   3.6.3.44
gene38968   2.7.7.6
gene38972   2.7.7.7
gene38983   3.6.4.12
gene38985   3.4.24.28
gene38995   2.7.7.7
gene39006   3.2.1.20
gene39009   3.6.4.12
gene39018   3.2.1.23
gene39026   3.6.4.12
gene39032   2.7.13.3
gene39034   2.7.7.6
gene39061   3.1.21.3
gene39081   1.16.3.1
gene39082   2.7.7.6
gene39103   3.4.24.28
gene39109   2.7.7.6
gene39123   2.7.7.7
gene39124   3.2.1.133
gene39124   3.2.1.135
gene39124   3.2.1.54
gene39125   2.7.7.6
gene39130   3.6.4.13
gene39132   2.7.7.6
gene39137   2.7.7.7
gene39150   3.4.15.1
gene39154   6.3.5.3
gene39160   3.1.11.5
gene39162   3.1.21.3
gene39164   2.7.1.11
gene39170   2.7.7.7
gene39171   3.6.3.54
gene39174   2.7.7.6
gene39178   2.7.7.6
gene39188   6.6.1.2
gene39194   2.7.7.6
gene39195   3.2.1.23
gene39203   3.1.1.41
gene39204   2.7.7.6
gene39212   3.1.11.5
gene39216   2.7.7.6
gene39220   2.7.7.7
gene39227   3.1.11.5
gene39228   3.1.11.5
gene39232   2.7.7.6
gene39240   3.1.11.5
gene39248   3.1.11.5
gene39250   3.4.22.41
gene39257   2.7.4.22
gene39267   2.1.1.72
gene39280   3.2.1.23
gene39312   3.1.21.3
gene39316   3.2.1.14
gene39325   2.1.1.72
gene39334   3.2.1.18
gene39339   2.7.11.1
gene39357   2.7.7.6
gene39361   4.6.1.1
gene39362   2.7.1.107
gene39377   3.6.4.12
gene39379   3.2.1.21
gene39380   2.7.7.6
gene39383   2.7.7.6
gene39384   2.7.7.7
gene39396   1.14.11.16
gene39407   2.7.7.7
gene39412   2.7.7.7
gene39421   3.1.11.5
gene39423   3.2.1.4
gene39425   3.1.11.5
gene39428   3.2.1.23
gene39434   3.6.4.12
gene39437   3.6.4.12
gene39441   3.2.1.23
gene39446   3.2.1.52
gene39452   3.1.3.6
gene39452   3.1.4.16
gene39495   2.7.11.1
gene39503   1.4.1.13
gene39503   1.4.1.14
gene39506   3.2.1.8
gene39524   4.2.2.1
gene39526   3.2.1.14
gene39547   2.7.7.6
gene39566   2.7.7.6
gene39572   2.7.7.7
gene39580   3.6.4.12
gene39582   3.6.4.12
gene39597   3.2.1.21
gene39599   2.7.7.6
gene39600   2.7.7.6
gene39606   3.2.1.82
gene39610   3.1.11.5
gene39643   3.2.1.82
gene39644   2.7.7.6
gene39651   3.6.4.12
gene39655   2.7.7.7
gene39657   1.1.1.21
gene39664   3.6.4.12
gene39668   3.6.4.12
gene39678   2.7.7.6
gene39680   3.2.1.23
gene39689   3.6.4.13
gene39706   3.1.21.3
gene39707   3.2.1.23
gene39712   3.2.1.23
gene39719   4.2.1.7
gene39721   2.7.7.6
gene39726   3.6.4.12
gene39742   3.2.1.23
gene39746   3.6.4.12
gene39749   3.2.1.23
gene39767   1.4.1.13
gene39767   1.4.1.14
gene39771   3.2.1.23
gene39772   1.1.1.100
gene39779   3.2.1.35
gene39793   3.6.4.12
gene39795   2.7.7.6
gene39821   1.3.99.26
gene39821   1.3.99.28
gene39821   1.3.99.29
gene39821   1.3.99.31
gene39823   2.7.7.7
gene39826   3.4.21.72
gene39835   5.99.1.2
gene39837   5.3.1.16
gene39839   3.2.1.8
gene39840   2.7.7.6
gene39850   3.2.1.51
gene39856   3.2.1.8
gene39861   3.1.1.41
gene39879   3.2.1.23
gene39885   3.2.1.23
gene39895   3.2.1.14
gene39896   3.2.1.23
gene39909   2.7.7.7
gene39914   3.1.11.5
gene39919   6.6.1.2
gene39930   3.2.1.35
gene39952   1.4.7.1
gene39957   3.6.4.12
gene39959   3.2.1.65
gene39959   3.2.1.80
gene39971   3.6.4.12
gene40007   3.6.4.12
gene40014   3.2.1.89
gene40031   3.2.1.8
gene40034   3.1.21.3
gene40050   3.1.6.2
gene40051   2.7.7.6
gene40062   3.2.1.35
gene40065   3.2.1.18
gene40066   3.6.4.12
gene40069   3.2.1.18
gene40081   2.7.11.1
gene40082   3.1.6.2
gene40088   3.2.1.1
gene40090   3.2.1.21
gene40098   2.7.11.1
gene40107   3.6.4.12
gene40109   3.2.1.1
gene40121   3.1.21.3
gene40124   3.6.4.12
gene40127   6.6.1.2
gene40134   2.4.1.25
gene40145   4.2.2.2
gene40152   3.2.2.9
gene40153   2.7.7.6
gene40173   3.2.1.8
gene40177   3.4.24.3
gene40197   6.6.1.2
gene40231   4.2.2.2
gene40238   3.2.1.52
gene40247   3.2.1.96
gene40258   3.6.4.12
gene40273   3.1.11.5
gene40279   2.7.11.1
gene40282   3.2.1.23
gene40289   3.6.4.13
gene40304   3.2.2.9
gene40307   3.6.4.12
gene40309   3.6.1.5
gene40311   2.7.7.6
gene40313   2.7.7.7
gene40322   2.7.11.1
gene40327   3.2.1.8
gene40346   2.7.7.6
gene40352   1.17.4.1
gene40362   2.7.7.7
gene40377   2.7.7.6
gene40384   3.2.1.23
gene40392   3.6.4.12
gene40396   3.6.4.12
gene40409   3.2.1.133
gene40409   3.2.1.135
gene40409   3.2.1.54
gene40410   2.7.7.7
gene40411   4.6.1.1
gene40413   2.4.99.18
gene40418   3.1.3.1
gene40432   2.7.7.7
gene40433   4.6.1.13
gene40439   3.1.21.3
gene40443   1.4.7.1
gene40448   3.2.1.51
gene40460   3.6.4.12
gene40467   3.2.1.51
gene40475   2.7.7.6
gene40479   5.3.1.9
gene40482   3.5.1.28
gene40487   3.6.4.13
gene40497   3.1.11.5
gene40503   3.6.4.13
gene40505   2.7.7.6
gene40518   6.6.1.2
gene40520   3.1.11.5
gene40528   3.4.21.66
gene40541   2.3.1.30
gene40555   3.1.11.5
gene40558   3.6.4.13
gene40575   2.7.11.1
gene40578   3.2.1.52
gene40608   3.2.1.23
gene40613   3.2.1.18
gene40619   3.2.1.21
gene40626   3.2.1.8
gene40631   3.6.4.12
gene40634   2.7.7.6
gene40660   3.1.1.11
gene40672   2.7.7.6
gene40679   3.1.3.1
gene40693   3.2.1.51
gene40694   2.7.7.6
gene40695   2.7.7.6
gene40703   3.2.1.89
gene40712   3.2.1.89
gene40717   3.2.1.23
gene40728   3.2.1.51
gene40731   3.2.1.18
gene40733   3.2.1.23
gene40742   2.7.7.6
gene40746   3.6.4.12
gene40747   2.4.2.30
gene40753   2.7.7.7
gene40756   1.4.1.13
gene40756   1.4.1.14
gene40759   3.2.1.1
gene40767   3.6.4.13
gene40780   1.7.1.15
gene40783   3.1.21.3
gene40818   3.1.11.5
gene40823   2.3.1.234
gene40826   3.6.4.13
gene40849   3.6.4.13
gene40865   5.4.2.8
gene40875   3.2.1.52
gene40878   3.2.1.8
gene40883   3.1.11.5
gene40886   1.2.7.1
gene40887   3.6.4.13
gene40895   2.7.11.1
gene40897   3.1.11.5
gene40901   3.2.1.14
gene40905   3.2.1.21
gene40906   3.2.1.78
gene40913   2.7.7.6
gene40915   2.1.1.72
gene40919   2.7.7.6
gene40927   2.7.7.6
gene40950   2.7.7.7
gene40955   3.1.21.4
gene40956   2.7.7.6
gene40957   6.6.1.2
gene40960   2.7.7.6
gene40962   3.2.1.18
gene40979   3.2.1.23
gene40980   2.7.7.6
gene40986   2.7.7.7
gene40987   2.7.7.6
gene41000   1.1.1.42
gene41008   2.7.7.6
gene41009   3.1.21.3
gene41014   3.2.1.23
gene41019   2.1.1.228
gene41030   2.7.7.7
gene41039   2.7.7.13
gene41049   3.2.1.156
gene41056   2.7.7.6
gene41061   3.4.14.13
gene41063   4.6.1.13
gene41066   2.7.11.1
gene41072   4.1.1.98
gene41076   3.2.1.177
gene41078   2.7.7.6
gene41087   2.7.7.6
gene41089   2.7.7.6
gene41095   3.2.1.35
gene41098   3.2.1.21
gene41103   3.1.21.3
gene41105   3.4.21.72
gene41106   3.1.1.11
gene41115   3.2.1.1
gene41118   3.1.11.5
gene41125   3.2.1.23
gene41139   3.1.11.5
gene41143   2.7.7.6
gene41144   3.1.11.5
gene41150   2.7.7.7
gene41154   3.2.1.89
gene41167   6.1.1.22
gene41168   3.4.21.72
gene41173   3.1.1.11
gene41175   3.6.4.12
gene41181   1.8.5.3
gene41189   2.7.7.7
gene41191   3.2.1.8
gene41196   3.2.1.23
gene41202   3.6.4.12
gene41212   3.2.1.89
gene41235   3.4.21.72
gene41236   3.2.1.35
gene41239   3.1.1.32
gene41247   2.7.7.7
gene41253   3.4.22.10
gene41255   3.2.1.1
gene41262   6.6.1.2
gene41269   3.2.1.23
gene41282   2.7.7.6
gene41283   3.2.1.41
gene41286   2.7.1.165
gene41290   3.2.1.23
gene41298   3.2.1.23
gene41301   3.6.4.13
gene41305   3.1.3.5
gene41305   3.6.1.45
gene41310   2.7.7.7
gene41313   3.4.24.28
gene41340   6.6.1.2
gene41357   2.7.11.1
gene41366   2.7.7.7
gene41371   3.2.1.50
gene41376   2.7.7.7
gene41381   6.6.1.2
gene41394   3.1.21.3
gene41395   3.2.1.52
gene41411   2.6.1.19
gene41417   2.7.7.7
gene41435   3.2.1.23
gene41438   6.6.1.2
gene41440   3.2.1.25
gene41441   2.7.7.7
gene41442   3.2.1.26
gene41460   6.6.1.2
gene41492   3.2.1.97
gene41500   3.2.1.80
gene41502   3.6.3.54
gene41512   3.2.1.21
gene41520   4.1.1.31
gene41534   2.7.11.1
gene41535   3.5.1.28
gene41566   3.1.21.3
gene41573   3.6.4.12
gene41575   6.3.5.5
gene41577   3.1.1.11
gene41597   3.1.1.32
gene41598   3.2.1.4
gene41607   2.7.7.6
gene41612   2.4.2.30
gene41614   3.2.1.78
gene41617   6.6.1.2
gene41625   3.2.1.78
gene41635   2.7.7.7
gene41648   2.7.7.6
gene41653   2.7.7.7
gene41679   3.2.1.23
gene41681   6.6.1.2
gene41682   3.2.1.78
gene41696   3.2.1.8
gene41714   3.2.1.35
gene41715   3.1.21.3
gene41718   2.7.7.6
gene41734   3.1.3.48
gene41738   3.6.4.12
gene41744   3.1.3.1
gene41784   2.7.7.7
gene41785   3.2.1.21
gene41791   3.2.1.23
gene41803   3.2.1.89
gene41805   3.6.4.13
gene41812   3.2.1.4
gene41813   3.2.1.18
gene41817   3.2.1.23
gene41819   3.6.4.12
gene41833   3.2.1.51
gene41838   3.2.1.89
gene41866   6.3.5.3
gene41876   6.1.1.3
gene41885   3.2.1.8
gene41904   2.7.7.7
gene41905   2.7.7.7
gene41909   2.7.7.6
gene41916   3.2.1.23
gene41919   3.2.1.8
gene41920   3.2.1.23
gene41922   3.2.1.23
gene41926   3.2.1.23
gene41929   1.14.11.16
gene41943   3.2.1.23
gene41945   3.6.4.12
gene41948   2.7.7.7
gene41963   3.2.1.65
gene41963   3.2.1.80
gene41966   3.4.21.96
gene42018   6.3.5.5
gene42032   1.4.1.13
gene42032   1.4.1.14
gene42036   3.2.1.23
gene42045   3.2.1.23
gene42064   3.2.1.8
gene42068   2.7.7.6
gene42079   3.2.1.1
gene42092   3.4.21.96
gene42098   1.8.4.10
gene42098   1.8.4.8
gene42106   2.7.13.3
gene42110   6.3.5.5
gene42118   6.1.1.9
gene42119   3.2.1.23
gene42123   3.2.1.89
gene42143   3.2.1.23
gene42148   3.2.1.23
gene42161   3.2.1.78
gene42171   3.2.1.23
gene42172   2.7.7.7
gene42175   3.2.1.23
gene42184   2.7.7.7
gene42202   2.7.7.6
gene42206   3.4.16.4
gene42225   3.2.1.18
gene42230   2.7.11.1
gene42231   2.7.7.23
gene42231   2.7.7.83
gene42235   3.2.1.23
gene42239   2.7.7.6
gene42261   3.2.1.23
gene42273   3.2.1.21
gene42278   3.1.11.5
gene42280   1.7.1.15
gene42319   3.2.1.21
gene42350   3.6.4.12
gene42351   1.2.1.38
gene42382   1.5.1.20
gene42396   2.7.7.6
gene42399   2.7.7.6
gene42408   3.6.4.12
gene42423   6.6.1.2
gene42427   3.1.11.5
gene42434   3.1.11.5
gene42436   3.2.1.52
gene42439   3.2.1.23
gene42443   2.7.7.6
gene42447   3.2.1.23
gene42448   3.2.1.51
gene42452   6.3.5.5
gene42454   3.2.1.23
gene42456   2.7.11.1
gene42459   3.2.1.23
gene42460   3.1.11.5
gene42461   3.6.4.12
gene42462   2.7.7.7
gene42465   2.7.7.7
gene42467   6.3.5.5
gene42472   3.2.1.23
gene42500   3.2.1.177
gene42525   3.2.1.21
gene42527   3.4.21.50
gene42534   1.13.11.27
gene42535   6.3.5.5
gene42549   3.4.11.2
gene42574   6.3.5.5
gene42575   4.6.1.1
gene42578   2.7.7.6
gene42595   3.6.4.12
gene42619   6.3.5.5
gene42648   6.3.5.5
gene42650   3.1.11.5
gene42651   3.2.1.21
gene42652   6.3.5.5
gene42654   3.2.1.23
gene42655   6.3.5.5
gene42656   2.4.1.15
gene42656   3.1.3.12
gene42668   3.2.1.51
gene42687   6.3.5.5
gene42698   6.3.5.5
gene42702   6.3.5.5
gene42708   3.2.1.78
gene42711   2.7.7.7
gene42714   2.7.7.13
gene42721   3.2.1.4
gene42731   3.6.4.12
gene42742   3.4.21.10
gene42752   6.3.5.5
gene42782   3.2.1.52
gene42794   3.2.1.23
gene42797   3.2.1.89
gene42802   3.2.1.22
gene42803   3.2.1.22
gene42812   6.3.5.5
gene42829   6.3.5.5
gene42833   3.4.21.10
gene42839   3.2.1.89
gene42840   3.1.11.5
gene42863   6.3.5.5
gene42864   3.2.1.65
gene42864   3.2.1.80
gene42865   3.2.1.4
gene42868   2.5.1.47
gene42871   3.6.4.12
gene42873   3.2.1.4
gene42884   3.2.1.1
gene42885   6.3.5.5
gene42902   3.2.1.23
gene42933   6.3.5.5
gene42937   3.6.4.12
gene42939   3.2.1.23
gene42944   3.4.21.10
gene42954   3.2.1.1
gene42955   6.3.5.5
gene42999   3.6.4.12
gene43024   3.2.1.23
gene43030   3.2.1.23
gene43031   3.2.1.23
gene43032   2.3.1.40
gene43032   6.2.1.20
gene43035   3.2.1.52
gene43039   3.6.4.13
gene43040   2.7.7.6
gene43045   3.2.1.23
gene43046   3.6.4.12
gene43057   2.7.4.3
gene43071   3.2.1.4
gene43075   2.7.7.6
gene43084   3.4.15.5
gene43086   3.2.1.52
gene43096   6.3.5.5
gene43097   2.7.7.7
gene43106   2.7.7.7
gene43109   2.7.7.7
gene43111   3.2.1.40
gene43112   3.2.1.24
gene43123   6.3.5.5
gene43125   2.1.1.176
gene43136   6.3.5.3
gene43149   2.7.7.6
gene43174   3.1.21.3
gene43179   3.1.3.6
gene43179   3.1.4.16
gene43186   3.2.1.23
gene43200   2.7.7.6
gene43202   3.2.1.23
gene43220   2.7.7.6
gene43230   2.7.7.6
gene43255   6.3.5.5
gene43270   3.2.1.23
gene43289   6.3.5.5
gene43308   3.2.1.23
gene43310   2.5.1.7
gene43329   3.2.1.23
gene43336   3.6.3.54
gene43338   3.1.21.5
gene43352   3.2.1.23
gene43359   3.2.1.40
gene43360   3.2.1.23
gene43379   5.2.1.8
gene43410   2.7.7.6
gene43414   3.1.3.16
gene43420   3.1.4.52
gene43431   2.7.7.7
gene43436   6.3.5.5
gene43437   2.3.1.16
gene43453   3.2.1.20
gene43457   3.6.4.12
gene43458   2.7.7.7
gene43463   2.7.7.7
gene43465   3.6.4.12
gene43468   2.7.7.6
gene43474   3.2.1.52
gene43475   2.7.7.6
gene43488   1.1.3.46
gene43498   2.7.7.6
gene43513   3.2.1.23
gene43549   6.3.5.5
gene43552   6.3.5.5
gene43563   6.3.5.5
gene43574   2.7.7.7
gene43575   2.7.7.6
gene43588   2.4.1.15
gene43588   3.1.3.12
gene43590   5.4.2.11
gene43599   3.4.21.96
gene43609   3.6.4.12
gene43610   3.6.4.12
gene43613   3.2.1.1
gene43622   6.3.5.5
gene43625   2.7.7.6
gene43628   3.2.1.23
gene43631   3.1.21.3
gene43643   6.3.5.5
gene43646   4.2.2.10
gene43649   6.3.5.5
gene43651   6.3.5.5
gene43659   6.3.5.5
gene43664   6.3.5.5
gene43666   6.3.5.5
gene43668   2.3.2.27
gene43670   2.7.7.7
gene43673   3.2.1.23
gene43677   4.2.2.10
gene43695   2.7.7.7
gene43701   2.7.7.6
gene43705   6.3.5.5
gene43713   4.2.2.10
gene43717   3.2.1.78
gene43718   6.3.5.5
gene43735   6.3.5.5
gene43737   6.3.5.5
gene43760   3.5.5.1
gene43778   1.1.1.343
gene43778   1.1.1.44
gene43779   3.2.1.89
gene43786   4.1.1.36
gene43786   6.3.2.5
gene43791   4.2.2.1
gene43795   3.2.1.52
gene43796   2.1.1.72
gene43799   6.3.5.5
gene43800   3.6.4.12
gene43803   3.1.3.16
gene43807   3.6.4.13
gene43814   2.7.7.7
gene43815   3.2.1.23
gene43830   6.3.5.5
gene43832   2.7.7.6
gene43838   6.3.5.5
gene43839   2.7.7.6
gene43844   2.7.7.6
gene43852   2.7.1.81
gene43863   4.2.99.18
gene43872   3.2.1.89
gene43874   2.7.7.6
gene43875   2.7.7.6
gene43892   6.3.5.5
gene43895   2.7.7.6
gene43898   3.2.1.68
gene43914   3.6.4.12
gene43921   2.7.11.1
gene43928   3.1.21.3
gene43936   2.7.7.6
gene43939   3.1.21.3
gene43943   6.3.5.5
gene43944   3.2.1.35
gene43961   2.7.7.6
gene43963   3.1.11.5
gene43964   3.6.4.12
gene43966   3.5.1.4
gene43976   2.4.1.18
gene43993   3.2.1.18
gene43994   3.2.1.51
gene44006   3.2.1.4
gene44009   2.7.7.6
gene44017   2.7.11.22
gene44024   6.3.5.5
gene44044   3.2.1.8
gene44047   2.7.7.7
gene44060   3.4.22.37
gene44063   3.1.3.48
gene44075   3.2.1.23
gene44077   3.1.11.5
gene44079   3.1.11.5
gene44082   3.2.1.23
gene44083   3.4.21.72
gene44086   3.2.1.23
gene44089   2.7.11.1
gene44092   2.7.7.7
gene44095   3.2.1.23
gene44099   3.5.5.1
gene44108   3.4.24.28
gene44111   3.2.1.23
gene44116   3.6.4.12
gene44127   3.2.1.23
gene44130   2.7.7.6
gene44132   2.7.7.7
gene44134   2.7.7.7
gene44142   2.7.7.7
gene44176   6.3.5.5
gene44180   3.4.21.96
gene44182   3.2.1.23
gene44192   3.6.4.13
gene44200   3.2.1.23
gene44212   3.2.1.23
gene44219   2.1.3.2
gene44219   3.5.2.3
gene44219   6.3.5.5
gene44221   3.2.1.23
gene44223   3.2.1.23
gene44236   3.2.1.23
gene44238   6.3.5.5
gene44242   3.2.1.8
gene44245   2.7.11.1
gene44247   3.2.1.23
gene44251   3.1.3.48
gene44255   3.2.1.23
gene44262   2.7.7.6
gene44267   6.3.5.5
gene44270   2.7.11.1
gene44283   1.3.1.76
gene44283   2.1.1.107
gene44283   4.99.1.4
gene44284   1.4.1.13
gene44284   1.4.1.14
gene44285   3.1.13.4
gene44295   3.2.1.4
gene44337   3.1.21.3
gene44343   6.1.1.15
gene44343   6.1.1.17
gene44352   6.3.5.3
gene44353   3.2.1.23
gene44364   2.7.7.6
gene44368   2.7.7.7
gene44369   2.7.7.6
gene44371   6.3.2.14
gene44372   3.2.1.65
gene44372   3.2.1.80
gene44379   1.12.99.6
gene44388   1.2.1.18
gene44388   1.2.1.27
gene44389   2.7.7.6
gene44394   3.2.1.8
gene44405   3.2.1.21
gene44406   3.6.4.12
gene44408   3.2.1.14
gene44412   3.2.1.82
gene44414   2.7.11.1
gene44418   5.99.1.2
gene44431   6.3.5.5
gene44436   2.7.7.7
gene44437   1.4.1.13
gene44437   1.4.1.14
gene44438   2.7.7.7
gene44439   2.7.7.7
gene44459   6.1.1.2
gene44460   2.3.2.26
gene44466   3.4.21.62
gene44468   3.5.1.25
gene44481   5.99.1.2
gene44486   2.5.1.16
gene44513   6.1.1.4
gene44515   6.3.2.14
gene44546   2.7.7.65
gene44548   2.7.7.6
gene44549   2.7.7.58
gene44549   6.3.2.14
gene44554   2.7.7.7
gene44571   2.7.7.6
gene44575   3.2.1.23
gene44580   2.7.7.6
gene44582   6.3.5.5
gene44583   2.7.7.6
gene44586   2.7.7.7
gene44595   1.4.1.13
gene44595   1.4.1.14
gene44600   2.7.7.6
gene44606   2.7.7.7
gene44614   4.2.1.2
gene44625   2.7.7.7
gene44629   3.2.1.23
gene44630   2.7.7.6
gene44641   6.3.5.5
gene44657   3.6.4.12
gene44660   2.7.7.6
gene44664   3.2.1.18
gene44667   3.2.1.23
gene44671   2.2.1.9
gene44679   3.6.4.12
gene44685   3.2.1.41
gene44697   2.7.7.7
gene44700   2.7.7.6
gene44703   3.2.1.21
gene44721   3.2.1.52
gene44737   2.7.7.6
gene44742   3.1.21.3
gene44743   3.2.1.78
gene44748   3.1.3.5
gene44748   3.6.1.45
gene44758   2.7.7.7
gene44769   1.1.1.100
gene44807   3.6.4.13
gene44808   3.4.21.96
gene44814   2.7.7.7
gene44820   3.6.4.13
gene44844   5.4.99.9
gene44850   2.7.7.6
gene44856   2.7.7.7
gene44858   3.2.1.52
gene44863   2.7.7.7
gene44866   3.1.21.3
gene44870   3.6.4.13
gene44872   2.7.7.7
gene44882   6.3.5.5
gene44906   2.7.7.6
gene44909   3.4.16.4
gene44910   3.6.4.12
gene44920   3.2.1.51
gene44957   2.7.7.7
gene44963   2.3.2.13
gene44966   4.1.1.20
gene44968   1.6.1.2
gene44969   2.7.7.7
gene44974   2.7.11.1
gene44979   3.2.1.23
gene44985   2.1.1.13
gene44988   2.7.11.1
gene44990   2.7.7.7
gene45001   2.7.7.7
gene45009   3.6.4.12
gene45014   3.2.1.80
gene45021   2.1.1.72
gene45026   2.7.7.7
gene45033   3.2.1.18
gene45034   3.2.1.52
gene45058   2.7.7.6
gene45059   2.7.7.6
gene45062   3.2.1.51
gene45063   3.6.4.13
gene45065   3.2.1.23
gene45066   1.4.1.13
gene45066   1.4.1.14
gene45078   2.4.1.109
gene45082   3.2.1.23
gene45084   3.1.21.3
gene45085   3.1.21.3
gene45093   2.7.7.7
gene45108   3.2.1.21
gene45119   2.7.7.7
gene45141   2.7.7.7
gene45148   3.2.1.23
gene45167   3.6.4.13
gene45183   3.2.1.18
gene45194   2.7.7.6
gene45221   3.2.1.89
gene45222   2.7.7.6
gene45224   2.7.7.7
gene45225   3.2.1.23
gene45230   3.6.3.44
gene45251   2.7.7.7
gene45257   2.3.1.12
gene45260   2.1.1.228
gene45263   2.7.7.7
gene45272   3.2.1.23
gene45277   1.1.1.100
gene45279   2.7.7.7
gene45288   2.7.7.7
gene45361   2.7.7.6
gene45370   3.4.21.96
gene45379   2.7.7.6
gene45382   3.6.4.12
gene45384   2.7.7.6
gene45385   3.6.4.12
gene45391   2.1.1.72
gene45393   2.3.2.27
gene45405   2.7.7.6
gene45407   2.7.7.6
gene45411   4.2.2.1
gene45413   2.3.1.48
gene45417   3.5.1.28
gene45425   1.1.98.6
gene45440   3.6.4.12
gene45444   2.4.1.186
gene45457   2.7.8.12
gene45472   3.1.11.1
gene45477   3.2.1.23
gene45504   3.5.1.28
gene45521   3.4.21.72
gene45525   3.2.1.177
gene45537   2.7.7.7
gene45539   2.7.7.7
gene45541   3.1.11.5
gene45548   2.7.7.7
gene45566   3.2.1.52
gene45573   1.4.7.1
gene45580   2.7.7.6
gene45592   3.2.1.89
gene45614   3.4.21.96
gene45631   3.1.11.5
gene45641   2.7.7.6
gene45651   3.2.1.99
gene45654   2.7.7.7
gene45668   3.1.11.5
gene45670   2.7.7.7
gene45691   2.7.7.6
gene45698   3.2.1.51
gene45699   4.2.2.2
gene45705   2.7.11.1
gene45725   3.1.21.3
gene45726   3.1.11.5
gene45732   1.7.1.15
gene45746   3.2.1.18
gene45753   1.7.1.15
gene45754   2.7.7.7
gene45756   2.7.8.12
gene45758   3.2.1.40
gene45760   2.7.7.6
gene45764   2.7.7.6
gene45777   3.2.1.21
gene45784   2.7.7.7
gene45796   3.2.1.23
gene45814   2.7.7.6
gene45816   3.2.1.97
gene45826   2.7.7.7
gene45829   2.7.7.6
gene45840   2.7.7.7
gene45855   2.7.7.7
gene45863   2.7.11.1
gene45866   2.7.7.7
gene45868   2.7.7.7
gene45873   2.7.7.7
gene45890   2.7.7.7
gene45901   1.7.1.15
gene45903   3.6.4.13
gene45932   2.7.7.6
gene45940   6.2.1.5
gene45943   2.7.7.6
gene45944   2.7.7.6
gene45949   2.7.7.6
gene45956   2.7.7.6
gene45957   2.3.1.157
gene45957   2.7.7.23
gene45989   2.7.7.7
gene45992   3.2.1.21
gene45993   5.1.3.3
gene45997   3.6.4.12
gene46017   2.7.11.1
gene46019   3.4.21.72
gene46020   3.6.4.12
gene46026   2.7.7.6
gene46041   2.7.7.7
gene46051   2.7.7.6
gene46052   2.1.1.72
gene46060   3.1.11.5
gene46070   3.2.1.52
gene46075   3.2.1.20
gene46075   3.2.1.21
gene46076   2.7.7.7
gene46081   3.2.1.41
gene46111   3.1.11.5
gene46114   3.1.1.32
gene46120   3.4.21.96
gene46124   6.3.2.3
gene46130   6.3.5.3
gene46139   3.1.21.3
gene46148   6.3.5.3
gene46152   3.2.1.52
gene46154   2.1.1.72
gene46156   3.6.4.13
gene46162   1.2.1.88
gene46162   1.5.5.2
gene46165   3.6.4.13
gene46168   3.6.4.12
gene46172   2.7.7.6
gene46182   3.2.1.23
gene46184   2.7.7.6
gene46189   3.1.21.5
gene46208   2.7.7.7
gene46215   3.4.21.96
gene46216   2.7.7.6
gene46217   2.7.7.6
gene46219   4.2.2.23
gene46227   3.4.24.3
gene46235   2.7.7.7
gene46237   3.4.21.96
gene46255   3.5.4.6
gene46261   3.6.4.12
gene46284   2.7.7.6
gene46286   2.7.7.6
gene46294   2.7.7.6
gene46298   3.2.1.78
gene46302   2.7.11.1
gene46304   2.7.7.6
gene46317   3.2.1.97
gene46326   3.2.1.23
gene46333   3.4.21.96
gene46336   2.7.7.7
gene46338   3.2.1.21
gene46348   2.7.7.7
gene46354   3.2.1.52
gene46378   6.3.4.5
gene46380   2.7.7.7
gene46398   6.2.1.5
gene46411   2.1.1.72
gene46426   3.2.1.23
gene46435   2.7.4.1
gene46452   2.7.7.6
gene46484   2.7.7.6
gene46501   2.7.7.6
gene46502   3.2.1.4
gene46522   2.1.1.72
gene46530   3.2.1.21
gene46557   3.4.24.40
gene46560   2.7.7.6
gene46580   2.7.7.7
gene46603   3.2.1.18
gene46609   2.7.7.6
gene46610   3.6.4.12
gene46616   2.7.7.7
gene46617   2.7.7.6
gene46622   2.7.7.6
gene46632   3.6.4.12
gene46645   2.7.10.1
gene46651   3.2.1.24
gene46672   5.2.1.8
gene46678   2.1.1.137
gene46682   2.7.7.7
gene46696   3.1.21.4
gene46703   2.7.7.7
gene46705   5.2.1.8
gene46727   2.7.7.7
gene46734   3.2.1.18
gene46746   2.7.7.7
gene46749   1.2.1.88
gene46749   1.5.5.2
gene46757   3.1.21.3
gene46764   2.4.2.1
gene46781   2.7.7.6
gene46795   4.2.2.2
gene46802   3.2.1.18
gene46805   2.7.7.6
gene46806   3.2.1.78
gene46807   3.2.1.21
gene46812   3.2.1.41
gene46827   3.1.11.5
gene46832   1.5.8.4
gene46833   3.6.4.12
gene46836   5.2.1.8
gene46850   2.7.7.7
gene46855   3.2.1.8
gene46859   3.4.24.28
gene46861   2.7.7.6
gene46865   3.6.4.12
gene46870   2.3.2.13
gene46878   2.7.7.6
gene46879   2.7.7.6
gene46884   1.2.1.88
gene46884   1.5.5.2
gene46889   3.2.1.23
gene46892   1.2.1.88
gene46892   1.5.5.2
gene46893   1.2.1.88
gene46893   1.5.5.2
gene46897   3.2.1.23
gene46904   3.2.1.18
gene46906   1.2.1.88
gene46906   1.5.5.2
gene46907   1.2.1.88
gene46907   1.5.5.2
gene46908   1.2.1.88
gene46908   1.5.5.2
gene46911   1.2.1.88
gene46911   1.5.5.2
gene46914   3.4.21.72
gene46920   2.7.7.7
gene46932   3.1.21.3
gene46934   3.2.1.24
gene46937   2.7.7.7
gene46954   1.14.12.10
gene46958   3.1.11.5
gene46987   2.7.7.7
gene46993   3.5.1.28
gene47001   2.7.7.6
gene47004   2.7.7.7
gene47016   2.7.7.7
gene47027   3.1.2.22
gene47041   4.2.2.23
gene47049   3.2.1.40
gene47052   3.4.21.72
gene47072   2.7.7.6
gene47089   3.2.1.52
gene47094   2.7.7.6
gene47101   3.4.17.22
gene47102   2.7.7.7
gene47113   3.2.1.52
gene47118   6.3.4.2
gene47124   2.7.7.6
gene47125   3.2.1.23
gene47132   2.7.7.6
gene47139   2.7.7.7
gene47149   3.2.1.51
gene47163   3.2.1.20
gene47178   3.2.1.40
gene47188   3.4.14.9
gene47189   3.2.1.21
gene47195   2.7.7.7
gene47199   2.7.7.7
gene47200   2.7.7.6
gene47211   3.1.3.1
gene47217   3.1.1.13
gene47224   2.7.7.7
gene47226   1.6.5.5
gene47232   2.7.7.7
gene47233   2.7.7.6
gene47235   2.7.11.1
gene47240   3.4.11.18
gene47241   3.2.1.51
gene47251   3.2.1.78
gene47255   2.7.11.1
gene47270   2.7.7.7
gene47271   2.4.1.5
gene47276   2.7.7.7
gene47281   3.2.2.21
gene47285   4.2.2.2
gene47303   2.7.11.1
gene47307   3.2.1.23
gene47314   3.2.1.51
gene47318   2.7.7.7
gene47328   2.7.7.7
gene47329   2.1.1.72
gene47342   2.7.7.6
gene47344   3.6.4.12
gene47345   2.7.7.7
gene47348   2.7.7.7
gene47349   2.1.1.319
gene47352   2.7.7.7
gene47361   2.7.7.6
gene47365   2.4.1.109
gene47366   3.6.4.12
gene47369   3.2.1.35
gene47370   1.4.7.1
gene47397   2.7.7.6
gene47398   2.7.7.6
gene47404   6.3.5.3
gene47406   3.4.11.18
gene47414   2.7.7.7
gene47425   1.3.99.33
gene47429   2.7.7.6
gene47441   3.2.1.4
gene47453   2.7.7.7
gene47458   5.4.99.5
gene47474   3.2.1.24
gene47479   2.7.7.7
gene47483   3.2.1.18
gene47492   3.4.24.28
gene47499   2.7.7.7
gene47504   6.3.5.3
gene47508   2.7.7.6
gene47522   2.3.1.40
gene47522   6.2.1.20
gene47527   6.3.5.3
gene47534   3.2.1.78
gene47538   2.2.1.1
gene47543   4.2.2.2
gene47544   6.3.5.3
gene47552   3.6.4.12
gene47553   6.3.5.3
gene47560   3.1.1.11
gene47568   3.2.1.23
gene47568   3.2.1.31
gene47574   2.7.7.6
gene47579   3.6.4.12
gene47587   2.7.7.7
gene47588   3.2.1.23
gene47595   6.3.5.3
gene47596   3.2.1.35
gene47598   2.7.7.7
gene47603   2.7.7.7
gene47607   3.6.4.12
gene47617   2.7.7.6
gene47620   2.7.7.7
gene47623   2.7.11.1
gene47630   3.2.1.20
gene47640   3.6.4.12
gene47642   6.3.5.10
gene47644   6.3.5.3
gene47653   2.7.7.7
gene47664   3.6.4.12
gene47686   2.7.7.6
gene47689   3.2.1.23
gene47690   2.7.7.6
gene47692   3.2.1.82
gene47699   2.4.1.1
gene47700   6.3.5.3
gene47704   6.3.5.3
gene47706   2.7.7.7
gene47711   3.1.1.11
gene47716   2.7.7.7
gene47721   2.7.7.6
gene47723   2.7.7.7
gene47726   2.7.7.7
gene47739   3.4.21.96
gene47740   2.7.7.6
gene47742   3.2.1.52
gene47743   3.2.1.96
gene47746   2.7.7.6
gene47756   3.2.1.24
gene47758   6.3.5.3
gene47759   3.6.4.13
gene47766   1.11.1.7
gene47767   2.7.7.7
gene47793   2.7.7.6
gene47795   3.2.1.35
gene47803   2.7.7.7
gene47804   2.1.1.34
gene47807   2.7.7.7
gene47810   6.6.1.2
gene47818   2.7.7.7
gene47820   3.2.1.23
gene47825   2.7.7.6
gene47830   2.7.7.6
gene47832   2.7.7.7
gene47833   3.6.4.13
gene47845   3.2.1.52
gene47853   3.2.1.4
gene47861   3.2.1.65
gene47861   3.2.1.80
gene47864   2.7.7.7
gene47876   1.2.7.1
gene47879   3.4.21.96
gene47880   6.6.1.2
gene47895   2.7.7.7
gene47900   2.7.7.6
gene47905   4.2.2.2
gene47908   3.6.4.12
gene47915   3.1.21.3
gene47917   3.6.4.12
gene47925   3.6.4.12
gene47926   2.7.7.7
gene47929   3.2.1.18
gene47930   3.2.1.23
gene47941   2.7.11.1
gene47945   3.2.1.14
gene47953   2.3.1.9
gene47960   3.2.1.133
gene47960   3.2.1.135
gene47960   3.2.1.54
gene47961   2.7.7.6
gene47962   3.1.26.12
gene47970   2.7.7.7
gene47972   2.7.7.6
gene47977   3.2.1.41
gene47986   3.6.4.13
gene47988   2.7.7.6
gene47992   2.7.7.6
gene47995   3.6.4.12
gene48001   3.6.4.12
gene48006   3.2.1.23
gene48011   1.11.1.7
gene48014   6.3.5.3
gene48021   3.1.3.5
gene48042   2.1.1.34
gene48043   2.7.7.6
gene48058   2.1.1.34
gene48061   3.1.21.3
gene48068   3.2.1.23
gene48072   2.7.7.7
gene48073   2.7.7.7
gene48075   6.3.5.1
gene48090   2.7.7.6
gene48097   2.7.7.6
gene48098   3.2.1.52
gene48099   2.7.7.7
gene48108   3.2.1.18
gene48115   2.7.7.7
gene48116   2.1.1.34
gene48118   1.2.7.1
gene48120   2.5.1.54
gene48121   3.6.4.12
gene48124   2.7.1.107
gene48125   1.1.1.330
gene48125   1.1.1.62
gene48126   3.1.21.5
gene48134   2.7.11.1
gene48143   3.4.21.72
gene48146   2.7.11.1
gene48149   2.7.7.7
gene48150   2.7.7.6
gene48163   6.3.5.3
gene48171   3.6.4.12
gene48175   2.4.1.161
gene48193   2.7.7.6
gene48194   2.3.2.23
gene48201   2.7.7.7
gene48203   1.4.1.13
gene48203   1.4.1.14
gene48206   2.7.7.7
gene48209   3.2.1.18
gene48216   2.7.7.7
gene48229   3.6.4.13
gene48233   2.7.7.6
gene48244   3.1.1.11
gene48246   2.7.7.6
gene48247   3.6.4.12
gene48255   6.3.5.3
gene48267   3.1.1.11
gene48269   4.2.2.7
gene48269   4.2.2.8
gene48275   3.2.1.23
gene48276   3.2.1.18
gene48278   2.7.7.6
gene48280   2.7.7.7
gene48282   2.7.7.6
gene48288   2.7.11.1
gene48301   3.2.1.14
gene48303   2.7.7.6
gene48307   2.3.2.27
gene48312   2.7.7.6
gene48316   2.1.1.34
gene48321   3.2.1.41
gene48326   2.7.7.6
gene48329   3.4.11.2
gene48331   2.7.7.6
gene48349   6.6.1.2
gene48372   4.2.2.2
gene48376   3.6.4.12
gene48378   3.2.1.4
gene48380   2.1.1.34
gene48385   2.1.1.34
gene48397   2.7.7.6
gene48398   3.1.21.3
gene48409   2.7.7.6
gene48415   2.7.7.6
gene48420   2.7.7.6
gene48423   3.2.1.23
gene48425   3.2.1.18
gene48429   3.2.1.23
gene48434   2.7.7.7
gene48440   2.7.7.7
gene48460   2.7.7.6
gene48470   3.6.4.12
gene48471   4.2.2.2
gene48473   3.2.1.172
gene48478   2.7.7.6
gene48498   2.7.7.6
gene48500   3.2.1.23
gene48502   4.2.2.23
gene48511   3.2.1.23
gene48519   2.7.7.7
gene48524   3.2.1.23
gene48526   2.7.7.6
gene48570   3.4.22.70
gene48571   3.2.1.23
gene48573   2.7.7.6
gene48579   3.2.1.41
gene48585   4.2.2.2
gene48590   2.7.7.7
gene48592   3.2.1.23
gene48594   3.5.1.124
gene48596   2.7.7.6
gene48612   3.2.1.23
gene48627   3.6.4.12
gene48630   3.6.4.12
gene48638   2.7.7.7
gene48642   2.7.7.6
gene48644   6.3.5.3
gene48647   3.2.1.26
gene48654   6.3.5.3
gene48655   2.7.7.6
gene48668   2.7.11.1
gene48672   3.6.4.13
gene48673   3.6.4.12
gene48688   2.7.11.1
gene48697   6.3.5.5
gene48698   2.5.1.7
gene48708   1.17.4.1
gene48709   3.2.1.52
gene48710   3.6.4.12
gene48714   3.6.4.13
gene48718   3.2.1.1
gene48722   1.17.1.4
gene48723   1.2.7.1
gene48724   3.1.3.7
gene48733   3.2.1.96
gene48734   6.3.5.3
gene48735   3.6.4.12
gene48740   3.6.4.13
gene48741   6.6.1.2
gene48746   3.6.4.12
gene48748   2.7.7.7
gene48754   2.7.7.6
gene48756   6.1.1.17
gene48763   3.2.1.4
gene48778   2.3.2.13
gene48789   3.2.1.23
gene48796   2.7.7.6
gene48799   3.1.11.5
gene48801   2.7.4.21
gene48802   2.7.7.6
gene48820   3.4.21.96
gene48833   6.6.1.2
gene48857   3.2.1.51
gene48861   2.1.1.72
gene48863   3.1.11.5
gene48864   3.6.4.12
gene48868   3.2.1.52
gene48876   3.6.4.12
gene48877   2.7.7.7
gene48880   6.3.5.3
gene48893   3.6.4.12
gene48897   3.6.4.12
gene48904   3.2.1.45
gene48910   2.7.11.1
gene48912   6.3.5.3
gene48925   3.2.1.65
gene48925   3.2.1.80
gene48940   2.7.7.6
gene48941   2.7.7.7
gene48951   6.3.5.3
gene48954   3.2.1.41
gene48956   6.6.1.2
gene48957   6.3.5.3
gene48960   2.7.7.6
gene48961   3.1.21.3
gene48966   4.2.2.1
gene48967   3.2.1.82
gene48968   3.6.4.12
gene48969   3.1.21.3
gene48980   3.6.4.13
gene48986   1.1.1.330
gene48986   1.1.1.62
gene48990   2.7.7.7
gene48993   2.7.7.7
gene49001   3.6.4.12
gene49005   2.7.7.7
gene49006   2.7.7.6
gene49020   2.7.7.7
gene49030   5.99.1.2
gene49036   3.2.1.24
gene49040   3.3.2.6
gene49047   3.2.1.65
gene49047   3.2.1.80
gene49053   2.7.7.6
gene49054   2.7.7.6
gene49066   2.7.7.6
gene49070   2.7.7.7
gene49075   6.6.1.2
gene49076   2.7.7.6
gene49079   2.7.7.6
gene49080   3.1.11.5
gene49087   6.3.5.3
gene49090   3.2.1.40
gene49122   2.7.7.6
gene49124   2.7.7.7
gene49129   2.7.7.6
gene49134   3.2.1.23
gene49138   3.2.1.40
gene49140   3.1.21.3
gene49142   3.2.1.23
gene49162   2.7.7.6
gene49167   2.7.7.6
gene49168   3.1.1.53
gene49174   2.7.7.7
gene49179   2.7.7.7
gene49182   1.1.1.330
gene49182   1.1.1.62
gene49195   3.2.1.23
gene49208   2.7.7.6
gene49221   3.1.1.11
gene49231   3.6.4.13
gene49235   2.7.7.6
gene49240   6.3.5.5
gene49243   2.7.7.6
gene49248   3.2.1.21
gene49249   3.2.1.23
gene49250   1.17.4.1
gene49257   3.2.1.23
gene49262   1.6.5.5
gene49264   3.2.1.23
gene49269   3.2.1.21
gene49272   3.2.1.23
gene49282   3.6.4.12
gene49293   2.7.7.6
gene49311   3.2.1.52
gene49318   4.2.2.2
gene49324   3.2.1.11
gene49326   2.7.7.6
gene49332   3.6.4.13
gene49333   6.3.2.14
gene49335   3.2.1.23
gene49337   3.2.1.80
gene49338   3.6.4.13
gene49344   3.2.1.23
gene49346   3.2.1.23
gene49351   2.7.7.6
gene49353   3.6.4.12
gene49364   3.1.1.11
gene49368   3.6.4.13
gene49370   3.6.4.13
gene49374   3.6.4.13
gene49376   3.6.4.13
gene49377   3.2.1.40
gene49381   4.2.2.2
gene49387   3.1.11.5
gene49391   2.7.11.1
gene49393   2.7.7.6
gene49396   2.7.7.6
gene49399   2.7.7.6
gene49406   4.1.99.16
gene49406   4.2.3.22
gene49406   4.2.3.75
gene49411   2.7.6.5
gene49414   3.1.11.5
gene49418   3.4.24.35
gene49419   3.2.1.21
gene49422   2.7.7.7
gene49431   2.7.7.6
gene49437   2.7.7.6
gene49453   3.2.1.18
gene49454   3.6.4.13
gene49456   3.5.1.28
gene49461   3.1.11.5
gene49463   3.2.1.23
gene49469   3.6.4.12
gene49480   2.7.7.6
gene49481   2.7.7.7
gene49484   6.3.5.3
gene49486   3.6.4.12
gene49490   2.7.7.6
gene49496   4.2.2.2
gene49497   3.6.4.12
gene49499   2.7.7.7
gene49504   4.2.2.2
gene49505   6.1.1.6
gene49511   3.1.3.48
gene49522   6.3.5.3
gene49523   3.2.1.22
gene49524   3.2.1.40
gene49526   2.7.7.6
gene49538   1.8.1.7
gene49557   3.2.1.18
gene49569   3.2.1.51
gene49585   6.3.5.3
gene49595   3.6.4.13
gene49598   6.3.5.3
gene49602   2.4.99.18
gene49604   4.2.2.26
gene49606   2.7.7.6
gene49612   4.2.2.2
gene49617   2.7.7.6
gene49619   4.2.2.2
gene49624   3.2.1.20
gene49626   2.7.7.6
gene49628   2.7.7.6
gene49629   2.7.7.7
gene49637   6.3.1.2
gene49640   6.3.5.3
gene49642   2.7.7.6
gene49643   1.1.98.6
gene49646   3.6.4.12
gene49647   2.7.7.7
gene49649   3.1.21.3
gene49656   3.1.21.3
gene49661   6.3.5.3
gene49668   2.7.7.6
gene49669   4.2.2.2
gene49672   6.3.1.2
gene49677   2.7.7.6
gene49678   2.7.7.7
gene49685   3.1.1.41
gene49691   3.6.4.12
gene49692   4.2.2.26
gene49694   3.6.4.12
gene49706   6.5.1.2
gene49709   2.7.7.7
gene49713   3.2.1.23
gene49715   6.6.1.2
gene49719   2.7.7.7
gene49720   3.2.1.35
gene49722   6.3.5.3
gene49723   6.3.5.3
gene49724   6.3.5.3
gene49731   2.7.7.6
gene49739   4.2.2.2
gene49744   6.4.1.3
gene49745   3.6.3.8
gene49746   3.6.4.12
gene49748   2.7.7.6
gene49753   4.2.2.2
gene49756   6.3.5.3
gene49757   2.7.7.6
gene49783   2.7.13.3
gene49788   6.3.5.3
gene49791   2.1.1.43
gene49792   3.2.1.23
gene49793   2.7.7.7
gene49802   3.2.1.4
gene49805   2.7.7.7
gene49813   2.7.7.6
gene49815   2.7.12.1
gene49819   6.1.1.16
gene49826   6.6.1.2
gene49834   2.7.7.6
gene49835   6.3.5.3
gene49837   2.4.1.129
gene49837   3.4.16.4
gene49843   3.2.1.40
gene49845   3.6.4.12
gene49849   3.6.4.12
gene49852   2.3.2.27
gene49855   2.7.7.6
gene49862   6.3.5.3
gene49867   6.3.2.14
gene49875   2.7.7.6
gene49876   2.7.7.6
gene49883   2.7.7.6
gene49885   2.7.7.7
gene49887   3.6.4.12
gene49893   3.2.1.52
gene49899   2.7.11.18
gene49909   3.2.1.155
gene49920   3.2.1.51
gene49921   2.7.7.7
gene49922   2.7.7.6
gene49928   6.3.5.3
gene49941   3.6.4.12
gene49942   6.3.5.3
gene49945   3.6.4.12
gene49947   3.6.4.13
gene49950   3.2.1.187
gene49953   3.2.1.4
gene49954   3.2.1.51
gene49956   6.6.1.2
gene49959   2.7.7.7
gene49968   6.3.5.3
gene49972   6.3.5.3
gene49977   2.7.7.7
gene49978   2.7.7.6
gene49979   2.7.7.7
gene49988   3.6.4.12
gene49996   3.6.4.12
gene49998   2.7.7.6
gene50002   3.2.1.23
gene50004   3.5.1.28
gene50006   2.7.7.7
gene50013   2.7.7.6
gene50015   2.7.7.7
gene50024   6.3.5.3
gene50031   2.7.7.6
gene50037   3.2.1.40
gene50040   3.6.4.12
gene50049   3.2.1.23
gene50063   3.2.1.8
gene50075   3.1.1.11
gene50076   3.4.19.12
gene50077   3.2.1.20
gene50082   2.7.7.6
gene50089   5.4.99.15
gene50092   2.7.7.6
gene50110   2.7.7.6
gene50111   6.3.5.3
gene50112   6.3.5.3
gene50113   6.3.2.14
gene50119   2.1.2.1
gene50122   2.7.7.7
gene50124   6.3.4.5
gene50125   2.7.7.6
gene50129   2.7.7.6
gene50133   2.7.7.6
gene50136   2.7.7.6
gene50137   2.7.7.6
gene50142   1.6.1.2
gene50144   2.7.7.6
gene50145   1.6.1.2
gene50149   3.2.1.4
gene50154   2.7.7.6
gene50157   3.4.21.62
gene50166   2.7.7.7
gene50168   2.7.7.7
gene50169   2.7.7.7
gene50170   4.2.2.2
gene50172   2.7.7.6
gene50176   6.3.5.5
gene50179   2.7.7.6
gene50187   3.2.1.21
gene50191   3.4.22.70
gene50197   2.7.7.6
gene50199   2.7.11.1
gene50206   2.7.11.1
gene50210   3.2.1.1
gene50216   3.5.1.28
gene50229   2.7.7.6
gene50230   6.3.2.14
gene50231   6.3.2.14
gene50233   6.3.2.14
gene50235   3.2.1.40
gene50236   2.7.7.6
gene50238   2.7.7.6
gene50240   3.6.4.12
gene50244   6.3.5.3
gene50254   2.7.7.6
gene50255   2.7.7.6
gene50263   3.6.4.12
gene50268   2.7.7.7
gene50272   2.7.7.6
gene50277   5.99.1.3
gene50285   3.2.1.23
gene50286   2.7.7.6
gene50287   2.7.7.6
gene50290   2.7.7.7
gene50297   3.2.1.97
gene50307   6.3.5.5
gene50309   3.6.4.12
gene50313   2.7.7.6
gene50314   3.2.1.8
gene50320   6.3.5.3
gene50324   2.7.7.6
gene50325   2.7.7.6
gene50330   2.7.7.6
gene50333   2.7.7.7
gene50335   2.7.7.6
gene50336   3.6.4.12
gene50341   2.7.7.6
gene50343   3.2.1.40
gene50354   2.7.7.6
gene50357   3.2.1.31
gene50359   3.6.4.12
gene50372   2.7.7.6
gene50374   3.4.21.96
gene50375   2.7.7.6
gene50381   2.7.7.7
gene50382   2.7.7.7
gene50393   3.4.21.96
gene50398   2.7.7.6
gene50404   4.6.1.13
gene50424   2.7.7.6
gene50435   2.7.7.6
gene50438   3.6.4.12
gene50439   2.7.7.6
gene50441   4.2.2.2
gene50445   3.2.1.40
gene50447   3.2.1.52
gene50454   2.7.7.6
gene50455   2.7.7.6
gene50457   3.6.4.12
gene50460   3.1.1.11
gene50465   6.6.1.2
gene50466   3.6.4.12
gene50468   2.7.7.6
gene50471   3.2.1.21
gene50480   3.2.1.18
gene50481   2.7.10.1
gene50482   3.4.21.96
gene50491   3.4.21.96
gene50492   2.7.7.6
gene50496   2.7.7.6
gene50497   2.7.7.6
gene50518   3.2.1.40
gene50519   3.4.24.28
gene50528   2.7.7.7
gene50535   3.2.1.55
gene50547   3.4.21.66
gene50555   3.2.1.40
gene50557   3.2.1.96
gene50567   3.2.1.23
gene50569   2.7.7.6
gene50570   3.2.1.40
gene50582   5.99.1.2
gene50584   3.2.1.40
gene50585   2.7.7.6
gene50592   3.2.1.23
gene50594   3.5.1.104
gene50600   3.2.1.23
gene50603   2.7.7.6
gene50610   3.2.1.22
gene50620   1.1.3.20
gene50625   3.4.21.53
gene50629   3.6.4.12
gene50630   3.6.4.12
gene50632   2.7.7.6
gene50635   3.6.4.12
gene50636   3.2.1.23
gene50637   2.7.7.6
gene50638   2.7.7.6
gene50652   2.7.7.6
gene50653   3.6.4.12
gene50654   2.7.7.6
gene50659   3.2.1.18
gene50665   2.7.11.1
gene50670   2.3.1.40
gene50670   6.2.1.20
gene50680   2.7.7.6
gene50683   3.6.4.12
gene50684   1.1.1.308
gene50689   3.2.1.51
gene50691   3.2.1.8
gene50693   3.2.1.21
gene50696   3.1.3.5
gene50696   3.1.3.6
gene50696   3.1.4.16
gene50700   3.2.1.40
gene50701   2.7.7.6
gene50703   2.7.7.6
gene50709   2.7.7.6
gene50712   3.6.4.12
gene50715   2.7.7.6
gene50717   2.7.7.6
gene50731   3.2.1.52
gene50734   3.2.1.40
gene50737   3.6.4.12
gene50739   2.7.7.6
gene50742   3.6.4.12
gene50744   3.1.1.11
gene50749   3.6.4.12
gene50755   3.2.1.65
gene50755   3.2.1.80
gene50768   3.2.1.40
gene50771   1.17.4.1
gene50775   2.7.7.6
gene50778   3.2.1.52
gene50780   2.7.7.6
gene50782   6.3.5.3
gene50784   2.7.7.6
gene50789   3.2.1.40
gene50792   3.6.4.12
gene50798   3.6.4.12
gene50801   3.2.1.21
gene50810   3.2.1.1
gene50811   3.6.4.12
gene50820   2.7.7.6
gene50822   3.6.4.12
gene50826   2.7.7.6
gene50827   2.7.7.6
gene50830   3.1.1.11
gene50831   3.6.4.12
gene50834   3.6.4.12
gene50836   2.7.7.6
gene50839   2.7.7.6
gene50840   3.1.3.48
gene50841   2.7.7.6
gene50845   3.2.1.18
gene50846   2.7.7.6
gene50849   2.7.7.6
gene50858   2.7.7.7
gene50865   6.3.1.2
gene50872   2.7.7.6
gene50874   4.2.2.2
gene50876   2.7.7.6
gene50878   2.7.7.6
gene50884   2.7.7.6
gene50885   2.7.7.7
gene50889   2.7.7.7
gene50892   3.6.4.12
gene50893   2.7.7.6
gene50895   2.7.7.7
gene50906   2.7.7.6
gene50907   2.4.1.5
gene50908   1.3.1.10
gene50908   1.3.1.9
gene50929   1.7.5.1
gene50933   2.7.7.6
gene50934   2.7.7.7
gene50937   4.2.2.2
gene50938   2.7.7.6
gene50939   3.6.4.12
gene50940   2.7.7.6
gene50941   2.7.7.6
gene50942   3.6.4.12
gene50943   3.2.1.78
gene50944   3.6.4.12
gene50945   3.2.1.40
gene50946   3.2.1.52
gene50949   2.7.7.6
gene50953   2.7.7.6
gene50955   2.7.7.6
gene50956   2.7.7.6
gene50959   2.7.7.6
gene50961   3.2.1.55
gene50968   2.7.7.6
gene50972   2.7.7.6
gene50978   2.7.7.6
gene50979   2.7.7.7
gene50982   2.7.7.6
gene50988   2.7.7.6
gene50995   2.7.7.7
gene51002   3.2.1.23
gene51007   2.7.7.6
gene51010   2.7.7.6
gene51011   2.7.7.6
gene51012   2.7.7.6
gene51014   2.7.7.6
gene51018   2.7.7.6
gene51022   4.2.2.2
gene51025   6.1.1.5
gene51029   3.6.4.12
gene51030   3.2.1.52
gene51034   2.7.7.6
gene51038   2.7.7.6
gene51046   3.2.1.97
gene51051   3.6.4.12
gene51055   3.6.4.12
gene51056   3.2.1.40
gene51057   3.6.4.12
gene51060   2.7.7.6
gene51063   2.7.7.6
gene51064   2.7.7.6
gene51065   2.7.7.6
gene51069   3.4.21.62
gene51080   2.7.7.6
gene51082   2.7.7.6
gene51084   2.7.7.6
gene51085   2.7.7.7
gene51087   2.7.7.6
gene51093   3.6.4.12
gene51094   2.7.7.6
gene51096   6.3.5.3
gene51098   2.7.7.6
gene51100   2.7.7.6
gene51102   2.7.7.6
gene51104   2.7.7.6
gene51106   3.6.4.12
gene51108   3.1.21.3
gene51110   2.7.7.6
gene51115   2.7.7.6
gene51116   2.7.7.6
gene51118   2.7.7.6
gene51119   2.7.7.6
gene51120   2.7.7.6
gene51121   3.2.1.18
gene51126   3.6.4.12
gene51128   2.7.7.6
gene51133   2.7.7.6
gene51135   2.7.7.6
gene51139   1.4.3.21
gene51141   2.7.7.6
gene51147   3.6.4.12
gene51149   2.7.7.7
gene51154   2.7.7.6
gene51155   2.7.7.7
gene51156   2.7.7.6
gene51157   3.6.4.12
gene51159   3.2.1.1
gene51160   3.2.1.23
gene51163   3.6.4.12
gene51166   3.2.1.23
gene51175   3.2.1.18
gene51184   2.7.7.6
gene51191   2.7.7.6
gene51193   3.6.4.12
gene51204   6.3.5.3
gene51207   2.7.7.6
gene51219   3.2.1.51
gene51222   2.7.7.6
gene51227   2.7.11.1
gene51236   2.7.7.6
gene51237   2.7.7.6
gene51239   2.7.7.7
gene51243   3.6.4.12
gene51247   2.7.7.6
gene51248   4.6.1.1
gene51251   2.7.7.6
gene51254   6.3.5.3
gene51260   6.3.5.5
gene51261   3.6.4.12
gene51268   2.7.7.6
gene51273   3.2.1.23
gene51284   2.7.7.6
gene51286   2.7.7.6
gene51287   2.7.7.7
gene51288   2.7.7.6
gene51290   2.7.7.7
gene51294   2.7.7.6
gene51299   2.7.7.6
gene51307   6.6.1.2
gene51309   2.7.7.6
gene51311   3.2.1.21
gene51317   3.2.1.18
gene51324   3.6.4.12
gene51338   2.7.7.6
gene51344   4.2.2.2
gene51345   2.7.7.7
gene51346   2.3.2.26
gene51353   2.7.7.6
gene51354   3.6.4.12
gene51355   3.1.21.3
gene51361   2.7.7.6
gene51362   2.7.7.6
gene51366   3.2.1.14
gene51367   3.6.4.12
gene51368   2.7.7.6
gene51369   3.2.1.21
gene51370   3.2.1.68
gene51374   3.6.4.12
gene51385   3.2.1.40
gene51387   3.2.1.20
gene51404   6.3.5.5
gene51423   2.7.7.7
gene51424   2.7.7.6
gene51428   3.1.11.5
gene51435   6.3.5.3
gene51442   3.6.4.12
gene51449   4.2.2.2
gene51452   2.7.7.6
gene51458   3.1.4.46
gene51462   3.2.1.21
gene51466   2.7.7.6
gene51467   2.7.7.7
gene51468   3.2.1.4
gene51469   6.3.5.3
gene51470   2.7.7.6
gene51478   2.7.7.6
gene51486   1.4.1.13
gene51486   1.4.1.14
gene51488   3.6.4.12
gene51492   6.3.5.3
gene51493   2.7.7.6
gene51494   2.7.7.7
gene51500   2.7.7.7
gene51501   2.7.7.6
gene51504   2.7.7.7
gene51507   2.7.7.7
gene51524   2.7.7.6
gene51527   2.7.7.6
gene51534   3.6.4.12
gene51536   2.7.7.7
gene51559   2.1.1.13
gene51564   2.7.7.6
gene51571   2.7.7.7
gene51572   2.7.7.6
gene51573   3.2.1.40
gene51580   6.3.5.3
gene51583   3.2.1.40
gene51590   2.7.11.1
gene51593   3.2.1.40
gene51594   3.2.1.40
gene51604   2.7.7.6
gene51605   2.7.7.6
gene51607   3.2.1.52
gene51613   3.4.16.4
gene51616   2.1.1.72
gene51628   3.2.1.52
gene51641   1.18.1.6
gene51642   6.5.1.2
gene51644   2.7.7.6
gene51654   3.2.1.96
gene51658   2.7.7.6
gene51660   3.2.1.40
gene51662   2.7.7.6
gene51663   2.7.7.6
gene51664   4.2.2.2
gene51666   3.2.1.80
gene51668   6.3.5.3
gene51673   3.2.1.18
gene51674   3.1.21.3
gene51685   2.7.7.6
gene51686   3.6.4.12
gene51693   3.6.4.13
gene51694   6.3.2.14
gene51696   2.7.7.7
gene51700   2.7.7.6
gene51710   2.7.7.7
gene51715   2.7.7.7
gene51716   2.7.7.7
gene51718   3.6.4.12
gene51724   2.7.7.6
gene51725   2.7.11.1
gene51726   3.1.21.3
gene51738   2.7.7.6
gene51739   3.4.21.107
gene51749   2.7.7.7
gene51751   3.2.1.1
gene51755   2.7.7.6
gene51762   4.6.1.13
gene51764   3.1.3.16
gene51766   6.3.5.5
gene51767   6.3.5.3
gene51774   3.1.21.3
gene51776   2.7.7.6
gene51779   2.7.7.7
gene51786   3.2.1.18
gene51787   2.7.7.6
gene51790   6.3.5.3
gene51812   2.4.2.30
gene51827   3.1.21.3
gene51832   3.6.4.13
gene51833   2.7.7.6
gene51843   2.7.7.7
gene51844   3.1.11.5
gene51867   6.3.5.3
gene51870   2.7.7.7
gene51872   2.3.2.27
gene51874   3.6.3.1
gene51886   2.7.7.6
gene51887   2.1.1.276
gene51903   6.3.5.3
gene51907   2.7.7.6
gene51909   3.2.1.65
gene51909   3.2.1.80
gene51916   1.1.5.2
gene51966   2.7.7.6
gene51983   2.7.7.96
gene51983   3.6.1.13
gene51983   3.6.1.58
gene51987   2.7.7.6
gene51993   2.7.13.3
gene52002   3.1.4.46
gene52014   3.2.1.23
gene52027   2.7.7.7
gene52044   2.7.7.6
gene52045   3.2.1.55
gene52048   3.2.1.1
gene52051   2.7.7.6
gene52054   2.4.1.129
gene52054   3.4.16.4
gene52056   3.1.21.3
gene52057   2.7.7.6
gene52059   2.7.7.7
gene52064   2.7.7.7
gene52073   6.3.5.3
gene52078   2.7.7.6
gene52081   2.7.7.6
gene52088   2.7.7.7
gene52095   2.4.1.1
gene52102   3.6.4.12
gene52103   2.7.7.6
gene52107   3.2.1.96
gene52110   3.6.4.12
gene52111   1.2.7.1
gene52114   2.7.7.7
gene52116   3.2.1.8
gene52120   3.1.26.12
gene52124   3.1.3.48
gene52134   2.7.1.36
gene52142   3.6.4.12
gene52144   1.1.1.100
gene52155   6.3.5.3
gene52172   3.2.1.51
gene52173   2.7.11.1
gene52175   3.2.1.35
gene52179   2.4.1.1
gene52187   2.7.7.6
gene52209   4.6.1.13
gene52210   1.1.1.195
gene52214   6.3.5.3
gene52217   3.2.1.81
gene52228   3.6.4.12
gene52232   3.2.1.23
gene52233   3.2.1.50
gene52243   2.7.7.6
gene52244   3.1.21.3
gene52249   6.3.5.3
gene52253   6.6.1.2
gene52256   2.7.7.6
gene52263   3.2.1.18
gene52265   2.7.7.6
gene52267   2.7.7.7
gene52270   2.7.12.1
gene52280   2.7.8.12
gene52303   6.3.5.3
gene52306   3.6.4.12
gene52308   3.6.4.12
gene52312   2.7.7.6
gene52314   2.7.7.7
gene52318   2.7.7.6
gene52320   2.7.7.7
gene52324   2.7.7.6
gene52325   1.11.1.9
gene52332   2.7.7.6
gene52333   2.7.7.6
gene52335   3.6.4.12
gene52338   3.4.21.10
gene52343   3.6.4.12
gene52345   2.7.7.6
gene52346   3.6.4.12
gene52359   2.7.11.1
gene52361   2.7.7.7
gene52372   3.6.4.12
gene52375   6.3.5.3
gene52376   2.7.7.6
gene52381   3.2.1.50
gene52384   1.2.7.1
gene52391   2.7.7.6
gene52392   3.6.4.12
gene52394   6.3.5.3
gene52411   3.6.4.13
gene52414   2.7.7.6
gene52418   3.2.1.23
gene52423   1.2.4.2
gene52425   6.3.5.3
gene52430   3.1.21.3
gene52433   2.7.7.7
gene52435   2.7.7.6
gene52439   2.7.7.6
gene52442   4.1.3.34
gene52443   4.1.3.34
gene52444   2.7.7.6
gene52447   2.7.7.7
gene52449   6.3.5.3
gene52451   3.2.1.78
gene52459   2.7.7.6
gene52463   3.2.1.65
gene52463   3.2.1.80
gene52465   6.6.1.2
gene52469   3.6.4.12
gene52470   2.7.7.6
gene52471   4.1.3.34
gene52472   3.5.1.41
gene52478   3.4.21.10
gene52483   2.7.7.6
gene52491   3.1.21.3
gene52496   4.1.3.34
gene52497   3.2.1.96
gene52500   2.7.7.6
gene52509   2.7.7.6
gene52512   2.7.7.7
gene52523   4.2.2.2
gene52527   2.7.7.6
gene52529   6.6.1.2
gene52537   2.7.7.7
gene52546   2.8.3.5
gene52547   2.7.7.6
gene52551   2.4.1.1
gene52554   2.7.7.6
gene52562   2.7.7.6
gene52565   2.7.7.7
gene52566   2.7.7.6
gene52567   2.7.7.6
gene52568   2.7.7.6
gene52578   2.7.7.6
gene52582   2.7.11.1
gene52583   3.6.4.12
gene52591   2.7.7.6
gene52601   2.7.7.6
gene52604   2.7.7.6
gene52606   4.6.1.13
gene52611   3.1.21.3
gene52627   2.7.7.7
gene52629   3.2.1.89
gene52640   2.7.7.6
gene52643   6.1.1.5
gene52663   3.6.4.12
gene52664   3.6.4.12
gene52667   2.7.7.7
gene52668   2.7.7.6
gene52670   2.7.7.6
gene52673   3.6.4.12
gene52674   5.4.99.13
gene52676   2.4.1.1
gene52677   3.1.1.11
gene52678   2.7.8.12
gene52685   2.7.7.7
gene52693   2.7.7.6
gene52694   2.7.7.7
gene52696   6.3.5.3
gene52698   6.3.5.3
gene52704   2.7.7.6
gene52710   2.7.7.7
gene52711   2.7.7.7
gene52712   2.7.7.6
gene52714   6.3.5.3
gene52718   6.3.5.3
gene52720   2.7.7.6
gene52724   2.7.7.6
gene52729   2.3.2.31
gene52732   2.7.7.6
gene52735   2.7.7.6
gene52738   3.1.21.3
gene52739   3.6.4.12
gene52742   2.7.7.6
gene52746   2.7.7.6
gene52751   2.7.11.1
gene52752   6.3.5.3
gene52753   2.7.7.7
gene52755   6.3.5.3
gene52771   2.7.7.6
gene52773   2.7.7.7
gene52788   3.1.3.5
gene52788   3.6.1.45
gene52789   2.7.7.6
gene52798   2.7.7.7
gene52802   2.7.7.7
gene52804   6.3.5.3
gene52811   2.7.7.6
gene52816   2.7.7.7
gene52819   2.7.7.6
gene52821   2.7.7.6
gene52823   2.7.7.6
gene52824   2.7.7.6
gene52828   2.7.7.6
gene52830   2.7.7.6
gene52831   2.7.7.6
gene52835   2.7.7.6
gene52840   2.7.7.6
gene52845   3.2.1.18
gene52847   2.7.7.6
gene52848   2.7.7.6
gene52849   2.7.7.6
gene52852   3.2.1.41
gene52853   2.7.7.6
gene52854   2.7.7.6
gene52860   2.7.7.6
gene52861   2.7.7.7
gene52862   2.7.7.6
gene52864   3.2.1.24
gene52866   2.7.7.7
gene52867   2.7.7.6
gene52869   2.7.7.6
gene52872   4.2.2.2
gene52875   3.2.1.24
gene52877   6.3.5.3
gene52879   6.3.5.5
gene52880   2.7.7.6
gene52887   3.2.1.23
gene52888   2.7.7.6
gene52889   2.7.7.6
gene52896   2.7.7.7
gene52899   4.2.2.2
gene52900   6.3.5.3
gene52901   2.7.7.6
gene52903   2.7.7.7
gene52904   3.2.1.52
gene52905   3.6.4.12
gene52907   3.2.1.1
gene52914   2.7.7.6
gene52915   2.7.7.6
gene52919   2.7.7.6
gene52922   3.6.4.12
gene52925   2.7.7.7
gene52926   2.7.7.6
gene52928   2.7.7.6
gene52929   2.7.7.6
gene52930   2.7.7.6
gene52932   2.7.7.6
gene52934   2.7.7.6
gene52935   2.7.7.6
gene52936   2.7.7.6
gene52937   2.7.7.6
gene52938   2.7.7.6
gene52940   2.7.7.6
gene52941   2.7.7.6
gene52942   2.7.7.6
gene52943   2.7.7.6
gene52944   2.7.7.6
gene52945   2.7.7.6
gene52947   2.7.7.6
gene52948   2.7.7.6
gene52949   2.7.7.6
gene52950   2.7.7.6
gene52951   2.7.7.6
gene52952   2.7.7.6
gene52953   2.7.7.6
gene52954   2.7.7.6
gene52957   2.7.7.6
gene52958   2.7.7.6
gene52962   2.7.7.6
gene52966   2.7.7.6
gene52967   2.7.7.6
gene52968   2.7.7.6
gene52969   2.7.7.6
gene52971   2.7.7.6
gene52972   2.7.7.6
gene52973   2.7.7.6
gene52975   2.7.7.6
gene52978   2.7.7.6
gene52979   2.7.7.6
gene52981   2.7.7.6
gene52982   2.7.7.6
gene52983   2.7.7.6
gene52986   2.7.7.6
gene52988   2.7.7.6
gene52989   2.7.7.6
gene52990   2.7.7.6
gene52991   2.7.7.6
gene52992   2.7.7.6
gene52993   2.7.7.6
gene52994   2.7.7.6
gene52995   2.7.7.6
gene52996   2.7.7.6
gene52997   2.7.7.6
gene52998   2.7.7.6
gene53000   2.7.7.6
gene53002   6.3.5.3
gene53003   2.7.7.6
gene53006   2.7.7.6
gene53007   2.7.7.6
gene53008   2.7.7.6
gene53009   2.7.7.7
gene53010   2.7.7.7
gene53011   2.7.7.6
gene53013   2.7.7.6
gene53014   2.7.7.6
gene53015   2.7.7.6
gene53016   2.7.7.6
gene53017   2.7.7.6
gene53018   2.7.7.6
gene53019   2.7.7.6
gene53020   2.7.7.6
gene53022   2.7.7.6
gene53023   2.7.7.6
gene53024   2.7.7.6
gene53025   2.7.7.6
gene53029   2.7.7.6
gene53030   2.7.7.6
gene53031   2.7.7.6
gene53032   2.7.7.6
gene53033   2.7.7.6
gene53035   2.7.7.6
gene53036   2.7.7.6
gene53037   2.7.7.6
gene53039   6.3.5.3
gene53040   2.7.7.6
gene53043   2.7.7.6
gene53044   2.7.7.6
gene53046   2.7.7.6
gene53047   2.7.7.6
gene53049   3.4.22.10
gene53051   3.4.19.12
gene53052   2.7.7.6
gene53053   2.7.7.6
gene53055   2.7.7.6
gene53058   1.4.7.1
gene53065   2.7.7.6
gene53066   2.3.1.51
gene53069   2.7.7.7
gene53071   2.7.7.6
gene53072   2.7.7.6
gene53073   2.7.7.6
gene53074   2.7.7.6
gene53075   2.7.7.6
gene53077   2.7.7.6
gene53079   2.7.7.6
gene53082   3.6.4.12
gene53083   2.7.7.6
gene53084   2.7.7.6
gene53089   2.7.7.6
gene53092   2.7.7.6
gene53094   2.7.7.6
gene53098   2.7.7.6
gene53100   2.7.7.6
gene53101   2.7.7.6
gene53104   3.1.4.3
gene53107   2.7.7.6
gene53108   2.7.7.6
gene53109   3.2.1.8
gene53110   6.3.5.3
gene53112   2.7.7.6
gene53114   2.7.7.6
gene53119   2.7.7.6
gene53122   3.6.4.12
gene53123   2.7.7.6
gene53125   2.7.7.6
gene53128   2.7.7.6
gene53137   2.7.7.6
gene53139   2.7.7.6
gene53142   6.3.5.3
gene53143   2.7.7.6
gene53150   2.7.7.7
gene53152   1.2.7.1
gene53154   2.1.1.72
gene53156   3.6.4.12
gene53158   2.7.7.6
gene53159   6.3.5.3
gene53160   2.7.7.6
gene53161   2.7.7.7
gene53164   2.7.7.6
gene53165   2.7.7.6
gene53166   2.7.7.6
gene53167   6.2.1.3
gene53168   2.7.7.6
gene53170   2.7.7.6
gene53171   2.7.7.7
gene53173   2.7.7.6
gene53175   2.7.7.6
gene53179   3.6.3.8
gene53183   2.7.7.6
gene53190   2.7.7.7
gene53191   2.7.7.6
gene53193   2.7.7.7
gene53197   3.6.4.12
gene53217   2.7.7.6
gene53222   3.2.1.18
gene53224   2.7.7.6
gene53225   2.7.7.6
gene53233   6.2.1.1
gene53238   2.4.1.161
gene53241   2.7.7.6
gene53245   3.2.1.1
gene53246   2.7.7.6
gene53247   2.7.7.6
gene53248   2.7.7.6
gene53249   4.2.2.26
gene53254   2.7.7.7
gene53255   2.7.7.7
gene53257   3.2.1.55
gene53258   2.7.7.6
gene53259   3.6.4.12
gene53260   6.3.5.3
gene53261   2.7.7.6
gene53262   3.1.21.3
gene53265   2.7.7.6
gene53267   2.7.7.6
gene53274   3.6.4.12
gene53276   3.2.1.18
gene53277   3.2.1.21
gene53278   2.7.7.7
gene53282   3.1.3.48
gene53283   6.3.4.6
gene53286   2.7.7.6
gene53294   3.2.1.23
gene53299   2.7.7.7
gene53304   6.3.5.3
gene53305   6.3.5.3
gene53306   3.2.1.80
gene53319   2.7.11.1
gene53321   2.7.11.1
gene53322   2.7.7.7
gene53325   2.7.7.7
gene53328   2.7.7.7
gene53333   6.3.5.3
gene53338   2.7.7.7
gene53339   2.7.7.7
gene53340   3.2.1.18
gene53342   3.6.4.12
gene53343   6.3.5.3
gene53347   3.2.1.51
gene53350   2.7.7.6
gene53351   2.7.7.7
gene53357   2.7.7.6
gene53358   3.2.1.51
gene53360   4.2.2.26
gene53366   3.2.1.40
gene53369   3.2.1.40
gene53371   3.2.1.40
gene53373   2.7.7.7
gene53375   2.7.11.1
gene53377   2.7.7.7
gene53380   2.7.7.6
gene53384   6.3.5.3
gene53387   2.7.7.7
gene53388   2.7.7.7
gene53392   2.1.1.13
gene53394   2.7.7.6
gene53398   2.4.1.109
gene53404   2.3.1.51
gene53408   2.7.7.7
gene53413   6.6.1.2
gene53417   3.2.1.23
gene53418   3.4.21.96
gene53420   2.3.1.9
gene53422   6.3.5.3
gene53423   2.7.7.7
gene53424   3.2.1.18
gene53427   2.7.7.6
gene53428   2.7.7.7
gene53429   2.7.7.6
gene53430   6.3.5.3
gene53437   6.3.5.3
gene53439   2.7.7.7
gene53442   2.7.7.7
gene53444   2.7.11.1
gene53445   2.7.7.7
gene53450   4.2.2.26
gene53455   6.3.5.3
gene53467   2.7.7.7
gene53471   2.7.7.7
gene53472   3.1.21.3
gene53478   2.7.7.6
gene53481   3.2.1.23
gene53483   2.7.7.7
gene53493   6.3.5.3
gene53494   2.7.7.7
gene53495   2.7.7.6
gene53497   4.2.2.26
gene53501   6.5.1.2
gene53504   3.1.11.5
gene53505   2.7.7.7
gene53508   2.1.1.72
gene53512   2.7.7.7
gene53513   2.7.7.7
gene53515   3.6.4.12
gene53516   3.2.1.23
gene53519   3.6.4.12
gene53523   2.7.7.7
gene53529   2.7.7.7
gene53534   3.2.1.23
gene53537   3.2.1.23
gene53538   2.7.7.7
gene53539   2.7.7.7
gene53540   2.7.7.6
gene53546   2.7.7.7
gene53547   6.3.5.3
gene53552   6.3.5.3
gene53553   2.7.7.7
gene53555   3.1.1.11
gene53557   3.2.1.55
gene53566   2.7.7.7
gene53569   3.2.1.23
gene53571   3.2.2.23
gene53571   4.2.99.18
gene53577   6.3.5.3
gene53581   3.6.4.12
gene53592   3.6.4.12
gene53597   6.6.1.2
gene53598   2.7.7.7
gene53599   2.7.7.7
gene53601   6.3.5.3
gene53605   2.7.7.6
gene53610   2.7.7.7
gene53622   6.3.5.3
gene53627   5.99.1.2
gene53628   1.7.5.1
gene53632   2.7.7.7
gene53634   2.7.7.6
gene53635   2.7.7.7
gene53636   2.7.7.7
gene53637   2.7.7.7
gene53639   2.7.7.7
gene53640   6.3.5.3
gene53641   2.7.7.7
gene53643   2.7.7.7
gene53644   2.7.7.7
gene53648   2.7.7.7
gene53649   2.7.7.7
gene53651   2.7.7.6
gene53652   2.7.7.7
gene53653   2.7.7.7
gene53654   2.7.7.6
gene53655   3.2.1.50
gene53656   2.7.7.7
gene53660   2.7.7.7
gene53664   2.7.7.7
gene53665   3.6.4.12
gene53667   2.7.7.7
gene53668   2.7.7.7
gene53677   4.2.2.2
gene53678   2.7.7.6
gene53684   3.1.3.5
gene53684   3.1.3.6
gene53684   3.1.4.16
gene53685   2.7.7.6
gene53686   2.7.7.7
gene53687   2.7.7.7
gene53690   2.7.7.7
gene53693   3.5.1.14
gene53695   2.7.7.7
gene53697   2.7.7.7
gene53702   2.7.7.7
gene53703   2.7.7.7
gene53707   2.7.11.1
gene53708   2.7.7.7
gene53710   2.7.7.7
gene53711   2.7.7.7
gene53712   3.6.4.12
gene53720   3.2.1.52
gene53722   3.4.21.53
gene53724   6.3.5.3
gene53726   2.7.7.7
gene53727   3.2.1.8
gene53734   2.7.7.6
gene53735   2.7.7.6
gene53742   2.7.7.7
gene53743   2.7.11.1
gene53745   2.7.7.6
gene53746   6.3.5.3
gene53750   3.6.1.62
gene53753   2.7.7.7
gene53757   2.1.1.72
gene53760   3.6.4.12
gene53763   2.7.7.7
gene53767   2.7.7.7
gene53772   3.2.1.89
gene53778   2.7.7.6
gene53779   6.3.5.3
gene53780   2.7.7.6
gene53781   6.3.5.3
gene53782   2.7.7.7
gene53783   2.7.7.7
gene53785   2.7.11.1
gene53789   2.7.7.7
gene53790   3.6.4.12
gene53792   3.1.21.3
gene53794   6.3.5.3
gene53797   6.1.1.9
gene53798   6.3.5.3
gene53802   2.7.7.7
gene53805   2.7.7.7
gene53810   6.3.5.3
gene53811   3.2.1.96
gene53812   2.7.7.6
gene53815   2.7.7.7
gene53816   2.7.7.6
gene53822   1.1.98.6
gene53824   2.7.7.7
gene53827   2.1.1.72
gene53830   2.7.11.1
gene53831   1.2.7.1
gene53836   2.7.7.6
gene53842   6.3.5.3
gene53851   3.5.2.10
gene53852   6.3.5.3
gene53853   6.3.5.3
gene53863   3.6.4.12
gene53868   2.7.11.1
gene53873   2.7.7.7
gene53880   3.2.1.23
gene53881   2.7.7.7
gene53883   3.2.1.23
gene53884   2.7.11.1
gene53890   3.2.1.40
gene53891   2.7.7.7
gene53894   1.2.5.3
gene53896   3.1.1.53
gene53904   3.2.1.35
gene53906   2.7.7.6
gene53907   2.7.7.6
gene53908   3.4.21.26
gene53909   6.3.5.3
gene53912   2.7.7.6
gene53913   2.7.7.7
gene53915   2.7.11.1
gene53917   2.7.7.6
gene53918   2.1.1.43
gene53927   2.7.8.12
gene53930   3.2.1.96
gene53934   3.2.1.4
gene53942   2.7.7.7
gene53943   2.7.7.6
gene53945   2.7.7.6
gene53946   2.7.7.7
gene53948   2.7.7.7
gene53949   3.6.4.12
gene53954   3.6.4.12
gene53957   2.7.11.1
gene53958   3.2.1.52
gene53960   3.2.1.156
gene53966   6.3.5.3
gene53972   6.3.5.3
gene53973   2.7.7.7
gene53977   2.7.7.6
gene53989   4.2.2.23
gene53991   3.2.1.41
gene53999   5.99.1.3
gene54009   2.7.7.7
gene54012   2.7.7.7
gene54014   3.6.4.12
gene54016   6.3.5.3
gene54017   6.3.5.3
gene54018   6.3.5.3
gene54019   2.7.7.6
gene54020   3.1.1.11
gene54021   2.7.7.7
gene54024   2.7.7.6
gene54025   2.7.11.1
gene54028   3.6.4.12
gene54029   6.3.5.3
gene54032   4.2.3.19
gene54033   2.7.7.6
gene54041   6.3.5.3
gene54044   2.7.7.6
gene54047   2.7.7.6
gene54052   2.1.1.13
gene54053   6.3.5.3
gene54056   3.2.1.96
gene54059   2.7.7.7
gene54071   2.7.7.6
gene54074   3.6.4.12
gene54077   6.3.5.3
gene54080   2.7.7.6
gene54084   2.7.7.6
gene54096   3.2.1.4
gene54097   6.6.1.2
gene54099   2.7.7.6
gene54100   6.3.5.3
gene54104   6.6.1.2
gene54105   2.7.7.6
gene54106   2.7.11.1
gene54110   2.7.7.6
gene54113   1.7.5.1
gene54120   1.7.5.1
gene54123   3.4.21.96
gene54134   6.3.5.3
gene54137   3.2.1.23
gene54146   1.2.7.1
gene54156   2.7.7.6
gene54157   3.6.4.12
gene54163   6.1.1.4
gene54177   2.7.7.6
gene54178   3.6.4.12
gene54179   6.3.5.3
gene54184   2.7.7.6
gene54185   3.1.1.11
gene54186   2.7.7.6
gene54187   6.3.5.3
gene54188   6.3.5.3
gene54200   3.2.1.20
gene54201   2.7.7.6
gene54208   3.2.1.20
gene54209   2.7.7.59
gene54211   3.4.22.70
gene54215   6.3.5.3
gene54224   3.6.4.12
gene54235   6.3.5.3
gene54237   3.4.14.5
gene54242   2.7.7.7
gene54256   3.1.1.53
gene54257   2.6.1.16
gene54259   3.4.21.96
gene54261   2.7.7.7
gene54262   1.2.7.1
gene54268   1.7.5.1
gene54271   3.6.4.12
gene54272   6.3.5.3
gene54273   6.3.5.3
gene54274   1.16.3.3
gene54275   2.7.7.7
gene54277   3.6.4.12
gene54279   3.6.4.12
gene54280   2.7.11.1
gene54281   6.3.5.3
gene54284   3.1.21.3
gene54290   2.7.11.1
gene54293   6.3.5.3
gene54298   6.3.5.3
gene54300   2.7.7.6
gene54307   3.2.1.55
gene54312   2.7.7.6
gene54318   6.3.5.3
gene54323   3.4.21.96
gene54326   2.1.1.72
gene54328   2.7.11.1
gene54329   6.3.5.3
gene54333   3.5.1.28
gene54334   3.2.1.23
gene54335   2.7.7.6
gene54342   2.7.7.6
gene54347   2.7.7.7
gene54352   3.2.1.55
gene54355   6.3.5.3
gene54358   3.6.4.12
gene54359   3.6.4.12
gene54362   6.3.5.3
gene54369   3.6.4.12
gene54371   3.1.21.3
gene54372   3.2.1.55
gene54373   6.3.5.3
gene54383   6.3.5.3
gene54384   2.7.11.1
gene54387   3.2.1.55
gene54388   3.2.1.20
gene54419   2.1.1.72
gene54420   3.2.1.23
gene54422   2.7.7.6
gene54423   6.3.5.3
gene54426   1.2.7.1
gene54432   6.3.5.3
gene54443   6.3.5.3
gene54444   3.2.1.8
gene54445   2.7.7.6
gene54450   3.6.4.12
gene54455   3.2.1.55
gene54458   2.7.7.6
gene54464   2.7.7.6
gene54465   3.2.1.51
gene54466   2.7.7.6
gene54475   2.7.7.6
gene54477   3.6.4.12
gene54478   2.7.7.6
gene54489   6.3.5.3
gene54490   2.7.7.7
gene54505   2.1.1.72
gene54509   2.7.7.6
gene54511   6.3.5.3
gene54512   4.6.1.13
gene54513   3.2.1.23
gene54515   3.2.1.4
gene54521   2.7.11.1
gene54527   2.7.7.6
gene54534   2.7.7.7
gene54537   2.7.7.6
gene54538   6.3.5.3
gene54551   3.6.4.12
gene54554   2.1.1.72
gene54560   3.6.4.12
gene54561   1.2.5.3
gene54563   6.3.5.3
gene54568   2.7.7.7
gene54569   6.3.5.3
gene54570   6.3.5.3
gene54576   3.1.21.5
gene54578   6.3.5.3
gene54580   6.6.1.2
gene54581   2.7.7.6
gene54582   6.3.5.3
gene54585   2.7.7.6
gene54592   6.3.5.3
gene54595   3.2.1.45
gene54596   2.4.1.1
gene54600   2.7.11.1
gene54601   3.1.21.3
gene54608   6.3.5.3
gene54610   2.7.7.6
gene54612   3.2.1.23
gene54619   3.1.21.3
gene54626   6.3.5.3
gene54627   6.3.5.3
gene54628   6.3.5.3
gene54631   6.3.5.3
gene54641   3.5.1.28
gene54645   2.7.7.7
gene54648   3.6.4.12
gene54654   6.3.5.3
gene54655   6.3.5.3
gene54657   6.3.5.3
gene54660   6.6.1.2
gene54666   6.3.5.3
gene54668   6.3.5.3
gene54669   3.4.14.1
gene54677   1.7.5.1
gene54679   3.6.4.12
gene54681   1.7.5.1
gene54682   2.7.7.6
gene54684   2.4.1.1
gene54685   6.6.1.2
gene54686   6.3.5.5
gene54687   2.7.7.7
gene54688   6.3.5.3
gene54696   3.1.21.3
gene54697   2.7.7.7
gene54699   5.99.1.2
gene54702   6.6.1.2
gene54703   2.7.7.6
gene54704   2.7.7.6
gene54711   6.3.5.3
gene54717   2.7.7.7
gene54718   3.6.4.12
gene54720   6.6.1.2
gene54725   3.1.1.11
gene54726   4.2.3.19
gene54735   2.1.1.72
gene54736   6.6.1.2
gene54738   2.7.7.6
gene54739   6.3.5.3
gene54740   2.7.7.6
gene54743   3.1.1.11
gene54745   2.4.2.30
gene54749   6.3.5.3
gene54750   3.2.1.52
gene54754   2.4.1.1
gene54755   2.7.7.6
gene54756   6.6.1.2
gene54764   6.1.1.19
gene54765   3.1.21.3
gene54767   2.7.7.6
gene54778   2.7.7.6
gene54779   6.3.5.3
gene54787   2.7.7.6
gene54788   6.3.5.3
gene54793   6.6.1.2
gene54795   2.7.7.6
gene54798   6.6.1.2
gene54809   3.2.1.96
gene54820   6.6.1.2
gene54826   6.3.5.3
gene54829   3.2.1.96
gene54830   6.3.5.3
gene54832   3.2.1.1
gene54834   2.7.7.6
gene54841   3.1.1.11
gene54844   2.7.7.7
gene54846   2.1.1.13
gene54847   6.3.5.3
gene54849   6.3.5.3
gene54854   2.7.7.6
gene54861   6.3.5.3
gene54864   2.1.1.72
gene54870   2.7.7.6
gene54873   2.7.7.7
gene54874   2.7.7.6
gene54883   3.2.1.21
gene54887   3.6.4.12
gene54890   2.7.7.7
gene54893   3.2.1.23
gene54894   2.7.7.7
gene54898   6.3.5.3
gene54901   6.3.5.3
gene54905   2.7.11.1
gene54907   3.2.1.23
gene54908   3.2.1.23
gene54911   6.3.5.3
gene54914   6.3.5.3
gene54926   2.7.7.6
gene54930   2.7.7.6
gene54935   1.17.4.1
gene54939   3.6.4.12
gene54944   6.3.5.3
gene54955   3.2.1.89
gene54957   2.7.7.6
gene54971   6.3.5.3
gene54975   2.4.1.1
gene54977   6.3.5.3
gene54979   5.4.99.9
gene54981   2.7.7.6
gene54982   2.7.7.7
gene54983   2.3.1.16
gene54984   2.7.7.6
gene54985   2.7.7.6
gene54986   6.1.1.22
gene54987   3.4.19.12
gene54988   2.7.7.7
gene54990   2.3.1.16
gene54992   6.3.5.3
gene54995   6.3.5.3
gene55001   3.2.1.21
gene55002   2.7.7.6
gene55007   6.3.5.3
gene55009   3.2.1.89
gene55010   3.2.1.23
gene55012   3.2.1.35
gene55018   1.2.7.1
gene55019   2.3.1.48
gene55021   2.7.7.6
gene55023   6.3.5.3
gene55025   2.7.7.6
gene55029   3.2.1.23
gene55030   3.2.1.1
gene55037   6.6.1.2
gene55042   6.3.5.3
gene55048   1.8.1.9
gene55049   6.3.5.3
gene55052   6.3.5.3
gene55053   6.3.5.3
gene55054   6.3.5.3
gene55057   6.3.5.3
gene55062   6.3.5.3
gene55069   3.1.21.3
gene55070   6.3.5.3
gene55078   3.6.4.12
gene55086   2.1.1.37
gene55089   2.7.7.6
gene55091   3.2.1.18
gene55092   3.6.4.12
gene55093   2.7.7.6
gene55097   3.6.4.12
gene55105   6.3.5.3
gene55107   6.3.5.3
gene55111   2.1.1.72
gene55115   6.6.1.2
gene55117   3.4.19.12
gene55119   3.6.4.12
gene55129   2.7.7.7
gene55133   2.7.7.6
gene55136   6.3.5.3
gene55140   2.7.7.6
gene55146   4.2.1.9
gene55147   6.3.5.3
gene55149   6.3.5.3
gene55150   6.3.5.3
gene55152   6.3.5.3
gene55153   6.3.5.3
gene55157   3.6.3.54
gene55158   2.7.7.6
gene55159   2.7.11.22
gene55163   2.7.7.6
gene55170   3.6.3.14
gene55170   3.6.3.15
gene55172   2.1.1.72
gene55180   2.3.2.13
gene55185   3.6.4.12
gene55188   6.3.5.3
gene55197   2.7.7.6
gene55202   3.6.4.12
gene55207   2.7.7.6
gene55209   3.1.11.5
gene55213   6.3.5.3
gene55214   3.2.1.96
gene55215   2.7.7.6
gene55219   1.4.7.1
gene55228   6.3.5.3
gene55230   2.1.1.72
gene55240   3.1.11.5
gene55247   2.7.7.6
gene55256   2.7.7.6
gene55263   3.4.11.2
gene55270   3.6.4.12
gene55282   2.7.7.6
gene55283   2.7.11.1
gene55286   1.7.5.1
gene55293   2.7.7.6
gene55296   6.3.5.3
gene55300   3.2.1.4
gene55303   2.7.7.6
gene55305   2.7.7.6
gene55307   3.6.4.12
gene55310   3.2.1.41
gene55312   1.4.7.1
gene55313   2.7.7.6
gene55314   1.1.98.6
gene55317   2.7.7.6
gene55321   4.2.2.2
gene55323   2.7.7.6
gene55324   6.3.5.3
gene55326   6.3.5.3
gene55328   2.7.7.6
gene55329   2.7.7.6
gene55330   3.2.1.11
gene55332   2.7.7.6
gene55334   6.3.5.3
gene55340   2.7.7.6
gene55342   6.3.5.3
gene55344   6.3.5.3
gene55346   1.7.5.1
gene55347   6.3.5.3
gene55348   1.1.98.6
gene55350   6.3.5.3
gene55351   1.7.5.1
gene55353   3.6.4.12
gene55359   2.7.7.6
gene55366   3.6.4.12
gene55368   2.7.7.6
gene55372   6.6.1.2
gene55384   2.1.1.13
gene55385   3.2.1.21
gene55386   2.7.7.6
gene55388   3.4.25.1
gene55393   6.3.5.3
gene55395   2.1.1.13
gene55396   2.1.1.13
gene55399   2.1.1.72
gene55401   2.7.7.7
gene55402   2.7.7.6
gene55411   2.7.7.7
gene55413   2.7.7.6
gene55414   6.3.5.3
gene55422   2.7.7.6
gene55428   2.7.7.7
gene55431   2.7.7.6
gene55437   3.6.4.12
gene55438   2.7.7.6
gene55443   2.7.11.1
gene55452   2.7.7.6
gene55454   6.3.5.3
gene55456   6.3.5.3
gene55462   6.6.1.2
gene55466   6.3.5.3
gene55467   3.6.4.12
gene55469   4.2.2.1
gene55470   6.3.5.3
gene55474   6.3.5.3
gene55479   1.7.5.1
gene55480   3.1.21.3
gene55481   3.2.1.23
gene55482   6.3.5.3
gene55483   6.3.5.3
gene55485   6.3.5.3
gene55488   3.2.1.52
gene55489   2.7.7.6
gene55490   2.7.7.6
gene55491   6.3.5.3
gene55492   3.5.1.28
gene55494   2.7.7.7
gene55495   2.7.7.6
gene55497   6.3.5.3
gene55498   6.3.5.3
gene55500   6.3.5.3
gene55504   6.3.5.3
gene55508   2.7.11.1
gene55514   2.1.1.72
gene55515   2.1.1.72
gene55523   2.7.7.7
gene55528   2.7.7.6
gene55533   6.3.5.3
gene55536   2.7.1.40
gene55539   6.3.5.3
gene55545   2.3.2.27
gene55546   2.7.7.6
gene55548   6.3.5.3
gene55551   1.2.7.1
gene55554   6.3.5.3
gene55555   2.7.7.7
gene55556   6.3.5.3
gene55557   2.7.7.7
gene55558   3.4.21.96
gene55560   6.3.5.3
gene55561   1.20.4.1
gene55562   3.6.4.12
gene55563   6.3.5.3
gene55569   6.3.5.3
gene55571   6.3.5.3
gene55574   6.3.5.3
gene55575   6.3.5.3
gene55576   6.3.5.3
gene55577   2.7.7.6
gene55579   6.3.5.3
gene55582   6.3.5.3
gene55586   2.7.7.6
gene55588   3.6.4.12
gene55589   2.7.7.6
gene55590   2.7.7.6
gene55591   6.3.5.3
gene55595   6.3.5.3
gene55597   6.3.5.3
gene55599   3.6.4.12
gene55600   2.7.7.6
gene55603   6.3.5.3
gene55609   3.6.4.12
gene55612   3.6.4.12
gene55614   2.7.7.6
gene55621   6.6.1.2
gene55622   6.3.5.3
gene55625   2.7.7.6
gene55628   2.7.7.6
gene55630   2.7.7.6
gene55632   6.3.5.3
gene55638   6.3.5.3
gene55640   6.3.5.3
gene55649   6.3.5.3
gene55651   6.3.5.3
gene55653   3.2.1.51
gene55656   2.7.7.6
gene55657   6.3.5.3
gene55659   6.3.5.3
gene55661   6.3.5.3
gene55665   2.7.7.6
gene55667   6.3.5.3
gene55672   3.6.4.12
gene55677   2.7.7.7
gene55682   3.2.1.23
gene55683   3.1.1.53
gene55686   6.3.5.3
gene55687   6.3.5.3
gene55688   6.3.5.3
gene55701   6.3.5.3
gene55704   2.7.7.6
gene55705   3.6.4.12
gene55706   6.3.5.3
gene55708   6.3.5.3
gene55712   6.3.5.3
gene55713   2.7.7.7
gene55715   6.3.5.3
gene55716   6.3.5.3
gene55718   1.20.4.1
gene55725   3.2.1.23
gene55727   6.3.5.3
gene55729   3.2.1.23
gene55730   2.7.7.6
gene55731   6.3.5.3
gene55732   6.3.5.3
gene55733   6.3.5.3
gene55738   2.7.7.7
gene55739   2.7.7.6
gene55744   2.7.7.6
gene55745   2.7.7.6
gene55746   2.7.7.6
gene55750   2.7.7.6
gene55751   6.6.1.2
gene55753   6.3.5.3
gene55754   2.7.8.12
gene55758   2.7.7.6
gene55759   2.7.7.6
gene55760   5.2.1.8
gene55762   3.2.1.23
gene55764   3.1.3.1
gene55765   6.3.5.3
gene55769   2.7.7.6
gene55772   2.7.7.6
gene55774   4.2.1.11
gene55777   2.7.7.6
gene55778   2.7.7.7
gene55781   3.2.1.96
gene55782   6.3.5.3
gene55785   6.3.5.3
gene55788   3.2.1.177
gene55792   3.2.1.23
gene55793   2.7.7.6
gene55797   6.3.5.3
gene55802   6.3.5.3
gene55804   2.7.7.6
gene55805   2.7.7.7
gene55817   2.7.8.12
gene55821   3.2.1.4
gene55823   2.7.7.6
gene55824   2.7.7.6
gene55828   3.5.1.28
gene55833   2.7.7.6
gene55834   3.4.21.96
gene55837   3.2.1.51
gene55838   2.7.7.6
gene55839   3.6.4.12
gene55841   2.1.1.72
gene55842   3.6.4.12
gene55845   2.1.1.72
gene55848   2.7.8.12
gene55853   3.6.4.12
gene55854   2.3.2.13
gene55855   3.2.1.21
gene55861   2.7.7.6
gene55874   6.3.5.3
gene55878   3.2.1.18
gene55887   2.1.1.72
gene55888   6.3.5.3
gene55894   3.1.3.6
gene55894   3.1.4.16
gene55905   2.7.7.6
gene55906   3.2.1.55
gene55910   3.6.4.12
gene55911   6.3.5.3
gene55916   4.6.1.13
gene55918   2.7.7.6
gene55920   3.5.1.28
gene55926   6.3.5.3
gene55932   2.7.7.6
gene55937   2.7.7.6
gene55943   2.1.1.72
gene55956   6.3.5.3
gene55968   6.3.5.3
gene55973   1.7.5.1
gene55980   2.7.7.6
gene55982   2.7.7.6
gene55984   3.4.22.70
gene55985   3.1.1.11
gene55989   6.3.5.3
gene55990   3.6.4.12
gene56000   3.2.1.41
gene56006   3.2.1.84
gene56011   3.6.4.12
gene56020   3.2.1.177
gene56023   3.2.1.23
gene56025   2.7.7.6
gene56026   3.2.1.23
gene56027   6.3.5.3
gene56028   2.7.7.7
gene56041   2.7.7.6
gene56042   6.3.5.3
gene56044   6.3.5.3
gene56045   6.3.5.3
gene56049   2.7.7.6
gene56055   2.3.2.27
gene56057   6.3.5.3
gene56058   6.3.5.3
gene56059   6.3.5.3
gene56063   3.2.1.22
gene56071   3.6.4.12
gene56072   1.1.1.195
gene56077   3.6.4.12
gene56079   6.6.1.2
gene56083   2.7.7.6
gene56084   2.7.7.7
gene56085   3.2.1.4
gene56086   5.2.1.8
gene56093   2.7.7.6
gene56097   6.3.5.3
gene56098   6.3.5.3
gene56099   3.6.4.12
gene56102   6.3.5.3
gene56104   6.3.5.3
gene56109   6.6.1.2
gene56110   3.6.3.54
gene56112   3.6.4.12
gene56113   6.3.5.3
gene56114   3.6.4.12
gene56120   6.3.5.3
gene56137   3.6.4.12
gene56141   3.2.1.23
gene56152   3.2.1.51
gene56158   6.3.5.3
gene56159   6.3.5.3
gene56161   1.7.5.1
gene56169   3.6.4.12
gene56170   3.2.1.51
gene56179   2.7.7.6
gene56181   2.7.7.6
gene56183   3.6.4.12
gene56184   6.3.5.3
gene56190   3.1.3.6
gene56190   3.1.4.16
gene56195   2.4.1.109
gene56204   2.7.7.6
gene56207   6.3.5.3
gene56209   6.3.5.3
gene56210   6.3.5.3
gene56211   2.7.7.6
gene56218   6.3.5.3
gene56220   2.7.7.6
gene56221   2.7.7.6
gene56227   2.7.7.6
gene56232   6.3.5.3
gene56233   6.3.5.3
gene56235   6.3.5.3
gene56237   3.2.1.24
gene56238   6.3.5.3
gene56239   3.6.4.12
gene56240   2.1.1.72
gene56241   2.7.7.7
gene56247   6.3.5.3
gene56248   3.6.4.12
gene56257   6.3.5.3
gene56258   6.3.5.3
gene56259   2.7.1.52
gene56262   3.2.1.52
gene56265   6.3.5.3
gene56282   6.3.5.3
gene56283   6.3.5.3
gene56289   1.7.5.1
gene56298   1.7.5.1
gene56299   1.7.5.1
gene56300   1.7.5.1
gene56307   6.3.5.3
gene56309   3.2.1.52
gene56312   6.6.1.2
gene56314   3.2.1.23
gene56315   6.6.1.2
gene56319   1.7.5.1
gene56321   2.1.1.13
gene56322   6.3.5.3
gene56324   6.3.5.3
gene56325   1.7.5.1
gene56332   3.2.1.89
gene56333   2.7.7.6
gene56334   2.1.1.13
gene56336   2.7.7.6
gene56337   2.3.2.13
gene56338   3.4.21.62
gene56344   2.7.7.6
gene56349   2.7.7.6
gene56350   2.7.7.7
gene56354   2.7.7.6
gene56358   1.7.5.1
gene56362   3.6.4.12
gene56363   2.7.7.6
gene56364   2.7.7.6
gene56366   2.7.7.6
gene56372   6.3.5.3
gene56374   6.3.5.3
gene56375   2.7.7.7
gene56376   2.7.7.6
gene56377   3.2.1.24
gene56381   2.7.7.6
gene56382   6.3.5.3
gene56390   2.7.7.6
gene56392   2.7.7.6
gene56404   2.7.7.6
gene56406   2.7.7.7
gene56409   2.7.7.6
gene56411   2.7.7.6
gene56414   6.3.5.3
gene56415   3.2.1.78
gene56419   2.7.7.6
gene56420   2.7.7.6
gene56421   2.7.7.6
gene56422   1.7.5.1
gene56425   3.6.4.12
gene56426   2.7.7.6
gene56434   3.6.4.12
gene56438   2.7.7.6
gene56441   2.7.11.1
gene56443   2.7.7.6
gene56447   2.7.7.7
gene56448   1.7.5.1
gene56451   1.7.5.1
gene56455   1.7.5.1
gene56459   1.7.5.1
gene56462   3.2.1.18
gene56463   3.2.1.21
gene56465   3.2.1.89
gene56467   1.16.3.3
gene56471   3.2.1.18
gene56472   2.1.1.13
gene56477   2.1.1.72
gene56479   6.3.5.3
gene56482   1.7.5.1
gene56484   6.3.5.3
gene56489   1.7.5.1
gene56491   6.3.5.3
gene56493   3.2.1.1
gene56497   3.2.1.23
gene56498   2.7.7.7
gene56501   3.1.21.3
gene56505   3.4.21.96
gene56506   6.3.5.3
gene56512   3.2.1.51
gene56515   3.2.1.23
gene56518   2.7.7.6
gene56520   3.2.1.23
gene56523   3.2.1.51
gene56525   2.7.7.6
gene56527   6.3.5.3
gene56534   2.7.7.6
gene56548   2.7.7.6
gene56551   6.6.1.2
gene56555   6.3.5.3
gene56561   6.3.5.3
gene56565   2.7.7.6
gene56566   2.7.7.6
gene56568   2.7.7.6
gene56571   6.6.1.2
gene56572   2.7.7.7
gene56574   2.7.7.6
gene56577   2.1.1.72
gene56579   3.1.21.3
gene56583   6.6.1.2
gene56586   2.7.7.6
gene56588   2.7.7.6
gene56600   2.7.7.6
gene56603   6.3.5.3
gene56607   3.1.4.54
gene56610   2.7.13.3
gene56611   6.3.5.3
gene56613   3.2.1.23
gene56622   2.4.1.109
gene56625   3.1.21.3
gene56629   3.4.19.12
gene56630   2.7.7.6
gene56631   3.6.4.12
gene56632   3.6.4.12
gene56636   3.6.4.12
gene56638   2.7.7.6
gene56647   6.3.5.3
gene56648   2.7.7.6
gene56652   6.3.5.3
gene56653   2.7.7.6
gene56654   3.6.4.12
gene56656   2.7.7.6
gene56660   1.2.7.1
gene56665   3.1.21.3
gene56670   1.1.98.6
gene56682   6.3.5.3
gene56683   3.6.4.12
gene56685   2.7.7.6
gene56690   3.6.4.12
gene56693   6.1.1.5
gene56698   6.6.1.2
gene56701   6.6.1.2
gene56708   6.3.5.3
gene56710   6.3.5.3
gene56711   6.3.5.3
gene56712   2.7.7.6
gene56713   2.7.7.6
gene56719   6.3.5.3
gene56723   6.3.5.3
gene56728   3.1.21.3
gene56731   6.3.5.3
gene56740   2.7.7.7
gene56745   6.3.5.3
gene56746   2.1.1.13
gene56766   2.7.7.6
gene56769   3.2.1.40
gene56772   6.3.5.3
gene56773   2.7.7.6
gene56776   6.3.5.3
gene56777   2.7.7.6
gene56780   6.6.1.2
gene56782   2.7.7.6
gene56783   6.3.5.3
gene56785   6.6.1.2
gene56786   6.3.5.3
gene56789   3.2.1.23
gene56790   2.7.7.7
gene56796   6.3.5.3
gene56797   6.3.5.3
gene56802   6.3.5.3
gene56804   2.7.7.6
gene56805   2.7.7.6
gene56813   3.6.4.12
gene56823   2.7.7.6
gene56832   3.2.1.23
gene56834   2.7.7.6
gene56837   2.7.7.6
gene56847   6.3.5.3
gene56848   6.3.5.3
gene56849   3.6.4.12
gene56857   2.7.7.7
gene56858   6.3.5.3
gene56860   2.7.7.6
gene56863   3.2.1.96
gene56865   3.6.4.12
gene56870   2.7.7.6
gene56873   3.2.1.51
gene56876   2.7.7.7
gene56883   2.7.7.6
gene56899   6.4.1.1
gene56900   2.7.7.6
gene56903   6.6.1.2
gene56907   3.6.4.12
gene56909   2.7.7.6
gene56910   2.7.7.6
gene56911   3.2.1.41
gene56912   2.7.7.6
gene56914   2.7.7.6
gene56924   2.7.7.7
gene56925   6.3.5.3
gene56934   2.7.7.6
gene56938   2.7.7.6
gene56940   2.7.7.6
gene56944   2.7.7.6
gene56945   1.8.1.4
gene56948   6.1.1.5
gene56949   2.7.7.7
gene56950   4.2.2.1
gene56953   2.1.1.72
gene56955   6.6.1.2
gene56962   2.7.7.6
gene56963   3.6.4.12
gene56964   6.3.5.3
gene56970   2.7.11.1
gene56975   2.7.11.1
gene56977   6.6.1.2
gene56979   2.7.7.6
gene56982   2.7.7.6
gene56983   6.3.5.3
gene56988   2.7.7.6
gene56994   2.7.7.6
gene57002   2.7.7.7
gene57003   3.2.1.45
gene57008   6.3.5.5
gene57010   2.7.7.6
gene57011   3.2.1.35
gene57018   6.3.5.3
gene57020   6.3.5.3
gene57027   6.3.5.3
gene57038   3.2.1.78
gene57039   6.3.5.3
gene57047   2.7.7.6
gene57052   3.2.1.96
gene57055   2.7.7.6
gene57057   6.3.5.3
gene57062   2.7.7.6
gene57064   3.6.4.12
gene57065   6.3.5.3
gene57070   2.7.7.6
gene57072   6.6.1.2
gene57073   3.6.4.12
gene57074   2.7.7.6
gene57075   3.2.1.23
gene57076   2.7.7.6
gene57082   2.7.7.6
gene57083   2.7.7.7
gene57084   2.7.7.6
gene57086   6.3.5.3
gene57088   2.7.7.6
gene57093   3.1.21.3
gene57095   6.3.5.3
gene57096   2.7.7.6
gene57101   2.7.7.6
gene57103   3.2.1.21
gene57104   6.6.1.2
gene57107   6.3.5.3
gene57108   3.2.1.51
gene57110   3.6.4.12
gene57112   2.7.7.6
gene57115   2.7.7.7
gene57119   6.3.5.3
gene57120   3.5.1.28
gene57122   1.2.7.1
gene57127   6.3.5.3
gene57133   6.3.5.3
gene57137   6.3.5.3
gene57141   6.6.1.2
gene57143   6.3.5.3
gene57150   6.3.5.3
gene57151   6.3.5.3
gene57154   2.7.7.6
gene57156   6.6.1.2
gene57175   3.2.1.23
gene57176   6.3.5.3
gene57180   6.6.1.2
gene57181   6.3.5.3
gene57184   2.7.11.1
gene57187   2.7.7.7
gene57188   6.3.5.3
gene57193   6.3.5.3
gene57196   2.7.7.7
gene57203   3.2.1.51
gene57205   6.3.5.3
gene57207   3.6.4.12
gene57208   2.7.7.6
gene57209   6.3.5.3
gene57215   6.3.5.3
gene57218   6.3.5.3
gene57219   3.6.4.13
gene57220   6.3.5.3
gene57222   2.7.7.6
gene57224   6.3.5.3
gene57226   2.7.7.6
gene57231   2.7.7.6
gene57233   3.6.4.12
gene57235   2.7.7.6
gene57236   3.6.4.12
gene57239   2.7.7.6
gene57242   2.7.7.6
gene57249   2.7.7.7
gene57250   3.2.1.23
gene57252   2.7.7.7
gene57253   3.6.4.12
gene57254   2.7.7.6
gene57255   3.2.1.78
gene57258   6.3.5.3
gene57259   2.7.7.6
gene57263   3.6.4.12
gene57264   2.7.7.6
gene57266   2.1.1.13
gene57270   3.2.1.21
gene57276   2.7.7.6
gene57277   6.6.1.2
gene57278   3.6.4.12
gene57279   2.7.7.6
gene57281   3.2.1.1
gene57283   2.7.7.6
gene57284   3.2.1.23
gene57285   2.7.7.6
gene57290   6.6.1.2
gene57293   6.3.5.3
gene57295   2.7.7.7
gene57297   3.6.4.12
gene57298   2.7.7.6
gene57310   2.1.1.72
gene57311   2.7.7.6
gene57312   2.7.7.7
gene57317   3.2.1.23
gene57318   2.7.7.6
gene57322   2.7.7.6
gene57325   2.7.7.7
gene57327   2.7.7.6
gene57328   2.7.7.6
gene57330   2.7.7.7
gene57332   2.7.7.6
gene57336   1.2.7.1
gene57342   6.6.1.2
gene57343   1.7.5.1
gene57344   2.7.7.7
gene57346   3.1.21.3
gene57353   6.6.1.2
gene57355   2.7.7.6
gene57361   2.7.7.6
gene57374   6.3.5.3
gene57375   6.3.5.3
gene57382   2.7.7.6
gene57388   6.3.5.3
gene57392   2.7.7.7
gene57395   6.6.1.2
gene57396   6.6.1.2
gene57399   2.7.11.1
gene57401   2.7.7.6
gene57402   6.3.5.3
gene57408   6.3.5.3
gene57409   2.7.7.7
gene57410   2.7.7.7
gene57411   2.7.7.6
gene57412   2.7.7.6
gene57413   6.3.5.3
gene57420   6.3.5.3
gene57423   6.3.5.3
gene57426   2.7.7.6
gene57428   2.7.7.6
gene57434   6.6.1.2
gene57437   6.6.1.2
gene57438   6.6.1.2
gene57439   6.6.1.2
gene57440   2.3.1.9
gene57441   2.7.7.6
gene57444   3.6.4.12
gene57445   2.1.1.72
gene57446   3.6.4.12
gene57450   2.7.7.6
gene57451   2.7.7.6
gene57453   2.7.7.6
gene57455   2.7.7.7
gene57456   2.7.7.6
gene57459   3.1.3.48
gene57462   2.7.7.7
gene57469   6.6.1.2
gene57475   2.3.1.179
gene57476   2.7.7.6
gene57479   6.6.1.2
gene57483   2.7.7.6
gene57486   2.7.7.6
gene57488   6.3.5.3
gene57490   2.7.7.6
gene57492   3.4.21.62
gene57499   2.7.7.7
gene57502   6.6.1.2
gene57506   2.7.7.7
gene57507   6.6.1.2
gene57509   6.3.5.3
gene57510   6.6.1.2
gene57512   2.7.7.6
gene57513   6.6.1.2
gene57520   2.7.7.6
gene57533   2.7.7.6
gene57544   3.2.1.51
gene57545   3.2.1.26
gene57549   6.6.1.2
gene57552   3.2.1.51
gene57555   2.7.7.6
gene57556   2.7.7.7
gene57557   6.1.1.5
gene57562   3.4.21.66
gene57563   6.3.5.3
gene57565   3.2.1.21
gene57567   3.2.1.51
gene57569   2.7.7.6
gene57574   2.7.11.1
gene57575   2.7.7.6
gene57576   2.7.7.6
gene57578   3.1.1.11
gene57579   2.4.1.21
gene57580   6.3.5.3
gene57581   6.3.5.3
gene57582   2.7.7.6
gene57583   6.6.1.2
gene57585   6.6.1.2
gene57599   6.3.5.3
gene57600   6.6.1.2
gene57603   6.6.1.2
gene57607   2.7.7.6
gene57608   3.6.4.13
gene57614   2.7.7.6
gene57615   6.3.5.3
gene57620   6.6.1.2
gene57624   3.2.1.1
gene57630   2.7.7.6
gene57631   3.1.21.3
gene57632   6.6.1.2
gene57635   2.7.7.6
gene57641   3.1.1.4
gene57641   3.1.1.5
gene57642   2.7.7.6
gene57650   2.1.1.72
gene57654   2.1.1.13
gene57656   3.2.1.51
gene57661   3.6.4.12
gene57666   2.7.7.6
gene57668   6.3.5.3
gene57669   3.2.1.23
gene57674   3.6.4.12
gene57675   2.7.7.6
gene57677   6.3.5.3
gene57681   6.4.1.1
gene57683   6.3.5.3
gene57685   2.7.7.6
gene57686   2.7.7.7
gene57687   2.7.7.6
gene57689   2.7.7.6
gene57691   2.7.7.7
gene57692   2.7.7.7
gene57694   2.7.7.6
gene57698   2.7.7.7
gene57699   6.3.5.3
gene57700   2.7.7.6
gene57702   3.6.4.12
gene57704   2.7.7.6
gene57713   3.6.4.12
gene57715   2.7.7.7
gene57716   2.7.7.7
gene57719   2.7.7.6
gene57720   2.7.7.6
gene57721   2.7.7.6
gene57726   2.7.11.1
gene57727   3.6.4.12
gene57729   2.7.7.6
gene57731   6.3.5.3
gene57733   6.3.5.3
gene57734   2.7.7.7
gene57739   3.6.4.12
gene57742   3.2.1.40
gene57747   2.7.7.6
gene57750   3.7.1.2
gene57754   6.6.1.2
gene57755   2.7.7.6
gene57756   6.3.5.3
gene57760   2.7.7.7
gene57761   6.3.5.3
gene57762   2.3.1.179
gene57767   2.7.7.6
gene57768   2.7.7.7
gene57771   6.3.5.3
gene57775   2.7.7.6
gene57780   3.6.4.12
gene57788   2.3.1.179
gene57795   3.6.4.12
gene57799   2.7.7.7
gene57807   3.6.4.12
gene57817   3.2.1.23
gene57826   3.1.21.3
gene57827   6.6.1.2
gene57834   3.2.1.51
gene57837   6.6.1.2
gene57838   2.7.7.6
gene57840   1.2.7.1
gene57847   2.7.7.7
gene57851   3.2.1.1
gene57854   3.2.1.55
gene57863   2.7.7.6
gene57864   3.6.4.12
gene57870   2.7.7.6
gene57872   2.7.7.7
gene57873   2.7.7.7
gene57874   2.7.7.6
gene57875   2.7.7.6
gene57879   2.7.7.6
gene57880   2.1.1.72
gene57885   2.7.7.6
gene57894   6.3.5.3
gene57897   3.1.3.6
gene57897   3.1.4.16
gene57904   6.3.5.3
gene57913   2.7.7.6
gene57915   2.7.7.7
gene57921   6.6.1.2
gene57924   6.3.5.3
gene57926   2.7.7.7
gene57927   6.6.1.2
gene57930   6.3.5.3
gene57934   6.3.5.3
gene57935   2.7.7.6
gene57937   2.7.7.6
gene57940   6.3.5.3
gene57942   2.7.7.6
gene57946   2.7.11.1
gene57956   2.7.7.6
gene57958   2.7.7.7
gene57962   3.2.1.8
gene57967   1.2.3.15
gene57970   2.1.1.13
gene57971   2.7.7.6
gene57975   6.6.1.2
gene57983   3.1.1.11
gene57987   2.1.1.72
gene57990   6.3.5.3
gene57991   6.4.1.1
gene57993   2.7.7.7
gene57997   3.1.3.1
gene58002   3.6.4.12
gene58005   2.7.7.6
gene58007   6.3.5.3
gene58008   2.7.7.7
gene58009   2.7.7.6
gene58015   2.7.7.6
gene58034   2.7.7.6
gene58036   6.6.1.2
gene58037   6.3.5.3
gene58038   3.2.1.51
gene58043   3.2.1.35
gene58046   6.3.4.4
gene58048   2.7.7.6
gene58050   2.7.7.6
gene58053   2.7.7.6
gene58058   6.3.5.3
gene58060   3.6.4.12
gene58061   3.2.1.1
gene58063   3.2.1.1
gene58067   3.6.4.12
gene58070   3.2.1.89
gene58072   2.7.7.7
gene58073   2.7.7.6
gene58075   6.3.5.3
gene58078   6.3.5.3
gene58080   6.3.5.3
gene58081   2.7.7.6
gene58082   6.3.5.3
gene58083   6.3.5.3
gene58085   6.3.5.3
gene58086   3.6.4.12
gene58087   4.2.2.26
gene58088   2.7.7.6
gene58089   2.7.7.7
gene58092   3.6.4.12
gene58093   6.3.5.3
gene58095   6.3.5.3
gene58096   2.7.7.6
gene58097   6.3.5.3
gene58100   2.7.7.6
gene58101   6.3.5.3
gene58107   3.2.1.24
gene58110   2.7.7.6
gene58113   2.7.7.7
gene58114   2.4.1.109
gene58116   6.3.5.3
gene58119   6.3.5.3
gene58123   2.7.7.7
gene58126   6.3.5.3
gene58130   6.3.5.3
gene58136   2.7.7.6
gene58137   2.7.7.6
gene58138   2.7.7.6
gene58139   1.4.1.1
gene58142   2.7.7.6
gene58143   2.7.7.6
gene58146   6.3.5.3
gene58147   2.1.3.15
gene58147   6.4.1.2
gene58149   2.7.7.7
gene58150   6.3.5.3
gene58151   2.7.7.6
gene58152   2.7.7.6
gene58154   6.3.5.3
gene58157   3.2.1.23
gene58164   3.2.1.177
gene58166   6.3.5.3
gene58167   3.2.1.23
gene58170   2.7.7.6
gene58171   2.7.7.6
gene58172   2.7.7.6
gene58175   1.1.3.9
gene58180   3.6.4.12
gene58182   2.7.7.6
gene58185   6.3.5.3
gene58187   6.3.5.3
gene58188   2.7.7.6
gene58194   2.7.7.7
gene58195   6.3.5.3
gene58197   6.3.5.3
gene58199   3.2.1.89
gene58201   2.7.7.6
gene58205   2.1.1.72
gene58206   6.3.5.3
gene58207   3.2.1.51
gene58212   3.4.21.72
gene58213   6.6.1.2
gene58218   6.3.5.3
gene58222   2.7.11.1
gene58224   3.6.4.12
gene58228   2.7.7.6
gene58230   2.7.7.6
gene58232   3.2.1.51
gene58233   6.3.5.3
gene58238   2.1.1.13
gene58239   6.3.5.3
gene58241   6.3.5.3
gene58242   6.3.5.3
gene58243   2.7.7.7
gene58245   6.3.5.3
gene58250   6.3.5.3
gene58252   2.7.7.6
gene58253   6.3.5.3
gene58258   6.3.5.3
gene58259   6.3.5.3
gene58260   3.2.1.21
gene58261   6.3.5.3
gene58263   2.7.7.7
gene58264   6.3.5.3
gene58267   2.7.7.6
gene58268   3.1.21.3
gene58269   2.7.7.6
gene58270   3.6.4.12
gene58272   3.6.4.12
gene58273   2.7.7.7
gene58274   6.3.5.3
gene58275   6.3.5.3
gene58278   6.3.5.3
gene58279   6.3.5.3
gene58283   6.3.5.3
gene58285   3.6.4.12
gene58289   2.7.7.7
gene58291   6.3.5.3
gene58292   6.3.5.3
gene58293   3.2.1.23
gene58297   2.7.7.6
gene58299   6.3.5.3
gene58301   6.3.5.3
gene58304   6.3.5.3
gene58306   6.3.5.3
gene58310   6.3.5.3
gene58311   6.3.5.3
gene58312   2.7.7.7
gene58315   2.7.7.6
gene58316   6.3.5.3
gene58320   2.7.7.48
gene58321   2.7.7.6
gene58324   6.3.5.3
gene58325   3.2.1.23
gene58328   6.3.5.3
gene58332   2.7.7.6
gene58337   2.7.7.7
gene58338   2.7.7.7
gene58339   6.1.1.5
gene58344   2.7.7.6
gene58348   6.3.5.3
gene58353   2.1.1.13
gene58355   6.3.5.3
gene58360   2.7.7.6
gene58365   6.3.5.3
gene58370   6.3.5.3
gene58374   3.6.4.12
gene58377   6.3.5.3
gene58381   6.3.5.3
gene58395   2.7.7.7
gene58396   3.6.4.13
gene58398   1.7.5.1
gene58400   4.2.2.2
gene58404   2.7.7.6
gene58406   6.3.5.3
gene58409   2.7.7.6
gene58410   6.3.5.3
gene58411   6.3.5.3
gene58412   6.3.5.3
gene58414   6.3.5.3
gene58417   2.7.1.107
gene58419   2.7.7.6
gene58426   2.7.7.7
gene58428   6.3.5.3
gene58429   6.3.5.3
gene58431   6.4.1.1
gene58436   3.4.14.5
gene58438   6.3.5.3
gene58440   3.2.1.51
gene58443   2.7.7.6
gene58444   3.1.3.5
gene58444   3.6.1.45
gene58445   2.7.7.6
gene58463   3.6.4.12
gene58464   2.7.7.6
gene58465   3.1.21.3
gene58466   6.6.1.2
gene58468   2.7.7.6
gene58469   6.3.5.3
gene58470   3.1.3.16
gene58471   6.3.5.3
gene58474   2.7.7.6
gene58479   6.3.5.3
gene58480   3.2.1.23
gene58483   6.4.1.1
gene58486   3.6.4.12
gene58490   3.1.21.3
gene58491   2.7.7.6
gene58493   6.3.5.3
gene58494   3.6.4.12
gene58495   3.6.4.12
gene58496   6.3.5.3
gene58497   2.7.7.6
gene58498   6.3.5.3
gene58500   3.6.4.12
gene58501   3.5.1.28
gene58502   6.3.5.3
gene58505   2.7.7.6
gene58506   6.3.5.3
gene58511   6.3.5.3
gene58514   6.3.5.3
gene58515   3.6.4.12
gene58517   2.7.7.7
gene58518   6.3.5.3
gene58526   6.4.1.1
gene58528   6.3.5.3
gene58531   2.7.7.7
gene58532   6.3.5.3
gene58535   3.2.1.14
gene58537   3.6.4.12
gene58538   6.3.5.3
gene58539   6.3.5.3
gene58543   6.3.5.3
gene58548   6.3.5.3
gene58550   3.6.4.12
gene58552   2.7.7.6
gene58553   6.4.1.1
gene58556   2.7.7.6
gene58558   3.6.4.12
gene58559   6.3.5.3
gene58560   3.6.4.12
gene58563   3.1.21.3
gene58565   2.7.7.6
gene58575   6.3.5.3
gene58579   2.3.2.26
gene58582   2.7.7.6
gene58583   2.7.7.7
gene58584   2.1.1.72
gene58587   3.6.4.12
gene58590   2.7.7.6
gene58591   6.3.5.3
gene58593   6.3.5.3
gene58594   3.1.3.48
gene58597   6.3.5.3
gene58599   2.7.11.25
gene58604   6.6.1.2
gene58608   3.6.4.12
gene58614   3.6.4.12
gene58617   2.7.7.7
gene58622   6.6.1.2
gene58630   2.7.7.6
gene58631   3.1.1.11
gene58632   2.7.7.7
gene58633   2.3.1.41
gene58637   6.3.5.3
gene58638   3.2.1.8
gene58646   1.7.5.1
gene58648   3.2.1.41
gene58650   2.7.7.6
gene58651   2.7.7.6
gene58652   2.7.7.6
gene58653   2.7.7.7
gene58664   2.7.7.6
gene58668   2.7.7.6
gene58671   2.7.7.6
gene58675   3.6.4.12
gene58684   3.6.4.12
gene58685   2.1.1.13
gene58687   6.3.5.3
gene58692   2.1.1.13
gene58696   6.3.5.3
gene58699   2.7.7.6
gene58705   2.7.7.6
gene58707   3.6.4.12
gene58713   2.7.7.6
gene58718   6.3.5.3
gene58725   2.7.7.6
gene58728   2.7.7.6
gene58729   2.7.7.6
gene58732   3.1.21.3
gene58733   2.7.7.6
gene58734   2.7.7.6
gene58737   3.6.3.44
gene58738   1.20.4.1
gene58741   6.3.5.3
gene58753   2.7.7.6
gene58754   1.1.1.42
gene58758   2.7.7.6
gene58761   3.2.1.1
gene58767   3.6.3.14
gene58776   3.6.3.54
gene58779   2.7.7.6
gene58780   2.7.7.6
gene58784   3.6.3.54
gene58785   2.7.7.6
gene58799   2.1.1.13
gene58810   3.2.1.1
gene58813   6.3.5.3
gene58814   6.3.5.3
gene58815   2.1.1.72
gene58818   6.3.5.3
gene58821   3.2.1.23
gene58823   6.3.5.3
gene58824   3.2.1.23
gene58825   2.7.7.7
gene58826   6.3.5.3
gene58829   2.1.1.13
gene58831   2.7.8.12
gene58837   6.3.5.3
gene58838   6.2.1.3
gene58842   2.7.7.6
gene58843   3.6.4.12
gene58845   6.3.5.3
gene58847   2.7.7.6
gene58857   2.7.7.6
gene58858   6.3.5.3
gene58859   6.3.5.3
gene58860   6.2.1.1
gene58862   3.6.4.13
gene58863   2.7.7.6
gene58864   3.1.4.46
gene58867   2.7.7.6
gene58868   6.3.5.3
gene58873   2.7.8.12
gene58876   3.6.4.12
gene58885   2.7.11.1
gene58888   2.7.7.6
gene58889   3.2.1.14
gene58890   2.1.1.13
gene58896   6.3.5.3
gene58909   2.7.7.6
gene58910   6.3.5.3
gene58914   3.2.1.18
gene58915   2.1.1.13
gene58917   6.1.1.5
gene58918   2.7.7.6
gene58923   6.3.5.3
gene58926   6.3.5.3
gene58929   6.3.5.3
gene58932   6.3.5.3
gene58935   6.3.5.3
gene58938   6.3.5.3
gene58942   6.3.5.3
gene58945   3.2.1.23
gene58947   6.3.5.3
gene58951   2.4.1.5
gene58953   3.2.1.52
gene58960   3.2.1.96
gene58963   1.2.7.1
gene58970   2.7.7.6
gene58972   2.1.1.72
gene58973   6.6.1.2
gene58983   2.7.7.7
gene58985   2.7.7.6
gene58991   6.3.5.3
gene58993   6.3.5.3
gene58997   2.7.7.6
gene58998   1.16.3.3
gene58999   3.6.4.12
gene59002   3.6.4.12
gene59005   3.2.1.23
gene59007   3.1.1.11
gene59009   2.1.1.13
gene59012   2.7.10.2
gene59013   1.7.5.1
gene59014   3.2.1.23
gene59015   2.7.7.6
gene59016   6.3.5.3
gene59019   2.1.1.72
gene59020   3.6.4.12
gene59024   3.6.4.12
gene59033   6.3.5.3
gene59035   2.7.7.7
gene59039   6.3.5.3
gene59043   2.7.7.6
gene59046   6.3.5.3
gene59047   2.7.7.6
gene59051   6.3.5.3
gene59055   6.3.5.3
gene59056   2.1.1.13
gene59059   6.3.5.3
gene59060   3.1.21.3
gene59061   1.7.5.1
gene59062   3.6.3.54
gene59063   6.3.5.3
gene59065   1.7.5.1
gene59066   2.7.7.6
gene59067   6.3.5.3
gene59070   2.7.7.6
gene59072   6.3.5.3
gene59074   3.2.1.23
gene59076   6.3.5.3
gene59079   2.7.7.6
gene59080   3.6.4.12
gene59083   3.6.4.12
gene59085   2.7.7.6
gene59087   2.1.1.13
gene59094   2.7.7.6
gene59097   1.7.5.1
gene59099   3.6.4.12
gene59103   6.3.5.3
gene59105   6.3.5.3
gene59110   2.7.7.6
gene59119   2.7.7.6
gene59121   6.3.5.3
gene59122   2.1.1.13
gene59124   3.1.1.11
gene59129   6.3.5.3
gene59131   6.3.5.3
gene59132   6.3.5.3
gene59134   6.3.5.3
gene59137   6.3.5.3
gene59145   6.3.5.3
gene59151   3.2.1.23
gene59155   2.7.7.6
gene59159   3.2.1.4
gene59167   1.7.5.1
gene59169   3.2.1.23
gene59176   2.1.1.13
gene59177   6.3.5.3
gene59179   1.7.5.1
gene59183   6.3.5.3
gene59185   3.2.1.23
gene59186   6.3.5.3
gene59187   3.6.4.12
gene59188   2.1.1.13
gene59191   6.3.5.3
gene59198   2.1.1.13
gene59199   1.2.7.1
gene59202   1.2.7.1
gene59203   3.6.4.12
gene59204   2.1.1.13
gene59207   3.2.1.23
gene59208   3.1.13.4
gene59210   6.3.5.3
gene59215   3.2.1.23
gene59216   6.3.5.3
gene59217   3.2.1.89
gene59219   3.2.1.23
gene59222   3.2.1.23
gene59223   3.6.4.13
gene59224   6.3.5.3
gene59225   3.2.1.45
gene59226   2.1.1.13
gene59228   4.2.2.1
gene59230   6.3.5.3
gene59231   3.1.1.11
gene59232   2.7.13.3
gene59233   2.7.7.6
gene59234   2.1.1.13
gene59235   3.6.4.12
gene59238   6.3.5.3
gene59239   3.2.1.23
gene59243   6.3.5.3
gene59249   3.6.4.12
gene59250   6.3.5.3
gene59251   6.3.5.3
gene59252   6.3.5.3
gene59253   2.7.7.7
gene59254   6.3.5.3
gene59255   2.1.1.13
gene59256   6.3.5.3
gene59258   6.3.5.3
gene59259   3.2.1.8
gene59260   3.2.1.21
gene59263   3.4.22.1
gene59264   6.3.5.3
gene59265   2.7.7.6
gene59268   6.3.5.3
gene59270   2.7.7.6
gene59271   2.7.7.6
gene59274   6.3.5.3
gene59280   6.3.5.3
gene59287   6.3.5.3
gene59290   2.7.7.6
gene59291   6.3.5.3
gene59296   2.7.7.6
gene59297   2.7.7.6
gene59298   3.2.1.65
gene59298   3.2.1.80
gene59301   3.6.4.12
gene59303   3.1.3.48
gene59304   2.1.1.13
gene59305   3.1.1.53
gene59306   1.2.7.8
gene59312   1.4.4.2
gene59314   2.7.7.6
gene59315   3.6.4.12
gene59317   3.6.4.12
gene59328   3.4.22.1
gene59329   3.1.11.5
gene59330   6.4.1.1
gene59335   6.3.5.3
gene59338   6.3.5.3
gene59345   6.3.5.3
gene59349   6.3.5.3
gene59351   2.7.7.6
gene59352   2.7.11.1
gene59356   2.7.8.27
gene59362   3.2.1.23
gene59370   6.3.5.3
gene59372   6.3.5.3
gene59374   3.6.4.12
gene59378   3.6.4.12
gene59381   6.3.5.3
gene59388   6.3.5.3
gene59399   2.1.1.13
gene59401   2.7.7.6
gene59403   6.3.5.3
gene59404   6.3.5.3
gene59407   3.4.21.89
gene59415   3.6.4.12
gene59416   2.7.11.1
gene59420   2.7.7.6
gene59421   6.3.5.3
gene59423   2.7.7.7
gene59428   3.6.4.12
gene59435   3.6.4.12
gene59440   3.6.4.12
gene59448   2.1.1.13
gene59449   2.7.7.6
gene59451   2.7.7.6
gene59455   6.3.5.3
gene59457   2.7.7.6
gene59458   6.3.5.3
gene59472   2.7.7.7
gene59478   3.2.1.23
gene59486   3.6.4.12
gene59490   3.4.21.66
gene59497   3.6.4.12
gene59499   6.3.5.3
gene59501   3.6.4.12
gene59504   3.6.4.12
gene59506   2.7.7.7
gene59508   3.2.1.35
gene59514   2.1.1.72
gene59515   6.3.5.3
gene59517   3.4.15.1
gene59520   2.7.7.6
gene59526   6.3.5.3
gene59527   2.7.7.6
gene59535   4.2.2.2
gene59540   3.4.21.66
gene59541   3.6.4.12
gene59545   3.6.4.12
gene59546   6.3.5.3
gene59548   2.7.11.22
gene59549   3.6.4.12
gene59550   3.6.4.12
gene59554   6.3.5.3
gene59560   1.2.7.1
gene59561   3.6.4.12
gene59562   2.7.7.6
gene59564   2.7.7.7
gene59566   2.7.8.17
gene59567   3.6.4.12
gene59575   2.4.1.109
gene59576   3.6.4.12
gene59581   2.7.7.6
gene59584   6.3.5.3
gene59590   3.2.1.55
gene59592   2.7.7.7
gene59598   3.6.4.12
gene59604   1.2.7.1
gene59606   3.4.14.5
gene59610   2.7.7.6
gene59614   3.6.4.12
gene59616   6.1.1.5
gene59621   5.99.1.2
gene59628   2.7.11.1
gene59631   2.1.1.13
gene59633   6.6.1.2
gene59634   3.2.1.52
gene59638   2.1.1.13
gene59640   1.7.5.1
gene59643   3.2.1.1
gene59646   1.16.3.3
gene59655   2.7.7.7
gene59661   2.7.7.6
gene59662   2.7.7.6
gene59667   2.5.1.18
gene59673   3.2.1.21
gene59678   2.7.7.6
gene59682   4.6.1.13
gene59686   3.6.4.12
gene59687   2.7.7.6
gene59692   2.7.7.7
gene59695   3.1.11.5
gene59696   3.6.4.12
gene59698   2.4.2.24
gene59699   2.7.7.6
gene59700   6.3.5.3
gene59703   2.7.7.6
gene59705   2.7.7.6
gene59711   2.1.1.13
gene59715   2.7.7.6
gene59718   2.7.7.7
gene59719   2.1.1.13
gene59720   2.1.1.13
gene59723   2.1.1.13
gene59726   3.1.21.3
gene59729   2.1.1.13
gene59735   6.3.5.3
gene59741   2.7.7.7
gene59743   2.1.1.13
gene59752   2.7.7.6
gene59753   2.1.1.13
gene59755   4.1.99.17
gene59761   3.2.1.51
gene59762   2.1.1.13
gene59768   4.2.2.2
gene59772   3.6.4.12
gene59773   2.7.7.7
gene59777   3.2.1.40
gene59778   2.7.7.7
gene59781   3.6.4.12
gene59783   2.7.7.6
gene59789   2.7.7.6
gene59790   2.7.7.6
gene59796   3.6.4.12
gene59797   2.7.7.6
gene59804   2.1.1.72
gene59805   2.7.7.6
gene59808   3.6.4.12
gene59814   6.6.1.2
gene59816   3.6.4.12
gene59817   2.7.7.6
gene59822   2.7.7.6
gene59824   2.7.7.6
gene59825   2.7.7.6
gene59826   3.2.1.23
gene59827   6.6.1.2
gene59830   1.2.7.1
gene59833   2.7.7.6
gene59834   2.1.1.72
gene59843   3.4.21.96
gene59844   3.2.1.108
gene59844   3.2.1.62
gene59849   2.7.7.6
gene59854   3.2.1.23
gene59856   6.3.5.3
gene59858   3.6.4.12
gene59862   2.7.7.7
gene59873   2.7.7.6
gene59875   3.6.4.12
gene59878   1.4.1.13
gene59878   1.4.1.14
gene59881   1.16.3.3
gene59885   3.6.4.12
gene59888   3.6.4.12
gene59894   3.6.4.12
gene59895   4.2.2.1
gene59898   3.1.1.11
gene59912   2.7.7.6
gene59919   2.7.7.7
gene59926   2.7.7.6
gene59928   6.1.1.5
gene59929   6.3.5.3
gene59934   1.3.1.98
gene59938   2.7.7.6
gene59939   3.2.1.14
gene59940   2.7.7.6
gene59941   3.6.4.12
gene59944   2.7.7.6
gene59947   2.7.7.7
gene59954   2.7.7.6
gene59960   2.7.7.6
gene59967   2.7.7.6
gene59974   2.7.7.6
gene59977   3.6.4.12
gene59978   2.7.7.6
gene59982   2.7.7.6
gene59986   6.3.5.3
gene59994   6.3.5.3
gene60012   3.6.4.12
gene60024   3.2.1.21
gene60028   3.6.4.12
gene60029   1.7.5.1
gene60046   2.7.7.6
gene60048   2.7.7.6
gene60051   6.3.5.3
gene60052   3.4.21.62
gene60053   3.1.3.48
gene60062   4.2.2.2
gene60064   1.17.99.3
gene60066   3.6.3.54
gene60079   2.7.7.6
gene60080   3.1.1.11
gene60083   3.1.1.11
gene60086   3.2.1.67
gene60089   3.6.3.54
gene60091   1.7.5.1
gene60093   2.1.1.13
gene60096   3.2.1.89
gene60102   2.5.1.6
gene60116   3.2.1.23
gene60119   2.7.7.6
gene60125   6.3.5.3
gene60126   3.6.4.12
gene60127   6.3.5.3
gene60131   6.3.5.3
gene60133   2.3.2.27
gene60136   2.7.7.6
gene60138   2.7.7.6
gene60139   3.6.4.12
gene60141   3.5.1.28
gene60147   3.2.1.23
gene60153   2.1.1.72
gene60155   3.1.21.3
gene60162   3.6.4.12
gene60170   2.1.1.13
gene60172   2.7.7.6
gene60177   2.7.7.7
gene60182   2.7.7.6
gene60187   3.6.4.12
gene60195   4.2.1.11
gene60199   3.6.4.12
gene60202   6.3.5.3
gene60210   2.7.7.6
gene60214   3.6.4.12
gene60215   3.6.4.12
gene60218   1.16.3.3
gene60222   3.2.1.55
gene60225   3.7.1.12
gene60228   3.6.4.12
gene60233   3.6.4.12
gene60235   2.7.7.6
gene60238   2.7.7.7
gene60239   1.2.7.1
gene60244   6.5.1.2
gene60245   2.7.11.1
gene60247   2.1.1.72
gene60254   3.2.1.52
gene60260   3.6.4.12
gene60263   6.3.5.3
gene60266   6.6.1.2
gene60274   2.7.2.4
gene60279   2.7.7.6
gene60280   2.7.7.6
gene60281   2.7.7.6
gene60283   3.6.4.12
gene60285   2.7.7.6
gene60290   3.6.4.12
gene60296   3.1.21.4
gene60297   2.7.7.6
gene60300   2.7.7.6
gene60301   3.6.4.12
gene60302   3.6.4.12
gene60303   3.2.1.51
gene60306   3.2.1.21
gene60307   2.7.7.7
gene60315   2.3.1.87
gene60316   1.1.98.6
gene60326   2.7.7.6
gene60334   4.2.2.2
gene60339   2.7.7.6
gene60340   2.7.7.7
gene60345   3.6.4.12
gene60353   3.6.4.12
gene60359   2.7.7.7
gene60360   1.6.1.2
gene60364   2.7.7.6
gene60366   2.7.7.6
gene60373   3.6.4.12
gene60381   3.6.4.12
gene60384   3.4.21.66
gene60385   3.2.1.89
gene60392   3.6.4.12
gene60397   3.2.1.23
gene60403   2.7.11.1
gene60408   1.2.7.1
gene60409   2.7.7.6
gene60411   1.2.7.1
gene60414   2.7.7.6
gene60418   4.2.2.1
gene60419   2.7.7.6
gene60421   2.1.1.72
gene60424   3.6.4.12
gene60425   2.7.7.7
gene60427   3.1.21.3
gene60428   2.7.7.6
gene60432   3.6.4.12
gene60437   2.7.7.6
gene60439   2.1.1.72
gene60444   2.7.7.6
gene60446   2.7.11.30
gene60447   2.7.7.6
gene60448   2.7.7.6
gene60462   3.2.1.14
gene60470   2.7.7.6
gene60471   2.7.7.7
gene60475   3.2.1.23
gene60478   2.7.7.6
gene60482   3.1.1.11
gene60488   2.7.7.6
gene60491   2.7.7.6
gene60497   4.2.2.2
gene60501   3.1.1.11
gene60504   3.6.4.12
gene60507   1.2.7.1
gene60511   1.2.7.1
gene60517   2.7.7.6
gene60518   2.7.7.6
gene60520   6.1.1.5
gene60521   6.3.5.3
gene60526   2.1.1.72
gene60527   6.6.1.2
gene60529   2.7.2.4
gene60534   5.3.1.9
gene60535   3.6.4.12
gene60567   3.6.4.12
gene60570   4.2.2.2
gene60577   6.1.1.5
gene60578   6.3.5.3
gene60579   3.1.21.3
gene60584   3.6.4.12
gene60589   2.7.7.6
gene60592   2.7.7.6
gene60596   2.4.2.30
gene60598   3.2.1.23
gene60599   2.7.7.33
gene60605   3.6.4.12
gene60606   2.3.1.82
gene60606   2.7.1.190
gene60607   2.5.1.6
gene60615   2.1.1.72
gene60618   3.6.4.12
gene60619   2.7.7.6
gene60624   2.7.7.6
gene60625   1.2.7.1
gene60631   3.6.4.12
gene60633   3.1.4.46
gene60636   1.4.1.13
gene60636   1.4.1.14
gene60637   2.7.7.7
gene60648   3.2.1.23
gene60651   2.7.7.7
gene60656   1.2.7.1
gene60660   3.2.1.23
gene60671   3.6.4.12
gene60674   6.6.1.2
gene60675   3.6.4.12
gene60680   2.7.7.7
gene60688   1.7.5.1
gene60713   3.1.21.3
gene60722   3.6.4.12
gene60724   1.7.5.1
gene60725   3.6.4.12
gene60731   3.6.4.12
gene60735   3.6.4.12
gene60743   2.7.7.6
gene60744   2.7.7.6
gene60749   3.6.4.12
gene60751   1.16.3.3
gene60752   2.7.7.6
gene60754   3.6.4.12
gene60756   2.7.7.7
gene60772   2.7.7.6
gene60773   1.2.7.1
gene60774   2.7.7.6
gene60775   3.6.4.12
gene60777   2.7.7.6
gene60783   6.1.1.5
gene60786   3.2.1.133
gene60786   3.2.1.135
gene60786   3.2.1.20
gene60786   3.2.1.54
gene60788   3.5.1.28
gene60790   2.7.11.26
gene60794   2.7.7.72
gene60798   3.6.4.12
gene60802   2.7.7.6
gene60807   6.6.1.2
gene60810   3.5.1.28
gene60814   2.7.7.7
gene60817   6.3.5.3
gene60818   2.7.7.6
gene60819   2.7.7.7
gene60827   3.6.3.31
gene60829   2.1.1.13
gene60836   2.1.1.13
gene60843   2.7.11.25
gene60854   3.6.4.12
gene60856   2.7.7.7
gene60862   2.1.1.13
gene60864   2.7.7.7
gene60876   3.2.1.52
gene60886   2.4.1.25
gene60888   2.7.7.6
gene60890   3.2.1.24
gene60906   2.7.7.6
gene60907   3.6.4.12
gene60917   2.7.7.6
gene60921   6.1.1.5
gene60922   2.7.7.6
gene60924   3.1.11.5
gene60932   2.7.7.6
gene60934   2.7.7.6
gene60937   2.7.7.6
gene60938   3.2.1.89
gene60939   2.7.7.6
gene60940   2.7.7.7
gene60944   2.7.7.7
gene60947   6.3.5.3
gene60955   3.2.1.41
gene60957   3.1.21.3
gene60961   2.7.1.16
gene60969   2.7.10.1
gene60972   2.7.7.7
gene60979   2.7.11.1
gene60981   2.7.7.6
gene60982   2.7.7.7
gene60984   1.2.7.1
gene60989   2.7.1.16
gene60990   2.7.7.7
gene60993   2.7.7.6
gene60995   3.6.4.12
gene60999   3.4.21.96
gene61001   6.1.1.7
gene61002   3.2.1.18
gene61007   3.2.1.24
gene61019   3.2.1.23
gene61033   3.6.4.12
gene61035   2.7.7.6
gene61038   2.7.7.6
gene61052   2.7.7.6
gene61055   3.6.4.12
gene61058   3.4.24.3
gene61066   3.2.1.40
gene61068   3.2.1.21
gene61071   2.7.7.6
gene61072   2.7.7.7
gene61074   5.99.1.2
gene61075   2.7.11.1
gene61077   6.6.1.2
gene61078   2.7.7.6
gene61080   2.7.7.6
gene61081   3.6.3.1
gene61087   2.7.7.7
gene61088   3.2.1.23
gene61100   2.7.7.6
gene61104   2.7.7.7
gene61105   2.7.7.6
gene61124   2.7.7.6
gene61136   2.7.7.6
gene61141   1.1.1.1
gene61143   2.2.1.9
gene61144   2.7.7.7
gene61145   2.7.7.7
gene61147   3.6.4.12
gene61151   5.1.3.2
gene61159   1.2.7.1
gene61165   3.1.11.5
gene61169   2.7.7.6
gene61170   1.2.7.1
gene61177   3.2.1.21
gene61180   3.4.21.96
gene61193   2.7.7.7
gene61197   3.4.16.4
gene61203   3.5.1.28
gene61205   2.1.1.13
gene61213   1.1.1.38
gene61216   2.7.7.7
gene61224   2.1.1.72
gene61230   3.2.1.24
gene61231   3.6.4.12
gene61232   1.2.7.1
gene61234   6.3.5.3
gene61236   2.7.11.1
gene61248   3.2.1.23
gene61250   2.7.7.7
gene61251   3.2.1.23
gene61277   2.1.1.203
gene61281   2.7.8.12
gene61283   2.7.7.6
gene61295   3.6.4.12
gene61298   2.7.7.7
gene61313   2.7.11.1
gene61315   3.6.4.12
gene61321   3.6.4.12
gene61323   2.7.7.6
gene61331   2.7.7.6
gene61339   2.7.7.6
gene61345   2.4.1.186
gene61346   3.1.11.5
gene61352   3.1.3.16
gene61358   3.6.4.12
gene61365   3.2.1.4
gene61366   3.2.1.40
gene61368   3.6.4.12
gene61370   1.2.7.1
gene61373   3.6.4.12
gene61374   3.6.4.12
gene61382   2.7.7.6
gene61385   2.1.1.203
gene61386   3.6.4.12
gene61387   2.7.7.6
gene61392   6.3.5.3
gene61393   1.2.7.1
gene61406   3.2.1.23
gene61407   3.5.1.28
gene61411   1.2.7.1
gene61412   2.7.8.12
gene61413   2.7.7.6
gene61415   3.6.4.12
gene61416   3.6.4.12
gene61430   3.6.4.12
gene61431   6.3.5.3
gene61438   3.2.1.24
gene61441   2.1.1.13
gene61444   2.1.1.13
gene61457   2.7.7.7
gene61458   2.7.7.6
gene61470   2.7.7.7
gene61472   2.7.7.6
gene61474   2.7.7.6
gene61476   3.6.4.12
gene61489   3.6.4.12
gene61495   3.6.4.12
gene61499   2.7.7.6
gene61507   2.7.7.6
gene61510   2.7.7.6
gene61514   2.7.7.7
gene61520   2.7.7.7
gene61524   2.7.7.6
gene61525   6.3.5.5
gene61529   2.7.7.6
gene61557   2.7.7.6
gene61559   3.6.4.12
gene61567   2.7.8.12
gene61570   6.1.1.14
gene61578   3.2.1.23
gene61582   3.2.1.1
gene61587   2.7.7.7
gene61591   1.2.7.1
gene61593   3.2.1.4
gene61598   1.16.3.3
gene61599   2.1.1.13
gene61607   3.6.4.13
gene61608   3.1.21.3
gene61624   3.6.4.12
gene61625   2.7.7.6
gene61627   2.7.7.7
gene61633   2.7.7.7
gene61652   3.6.4.12
gene61656   2.7.7.6
gene61658   2.7.7.6
gene61662   2.3.2.31
gene61664   3.1.3.6
gene61664   3.1.4.16
gene61666   2.7.7.6
gene61669   1.2.7.1
gene61674   3.6.4.12
gene61675   2.7.7.7
gene61681   3.6.3.54
gene61682   1.2.7.1
gene61686   2.7.7.6
gene61689   2.7.7.6
gene61697   4.2.2.1
gene61704   3.2.1.24
gene61707   1.2.7.1
gene61708   6.1.1.5
gene61709   3.6.4.12
gene61712   4.2.2.2
gene61714   2.7.7.6
gene61734   3.2.1.23
gene61737   2.7.7.6
gene61742   3.6.4.12
gene61750   2.6.1.76
gene61752   3.6.4.12
gene61756   3.2.1.24
gene61757   3.2.1.55
gene61762   4.2.2.5
gene61763   4.2.2.2
gene61766   3.2.1.40
gene61768   3.1.21.3
gene61772   6.1.1.5
gene61774   3.1.21.3
gene61778   2.7.7.7
gene61785   2.2.1.9
gene61793   3.1.3.6
gene61793   3.1.4.16
gene61801   2.7.7.7
gene61809   3.6.4.12
gene61812   3.2.1.55
gene61827   3.6.4.12
gene61828   3.1.21.3
gene61833   1.3.5.4
gene61839   2.7.7.6
gene61843   2.7.7.7
gene61848   2.7.7.7
gene61852   3.2.1.24
gene61866   2.7.7.6
gene61870   3.2.1.23
gene61872   2.7.7.7
gene61874   2.7.7.7
gene61875   3.6.4.12
gene61878   2.7.7.7
gene61883   2.7.7.6
gene61887   2.7.11.1
gene61888   3.1.4.11
gene61890   3.1.21.3
gene61893   2.7.7.6
gene61895   3.2.1.55
gene61905   3.2.1.8
gene61909   5.1.3.2
gene61916   6.6.1.2
gene61919   3.1.3.6
gene61919   3.1.4.16
gene61920   3.2.1.50
gene61922   2.7.7.7
gene61926   3.1.21.3
gene61935   6.3.5.3
gene61937   3.1.21.3
gene61938   2.1.1.72
gene61950   2.7.7.7
gene61964   2.7.7.6
gene61968   2.7.7.7
gene61973   2.7.7.7
gene61974   2.7.7.6
gene61975   3.6.4.12
gene61980   3.6.4.12
gene61981   3.2.1.55
gene61982   2.7.7.6
gene61987   3.2.1.1
gene61990   3.1.21.3
gene61996   2.7.7.7
gene62003   3.6.4.12
gene62009   3.4.16.4
gene62011   3.6.4.12
gene62012   3.4.21.62
gene62014   3.2.1.89
gene62028   3.2.1.99
gene62029   3.6.4.12
gene62030   3.2.1.40
gene62036   2.7.7.7
gene62044   3.2.1.40
gene62047   6.2.1.3
gene62059   3.1.21.3
gene62060   3.6.4.12
gene62062   3.1.11.5
gene62082   2.2.1.7
gene62084   3.2.1.23
gene62086   3.6.4.12
gene62089   2.7.7.7
gene62104   3.4.21.96
gene62105   3.2.1.40
gene62112   2.7.7.6
gene62115   2.7.7.6
gene62118   2.7.7.6
gene62119   3.2.1.89
gene62123   2.1.3.15
gene62123   6.3.4.14
gene62123   6.4.1.2
gene62125   3.2.1.23
gene62126   2.7.7.6
gene62136   2.7.7.6
gene62138   3.6.4.12
gene62144   3.2.1.35
gene62148   2.7.7.6
gene62151   2.7.7.7
gene62153   2.7.7.6
gene62154   2.7.7.6
gene62164   1.2.7.1
gene62168   2.7.7.6
gene62172   2.7.7.6
gene62175   3.2.1.1
gene62178   2.7.7.7
gene62179   4.2.2.2
gene62180   2.7.7.6
gene62184   2.7.7.6
gene62189   2.7.7.6
gene62192   2.7.7.7
gene62193   2.1.1.107
gene62193   4.2.1.75
gene62193   5.4.3.8
gene62195   3.6.4.12
gene62196   6.3.5.2
gene62199   3.6.4.12
gene62200   2.7.7.7
gene62201   3.6.4.12
gene62203   3.1.11.5
gene62206   2.7.7.6
gene62209   2.7.7.6
gene62212   1.2.7.1
gene62217   2.1.1.13
gene62219   3.6.4.12
gene62222   2.7.7.6
gene62223   2.7.7.6
gene62228   3.2.1.89
gene62242   2.7.7.6
gene62244   2.7.7.6
gene62245   6.6.1.2
gene62259   3.6.4.12
gene62261   2.7.7.6
gene62262   2.7.7.6
gene62263   2.7.7.6
gene62265   3.2.1.50
gene62266   3.4.21.96
gene62269   2.7.7.6
gene62270   5.99.1.2
gene62272   1.2.7.1
gene62274   6.1.1.5
gene62281   2.7.7.7
gene62285   2.7.7.6
gene62291   1.2.7.1
gene62295   2.1.1.13
gene62297   1.2.7.1
gene62301   2.1.1.13
gene62302   3.2.1.23
gene62306   3.2.1.23
gene62314   3.1.21.3
gene62324   2.7.7.7
gene62325   2.7.11.1
gene62327   2.7.7.7
gene62329   3.2.1.23
gene62331   2.7.7.6
gene62335   2.7.7.6
gene62336   1.3.1.78
gene62345   2.7.7.6
gene62346   4.2.2.2
gene62355   2.7.7.6
gene62357   2.7.7.6
gene62358   1.3.5.4
gene62364   2.7.7.6
gene62366   2.1.1.72
gene62369   1.2.7.1
gene62370   2.7.7.7
gene62375   3.6.4.12
gene62376   2.7.7.6
gene62382   3.5.1.124
gene62383   1.2.7.1
gene62390   2.7.7.6
gene62391   3.2.1.45
gene62394   2.7.7.6
gene62398   2.7.7.6
gene62399   2.7.7.7
gene62403   2.7.7.6
gene62411   6.6.1.2
gene62413   2.7.7.6
gene62418   3.6.4.12
gene62419   2.7.7.6
gene62441   2.8.1.7
gene62445   3.6.4.12
gene62448   2.7.2.3
gene62450   2.7.7.6
gene62452   2.7.10.1
gene62453   3.1.11.5
gene62455   2.7.7.6
gene62457   3.2.1.89
gene62458   2.7.7.6
gene62460   3.1.21.3
gene62468   2.7.7.7
gene62471   2.7.7.6
gene62476   2.7.7.6
gene62480   2.7.7.6
gene62481   2.7.7.6
gene62483   2.7.7.6
gene62493   2.7.7.6
gene62494   3.6.4.12
gene62495   2.7.7.6
gene62501   3.5.2.6
gene62507   2.7.7.6
gene62508   2.7.7.6
gene62510   2.7.7.6
gene62512   2.7.7.6
gene62513   2.7.7.6
gene62515   3.1.21.3
gene62522   2.7.7.7
gene62524   2.7.7.6
gene62530   2.7.11.1
gene62539   3.1.21.3
gene62543   6.6.1.2
gene62544   2.7.7.6
gene62548   6.6.1.2
gene62555   3.6.4.12
gene62556   3.6.4.12
gene62561   3.6.4.12
gene62565   2.7.7.6
gene62575   2.7.7.7
gene62583   2.1.1.13
gene62584   3.5.1.28
gene62588   3.2.1.80
gene62589   3.1.1.86
gene62604   2.7.7.7
gene62606   3.6.4.12
gene62607   2.7.7.7
gene62629   2.7.7.6
gene62635   3.2.1.1
gene62636   2.8.1.13
gene62637   2.7.7.6
gene62641   2.7.7.6
gene62655   2.7.7.6
gene62657   2.7.7.7
gene62674   2.7.7.6
gene62678   4.2.2.10
gene62681   3.1.21.3
gene62684   2.7.7.6
gene62686   2.7.7.6
gene62691   3.6.4.12
gene62696   2.7.7.6
gene62698   2.7.11.1
gene62699   2.7.7.6
gene62703   2.7.7.6
gene62704   3.1.21.3
gene62705   1.2.7.5
gene62707   3.2.1.97
gene62710   3.6.4.12
gene62711   3.2.1.23
gene62715   2.7.10.1
gene62719   3.6.4.12
gene62734   3.4.21.10
gene62742   2.7.7.6
gene62743   2.7.7.6
gene62744   3.2.1.24
gene62748   3.2.1.89
gene62751   3.1.21.3
gene62754   4.2.2.2
gene62758   2.7.7.6
gene62766   2.7.7.6
gene62773   2.7.7.6
gene62775   3.2.1.1
gene62778   3.6.4.12
gene62782   2.7.7.6
gene62784   2.7.7.6
gene62785   1.2.7.1
gene62792   3.1.11.5
gene62802   2.7.11.1
gene62803   6.1.1.5
gene62815   2.7.11.1
gene62816   2.7.7.6
gene62825   3.1.11.5
gene62831   2.7.7.7
gene62833   2.7.7.6
gene62850   2.7.7.6
gene62853   2.7.7.6
gene62856   3.2.1.40
gene62857   3.2.1.40
gene62859   2.7.7.6
gene62860   2.7.7.6
gene62861   2.7.7.6
gene62863   2.7.7.6
gene62867   2.7.7.6
gene62868   2.7.7.6
gene62869   2.7.7.6
gene62872   3.2.1.78
gene62874   3.2.1.50
gene62875   6.1.1.5
gene62885   3.1.3.6
gene62885   3.1.4.16
gene62888   3.1.26.12
gene62890   2.7.7.6
gene62892   2.1.1.13
gene62895   3.6.4.12
gene62900   1.2.7.1
gene62901   2.1.1.185
gene62902   2.7.7.6
gene62903   2.7.7.6
gene62905   2.7.7.6
gene62906   1.2.7.1
gene62909   2.7.7.7
gene62910   3.2.1.17
gene62912   2.7.7.6
gene62922   2.7.7.7
gene62925   1.17.4.1
gene62927   3.2.1.18
gene62929   3.1.21.3
gene62932   2.7.7.6
gene62933   2.7.7.7
gene62937   3.2.1.89
gene62938   2.7.7.7
gene62942   2.7.7.7
gene62944   1.2.7.1
gene62945   3.6.4.12
gene62950   2.7.11.1
gene62951   3.2.1.51
gene62959   6.1.1.14
gene62960   2.7.7.6
gene62970   2.7.7.6
gene62982   1.2.7.1
gene62989   6.2.1.3
gene62994   6.1.1.5
gene62996   2.7.10.1
gene62999   2.7.7.7
gene63002   3.1.11.5
gene63004   3.2.1.23
gene63007   3.2.1.8
gene63015   1.2.7.1
gene63018   3.2.1.8
gene63023   2.7.7.6
gene63031   2.7.7.7
gene63041   3.6.4.12
gene63047   2.7.7.6
gene63049   2.7.7.6
gene63051   2.7.7.7
gene63062   3.2.1.40
gene63070   2.7.7.6
gene63073   3.6.4.12
gene63083   6.1.1.5
gene63090   2.1.1.13
gene63092   2.7.7.6
gene63095   2.7.7.7
gene63102   2.7.7.6
gene63104   1.2.7.1
gene63105   2.7.7.7
gene63106   3.2.1.55
gene63114   1.2.7.1
gene63115   2.7.7.6
gene63116   1.2.7.1
gene63117   3.2.1.14
gene63121   3.6.4.12
gene63124   1.2.7.1
gene63131   3.2.1.24
gene63132   6.1.1.5
gene63135   1.2.7.1
gene63137   2.7.7.7
gene63138   2.7.7.6
gene63143   2.7.7.7
gene63147   3.6.4.12
gene63152   3.6.4.12
gene63154   2.7.7.6
gene63156   4.2.2.23
gene63159   6.1.1.5
gene63160   3.1.21.3
gene63161   6.1.1.5
gene63162   6.1.1.5
gene63167   2.1.1.13
gene63169   1.8.1.7
gene63189   6.6.1.2
gene63191   3.1.21.3
gene63192   6.6.1.2
gene63193   4.2.2.2
gene63198   3.2.1.23
gene63199   2.7.7.7
gene63201   2.7.7.6
gene63203   3.1.21.3
gene63204   2.7.7.7
gene63206   3.2.1.156
gene63214   2.7.7.7
gene63215   1.2.1.88
gene63215   1.5.5.2
gene63218   2.7.7.6
gene63223   3.1.21.3
gene63224   3.2.1.24
gene63236   3.1.11.5
gene63241   5.4.2.2
gene63243   3.6.4.12
gene63245   3.2.1.21
gene63248   2.7.7.7
gene63254   3.1.11.5
gene63260   3.1.11.5
gene63261   3.6.4.12
gene63263   6.6.1.2
gene63264   6.6.1.2
gene63267   2.7.7.6
gene63271   2.1.1.13
gene63272   2.7.7.6
gene63277   1.2.7.1
gene63282   3.6.4.12
gene63288   3.2.1.89
gene63289   2.7.7.6
gene63292   3.1.21.3
gene63293   2.1.1.13
gene63297   2.1.1.13
gene63310   3.2.1.24
gene63311   3.2.1.24
gene63314   2.7.7.6
gene63319   1.1.98.6
gene63336   1.2.7.1
gene63339   1.2.7.1
gene63343   3.6.4.12
gene63348   1.2.7.1
gene63351   2.7.7.7
gene63353   3.6.4.12
gene63360   3.1.21.3
gene63365   2.7.7.6
gene63372   3.6.4.12
gene63373   2.7.7.6
gene63377   3.6.4.12
gene63378   2.1.1.13
gene63380   3.6.4.12
gene63381   3.2.1.18
gene63386   3.2.1.17
gene63391   1.2.7.1
gene63396   3.2.1.52
gene63398   3.2.1.24
gene63400   1.2.7.1
gene63405   2.7.7.6
gene63412   3.6.4.12
gene63413   3.2.1.89
gene63414   6.1.1.5
gene63415   3.6.4.12
gene63420   3.4.21.96
gene63427   3.6.4.12
gene63428   2.7.7.7
gene63430   3.2.1.23
gene63434   2.4.1.25
gene63451   1.2.7.1
gene63452   2.7.7.6
gene63453   3.6.4.12
gene63455   2.7.7.7
gene63457   6.1.1.5
gene63458   3.6.4.12
gene63460   3.2.1.24
gene63463   3.6.4.12
gene63464   2.7.7.6
gene63468   2.7.13.3
gene63471   2.1.1.13
gene63473   3.1.1.11
gene63476   3.2.1.24
gene63479   2.7.11.1
gene63484   3.6.4.12
gene63485   2.7.7.7
gene63499   3.1.21.3
gene63518   3.6.4.12
gene63527   2.7.7.6
gene63533   3.2.1.24
gene63537   2.7.7.6
gene63539   2.7.7.7
gene63563   3.6.4.12
gene63567   3.5.1.28
gene63579   3.2.1.24
gene63582   3.2.1.23
gene63594   2.7.7.6
gene63604   2.7.13.3
gene63607   3.4.21.96
gene63611   3.1.21.3
gene63613   3.1.21.3
gene63620   3.2.1.89
gene63626   2.7.13.3
gene63631   3.6.4.12
gene63640   4.2.2.1
gene63647   2.7.7.6
gene63648   2.7.7.6
gene63650   2.1.1.13
gene63652   2.7.7.6
gene63654   1.2.7.1
gene63658   3.2.1.1
gene63661   6.1.1.5
gene63665   2.7.7.6
gene63675   6.2.1.3
gene63686   3.2.1.24
gene63689   3.2.1.172
gene63691   2.1.1.13
gene63693   4.2.2.2
gene63694   3.2.1.21
gene63702   3.2.1.24
gene63720   5.4.99.39
gene63723   3.2.2.20
gene63726   2.7.7.6
gene63727   2.7.7.6
gene63728   6.3.5.5
gene63729   2.7.1.68
gene63731   3.2.1.51
gene63733   3.1.21.3
gene63739   3.2.1.96
gene63742   2.7.7.6
gene63751   6.2.1.3
gene63760   1.1.3.15
gene63763   3.1.21.3
gene63768   3.2.1.8
gene63773   3.6.4.12
gene63781   6.2.1.3
gene63782   3.1.11.5
gene63785   6.1.1.5
gene63786   3.6.4.12
gene63791   4.2.2.23
gene63792   3.2.1.89
gene63797   3.6.4.12
gene63804   1.2.7.1
gene63808   3.6.4.12
gene63809   2.7.11.1
gene63819   3.6.4.12
gene63820   3.6.4.12
gene63831   3.6.4.12
gene63838   2.7.13.3
gene63841   3.2.1.14
gene63846   3.6.4.12
gene63858   2.1.1.13
gene63860   3.2.1.55
gene63861   3.2.1.24
gene63865   2.7.7.6
gene63867   6.1.1.5
gene63875   3.2.1.24
gene63876   2.7.7.6
gene63891   2.7.7.6
gene63892   1.2.7.1
gene63899   3.2.1.83
gene63900   3.6.4.12
gene63902   2.7.7.7
gene63903   2.1.1.13
gene63911   2.7.7.6
gene63914   6.1.1.5
gene63916   3.2.1.8
gene63918   3.4.21.110
gene63918   3.4.21.96
gene63920   3.2.1.24
gene63921   2.7.7.7
gene63922   1.2.7.1
gene63924   3.2.1.24
gene63927   3.6.4.12
gene63930   2.7.7.6
gene63932   2.7.7.7
gene63944   3.6.4.12
gene63954   3.6.4.12
gene63955   6.1.1.5
gene63959   1.2.7.1
gene63964   3.6.4.12
gene63970   3.2.1.40
gene63978   3.2.1.24
gene63993   3.6.4.12
gene63995   1.2.7.1
gene63996   3.2.1.21
gene63998   2.7.7.7
gene64005   3.6.4.12
gene64006   2.7.7.6
gene64009   2.7.7.7
gene64010   4.2.2.1
gene64014   1.2.7.1
gene64016   2.7.11.1
gene64018   2.7.7.6
gene64019   1.4.7.1
gene64020   3.1.3.48
gene64023   3.2.1.24
gene64025   6.6.1.2
gene64039   3.6.4.12
gene64040   3.6.4.12
gene64042   3.2.1.18
gene64043   1.2.7.1
gene64055   3.6.4.12
gene64056   2.7.7.7
gene64060   1.2.7.1
gene64062   3.6.4.12
gene64064   3.2.1.24
gene64073   6.1.1.5
gene64074   2.1.1.13
gene64078   3.6.4.12
gene64078   5.99.1.3
gene64082   2.7.7.6
gene64085   3.2.1.24
gene64087   4.2.2.2
gene64090   2.7.7.6
gene64093   3.2.1.24
gene64109   3.2.1.52
gene64114   1.2.7.1
gene64116   3.2.1.21
gene64117   3.2.1.94
gene64120   1.2.7.1
gene64127   2.7.7.6
gene64128   4.1.1.15
gene64135   3.2.1.24
gene64147   3.1.21.3
gene64159   2.7.7.7
gene64165   3.6.4.12
gene64169   3.6.4.12
gene64170   2.7.7.7
gene64171   1.2.7.1
gene64172   6.6.1.2
gene64175   2.1.1.79
gene64183   3.2.1.133
gene64183   3.2.1.135
gene64183   3.2.1.54
gene64185   3.6.4.12
gene64188   3.2.1.89
gene64193   1.2.7.1
gene64204   3.6.4.12
gene64205   3.1.1.11
gene64210   3.6.4.6
gene64212   6.3.5.3
gene64215   3.2.1.40
gene64217   2.7.11.1
gene64219   2.7.7.6
gene64228   1.2.7.1
gene64234   1.2.7.1
gene64237   3.1.11.5
gene64240   2.7.7.7
gene64243   2.7.7.6
gene64245   2.7.7.6
gene64246   1.2.7.1
gene64247   2.7.7.6
gene64249   3.2.1.24
gene64250   2.7.7.6
gene64253   3.6.4.12
gene64254   2.7.7.6
gene64257   3.2.1.24
gene64263   2.7.7.7
gene64270   1.2.7.1
gene64283   3.2.1.24
gene64285   2.7.7.6
gene64287   2.7.7.6
gene64291   3.2.1.24
gene64298   2.7.7.7
gene64303   2.7.7.6
gene64307   2.7.7.6
gene64313   6.3.5.5
gene64316   5.1.3.2
gene64317   3.2.1.14
gene64325   3.2.1.4
gene64326   3.2.1.21
gene64327   1.2.7.1
gene64337   3.6.4.12
gene64340   1.2.7.1
gene64344   3.2.1.23
gene64350   2.4.1.5
gene64355   3.2.1.23
gene64361   1.2.7.1
gene64365   2.7.7.6
gene64369   3.4.24.13
gene64384   2.7.7.7
gene64403   6.2.1.3
gene64404   2.7.7.7
gene64418   6.3.5.5
gene64427   3.5.1.28
gene64430   2.7.7.7
gene64436   1.2.7.1
gene64439   3.2.1.24
gene64447   3.2.1.40
gene64447   4.2.2.5
gene64448   2.7.7.7
gene64450   6.3.4.6
gene64451   6.3.4.6
gene64459   1.2.7.1
gene64461   3.2.1.23
gene64462   3.6.4.12
gene64464   2.7.7.6
gene64468   1.2.7.1
gene64469   5.2.1.8
gene64472   3.1.11.5
gene64474   2.7.7.6
gene64477   2.7.7.6
gene64485   1.2.7.1
gene64486   6.1.1.5
gene64490   3.2.1.14
gene64495   1.2.7.1
gene64497   1.2.7.1
gene64500   3.1.3.48
gene64510   1.2.7.1
gene64513   2.7.7.6
gene64515   2.7.7.7
gene64519   3.2.1.136
gene64521   2.7.7.7
gene64522   1.2.7.1
gene64523   3.1.21.3
gene64528   3.2.1.156
gene64535   1.2.7.1
gene64538   2.7.7.6
gene64541   2.7.7.6
gene64543   3.6.4.12
gene64544   3.1.21.3
gene64552   2.7.7.7
gene64555   2.7.7.6
gene64564   1.1.98.6
gene64565   3.6.4.12
gene64568   3.6.4.12
gene64573   3.1.21.3
gene64574   3.6.4.12
gene64578   3.1.11.5
gene64582   3.2.1.14
gene64588   3.2.1.35
gene64590   2.7.7.6
gene64591   2.7.7.6
gene64592   3.2.1.35
gene64598   3.2.1.23
gene64599   6.3.4.6
gene64600   3.1.3.48
gene64603   3.1.21.3
gene64618   3.2.1.51
gene64625   3.2.1.23
gene64626   2.7.7.6
gene64627   2.7.7.6
gene64632   3.2.1.24
gene64635   2.7.7.7
gene64638   3.2.1.24
gene64641   2.7.7.7
gene64650   2.7.7.6
gene64651   1.2.7.1
gene64658   2.7.7.6
gene64662   2.7.11.1
gene64666   1.2.7.1
gene64674   3.1.4.11
gene64677   1.2.7.1
gene64680   1.2.7.1
gene64685   2.7.7.6
gene64686   2.7.7.6
gene64687   2.7.7.7
gene64692   3.2.1.4
gene64693   2.7.7.6
gene64704   2.7.7.6
gene64707   3.2.1.23
gene64708   3.2.1.78
gene64714   2.7.7.7
gene64730   3.6.4.13
gene64732   3.2.1.18
gene64734   3.2.1.35
gene64739   3.2.1.51
gene64741   2.7.7.7
gene64749   3.1.21.3
gene64750   3.2.1.4
gene64751   3.2.1.89
gene64758   3.1.11.5
gene64762   2.7.7.6
gene64766   2.1.1.72
gene64767   3.6.4.12
gene64773   1.2.7.1
gene64774   2.7.7.6
gene64776   3.2.1.18
gene64785   6.3.4.6
gene64786   3.2.1.23
gene64788   3.6.4.12
gene64795   2.7.7.6
gene64796   3.2.1.23
gene64797   1.2.7.1
gene64800   6.3.4.6
gene64803   2.7.7.6
gene64804   1.2.7.1
gene64807   3.2.1.96
gene64810   2.7.7.7
gene64812   3.2.1.23
gene64813   1.2.7.1
gene64816   3.4.21.96
gene64817   2.7.7.7
gene64819   2.7.7.6
gene64820   2.7.7.6
gene64825   3.6.4.12
gene64833   1.2.7.1
gene64837   3.6.4.12
gene64846   1.2.7.1
gene64849   3.6.4.12
gene64864   3.6.4.12
gene64866   1.2.7.1
gene64871   6.2.1.3
gene64884   3.2.1.23
gene64896   2.7.7.6
gene64901   2.7.7.6
gene64910   3.6.4.12
gene64913   2.7.7.7
gene64917   3.2.1.4
gene64921   3.4.14.11
gene64924   1.2.7.1
gene64927   2.7.7.6
gene64928   1.2.7.1
gene64939   1.2.7.1
gene64943   1.2.7.1
gene64948   3.1.3.5
gene64949   3.6.4.12
gene64949   3.6.4.13
gene64951   2.7.7.6
gene64969   2.1.1.80
gene64969   3.1.1.61
gene64971   3.6.4.12
gene64975   1.2.7.1
gene64979   2.7.7.7
gene64993   2.7.7.6
gene64998   3.5.1.28
gene65013   2.7.7.6
gene65015   2.7.7.42
gene65015   2.7.7.89
gene65016   3.6.4.12
gene65023   3.2.1.24
gene65026   3.6.4.12
gene65028   3.6.4.12
gene65030   3.2.1.23
gene65032   2.7.7.7
gene65033   2.7.7.6
gene65044   3.6.4.12
gene65045   1.2.7.1
gene65048   2.7.7.7
gene65055   4.2.1.20
gene65062   2.7.7.7
gene65071   5.99.1.2
gene65072   2.7.7.6
gene65084   1.2.7.1
gene65095   1.2.7.1
gene65098   2.7.7.7
gene65105   3.2.1.24
gene65110   2.4.1.109
gene65115   6.1.1.5
gene65116   1.2.7.1
gene65118   2.7.7.7
gene65121   3.6.4.12
gene65145   2.7.7.6
gene65150   2.7.7.6
gene65153   3.1.11.5
gene65160   2.7.7.7
gene65161   3.1.26.12
gene65163   3.1.21.3
gene65167   3.1.21.3
gene65173   3.2.1.41
gene65174   1.2.7.1
gene65178   6.3.5.3
gene65181   3.6.4.12
gene65182   6.2.1.3
gene65183   1.2.7.1
gene65188   3.2.1.24
gene65189   2.7.7.6
gene65194   3.2.1.23
gene65197   3.2.1.23
gene65202   2.7.7.6
gene65208   2.7.13.3
gene65210   2.7.7.7
gene65220   3.1.21.3
gene65221   3.2.1.21
gene65224   2.1.1.72
gene65225   2.7.7.6
gene65232   2.7.7.6
gene65240   2.7.7.7
gene65241   2.7.7.7
gene65249   3.2.1.96
gene65251   2.7.7.7
gene65254   3.5.1.28
gene65257   2.7.7.7
gene65259   2.7.7.6
gene65260   1.9.3.1
gene65267   1.2.7.1
gene65273   3.6.4.12
gene65278   2.7.7.7
gene65282   1.2.7.1
gene65287   3.6.4.12
gene65289   1.2.7.1
gene65290   2.7.7.6
gene65297   3.2.1.23
gene65306   3.6.4.12
gene65309   2.7.7.7
gene65313   3.4.14.11
gene65326   1.2.7.1
gene65334   2.7.7.6
gene65337   6.3.5.3
gene65340   1.17.4.1
gene65350   1.9.3.1
gene65358   2.7.7.7
gene65364   3.2.1.23
gene65368   2.7.7.7
gene65371   2.7.7.6
gene65376   2.7.7.6
gene65377   3.6.4.12
gene65378   2.7.7.7
gene65390   2.7.7.7
gene65392   3.6.4.12
gene65399   4.2.2.23
gene65409   3.6.4.12
gene65413   2.8.1.1
gene65413   2.8.1.2
gene65417   3.1.3.48
gene65423   3.6.4.12
gene65424   2.7.11.1
gene65425   3.2.1.40
gene65426   2.7.7.7
gene65429   2.5.1.31
gene65431   1.7.5.1
gene65435   3.2.1.23
gene65436   3.2.1.52
gene65437   3.6.4.12
gene65441   5.99.1.2
gene65452   2.7.7.7
gene65458   1.2.7.1
gene65460   3.6.4.12
gene65464   1.2.7.1
gene65475   3.2.1.23
gene65489   1.2.7.1
gene65490   1.2.7.1
gene65492   2.7.7.7
gene65498   2.7.7.7
gene65500   3.2.1.18
gene65502   3.2.1.23
gene65505   3.1.11.5
gene65513   3.1.11.5
gene65514   3.2.1.40
gene65516   3.2.1.23
gene65522   1.2.7.1
gene65528   1.2.7.1
gene65529   3.2.1.23
gene65530   6.3.4.6
gene65531   2.7.1.16
gene65536   2.7.7.7
gene65538   2.7.7.6
gene65539   2.5.1.54
gene65543   3.6.4.12
gene65546   2.7.7.7
gene65549   3.2.1.23
gene65558   3.6.4.12
gene65566   3.2.1.51
gene65569   3.2.1.23
gene65573   1.2.7.1
gene65574   1.2.7.1
gene65575   2.7.7.7
gene65578   6.3.5.3
gene65583   2.7.1.154
gene65588   1.6.3.1
gene65591   3.2.1.11
gene65592   1.2.7.1
gene65598   1.2.7.1
gene65607   3.2.1.23
gene65613   6.1.1.5
gene65631   2.7.7.7
gene65633   3.6.4.12
gene65638   1.4.1.2
gene65640   1.2.7.1
gene65645   2.7.7.7
gene65648   3.2.1.21
gene65650   1.2.7.1
gene65651   2.7.7.6
gene65659   3.2.1.23
gene65660   3.2.1.23
gene65662   3.2.1.23
gene65665   6.3.4.14
gene65665   6.4.1.2
gene65671   2.7.7.6
gene65673   3.2.1.23
gene65676   2.7.7.6
gene65677   2.7.7.6
gene65678   3.2.1.23
gene65681   3.6.4.12
gene65684   3.1.1.11
gene65686   2.7.7.7
gene65696   2.7.7.6
gene65699   3.6.4.12
gene65702   1.2.7.1
gene65705   3.6.4.12
gene65711   1.4.7.1
gene65717   1.4.1.3
gene65719   3.2.1.23
gene65721   3.1.21.3
gene65724   1.2.7.1
gene65736   2.7.7.6
gene65737   2.7.7.6
gene65739   6.3.4.14
gene65739   6.4.1.2
gene65740   2.7.7.6
gene65744   3.6.4.12
gene65748   2.7.7.7
gene65750   1.2.7.1
gene65753   1.17.4.1
gene65761   2.7.7.7
gene65764   3.1.21.3
gene65775   3.2.1.23
gene65777   2.7.7.7
gene65784   3.1.11.5
gene65793   3.2.1.23
gene65806   3.2.1.23
gene65808   2.7.7.7
gene65809   1.2.7.1
gene65814   2.7.7.7
gene65816   2.7.7.7
gene65820   3.4.21.96
gene65828   2.7.7.7
gene65841   2.7.7.6
gene65846   6.4.1.1
gene65847   3.2.1.23
gene65848   6.3.5.5
gene65853   2.7.7.6
gene65857   3.2.1.40
gene65860   3.2.1.23
gene65861   3.6.4.12
gene65863   3.2.1.21
gene65866   3.2.1.40
gene65868   6.3.4.6
gene65874   3.6.4.12
gene65875   3.1.3.48
gene65876   1.2.7.1
gene65877   3.6.4.12
gene65882   3.2.1.23
gene65887   2.7.1.218
gene65890   2.1.1.13
gene65891   3.2.1.23
gene65895   1.2.1.88
gene65895   1.5.5.2
gene65898   2.7.11.1
gene65900   1.2.7.1
gene65906   1.2.1.88
gene65906   1.5.5.2
gene65908   3.6.4.12
gene65913   2.7.7.7
gene65915   2.1.1.13
gene65918   2.7.10.1
gene65927   1.2.7.1
gene65934   3.2.1.23
gene65942   3.2.1.52
gene65943   3.6.4.12
gene65945   3.6.4.12
gene65947   1.2.7.1
gene65950   1.2.7.1
gene65952   3.2.1.52
gene65956   3.2.1.20
gene65957   2.7.7.6
gene65967   2.3.2.26
gene65969   2.7.7.7
gene65971   2.7.7.6
gene65972   1.2.7.1
gene65979   2.7.7.6
gene65981   3.6.4.12
gene65988   3.2.1.23
gene65993   2.7.7.7
gene65995   3.6.4.12
gene66004   3.6.4.12
gene66006   2.7.7.6
gene66007   1.17.4.1
gene66012   3.2.1.51
gene66013   2.3.2.13
gene66017   2.7.7.7
gene66027   3.2.1.23
gene66032   3.2.1.23
gene66034   3.2.1.18
gene66035   1.7.5.1
gene66039   3.2.1.8
gene66046   3.1.1.11
gene66050   2.7.7.6
gene66060   3.2.1.18
gene66062   3.2.1.23
gene66066   3.2.1.23
gene66080   2.7.7.6
gene66084   3.1.21.3
gene66089   2.7.7.6
gene66090   1.2.7.1
gene66091   1.2.7.1
gene66095   3.2.1.40
gene66102   2.7.11.1
gene66111   1.2.7.1
gene66112   2.7.7.7
gene66132   2.7.12.1
gene66137   3.6.4.12
gene66141   1.2.7.1
gene66143   3.2.1.18
gene66146   2.7.7.6
gene66149   1.2.7.1
gene66160   2.7.7.6
gene66162   2.7.7.6
gene66167   2.7.7.7
gene66169   2.7.7.6
gene66186   3.6.4.12
gene66188   1.2.7.1
gene66189   1.2.7.1
gene66195   3.2.1.41
gene66207   1.2.7.1
gene66212   3.2.1.4
gene66221   1.2.7.1
gene66222   1.2.7.1
gene66223   2.7.7.6
gene66239   2.7.7.6
gene66257   2.7.7.6
gene66260   1.2.7.1
gene66264   3.2.1.96
gene66266   2.8.4.4
gene66269   2.7.7.7
gene66270   1.2.7.1
gene66273   2.7.7.6
gene66275   2.7.11.1
gene66283   2.7.7.7
gene66285   3.2.1.40
gene66290   2.7.12.1
gene66304   3.2.1.23
gene66305   3.2.1.78
gene66321   4.2.2.23
gene66322   2.7.7.7
gene66325   2.7.7.7
gene66342   2.7.7.6
gene66344   2.7.7.7
gene66345   4.2.2.23
gene66346   2.7.7.6
gene66347   2.7.7.6
gene66353   2.7.7.7
gene66354   2.7.7.6
gene66355   1.2.7.1
gene66359   2.7.7.6
gene66369   3.1.11.5
gene66370   2.7.7.6
gene66389   3.6.4.12
gene66392   2.7.7.6
gene66395   1.2.7.1
gene66396   2.7.7.6
gene66400   2.7.7.7
gene66403   3.2.1.52
gene66405   1.2.7.1
gene66411   3.2.1.89
gene66412   2.7.7.6
gene66426   1.2.7.1
gene66438   2.7.7.6
gene66440   3.2.1.23
gene66443   2.7.7.6
gene66447   2.7.7.7
gene66459   3.2.1.4
gene66460   3.6.4.12
gene66463   1.2.7.1
gene66464   2.7.7.6
gene66479   3.6.4.12
gene66482   2.7.7.6
gene66486   2.1.1.13
gene66495   2.7.7.7
gene66498   1.2.7.1
gene66505   1.2.7.1
gene66510   2.7.7.6
gene66512   1.2.7.1
gene66513   3.2.1.51
gene66516   2.7.7.7
gene66533   2.7.7.7
gene66534   3.2.1.51
gene66539   2.7.7.6
gene66540   1.2.7.1
gene66543   4.2.2.23
gene66548   3.4.21.66
gene66549   3.6.4.12
gene66558   2.7.7.7
gene66559   2.7.9.2
gene66561   3.1.11.5
gene66563   1.2.7.1
gene66568   1.2.7.1
gene66571   1.2.7.1
gene66575   1.2.7.1
gene66579   3.6.4.12
gene66582   3.6.4.12
gene66583   4.2.2.2
gene66584   1.2.7.1
gene66586   3.2.1.23
gene66587   2.7.7.6
gene66591   2.7.7.7
gene66603   2.7.11.1
gene66606   3.6.4.12
gene66618   2.7.7.7
gene66619   2.7.7.6
gene66620   2.7.7.6
gene66621   3.5.1.28
gene66624   3.6.4.12
gene66625   3.6.4.12
gene66630   4.2.2.1
gene66632   3.2.1.176
gene66635   3.1.4.1
gene66635   3.6.1.9
gene66637   1.2.7.1
gene66640   3.6.4.12
gene66642   2.1.1.43
gene66643   1.2.7.1
gene66648   2.7.7.6
gene66661   2.7.7.7
gene66665   1.2.7.1
gene66669   3.2.1.52
gene66680   3.1.1.13
gene66680   3.1.1.3
gene66683   2.7.7.6
gene66687   3.2.1.23
gene66690   3.6.4.12
gene66691   1.2.7.1
gene66705   6.6.1.2
gene66714   3.4.21.66
gene66724   2.7.7.7
gene66728   2.7.7.6
gene66731   1.2.7.1
gene66740   3.6.4.12
gene66741   2.7.7.7
gene66749   1.4.7.1
gene66755   2.7.7.6
gene66758   3.6.4.12
gene66761   3.2.1.23
gene66765   1.2.7.1
gene66769   3.2.1.4
gene66777   1.2.7.1
gene66779   3.2.1.4
gene66784   3.4.21.107
gene66785   3.2.1.52
gene66796   2.7.7.6
gene66800   1.2.7.1
gene66801   3.6.4.12
gene66803   1.2.1.88
gene66803   1.5.5.2
gene66805   2.7.7.6
gene66806   3.2.1.23
gene66807   1.2.7.1
gene66810   1.2.7.1
gene66813   2.7.11.1
gene66814   1.2.7.1
gene66818   3.2.1.23
gene66819   3.2.1.23
gene66821   1.2.7.1
gene66827   1.2.7.1
gene66832   1.2.7.1
gene66835   1.2.7.1
gene66836   3.6.4.12
gene66837   1.2.7.1
gene66840   3.6.4.12
gene66848   2.7.7.6
gene66857   2.7.7.7
gene66862   2.7.7.6
gene66866   3.6.4.12
gene66868   1.2.7.1
gene66882   2.7.7.6
gene66886   2.7.7.6
gene66897   1.2.7.1
gene66898   3.2.1.23
gene66906   1.2.7.1
gene66912   3.2.1.4
gene66913   3.6.4.12
gene66924   6.1.1.5
gene66925   2.7.7.7
gene66927   2.7.7.7
gene66928   5.99.1.2
gene66934   3.2.1.20
gene66937   2.7.7.6
gene66939   1.2.7.1
gene66943   3.1.3.6
gene66943   3.1.4.16
gene66947   1.2.7.1
gene66950   4.2.2.23
gene66953   3.6.4.12
gene66955   3.6.4.13
gene66958   2.7.7.6
gene66963   2.7.7.6
gene66966   2.7.7.7
gene66971   2.7.7.7
gene66979   2.7.9.2
gene66987   3.1.26.12
gene66989   2.7.9.2
gene66990   3.6.4.12
gene66994   2.7.7.7
gene66998   1.2.7.1
gene67007   3.2.1.14
gene67013   3.2.1.52
gene67016   1.2.7.1
gene67017   1.2.7.1
gene67018   5.99.1.2
gene67028   3.4.21.66
gene67029   1.2.7.1
gene67033   1.2.1.88
gene67033   1.5.5.2
gene67038   3.6.4.12
gene67045   3.6.4.12
gene67049   6.1.1.5
gene67050   1.2.7.1
gene67055   1.2.7.1
gene67067   2.7.7.6
gene67071   3.6.4.12
gene67072   6.1.1.5
gene67074   2.7.7.6
gene67076   1.2.7.1
gene67078   3.6.4.12
gene67085   6.1.1.5
gene67106   1.2.7.1
gene67107   2.3.2.13
gene67108   3.1.21.3
gene67109   6.1.1.5
gene67118   1.2.7.1
gene67119   2.7.11.1
gene67125   1.2.7.1
gene67126   3.4.21.96
gene67131   1.2.7.1
gene67132   3.6.4.12
gene67133   1.2.7.1
gene67139   6.1.1.5
gene67142   1.2.7.1
gene67144   1.2.7.1
gene67146   1.2.7.1
gene67149   3.1.4.46
gene67150   1.1.1.363
gene67150   1.1.1.49
gene67151   3.6.4.12
gene67153   2.1.1.13
gene67154   1.2.7.1
gene67164   1.2.7.1
gene67167   2.7.8.12
gene67168   1.2.7.1
gene67169   6.1.1.5
gene67174   3.6.4.12
gene67178   3.2.1.40
gene67179   1.2.7.1
gene67183   2.7.7.6
gene67184   1.2.7.1
gene67197   3.2.1.23
gene67198   1.2.7.1
gene67199   2.7.7.7
gene67207   1.2.7.1
gene67208   1.2.7.1
gene67209   1.2.7.1
gene67212   3.6.4.12
gene67213   3.6.4.12
gene67216   2.7.7.6
gene67219   1.2.7.1
gene67221   3.6.4.12
gene67224   3.6.4.12
gene67227   2.7.7.7
gene67232   2.7.7.7
gene67234   1.2.7.1
gene67239   3.2.1.18
gene67251   3.1.21.3
gene67252   1.17.4.1
gene67254   5.3.1.6
gene67256   1.2.7.1
gene67258   3.6.4.12
gene67259   3.6.3.4
gene67265   1.2.7.1
gene67270   6.3.5.3
gene67271   3.2.1.23
gene67272   6.1.1.5
gene67277   3.4.21.96
gene67280   2.1.1.13
gene67281   1.2.7.1
gene67288   2.7.7.7
gene67293   2.7.7.6
gene67294   3.6.4.12
gene67296   3.2.1.89
gene67304   2.1.1.13
gene67305   2.7.7.6
gene67308   1.2.7.1
gene67311   1.2.7.1
gene67317   3.2.1.23
gene67319   2.7.7.7
gene67321   1.2.7.1
gene67329   2.7.7.7
gene67330   2.7.7.6
gene67332   3.6.4.12
gene67334   1.2.7.1
gene67336   2.7.7.7
gene67338   3.2.1.23
gene67339   2.7.7.7
gene67342   2.7.7.6
gene67347   2.7.7.7
gene67351   1.2.7.1
gene67358   1.2.7.1
gene67369   1.2.7.1
gene67373   3.6.4.12
gene67375   3.2.1.78
gene67377   1.2.7.1
gene67378   6.1.1.5
gene67379   1.2.7.1
gene67381   3.6.4.12
gene67382   3.6.4.12
gene67387   1.2.7.1
gene67394   3.2.1.14
gene67394   3.2.1.4
gene67396   1.2.7.1
gene67399   1.2.7.1
gene67401   2.7.7.6
gene67404   1.2.7.1
gene67408   1.2.7.1
gene67410   1.2.7.1
gene67412   3.6.4.12
gene67422   6.1.1.5
gene67424   1.2.7.1
gene67431   2.7.11.24
gene67435   1.2.7.1
gene67444   3.6.4.12
gene67450   1.2.7.1
gene67460   4.2.1.11
gene67478   2.7.7.7
gene67480   2.4.1.129
gene67480   3.4.16.4
gene67482   3.6.4.12
gene67483   2.7.7.6
gene67497   3.6.4.12
gene67505   1.2.7.1
gene67506   1.2.7.1
gene67508   1.2.7.1
gene67519   2.7.7.7
gene67521   2.7.7.7
gene67523   2.7.7.6
gene67528   3.1.21.3
gene67532   3.2.1.18
gene67539   3.1.3.48
gene67544   2.7.7.7
gene67547   2.7.7.6
gene67553   6.4.1.1
gene67557   3.5.1.28
gene67559   2.7.7.6
gene67562   2.7.7.7
gene67570   1.2.7.1
gene67572   3.2.1.52
gene67581   2.7.7.7
gene67587   3.2.1.23
gene67590   1.2.7.1
gene67602   2.7.7.6
gene67603   3.6.4.12
gene67618   3.6.4.12
gene67620   2.7.7.7
gene67622   3.2.1.23
gene67637   2.7.7.7
gene67647   1.2.7.1
gene67655   2.7.7.7
gene67656   1.2.7.1
gene67662   1.2.7.1
gene67664   2.7.7.6
gene67669   3.6.4.12
gene67672   3.2.1.89
gene67674   3.6.4.12
gene67675   2.7.7.6
gene67677   1.2.7.1
gene67687   2.7.7.7
gene67690   2.1.1.13
gene67692   2.7.7.6
gene67698   2.1.1.72
gene67700   3.4.21.62
gene67709   1.2.7.1
gene67714   2.7.7.6
gene67719   2.7.11.1
gene67722   2.7.7.7
gene67764   3.6.4.12
gene67767   3.1.11.5
gene67769   1.2.7.1
gene67770   2.7.7.7
gene67786   2.7.7.6
gene67796   2.7.9.2
gene67810   1.2.7.1
gene67811   2.7.7.7
gene67813   2.7.7.6
gene67825   4.2.2.23
gene67830   1.1.1.40
gene67846   1.2.7.1
gene67867   3.6.4.12
gene67875   6.1.1.5
gene67877   1.2.7.1
gene67879   2.7.7.7
gene67881   2.7.7.6
gene67884   1.2.7.1
gene67887   2.7.7.6
gene67889   3.1.11.5
gene67891   3.1.3.6
gene67891   3.1.4.16
gene67899   1.2.7.1
gene67902   1.2.7.1
gene67904   1.2.7.1
gene67914   1.2.7.1
gene67915   2.5.1.105
gene67916   1.2.7.1
gene67918   1.2.7.1
gene67929   1.2.7.1
gene67932   1.2.7.1
gene67934   5.99.1.2
gene67936   1.2.7.1
gene67940   1.2.7.1
gene67943   2.7.9.2
gene67944   1.2.7.1
gene67946   3.1.11.5
gene67949   3.4.22.70
gene67951   1.2.7.1
gene67954   1.2.7.1
gene67961   1.2.7.1
gene67962   1.2.7.1
gene67969   1.2.7.1
gene67974   1.2.7.1
gene67975   1.2.7.1
gene67979   6.1.1.5
gene67983   1.2.7.1
gene67984   3.6.4.12
gene67986   1.2.7.1
gene67988   1.2.7.1
gene67989   1.2.7.1
gene67991   1.2.7.1
gene67994   2.7.7.6
gene68000   2.7.7.6
gene68001   3.6.4.12
gene68002   2.7.7.6
gene68006   1.2.7.1
gene68016   1.17.1.9
gene68017   1.2.7.1
gene68022   3.6.4.12
gene68023   3.6.4.12
gene68034   3.2.1.23
gene68035   2.7.7.7
gene68037   2.7.7.7
gene68038   1.2.7.1
gene68044   3.6.4.12
gene68049   2.7.7.6
gene68055   3.2.1.23
gene68059   3.6.4.12
gene68061   1.2.7.1
gene68068   3.1.26.12
gene68075   3.6.4.12
gene68076   1.2.7.1
gene68080   3.2.1.24
gene68086   1.2.7.1
gene68095   3.6.4.12
gene68096   3.6.4.12
gene68103   1.2.7.1
gene68110   2.7.7.7
gene68111   1.2.7.1
gene68114   3.1.3.5
gene68114   3.6.1.45
gene68123   2.7.7.6
gene68135   1.2.7.1
gene68136   1.2.7.1
gene68139   2.7.9.2
gene68146   3.6.4.12
gene68147   2.1.1.57
gene68150   2.7.2.3
gene68154   3.2.1.18
gene68155   6.3.5.3
gene68166   1.2.7.1
gene68168   1.2.7.1
gene68169   1.2.7.1
gene68171   5.99.1.2
gene68172   2.7.7.7
gene68174   1.2.7.1
gene68178   1.2.7.1
gene68181   3.2.1.41
gene68183   3.6.4.12
gene68184   1.2.7.1
gene68190   1.2.7.1
gene68196   1.2.7.1
gene68206   3.6.4.12
gene68210   1.2.7.1
gene68214   2.7.7.7
gene68216   3.6.4.12
gene68219   2.7.7.6
gene68220   3.1.4.37
gene68223   1.2.7.1
gene68230   1.2.7.1
gene68244   2.7.7.6
gene68250   1.2.7.1
gene68256   3.6.4.12
gene68257   1.2.7.1
gene68264   6.1.1.5
gene68268   3.4.14.11
gene68271   2.7.7.7
gene68281   1.2.7.1
gene68287   3.6.4.12
gene68292   4.2.2.23
gene68294   2.7.7.6
gene68296   1.2.7.1
gene68303   1.2.7.1
gene68307   3.2.1.40
gene68324   2.7.7.6
gene68335   2.7.7.7
gene68336   3.2.1.80
gene68338   3.6.4.12
gene68342   6.1.1.5
gene68347   2.7.7.7
gene68348   2.7.7.6
gene68349   2.7.7.6
gene68351   3.6.4.12
gene68353   2.7.7.7
gene68356   1.2.7.1
gene68359   3.6.4.12
gene68363   2.7.7.6
gene68369   1.2.7.1
gene68380   1.2.7.1
gene68392   1.2.7.1
gene68393   3.2.1.14
gene68395   3.6.4.12
gene68397   1.2.7.1
gene68398   2.7.7.6
gene68402   1.2.7.1
gene68407   1.2.7.1
gene68408   3.6.4.12
gene68414   2.3.2.27
gene68432   2.7.7.6
gene68436   3.6.4.12
gene68442   1.2.7.1
gene68444   2.7.7.6
gene68447   1.2.7.1
gene68449   3.6.4.12
gene68451   2.7.7.7
gene68453   2.7.7.7
gene68462   1.2.7.1
gene68468   3.6.4.12
gene68469   1.2.7.1
gene68472   1.2.7.1
gene68473   1.2.7.1
gene68481   1.2.7.1
gene68482   6.1.1.5
gene68484   3.6.4.12
gene68485   1.2.7.1
gene68491   1.2.7.1
gene68493   2.7.7.6
gene68495   1.2.7.1
gene68497   1.2.7.1
gene68498   1.2.7.1
gene68500   2.7.7.7
gene68506   1.2.7.1
gene68507   2.7.7.7
gene68510   2.7.7.7
gene68513   3.6.4.12
gene68514   3.2.1.23
gene68519   1.2.7.1
gene68523   1.2.7.1
gene68528   2.7.11.1
gene68529   3.2.1.18
gene68532   1.2.7.1
gene68546   2.7.7.7
gene68565   1.2.7.1
gene68567   3.6.4.12
gene68568   1.2.7.1
gene68583   2.7.7.6
gene68592   2.7.7.7
gene68593   2.1.3.15
gene68593   6.4.1.2
gene68599   3.6.4.12
gene68601   1.2.7.1
gene68612   3.1.1.11
gene68614   1.2.7.1
gene68620   1.2.7.1
gene68633   3.4.21.66
gene68645   2.7.7.6
gene68655   2.7.7.7
gene68660   1.2.7.1
gene68665   3.1.3.5
gene68665   3.6.1.45
gene68671   1.2.7.1
gene68672   1.2.7.1
gene68673   1.2.7.1
gene68680   1.2.7.1
gene68684   1.2.7.1
gene68685   1.2.7.1
gene68687   1.2.7.1
gene68690   6.1.1.5
gene68691   1.2.7.1
gene68695   2.7.7.7
gene68697   1.2.7.1
gene68699   1.2.7.1
gene68700   1.2.7.1
gene68704   1.2.7.1
gene68717   3.6.4.12
gene68721   1.2.7.1
gene68723   1.2.7.1
gene68724   1.2.7.1
gene68726   3.2.1.23
gene68730   1.2.7.1
gene68734   6.1.1.5
gene68736   2.7.7.7
gene68737   1.2.7.1
gene68739   1.2.7.1
gene68741   1.2.7.1
gene68746   1.2.7.1
gene68752   1.2.7.1
gene68753   1.2.7.1
gene68754   1.2.7.1
gene68759   1.2.7.1
gene68765   1.2.7.1
gene68767   1.2.7.1
gene68771   3.6.4.12
gene68772   3.1.11.5
gene68777   2.7.7.7
gene68778   2.7.7.7
gene68779   1.2.7.1
gene68780   1.2.7.1
gene68781   1.2.7.1
gene68796   1.2.7.1
gene68798   3.1.4.53
gene68803   1.2.7.1
gene68807   1.1.98.6
gene68810   2.7.7.7
gene68813   1.2.7.1
gene68815   2.7.7.7
gene68817   1.2.7.1
gene68820   2.6.1.52
gene68825   1.2.7.1
gene68832   3.4.21.96
gene68845   3.6.4.12
gene68852   1.2.7.1
gene68854   1.2.7.1
gene68864   1.2.7.1
gene68866   1.2.7.1
gene68869   3.6.4.12
gene68870   1.2.7.1
gene68879   2.7.7.6
gene68897   1.2.7.1
gene68911   6.6.1.2
gene68918   3.2.1.21
gene68924   2.7.7.7
gene68927   1.2.7.1
gene68934   2.7.7.7
gene68948   3.2.1.4
gene68954   3.6.4.12
gene68957   6.1.1.5
gene68958   3.1.21.3
gene68971   1.2.7.1
gene68972   2.7.7.6
gene68978   6.1.1.5
gene68986   1.2.7.1
gene68987   1.2.7.1
gene68990   3.1.21.3
gene68992   3.2.1.21
gene68993   3.6.4.12
gene68994   1.2.7.1
gene68995   1.2.7.1
gene68996   3.2.1.52
gene68998   2.7.7.7
gene69000   1.2.7.1
gene69002   2.7.7.38
gene69003   1.2.7.1
gene69006   3.6.4.12
gene69009   1.2.7.1
gene69015   1.2.7.1
gene69018   1.14.11.16
gene69024   1.2.7.1
gene69025   1.2.7.1
gene69028   2.7.7.7
gene69030   6.1.1.5
gene69042   2.5.1.75
gene69048   1.2.7.1
gene69049   3.1.21.3
gene69052   1.2.7.1
gene69055   2.7.7.7
gene69061   3.6.4.12
gene69063   3.1.21.3
gene69065   1.2.7.1
gene69068   5.99.1.2
gene69082   3.6.4.12
gene69092   1.2.7.1
gene69111   3.6.4.12
gene69120   1.2.7.1
gene69122   2.7.7.7
gene69125   1.2.7.1
gene69127   3.2.1.23
gene69129   3.2.1.40
gene69135   2.7.7.6
gene69136   1.2.7.1
gene69138   1.2.7.1
gene69142   3.4.21.66
gene69146   1.2.7.1
gene69156   3.1.11.5
gene69164   3.4.21.62
gene69166   1.1.1.28
gene69167   1.2.7.1
gene69168   2.7.7.6
gene69172   1.2.7.1
gene69175   1.2.7.1
gene69177   3.6.4.12
gene69179   1.2.7.1
gene69181   3.6.4.12
gene69184   1.2.7.1
gene69186   2.4.1.161
gene69190   6.1.1.5
gene69193   1.2.7.1
gene69199   2.5.1.16
gene69207   3.1.3.6
gene69207   3.1.4.16
gene69213   3.1.11.5
gene69214   2.4.1.25
gene69223   1.2.7.1
gene69225   1.2.7.1
gene69226   3.2.1.51
gene69227   1.17.4.1
gene69228   1.2.7.1
gene69229   1.2.7.1
gene69230   1.2.7.1
gene69235   2.7.7.6
gene69239   1.2.7.1
gene69240   3.6.4.12
gene69242   1.2.7.1
gene69245   3.6.4.12
gene69246   1.2.7.1
gene69253   3.5.1.28
gene69259   3.6.4.12
gene69260   2.1.1.133
gene69260   2.1.1.271
gene69262   3.6.4.12
gene69266   1.17.4.1
gene69271   1.2.7.1
gene69276   3.4.21.96
gene69281   1.2.7.1
gene69282   6.4.1.1
gene69283   1.2.7.1
gene69285   2.7.7.6
gene69291   1.2.7.1
gene69301   2.3.2.27
gene69304   2.7.7.7
gene69305   6.3.5.3
gene69310   1.2.7.1
gene69317   2.7.7.6
gene69320   6.1.1.5
gene69323   1.2.7.1
gene69326   1.2.7.1
gene69329   2.3.2.27
gene69331   1.2.7.1
gene69335   1.2.7.1
gene69336   1.2.7.1
gene69338   1.2.7.1
gene69340   3.2.1.89
gene69343   2.7.7.7
gene69354   2.7.7.6
gene69357   3.6.4.12
gene69361   3.6.4.12
gene69370   2.7.11.1
gene69374   1.2.7.1
gene69375   1.2.7.1
gene69376   3.2.1.89
gene69387   1.2.7.1
gene69388   1.2.7.1
gene69393   3.2.1.18
gene69394   6.3.2.14
gene69395   3.1.11.5
gene69399   3.1.11.5
gene69403   1.2.7.1
gene69408   1.2.7.1
gene69415   2.7.11.1
gene69416   1.2.7.1
gene69422   1.2.7.1
gene69426   3.2.1.40
gene69434   1.2.7.1
gene69436   2.7.7.6
gene69440   1.2.7.1
gene69444   1.2.7.1
gene69452   1.2.7.1
gene69455   3.1.11.5
gene69458   3.6.4.12
gene69459   2.7.7.6
gene69466   3.2.1.4
gene69469   1.2.7.1
gene69470   2.7.11.1
gene69473   1.1.1.21
gene69474   3.6.4.12
gene69476   2.7.7.6
gene69477   1.2.7.1
gene69478   1.2.7.1
gene69479   3.6.4.12
gene69482   1.2.7.1
gene69485   2.7.7.7
gene69486   2.7.7.7
gene69490   1.2.7.1
gene69496   1.2.7.1
gene69500   2.7.7.6
gene69505   1.2.7.1
gene69506   1.2.7.1
gene69507   3.2.1.83
gene69509   2.7.7.7
gene69516   1.2.7.1
gene69517   2.7.11.1
gene69519   1.2.7.1
gene69521   3.6.4.12
gene69525   1.2.7.1
gene69526   2.7.7.7
gene69528   1.8.1.2
gene69529   1.2.7.1
gene69531   1.2.7.1
gene69532   2.7.11.1
gene69533   2.7.7.7
gene69535   1.2.7.1
gene69536   2.7.7.7
gene69540   2.7.7.6
gene69544   1.2.7.1
gene69545   1.2.7.1
gene69546   2.7.7.6
gene69551   2.7.7.6
gene69552   3.6.4.12
gene69553   1.2.7.1
gene69554   3.2.1.51
gene69555   2.7.11.1
gene69556   3.2.1.99
gene69559   6.6.1.2
gene69561   2.7.7.6
gene69563   1.2.7.1
gene69571   1.2.7.1
gene69573   3.6.4.12
gene69581   1.2.7.1
gene69587   1.2.7.1
gene69588   1.2.7.1
gene69593   3.6.4.12
gene69599   3.2.1.11
gene69601   1.2.7.1
gene69608   2.7.7.7
gene69611   3.6.4.13
gene69619   2.7.11.1
gene69624   1.2.7.1
gene69634   1.2.7.1
gene69635   2.7.7.7
gene69643   1.2.7.1
gene69646   2.3.2.27
gene69648   1.2.7.1
gene69656   3.1.11.5
gene69657   6.1.1.5
gene69658   1.2.7.1
gene69661   3.4.21.62
gene69668   1.2.7.1
gene69670   3.1.11.5
gene69676   3.2.1.52
gene69683   1.2.7.1
gene69691   2.7.7.7
gene69694   2.7.11.1
gene69695   3.2.1.80
gene69697   2.7.7.7
gene69703   3.6.4.12
gene69709   1.2.7.1
gene69716   1.2.7.1
gene69717   2.7.7.6
gene69718   2.7.7.6
gene69719   1.2.7.1
gene69722   1.2.7.1
gene69723   2.7.7.7
gene69726   3.6.4.12
gene69730   6.1.1.5
gene69733   2.7.7.6
gene69734   1.2.7.1
gene69738   1.2.7.1
gene69740   1.2.7.1
gene69743   3.6.4.12
gene69745   2.7.7.7
gene69751   2.7.7.7
gene69753   2.7.7.6
gene69754   2.3.2.26
gene69758   3.2.1.23
gene69763   1.2.7.1
gene69766   3.1.11.5
gene69769   3.2.1.23
gene69772   2.7.11.1
gene69773   3.1.11.5
gene69789   3.2.1.23
gene69790   1.2.7.1
gene69793   2.1.1.13
gene69797   3.1.11.5
gene69802   2.7.7.6
gene69803   2.7.7.6
gene69809   2.7.7.7
gene69814   2.7.7.6
gene69821   1.2.7.1
gene69825   1.2.7.1
gene69826   1.2.7.1
gene69828   2.7.7.7
gene69832   2.7.7.6
gene69834   2.7.7.7
gene69835   1.2.7.1
gene69837   2.7.7.6
gene69838   2.7.11.1
gene69839   1.2.7.1
gene69840   1.2.7.1
gene69847   1.2.7.1
gene69850   1.2.7.1
gene69851   1.2.7.1
gene69854   3.6.4.12
gene69855   1.2.7.1
gene69861   1.2.7.1
gene69864   2.7.7.6
gene69866   3.6.4.12
gene69872   1.2.7.1
gene69880   3.1.21.3
gene69882   3.2.1.23
gene69885   3.6.4.12
gene69894   1.2.7.1
gene69902   1.2.7.1
gene69904   2.7.7.6
gene69906   3.1.26.12
gene69913   1.2.7.1
gene69916   1.2.7.1
gene69919   6.4.1.1
gene69929   1.2.7.1
gene69931   1.2.7.1
gene69933   3.6.4.12
gene69936   1.2.7.1
gene69938   2.7.7.7
gene69940   3.2.1.23
gene69945   2.7.7.6
gene69946   1.2.7.1
gene69951   1.2.7.1
gene69955   1.2.7.1
gene69957   3.1.11.5
gene69960   5.2.1.8
gene69971   3.2.1.18
gene69977   2.7.7.6
gene69987   2.7.7.6
gene69988   2.7.7.7
gene69990   3.4.14.11
gene69991   1.2.7.1
gene69994   1.8.5.4
gene70015   3.6.4.12
gene70025   1.2.7.1
gene70026   1.2.7.1
gene70029   1.2.7.1
gene70032   1.2.7.1
gene70039   3.2.1.51
gene70040   2.7.7.7
gene70042   1.2.7.1
gene70043   3.6.4.12
gene70050   3.6.4.12
gene70052   1.2.7.1
gene70055   1.2.7.1
gene70057   1.2.7.1
gene70058   2.7.7.7
gene70059   2.7.7.7
gene70063   2.7.7.7
gene70064   2.7.7.6
gene70069   2.7.7.7
gene70076   1.2.7.1
gene70078   2.7.7.6
gene70080   1.2.7.1
gene70083   4.2.2.23
gene70086   2.7.7.7
gene70091   1.2.7.1
gene70098   1.2.7.1
gene70099   3.6.4.12
gene70100   2.7.7.7
gene70104   1.2.7.1
gene70105   1.2.7.1
gene70106   2.7.7.6
gene70110   3.4.16.4
gene70113   3.1.21.3
gene70114   2.7.7.6
gene70119   1.2.7.1
gene70120   2.7.7.6
gene70121   2.7.7.6
gene70124   1.2.7.1
gene70129   2.7.7.6
gene70132   1.2.7.1
gene70136   1.2.7.1
gene70137   3.6.4.12
gene70138   1.2.7.1
gene70144   2.7.7.7
gene70145   3.2.1.51
gene70147   3.6.4.12
gene70154   1.2.7.1
gene70156   1.2.7.1
gene70157   1.2.7.1
gene70158   1.2.7.1
gene70160   1.2.7.1
gene70161   1.2.7.1
gene70162   2.7.7.7
gene70163   2.7.7.7
gene70164   3.1.21.3
gene70173   2.7.7.7
gene70174   1.2.7.1
gene70176   2.7.7.7
gene70177   2.7.7.7
gene70186   2.7.7.7
gene70187   1.2.7.1
gene70192   1.2.7.1
gene70193   2.7.11.1
gene70194   1.2.7.1
gene70197   1.2.7.1
gene70198   1.2.7.1
gene70200   1.2.7.1
gene70224   1.2.7.1
gene70227   1.2.7.1
gene70229   1.2.7.1
gene70230   1.2.7.1
gene70231   2.7.7.6
gene70245   6.3.5.3
gene70253   1.2.7.1
gene70257   3.2.1.23
gene70267   1.2.7.1
gene70268   2.7.7.7
gene70270   1.2.7.1
gene70274   2.7.7.6
gene70276   2.7.7.7
gene70280   3.6.4.12
gene70284   3.1.21.3
gene70293   1.2.7.1
gene70294   1.2.7.1
gene70300   1.2.7.1
gene70303   1.17.4.1
gene70306   1.2.7.1
gene70308   3.6.4.12
gene70313   4.3.1.24
gene70314   1.2.7.1
gene70316   3.1.21.3
gene70320   1.2.7.1
gene70325   3.1.21.3
gene70334   3.4.22.70
gene70341   1.2.7.1
gene70344   2.7.7.6
gene70345   3.4.21.110
gene70345   3.4.21.96
gene70348   1.2.7.1
gene70349   3.2.1.65
gene70349   3.2.1.80
gene70352   1.2.7.1
gene70355   3.4.16.4
gene70358   1.2.7.1
gene70361   2.7.7.7
gene70363   1.2.7.1
gene70378   2.7.7.7
gene70380   4.2.2.23
gene70384   1.2.7.1
gene70385   1.2.7.1
gene70394   2.7.7.7
gene70395   1.2.7.1
gene70403   1.2.7.1
gene70406   1.2.7.1
gene70407   3.6.4.12
gene70408   1.2.7.1
gene70410   2.4.1.18
gene70412   2.7.7.7
gene70417   2.7.11.1
gene70418   1.2.7.1
gene70422   1.2.7.1
gene70423   2.7.7.6
gene70430   6.3.5.3
gene70431   3.2.1.78
gene70434   3.2.1.21
gene70435   1.17.4.1
gene70436   1.2.7.1
gene70438   2.7.7.7
gene70439   5.99.1.2
gene70443   1.2.7.1
gene70452   3.6.4.12
gene70454   2.7.7.6
gene70459   3.2.1.52
gene70464   3.2.1.40
gene70466   1.2.7.1
gene70469   1.2.7.1
gene70471   4.6.1.13
gene70475   2.7.7.7
gene70481   1.11.1.7
gene70484   1.2.7.1
gene70491   3.6.4.12
gene70498   3.6.4.12
gene70499   3.6.4.12
gene70500   2.4.1.186
gene70501   1.2.7.1
gene70502   1.2.7.1
gene70505   1.2.7.1
gene70508   1.2.7.1
gene70510   2.7.7.7
gene70511   3.2.1.21
gene70512   3.1.21.3
gene70513   2.7.7.6
gene70521   2.7.7.6
gene70525   2.7.7.7
gene70528   2.7.7.7
gene70529   1.2.7.1
gene70533   2.7.7.6
gene70541   1.2.7.1
gene70544   3.2.1.52
gene70545   1.2.7.1
gene70546   1.2.7.1
gene70548   2.7.7.6
gene70551   1.2.7.1
gene70555   2.7.7.6
gene70559   6.6.1.1
gene70562   1.2.7.1
gene70563   2.7.7.6
gene70564   1.2.7.1
gene70568   3.6.4.12
gene70574   1.2.7.1
gene70577   3.1.1.11
gene70579   1.2.7.1
gene70582   3.6.4.12
gene70584   2.1.1.13
gene70587   1.2.7.1
gene70589   1.2.7.1
gene70590   1.2.7.1
gene70594   1.2.7.1
gene70597   1.2.7.1
gene70599   2.7.7.6
gene70600   2.7.7.7
gene70602   1.2.7.1
gene70610   3.6.4.12
gene70611   3.1.11.5
gene70614   3.4.21.96
gene70621   1.2.7.1
gene70622   6.4.1.1
gene70624   2.7.7.7
gene70626   2.7.7.7
gene70630   1.2.7.1
gene70635   3.6.4.12
gene70638   1.2.7.1
gene70645   1.2.7.1
gene70650   2.7.7.7
gene70652   3.2.1.23
gene70654   1.2.7.1
gene70657   3.6.4.12
gene70666   1.2.7.1
gene70703   3.2.1.23
gene70706   2.1.1.80
gene70706   3.1.1.61
gene70711   2.7.7.6
gene70712   1.2.7.1
gene70715   3.4.21.50
gene70718   1.2.7.1
gene70721   3.4.11.10
gene70722   1.2.7.1
gene70729   1.2.7.1
gene70733   3.2.1.52
gene70738   1.2.7.1
gene70741   1.2.7.1
gene70745   2.5.1.7
gene70752   2.7.7.7
gene70767   2.7.7.7
gene70768   1.2.7.1
gene70771   1.2.7.1
gene70772   1.2.7.1
gene70774   1.2.7.1
gene70780   1.2.7.1
gene70782   1.2.7.1
gene70784   1.2.7.1
gene70785   1.2.7.1
gene70786   2.7.7.6
gene70793   2.7.7.7
gene70795   2.7.7.7
gene70796   2.7.7.7
gene70799   5.99.1.2
gene70802   1.2.7.1
gene70803   1.2.7.1
gene70804   1.2.7.1
gene70806   3.2.1.35
gene70807   1.2.7.1
gene70814   1.2.7.1
gene70815   1.2.7.1
gene70816   2.7.7.6
gene70817   1.2.7.1
gene70818   1.2.7.1
gene70819   2.1.1.13
gene70823   3.2.1.4
gene70825   3.1.13.1
gene70826   1.2.7.1
gene70827   2.6.1.19
gene70827   2.6.1.22
gene70828   1.2.7.1
gene70830   2.7.7.7
gene70833   1.2.7.1
gene70840   3.2.1.23
gene70844   2.7.7.7
gene70850   2.7.7.7
gene70854   1.2.7.1
gene70865   1.2.7.1
gene70866   3.1.26.12
gene70873   1.2.7.1
gene70878   1.2.7.1
gene70883   1.2.7.1
gene70887   1.2.7.1
gene70891   3.6.4.12
gene70896   3.1.21.3
gene70898   1.2.7.1
gene70912   3.6.4.12
gene70913   1.2.7.1
gene70914   1.2.7.1
gene70917   2.7.7.7
gene70921   3.1.21.3
gene70926   2.7.7.7
gene70929   1.2.7.1
gene70930   1.2.7.1
gene70931   1.2.7.1
gene70934   3.6.4.12
gene70935   3.1.13.1
gene70937   1.2.7.1
gene70941   2.7.7.6
gene70946   2.4.2.31
gene70948   3.1.21.3
gene70949   3.1.26.12
gene70952   1.2.7.1
gene70953   6.1.1.4
gene70954   1.2.7.1
gene70956   1.2.7.1
gene70957   3.2.1.4
gene70965   1.2.7.1
gene70966   2.7.7.7
gene70971   2.7.7.7
gene70984   1.2.7.1
gene70987   5.4.2.8
gene70997   1.2.7.1
gene71000   1.2.7.1
gene71003   1.2.7.1
gene71004   1.2.7.1
gene71005   3.2.1.78
gene71006   3.6.4.12
gene71009   3.1.21.3
gene71013   1.2.7.1
gene71014   2.7.7.7
gene71019   2.7.11.1
gene71021   6.1.1.17
gene71024   2.7.7.7
gene71028   3.1.21.3
gene71040   2.7.7.6
gene71041   3.6.4.12
gene71047   2.1.1.13
gene71049   2.7.7.6
gene71056   3.2.1.78
gene71060   1.2.7.1
gene71063   1.2.7.1
gene71065   2.7.7.7
gene71071   2.7.7.7
gene71076   2.7.7.7
gene71077   3.6.4.12
gene71085   3.6.4.12
gene71089   6.3.5.5
gene71090   1.2.7.1
gene71098   3.6.4.12
gene71105   1.2.7.1
gene71109   3.2.1.4
gene71110   2.3.2.27
gene71115   6.3.5.3
gene71118   3.2.1.52
gene71119   1.2.7.1
gene71123   3.1.1.11
gene71130   3.1.1.11
gene71134   3.6.4.12
gene71139   2.7.7.6
gene71140   1.2.7.1
gene71142   1.2.7.1
gene71143   5.99.1.2
gene71145   1.2.7.1
gene71146   3.1.26.12
gene71151   2.7.13.3
gene71155   1.2.7.1
gene71156   2.7.7.7
gene71160   3.6.1.11
gene71160   3.6.1.40
gene71165   2.7.7.7
gene71176   2.7.7.7
gene71179   3.2.1.8
gene71182   2.7.7.7
gene71204   1.2.7.1
gene71210   3.2.1.23
gene71219   3.2.1.23
gene71221   2.7.7.19
gene71227   3.2.1.18
gene71239   2.7.7.6
gene71240   1.2.7.1
gene71241   1.2.7.1
gene71242   3.6.4.12
gene71243   3.2.1.40
gene71244   3.6.4.12
gene71245   2.7.7.7
gene71248   2.1.1.13
gene71249   1.2.7.1
gene71256   3.1.4.53
gene71257   5.99.1.2
gene71258   2.7.7.7
gene71260   6.1.1.10
gene71261   3.6.4.12
gene71270   6.1.1.5
gene71274   2.7.11.1
gene71275   2.7.7.7
gene71276   1.2.7.1
gene71278   2.7.7.7
gene71280   1.2.7.1
gene71283   2.7.7.7
gene71285   2.7.7.7
gene71289   5.99.1.2
gene71290   2.7.7.7
gene71291   1.2.7.1
gene71299   2.7.7.7
gene71302   2.7.7.6
gene71305   2.7.7.7
gene71311   1.2.7.1
gene71317   2.7.7.7
gene71320   6.4.1.1
gene71346   1.2.7.1
gene71347   1.2.7.1
gene71348   2.7.7.7
gene71353   2.7.7.7
gene71355   3.2.1.78
gene71358   2.7.7.7
gene71366   1.2.7.1
gene71370   1.2.7.1
gene71371   3.2.1.23
gene71374   2.7.7.7
gene71375   3.2.1.99
gene71381   5.99.1.2
gene71382   2.7.7.6
gene71391   1.2.7.1
gene71393   2.7.7.7
gene71395   5.99.1.2
gene71397   3.2.1.23
gene71399   2.7.7.7
gene71403   6.1.1.5
gene71404   2.7.7.7
gene71405   2.7.7.7
gene71412   1.2.7.1
gene71418   2.7.7.7
gene71419   1.2.7.1
gene71420   1.2.7.1
gene71422   3.2.1.35
gene71423   1.2.7.1
gene71424   1.2.7.1
gene71426   6.2.1.3
gene71427   3.4.24.13
gene71432   2.4.1.25
gene71441   3.2.1.35
gene71444   1.2.7.1
gene71445   6.4.1.1
gene71446   1.2.7.1
gene71450   2.7.13.3
gene71451   3.2.1.52
gene71459   2.1.1.13
gene71465   4.1.1.49
gene71467   2.7.7.7
gene71473   5.99.1.2
gene71480   2.7.11.1
gene71483   2.7.7.6
gene71485   3.6.4.12
gene71492   2.7.11.1
gene71498   1.2.7.1
gene71502   2.7.7.7
gene71505   3.6.4.12
gene71512   1.2.7.1
gene71515   2.7.7.6
gene71517   1.2.7.1
gene71520   2.7.7.7
gene71522   1.2.7.1
gene71525   2.7.7.7
gene71526   1.2.7.1
gene71527   1.2.7.1
gene71528   1.2.7.1
gene71529   1.2.7.1
gene71530   3.6.4.12
gene71532   3.2.1.1
gene71534   3.6.4.12
gene71537   1.2.7.1
gene71541   2.7.7.7
gene71542   4.2.2.2
gene71544   2.7.7.6
gene71545   1.2.7.1
gene71548   2.7.7.7
gene71559   1.2.7.1
gene71573   2.1.1.13
gene71580   2.7.7.7
gene71582   1.2.7.1
gene71583   2.7.7.7
gene71593   1.2.7.1
gene71596   2.7.7.7
gene71597   1.2.7.1
gene71602   2.7.7.7
gene71605   1.2.7.1
gene71606   1.2.7.1
gene71607   3.2.1.18
gene71608   2.7.7.7
gene71609   1.2.7.1
gene71611   1.2.7.1
gene71613   1.2.7.1
gene71622   1.2.7.1
gene71623   1.2.7.1
gene71624   1.2.7.1
gene71625   1.2.7.1
gene71636   2.7.7.7
gene71646   2.7.7.6
gene71647   3.2.1.40
gene71648   5.99.1.2
gene71650   1.2.7.1
gene71668   1.2.7.1
gene71670   2.7.7.6
gene71672   3.6.4.12
gene71682   2.7.7.7
gene71687   2.7.7.7
gene71691   3.6.4.12
gene71695   2.7.7.6
gene71698   3.6.4.12
gene71699   2.7.7.7
gene71705   1.2.7.1
gene71706   3.1.4.46
gene71707   1.2.7.1
gene71715   3.6.4.12
gene71716   2.7.7.7
gene71721   1.2.7.1
gene71727   1.2.7.1
gene71732   1.2.7.1
gene71740   4.6.1.1
gene71743   1.2.7.1
gene71750   1.2.7.1
gene71753   3.6.4.12
gene71758   1.2.7.1
gene71763   2.7.7.7
gene71764   1.2.7.1
gene71768   1.2.7.1
gene71771   1.2.7.1
gene71778   2.7.7.7
gene71779   1.2.7.1
gene71789   1.2.7.1
gene71790   1.2.7.1
gene71798   3.1.4.46
gene71799   3.1.21.3
gene71800   1.2.7.1
gene71801   2.7.7.6
gene71803   3.6.4.12
gene71814   1.2.7.1
gene71815   3.6.4.12
gene71816   3.2.1.52
gene71820   2.4.2.30
gene71824   1.2.7.1
gene71827   3.6.4.12
gene71829   1.2.7.1
gene71830   2.7.7.7
gene71834   3.2.1.40
gene71840   1.2.7.1
gene71844   2.2.1.1
gene71846   3.2.1.40
gene71847   2.7.7.7
gene71858   1.2.7.1
gene71859   2.7.7.7
gene71863   1.2.7.1
gene71867   3.1.21.3
gene71872   1.2.7.1
gene71874   3.2.1.23
gene71879   1.2.7.1
gene71884   1.2.7.1
gene71900   2.7.7.7
gene71903   1.2.7.1
gene71904   1.2.7.1
gene71914   2.7.7.7
gene71915   3.2.1.35
gene71918   2.7.11.1
gene71919   1.2.7.1
gene71920   3.2.1.4
gene71922   2.7.7.7
gene71923   2.7.1.137
gene71924   3.6.4.12
gene71927   3.2.1.22
gene71929   1.2.7.1
gene71930   2.7.11.1
gene71936   1.2.7.1
gene71943   3.1.3.1
gene71945   2.7.7.7
gene71946   3.1.1.3
gene71949   2.7.7.7
gene71953   3.6.4.12
gene71955   2.7.7.7
gene71956   1.2.7.1
gene71957   3.2.1.80
gene71959   2.7.7.7
gene71961   3.2.1.40
gene71965   2.7.11.1
gene71969   1.2.7.1
gene71970   3.2.1.4
gene71971   1.2.7.1
gene71976   1.2.7.1
gene71980   4.3.1.2
gene71983   3.6.4.12
gene71985   1.2.7.1
gene71989   3.5.1.28
gene71993   2.4.1.129
gene71993   3.4.16.4
gene71996   1.17.1.9
gene71997   3.6.4.12
gene71998   3.6.4.12
gene72000   3.6.4.12
gene72001   2.7.7.7
gene72002   3.1.21.3
gene72008   3.6.4.12
gene72012   2.7.7.7
gene72015   6.2.1.3
gene72017   1.2.7.1
gene72021   2.7.7.7
gene72023   2.7.7.6
gene72024   2.7.7.7
gene72029   3.2.1.4
gene72035   3.1.21.3
gene72040   2.7.11.1
gene72043   1.2.7.1
gene72052   1.2.7.1
gene72061   3.2.1.4
gene72062   3.2.1.80
gene72064   3.2.1.21
gene72067   1.4.7.1
gene72080   2.7.7.7
gene72081   3.6.4.12
gene72089   1.2.7.1
gene72092   2.7.7.7
gene72115   2.7.7.7
gene72117   3.2.1.21
gene72126   2.7.7.7
gene72127   2.7.7.7
gene72133   3.2.1.21
gene72135   3.1.11.1
gene72136   2.7.7.6
gene72137   1.2.7.1
gene72143   3.6.4.12
gene72144   2.7.7.6
gene72148   1.2.7.1
gene72157   3.6.4.12
gene72162   1.2.7.1
gene72169   2.7.7.6
gene72197   2.7.11.1
gene72199   3.1.21.3
gene72200   2.8.3.18
gene72202   1.2.7.1
gene72212   1.2.7.1
gene72219   2.7.7.7
gene72241   2.7.7.7
gene72248   2.1.1.13
gene72250   1.2.7.1
gene72252   2.7.7.7
gene72271   3.2.1.45
gene72272   3.2.1.4
gene72274   2.7.7.7
gene72277   2.7.7.6
gene72286   2.7.7.7
gene72289   3.6.4.12
gene72291   3.2.1.8
gene72292   2.7.7.7
gene72296   3.6.4.12
gene72299   6.1.1.5
gene72307   1.5.3.14
gene72307   1.5.3.16
gene72313   2.7.7.7
gene72317   1.2.7.1
gene72320   1.2.7.1
gene72321   2.7.7.7
gene72322   1.2.7.1
gene72336   2.7.7.7
gene72338   2.1.1.72
gene72339   2.7.7.7
gene72346   3.5.1.28
gene72348   1.2.7.1
gene72353   3.4.11.2
gene72357   3.2.1.89
gene72365   1.2.7.1
gene72371   2.7.7.7
gene72374   2.7.7.7
gene72377   1.2.7.1
gene72379   2.7.7.7
gene72380   2.7.7.7
gene72389   2.7.13.3
gene72394   1.2.7.1
gene72398   1.2.7.1
gene72411   4.2.2.23
gene72416   3.2.1.1
gene72418   1.2.7.1
gene72424   6.4.1.1
gene72425   1.2.7.1
gene72433   6.1.1.5
gene72435   3.2.1.21
gene72448   2.7.8.12
gene72449   1.2.7.1
gene72454   3.5.1.28
gene72456   3.1.21.3
gene72457   3.2.1.23
gene72467   3.4.21.96
gene72474   1.2.7.1
gene72480   1.2.7.1
gene72490   3.2.1.8
gene72491   1.2.7.1
gene72494   2.7.7.7
gene72506   3.6.4.12
gene72518   1.2.7.1
gene72523   3.2.1.23
gene72528   3.2.1.18
gene72531   3.6.4.12
gene72558   3.6.4.12
gene72563   6.3.5.4
gene72564   3.6.4.12
gene72567   3.2.1.40
gene72569   2.7.7.7
gene72584   2.7.7.6
gene72587   3.6.4.12
gene72591   1.2.7.1
gene72596   2.7.7.7
gene72599   1.2.7.1
gene72600   1.2.7.1
gene72606   2.7.7.7
gene72607   3.6.4.12
gene72608   2.7.8.20
gene72611   3.2.1.1
gene72612   3.2.1.78
gene72614   3.1.11.5
gene72616   3.2.1.21
gene72618   6.1.1.4
gene72623   6.6.1.2
gene72638   3.5.1.28
gene72639   1.2.7.1
gene72644   3.6.4.12
gene72650   3.2.1.18
gene72655   3.1.3.5
gene72656   2.7.7.6
gene72660   3.2.1.40
gene72664   2.7.11.1
gene72665   2.7.7.7
gene72668   1.2.7.1
gene72672   1.17.1.9
gene72673   2.7.7.6
gene72674   2.7.7.6
gene72675   2.7.7.6
gene72679   3.6.4.12
gene72680   3.2.1.89
gene72685   1.2.7.1
gene72687   4.2.2.23
gene72689   3.6.4.12
gene72694   1.17.1.9
gene72699   3.6.4.12
gene72700   3.6.4.12
gene72708   2.7.7.6
gene72712   1.2.7.1
gene72717   3.2.1.21
gene72719   3.2.1.23
gene72729   3.1.3.6
gene72729   3.1.4.16
gene72732   3.1.26.12
gene72739   3.2.1.23
gene72742   3.1.3.77
gene72744   2.7.7.7
gene72745   2.1.1.13
gene72750   2.7.7.7
gene72756   3.1.3.5
gene72756   3.6.1.45
gene72759   2.7.7.6
gene72766   6.1.1.5
gene72776   3.1.1.11
gene72796   2.7.7.6
gene72801   3.6.4.12
gene72807   3.2.1.40
gene72816   3.2.1.23
gene72825   6.1.1.5
gene72826   1.2.7.1
gene72829   3.6.4.12
gene72837   3.6.4.12
gene72847   3.1.21.3
gene72848   1.17.1.9
gene72862   2.7.7.7
gene72870   3.6.4.12
gene72872   3.4.11.2
gene72888   3.6.4.12
gene72897   2.3.1.225
gene72902   3.2.1.23
gene72908   3.6.4.12
gene72911   2.7.7.7
gene72912   3.6.4.12
gene72913   6.3.5.3
gene72914   3.6.4.12
gene72915   2.1.1.72
gene72917   2.7.7.7
gene72922   1.2.7.1
gene72926   1.2.7.1
gene72929   6.1.1.5
gene72930   2.7.13.3
gene72931   1.17.4.1
gene72933   1.2.1.88
gene72933   1.5.5.2
gene72936   3.2.1.172
gene72937   3.2.1.35
gene72939   1.2.7.1
gene72943   3.1.21.3
gene72947   2.7.7.7
gene72948   3.4.21.96
gene72968   6.1.1.5
gene72989   2.7.13.3
gene72997   3.6.4.12
gene72998   3.6.4.12
gene72999   1.2.7.1
gene73000   2.7.7.7
gene73028   6.1.1.5
gene73033   3.2.1.35
gene73036   2.7.7.7
gene73039   2.7.7.7
gene73046   6.1.1.5
gene73047   3.6.4.12
gene73056   2.7.7.7
gene73058   3.2.1.23
gene73068   6.1.1.5
gene73069   3.6.4.12
gene73075   3.6.4.12
gene73083   3.2.1.40
gene73086   3.2.1.40
gene73088   3.1.31.1
gene73107   3.2.1.18
gene73116   2.7.8.12
gene73119   2.7.7.7
gene73127   2.7.7.7
gene73133   2.7.7.7
gene73138   3.5.1.4
gene73139   6.1.1.5
gene73140   3.2.1.21
gene73143   3.2.1.8
gene73145   2.7.7.7
gene73153   3.6.4.12
gene73161   2.4.2.2
gene73163   1.2.7.1
gene73165   1.4.1.2
gene73171   2.7.7.7
gene73173   3.2.1.4
gene73185   3.1.1.11
gene73187   3.2.1.52
gene73191   2.7.7.7
gene73192   6.4.1.1
gene73204   3.6.4.12
gene73218   2.3.1.263
gene73224   2.7.7.7
gene73227   6.1.1.5
gene73228   2.7.7.7
gene73243   2.7.7.7
gene73248   3.2.1.23
gene73256   3.2.1.40
gene73259   3.2.1.17
gene73260   3.2.1.165
gene73263   2.7.7.7
gene73264   2.7.7.7
gene73267   6.1.1.5
gene73270   2.7.7.7
gene73272   2.7.7.7
gene73275   2.7.7.7
gene73280   3.6.4.12
gene73288   3.6.4.12
gene73290   2.4.1.21
gene73292   2.7.7.6
gene73294   2.7.1.37
gene73296   6.1.1.5
gene73298   2.7.11.1
gene73302   3.2.1.18
gene73306   3.1.1.11
gene73309   2.7.7.7
gene73312   3.6.4.12
gene73317   2.7.7.7
gene73320   3.2.1.1
gene73324   3.2.1.14
gene73327   2.7.7.7
gene73338   1.2.7.1
gene73344   2.7.7.7
gene73350   3.2.1.8
gene73352   4.1.1.38
gene73357   3.6.4.12
gene73361   3.2.1.23
gene73366   2.7.7.6
gene73368   1.2.7.1
gene73375   2.7.7.7
gene73376   2.7.7.7
gene73381   2.7.7.7
gene73383   3.2.1.40
gene73387   2.7.8.12
gene73407   2.7.7.7
gene73410   3.2.1.80
gene73434   6.1.1.5
gene73435   6.1.1.5
gene73436   6.1.1.5
gene73444   6.1.1.5
gene73448   2.7.7.7
gene73450   2.7.11.1
gene73452   6.1.1.5
gene73453   6.1.1.5
gene73454   6.1.1.5
gene73455   6.1.1.5
gene73457   2.7.11.1
gene73458   6.1.1.5
gene73459   2.7.7.7
gene73460   3.6.4.12
gene73461   6.1.1.5
gene73464   2.7.7.7
gene73465   6.1.1.5
gene73468   2.7.7.7
gene73469   6.1.1.5
gene73475   6.1.1.5
gene73476   3.6.4.12
gene73477   2.7.7.7
gene73479   3.6.4.12
gene73484   3.6.4.12
gene73486   3.6.4.12
gene73488   6.1.1.9
gene73491   6.1.1.5
gene73494   2.7.7.7
gene73495   2.7.7.7
gene73496   2.7.7.7
gene73497   6.1.1.5
gene73499   6.1.1.5
gene73501   2.7.7.7
gene73503   2.7.7.7
gene73504   6.1.1.5
gene73508   2.7.7.7
gene73510   6.1.1.5
gene73512   6.1.1.5
gene73514   1.2.7.1
gene73516   2.7.7.7
gene73519   3.6.4.12
gene73524   2.7.7.7
gene73526   2.7.7.6
gene73531   6.1.1.5
gene73534   3.4.13.19
gene73540   2.7.7.7
gene73541   3.6.4.12
gene73548   2.7.7.7
gene73555   3.4.21.96
gene73563   6.1.1.5
gene73564   2.7.7.7
gene73567   6.1.1.5
gene73575   5.99.1.2
gene73576   6.1.1.5
gene73577   6.1.1.5
gene73581   6.1.1.5
gene73588   2.7.7.6
gene73591   6.1.1.5
gene73594   2.7.7.7
gene73596   2.6.1.83
gene73598   3.5.1.28
gene73603   6.1.1.5
gene73614   2.7.7.7
gene73617   3.6.4.12
gene73618   6.1.1.5
gene73620   3.6.4.12
gene73622   3.6.4.12
gene73624   3.2.1.35
gene73625   1.2.7.1
gene73632   6.1.1.5
gene73634   3.6.4.12
gene73642   6.1.1.5
gene73645   3.2.1.23
gene73652   4.2.3.1
gene73653   2.4.1.109
gene73656   6.1.1.5
gene73665   3.2.1.23
gene73676   2.7.13.3
gene73678   6.1.1.5
gene73679   2.7.7.7
gene73682   3.4.24.59
gene73684   3.2.1.23
gene73692   3.6.4.12
gene73693   2.7.7.7
gene73695   2.7.7.7
gene73698   3.6.4.12
gene73699   2.7.7.7
gene73702   6.1.1.5
gene73713   3.2.1.23
gene73714   3.6.4.12
gene73717   6.1.1.5
gene73723   2.7.7.7
gene73727   2.7.7.7
gene73729   2.7.7.7
gene73731   2.7.7.7
gene73742   2.7.7.7
gene73743   3.2.1.67
gene73749   3.2.1.23
gene73755   6.1.1.5
gene73756   3.2.1.35
gene73759   2.7.7.7
gene73763   3.6.4.12
gene73772   2.7.7.7
gene73775   2.7.7.7
gene73776   6.1.1.5
gene73781   2.7.7.7
gene73784   2.7.7.7
gene73795   3.2.1.23
gene73801   2.7.7.7
gene73804   2.7.7.7
gene73805   1.2.7.1
gene73819   2.7.7.7
gene73830   2.7.7.7
gene73833   2.7.7.7
gene73838   3.6.4.12
gene73839   2.7.7.7
gene73843   2.7.7.7
gene73846   3.5.1.28
gene73850   3.6.4.12
gene73852   3.6.4.12
gene73869   3.2.1.4
gene73872   2.8.4.3
gene73877   2.7.7.7
gene73880   2.7.7.7
gene73895   3.4.21.96
gene73898   2.7.7.7
gene73904   2.7.7.7
gene73914   2.7.7.7
gene73915   2.7.7.7
gene73920   3.6.4.12
gene73931   2.7.7.7
gene73932   2.3.2.27
gene73935   2.7.7.7
gene73937   2.7.7.7
gene73944   2.7.7.7
gene73946   2.7.7.7
gene73954   2.7.7.7
gene73955   2.7.7.7
gene73960   2.7.7.7
gene73963   2.7.7.7
gene73965   2.7.7.7
gene73968   3.1.4.37
gene73973   3.6.4.12
gene73975   2.7.7.7
gene73981   3.2.1.23
gene73982   6.1.1.5
gene73983   3.2.1.51
gene73985   2.7.7.7
gene74003   1.2.7.1
gene74004   6.1.1.5
gene74006   2.7.7.7
gene74017   3.2.1.21
gene74019   2.7.7.7
gene74024   2.7.7.7
gene74025   2.7.7.7
gene74026   3.6.4.12
gene74033   2.7.7.7
gene74034   2.3.1.61
gene74035   2.1.2.1
gene74039   3.6.4.12
gene74044   2.7.7.7
gene74051   2.7.7.7
gene74054   2.7.7.7
gene74057   2.7.7.7
gene74058   3.2.1.17
gene74063   3.6.4.12
gene74064   3.6.4.12
gene74069   3.2.1.23
gene74071   2.7.7.7
gene74074   3.2.1.14
gene74076   2.7.7.7
gene74077   2.7.7.7
gene74078   3.6.4.12
gene74079   2.7.7.7
gene74080   2.7.7.7
gene74081   3.2.1.23
gene74086   2.7.7.7
gene74089   3.2.1.78
gene74099   3.4.21.96
gene74111   2.7.7.7
gene74115   3.2.1.23
gene74118   3.6.4.12
gene74130   2.7.7.7
gene74137   3.6.4.12
gene74143   2.7.7.7
gene74146   3.6.4.12
gene74153   3.2.1.4
gene74154   3.2.1.52
gene74157   2.7.7.7
gene74158   2.7.7.7
gene74164   2.7.7.7
gene74165   2.7.7.7
gene74167   2.7.7.7
gene74180   3.2.1.40
gene74181   2.7.7.7
gene74183   2.7.7.7
gene74186   2.7.7.7
gene74191   3.2.1.23
gene74195   2.7.7.7
gene74197   2.7.7.7
gene74207   4.2.2.26
gene74208   2.7.7.7
gene74211   2.7.7.7
gene74221   2.7.7.7
gene74226   2.7.7.7
gene74234   3.6.4.12
gene74237   2.7.7.7
gene74239   6.1.1.5
gene74241   1.2.7.1
gene74244   6.5.1.1
gene74245   3.1.21.3
gene74250   2.7.7.7
gene74252   2.7.7.7
gene74255   3.2.1.4
gene74264   2.7.7.6
gene74267   2.4.1.25
gene74268   3.6.4.12
gene74272   2.7.7.7
gene74276   2.7.7.7
gene74289   3.6.4.12
gene74297   3.1.21.3
gene74302   2.7.7.7
gene74313   2.7.7.7
gene74314   2.7.7.7
gene74324   3.2.1.23
gene74328   3.2.1.51
gene74333   3.2.1.78
gene74337   3.2.1.23
gene74338   2.7.7.7
gene74340   5.4.99.25
gene74342   2.7.7.7
gene74343   2.7.7.7
gene74349   3.1.1.11
gene74352   3.6.4.12
gene74355   3.2.1.11
gene74357   6.4.1.1
gene74360   3.6.4.12
gene74366   3.6.4.12
gene74373   2.7.7.7
gene74375   2.7.7.6
gene74379   3.1.11.5
gene74383   3.2.1.40
gene74384   3.6.4.12
gene74385   1.2.7.1
gene74408   2.7.7.7
gene74409   3.2.1.1
gene74419   2.7.7.7
gene74420   3.6.4.12
gene74421   2.7.7.7
gene74423   1.8.1.9
gene74429   2.7.7.7
gene74434   3.6.4.12
gene74440   2.7.11.1
gene74445   2.7.7.7
gene74447   1.11.1.6
gene74455   2.7.7.7
gene74457   2.7.7.7
gene74471   3.6.4.12
gene74476   3.2.1.4
gene74477   3.6.4.12
gene74479   2.7.7.7
gene74488   3.6.4.12
gene74490   3.2.1.4
gene74493   2.7.7.7
gene74496   1.1.1.36
gene74498   2.7.7.7
gene74501   2.7.7.7
gene74502   2.7.7.7
gene74511   2.7.7.7
gene74512   3.6.3.14
gene74525   1.2.7.1
gene74529   2.7.7.7
gene74530   2.7.7.7
gene74533   6.2.1.3
gene74535   3.2.1.8
gene74548   2.7.7.7
gene74549   2.7.7.7
gene74552   2.7.7.7
gene74557   3.4.11.10
gene74557   3.4.11.6
gene74559   2.7.7.7
gene74562   2.7.7.7
gene74563   2.7.7.7
gene74566   2.7.7.7
gene74572   3.6.4.12
gene74574   3.6.4.12
gene74591   2.3.2.27
gene74599   3.1.4.12
gene74600   3.6.4.12
gene74603   3.6.4.12
gene74609   3.6.4.12
gene74620   3.2.1.22
gene74629   3.6.4.12
gene74639   2.7.7.7
gene74640   3.2.1.18
gene74644   2.7.7.7
gene74645   2.7.7.7
gene74655   3.1.1.11
gene74656   2.7.7.7
gene74658   2.7.7.7
gene74662   2.7.7.7
gene74664   2.7.7.7
gene74669   2.7.7.7
gene74671   3.6.3.29
gene74673   2.7.7.7
gene74674   3.2.1.23
gene74676   2.7.7.7
gene74680   3.2.1.20
gene74682   2.3.2.27
gene74689   2.7.7.7
gene74693   2.7.7.7
gene74694   2.7.7.7
gene74699   2.7.7.7
gene74701   2.7.7.7
gene74702   2.7.7.7
gene74704   2.7.7.7
gene74706   3.1.11.5
gene74708   6.4.1.1
gene74712   3.1.11.5
gene74715   3.1.1.11
gene74717   2.7.7.7
gene74719   2.7.7.7
gene74721   3.2.1.55
gene74725   3.2.1.18
gene74728   3.6.4.12
gene74743   2.7.7.6
gene74746   3.2.1.18
gene74749   3.6.3.17
gene74753   2.7.7.7
gene74756   1.1.1.85
gene74766   3.1.1.11
gene74768   2.7.7.7
gene74776   3.1.11.5
gene74778   2.7.7.7
gene74781   2.7.7.7
gene74782   2.7.7.6
gene74784   2.7.7.7
gene74785   3.2.1.35
gene74788   3.1.11.5
gene74792   3.6.4.12
gene74802   2.7.7.6
gene74803   2.7.7.6
gene74804   2.7.7.7
gene74808   2.7.7.7
gene74811   3.4.11.10
gene74811   3.4.11.6
gene74813   6.4.1.1
gene74819   3.1.11.5
gene74822   2.7.7.7
gene74825   1.4.7.1
gene74826   3.6.4.12
gene74831   2.7.7.7
gene74837   3.2.1.4
gene74839   3.6.4.12
gene74843   2.7.7.7
gene74862   2.7.7.7
gene74866   2.7.7.7
gene74873   2.7.7.7
gene74882   3.4.24.40
gene74903   2.7.7.7
gene74908   2.7.7.7
gene74909   3.6.4.12
gene74912   2.7.7.7
gene74914   3.2.1.20
gene74915   2.7.7.7
gene74926   2.7.7.7
gene74928   2.7.7.7
gene74933   2.7.7.7
gene74942   3.6.4.12
gene74944   2.7.7.7
gene74945   2.7.7.7
gene74949   3.2.1.23
gene74962   2.7.7.7
gene74964   3.4.21.96
gene74970   2.7.7.7
gene74976   2.7.7.7
gene74978   3.2.1.4
gene74980   1.1.98.6
gene74982   2.7.7.7
gene74983   3.2.1.156
gene74984   3.2.1.23
gene74985   2.7.7.7
gene74986   6.1.1.4
gene74987   2.7.7.7
gene74991   2.7.7.7
gene74994   3.2.1.91
gene74998   2.7.7.7
gene75002   6.4.1.1
gene75003   4.2.2.2
gene75008   3.2.1.4
gene75016   2.7.7.6
gene75019   6.2.1.3
gene75021   2.5.1.47
gene75023   2.7.11.30
gene75024   2.7.7.6
gene75025   3.2.1.4
gene75028   2.7.7.7
gene75033   2.7.7.7
gene75037   2.7.7.7
gene75052   2.7.7.7
gene75056   3.6.4.12
gene75059   2.7.7.7
gene75060   2.7.7.6
gene75074   1.2.1.88
gene75074   1.5.5.2
gene75075   3.1.11.5
gene75076   2.7.7.7
gene75080   3.2.1.23
gene75082   2.7.7.7
gene75085   2.7.7.7
gene75091   6.3.5.5
gene75111   3.6.4.12
gene75112   3.2.1.52
gene75113   3.2.1.1
gene75120   2.7.7.7
gene75124   2.7.7.7
gene75127   3.6.4.12
gene75128   3.4.21.96
gene75134   3.4.14.5
gene75141   2.7.7.7
gene75149   2.7.7.7
gene75156   1.2.7.1
gene75159   3.6.4.12
gene75163   2.7.11.1
gene75172   2.7.7.19
gene75174   2.7.7.7
gene75180   3.2.1.55
gene75181   2.7.7.7
gene75184   2.7.7.7
gene75185   2.7.7.7
gene75187   2.7.7.7
gene75188   2.7.7.7
gene75189   6.4.1.1
gene75191   3.6.4.12
gene75194   2.7.7.6
gene75197   2.7.7.7
gene75206   3.6.4.12
gene75213   3.2.1.21
gene75214   3.2.1.196
gene75214   3.2.1.68
gene75220   2.7.7.7
gene75224   2.7.7.7
gene75230   2.7.7.7
gene75231   2.7.7.7
gene75235   3.6.4.13
gene75236   2.7.7.7
gene75243   3.2.1.23
gene75245   3.1.11.5
gene75249   2.7.7.7
gene75251   3.6.4.12
gene75252   2.7.7.7
gene75253   2.7.7.7
gene75256   2.7.7.7
gene75259   3.2.1.18
gene75261   2.7.7.7
gene75264   3.2.1.97
gene75268   2.7.7.7
gene75269   2.7.7.7
gene75272   6.2.1.3
gene75273   6.4.1.1
gene75274   3.1.3.10
gene75277   2.7.7.7
gene75285   2.7.7.7
gene75292   6.3.2.9
gene75294   2.7.7.7
gene75303   6.1.1.5
gene75306   3.2.1.8
gene75309   3.6.4.12
gene75334   2.7.11.1
gene75340   3.4.21.83
gene75347   6.1.1.5
gene75348   3.2.1.18
gene75349   1.1.1.37
gene75367   3.6.4.12
gene75379   2.7.7.7
gene75380   3.2.1.14
gene75381   2.7.11.1
gene75382   3.6.4.12
gene75405   3.6.4.12
gene75408   3.6.4.12
gene75411   3.2.1.4
gene75414   3.6.4.12
gene75420   1.2.7.1
gene75424   3.6.4.12
gene75426   2.5.1.1
gene75426   2.5.1.10
gene75429   6.4.1.1
gene75430   2.7.7.7
gene75434   2.7.7.7
gene75439   1.17.1.9
gene75446   3.2.1.23
gene75451   3.4.14.9
gene75456   3.6.4.12
gene75458   3.2.1.18
gene75459   2.7.7.7
gene75464   2.7.7.7
gene75465   3.6.4.12
gene75466   3.6.4.12
gene75469   6.4.1.1
gene75470   6.4.1.1
gene75477   3.6.4.12
gene75479   1.17.4.1
gene75484   3.6.4.12
gene75492   6.4.1.1
gene75498   2.7.7.7
gene75504   3.4.21.96
gene75505   1.2.7.1
gene75507   6.6.1.1
gene75507   6.6.1.2
gene75510   2.7.7.7
gene75512   1.17.1.9
gene75515   2.7.7.6
gene75527   3.4.16.4
gene75528   2.7.7.7
gene75534   2.7.7.7
gene75536   1.4.1.13
gene75536   1.4.1.14
gene75544   3.2.1.4
gene75545   6.4.1.1
gene75558   3.6.4.12
gene75559   3.6.4.12
gene75569   3.2.1.4
gene75575   3.2.1.139
gene75588   3.2.1.35
gene75590   2.7.7.7
gene75591   2.7.7.7
gene75614   2.7.7.7
gene75615   3.6.4.12
gene75626   2.7.7.6
gene75627   3.2.1.23
gene75631   1.17.1.9
gene75632   3.6.4.12
gene75643   3.2.1.41
gene75645   2.3.1.157
gene75645   2.7.7.23
gene75647   3.6.4.12
gene75649   4.2.2.2
gene75655   3.6.4.12
gene75656   3.2.1.40
gene75684   2.7.7.7
gene75692   2.7.7.7
gene75694   3.5.1.23
gene75695   3.1.3.16
gene75699   6.4.1.1
gene75703   6.4.1.1
gene75707   2.7.7.7
gene75709   2.7.7.7
gene75723   2.7.7.7
gene75724   2.7.7.7
gene75729   1.7.5.1
gene75752   2.7.7.7
gene75756   3.2.1.23
gene75758   3.2.1.8
gene75773   4.2.1.51
gene75775   3.6.4.12
gene75783   2.7.7.7
gene75785   1.2.1.88
gene75785   1.5.5.2
gene75791   3.6.4.12
gene75799   3.2.1.41
gene75803   3.1.21.3
gene75812   1.2.7.1
gene75815   2.7.7.7
gene75818   2.7.7.7
gene75825   1.7.2.4
gene75830   2.7.7.7
gene75832   2.4.1.161
gene75841   4.2.2.2
gene75845   3.2.1.172
gene75847   3.6.3.30
gene75856   3.6.4.12
gene75867   2.7.7.7
gene75872   6.3.5.3
gene75875   2.7.7.7
gene75907   2.7.11.1
gene75923   3.2.1.21
gene75924   1.4.7.1
gene75928   2.7.7.7
gene75939   3.2.1.18
gene75941   2.7.7.6
gene75943   2.7.7.7
gene75951   2.7.7.7
gene75958   1.1.1.271
gene75973   3.6.4.12
gene75974   3.6.4.12
gene75976   3.6.4.12
gene75982   3.2.1.23
gene75992   3.2.1.23
gene76001   3.2.1.40
gene76010   3.6.4.12
gene76012   2.4.1.25
gene76014   1.2.7.1
gene76022   3.6.4.12
gene76024   2.7.7.7
gene76041   3.2.1.23
gene76042   3.6.4.12
gene76045   3.6.4.12
gene76050   2.7.7.7
gene76062   3.6.4.12
gene76071   6.4.1.1
gene76079   2.7.7.7
gene76091   1.17.4.1
gene76093   2.7.7.7
gene76098   3.6.4.12
gene76107   2.7.7.7
gene76117   6.6.1.1
gene76117   6.6.1.2
gene76123   3.4.22.10
gene76125   3.6.4.12
gene76126   6.4.1.1
gene76133   2.7.7.7
gene76138   3.6.4.12
gene76143   2.7.11.1
gene76144   2.7.7.6
gene76145   3.6.4.12
gene76149   2.7.7.7
gene76150   3.4.21.96
gene76154   3.2.1.18
gene76163   3.6.4.12
gene76164   3.2.1.18
gene76174   1.1.1.85
gene76194   3.2.1.18
gene76200   3.2.1.52
gene76201   3.2.1.23
gene76205   3.2.1.35
gene76213   3.6.4.12
gene76219   6.4.1.1
gene76234   2.4.1.79
gene76236   3.6.4.12
gene76237   3.2.1.23
gene76249   3.6.4.12
gene76253   6.1.1.5
gene76260   2.7.7.7
gene76287   2.7.7.7
gene76292   2.7.7.7
gene76294   3.6.4.12
gene76296   3.6.4.12
gene76299   2.4.1.43
gene76310   3.1.21.3
gene76312   1.8.1.4
gene76320   1.2.7.1
gene76332   2.7.7.6
gene76336   2.7.7.7
gene76347   2.7.7.7
gene76353   2.7.7.6
gene76354   2.7.8.12
gene76360   3.6.4.12
gene76361   3.1.11.5
gene76364   2.7.7.7
gene76374   6.4.1.1
gene76377   1.3.5.2
gene76385   2.7.7.7
gene76389   3.6.4.12
gene76390   3.6.4.12
gene76393   2.7.11.1
gene76416   6.4.1.1
gene76439   1.2.7.1
gene76448   3.1.21.3
gene76459   3.6.4.12
gene76466   2.3.1.191
gene76469   1.3.1.44
gene76469   1.3.1.9
gene76477   2.7.7.7
gene76481   2.7.7.7
gene76485   2.7.9.1
gene76486   2.7.7.7
gene76487   3.2.1.89
gene76489   5.99.1.3
gene76490   3.6.4.12
gene76495   2.7.7.7
gene76499   3.4.21.96
gene76500   2.4.99.18
gene76520   2.7.7.7
gene76522   3.6.4.12
gene76524   3.1.1.13
gene76533   2.7.7.7
gene76537   2.7.7.6
gene76538   3.2.1.23
gene76547   2.7.7.7
gene76549   3.1.3.48
gene76570   6.1.1.5
gene76571   3.6.4.12
gene76576   1.2.7.1
gene76578   2.7.7.6
gene76581   2.7.7.7
gene76586   3.6.4.12
gene76590   2.7.7.7
gene76592   3.2.1.89
gene76595   2.7.8.12
gene76599   6.4.1.1
gene76605   3.2.1.8
gene76608   2.7.7.7
gene76614   6.4.1.1
gene76615   3.6.4.12
gene76616   2.7.7.7
gene76617   2.3.1.40
gene76617   6.2.1.20
gene76618   2.7.7.7
gene76622   2.7.7.7
gene76629   3.1.21.3
gene76630   3.2.1.78
gene76637   4.2.2.23
gene76641   3.2.1.139
gene76644   6.4.1.1
gene76650   2.7.7.7
gene76653   3.1.21.3
gene76664   4.2.1.9
gene76670   3.2.1.35
gene76674   3.1.21.3
gene76679   2.7.7.69
gene76698   6.1.1.5
gene76700   6.1.1.5
gene76702   2.7.7.7
gene76703   3.6.4.12
gene76706   3.1.21.3
gene76707   3.2.1.23
gene76709   3.2.1.23
gene76716   3.1.21.3
gene76721   3.1.21.3
gene76729   3.1.21.3
gene76737   3.6.4.12
gene76738   3.2.1.51
gene76746   2.7.7.7
gene76760   2.7.7.7
gene76761   6.4.1.1
gene76762   3.6.4.12
gene76765   3.1.21.3
gene76768   6.4.1.1
gene76779   2.7.7.7
gene76780   1.14.11.2
gene76787   2.7.7.7
gene76799   6.1.1.5
gene76820   2.7.13.3
gene76824   2.7.7.7
gene76829   6.4.1.1
gene76833   3.1.21.3
gene76834   1.4.1.13
gene76834   1.4.1.14
gene76835   3.4.22.10
gene76841   6.1.1.5
gene76842   3.2.1.8
gene76849   6.4.1.1
gene76853   3.2.1.35
gene76854   6.4.1.1
gene76857   3.5.1.28
gene76860   6.1.1.4
gene76867   6.4.1.1
gene76878   3.1.21.3
gene76885   3.2.1.58
gene76894   3.1.21.3
gene76900   6.4.1.1
gene76917   3.2.1.51
gene76919   3.6.4.12
gene76923   3.6.4.12
gene76924   6.4.1.1
gene76928   1.2.7.1
gene76930   1.2.7.1
gene76931   3.4.21.96
gene76936   2.4.1.207
gene76940   3.1.6.13
gene76949   3.1.21.3
gene76950   4.2.1.3
gene76951   3.2.1.40
gene76953   2.7.7.7
gene76956   6.1.1.5
gene76959   3.1.11.5
gene76960   3.6.4.12
gene76961   6.4.1.1
gene76962   2.7.7.7
gene76964   2.7.7.7
gene76967   2.1.1.233
gene76979   3.6.4.12
gene76986   6.4.1.1
gene76993   3.6.4.12
gene76994   3.6.4.12
gene77002   2.7.7.7
gene77004   2.7.7.7
gene77007   3.1.21.3
gene77009   3.4.21.96
gene77010   2.7.7.7
gene77024   3.1.4.46
gene77027   4.1.1.38
gene77031   3.6.4.12
gene77035   3.6.4.12
gene77046   3.2.1.177
gene77048   1.1.98.6
gene77049   3.6.4.12
gene77050   3.6.4.12
gene77052   2.7.7.7
gene77053   3.2.1.4
gene77058   6.4.1.1
gene77059   3.6.4.13
gene77063   3.6.4.12
gene77064   6.4.1.1
gene77070   1.2.7.1
gene77078   1.1.98.6
gene77082   3.2.1.8
gene77086   2.3.1.241
gene77093   3.6.4.12
gene77095   3.6.4.12
gene77103   6.1.1.5
gene77110   6.2.1.3
gene77111   3.2.1.23
gene77123   6.4.1.1
gene77132   2.3.1.40
gene77132   6.2.1.20
gene77143   6.4.1.1
gene77148   3.6.4.12
gene77149   3.2.1.23
gene77150   1.2.1.88
gene77150   1.5.5.2
gene77153   6.1.1.5
gene77155   3.2.1.23
gene77166   6.4.1.1
gene77173   3.2.1.40
gene77175   3.6.4.12
gene77192   3.6.4.12
gene77194   3.2.1.89
gene77195   3.2.1.40
gene77199   3.2.1.23
gene77203   5.99.1.2
gene77204   6.4.1.1
gene77205   6.1.1.5
gene77208   1.2.1.88
gene77208   1.5.5.2
gene77223   3.6.4.12
gene77227   3.2.1.23
gene77237   4.2.2.7
gene77238   2.7.11.1
gene77239   6.4.1.1
gene77240   6.4.1.1
gene77244   6.4.1.1
gene77246   1.2.7.1
gene77249   6.1.1.9
gene77250   6.4.1.1
gene77252   1.2.1.88
gene77252   1.5.5.2
gene77265   3.2.1.18
gene77271   3.2.1.40
gene77277   3.6.4.12
gene77278   2.7.7.7
gene77280   3.2.1.96
gene77284   2.7.7.7
gene77289   6.4.1.1
gene77291   2.4.1.25
gene77294   2.7.7.6
gene77305   2.7.7.7
gene77306   2.7.7.7
gene77310   6.1.1.5
gene77312   3.2.1.186
gene77314   2.3.1.41
gene77316   6.4.1.1
gene77320   6.4.1.1
gene77327   2.7.7.7
gene77329   3.1.3.16
gene77334   2.7.7.7
gene77338   3.1.21.4
gene77358   3.1.21.3
gene77363   3.2.1.40
gene77365   6.4.1.1
gene77374   6.4.1.1
gene77375   4.1.1.65
gene77394   3.4.22.10
gene77398   1.97.1.9
gene77403   6.4.1.1
gene77405   1.6.2.4
gene77406   6.1.1.5
gene77407   2.7.7.7
gene77418   6.1.1.5
gene77420   3.2.1.24
gene77426   2.7.8.12
gene77428   3.4.25.1
gene77431   2.7.11.1
gene77441   2.7.7.7
gene77450   3.2.1.4
gene77457   2.7.7.7
gene77461   6.1.1.5
gene77465   6.1.1.5
gene77468   6.1.1.5
gene77485   3.6.4.12
gene77487   2.7.7.6
gene77489   6.1.1.5
gene77493   3.1.21.3
gene77500   3.6.4.12
gene77502   2.7.7.7
gene77507   2.7.7.7
gene77510   6.1.1.5
gene77524   3.6.4.12
gene77528   2.7.7.7
gene77531   3.2.1.23
gene77532   2.7.7.6
gene77542   3.1.21.3
gene77551   3.1.21.4
gene77558   3.2.1.23
gene77563   3.1.21.3
gene77567   2.7.7.7
gene77570   3.6.4.12
gene77573   3.2.1.99
gene77574   3.6.4.12
gene77577   6.4.1.1
gene77581   1.2.1.88
gene77581   1.5.5.2
gene77594   3.1.21.3
gene77607   3.6.4.12
gene77612   3.6.4.12
gene77613   2.6.1.52
gene77622   6.1.1.5
gene77631   2.4.1.25
gene77639   6.4.1.1
gene77640   3.6.4.12
gene77642   1.2.1.88
gene77642   1.5.5.2
gene77646   1.2.1.88
gene77646   1.5.5.2
gene77647   3.6.4.12
gene77651   1.2.1.88
gene77651   1.5.5.2
gene77664   3.2.1.55
gene77666   1.2.1.88
gene77666   1.5.5.2
gene77668   3.6.4.12
gene77671   1.2.1.88
gene77671   1.5.5.2
gene77673   6.1.1.5
gene77674   3.6.4.12
gene77682   3.6.4.12
gene77685   2.7.7.7
gene77689   3.2.1.21
gene77692   3.2.1.40
gene77694   6.1.1.5
gene77695   6.1.1.5
gene77697   3.2.1.40
gene77698   6.1.1.5
gene77703   3.6.4.12
gene77708   3.6.4.12
gene77711   1.4.3.22
gene77724   2.3.2.27
gene77728   1.2.1.88
gene77728   1.5.5.2
gene77730   6.1.1.5
gene77731   2.7.7.7
gene77739   2.7.7.7
gene77749   6.4.1.1
gene77754   3.6.3.30
gene77766   2.4.1.25
gene77772   3.1.1.11
gene77776   1.2.7.1
gene77782   3.1.21.3
gene77784   3.5.1.28
gene77794   3.2.1.35
gene77802   4.2.1.3
gene77802   4.2.1.99
gene77803   3.6.4.12
gene77805   6.4.1.1
gene77807   6.4.1.1
gene77813   6.4.1.1
gene77816   6.1.1.5
gene77817   2.7.7.7
gene77818   2.7.7.6
gene77828   2.7.7.7
gene77830   2.7.7.7
gene77832   1.2.1.88
gene77832   1.5.5.2
gene77836   1.2.1.88
gene77836   1.5.5.2
gene77843   2.7.11.1
gene77845   3.6.4.12
gene77850   1.2.1.88
gene77850   1.5.5.2
gene77854   2.7.7.7
gene77863   3.2.1.4
gene77866   3.6.4.12
gene77869   1.2.7.1
gene77870   2.5.1.72
gene77871   2.7.11.1
gene77884   2.7.7.6
gene77894   2.7.7.7
gene77897   3.2.1.23
gene77899   2.7.7.7
gene77908   3.6.4.12
gene77911   6.4.1.1
gene77912   6.1.1.5
gene77913   6.1.1.5
gene77925   6.1.1.5
gene77926   6.1.1.5
gene77930   6.1.1.5
gene77935   3.1.21.3
gene77939   6.1.1.5
gene77949   6.1.1.5
gene77950   6.1.1.5
gene77951   6.1.1.5
gene77952   3.1.21.3
gene77965   3.2.1.40
gene77976   6.1.1.5
gene77983   3.6.4.12
gene77986   3.6.4.12
gene77987   3.6.4.12
gene77989   3.2.1.18
gene77991   3.2.1.18
gene77992   6.4.1.1
gene77995   3.6.4.12
gene78000   3.6.4.12
gene78004   1.2.7.1
gene78011   1.2.7.1
gene78025   6.4.1.1
gene78031   2.4.1.25
gene78041   3.6.4.12
gene78043   6.1.1.5
gene78045   3.2.1.23
gene78047   2.7.11.15
gene78050   6.2.1.45
gene78056   1.2.1.88
gene78056   1.5.5.2
gene78059   6.3.5.3
gene78062   2.4.1.25
gene78064   3.6.4.12
gene78070   2.1.1.190
gene78073   2.7.11.1
gene78074   3.2.1.99
gene78079   4.3.99.4
gene78081   2.7.13.3
gene78082   3.6.4.12
gene78085   3.1.1.11
gene78091   3.1.21.4
gene78094   1.2.1.88
gene78094   1.5.5.2
gene78095   3.6.4.12
gene78097   3.2.1.40
gene78106   6.4.1.1
gene78113   3.6.4.12
gene78123   6.1.1.5
gene78130   3.6.4.12
gene78131   2.7.13.3
gene78137   4.1.1.15
gene78141   3.6.4.12
gene78143   6.1.1.5
gene78147   3.6.4.12
gene78148   3.6.4.12
gene78151   2.7.7.7
gene78159   6.4.1.1
gene78169   3.2.1.4
gene78173   2.1.3.15
gene78173   6.3.4.14
gene78173   6.4.1.2
gene78175   1.2.7.1
gene78176   3.6.4.12
gene78180   2.7.7.7
gene78182   6.4.1.1
gene78184   6.4.1.1
gene78188   6.4.1.1
gene78191   3.6.4.12
gene78193   3.6.4.12
gene78198   2.7.11.1
gene78203   2.7.10.1
gene78206   6.4.1.1
gene78210   3.6.4.12
gene78221   6.4.1.1
gene78223   3.2.1.4
gene78224   3.2.1.11
gene78233   6.4.1.1
gene78234   6.4.1.1
gene78235   6.4.1.1
gene78244   6.1.1.5
gene78249   3.2.1.21
gene78254   2.7.11.1
gene78261   2.7.1.165
gene78265   2.7.8.14
gene78265   2.7.8.47
gene78268   6.4.1.1
gene78277   6.1.1.16
gene78278   2.7.7.7
gene78281   1.2.7.1
gene78286   6.4.1.1
gene78287   2.7.7.7
gene78298   6.4.1.1
gene78300   6.4.1.1
gene78301   2.7.11.18
gene78307   2.1.2.1
gene78308   6.4.1.1
gene78309   6.4.1.1
gene78310   1.2.7.1
gene78315   3.6.4.12
gene78316   2.7.7.6
gene78319   4.3.99.4
gene78320   2.7.7.7
gene78329   2.7.7.7
gene78330   3.1.21.3
gene78337   3.2.1.18
gene78353   3.2.1.177
gene78356   3.4.21.10
gene78363   3.2.1.23
gene78367   3.4.19.12
gene78368   6.5.1.2
gene78369   3.6.4.12
gene78371   6.1.1.5
gene78376   3.2.1.52
gene78381   6.1.1.5
gene78393   6.1.1.5
gene78403   3.2.1.40
gene78406   6.4.1.1
gene78421   1.4.1.13
gene78421   1.4.1.14
gene78424   3.1.11.5
gene78425   6.1.1.5
gene78433   6.1.1.5
gene78434   6.1.1.5
gene78444   6.1.1.5
gene78446   3.6.4.12
gene78449   6.1.1.5
gene78453   2.7.7.7
gene78456   2.7.7.65
gene78475   2.7.7.7
gene78476   3.2.1.40
gene78477   3.1.11.5
gene78489   6.4.1.1
gene78492   2.7.7.7
gene78493   3.1.21.3
gene78494   2.7.7.7
gene78496   3.1.21.3
gene78498   2.7.7.7
gene78500   6.1.1.5
gene78506   6.1.1.5
gene78508   6.4.1.1
gene78511   2.7.7.7
gene78515   2.1.1.13
gene78519   2.7.7.7
gene78520   6.1.1.5
gene78526   2.7.7.7
gene78528   3.6.4.12
gene78537   2.7.7.7
gene78538   1.2.7.1
gene78542   2.7.7.7
gene78546   2.7.7.7
gene78549   2.7.7.7
gene78551   6.1.1.5
gene78554   2.7.7.7
gene78557   3.6.4.12
gene78563   2.7.7.7
gene78568   3.1.3.48
gene78576   2.7.7.7
gene78577   2.7.7.7
gene78584   4.2.2.26
gene78587   2.7.7.7
gene78589   2.10.1.1
gene78591   5.2.1.8
gene78594   3.1.21.3
gene78595   2.7.7.7
gene78596   3.1.21.3
gene78597   2.7.7.7
gene78598   6.4.1.1
gene78599   2.7.7.7
gene78600   3.6.4.12
gene78606   2.7.7.7
gene78607   6.4.1.1
gene78610   2.7.7.7
gene78611   2.7.7.7
gene78613   6.1.1.5
gene78614   3.6.4.12
gene78618   2.7.7.7
gene78623   3.2.1.21
gene78625   2.7.7.7
gene78628   2.7.7.7
gene78631   6.1.1.5
gene78633   2.7.7.7
gene78634   2.7.7.7
gene78640   6.4.1.1
gene78650   3.6.4.12
gene78654   2.7.7.7
gene78659   6.1.1.5
gene78661   3.6.4.12
gene78668   2.7.7.7
gene78670   6.4.1.1
gene78678   3.2.1.55
gene78680   3.2.1.21
gene78686   2.7.7.6
gene78688   3.6.4.12
gene78689   2.7.7.7
gene78693   6.4.1.1
gene78696   3.2.1.21
gene78697   6.4.1.1
gene78699   6.4.1.1
gene78700   2.7.7.7
gene78701   2.7.7.7
gene78703   2.7.7.7
gene78708   6.1.1.5
gene78710   6.6.1.2
gene78713   2.7.7.7
gene78714   3.6.4.12
gene78720   3.2.1.35
gene78721   6.1.1.5
gene78722   3.6.4.12
gene78723   6.6.1.2
gene78724   3.2.1.8
gene78725   2.7.7.7
gene78729   3.2.1.51
gene78749   2.7.7.7
gene78753   3.6.4.12
gene78763   1.2.7.1
gene78765   3.6.4.12
gene78766   3.2.1.35
gene78767   2.1.1.13
gene78771   5.1.3.15
gene78777   3.2.1.51
gene78782   2.7.7.7
gene78784   6.4.1.1
gene78788   6.1.1.5
gene78792   3.5.1.28
gene78803   3.1.21.3
gene78810   1.1.1.100
gene78813   2.3.2.31
gene78816   3.6.4.12
gene78831   6.4.1.1
gene78832   2.1.1.13
gene78835   3.6.4.12
gene78838   3.2.1.23
gene78840   3.2.1.23
gene78842   6.4.1.1
gene78844   1.2.3.3
gene78845   6.1.1.5
gene78857   2.7.7.7
gene78862   6.1.1.5
gene78871   4.2.1.9
gene78873   3.6.4.12
gene78875   2.7.7.6
gene78876   4.2.2.2
gene78877   6.4.1.1
gene78879   3.2.1.4
gene78886   3.6.4.12
gene78889   3.1.21.3
gene78898   6.1.1.5
gene78899   3.6.4.12
gene78901   3.6.4.12
gene78908   3.6.4.12
gene78912   5.4.99.39
gene78913   3.2.1.18
gene78918   2.7.7.7
gene78920   3.2.1.55
gene78926   6.1.1.5
gene78928   2.7.7.7
gene78935   3.6.4.12
gene78937   3.6.4.12
gene78938   6.1.1.5
gene78939   3.6.4.12
gene78952   1.2.7.1
gene78955   4.3.99.4
gene78959   3.2.1.23
gene78960   3.6.4.12
gene78970   2.1.1.37
gene78984   3.6.4.12
gene78986   2.4.1.25
gene78991   1.2.7.1
gene78993   3.2.1.23
gene79019   3.1.1.11
gene79035   3.1.21.3
gene79050   1.1.98.6
gene79052   3.1.21.3
gene79059   1.17.4.1
gene79071   3.2.1.8
gene79083   3.6.3.1
gene79084   2.3.1.40
gene79084   6.2.1.20
gene79085   3.2.1.4
gene79092   1.17.4.1
gene79099   3.1.11.5
gene79101   3.1.21.3
gene79113   6.6.1.2
gene79115   1.2.7.1
gene79117   2.7.7.7
gene79122   3.2.1.8
gene79131   3.2.1.21
gene79139   2.7.7.7
gene79140   6.4.1.1
gene79143   3.6.4.12
gene79145   2.7.7.7
gene79147   3.6.4.12
gene79148   2.7.7.7
gene79160   3.1.21.4
gene79165   3.2.1.8
gene79170   2.7.11.1
gene79176   6.4.1.1
gene79180   3.6.4.12
gene79182   3.2.1.23
gene79194   5.2.1.8
gene79201   3.2.1.23
gene79227   2.7.11.1
gene79232   1.2.7.1
gene79235   3.6.4.12
gene79240   3.6.4.12
gene79241   2.7.7.7
gene79250   2.7.7.7
gene79259   6.1.1.5
gene79262   3.1.21.3
gene79263   3.1.21.3
gene79266   3.6.4.12
gene79270   3.1.21.3
gene79281   3.6.4.12
gene79282   3.2.1.23
gene79291   2.7.7.7
gene79301   3.1.21.3
gene79303   3.6.4.12
gene79315   6.1.1.5
gene79321   3.6.4.12
gene79335   3.6.4.12
gene79338   2.7.7.7
gene79343   3.2.1.21
gene79354   3.2.1.1
gene79364   2.7.7.7
gene79366   2.7.7.7
gene79368   3.1.21.3
gene79374   3.6.4.12
gene79376   2.7.7.7
gene79379   2.7.7.7
gene79383   3.2.1.35
gene79384   4.2.2.2
gene79390   3.6.4.12
gene79398   6.4.1.1
gene79399   3.1.21.3
gene79404   2.7.7.7
gene79411   2.7.7.7
gene79420   3.2.1.23
gene79421   3.6.4.12
gene79441   3.6.4.12
gene79442   2.7.7.7
gene79448   3.2.1.23
gene79462   3.1.26.12
gene79475   4.1.1.38
gene79476   3.1.21.3
gene79493   5.99.1.2
gene79494   3.1.21.3
gene79497   3.6.4.12
gene79498   3.2.1.23
gene79503   3.2.1.23
gene79508   3.2.1.35
gene79510   2.7.7.7
gene79516   3.1.21.3
gene79522   3.1.21.3
gene79536   3.2.1.23
gene79537   6.1.1.5
gene79539   2.7.1.154
gene79544   3.2.1.18
gene79553   2.7.11.1
gene79557   2.7.7.7
gene79558   2.7.7.7
gene79567   3.6.4.12
gene79570   2.3.2.27
gene79572   2.7.11.1
gene79573   3.6.4.12
gene79574   3.6.4.12
gene79577   3.6.4.12
gene79584   2.7.7.7
gene79589   3.1.21.3
gene79590   3.6.4.12
gene79596   2.1.1.199
gene79602   6.1.1.5
gene79610   3.6.4.12
gene79615   6.1.1.5
gene79616   3.2.1.51
gene79624   2.7.7.7
gene79626   2.7.7.7
gene79641   2.7.7.6
gene79644   2.3.2.27
gene79647   6.1.1.5
gene79650   3.6.4.12
gene79651   6.1.1.5
gene79658   6.4.1.1
gene79663   3.1.21.4
gene79670   3.2.1.23
gene79672   3.1.21.3
gene79682   3.6.4.12
gene79683   4.2.2.23
gene79692   2.7.11.1
gene79699   3.1.21.3
gene79707   6.2.1.45
gene79726   3.2.1.23
gene79742   2.7.7.7
gene79749   3.6.4.6
gene79751   3.2.1.21
gene79760   5.99.1.2
gene79785   3.6.4.12
gene79810   3.2.1.23
gene79813   1.2.7.1
gene79815   3.6.4.12
gene79819   3.2.1.18
gene79820   2.7.7.7
gene79821   3.2.1.35
gene79823   3.6.4.12
gene79831   3.6.4.12
gene79833   3.6.4.12
gene79844   3.2.1.1
gene79848   6.1.1.5
gene79849   3.2.1.23
gene79851   3.6.4.12
gene79852   3.6.4.12
gene79854   3.6.4.12
gene79858   3.1.21.3
gene79863   2.4.1.7
gene79869   2.7.7.7
gene79876   2.3.1.1
gene79890   3.1.21.3
gene79899   2.7.7.7
gene79905   3.6.4.12
gene79917   3.1.3.48
gene79922   3.1.21.3
gene79933   2.1.1.206
gene79938   3.6.4.12
gene79939   3.6.4.12
gene79940   4.1.1.17
gene79941   3.6.4.12
gene79942   2.7.7.7
gene79956   1.2.7.1
gene79960   2.7.7.7
gene79983   3.1.21.3
gene79994   2.7.11.1
gene80002   3.6.4.12
gene80006   5.2.1.8
gene80027   3.6.4.12
gene80028   3.6.4.12
gene80035   6.1.1.5
gene80036   2.7.7.7
gene80043   3.6.4.12
gene80044   1.2.7.1
gene80046   3.6.4.12
gene80050   3.6.4.12
gene80051   3.2.1.99
gene80052   1.2.7.1
gene80055   3.2.1.23
gene80057   3.6.4.12
gene80066   3.1.3.8
gene80077   3.6.4.12
gene80078   3.6.4.12
gene80095   2.7.7.7
gene80097   2.7.7.7
gene80099   2.7.7.7
gene80101   2.7.11.1
gene80108   3.6.4.12
gene80118   1.2.7.1
gene80123   3.1.21.3
gene80143   6.4.1.1
gene80152   6.1.1.5
gene80156   3.6.4.12
gene80158   2.7.7.7
gene80159   3.2.1.23
gene80160   3.1.21.4
gene80161   3.6.4.12
gene80164   3.2.1.108
gene80164   3.2.1.62
gene80165   1.4.7.1
gene80166   3.2.1.23
gene80170   3.1.26.11
gene80171   3.6.4.12
gene80174   3.6.4.12
gene80175   2.7.7.7
gene80177   3.6.4.12
gene80179   3.6.4.12
gene80180   2.7.7.7
gene80183   2.7.7.7
gene80186   2.3.2.26
gene80193   3.6.4.12
gene80197   3.5.1.28
gene80207   2.7.7.7
gene80210   3.6.4.12
gene80216   3.1.21.3
gene80221   3.2.1.23
gene80228   2.7.11.1
gene80236   3.2.1.52
gene80242   6.3.5.3
gene80256   3.1.21.3
gene80261   6.1.1.5
gene80264   3.6.1.1
gene80266   3.2.1.23
gene80277   2.7.7.7
gene80280   2.7.7.7
gene80282   2.7.7.7
gene80286   2.7.7.7
gene80300   3.1.21.3
gene80302   2.3.1.23
gene80302   2.3.1.51
gene80305   3.1.21.3
gene80316   3.6.4.12
gene80317   3.2.1.23
gene80338   2.7.7.7
gene80340   3.6.4.12
gene80344   1.6.1.2
gene80345   3.6.4.12
gene80346   3.2.1.21
gene80347   3.1.21.3
gene80352   6.1.1.5
gene80354   2.7.7.7
gene80355   3.1.21.3
gene80365   2.1.1.199
gene80370   3.2.1.8
gene80386   1.2.7.1
gene80392   3.2.1.23
gene80395   3.6.4.12
gene80414   3.6.4.12
gene80425   2.7.7.7
gene80433   3.1.21.3
gene80439   2.7.7.7
gene80444   6.1.1.5
gene80450   3.1.21.3
gene80455   3.2.1.35
gene80463   3.1.21.4
gene80471   3.1.21.3
gene80481   2.1.1.13
gene80485   3.1.1.11
gene80487   3.4.14.10
gene80491   3.2.1.40
gene80492   1.1.98.6
gene80503   1.2.7.1
gene80507   2.7.7.7
gene80513   3.1.21.3
gene80527   3.2.1.23
gene80531   2.7.7.7
gene80535   3.6.4.12
gene80537   6.1.1.5
gene80538   3.2.1.23
gene80540   1.2.7.1
gene80541   2.7.7.7
gene80544   3.6.4.12
gene80545   1.2.7.1
gene80548   3.6.4.12
gene80549   3.2.1.41
gene80552   3.2.1.23
gene80556   3.2.1.4
gene80559   3.2.1.18
gene80565   3.6.4.12
gene80567   3.1.21.3
gene80569   3.6.4.12
gene80582   2.7.7.7
gene80587   3.2.1.18
gene80598   1.2.7.1
gene80601   3.2.1.23
gene80625   3.2.1.23
gene80626   3.1.21.3
gene80627   2.7.7.7
gene80636   6.1.1.5
gene80651   2.7.7.6
gene80661   4.2.2.20
gene80661   4.2.2.21
gene80662   2.7.7.7
gene80667   3.6.4.12
gene80668   2.7.7.7
gene80672   3.1.21.3
gene80683   3.2.1.23
gene80684   6.1.1.5
gene80691   3.2.1.21
gene80696   3.6.4.12
gene80698   3.2.1.23
gene80699   3.6.4.12
gene80707   3.1.3.5
gene80707   3.6.1.45
gene80720   4.2.2.23
gene80726   6.1.1.5
gene80730   3.1.1.4
gene80733   4.2.2.23
gene80737   3.2.1.23
gene80740   3.5.2.3
gene80747   3.2.1.22
gene80751   6.1.1.5
gene80760   3.2.1.23
gene80764   4.2.2.1
gene80768   3.1.11.5
gene80775   3.6.4.12
gene80778   1.2.7.1
gene80779   3.6.4.12
gene80809   2.7.7.7
gene80818   3.1.3.5
gene80818   3.6.1.45
gene80825   3.6.4.12
gene80827   3.2.1.91
gene80828   2.4.1.25
gene80833   1.2.7.1
gene80842   3.6.4.12
gene80847   3.1.21.4
gene80856   2.3.1.1
gene80856   2.3.1.35
gene80862   3.2.1.23
gene80866   2.7.7.7
gene80867   2.4.1.25
gene80885   3.1.21.4
gene80895   2.7.11.1
gene80902   2.3.1.1
gene80902   2.3.1.35
gene80906   3.6.4.12
gene80910   3.6.4.12
gene80913   3.5.1.104
gene80915   3.6.4.12
gene80918   3.2.1.52
gene80924   2.7.7.7
gene80925   3.6.4.12
gene80935   3.5.1.104
gene80938   6.1.1.5
gene80939   3.6.4.12
gene80961   3.6.4.12
gene80965   3.2.1.23
gene80975   3.6.4.12
gene80976   3.6.4.12
gene81000   3.2.1.40
gene81003   3.6.4.12
gene81010   3.2.1.23
gene81013   3.2.1.23
gene81028   3.6.4.12
gene81029   3.1.21.3
gene81030   3.1.21.4
gene81033   1.2.7.1
gene81041   2.7.7.7
gene81056   3.1.21.3
gene81058   2.7.11.1
gene81060   6.2.1.45
gene81062   2.7.7.6
gene81068   3.1.21.3
gene81076   3.4.21.50
gene81100   3.1.21.3
gene81107   3.1.21.3
gene81110   3.6.4.12
gene81119   3.2.1.35
gene81135   3.4.21.96
gene81137   3.6.4.12
gene81141   3.6.4.12
gene81150   4.1.1.20
gene81174   3.2.1.23
gene81185   2.7.7.7
gene81192   1.2.7.1
gene81195   3.1.21.3
gene81201   3.6.4.12
gene81202   3.5.1.28
gene81208   3.4.24.25
gene81210   3.6.4.12
gene81224   3.2.1.97
gene81226   3.1.21.4
gene81230   3.6.4.12
gene81243   2.3.3.13
gene81245   3.1.21.3
gene81276   3.4.21.50
gene81286   3.6.4.12
gene81290   3.1.21.3
gene81297   3.6.4.12
gene81299   1.2.7.1
gene81304   3.6.4.12
gene81306   3.6.4.12
gene81313   3.1.21.3
gene81320   2.7.7.19
gene81332   3.6.4.12
gene81341   3.6.4.12
gene81351   3.6.4.12
gene81369   3.6.4.12
gene81370   3.4.21.96
gene81375   6.1.1.18
gene81376   3.6.4.12
gene81383   3.6.4.12
gene81397   3.6.4.12
gene81416   3.4.21.96
gene81420   2.7.7.7
gene81425   3.1.21.3
gene81437   3.6.4.12
gene81446   3.2.1.8
gene81451   3.6.4.12
gene81464   3.4.11.5
gene81474   1.2.7.1
gene81476   3.2.1.78
gene81480   1.8.1.8
gene81492   2.7.7.7
gene81504   3.6.4.12
gene81539   2.1.1.72
gene81543   3.2.1.4
gene81544   3.2.1.40
gene81553   3.6.4.12
gene81572   1.2.7.1
gene81579   3.6.4.12
gene81584   3.6.4.12
gene81603   4.2.1.11
gene81604   3.2.1.41
gene81605   2.7.11.1
gene81611   2.7.11.1
gene81643   3.1.21.3
gene81644   3.5.1.28
gene81648   3.6.4.12
gene81649   1.7.1.15
gene81654   3.2.1.4
gene81663   3.6.4.12
gene81666   3.2.1.23
gene81670   1.2.7.1
gene81682   3.6.3.27
gene81698   2.7.7.6
gene81700   3.6.4.12
gene81719   3.2.1.14
gene81725   3.1.21.3
gene81729   5.99.1.3
gene81734   1.2.7.1
gene81741   3.6.5.4
gene81762   3.1.21.3
gene81763   1.17.1.9
gene81764   3.2.1.4
gene81765   3.1.21.3
gene81767   3.2.1.23
gene81769   3.1.21.3
gene81776   3.1.21.4
gene81783   2.4.1.25
gene81785   3.1.21.3
gene81789   3.6.4.12
gene81791   2.7.7.7
gene81818   3.1.1.11
gene81838   3.4.24.61
gene81843   6.6.1.2
gene81853   3.2.1.96
gene81856   3.1.11.5
gene81863   3.4.22.10
gene81872   3.2.1.177
gene81874   3.6.4.12
gene81892   3.6.4.12
gene81900   3.1.21.4
gene81914   3.1.21.3
gene81919   2.7.7.7
gene81936   6.1.1.5
gene81946   2.7.7.7
gene81949   2.7.7.7
gene81964   3.1.21.3
gene81971   3.2.1.78
gene81974   3.2.1.23
gene81976   3.2.1.1
gene82008   3.1.21.3
gene82021   3.6.4.12
gene82031   3.2.1.23
gene82036   6.3.5.5
gene82038   3.1.21.3
gene82047   2.7.7.6
gene82056   2.3.2.26
gene82062   2.7.7.7
gene82063   3.1.21.3
gene82064   3.2.1.23
gene82068   3.1.21.3
gene82069   3.2.1.40
gene82070   3.1.21.3
gene82072   3.1.21.3
gene82077   3.1.21.3
gene82081   2.1.1.37
gene82085   3.1.21.3
gene82090   3.6.4.12
gene82093   3.1.21.3
gene82098   3.1.21.3
gene82099   3.1.21.3
gene82100   3.1.21.3
gene82106   4.3.99.4
gene82109   3.1.21.4
gene82124   3.6.4.12
gene82131   3.2.1.18
gene82142   3.6.4.12
gene82148   3.2.1.8
gene82152   3.6.4.12
gene82154   3.1.21.3
gene82156   3.2.1.23
gene82164   3.2.1.89
gene82170   2.6.1.42
gene82179   1.2.7.1
gene82181   3.2.1.80
gene82183   4.2.2.2
gene82185   3.1.21.4
gene82187   3.1.21.3
gene82189   3.6.4.12
gene82190   3.6.4.12
gene82195   3.6.4.12
gene82196   3.6.4.12
gene82200   3.6.4.12
gene82204   3.1.21.3
gene82205   3.1.21.3
gene82209   3.6.4.12
gene82214   6.1.1.5
gene82216   3.1.21.3
gene82229   3.6.4.12
gene82235   3.1.21.3
gene82237   3.4.24.13
gene82242   1.2.7.1
gene82247   3.2.1.23
gene82263   1.2.7.1
gene82264   3.4.21.96
gene82279   3.4.24.71
gene82290   3.1.21.3
gene82299   2.7.7.27
gene82311   3.2.1.80
gene82322   3.1.21.4
gene82341   4.2.2.10
gene82361   3.2.1.23
gene82367   3.6.4.12
gene82371   3.6.4.12
gene82374   3.2.1.18
gene82383   3.2.1.97
gene82397   3.1.26.12
gene82399   3.2.1.35
gene82402   3.2.1.23
gene82404   3.1.21.3
gene82405   6.3.5.5
gene82407   3.1.21.3
gene82412   2.7.7.7
gene82419   2.7.7.6
gene82421   2.1.1.72
gene82426   3.6.4.12
gene82430   3.6.4.12
gene82444   3.6.4.12
gene82457   6.3.5.5
gene82465   3.6.4.12
gene82471   3.6.4.12
gene82472   3.2.1.23
gene82496   3.6.4.12
gene82499   3.1.21.3
gene82501   6.3.5.5
gene82509   3.6.4.12
gene82513   3.2.1.23
gene82515   2.7.7.6
gene82516   3.1.21.3
gene82526   3.2.1.23
gene82533   3.6.4.12
gene82548   6.3.5.5
gene82550   2.7.7.6
gene82556   6.3.5.5
gene82557   3.6.4.12
gene82567   3.2.1.18
gene82569   3.1.21.3
gene82574   3.2.1.1
gene82590   3.1.21.3
gene82594   3.6.4.12
gene82595   3.1.1.41
gene82598   3.1.21.3
gene82601   6.3.5.5
gene82608   2.7.7.7
gene82614   3.1.3.66
gene82616   3.1.21.3
gene82618   3.2.1.65
gene82618   3.2.1.80
gene82627   3.2.1.20
gene82627   3.2.1.3
gene82635   3.1.21.3
gene82636   3.6.4.12
gene82652   3.2.1.97
gene82658   2.7.7.7
gene82661   3.1.21.4
gene82667   3.2.1.21
gene82680   3.2.1.23
gene82687   3.6.4.12
gene82704   2.7.11.1
gene82706   6.1.1.5
gene82707   2.7.7.7
gene82715   2.7.7.7
gene82717   6.1.1.5
gene82723   3.6.4.12
gene82728   3.1.21.3
gene82730   3.6.4.12
gene82744   1.2.1.88
gene82744   1.5.5.2
gene82754   3.2.1.23
gene82756   3.1.21.4
gene82757   3.2.1.52
gene82764   3.4.21.96
gene82766   3.1.21.4
gene82767   3.1.11.5
gene82784   3.1.21.3
gene82785   3.6.4.12
gene82787   1.2.7.1
gene82795   5.99.1.3
gene82806   3.4.24.40
gene82807   2.7.7.7
gene82815   3.1.21.4
gene82817   3.6.4.12
gene82819   3.1.21.4
gene82824   3.2.1.23
gene82831   2.3.2.27
gene82833   3.1.21.3
gene82840   3.2.1.108
gene82840   3.2.1.62
gene82841   6.3.4.5
gene82858   3.1.21.3
gene82860   2.7.11.1
gene82863   3.1.21.4
gene82866   3.2.1.97
gene82871   1.2.7.1
gene82878   3.1.21.3
gene82883   3.1.11.5
gene82897   3.6.4.12
gene82905   1.4.3.2
gene82918   3.1.21.4
gene82919   2.1.1.72
gene82920   3.6.4.12
gene82922   2.7.7.7
gene82927   3.1.21.3
gene82945   3.2.1.23
gene82953   1.2.7.1
gene82961   3.1.21.3
gene82967   3.1.21.3
gene82974   3.6.4.12
gene82979   2.7.11.1
gene82987   3.2.1.23
gene82990   2.7.11.1
gene83001   3.1.21.3
gene83009   1.2.7.1
gene83010   1.2.7.1
gene83024   1.2.7.1
gene83028   1.2.7.1
gene83029   3.1.21.3
gene83037   3.2.1.23
gene83054   3.2.1.23
gene83063   3.1.21.3
gene83065   3.1.11.5
gene83066   3.2.1.23
gene83072   2.4.1.129
gene83072   3.4.16.4
gene83073   3.6.4.12
gene83082   3.2.1.23
gene83083   6.1.1.9
gene83086   1.2.7.1
gene83092   5.3.1.4
gene83094   2.4.2.30
gene83105   3.1.21.3
gene83106   3.6.4.12
gene83110   3.6.4.12
gene83117   3.2.1.177
gene83122   5.99.1.3
gene83131   3.5.1.28
gene83133   6.6.1.2
gene83144   1.14.18.1
gene83148   1.1.1.100
gene83160   3.6.4.12
gene83164   2.7.7.7
gene83167   3.6.4.12
gene83172   3.2.1.23
gene83178   3.1.11.5
gene83182   4.2.2.2
gene83186   3.1.11.5
gene83187   3.2.1.23
gene83204   6.1.1.5
gene83206   3.1.11.5
gene83212   3.1.11.5
gene83216   3.1.21.3
gene83240   3.4.19.12
gene83255   3.2.1.4
gene83261   3.1.11.5
gene83263   3.1.11.5
gene83268   3.2.1.40
gene83271   3.1.11.5
gene83272   3.1.21.3
gene83281   3.1.1.11
gene83283   2.7.7.7
gene83289   3.6.4.12
gene83290   1.2.7.1
gene83293   2.5.1.91
gene83295   3.6.4.12
gene83296   3.1.21.3
gene83302   3.6.4.12
gene83303   3.2.1.78
gene83305   3.6.4.12
gene83318   3.6.4.12
gene83321   3.1.21.3
gene83337   3.6.4.12
gene83344   3.1.21.3
gene83346   3.1.21.3
gene83348   2.7.7.7
gene83350   3.6.4.12
gene83355   4.2.2.2
gene83358   3.2.1.23
gene83361   3.6.4.12
gene83367   3.1.21.3
gene83375   3.1.21.3
gene83381   3.6.4.12
gene83388   3.2.1.51
gene83391   1.1.1.175
gene83398   3.2.1.18
gene83403   3.1.21.3
gene83404   3.1.21.3
gene83415   3.6.4.12
gene83416   3.1.21.3
gene83418   3.1.21.3
gene83421   1.6.5.3
gene83436   6.3.5.3
gene83438   3.2.1.40
gene83447   3.1.21.3
gene83448   3.6.4.12
gene83449   3.6.4.12
gene83452   3.1.3.16
gene83456   3.6.4.12
gene83462   3.1.11.5
gene83468   3.2.1.23
gene83471   3.6.4.12
gene83475   3.1.3.5
gene83475   3.6.1.45
gene83477   3.6.4.12
gene83480   3.1.21.3
gene83491   3.1.21.3
gene83493   1.2.7.1
gene83497   3.1.11.5
gene83517   3.1.11.5
gene83522   3.4.21.10
gene83525   6.3.5.5
gene83533   3.2.1.23
gene83534   3.6.4.12
gene83535   3.4.21.83
gene83536   3.2.1.23
gene83537   3.2.1.23
gene83544   3.6.4.12
gene83548   3.6.4.12
gene83549   3.6.4.12
gene83554   3.6.4.12
gene83568   3.6.4.12
gene83571   1.2.7.1
gene83574   3.6.4.12
gene83594   3.1.21.3
gene83611   3.1.1.11
gene83635   2.7.4.24
gene83637   6.1.1.1
gene83642   3.2.1.23
gene83648   3.2.1.23
gene83650   3.6.4.12
gene83656   6.6.1.2
gene83664   2.7.4.25
gene83666   3.2.1.23
gene83668   3.1.21.3
gene83671   3.1.21.3
gene83676   2.7.7.7
gene83691   3.6.4.12
gene83693   3.2.1.50
gene83698   3.6.3.8
gene83704   2.7.1.40
gene83707   3.4.11.2
gene83710   2.7.7.7
gene83718   3.2.1.18
gene83720   1.2.7.1
gene83721   3.1.21.3
gene83723   2.7.11.1
gene83729   3.6.4.12
gene83730   1.17.4.1
gene83732   1.17.1.4
gene83732   1.17.3.2
gene83735   2.7.7.7
gene83740   3.2.1.52
gene83741   3.1.21.3
gene83754   3.1.21.4
gene83760   3.1.21.3
gene83768   2.3.1.179
gene83769   3.4.11.2
gene83770   6.3.5.5
gene83780   3.1.21.3
gene83788   3.1.11.5
gene83790   6.1.1.5
gene83795   3.1.11.5
gene83797   3.1.11.5
gene83798   2.7.7.7
gene83802   3.1.11.5
gene83833   1.2.7.1
gene83835   6.2.1.45
gene83836   3.1.21.3
gene83838   1.1.98.6
gene83843   1.2.7.1
gene83860   3.1.21.3
gene83862   3.2.1.52
gene83869   4.1.1.98
gene83871   2.4.1.109
gene83887   3.6.4.12
gene83906   2.7.7.6
gene83921   3.2.1.24
gene83931   3.1.21.3
gene83933   4.2.2.5
gene83934   3.1.21.3
gene83964   3.2.1.23
gene83965   3.6.4.12
gene83970   3.5.1.28
gene83973   3.1.21.3
gene83983   4.2.1.3
gene83983   4.2.1.99
gene83986   3.6.4.12
gene83988   3.2.1.67
gene84002   3.1.21.4
gene84003   3.1.11.5
gene84021   3.1.3.48
gene84026   2.7.7.7
gene84045   1.1.1.100
gene84062   3.2.1.23
gene84063   1.2.7.1
gene84080   3.2.1.23
gene84106   1.2.7.1
gene84108   6.1.1.5
gene84109   3.2.1.23
gene84111   1.2.7.1
gene84123   3.2.1.21
gene84133   3.6.4.12
gene84144   3.2.1.177
gene84160   3.6.4.12
gene84166   3.6.4.12
gene84176   2.7.7.7
gene84177   1.17.4.1
gene84178   6.1.1.5
gene84181   6.3.5.3
gene84184   3.1.21.3
gene84185   3.1.21.3
gene84188   2.7.7.7
gene84189   3.1.21.3
gene84190   3.2.1.89
gene84191   3.1.21.4
gene84202   3.1.21.3
gene84205   3.1.21.3
gene84206   3.1.11.5
gene84214   3.2.1.14
gene84225   2.7.7.7
gene84227   3.1.21.3
gene84243   3.2.1.40
gene84254   3.6.4.12
gene84255   3.6.4.12
gene84265   3.2.1.23
gene84266   3.4.16.4
gene84268   3.1.21.3
gene84279   3.2.1.23
gene84294   2.7.7.7
gene84300   3.1.21.3
gene84307   3.6.4.12
gene84324   3.1.21.3
gene84337   2.4.1.25
gene84340   3.6.4.12
gene84352   3.2.1.18
gene84361   3.6.4.12
gene84367   1.2.7.1
gene84369   3.6.4.12
gene84372   2.3.1.1
gene84372   2.3.1.35
gene84373   3.6.4.12
gene84376   3.1.21.3
gene84390   3.1.21.4
gene84391   5.99.1.2
gene84392   3.6.4.12
gene84394   3.6.4.12
gene84395   2.7.7.6
gene84400   3.6.4.12
gene84401   3.2.1.20
gene84430   2.3.1.40
gene84430   6.2.1.20
gene84433   3.6.4.12
gene84434   1.2.7.1
gene84449   6.6.1.2
gene84456   3.2.1.23
gene84466   3.6.4.12
gene84471   3.1.21.3
gene84473   2.1.1.319
gene84481   3.1.11.5
gene84489   3.1.21.4
gene84494   3.1.21.4
gene84497   3.6.4.12
gene84499   3.1.21.4
gene84506   1.17.4.1
gene84508   3.6.4.12
gene84516   2.1.1.12
gene84526   3.6.4.12
gene84529   3.6.4.12
gene84532   3.2.1.21
gene84535   3.1.1.11
gene84540   1.1.98.6
gene84550   2.7.11.1
gene84578   3.1.11.5
gene84591   3.6.4.12
gene84601   2.7.7.7
gene84620   1.17.7.4
gene84626   3.1.21.3
gene84628   3.6.4.12
gene84638   3.6.4.12
gene84642   3.1.21.3
gene84646   3.1.21.3
gene84650   3.6.4.12
gene84671   3.6.4.12
gene84675   2.3.2.26
gene84680   3.6.4.12
gene84687   3.2.1.23
gene84697   1.1.98.6
gene84698   3.2.1.89
gene84703   6.1.1.5
gene84706   2.7.11.1
gene84707   2.7.11.1
gene84717   3.1.21.3
gene84719   3.2.1.23
gene84725   3.6.4.12
gene84726   2.7.7.49
gene84728   3.6.4.12
gene84729   3.2.1.23
gene84734   3.2.1.1
gene84745   3.5.1.28
gene84759   3.1.11.5
gene84768   3.2.1.4
gene84772   2.7.7.6
gene84775   3.1.21.3
gene84783   3.2.1.51
gene84790   2.7.10.1
gene84791   2.7.7.7
gene84807   3.6.4.12
gene84817   3.6.4.12
gene84824   2.7.7.7
gene84826   3.1.1.11
gene84829   2.3.1.40
gene84829   6.2.1.20
gene84833   6.3.5.5
gene84839   3.2.1.1
gene84849   3.1.21.4
gene84851   2.7.7.7
gene84860   3.6.4.12
gene84868   2.3.1.40
gene84868   6.2.1.20
gene84872   3.6.4.12
gene84892   3.6.4.12
gene84908   1.8.1.8
gene84911   3.4.16.4
gene84912   3.6.4.12
gene84913   2.7.8.12
gene84920   3.6.4.12
gene84926   3.6.4.12
gene84934   3.6.4.13
gene84936   3.6.4.12
gene84940   3.1.1.11
gene84957   3.1.1.11
gene84964   3.1.21.3
gene84974   3.1.11.5
gene84978   3.6.4.12
gene84985   3.6.4.12
gene84987   3.6.4.12
gene84999   3.1.21.4
gene85000   3.6.4.12
gene85017   3.1.21.3
gene85027   3.1.21.3
gene85031   3.4.16.4
gene85035   3.6.4.12
gene85038   2.4.2.18
gene85053   3.2.1.78
gene85064   3.1.21.3
gene85077   3.6.4.12
gene85078   3.4.21.50
gene85079   3.1.21.3
gene85084   1.2.7.1
gene85095   3.6.4.12
gene85097   3.6.4.12
gene85101   3.6.4.12
gene85104   3.2.1.23
gene85106   3.6.4.12
gene85107   3.6.4.12
gene85108   3.2.1.23
gene85110   3.6.4.12
gene85113   3.6.4.12
gene85121   2.7.7.6
gene85125   3.4.21.96
gene85130   2.4.1.333
gene85141   3.2.1.52
gene85148   1.2.1.3
gene85148   1.2.1.31
gene85148   1.2.1.8
gene85151   2.7.11.1
gene85153   2.7.7.65
gene85156   3.1.1.11
gene85159   2.7.7.65
gene85168   1.4.1.2
gene85179   6.2.1.26
gene85181   2.7.7.6
gene85184   3.6.4.12
gene85195   2.7.7.65
gene85201   3.1.21.4
gene85203   2.7.7.65
gene85212   3.1.21.3
gene85220   3.6.4.13
gene85225   3.2.1.23
gene85235   3.1.1.11
gene85237   3.2.1.23
gene85239   3.6.4.12
gene85245   3.2.1.23
gene85267   3.1.21.3
gene85269   1.2.7.1
gene85271   3.1.21.3
gene85272   6.1.1.5
gene85273   2.7.11.1
gene85287   6.1.1.5
gene85288   3.1.21.3
gene85292   3.1.21.3
gene85303   2.7.7.7
gene85304   3.2.1.23
gene85306   3.1.21.3
gene85307   3.6.4.12
gene85313   3.2.1.23
gene85318   3.1.21.3
gene85324   3.1.21.3
gene85332   3.2.1.23
gene85335   6.1.1.5
gene85337   2.7.7.7
gene85342   3.1.21.3
gene85345   3.1.21.3
gene85347   3.6.4.12
gene85351   1.2.7.1
gene85364   3.1.21.3
gene85365   3.1.21.3
gene85367   3.1.1.11
gene85371   2.7.7.6
gene85376   2.7.7.7
gene85378   3.1.21.3
gene85379   3.2.1.23
gene85383   3.2.1.23
gene85385   1.8.99.2
gene85386   3.2.1.35
gene85393   3.6.4.12
gene85397   3.1.21.3
gene85410   3.1.21.4
gene85412   3.1.21.3
gene85414   2.1.1.37
gene85420   3.6.4.12
gene85424   3.6.4.12
gene85426   3.1.21.3
gene85432   3.2.1.50
gene85444   3.2.1.23
gene85449   3.6.4.12
gene85454   3.1.21.3
gene85463   3.1.21.3
gene85467   3.1.21.3
gene85480   3.1.21.3
gene85501   3.6.4.12
gene85505   3.1.21.3
gene85509   3.1.21.3
gene85514   3.1.21.3
gene85517   3.6.4.12
gene85527   3.2.1.35
gene85532   3.1.21.3
gene85543   3.2.1.23
gene85544   3.2.1.23
gene85549   2.7.7.7
gene85555   3.2.1.23
gene85564   6.1.1.7
gene85569   3.2.1.40
gene85572   1.8.1.8
gene85578   3.1.21.3
gene85587   3.2.1.23
gene85591   3.1.21.4
gene85594   3.2.1.35
gene85596   3.1.21.3
gene85602   3.2.1.23
gene85604   3.2.1.23
gene85623   3.1.21.3
gene85624   3.2.1.23
gene85626   2.7.7.6
gene85627   2.6.1.1
gene85633   2.7.7.7
gene85641   3.4.21.89
gene85670   3.6.4.12
gene85689   3.1.21.3
gene85693   2.7.7.24
gene85703   3.1.21.3
gene85708   3.2.1.23
gene85714   2.4.1.82
gene85716   3.1.1.11
gene85717   3.1.3.16
gene85718   2.7.7.7
gene85719   3.1.21.3
gene85727   5.1.3.20
gene85729   2.7.7.7
gene85730   3.6.4.12
gene85737   2.4.1.25
gene85751   3.1.21.3
gene85753   3.6.4.12
gene85758   3.2.1.23
gene85761   3.6.4.12
gene85777   3.2.1.23
gene85788   2.7.11.1
gene85791   2.7.11.1
gene85800   3.2.1.35
gene85807   3.5.1.98
gene85818   3.4.21.96
gene85824   3.1.21.4
gene85827   2.7.12.1
gene85834   4.1.1.1
gene85842   3.1.21.3
gene85845   3.2.1.23
gene85856   3.1.21.3
gene85859   3.6.4.12
gene85864   3.1.21.3
gene85865   3.6.4.12
gene85882   3.1.21.3
gene85883   3.1.21.3
gene85884   3.6.4.12
gene85888   3.1.21.3
gene85889   3.1.21.3
gene85900   3.2.1.45
gene85909   2.7.7.6
gene85910   3.6.4.12
gene85918   3.2.1.23
gene85923   3.1.21.3
gene85931   3.1.21.3
gene85939   2.7.7.7
gene85941   3.6.4.12
gene85953   3.4.21.26
gene85965   3.2.1.11
gene85969   3.1.21.3
gene85976   1.2.7.1
gene85980   3.1.21.3
gene85992   3.1.21.3
gene85999   3.6.4.12
gene86007   3.1.21.3
gene86008   2.7.7.7
gene86012   2.7.8.12
gene86015   6.1.1.5
gene86031   3.1.21.3
gene86036   3.1.21.3
gene86039   3.1.21.3
gene86040   1.2.7.1
gene86044   1.2.7.1
gene86049   3.1.21.3
gene86052   3.1.21.4
gene86058   1.2.7.1
gene86068   1.17.99.1
gene86071   3.6.4.12
gene86080   3.1.21.3
gene86085   3.2.1.4
gene86086   3.2.1.40
gene86094   3.4.21.102
gene86111   2.7.7.7
gene86116   2.3.1.9
gene86117   2.7.11.1
gene86125   6.3.5.5
gene86135   3.1.21.3
gene86148   3.2.1.23
gene86156   3.1.21.3
gene86158   3.2.1.23
gene86165   3.6.4.12
gene86176   2.7.11.1
gene86192   3.1.21.3
gene86202   3.6.4.12
gene86203   3.2.1.23
gene86217   3.6.4.12
gene86222   6.3.5.5
gene86226   3.2.1.23
gene86241   3.2.1.97
gene86242   3.6.4.12
gene86248   3.5.1.28
gene86249   3.1.1.11
gene86256   3.1.21.3
gene86258   3.1.21.3
gene86259   3.1.21.3
gene86263   3.1.21.3
gene86276   3.5.1.104
gene86277   3.1.21.3
gene86290   3.6.4.12
gene86297   3.1.21.3
gene86309   5.4.99.27
gene86310   3.2.1.4
gene86312   3.2.1.156
gene86313   2.1.1.13
gene86318   3.1.21.3
gene86333   3.2.1.23
gene86338   3.1.21.4
gene86341   3.1.21.3
gene86344   6.1.1.5
gene86345   3.4.21.66
gene86360   2.7.7.65
gene86368   3.6.4.12
gene86372   3.1.1.53
gene86375   4.2.2.23
gene86385   3.1.21.4
gene86398   3.6.4.12
gene86399   6.1.1.20
gene86400   3.1.21.3
gene86401   3.2.1.21
gene86411   2.7.7.7
gene86415   2.7.7.7
gene86418   3.1.21.3
gene86421   3.1.21.3
gene86423   3.1.21.3
gene86428   3.6.4.12
gene86429   3.1.21.3
gene86435   3.6.4.12
gene86437   3.6.4.12
gene86442   3.6.4.12
gene86450   3.1.21.3
gene86452   3.4.21.96
gene86466   3.2.1.89
gene86469   2.7.7.7
gene86472   3.1.21.3
gene86474   2.7.7.7
gene86481   3.6.4.12
gene86482   3.6.4.12
gene86495   2.3.1.61
gene86500   3.6.4.12
gene86507   3.6.4.12
gene86513   3.6.4.12
gene86534   1.14.11.27
gene86536   3.6.4.12
gene86553   2.7.7.7
gene86562   4.2.2.2
gene86572   3.6.4.12
gene86581   2.7.11.1
gene86584   5.4.2.11
gene86586   3.6.4.12
gene86616   3.6.4.12
gene86632   2.7.13.3
gene86633   2.7.11.1
gene86636   3.4.21.96
gene86639   2.7.7.6
gene86647   3.6.4.12
gene86653   3.6.4.12
gene86667   3.6.4.12
gene86673   2.1.1.13
gene86687   2.7.7.7
gene86702   3.5.1.104
gene86710   2.7.7.43
gene86712   3.2.1.23
gene86735   3.6.4.12
gene86739   6.1.1.5
gene86741   3.1.21.3
gene86751   3.6.4.12
gene86756   3.1.21.4
gene86763   3.1.21.3
gene86770   6.1.1.5
gene86773   3.4.24.28
gene86775   2.7.7.7
gene86776   3.2.1.23
gene86778   3.1.21.4
gene86782   3.2.1.23
gene86783   3.6.4.12
gene86788   3.6.4.12
gene86791   3.2.1.14
gene86798   6.2.1.45
gene86799   3.6.4.12
gene86800   3.1.21.3
gene86801   2.7.7.7
gene86805   3.2.1.89
gene86806   3.1.21.4
gene86820   3.6.4.12
gene86824   3.2.1.23
gene86833   3.6.4.12
gene86841   3.1.4.1
gene86841   3.6.1.9
gene86851   3.1.21.4
gene86857   6.3.4.19
gene86868   3.1.21.4
gene86876   3.1.21.3
gene86890   3.4.21.96
gene86897   3.6.4.12
gene86920   3.6.4.12
gene86927   4.2.2.2
gene86939   3.1.21.3
gene86950   3.1.21.4
gene86951   3.1.21.4
gene86953   3.1.21.3
gene86954   3.6.4.12
gene86955   3.1.21.4
gene86965   3.2.1.21
gene86966   3.2.1.8
gene86982   3.1.21.4
gene86984   3.1.21.4
gene86990   2.7.7.6
gene86998   3.1.21.4
gene86999   3.2.1.23
gene87009   3.6.4.12
gene87024   3.2.1.177
gene87024   3.2.1.20
gene87025   3.2.1.24
gene87037   1.2.7.1
gene87038   1.11.1.21
gene87042   3.2.1.23
gene87047   1.2.7.1
gene87067   3.6.4.12
gene87069   6.1.1.5
gene87082   3.6.4.12
gene87091   3.6.4.12
gene87093   3.1.21.4
gene87097   3.6.4.12
gene87104   3.6.4.12
gene87115   3.6.4.12
gene87131   3.1.1.11
gene87152   3.6.4.12
gene87164   2.7.11.18
gene87174   3.1.21.3
gene87177   3.1.21.3
gene87188   3.2.1.18
gene87201   3.6.4.12
gene87206   3.1.21.3
gene87209   3.1.11.5
gene87216   3.6.4.12
gene87228   3.6.4.12
gene87229   6.1.1.5
gene87233   2.7.1.40
gene87237   3.1.3.5
gene87247   2.3.1.8
gene87249   6.1.1.5
gene87252   2.7.7.7
gene87254   3.1.21.3
gene87269   3.1.21.4
gene87280   3.6.4.12
gene87281   3.1.21.4
gene87282   3.6.4.12
gene87294   4.2.3.1
gene87312   3.2.1.21
gene87325   3.1.21.4
gene87331   3.4.19.12
gene87333   3.6.4.12
gene87344   3.1.21.3
gene87354   3.6.4.12
gene87357   2.7.7.7
gene87359   3.1.21.3
gene87363   2.7.11.1
gene87369   3.2.1.51
gene87378   3.6.4.12
gene87380   3.6.4.12
gene87381   3.6.4.12
gene87388   3.2.1.1
gene87391   3.6.4.12
gene87397   3.2.1.4
gene87405   3.1.21.3
gene87408   2.3.2.27
gene87417   1.2.7.1
gene87422   3.2.1.18
gene87429   3.6.4.12
gene87454   3.6.4.12
gene87461   3.6.4.12
gene87468   3.6.4.12
gene87471   3.6.4.12
gene87474   3.1.21.3
gene87478   3.6.4.12
gene87481   3.1.21.3
gene87483   2.7.7.7
gene87486   3.1.21.3
gene87487   3.6.4.12
gene87495   3.6.4.12
gene87504   3.1.21.4
gene87522   3.6.4.12
gene87532   1.8.4.11
gene87533   3.6.4.12
gene87536   2.7.11.1
gene87541   3.4.21.53
gene87548   3.1.21.3
gene87553   3.6.4.12
gene87565   3.1.21.3
gene87569   3.1.21.3
gene87574   2.1.1.13
gene87584   3.4.21.48
gene87592   3.6.4.12
gene87593   3.1.21.3
gene87594   2.7.7.6
gene87598   3.2.1.21
gene87599   3.6.4.12
gene87602   3.6.4.12
gene87605   2.7.7.65
gene87611   3.2.1.23
gene87644   6.2.1.3
gene87655   6.1.1.5
gene87671   2.7.7.7
gene87674   3.6.4.12
gene87677   3.1.21.3
gene87683   2.7.7.7
gene87687   2.7.7.65
gene87688   2.7.7.65
gene87691   2.7.7.65
gene87694   3.2.1.23
gene87696   3.2.1.139
gene87701   2.7.9.1
gene87704   1.2.7.1
gene87707   3.6.4.12
gene87709   1.2.7.1
gene87713   1.2.7.1
gene87715   3.1.21.3
gene87751   3.2.1.40
gene87756   3.1.21.3
gene87759   3.2.1.96
gene87761   3.5.1.28
gene87771   3.2.1.1
gene87773   2.1.1.72
gene87778   3.6.4.12
gene87781   3.4.16.4
gene87786   3.6.4.12
gene87788   3.6.4.12
gene87801   3.2.1.23
gene87841   3.6.4.12
gene87843   2.7.7.7
gene87847   2.7.7.7
gene87864   3.1.21.4
gene87868   3.2.1.23
gene87872   3.2.1.23
gene87874   2.7.7.7
gene87878   3.6.4.12
gene87879   3.6.4.12
gene87884   6.1.1.5
gene87895   6.2.1.3
gene87897   3.2.1.21
gene87900   6.1.1.5
gene87904   3.6.4.12
gene87905   1.17.4.1
gene87911   2.1.1.37
gene87916   3.5.2.14
gene87954   3.6.4.12
gene87968   1.8.1.8
gene87999   3.6.4.12
gene88009   3.1.4.46
gene88014   3.1.21.3
gene88028   3.1.21.3
gene88031   3.1.21.3
gene88035   1.2.7.1
gene88041   2.1.1.72
gene88049   3.1.21.3
gene88050   3.1.3.86
gene88052   3.6.4.12
gene88057   3.2.1.14
gene88062   2.7.7.7
gene88063   3.6.4.12
gene88070   1.1.1.102
gene88072   1.17.4.1
gene88073   3.6.4.12
gene88083   3.1.21.3
gene88092   3.2.1.99
gene88093   2.7.7.7
gene88105   2.7.7.65
gene88108   3.1.21.3
gene88111   2.7.7.7
gene88113   2.7.13.3
gene88116   3.2.1.23
gene88117   3.1.21.3
gene88118   2.7.11.1
gene88130   3.2.1.40
gene88140   1.2.7.1
gene88141   3.1.21.4
gene88145   2.7.7.6
gene88155   3.4.21.96
gene88156   2.7.1.25
gene88156   2.7.7.4
gene88168   2.7.11.1
gene88174   3.6.4.12
gene88183   3.1.21.4
gene88185   3.2.1.89
gene88195   6.1.1.5
gene88198   3.1.21.4
gene88211   3.6.4.12
gene88213   1.18.1.2
gene88213   1.19.1.1
gene88219   3.6.4.12
gene88222   3.1.21.4
gene88223   3.1.21.4
gene88228   2.1.1.72
gene88233   3.1.21.4
gene88236   2.1.1.72
gene88239   3.2.1.14
gene88248   6.3.5.5
gene88251   2.7.7.65
gene88264   1.13.11.8
gene88274   3.2.1.23
gene88277   3.4.21.96
gene88278   5.3.1.6
gene88279   3.6.4.12
gene88282   3.2.1.23
gene88285   2.7.7.7
gene88288   3.1.21.4
gene88302   3.2.1.55
gene88307   3.6.4.12
gene88317   3.1.21.4
gene88318   3.2.1.52
gene88323   3.1.21.4
gene88345   3.2.1.23
gene88361   3.1.21.4
gene88363   3.1.21.4
gene88372   3.6.4.12
gene88373   3.1.21.4
gene88375   3.2.1.1
gene88376   3.4.21.83
gene88397   3.1.21.4
gene88409   3.1.21.4
gene88420   3.1.21.4
gene88429   2.7.7.6
gene88434   2.7.11.1
gene88449   3.1.21.4
gene88457   3.2.1.97
gene88472   3.6.4.12
gene88474   2.7.7.7
gene88484   3.1.21.4
gene88493   3.1.21.4
gene88500   3.1.21.3
gene88512   2.7.7.7
gene88516   3.6.4.12
gene88518   3.6.4.12
gene88524   2.7.7.7
gene88535   3.5.1.23
gene88538   1.17.4.1
gene88540   3.1.21.4
gene88546   1.14.11.16
gene88547   2.7.7.7
gene88555   1.17.4.1
gene88558   2.7.7.7
gene88576   2.7.7.6
gene88587   3.1.21.4
gene88593   3.1.21.4
gene88609   3.1.21.3
gene88613   3.1.21.3
gene88630   2.4.1.5
gene88633   3.6.4.12
gene88634   3.6.4.12
gene88641   4.2.2.1
gene88645   3.6.4.12
gene88650   2.7.7.6
gene88656   2.7.7.65
gene88658   2.7.7.6
gene88663   3.1.21.3
gene88667   6.3.5.5
gene88669   3.2.1.35
gene88671   3.6.4.12
gene88672   2.7.7.6
gene88673   2.7.7.6
gene88675   3.4.24.28
gene88676   2.7.7.6
gene88685   2.7.7.6
gene88688   3.6.4.12
gene88698   2.7.7.6
gene88703   2.7.7.7
gene88706   3.6.4.12
gene88707   3.2.1.23
gene88709   2.7.7.6
gene88711   2.7.7.6
gene88712   3.6.4.12
gene88723   3.6.4.12
gene88735   2.7.7.6
gene88741   3.6.4.12
gene88743   2.7.7.7
gene88748   2.7.7.6
gene88751   3.1.21.3
gene88758   3.1.21.4
gene88760   2.7.7.7
gene88772   3.2.1.23
gene88779   3.6.4.12
gene88780   3.6.4.12
gene88786   6.1.1.5
gene88787   3.2.1.52
gene88788   3.6.4.12
gene88790   3.6.4.12
gene88794   3.2.1.55
gene88796   2.7.7.6
gene88797   6.1.1.14
gene88798   3.6.4.12
gene88802   2.7.7.7
gene88805   2.7.7.6
gene88809   3.1.21.3
gene88823   3.6.4.12
gene88831   3.2.1.80
gene88838   6.6.1.2
gene88844   3.6.4.12
gene88849   3.2.1.18
gene88856   6.3.5.3
gene88859   3.1.21.3
gene88868   3.6.4.12
gene88876   3.2.1.156
gene88877   2.7.7.7
gene88882   3.6.4.12
gene88884   3.1.21.3
gene88888   3.6.3.8
gene88890   3.1.21.3
gene88900   1.17.4.1
gene88913   3.1.21.3
gene88925   2.7.1.82
gene88930   3.2.1.21
gene88936   2.7.7.7
gene88955   3.6.4.12
gene88965   4.2.1.48
gene88967   2.7.7.65
gene88984   3.6.4.12
gene88996   2.7.7.6
gene89006   3.6.4.12
gene89007   4.6.1.1
gene89018   1.20.4.1
gene89024   3.2.1.24
gene89033   4.2.1.22
gene89041   3.1.21.3
gene89051   6.1.1.5
gene89052   3.1.21.3
gene89056   3.2.1.23
gene89061   3.6.4.12
gene89062   3.6.4.12
gene89069   2.7.11.1
gene89071   2.7.7.6
gene89072   3.4.24.3
gene89073   2.7.7.7
gene89084   3.6.4.12
gene89085   3.6.4.12
gene89088   3.2.1.23
gene89090   3.4.22.55
gene89092   6.1.1.5
gene89100   2.7.7.6
gene89103   2.7.7.6
gene89108   2.7.11.1
gene89118   3.1.13.4
gene89120   2.7.7.6
gene89123   3.6.4.12
gene89127   3.6.4.12
gene89128   6.1.1.5
gene89135   3.2.1.8
gene89168   3.4.22.37
gene89169   6.1.1.4
gene89170   3.2.1.24
gene89176   6.3.5.5
gene89178   6.3.5.5
gene89189   2.4.1.25
gene89193   6.3.5.5
gene89195   6.3.5.5
gene89203   3.1.1.11
gene89212   6.3.5.5
gene89217   2.7.11.1
gene89219   3.2.1.23
gene89221   2.1.1.13
gene89231   6.3.5.5
gene89259   6.3.5.5
gene89266   3.6.4.12
gene89272   2.1.1.13
gene89282   3.2.1.23
gene89301   1.17.4.1
gene89322   1.1.98.6
gene89334   3.1.21.3
gene89335   2.2.1.6
gene89338   3.6.4.12
gene89339   3.6.4.12
gene89340   1.2.7.1
gene89350   3.2.1.23
gene89352   3.6.4.12
gene89353   3.2.1.23
gene89359   2.7.11.1
gene89364   6.1.1.5
gene89379   3.4.21.96
gene89388   3.6.4.12
gene89412   3.2.1.23
gene89415   3.2.1.23
gene89421   2.7.7.65
gene89433   3.6.4.12
gene89440   1.2.7.1
gene89441   3.1.21.3
gene89451   3.2.1.91
gene89459   3.2.1.4
gene89461   3.1.21.3
gene89462   1.17.4.1
gene89466   3.1.21.3
gene89470   3.6.4.12
gene89476   3.2.1.55
gene89478   1.4.7.1
gene89484   2.7.7.65
gene89490   2.7.7.7
gene89494   6.1.1.5
gene89500   2.7.7.7
gene89507   3.2.1.23
gene89517   3.2.1.23
gene89522   3.6.4.12
gene89524   3.2.1.23
gene89534   3.2.1.40
gene89541   2.4.1.129
gene89541   3.4.16.4
gene89543   3.6.4.12
gene89556   3.6.4.12
gene89565   6.1.1.5
gene89568   2.7.7.7
gene89569   2.4.1.333
gene89588   3.1.21.3
gene89595   3.1.21.4
gene89601   3.6.4.12
gene89606   3.6.4.12
gene89621   6.1.1.5
gene89623   3.1.2.22
gene89644   3.6.4.12
gene89666   2.7.7.7
gene89672   3.1.21.3
gene89682   3.2.1.23
gene89684   3.6.4.12
gene89691   2.7.11.1
gene89693   3.6.4.12
gene89699   2.3.2.27
gene89704   3.1.1.11
gene89710   3.6.4.12
gene89717   3.1.21.4
gene89731   2.7.7.7
gene89733   3.2.1.23
gene89738   3.6.4.12
gene89752   4.2.1.134
gene89763   3.2.1.35
gene89768   2.4.1.5
gene89772   3.6.4.12
gene89773   3.6.4.12
gene89783   6.1.1.5
gene89784   2.7.13.3
gene89786   3.1.21.4
gene89791   3.1.21.3
gene89799   3.2.1.23
gene89804   3.6.4.12
gene89806   2.7.7.6
gene89816   3.1.21.3
gene89817   2.7.7.7
gene89818   3.1.21.3
gene89835   3.1.21.4
gene89854   3.4.24.28
gene89857   1.8.5.5
gene89869   6.3.5.5
gene89902   6.3.5.5
gene89904   2.7.7.7
gene89907   2.7.7.7
gene89910   3.1.21.3
gene89919   2.7.7.7
gene89931   3.1.21.3
gene89934   3.1.21.3
gene89936   3.2.1.23
gene89937   3.1.21.3
gene89938   3.1.21.3
gene89940   3.6.4.12
gene89945   6.2.1.45
gene89950   3.2.1.35
gene89964   3.6.4.12
gene89970   2.6.1.44
gene89970   2.6.1.45
gene89970   2.6.1.51
gene89974   3.2.1.21
gene89975   2.4.1.5
gene89982   3.1.21.3
gene89984   3.1.21.3
gene89986   3.2.1.23
gene89987   3.6.4.12
gene89988   3.6.4.12
gene89995   2.5.1.19
gene89996   2.7.7.7
gene90002   1.2.7.1
gene90011   1.1.98.6
gene90012   1.5.1.8
gene90012   1.5.1.9
gene90018   2.7.11.1
gene90020   3.1.21.3
gene90029   3.2.1.23
gene90033   2.7.11.1
gene90034   5.3.1.4
gene90036   3.1.21.3
gene90042   1.2.7.1
gene90044   3.2.1.23
gene90070   3.6.4.12
gene90074   1.2.7.1
gene90078   3.6.4.12
gene90086   1.8.4.11
gene90092   3.4.21.96
gene90097   2.7.13.3
gene90102   3.6.4.12
gene90110   3.2.1.80
gene90112   2.4.2.30
gene90125   3.4.24.28
gene90133   3.1.1.53
gene90137   2.7.7.7
gene90139   3.6.4.12
gene90151   3.6.4.12
gene90158   1.1.1.94
gene90164   3.1.1.86
gene90176   2.7.7.6
gene90184   3.5.1.28
gene90187   3.1.21.4
gene90188   3.2.1.23
gene90189   2.4.1.109
gene90201   3.2.1.22
gene90202   3.2.1.23
gene90204   3.6.4.12
gene90222   3.1.11.5
gene90223   6.3.5.5
gene90226   3.6.4.12
gene90236   3.6.4.12
gene90262   3.1.21.4
gene90263   3.1.21.3
gene90274   2.7.7.7
gene90291   2.7.7.6
gene90300   3.1.21.3
gene90326   3.1.3.1
gene90331   1.4.7.1
gene90345   3.4.21.96
gene90359   2.7.7.7
gene90369   2.7.7.7
gene90372   5.99.1.3
gene90384   3.6.4.12
gene90385   6.3.5.5
gene90392   3.6.4.12
gene90393   3.2.1.51
gene90394   3.1.21.3
gene90401   2.7.7.7
gene90404   3.1.21.4
gene90408   3.6.4.12
gene90412   4.2.2.23
gene90419   2.7.11.1
gene90434   4.2.1.3
gene90434   4.2.1.99
gene90441   2.2.1.9
gene90456   3.1.21.3
gene90458   3.2.1.35
gene90472   3.2.1.23
gene90476   4.2.2.23
gene90478   3.6.4.12
gene90486   3.2.1.136
gene90496   3.1.21.3
gene90503   3.1.21.4
gene90515   3.2.1.23
gene90535   2.3.1.9
gene90537   3.1.21.3
gene90564   2.4.1.109
gene90579   2.7.13.3
gene90583   1.17.4.1
gene90620   1.2.7.1
gene90623   2.7.11.1
gene90627   3.6.4.12
gene90633   6.3.5.5
gene90644   6.3.5.5
gene90648   6.3.5.5
gene90651   2.7.4.6
gene90656   5.4.2.10
gene90657   3.2.1.21
gene90666   3.1.21.3
gene90673   3.6.4.12
gene90680   3.6.4.12
gene90689   3.6.4.12
gene90692   3.1.21.3
gene90699   2.7.7.6
gene90700   3.6.4.12
gene90702   3.1.21.3
gene90706   3.6.4.12
gene90710   3.2.1.22
gene90729   3.6.4.12
gene90730   3.6.4.12
gene90738   2.7.7.7
gene90752   2.7.7.7
gene90811   3.6.4.12
gene90831   3.6.4.12
gene90834   3.6.4.12
gene90835   2.1.3.2
gene90837   3.2.1.23
gene90845   3.1.1.11
gene90846   3.1.21.3
gene90865   6.3.5.5
gene90875   1.17.4.1
gene90879   2.4.1.25
gene90895   3.6.4.12
gene90895   3.6.4.13
gene90900   6.3.2.4
gene90901   3.1.21.3
gene90913   3.2.1.4
gene90929   4.6.1.2
gene90931   3.6.4.12
gene90936   2.7.7.7
gene90937   3.6.4.12
gene90938   3.6.4.12
gene90942   3.1.21.4
gene90950   3.2.1.31
gene90954   2.7.7.7
gene90958   2.4.1.25
gene90965   3.1.21.3
gene90969   2.4.1.25
gene90971   3.1.21.4
gene90977   1.18.1.2
gene90977   1.19.1.1
gene90991   3.6.4.12
gene90992   3.6.4.12
gene90994   3.1.21.3
gene90999   3.5.1.28
gene91004   2.4.1.25
gene91008   3.2.1.23
gene91009   2.4.1.25
gene91015   3.1.21.3
gene91018   3.2.1.23
gene91031   2.4.1.25
gene91033   3.2.1.23
gene91034   3.1.21.3
gene91036   2.4.1.25
gene91043   3.1.21.3
gene91045   2.4.1.25
gene91049   3.1.21.3
gene91060   2.4.1.25
gene91065   2.4.1.25
gene91066   2.4.1.25
gene91067   2.4.1.25
gene91070   2.4.1.25
gene91072   2.4.1.25
gene91074   2.4.1.25
gene91077   2.4.1.25
gene91085   3.2.1.23
gene91087   2.4.1.25
gene91090   2.4.1.25
gene91091   2.4.1.25
gene91092   3.1.21.3
gene91093   3.1.21.3
gene91095   2.4.1.25
gene91103   3.1.21.3
gene91106   3.1.21.3
gene91107   3.6.4.12
gene91112   6.3.5.5
gene91113   2.4.1.25
gene91128   3.6.4.12
gene91137   2.7.7.7
gene91139   4.2.1.46
gene91140   2.4.1.25
gene91144   4.2.2.23
gene91147   3.1.21.3
gene91164   3.6.4.12
gene91180   2.4.1.25
gene91184   2.7.7.7
gene91191   3.1.21.3
gene91204   3.2.1.23
gene91221   3.1.21.3
gene91239   3.1.21.3
gene91251   3.1.21.3
gene91254   6.3.5.5
gene91268   3.1.21.3
gene91277   3.2.1.96
gene91291   3.4.11.18
gene91307   2.7.7.7
gene91311   3.1.21.4
gene91313   2.7.7.7
gene91314   3.1.3.16
gene91320   3.1.21.3
gene91337   3.6.4.12
gene91343   3.1.21.3
gene91345   6.6.1.2
gene91354   2.7.7.7
gene91358   4.2.2.1
gene91366   3.4.21.96
gene91367   3.1.21.3
gene91378   3.6.4.12
gene91383   3.1.21.3
gene91384   6.1.1.5
gene91388   2.7.7.7
gene91390   3.1.21.3
gene91392   3.6.4.12
gene91399   3.1.21.3
gene91412   3.1.21.3
gene91422   3.1.21.3
gene91436   4.2.2.2
gene91441   3.2.1.23
gene91445   2.7.7.7
gene91457   3.1.21.3
gene91481   2.4.1.25
gene91484   2.4.1.25
gene91491   3.1.21.3
gene91492   3.1.21.4
gene91499   3.4.11.2
gene91501   3.6.4.12
gene91507   3.1.21.3
gene91508   6.2.1.45
gene91510   4.1.1.37
gene91516   3.2.1.23
gene91517   2.3.1.1
gene91517   2.3.1.35
gene91519   3.1.21.3
gene91523   3.4.21.26
gene91545   3.2.1.41
gene91546   3.2.1.21
gene91556   3.1.21.3
gene91559   3.1.21.3
gene91565   3.6.4.12
gene91567   3.1.1.11
gene91578   3.1.3.5
gene91578   3.6.1.45
gene91580   3.1.21.3
gene91585   3.1.13.4
gene91586   3.1.21.3
gene91592   3.1.21.3
gene91593   3.2.1.23
gene91597   3.1.21.3
gene91602   3.1.11.5
gene91613   3.1.21.3
gene91630   3.1.21.3
gene91632   3.2.1.23
gene91636   2.7.7.7
gene91640   3.1.21.3
gene91643   2.7.7.7
gene91644   3.1.21.3
gene91647   3.1.21.3
gene91648   3.1.21.3
gene91650   4.2.1.129
gene91650   5.4.99.17
gene91658   3.1.21.3
gene91668   3.1.21.3
gene91681   3.1.3.16
gene91685   3.2.1.23
gene91702   2.6.1.62
gene91705   3.1.21.3
gene91706   3.2.1.4
gene91726   3.1.21.4
gene91728   2.7.7.7
gene91739   3.1.21.3
gene91745   3.1.21.3
gene91747   3.1.21.3
gene91752   3.1.21.3
gene91754   3.6.4.12
gene91766   6.1.1.5
gene91770   3.1.21.3
gene91771   3.2.1.21
gene91780   2.7.7.7
gene91782   3.1.21.3
gene91799   3.2.1.23
gene91809   2.7.11.1
gene91816   3.1.21.3
gene91818   3.1.21.3
gene91820   3.1.21.3
gene91822   6.1.1.17
gene91837   3.1.21.3
gene91873   3.2.1.23
gene91874   3.1.21.3
gene91877   3.2.1.1
gene91888   3.1.21.3
gene91897   2.7.11.1
gene91907   3.6.4.12
gene91913   2.7.7.7
gene91914   3.2.1.21
gene91916   2.7.7.6
gene91935   3.1.21.3
gene91942   3.1.21.3
gene91944   3.1.1.11
gene91964   3.1.3.48
gene91989   2.7.11.1
gene91990   3.2.1.23
gene92003   3.1.21.3
gene92008   3.2.1.23
gene92011   2.4.1.211
gene92015   2.7.7.7
gene92022   3.6.4.12
gene92028   3.6.4.12
gene92041   3.6.4.12
gene92055   3.2.1.52
gene92059   3.2.1.4
gene92067   3.2.1.4
gene92074   6.3.5.5
gene92098   3.6.4.12
gene92102   3.1.21.3
gene92125   3.1.21.3
gene92147   3.6.4.12
gene92153   2.7.7.7
gene92161   3.1.11.5
gene92164   2.4.2.10
gene92164   4.1.1.23
gene92175   3.1.21.3
gene92186   2.1.1.72
gene92204   3.2.1.23
gene92212   3.1.1.11
gene92219   3.2.1.23
gene92222   3.6.3.44
gene92229   2.7.7.7
gene92246   3.5.1.28
gene92250   2.7.8.12
gene92256   3.2.1.23
gene92289   3.1.21.3
gene92312   2.7.7.7
gene92317   3.1.21.3
gene92330   6.3.5.3
gene92334   3.5.1.28
gene92340   1.10.2.2
gene92345   3.6.4.12
gene92355   3.6.4.12
gene92358   3.2.1.55
gene92360   3.1.21.3
gene92361   3.2.1.156
gene92380   3.2.1.40
gene92394   3.2.1.4
gene92403   6.3.5.5
gene92404   3.2.1.18
gene92411   3.5.1.23
gene92414   3.6.4.12
gene92416   2.7.11.1
gene92418   3.1.21.3
gene92434   3.6.4.12
gene92449   3.6.4.12
gene92454   3.1.21.3
gene92455   6.3.5.5
gene92460   2.7.7.6
gene92469   3.2.1.40
gene92481   3.2.1.23
gene92496   1.17.4.1
gene92499   3.6.4.12
gene92503   3.1.21.3
gene92509   3.1.21.3
gene92523   3.2.1.21
gene92538   2.7.7.6
gene92539   2.7.7.6
gene92542   5.4.99.39
gene92544   3.2.1.23
gene92571   3.2.1.23
gene92584   3.6.4.12
gene92598   3.2.1.23
gene92603   3.2.1.21
gene92617   4.2.2.23
gene92624   3.6.4.12
gene92638   6.1.1.5
gene92656   3.1.21.3
gene92659   3.6.4.12
gene92662   3.2.1.24
gene92670   3.2.1.23
gene92686   3.1.21.3
gene92687   1.1.98.6
gene92693   3.6.4.12
gene92704   6.3.5.5
gene92726   3.2.1.23
gene92736   3.1.21.3
gene92750   2.7.1.16
gene92757   3.2.1.89
gene92758   3.6.4.12
gene92762   2.3.1.47
gene92781   4.6.1.13
gene92790   3.4.21.50
gene92804   3.6.4.12
gene92805   3.6.4.12
gene92813   3.6.4.12
gene92816   6.3.5.5
gene92819   3.6.4.12
gene92824   3.5.1.103
gene92830   3.2.1.4
gene92831   6.1.1.4
gene92834   2.7.7.7
gene92840   2.7.11.1
gene92847   6.3.5.5
gene92852   3.1.21.3
gene92864   1.2.7.1
gene92876   3.1.21.3
gene92882   3.2.1.18
gene92888   3.1.21.3
gene92891   3.1.21.3
gene92910   3.6.4.12
gene92921   6.3.5.5
gene92938   3.2.1.23
gene92945   3.4.21.96
gene92946   1.1.1.399
gene92946   1.1.1.95
gene92949   6.3.5.3
gene92950   3.6.4.12
gene92957   3.6.4.12
gene92978   6.1.1.5
gene92983   3.6.4.12
gene93000   2.7.7.7
gene93007   2.7.7.7
gene93012   3.2.1.52
gene93026   3.1.21.3
gene93030   6.3.5.3
gene93035   1.2.7.1
gene93046   3.6.4.12
gene93053   2.7.7.6
gene93055   2.7.7.7
gene93056   1.10.2.2
gene93064   3.1.21.3
gene93065   3.6.3.54
gene93070   2.1.1.13
gene93094   6.3.5.5
gene93106   3.1.21.3
gene93135   3.2.1.1
gene93138   3.6.4.12
gene93141   2.8.1.13
gene93143   6.3.5.5
gene93157   3.6.4.12
gene93161   3.6.4.12
gene93166   3.2.1.23
gene93168   3.2.1.23
gene93169   3.2.1.1
gene93179   2.7.2.11
gene93184   3.1.3.16
gene93188   2.7.11.1
gene93189   3.1.21.3
gene93190   3.1.21.3
gene93191   2.7.7.6
gene93194   3.1.21.3
gene93196   2.7.11.1
gene93199   3.1.21.3
gene93201   3.1.21.3
gene93207   3.1.21.3
gene93221   6.3.5.5
gene93222   3.1.21.3
gene93226   1.2.7.1
gene93229   3.2.1.41
gene93232   2.3.1.51
gene93243   6.3.5.5
gene93248   3.6.4.12
gene93251   2.3.1.47
gene93263   3.1.21.4
gene93271   3.1.21.3
gene93289   2.7.7.7
gene93300   2.7.7.59
gene93302   3.2.1.21
gene93303   3.6.4.12
gene93304   3.1.21.3
gene93305   6.3.5.5
gene93322   3.2.1.50
gene93325   2.7.7.7
gene93328   3.2.1.23
gene93332   1.14.13.148
gene93334   2.4.1.333
gene93345   3.1.21.3
gene93350   2.7.11.1
gene93356   6.1.1.5
gene93361   2.7.11.1
gene93383   2.7.7.7
gene93386   3.2.1.24
gene93388   6.3.5.2
gene93398   3.2.1.23
gene93400   2.7.7.6
gene93405   3.1.21.3
gene93410   3.2.1.139
gene93410   3.2.1.156
gene93446   3.6.4.12
gene93454   3.2.1.23
gene93461   3.2.1.40
gene93467   3.6.4.12
gene93471   2.7.10.1
gene93474   3.2.1.4
gene93479   3.1.26.12
gene93482   3.1.21.3
gene93486   6.3.5.5
gene93492   3.2.1.23
gene93495   3.6.4.12
gene93499   3.1.21.3
gene93503   6.3.5.5
gene93504   2.7.1.67
gene93509   2.7.7.59
gene93510   2.7.7.72
gene93514   6.1.1.5
gene93525   3.2.1.41
gene93529   6.1.1.5
gene93543   3.2.1.21
gene93548   3.4.22.10
gene93563   3.6.4.12
gene93564   3.6.4.12
gene93569   6.3.5.5
gene93574   3.6.4.12
gene93575   3.2.1.41
gene93580   3.1.21.3
gene93582   6.3.5.5
gene93588   4.2.2.23
gene93591   2.7.7.7
gene93593   3.2.1.35
gene93597   3.2.1.23
gene93598   6.1.1.5
gene93599   3.6.4.12
gene93605   2.7.7.7
gene93608   2.7.7.7
gene93610   3.6.4.12
gene93611   2.4.1.5
gene93617   2.7.7.6
gene93619   2.7.11.1
gene93622   3.2.1.21
gene93625   3.2.1.18
gene93651   3.1.21.3
gene93664   2.7.7.7
gene93670   2.7.7.6
gene93673   1.1.98.6
gene93680   3.2.1.1
gene93684   3.6.4.12
gene93694   6.1.1.5
gene93700   6.3.4.19
gene93708   2.7.8.20
gene93714   3.6.4.12
gene93715   3.1.21.3
gene93718   3.2.1.23
gene93722   3.2.1.23
gene93723   3.6.4.12
gene93745   3.1.11.5
gene93746   3.2.1.113
gene93762   3.2.1.23
gene93766   2.7.7.7
gene93777   2.7.11.1
gene93797   3.1.21.3
gene93806   3.2.1.40
gene93815   3.1.21.3
gene93819   3.2.1.21
gene93821   3.1.21.3
gene93824   3.2.1.23
gene93830   3.1.1.53
gene93837   3.1.21.3
gene93851   2.7.7.7
gene93853   3.2.1.21
gene93859   3.2.1.21
gene93880   3.2.1.51
gene93886   2.4.1.58
gene93888   3.2.1.1
gene93890   3.1.4.54
gene93893   6.1.1.4
gene93900   3.2.1.24
gene93905   3.2.1.89
gene93906   6.1.1.7
gene93919   3.1.21.3
gene93920   2.7.11.1
gene93923   3.2.1.23
gene93927   6.3.2.4
gene93930   3.2.1.52
gene93932   3.2.1.21
gene93965   6.3.5.5
gene93969   2.7.7.7
gene93981   3.2.1.21
gene93982   3.2.1.4
gene93997   3.1.21.3
gene93998   3.2.1.23
gene94001   3.4.21.96
gene94003   3.1.21.3
gene94006   3.2.1.23
gene94012   2.7.7.7
gene94019   3.1.21.3
gene94020   3.1.21.3
gene94021   3.2.1.40
gene94028   1.1.98.6
gene94031   6.1.1.5
gene94032   3.1.21.3
gene94035   3.2.1.82
gene94047   3.1.21.3
gene94050   5.4.2.7
gene94055   2.7.7.7
gene94057   3.2.1.24
gene94066   2.7.7.6
gene94071   3.1.21.4
gene94083   2.7.7.7
gene94086   6.3.5.5
gene94100   3.2.1.23
gene94107   3.1.21.3
gene94127   6.3.5.5
gene94142   3.2.1.24
gene94150   3.1.21.3
gene94154   6.3.5.5
gene94158   3.1.1.11
gene94161   3.2.1.23
gene94182   3.6.4.12
gene94195   3.6.4.12
gene94200   6.1.1.5
gene94208   3.2.1.89
gene94213   3.6.4.12
gene94216   2.4.1.109
gene94219   3.6.4.12
gene94223   3.1.21.3
gene94226   6.3.5.5
gene94229   6.4.1.4
gene94236   3.1.21.3
gene94256   3.4.21.53
gene94257   3.1.21.3
gene94260   3.6.4.12
gene94263   3.6.3.4
gene94266   2.7.7.6
gene94267   3.2.1.52
gene94276   3.2.1.23
gene94281   2.7.7.7
gene94285   6.3.5.5
gene94305   3.2.1.23
gene94310   3.2.1.23
gene94313   3.2.1.1
gene94315   6.1.1.5
gene94318   3.2.1.21
gene94319   2.7.7.7
gene94322   3.2.1.23
gene94324   3.1.11.6
gene94327   3.1.21.3
gene94365   2.7.7.7
gene94368   3.1.21.3
gene94369   2.7.7.7
gene94371   3.6.4.12
gene94373   6.3.5.5
gene94375   3.1.21.3
gene94381   3.1.21.3
gene94382   3.1.21.3
gene94383   3.1.1.11
gene94401   1.2.1.41
gene94412   3.2.1.21
gene94415   3.2.1.156
gene94429   3.2.1.23
gene94436   3.6.4.12
gene94439   3.6.4.12
gene94442   3.6.4.12
gene94444   3.1.21.3
gene94447   3.1.21.3
gene94449   1.2.1.81
gene94451   2.4.1.129
gene94451   3.4.16.4
gene94455   2.3.1.7
gene94458   3.4.21.83
gene94478   3.1.2.14
gene94478   3.1.2.21
gene94480   2.4.1.10
gene94506   3.2.1.51
gene94512   3.1.21.3
gene94526   3.1.21.3
gene94532   3.2.1.24
gene94540   1.14.11.16
gene94547   2.7.7.48
gene94557   3.2.1.24
gene94570   3.6.4.12
gene94582   4.2.2.2
gene94591   3.1.21.3
gene94601   6.3.5.5
gene94607   3.6.4.12
gene94608   3.1.21.3
gene94613   2.7.7.6
gene94626   3.2.1.51
gene94632   3.6.4.12
gene94636   3.2.1.24
gene94658   6.3.5.5
gene94662   3.6.4.12
gene94664   3.2.1.24
gene94671   3.4.21.96
gene94680   2.7.7.7
gene94694   2.4.1.1
gene94698   1.2.7.1
gene94709   2.7.7.7
gene94710   3.4.21.66
gene94711   1.14.99.29
gene94719   3.2.1.40
gene94737   3.1.21.3
gene94738   6.3.5.5
gene94741   4.2.1.7
gene94742   3.2.1.23
gene94744   2.7.7.7
gene94758   3.1.21.3
gene94759   2.7.11.1
gene94776   6.3.5.5
gene94789   3.1.21.3
gene94804   3.6.4.12
gene94826   2.1.1.113
gene94828   3.1.21.3
gene94832   3.2.1.24
gene94846   3.1.21.3
gene94856   3.1.11.5
gene94865   3.1.21.3
gene94868   3.4.19.12
gene94869   3.2.1.23
gene94870   2.7.7.7
gene94875   3.2.1.23
gene94884   3.1.21.3
gene94887   6.3.5.5
gene94891   2.7.11.1
gene94892   3.2.1.21
gene94893   3.6.4.12
gene94898   3.1.21.3
gene94899   3.1.21.3
gene94900   6.3.5.5
gene94906   3.1.21.3
gene94914   3.2.1.18
gene94915   3.1.21.3
gene94917   3.1.21.3
gene94920   2.7.7.6
gene94924   3.6.4.12
gene94927   2.7.11.1
gene94930   3.1.21.3
gene94935   3.1.21.3
gene94938   6.3.5.5
gene94953   3.2.1.21
gene94964   3.2.1.21
gene94965   3.6.4.12
gene94973   2.7.11.1
gene94978   3.1.21.3
gene94998   2.4.1.109
gene95004   3.1.21.3
gene95009   6.3.5.5
gene95020   1.6.5.3
gene95020   1.6.99.3
gene95026   3.1.21.3
gene95027   3.1.21.3
gene95032   3.6.4.12
gene95033   3.1.21.3
gene95035   3.1.22.1
gene95036   3.1.21.3
gene95045   3.1.21.3
gene95046   3.2.1.18
gene95050   3.2.1.4
gene95056   6.1.1.5
gene95084   3.2.1.24
gene95091   3.1.1.3
gene95094   3.1.21.3
gene95106   3.1.21.3
gene95110   3.1.21.3
gene95120   3.2.1.23
gene95136   1.3.3.3
gene95138   3.1.21.3
gene95152   6.3.5.5
gene95153   6.3.5.5
gene95155   1.12.7.2
gene95175   3.1.3.5
gene95175   3.6.1.45
gene95188   3.2.1.23
gene95193   3.4.21.102
gene95197   3.6.4.12
gene95219   6.1.1.5
gene95224   3.2.1.23
gene95243   3.6.4.13
gene95244   3.2.1.24
gene95246   2.4.1.109
gene95264   6.3.5.5
gene95271   3.1.21.3
gene95273   2.7.1.17
gene95274   2.4.1.41
gene95277   1.2.7.1
gene95279   3.1.21.3
gene95281   2.3.2.27
gene95301   3.2.1.23
gene95311   3.5.1.28
gene95326   3.6.4.12
gene95340   6.1.1.5
gene95351   2.7.11.1
gene95360   2.7.7.6
gene95362   3.1.21.3
gene95370   2.7.7.8
gene95387   3.6.4.12
gene95391   3.1.26.12
gene95392   3.1.11.5
gene95396   3.2.1.23
gene95402   1.2.7.1
gene95414   3.6.4.12
gene95415   3.1.21.3
gene95417   2.6.1.16
gene95418   1.14.11.16
gene95425   3.5.1.28
gene95434   2.1.1.13
gene95439   6.3.5.5
gene95440   3.1.21.3
gene95449   2.1.1.297
gene95476   2.1.1.72
gene95482   3.6.4.12
gene95505   3.4.19.9
gene95507   1.14.11.16
gene95517   3.1.21.3
gene95539   6.3.5.5
gene95548   2.7.11.1
gene95571   3.4.21.10
gene95579   3.2.1.23
gene95582   2.7.11.1
gene95593   1.2.7.1
gene95594   2.7.11.1
gene95602   2.3.2.27
gene95626   3.5.1.28
gene95628   2.7.11.1
gene95638   3.2.1.24
gene95645   5.99.1.3
gene95648   3.6.3.54
gene95657   1.2.7.1
gene95663   3.2.1.21
gene95675   3.2.1.23
gene95690   2.7.7.6
gene95694   3.4.21.96
gene95698   3.4.24.28
gene95699   3.2.1.21
gene95700   3.1.21.3
gene95701   2.7.7.6
gene95709   3.1.21.3
gene95715   6.1.1.5
gene95724   3.1.21.3
gene95743   1.18.6.1
gene95755   3.1.21.3
gene95757   2.7.7.7
gene95760   3.2.1.23
gene95767   3.1.21.3
gene95780   3.4.14.11
gene95781   2.1.1.13
gene95783   3.1.21.3
gene95786   2.7.7.7
gene95788   3.2.1.8
gene95804   2.7.11.1
gene95811   3.2.1.23
gene95827   6.3.5.5
gene95838   3.6.4.12
gene95847   3.2.1.23
gene95868   6.3.5.5
gene95900   3.2.1.23
gene95916   3.2.1.14
gene95919   3.2.1.51
gene95924   3.6.4.12
gene95925   1.3.1.12
gene95927   3.1.26.12
gene95943   3.1.21.4
gene95945   3.2.1.51
gene95967   3.6.4.12
gene95976   6.3.5.5
gene95978   6.3.5.5
gene95979   3.2.1.51
gene95986   3.4.21.96
gene95988   3.2.1.23
gene95992   3.2.1.23
gene96001   6.3.5.5
gene96009   2.7.7.6
gene96012   3.6.4.12
gene96020   2.7.11.1
gene96025   3.6.4.12
gene96027   6.3.5.5
gene96028   6.3.5.5
gene96036   6.2.1.1
gene96038   6.1.1.5
gene96041   3.6.4.12
gene96045   6.3.5.5
gene96050   6.3.5.5
gene96065   3.2.1.1
gene96067   2.7.7.7
gene96075   3.2.1.21
gene96076   3.2.1.23
gene96077   3.4.25.1
gene96079   2.4.1.92
gene96082   2.7.11.1
gene96087   3.1.21.3
gene96096   3.6.4.12
gene96106   3.1.1.11
gene96109   6.1.1.5
gene96110   2.7.11.1
gene96123   3.4.22.37
gene96125   3.6.4.12
gene96141   6.3.5.5
gene96166   3.2.1.11
gene96172   6.3.5.5
gene96173   3.2.1.23
gene96185   6.3.5.5
gene96187   3.1.11.5
gene96191   2.3.2.27
gene96196   3.1.21.4
gene96206   6.3.5.5
gene96212   3.1.21.3
gene96216   3.2.1.21
gene96227   3.4.22.47
gene96255   2.7.11.1
gene96258   3.2.1.11
gene96259   2.7.13.3
gene96284   3.2.1.21
gene96286   2.7.7.7
gene96296   3.2.1.10
gene96315   3.2.1.51
gene96320   6.3.5.5
gene96343   3.2.1.21
gene96347   5.2.1.8
gene96353   6.3.5.5
gene96370   2.7.7.7
gene96374   1.17.4.1
gene96377   3.4.21.81
gene96386   2.7.7.7
gene96389   3.6.4.12
gene96414   3.1.21.3
gene96416   2.7.7.6
gene96417   6.1.1.4
gene96418   3.6.4.12
gene96424   6.3.5.5
gene96440   3.4.24.28
gene96441   3.2.1.45
gene96443   3.1.1.11
gene96453   1.2.7.1
gene96488   3.6.4.12
gene96523   3.4.22.70
gene96533   3.2.1.23
gene96542   2.7.7.7
gene96551   2.7.2.4
gene96562   6.3.5.6
gene96562   6.3.5.7
gene96571   3.2.1.24
gene96586   2.7.11.1
gene96601   3.1.21.3
gene96605   3.6.4.12
gene96609   2.7.7.7
gene96626   6.3.5.5
gene96635   3.1.21.3
gene96636   2.7.11.1
gene96641   1.17.4.1
gene96642   2.7.7.7
gene96646   1.17.4.1
gene96657   2.7.7.6
gene96662   3.4.19.12
gene96696   3.1.21.3
gene96702   3.1.21.3
gene96704   6.1.1.5
gene96717   3.1.21.3
gene96728   3.6.4.12
gene96758   2.7.7.7
gene96765   3.2.1.23
gene96768   3.4.17.18
gene96773   4.2.2.5
gene96775   6.3.5.5
gene96783   6.1.1.5
gene96789   3.1.21.3
gene96796   3.6.4.12
gene96800   3.6.4.12
gene96803   1.17.4.1
gene96810   3.2.1.21
gene96834   3.6.3.1
gene96837   2.7.7.7
gene96847   3.2.1.21
gene96850   3.1.21.3
gene96851   3.2.1.23
gene96852   3.1.21.3
gene96859   4.1.1.32
gene96860   2.2.1.7
gene96861   6.3.5.5
gene96866   3.1.1.11
gene96876   6.3.5.5
gene96878   3.2.1.23
gene96896   6.3.5.5
gene96898   4.2.2.1
gene96901   3.4.24.28
gene96904   3.4.17.18
gene96905   2.3.1.48
gene96909   2.1.1.13
gene96915   3.1.1.11
gene96918   6.1.1.18
gene96920   6.3.5.5
gene96923   3.6.3.3
gene96923   3.6.3.5
gene96931   6.3.5.5
gene96939   3.1.1.11
gene96940   6.3.5.5
gene96941   3.4.19.12
gene96949   3.2.1.23
gene96960   3.1.1.11
gene96966   1.14.11.16
gene96978   5.3.1.4
gene96987   3.2.1.96
gene96992   3.6.4.12
gene97031   1.2.7.1
gene97039   3.2.1.96
gene97054   6.3.5.5
gene97085   3.2.1.78
gene97087   3.1.21.3
gene97090   3.1.21.5
gene97097   3.2.1.23
gene97103   1.2.7.1
gene97109   3.6.4.12
gene97111   2.7.7.7
gene97117   2.3.3.9
gene97119   6.1.1.9
gene97136   2.7.13.3
gene97140   3.2.1.4
gene97163   3.2.1.23
gene97164   3.2.1.78
gene97170   6.1.1.5
gene97176   3.6.4.12
gene97187   6.1.1.5
gene97191   3.1.1.11
gene97192   6.3.5.5
gene97216   3.1.21.3
gene97223   6.1.1.5
gene97225   3.6.4.12
gene97227   3.6.4.12
gene97229   3.1.1.11
gene97232   3.4.21.96
gene97236   6.3.5.5
gene97242   3.2.1.55
gene97265   3.2.1.23
gene97283   2.7.13.3
gene97286   3.2.1.1
gene97287   3.1.11.5
gene97292   3.1.21.3
gene97295   3.6.4.12
gene97299   3.1.21.3
gene97306   3.2.1.23
gene97307   2.7.7.6
gene97317   3.1.21.3
gene97322   6.3.5.5
gene97323   3.1.21.3
gene97325   3.1.21.3
gene97328   3.6.4.12
gene97333   6.3.5.5
gene97334   3.2.1.23
gene97335   6.3.5.5
gene97336   3.5.1.28
gene97340   3.4.14.11
gene97346   3.6.4.12
gene97347   1.2.7.1
gene97349   3.1.21.3
gene97350   3.2.1.23
gene97356   2.7.13.3
gene97376   3.1.21.3
gene97383   2.7.13.3
gene97392   3.2.1.23
gene97395   2.3.2.27
gene97414   3.2.1.89
gene97424   3.2.1.23
gene97427   3.6.4.12
gene97429   2.7.13.3
gene97431   3.2.1.21
gene97442   6.3.5.5
gene97443   6.3.5.5
gene97444   3.1.21.3
gene97448   6.3.5.5
gene97449   6.3.5.5
gene97456   3.2.1.23
gene97460   3.6.3.21
gene97474   2.7.11.1
gene97484   3.1.21.3
gene97486   3.2.1.23
gene97489   6.3.5.5
gene97501   6.3.5.5
gene97503   2.4.1.207
gene97515   6.3.5.5
gene97517   6.3.5.5
gene97526   6.3.5.5
gene97535   3.2.1.99
gene97538   6.3.5.5
gene97541   2.7.7.7
gene97542   2.7.7.7
gene97549   3.2.1.4
gene97557   3.6.4.12
gene97560   1.17.4.1
gene97561   3.1.1.11
gene97567   3.1.21.3
gene97568   6.3.5.5
gene97569   3.1.21.3
gene97578   3.2.1.89
gene97579   6.3.5.5
gene97588   3.1.21.3
gene97595   3.2.1.24
gene97597   3.2.1.51
gene97607   4.2.1.48
gene97616   3.2.1.23
gene97626   3.2.1.51
gene97631   3.2.1.8
gene97636   3.1.21.3
gene97646   3.2.1.91
gene97651   6.1.1.5
gene97667   3.2.1.40
gene97673   3.1.1.11
gene97674   3.1.1.11
gene97677   3.1.1.11
gene97681   3.2.1.23
gene97696   1.1.98.6
gene97698   3.1.21.3
gene97706   3.4.21.72
gene97711   3.2.1.23
gene97712   6.3.5.5
gene97713   3.6.4.12
gene97732   3.4.22.10
gene97734   3.1.21.3
gene97741   3.2.1.23
gene97748   6.3.5.5
gene97749   2.4.1.129
gene97749   3.4.16.4
gene97751   3.2.1.55
gene97758   2.7.7.7
gene97763   3.2.1.21
gene97765   3.2.1.136
gene97785   3.2.1.1
gene97792   3.1.1.5
gene97794   3.1.1.11
gene97815   2.7.7.6
gene97819   6.3.5.5
gene97828   3.1.26.12
gene97831   3.1.21.3
gene97832   3.2.1.40
gene97846   3.1.21.3
gene97851   3.2.1.23
gene97856   3.6.4.12
gene97864   1.1.5.2
gene97871   6.3.5.5
gene97874   3.5.1.28
gene97878   6.3.5.5
gene97880   3.1.21.3
gene97886   3.1.21.3
gene97895   6.3.5.5
gene97902   3.2.1.51
gene97906   6.3.5.5
gene97915   2.4.1.109
gene97935   6.3.5.5
gene97944   3.1.21.3
gene97949   3.2.1.22
gene97953   1.17.4.1
gene97956   6.3.5.5
gene97965   3.2.1.23
gene97978   3.2.1.35
gene97979   2.7.13.3
gene97980   6.3.5.5
gene97987   3.2.1.21
gene97990   6.3.5.5
gene98001   3.1.21.3
gene98002   3.1.21.3
gene98003   6.3.5.5
gene98004   3.2.1.89
gene98012   3.2.1.78
gene98013   3.2.1.1
gene98022   6.3.5.5
gene98023   6.3.5.5
gene98025   2.7.11.1
gene98026   2.3.1.40
gene98026   6.2.1.20
gene98028   3.2.1.23
gene98038   3.1.21.3
gene98043   3.1.21.3
gene98060   3.1.21.3
gene98063   3.1.21.3
gene98065   2.1.1.13
gene98068   1.1.3.9
gene98076   3.2.1.4
gene98078   3.2.1.67
gene98080   3.1.21.3
gene98086   3.1.21.3
gene98092   3.2.1.99
gene98097   3.5.1.28
gene98098   3.2.1.23
gene98115   6.3.5.5
gene98117   2.3.1.29
gene98118   1.2.1.12
gene98141   3.2.1.21
gene98144   6.1.1.5
gene98146   3.1.21.3
gene98153   3.2.1.21
gene98160   3.2.1.21
gene98167   3.1.21.3
gene98175   3.1.21.3
gene98183   3.2.1.23
gene98184   6.3.5.5
gene98186   3.1.1.11
gene98188   3.1.21.3
gene98201   3.1.21.3
gene98203   3.2.1.80
gene98209   6.3.5.5
gene98210   3.1.21.3
gene98211   2.7.7.7
gene98223   3.1.21.3
gene98224   6.3.5.5
gene98228   3.2.1.23
gene98233   3.1.21.3
gene98240   3.1.1.11
gene98244   6.3.5.5
gene98252   6.3.5.5
gene98254   6.3.5.5
gene98262   6.3.5.5
gene98265   6.6.1.2
gene98288   3.6.4.12
gene98290   6.3.5.5
gene98296   3.2.1.23
gene98302   6.6.1.1
gene98314   2.7.11.1
gene98316   3.6.4.12
gene98318   6.3.5.5
gene98320   3.6.4.12
gene98341   3.1.21.3
gene98342   6.3.5.3
gene98349   3.4.16.4
gene98361   6.3.5.5
gene98366   5.99.1.3
gene98370   3.1.21.3
gene98373   6.3.5.5
gene98375   2.3.2.27
gene98376   2.7.7.7
gene98377   6.3.5.5
gene98379   6.3.5.5
gene98381   6.3.5.5
gene98385   3.6.4.12
gene98399   6.3.5.5
gene98401   2.7.7.7
gene98413   1.2.7.1
gene98421   6.3.5.5
gene98424   2.3.2.13
gene98427   1.4.1.13
gene98427   1.4.1.14
gene98446   6.3.5.5
gene98452   3.5.1.103
gene98453   6.3.5.5
gene98455   3.6.3.54
gene98457   3.1.21.3
gene98460   6.3.5.5
gene98473   6.3.5.5
gene98483   3.2.1.4
gene98484   3.6.3.54
gene98489   3.2.1.18
gene98495   3.6.4.12
gene98501   3.1.21.3
gene98508   3.6.4.12
gene98511   6.1.1.5
gene98516   3.1.21.3
gene98518   3.1.21.3
gene98534   3.1.21.3
gene98547   3.1.21.3
gene98555   4.2.2.20
gene98555   4.2.2.21
gene98557   6.3.5.5
gene98573   3.1.21.3
gene98574   6.3.5.5
gene98589   3.1.4.46
gene98602   3.1.26.12
gene98603   3.4.21.72
gene98605   3.2.1.23
gene98608   3.2.1.89
gene98618   3.2.1.23
gene98623   6.3.5.5
gene98624   3.1.21.3
gene98629   6.3.5.5
gene98630   3.1.1.11
gene98639   3.1.21.3
gene98640   3.1.21.3
gene98643   3.2.1.51
gene98645   3.1.21.3
gene98646   3.1.1.11
gene98647   6.3.5.5
gene98648   6.3.5.5
gene98649   3.6.4.12
gene98655   3.1.21.3
gene98656   6.3.5.5
gene98657   3.1.3.48
gene98659   3.1.21.3
gene98664   3.2.1.23
gene98665   3.1.21.3
gene98667   3.1.21.3
gene98673   6.3.5.5
gene98676   3.1.21.3
gene98682   6.3.5.5
gene98688   6.3.5.5
gene98690   6.3.5.5
gene98691   3.1.21.3
gene98696   3.1.21.3
gene98706   3.1.21.3
gene98707   6.3.5.5
gene98708   3.6.4.12
gene98714   6.3.5.5
gene98718   3.4.22.37
gene98719   3.1.21.3
gene98723   6.3.5.5
gene98726   6.3.5.5
gene98730   3.1.21.3
gene98732   3.1.21.3
gene98733   6.3.5.5
gene98735   6.3.5.5
gene98738   2.7.7.42
gene98738   2.7.7.89
gene98740   1.2.7.1
gene98745   6.3.5.5
gene98750   6.3.5.5
gene98757   3.1.21.3
gene98759   3.1.21.3
gene98760   6.3.5.5
gene98763   6.3.5.5
gene98768   3.1.21.3
gene98770   2.1.1.72
gene98772   6.3.5.5
gene98785   3.2.1.14
gene98790   3.1.21.3
gene98795   6.3.5.5
gene98798   3.1.21.3
gene98801   3.6.4.12
gene98810   6.3.5.5
gene98811   6.1.1.5
gene98823   6.3.5.5
gene98829   6.3.5.5
gene98833   6.3.5.5
gene98837   3.1.21.3
gene98842   1.3.1.12
gene98845   3.1.21.3
gene98846   3.1.21.3
gene98850   6.3.5.5
gene98852   6.3.5.5
gene98856   6.3.5.5
gene98858   3.1.21.3
gene98861   3.1.21.3
gene98863   6.3.5.5
gene98868   6.3.5.5
gene98869   6.3.5.5
gene98878   2.1.1.72
gene98887   6.1.1.5
gene98890   2.7.11.1
gene98891   6.3.5.5
gene98898   6.3.5.5
gene98905   4.2.2.20
gene98905   4.2.2.21
gene98906   6.1.1.6
gene98907   6.3.5.5
gene98909   3.1.1.41
gene98914   6.3.5.5
gene98915   3.1.3.48
gene98917   3.1.21.3
gene98920   2.7.7.42
gene98920   2.7.7.89
gene98923   3.6.4.12
gene98925   2.7.7.7
gene98933   3.2.1.24
gene98938   6.3.5.5
gene98953   3.1.21.3
gene98954   3.6.4.12
gene98955   6.3.5.5
gene98958   3.1.21.3
gene98964   3.1.21.3
gene98969   3.4.21.72
gene98970   2.7.7.7
gene98973   6.3.5.5
gene98977   3.2.1.23
gene98979   3.1.21.3
gene98981   3.1.21.3
gene98982   3.2.1.23
gene98983   3.1.21.3
gene98984   3.1.21.3
gene98985   3.1.21.3
gene98987   3.1.21.3
gene98992   3.1.21.3
gene99026   6.3.5.5
gene99028   3.1.21.3
gene99029   3.1.1.53
gene99032   3.1.21.3
gene99034   3.6.4.12
gene99038   3.1.21.3
gene99040   3.6.4.12
gene99042   6.3.5.5
gene99046   6.3.5.5
gene99047   6.3.5.5
gene99050   6.3.5.5
gene99051   3.1.21.3
gene99054   6.3.5.5
gene99055   6.1.1.5
gene99059   6.3.5.5
gene99063   6.3.5.5
gene99064   3.2.1.23
gene99065   3.2.1.23
gene99066   6.3.5.5
gene99068   6.3.5.5
gene99069   3.2.1.23
gene99071   6.3.5.5
gene99072   3.1.21.3
gene99075   3.2.1.23
gene99081   3.1.21.3
gene99083   6.3.5.5
gene99085   2.7.7.7
gene99089   6.3.5.5
gene99090   6.3.5.5
gene99092   3.4.21.96
gene99093   6.3.5.5
gene99095   6.3.5.5
gene99096   6.3.5.5
gene99098   6.3.5.5
gene99099   6.3.5.5
gene99105   3.6.4.12
gene99106   3.2.1.23
gene99107   3.1.21.3
gene99109   3.1.21.3
gene99110   6.3.5.5
gene99113   4.1.1.49
gene99121   6.3.5.5
gene99122   2.7.7.7
gene99123   3.1.21.3
gene99125   3.1.21.3
gene99127   6.3.5.5
gene99140   6.3.5.5
gene99141   3.1.21.3
gene99142   3.1.21.3
gene99146   6.3.5.5
gene99148   6.3.5.5
gene99149   6.3.5.5
gene99151   6.3.5.5
gene99152   6.3.5.5
gene99155   6.3.5.5
gene99156   3.1.21.3
gene99160   6.3.5.5
gene99168   3.2.1.21
gene99172   1.4.1.13
gene99172   1.4.1.14
gene99172   1.4.7.1
gene99174   2.4.1.18
gene99179   3.6.4.12
gene99181   3.1.21.3
gene99182   6.3.5.5
gene99187   6.3.5.5
gene99188   3.2.1.14
gene99190   3.1.21.3
gene99194   6.3.5.5
gene99199   3.2.1.23
gene99201   6.1.1.5
gene99204   6.3.5.5
gene99212   3.1.21.3
gene99213   3.1.21.3
gene99216   3.1.21.3
gene99219   6.3.5.5
gene99220   3.6.4.12
gene99222   3.1.21.3
gene99227   2.7.11.1
gene99242   3.2.1.40
gene99255   6.3.5.5
gene99257   6.3.5.5
gene99259   1.13.11.27
gene99262   3.1.21.3
gene99264   6.3.5.5
gene99267   6.1.1.5
gene99269   3.2.1.21
gene99271   3.6.4.12
gene99276   3.1.21.3
gene99279   3.2.1.23
gene99280   6.3.5.5
gene99283   6.3.5.5
gene99287   3.6.4.12
gene99297   3.2.1.23
gene99299   3.2.1.8
gene99302   2.7.11.1
gene99305   3.2.1.89
gene99309   6.3.5.5
gene99312   6.3.5.5
gene99313   2.7.11.1
gene99315   6.3.5.5
gene99319   6.1.1.4
gene99320   3.1.21.3
gene99323   6.3.5.5
gene99338   6.3.5.5
gene99339   6.3.5.5
gene99346   3.1.1.11
gene99348   6.3.5.5
gene99351   2.7.7.7
gene99352   3.1.21.3
gene99356   6.3.5.5
gene99363   3.1.21.3
gene99367   3.1.21.3
gene99375   3.2.1.8
gene99376   6.1.1.5
gene99379   1.4.7.1
gene99382   6.3.5.5
gene99386   3.2.1.23
gene99394   6.3.5.5
gene99399   1.14.11.16
gene99400   3.2.1.97
gene99402   6.3.5.5
gene99404   3.1.21.3
gene99418   6.3.5.5
gene99434   3.2.1.23
gene99436   2.7.7.6
gene99446   3.1.21.3
gene99450   2.7.7.7
gene99452   3.2.1.23
gene99454   4.2.1.53
gene99460   6.3.5.5
gene99463   6.3.5.5
gene99464   3.1.21.3
gene99467   3.2.1.23
gene99468   6.3.5.5
gene99474   6.3.5.5
gene99479   3.2.1.23
gene99488   3.1.21.3
gene99489   3.1.21.3
gene99490   6.3.5.5
gene99491   3.2.1.23
gene99494   3.2.1.23
gene99495   6.3.5.5
gene99496   6.3.5.5
gene99497   6.3.5.5
gene99498   6.3.5.5
gene99499   6.3.5.5
gene99500   6.3.5.5
gene99501   6.3.5.5
gene99503   6.3.5.5
gene99505   3.2.1.23
gene99510   6.3.5.5
gene99511   2.4.1.109
gene99514   6.3.5.5
gene99515   2.7.1.6
gene99517   6.3.5.5
gene99518   6.3.5.5
gene99519   2.7.13.3
gene99520   6.3.5.5
gene99521   6.3.5.5
gene99524   6.3.5.5
gene99526   6.3.5.5
gene99530   3.1.21.3
gene99531   6.3.5.5
gene99534   6.3.5.5
gene99536   6.3.5.5
gene99550   6.3.5.5
gene99559   6.1.1.5
gene99560   3.2.1.51
gene99562   6.3.5.5
gene99566   6.3.5.5
gene99568   6.3.5.5
gene99572   6.3.5.5
gene99575   3.2.1.23
gene99576   3.2.1.23
gene99580   6.3.5.5
gene99585   6.3.5.5
gene99587   6.3.5.5
gene99591   6.3.5.5
gene99594   3.4.21.96
gene99597   3.2.1.21
gene99599   3.1.21.3
gene99600   2.7.7.7
gene99605   3.1.21.3
gene99607   6.3.5.5
gene99611   6.1.1.5
gene99619   6.3.5.5
gene99620   6.3.5.5
gene99625   6.3.5.5
gene99627   2.7.11.1
gene99628   1.17.4.1
gene99630   3.1.21.3
gene99631   6.3.5.5
gene99633   6.3.5.5
gene99634   6.3.5.5
gene99635   6.3.5.5
gene99637   3.1.21.3
gene99639   6.3.5.5
gene99653   6.3.5.5
gene99657   6.3.5.5
gene99663   6.3.5.5
gene99664   3.1.21.3
gene99667   6.3.5.5
gene99670   6.3.5.5
gene99679   6.3.5.5
gene99680   3.1.21.3
gene99688   6.1.1.5
gene99692   2.7.11.1
gene99701   2.1.1.34
gene99703   6.3.5.5
gene99704   6.3.5.5
gene99705   6.3.5.5
gene99711   3.2.1.23
gene99715   3.1.21.3
gene99718   6.3.5.5
gene99722   6.3.5.5
gene99725   6.3.5.5
gene99727   3.1.21.3
gene99734   6.3.5.5
gene99740   6.3.5.5
gene99744   6.3.5.5
gene99746   6.3.5.5
gene99751   3.1.21.5
gene99752   6.3.5.5
gene99757   1.4.3.21
gene99758   3.1.21.3
gene99762   6.3.5.5
gene99763   3.2.1.23
gene99765   6.3.5.5
gene99768   6.3.5.5
gene99773   3.1.21.3
gene99780   3.1.21.3
gene99781   6.3.5.5
gene99787   6.3.5.5
gene99788   6.3.5.5
gene99795   2.7.7.7
gene99800   6.3.5.5
gene99803   6.3.5.5
gene99812   6.3.5.5
gene99818   4.2.1.11
gene99820   3.2.1.89
gene99830   2.4.1.25
gene99831   6.3.5.5
gene99832   6.3.5.5
gene99839   3.4.21.66
gene99840   3.1.1.11
gene99843   3.6.4.12
gene99844   3.1.21.3
gene99845   2.7.11.1
gene99847   6.3.5.5
gene99849   1.17.1.9
gene99850   6.3.5.5
gene99852   2.7.7.7
gene99856   6.3.5.5
gene99859   2.7.7.7
gene99860   6.3.5.5
gene99874   6.3.5.5
gene99884   6.3.5.5
gene99886   6.3.5.5
gene99896   6.3.5.5
gene99899   2.3.1.48
gene99901   3.2.1.14
gene99906   3.6.3.54
gene99907   2.7.7.24
gene99919   6.3.5.5
gene99920   2.7.7.7
gene99922   6.3.5.5
gene99929   3.1.3.48
gene99935   6.1.1.5
gene99951   3.1.26.12
gene99955   6.3.5.5
gene99959   6.3.5.5
gene99962   6.3.5.5
gene99965   6.3.5.5
gene99967   6.3.5.5
gene99968   6.3.5.5
gene99969   6.3.5.5
gene99970   3.1.21.3
gene99971   6.3.5.5
gene99973   3.1.21.3
gene99974   6.3.5.5
gene99975   6.3.5.5
gene99979   3.1.21.3
gene99980   6.3.5.5
gene99985   6.3.5.5
gene99987   6.3.5.5
gene99990   2.4.1.21
gene99991   4.2.1.6
gene100004   3.1.21.3
gene100007   2.2.1.7
gene100010   2.7.11.1
gene100011   3.1.21.3
gene100013   6.3.5.5
gene100021   6.3.5.5
gene100022   3.1.21.3
gene100024   6.3.5.5
gene100036   3.1.21.3
gene100043   2.7.7.9
gene100048   3.1.21.5
gene100058   3.2.1.23
gene100066   3.2.1.21
gene100067   3.1.21.3
gene100068   6.3.5.5
gene100070   6.3.5.5
gene100072   6.3.5.5
gene100084   6.3.5.5
gene100087   6.3.5.5
gene100088   6.3.5.5
gene100093   6.3.5.5
gene100100   6.1.1.5
gene100102   3.1.3.48
gene100116   6.3.5.5
gene100120   1.4.7.1
gene100123   3.2.1.23
gene100125   6.3.5.5
gene100130   6.2.1.45
gene100134   3.1.21.3
gene100138   3.1.21.3
gene100142   6.3.5.5
gene100148   6.3.5.5
gene100155   3.1.21.5
gene100164   6.3.5.5
gene100168   3.2.1.23
gene100173   6.3.5.5
gene100176   3.1.21.3
gene100184   3.2.1.24
gene100189   6.3.5.5
gene100196   6.3.5.5
gene100202   6.3.5.5
gene100207   2.7.11.1
gene100208   3.2.1.23
gene100218   6.3.5.5
gene100221   6.3.5.5
gene100222   6.3.5.5
gene100223   3.2.1.4
gene100226   1.4.1.13
gene100226   1.4.1.14
gene100229   3.1.21.3
gene100237   6.3.5.5
gene100240   6.3.5.5
gene100246   2.7.11.1
gene100251   3.1.21.3
gene100253   6.1.1.5
gene100257   3.1.21.3
gene100267   6.3.5.5
gene100269   6.3.5.5
gene100270   6.3.5.5
gene100271   6.3.5.5
gene100281   3.2.1.96
gene100283   6.3.5.5
gene100284   3.1.21.3
gene100285   6.3.5.5
gene100292   6.3.5.5
gene100295   6.3.5.5
gene100297   6.3.5.5
gene100299   3.2.1.23
gene100303   3.6.4.12
gene100310   3.1.21.3
gene100323   3.2.1.21
gene100324   3.4.21.10
gene100325   6.3.5.5
gene100327   2.7.11.1
gene100330   2.1.1.72
gene100340   3.1.21.3
gene100347   6.3.5.5
gene100350   6.3.5.5
gene100354   6.3.5.5
gene100358   6.3.5.5
gene100360   6.3.5.5
gene100364   6.3.5.5
gene100366   2.7.7.7
gene100368   6.3.5.5
gene100372   3.2.1.24
gene100375   3.2.1.24
gene100376   6.3.5.5
gene100377   6.3.5.5
gene100378   6.3.5.5
gene100381   6.1.1.5
gene100382   3.1.21.3
gene100384   6.3.5.5
gene100395   6.3.5.5
gene100396   5.2.1.8
gene100408   2.7.11.1
gene100413   6.3.5.5
gene100418   6.3.5.5
gene100424   3.2.1.24
gene100428   3.2.1.24
gene100431   6.3.5.5
gene100437   6.3.5.5
gene100442   6.3.5.5
gene100444   3.1.21.3
gene100445   3.2.1.23
gene100446   6.3.5.5
gene100451   6.3.5.5
gene100454   6.3.5.5
gene100458   6.3.5.5
gene100459   3.1.21.3
gene100465   6.3.5.5
gene100470   6.3.5.5
gene100471   6.3.5.5
gene100475   3.1.21.3
gene100484   3.1.21.3
gene100487   6.3.5.5
gene100491   3.1.21.3
gene100492   6.3.5.5
gene100493   2.7.7.7
gene100496   3.2.1.78
gene100497   6.3.5.5
gene100502   6.3.5.5
gene100504   6.3.5.5
gene100511   1.3.1.75
gene100513   3.6.4.12
gene100516   3.6.4.12
gene100519   3.1.21.3
gene100521   3.2.1.23
gene100522   2.7.11.1
gene100528   3.4.14.10
gene100530   6.3.5.5
gene100534   6.3.5.5
gene100537   6.3.5.5
gene100546   6.3.5.5
gene100547   6.3.5.5
gene100549   6.3.5.5
gene100552   3.1.21.3
gene100553   6.3.5.5
gene100557   3.6.4.12
gene100558   6.3.5.5
gene100572   3.1.21.3
gene100573   6.3.5.5
gene100582   6.3.5.5
gene100583   6.3.5.5
gene100589   6.3.5.5
gene100590   6.3.5.5
gene100591   3.1.21.3
gene100598   6.3.5.5
gene100601   6.3.5.5
gene100605   3.1.21.3
gene100610   6.3.5.5
gene100613   3.1.21.3
gene100614   3.2.1.24
gene100617   6.3.5.3
gene100618   6.3.5.5
gene100619   3.2.1.24
gene100624   6.3.5.5
gene100627   3.1.21.3
gene100642   3.1.21.3
gene100643   3.1.21.3
gene100648   6.3.5.5
gene100659   2.7.7.7
gene100660   2.7.11.1
gene100662   3.2.1.23
gene100665   6.3.5.5
gene100674   3.1.21.3
gene100681   3.4.11.10
gene100686   6.3.5.5
gene100688   3.1.21.3
gene100689   3.6.4.12
gene100690   3.2.1.21
gene100693   6.3.5.5
gene100702   6.1.1.5
gene100707   3.4.22.10
gene100725   3.6.4.12
gene100729   6.3.5.5
gene100736   3.2.1.23
gene100740   3.4.21.72
gene100744   6.3.5.5
gene100747   6.3.5.5
gene100748   6.3.5.5
gene100754   3.2.1.23
gene100758   3.2.1.23
gene100760   6.3.5.5
gene100763   3.2.1.23
gene100764   6.3.5.5
gene100792   3.6.4.13
gene100794   6.3.5.5
gene100795   6.3.5.5
gene100799   2.7.7.7
gene100803   3.2.1.21
gene100818   6.3.5.5
gene100819   6.3.5.5
gene100820   6.3.5.5
gene100831   3.2.1.18
gene100832   3.1.21.3
gene100843   6.3.5.5
gene100844   6.3.5.5
gene100848   6.3.5.5
gene100849   6.3.5.5
gene100852   2.7.7.7
gene100853   1.8.1.8
gene100854   6.3.5.5
gene100863   3.1.21.3
gene100870   6.3.5.5
gene100874   6.3.5.5
gene100875   6.3.5.5
gene100879   3.1.21.3
gene100889   3.1.21.3
gene100890   3.2.1.8
gene100891   3.1.21.3
gene100906   6.3.5.5
gene100907   3.1.21.3
gene100908   3.2.1.18
gene100911   3.2.1.23
gene100914   6.3.5.5
gene100931   3.2.1.23
gene100933   6.3.5.5
gene100939   3.2.1.23
gene100945   3.1.21.3
gene100955   6.3.5.5
gene100956   6.2.1.30
gene100957   6.3.5.5
gene100965   6.3.5.5
gene100973   3.2.1.1
gene100973   5.4.99.16
gene100975   2.4.1.5
gene100977   6.3.5.5
gene100979   6.3.5.5
gene100986   6.3.5.5
gene100989   3.6.4.12
gene100995   3.1.21.3
gene100998   1.17.1.9
gene100999   6.3.5.5
gene101002   3.1.21.3
gene101003   6.3.5.5
gene101004   2.7.7.7
gene101005   6.3.5.5
gene101012   6.3.5.5
gene101013   6.1.1.5
gene101017   6.3.5.11
gene101017   6.3.5.9
gene101021   6.3.5.5
gene101024   2.4.1.5
gene101026   6.3.5.5
gene101028   6.3.5.5
gene101031   2.4.1.109
gene101036   6.3.5.5
gene101037   6.3.5.5
gene101038   6.3.5.5
gene101054   6.3.5.5
gene101057   6.3.5.5
gene101064   3.6.4.12
gene101068   6.3.5.5
gene101069   2.4.1.25
gene101073   2.7.7.7
gene101076   3.1.21.3
gene101084   6.3.5.5
gene101086   3.1.21.3
gene101098   3.1.21.3
gene101104   2.4.1.109
gene101114   2.1.1.72
gene101119   3.1.21.3
gene101121   3.1.21.3
gene101132   3.2.1.8
gene101153   6.3.5.5
gene101155   6.3.5.5
gene101158   3.6.4.12
gene101170   6.3.5.5
gene101181   3.2.1.18
gene101194   6.3.5.5
gene101206   3.2.1.23
gene101207   6.3.5.5
gene101211   3.1.21.3
gene101213   3.1.21.3
gene101221   6.3.5.5
gene101224   2.7.7.7
gene101234   3.2.1.1
gene101236   3.1.21.3
gene101237   6.3.5.5
gene101244   2.1.1.72
gene101248   3.5.1.28
gene101253   3.6.4.12
gene101259   6.3.5.5
gene101263   6.3.5.5
gene101265   6.3.5.5
gene101267   2.4.1.25
gene101271   3.4.22.37
gene101281   3.1.21.3
gene101285   6.3.5.5
gene101286   2.1.1.79
gene101292   3.2.1.8
gene101298   3.6.3.29
gene101302   6.3.5.5
gene101303   3.6.4.12
gene101304   3.2.1.23
gene101308   2.7.7.7
gene101310   1.1.1.157
gene101312   6.3.5.5
gene101314   6.1.1.5
gene101327   2.4.1.152
gene101327   2.4.1.65
gene101328   3.4.21.10
gene101329   3.1.21.3
gene101343   3.4.21.96
gene101350   2.4.1.25
gene101375   3.2.1.99
gene101377   4.2.2.1
gene101382   2.4.1.25
gene101383   3.6.4.12
gene101386   2.4.1.25
gene101397   4.2.2.20
gene101397   4.2.2.21
gene101398   2.4.1.25
gene101406   3.1.21.3
gene101407   2.4.1.25
gene101416   3.1.21.3
gene101418   6.3.5.5
gene101419   3.4.21.53
gene101420   6.3.5.5
gene101423   3.1.21.3
gene101424   2.7.7.7
gene101425   6.1.1.5
gene101426   3.1.3.1
gene101434   3.2.1.52
gene101442   3.1.21.3
gene101444   3.1.21.3
gene101445   2.7.7.59
gene101452   3.2.1.23
gene101473   3.2.1.155
gene101474   2.7.13.3
gene101504   6.3.5.5
gene101506   3.2.1.23
gene101513   3.2.1.14
gene101533   2.7.11.1
gene101543   6.3.5.5
gene101545   2.7.7.7
gene101551   3.2.1.23
gene101563   3.2.1.1
gene101564   6.3.5.5
gene101570   6.3.5.5
gene101573   3.6.4.12
gene101574   2.7.11.1
gene101578   3.5.1.97
gene101582   6.3.5.5
gene101591   3.2.1.23
gene101598   3.1.21.3
gene101600   6.3.5.5
gene101602   3.1.21.3
gene101603   6.3.5.5
gene101620   3.6.4.12
gene101625   6.3.5.5
gene101631   3.6.4.12
gene101632   3.1.21.3
gene101635   3.1.21.3
gene101639   3.6.4.12
gene101641   3.1.21.3
gene101642   6.1.1.5
gene101645   6.3.5.5
gene101646   6.3.5.5
gene101658   2.1.1.13
gene101659   6.1.1.5
gene101660   3.2.1.22
gene101663   6.3.5.5
gene101672   6.3.5.5
gene101692   6.3.5.5
gene101693   2.7.7.7
gene101697   3.1.21.3
gene101699   3.1.21.3
gene101706   2.3.2.23
gene101709   6.1.1.5
gene101712   3.2.1.23
gene101715   3.1.21.3
gene101718   3.2.1.24
gene101719   6.3.5.5
gene101721   3.1.21.3
gene101727   3.5.1.28
gene101733   3.1.21.3
gene101746   3.2.1.23
gene101750   3.1.21.3
gene101751   6.3.5.5
gene101757   6.3.5.5
gene101760   3.1.21.3
gene101761   6.3.5.5
gene101775   3.4.21.96
gene101776   1.4.7.1
gene101782   3.6.4.12
gene101789   2.7.7.7
gene101791   3.6.4.12
gene101792   3.6.4.12
gene101795   2.4.1.5
gene101800   3.1.21.3
gene101804   6.3.5.5
gene101810   1.17.1.9
gene101822   6.3.5.5
gene101840   6.1.1.5
gene101846   6.3.5.5
gene101855   3.2.1.8
gene101856   6.3.5.5
gene101863   6.3.5.5
gene101864   3.1.21.3
gene101869   1.14.11.16
gene101878   3.5.1.28
gene101879   6.3.5.5
gene101883   3.6.4.12
gene101889   2.7.7.6
gene101901   3.2.1.40
gene101906   3.1.1.53
gene101911   1.8.1.8
gene101913   3.6.5.4
gene101927   3.1.21.3
gene101933   6.3.5.5
gene101938   6.3.5.5
gene101939   3.1.1.11
gene101953   6.3.5.5
gene101957   2.7.7.7
gene101960   1.3.7.14
gene101960   1.3.7.15
gene101962   6.3.5.5
gene101963   4.2.2.23
gene101967   3.2.1.23
gene101968   3.1.21.3
gene101973   6.3.5.5
gene101975   6.3.5.5
gene101979   6.3.5.5
gene101985   6.3.5.5
gene101988   3.1.21.3
gene101996   4.2.2.23
gene102000   6.3.5.5
gene102008   3.2.1.24
gene102009   3.2.1.68
gene102013   3.1.1.11
gene102015   6.3.5.5
gene102024   3.1.21.3
gene102029   3.1.3.6
gene102029   3.1.4.16
gene102035   3.1.21.3
gene102036   3.2.1.18
gene102043   3.4.21.10
gene102045   6.3.5.5
gene102047   2.7.7.7
gene102056   3.2.1.24
gene102065   6.3.5.5
gene102066   3.2.1.8
gene102067   6.3.5.5
gene102070   6.3.5.3
gene102077   4.2.2.3
gene102082   6.3.5.5
gene102086   6.3.5.5
gene102095   6.3.5.5
gene102109   6.3.5.5
gene102111   4.2.2.23
gene102127   3.1.21.3
gene102132   6.3.5.5
gene102135   6.3.5.5
gene102137   6.3.5.5
gene102149   3.2.1.89
gene102158   2.7.10.1
gene102158   2.7.11.1
gene102159   3.2.1.139
gene102160   6.3.5.5
gene102175   2.7.7.7
gene102178   6.3.5.5
gene102179   6.3.5.5
gene102181   6.3.5.5
gene102182   3.1.21.3
gene102183   6.3.5.5
gene102197   3.2.1.89
gene102209   6.3.5.5
gene102210   6.3.5.5
gene102211   6.3.5.5
gene102214   6.3.5.5
gene102216   3.2.1.23
gene102223   6.3.5.5
gene102228   6.3.5.5
gene102229   6.3.5.5
gene102230   6.3.5.5
gene102232   3.2.1.24
gene102233   3.1.21.3
gene102239   2.7.13.3
gene102240   6.3.5.5
gene102245   3.2.1.21
gene102248   6.3.5.5
gene102249   3.6.4.12
gene102252   6.3.5.5
gene102257   6.3.5.5
gene102261   6.3.5.5
gene102264   6.3.5.5
gene102267   3.2.1.23
gene102271   6.3.5.5
gene102274   2.7.7.7
gene102283   6.3.5.5
gene102291   3.1.21.3
gene102301   3.1.1.11
gene102307   6.3.5.5
gene102311   6.3.5.5
gene102317   6.3.5.5
gene102318   6.3.5.5
gene102323   6.3.5.5
gene102327   3.2.1.24
gene102332   3.2.1.37
gene102338   6.3.5.5
gene102340   1.7.1.15
gene102347   6.3.5.5
gene102348   6.3.5.5
gene102349   6.3.5.5
gene102359   6.3.5.5
gene102360   6.3.5.5
gene102362   6.3.5.5
gene102368   3.6.4.12
gene102373   6.3.5.5
gene102375   6.3.5.5
gene102387   3.1.21.3
gene102392   3.2.1.23
gene102397   6.3.5.5
gene102398   6.3.5.5
gene102404   6.3.5.5
gene102421   3.1.3.64
gene102421   3.1.3.95
gene102430   3.1.21.3
gene102435   3.1.21.3
gene102437   3.2.1.23
gene102438   6.3.5.5
gene102447   6.3.5.5
gene102452   2.7.7.7
gene102458   3.4.22.10
gene102461   2.7.11.1
gene102469   6.3.5.5
gene102472   6.3.5.5
gene102492   6.1.1.5
gene102498   2.7.7.80
gene102498   2.8.1.11
gene102500   3.1.21.3
gene102502   6.3.5.5
gene102503   2.7.1.26
gene102503   2.7.7.2
gene102504   6.3.5.5
gene102508   4.2.2.23
gene102517   6.3.5.5
gene102519   6.3.5.5
gene102522   6.3.5.5
gene102531   6.1.1.5
gene102536   3.2.1.23
gene102539   2.7.11.1
gene102540   3.2.1.51
gene102543   3.1.21.5
gene102545   3.6.4.12
gene102546   3.1.21.3
gene102555   6.3.5.5
gene102557   6.3.5.5
gene102560   6.3.5.5
gene102562   3.2.1.23
gene102563   3.1.1.53
gene102569   3.6.4.12
gene102570   6.3.5.5
gene102574   3.2.1.23
gene102587   3.2.1.41
gene102589   6.3.5.5
gene102590   2.7.7.7
gene102591   3.2.1.24
gene102607   6.3.5.5
gene102608   2.7.7.7
gene102610   2.7.7.6
gene102614   6.3.5.5
gene102618   2.7.7.7
gene102620   6.3.5.5
gene102625   1.17.1.9
gene102646   3.1.3.11
gene102651   6.3.5.5
gene102657   6.3.5.5
gene102659   6.3.5.5
gene102690   6.3.5.5
gene102693   6.3.5.5
gene102696   3.1.21.3
gene102704   6.3.5.5
gene102705   6.3.5.5
gene102707   6.3.5.5
gene102712   3.2.1.80
gene102713   6.3.5.5
gene102720   6.3.5.5
gene102737   4.1.1.49
gene102754   6.3.5.5
gene102758   6.3.5.5
gene102759   6.3.5.5
gene102760   6.3.5.5
gene102766   6.3.5.5
gene102770   6.3.5.5
gene102771   6.3.5.5
gene102780   3.2.1.23
gene102781   2.7.7.7
gene102789   6.3.5.5
gene102790   6.3.5.5
gene102791   2.1.1.37
gene102796   6.3.5.5
gene102798   3.2.1.52
gene102808   3.4.21.96
gene102809   6.3.5.5
gene102810   6.3.5.5
gene102812   2.3.1.48
gene102816   6.3.5.5
gene102819   3.1.21.3
gene102828   2.7.7.7
gene102836   2.6.1.16
gene102838   6.3.5.5
gene102840   3.1.21.3
gene102843   3.2.1.23
gene102846   6.3.5.5
gene102851   6.3.5.5
gene102857   3.5.1.28
gene102862   3.6.4.12
gene102866   6.1.1.5
gene102871   3.1.21.3
gene102881   6.3.5.5
gene102885   3.4.21.107
gene102895   6.3.5.5
gene102905   6.3.5.5
gene102909   6.3.5.5
gene102911   3.2.1.41
gene102912   6.3.5.5
gene102913   6.3.5.5
gene102916   2.1.1.72
gene102917   6.3.5.5
gene102930   2.7.7.7
gene102933   3.5.1.92
gene102957   3.6.4.12
gene102970   6.3.5.5
gene102976   2.7.7.7
gene102978   6.3.5.5
gene102986   3.2.1.4
gene102987   3.2.1.23
gene102989   6.3.5.5
gene102990   3.2.1.24
gene102995   6.3.5.5
gene102996   6.3.5.5
gene102997   6.3.5.5
gene103004   6.3.5.5
gene103005   6.3.5.5
gene103010   6.3.5.5
gene103013   6.3.5.5
gene103016   3.2.1.24
gene103017   3.1.21.3
gene103020   6.3.5.5
gene103021   3.1.21.3
gene103022   3.1.21.3
gene103032   6.3.5.5
gene103039   6.3.5.5
gene103052   3.1.21.3
gene103057   3.2.1.23
gene103061   3.1.1.53
gene103062   2.3.2.2
gene103062   3.4.19.13
gene103065   3.2.1.23
gene103069   6.3.5.5
gene103076   2.1.1.72
gene103080   3.2.1.4
gene103095   3.2.1.24
gene103103   3.6.4.12
gene103108   6.3.5.5
gene103115   3.1.21.3
gene103132   6.3.5.5
gene103140   3.2.1.21
gene103146   6.3.5.5
gene103152   3.2.1.24
gene103153   2.7.7.7
gene103157   6.3.5.5
gene103159   6.3.5.5
gene103160   6.3.5.5
gene103161   6.3.5.5
gene103166   6.3.5.5
gene103167   3.1.21.3
gene103175   3.2.1.23
gene103186   3.2.1.24
gene103189   6.3.5.5
gene103193   3.1.21.3
gene103202   6.3.5.5
gene103217   2.7.7.7
gene103218   3.6.4.12
gene103219   6.3.5.5
gene103225   6.3.5.5
gene103226   4.2.2.5
gene103229   3.1.21.3
gene103234   6.1.1.5
gene103237   3.2.1.23
gene103250   6.3.5.5
gene103262   6.4.1.1
gene103267   1.2.7.1
gene103269   6.3.5.5
gene103272   3.2.1.23
gene103274   6.3.5.5
gene103281   3.4.24.40
gene103282   3.6.3.17
gene103285   2.7.7.7
gene103286   2.7.4.25
gene103289   6.1.1.5
gene103290   6.3.5.5
gene103301   6.3.5.5
gene103311   3.1.21.3
gene103317   6.3.5.5
gene103318   4.2.2.5
gene103319   3.1.1.53
gene103322   6.3.5.5
gene103323   3.2.1.24
gene103324   6.3.5.5
gene103331   2.7.7.7
gene103332   3.4.24.59
gene103334   2.7.7.7
gene103342   2.7.7.7
gene103346   3.4.11.10
gene103347   1.8.5.3
gene103351   5.3.1.8
gene103363   6.3.5.5
gene103365   3.2.1.23
gene103376   3.1.21.3
gene103379   6.3.5.5
gene103384   6.3.5.5
gene103393   6.3.5.5
gene103406   3.1.21.3
gene103407   2.7.11.1
gene103409   6.3.5.5
gene103413   6.3.5.5
gene103415   6.3.5.5
gene103420   3.1.21.3
gene103423   6.3.5.5
gene103434   6.3.5.5
gene103436   3.1.21.3
gene103438   6.3.5.5
gene103440   3.1.21.3
gene103445   3.2.1.86
gene103469   6.3.5.5
gene103470   6.3.5.5
gene103486   3.2.1.51
gene103488   3.1.21.3
gene103496   6.3.5.5
gene103498   3.1.21.3
gene103501   6.3.5.5
gene103545   3.1.3.48
gene103550   4.2.2.7
gene103550   4.2.2.8
gene103554   3.1.21.3
gene103573   6.3.5.5
gene103576   6.3.5.3
gene103580   3.1.26.12
gene103584   6.3.5.5
gene103587   6.3.5.5
gene103591   4.2.2.1
gene103598   5.99.1.2
gene103601   6.3.5.5
gene103610   3.1.21.3
gene103617   3.2.1.23
gene103640   6.1.1.5
gene103653   6.1.1.5
gene103661   6.1.1.5
gene103662   2.7.7.7
gene103669   1.4.1.13
gene103669   1.4.1.14
gene103675   6.3.5.5
gene103681   3.1.21.3
gene103683   3.2.1.4
gene103688   6.3.5.5
gene103698   2.7.11.1
gene103723   3.2.1.55
gene103724   3.4.11.2
gene103727   6.3.5.5
gene103729   6.1.1.5
gene103735   6.3.5.5
gene103738   6.1.1.5
gene103741   6.3.5.5
gene103760   3.2.1.11
gene103763   3.2.1.26
gene103767   6.3.5.5
gene103778   6.3.5.5
gene103780   3.2.1.11
gene103790   3.1.21.3
gene103797   6.3.5.5
gene103801   6.3.5.5
gene103803   3.1.21.3
gene103805   6.1.1.5
gene103809   6.3.5.5
gene103810   6.3.5.5
gene103814   3.6.4.12
gene103815   3.2.1.14
gene103817   6.3.5.5
gene103823   2.7.7.6
gene103828   6.3.5.5
gene103834   3.2.1.18
gene103836   2.3.2.27
gene103840   3.6.3.3
gene103840   3.6.3.5
gene103851   3.1.21.3
gene103854   6.3.5.5
gene103856   2.1.1.37
gene103857   2.7.13.3
gene103861   2.7.7.7
gene103866   3.6.3.3
gene103866   3.6.3.5
gene103868   6.3.5.5
gene103871   6.3.5.5
gene103882   6.1.1.5
gene103888   6.3.5.5
gene103896   3.6.4.13
gene103897   6.3.5.5
gene103899   3.2.1.23
gene103901   3.1.21.3
gene103907   3.1.21.3
gene103913   3.2.1.23
gene103918   2.7.7.7
gene103928   6.3.5.5
gene103930   2.7.11.1
gene103935   6.3.5.5
gene103986   3.2.1.91
gene104000   6.3.5.5
gene104008   6.3.5.5
gene104014   3.6.4.12
gene104027   3.1.21.3
gene104055   3.2.1.51
gene104060   3.2.1.41
gene104061   6.3.5.5
gene104064   3.2.1.4
gene104069   2.7.7.6
gene104074   3.1.21.3
gene104085   6.1.1.5
gene104111   6.3.5.5
gene104118   6.1.1.5
gene104127   6.3.5.5
gene104128   3.1.21.3
gene104130   3.4.17.15
gene104135   3.1.21.3
gene104139   3.6.4.12
gene104141   3.1.21.3
gene104148   3.2.1.1
gene104156   3.1.4.46
gene104157   6.3.5.5
gene104160   3.1.21.3
gene104171   3.1.21.3
gene104179   6.3.5.5
gene104187   3.6.4.12
gene104222   1.2.7.1
gene104223   3.2.1.80
gene104225   6.1.1.5
gene104230   3.2.1.55
gene104238   2.7.7.7
gene104246   3.2.1.99
gene104253   3.5.1.28
gene104259   6.1.1.5
gene104281   6.1.1.5
gene104292   6.2.1.45
gene104293   6.1.1.5
gene104298   6.3.5.5
gene104305   6.3.5.5
gene104307   6.3.5.5
gene104311   3.6.1.22
gene104313   2.7.7.7
gene104316   3.1.21.3
gene104320   3.2.1.21
gene104327   6.3.5.5
gene104328   6.3.5.5
gene104331   6.3.5.5
gene104338   3.1.1.11
gene104345   3.6.4.12
gene104353   6.1.1.9
gene104355   2.1.1.37
gene104378   6.3.5.5
gene104380   3.1.1.11
gene104381   3.2.1.55
gene104388   3.1.21.3
gene104397   3.5.4.1
gene104403   3.2.1.91
gene104424   1.2.4.1
gene104426   4.2.2.20
gene104426   4.2.2.21
gene104440   6.1.1.6
gene104450   2.3.2.26
gene104460   2.7.11.1
gene104465   3.1.26.12
gene104468   3.6.4.12
gene104471   3.1.21.3
gene104472   3.1.21.3
gene104476   3.1.21.5
gene104479   3.1.21.5
gene104481   3.1.1.11
gene104503   3.1.21.3
gene104528   6.1.1.5
gene104530   3.1.21.3
gene104532   3.1.21.3
gene104533   3.1.1.11
gene104555   3.1.21.3
gene104569   6.3.5.5
gene104571   3.1.21.3
gene104574   3.2.1.21
gene104577   6.1.1.5
gene104582   3.1.21.3
gene104588   2.7.11.1
gene104599   3.2.1.21
gene104600   3.1.21.5
gene104605   2.7.7.6
gene104609   3.4.21.96
gene104611   2.7.7.7
gene104615   6.1.1.5
gene104630   1.1.99.39
gene104633   3.1.21.3
gene104635   1.1.1.94
gene104636   3.2.1.1
gene104641   2.7.11.1
gene104650   1.17.1.9
gene104652   3.1.1.3
gene104658   6.1.1.5
gene104659   3.2.1.24
gene104661   3.1.21.3
gene104662   3.1.21.3
gene104667   6.1.1.5
gene104681   3.2.1.4
gene104683   3.2.1.23
gene104684   3.2.1.24
gene104696   3.1.21.3
gene104697   6.3.5.5
gene104702   3.1.21.3
gene104705   3.1.1.11
gene104706   2.8.4.4
gene104708   2.7.11.1
gene104712   6.3.5.5
gene104715   3.1.21.3
gene104727   6.3.5.5
gene104733   3.1.21.5
gene104735   3.2.1.23
gene104739   3.2.1.23
gene104741   6.3.5.5
gene104743   3.2.1.23
gene104745   3.1.21.5
gene104754   4.2.1.53
gene104755   3.5.4.6
gene104759   6.1.1.5
gene104764   6.3.5.5
gene104789   2.7.11.1
gene104794   3.1.21.3
gene104795   2.7.7.72
gene104803   3.1.1.11
gene104814   6.3.5.5
gene104816   6.3.5.5
gene104826   3.2.1.24
gene104829   2.7.11.1
gene104836   3.1.21.3
gene104840   3.1.21.3
gene104841   3.1.21.3
gene104850   3.1.21.3
gene104855   2.7.11.1
gene104859   3.6.4.12
gene104862   3.2.1.4
gene104866   6.2.1.3
gene104870   6.3.5.5
gene104887   6.3.5.5
gene104894   3.1.21.3
gene104904   3.2.1.24
gene104905   6.3.5.5
gene104908   3.1.1.11
gene104911   2.7.11.1
gene104914   6.3.5.5
gene104918   6.3.5.5
gene104922   3.1.21.3
gene104923   3.1.21.3
gene104930   3.2.1.41
gene104941   2.1.1.199
gene104944   3.2.1.4
gene104952   3.6.4.12
gene104957   3.2.1.22
gene104961   3.1.21.3
gene104967   2.7.11.1
gene104972   3.1.21.3
gene104973   6.2.1.3
gene104974   6.6.1.2
gene104976   3.1.21.3
gene104979   6.3.5.5
gene104980   3.2.1.1
gene104987   2.7.11.1
gene104989   3.1.21.3
gene104993   6.3.5.5
gene105002   6.3.5.5
gene105003   3.2.1.23
gene105004   3.2.1.14
gene105006   3.5.1.104
gene105008   3.1.21.3
gene105012   6.3.5.5
gene105014   3.1.21.3
gene105020   6.3.5.5
gene105021   6.3.5.5
gene105025   2.7.11.1
gene105028   3.2.1.23
gene105029   2.7.7.6
gene105030   3.1.21.3
gene105032   3.1.21.3
gene105037   5.5.1.24
gene105041   6.3.5.5
gene105043   6.3.5.5
gene105047   3.1.21.3
gene105055   3.2.1.18
gene105059   3.2.1.21
gene105061   3.1.21.3
gene105063   1.4.7.1
gene105066   2.7.11.1
gene105076   3.1.21.3
gene105081   6.3.5.5
gene105087   3.1.21.5
gene105093   6.3.5.5
gene105094   2.7.7.7
gene105098   3.2.1.23
gene105107   3.1.21.3
gene105120   3.2.1.23
gene105131   3.1.21.3
gene105135   3.1.21.3
gene105146   3.2.1.41
gene105149   3.1.21.3
gene105167   6.1.1.5
gene105172   6.3.5.5
gene105177   6.1.1.5
gene105178   6.3.5.5
gene105198   2.1.1.176
gene105200   6.3.5.5
gene105211   6.3.5.5
gene105212   6.3.5.5
gene105225   3.1.21.3
gene105226   6.1.1.5
gene105232   6.3.5.5
gene105233   3.1.21.3
gene105234   6.3.5.5
gene105241   6.3.5.5
gene105242   6.1.1.5
gene105250   3.1.21.3
gene105252   2.7.7.7
gene105253   2.7.7.6
gene105268   3.4.21.53
gene105269   6.3.5.5
gene105276   6.3.5.5
gene105277   6.1.1.5
gene105278   3.2.1.23
gene105289   3.2.1.23
gene105294   6.1.1.5
gene105298   6.1.1.5
gene105305   6.3.5.5
gene105311   3.6.4.12
gene105313   6.1.1.5
gene105316   2.7.7.7
gene105320   3.1.21.5
gene105325   6.1.1.5
gene105326   6.3.5.5
gene105330   2.7.7.7
gene105331   2.4.1.109
gene105335   3.1.21.3
gene105339   3.2.1.23
gene105344   6.3.5.5
gene105347   6.3.5.5
gene105364   3.2.1.21
gene105366   3.2.1.23
gene105370   3.2.1.21
gene105410   6.3.5.5
gene105415   6.3.5.5
gene105432   6.3.5.5
gene105435   3.2.1.23
gene105439   2.7.7.7
gene105443   2.4.1.5
gene105445   6.3.5.5
gene105446   6.3.5.5
gene105448   6.3.5.5
gene105449   3.2.1.14
gene105450   3.2.1.23
gene105453   3.1.21.3
gene105460   3.1.21.3
gene105474   2.7.7.7
gene105476   6.3.5.11
gene105476   6.3.5.9
gene105483   1.2.3.15
gene105485   3.2.1.23
gene105493   2.3.1.234
gene105494   6.3.5.5
gene105501   3.2.1.20
gene105505   3.1.21.3
gene105514   3.1.21.3
gene105520   6.6.1.2
gene105526   3.1.21.3
gene105538   3.2.1.1
gene105540   3.2.1.21
gene105552   3.6.4.12
gene105574   3.5.1.28
gene105578   6.3.5.5
gene105584   3.1.21.3
gene105594   6.3.5.5
gene105599   6.3.5.5
gene105605   2.7.7.6
gene105622   2.7.7.7
gene105627   6.3.5.5
gene105629   3.1.21.5
gene105634   3.1.21.3
gene105642   6.1.1.5
gene105644   3.2.1.41
gene105645   6.3.5.5
gene105656   6.3.5.5
gene105657   6.3.5.5
gene105658   6.3.5.5
gene105659   6.1.1.5
gene105683   6.3.5.5
gene105689   3.1.21.3
gene105696   3.1.21.3
gene105697   6.1.1.5
gene105699   3.1.21.3
gene105700   6.3.5.5
gene105702   6.1.1.5
gene105729   3.1.21.3
gene105739   3.1.21.3
gene105740   4.1.99.3
gene105742   3.1.21.3
gene105745   2.7.7.7
gene105746   2.3.2.26
gene105756   3.6.4.12
gene105761   3.2.1.23
gene105763   3.1.21.3
gene105764   3.1.21.3
gene105767   3.1.21.3
gene105769   6.3.5.5
gene105772   3.1.21.3
gene105778   6.3.5.5
gene105782   6.3.5.5
gene105783   6.3.5.5
gene105788   4.2.2.2
gene105798   6.3.5.5
gene105800   3.1.1.53
gene105803   2.7.7.7
gene105804   6.3.5.5
gene105805   3.1.21.3
gene105809   4.1.2.13
gene105818   6.3.5.5
gene105826   6.3.5.5
gene105829   3.2.1.23
gene105831   6.3.5.5
gene105837   3.1.21.3
gene105843   3.2.1.35
gene105845   6.3.5.5
gene105846   2.4.1.109
gene105847   3.1.21.3
gene105848   6.3.5.5
gene105849   3.4.21.66
gene105858   3.1.21.3
gene105861   3.1.21.3
gene105866   6.3.5.5
gene105871   3.2.1.4
gene105874   6.3.5.5
gene105879   6.3.5.5
gene105880   3.1.21.3
gene105882   6.3.5.5
gene105887   6.3.5.5
gene105892   6.3.5.5
gene105900   2.3.2.31
gene105901   2.7.7.7
gene105905   6.3.5.5
gene105906   3.2.1.41
gene105913   3.2.1.21
gene105921   3.4.21.62
gene105924   6.3.5.5
gene105936   3.1.21.3
gene105937   2.7.7.72
gene105940   6.3.5.5
gene105953   3.1.21.3
gene105956   3.2.1.14
gene105961   6.3.5.5
gene105969   3.1.21.3
gene105971   1.4.7.1
gene105976   6.3.5.5
gene105991   3.2.1.23
gene106004   3.2.1.8
gene106005   1.2.1.12
gene106025   6.3.5.5
gene106027   6.1.1.5
gene106037   3.1.1.53
gene106044   3.1.21.3
gene106054   6.3.5.5
gene106059   6.3.5.5
gene106075   6.3.5.5
gene106077   3.1.21.3
gene106078   3.1.26.12
gene106082   6.3.5.5
gene106084   2.4.1.129
gene106084   3.4.16.4
gene106086   6.3.5.5
gene106089   6.1.1.5
gene106092   6.3.5.5
gene106094   6.3.5.5
gene106095   3.2.1.23
gene106098   3.2.1.41
gene106099   3.1.21.3
gene106103   1.1.98.6
gene106115   6.1.1.5
gene106118   3.1.21.3
gene106124   3.1.21.3
gene106130   3.2.1.24
gene106145   3.1.21.3
gene106146   2.3.1.191
gene106147   3.4.25.1
gene106150   3.1.21.3
gene106154   6.1.1.5
gene106155   3.1.21.3
gene106165   3.1.21.3
gene106170   6.3.5.5
gene106173   2.3.1.225
gene106176   3.1.21.3
gene106178   3.1.21.5
gene106191   2.1.1.72
gene106196   3.1.21.5
gene106206   3.1.21.3
gene106209   6.3.5.5
gene106210   6.3.5.5
gene106214   2.7.7.7
gene106218   3.1.1.11
gene106220   3.1.21.5
gene106223   3.6.3.54
gene106224   3.1.21.3
gene106225   3.2.1.23
gene106227   3.1.21.3
gene106234   3.2.1.24
gene106236   3.1.21.5
gene106239   6.3.5.5
gene106240   3.1.21.3
gene106243   3.2.1.24
gene106245   3.2.1.23
gene106247   3.6.4.12
gene106252   3.1.21.3
gene106260   3.6.4.12
gene106269   3.2.1.23
gene106279   3.4.21.10
gene106285   6.3.2.14
gene106292   3.1.21.3
gene106294   3.1.21.3
gene106296   3.1.21.3
gene106300   3.1.1.11
gene106313   3.2.1.78
gene106315   2.7.7.42
gene106315   2.7.7.89
gene106319   3.4.21.96
gene106320   3.2.1.40
gene106321   2.4.1.266
gene106326   3.2.1.21
gene106327   6.3.5.5
gene106336   3.2.1.4
gene106342   6.1.1.5
gene106345   3.1.21.3
gene106350   3.2.1.24
gene106371   3.4.24.28
gene106377   6.3.5.5
gene106384   3.2.1.24
gene106389   3.2.1.23
gene106390   3.1.21.3
gene106404   3.1.21.3
gene106405   2.4.1.18
gene106415   6.1.1.5
gene106421   3.2.1.23
gene106429   2.4.1.18
gene106430   3.1.21.3
gene106441   3.1.21.3
gene106446   2.7.11.16
gene106447   3.1.21.3
gene106458   3.2.1.23
gene106461   3.6.4.12
gene106465   3.2.1.23
gene106473   6.1.1.5
gene106478   6.3.5.5
gene106480   3.2.1.24
gene106490   2.7.7.6
gene106499   2.7.7.27
gene106507   3.1.21.3
gene106512   2.7.7.7
gene106516   3.2.1.23
gene106522   2.7.11.1
gene106527   6.3.5.5
gene106528   3.1.21.3
gene106530   6.3.5.5
gene106531   6.3.5.5
gene106543   3.1.21.5
gene106549   3.1.21.3
gene106555   3.1.21.3
gene106556   3.2.1.21
gene106557   6.3.5.5
gene106559   3.2.1.21
gene106563   3.2.1.35
gene106581   3.1.21.3
gene106586   3.1.21.3
gene106589   2.7.7.7
gene106594   3.1.21.3
gene106595   3.1.21.3
gene106596   3.1.21.3
gene106597   3.1.21.3
gene106604   3.6.3.54
gene106606   6.3.5.5
gene106609   3.1.21.3
gene106612   3.1.1.11
gene106621   2.7.13.3
gene106631   3.2.1.24
gene106633   3.2.1.8
gene106635   6.3.5.5
gene106639   3.2.1.23
gene106645   6.3.5.5
gene106646   3.2.1.23
gene106651   2.7.7.7
gene106655   3.1.21.3
gene106663   3.2.1.23
gene106671   3.1.21.3
gene106673   3.1.21.3
gene106679   3.2.1.23
gene106680   3.1.21.3
gene106682   3.2.1.23
gene106683   3.1.21.3
gene106684   4.2.2.23
gene106694   6.1.1.5
gene106695   2.7.11.1
gene106699   6.3.5.5
gene106709   2.7.11.1
gene106716   3.2.1.23
gene106728   3.6.3.54
gene106738   3.2.1.23
gene106741   3.1.21.3
gene106744   3.2.1.23
gene106757   3.1.21.5
gene106758   1.8.1.4
gene106763   2.7.7.7
gene106766   3.2.1.24
gene106767   3.2.1.14
gene106769   1.4.1.13
gene106769   1.4.1.14
gene106781   6.6.1.2
gene106794   1.8.1.8
gene106797   2.7.7.6
gene106798   6.3.5.5
gene106799   6.4.1.1
gene106800   2.3.1.40
gene106800   6.2.1.20
gene106806   6.1.1.5
gene106808   3.2.1.22
gene106809   2.7.7.7
gene106813   6.3.5.5
gene106823   6.3.5.5
gene106851   3.1.21.3
gene106855   2.1.1.72
gene106881   3.2.1.4
gene106883   3.5.1.108
gene106885   3.6.4.12
gene106888   3.6.3.4
gene106900   3.6.3.1
gene106918   3.2.1.23
gene106922   2.7.7.7
gene106931   3.1.21.3
gene106946   6.1.1.5
gene106947   3.1.21.3
gene106951   3.2.1.23
gene106957   3.2.1.41
gene106959   3.1.21.3
gene106968   3.1.21.3
gene106969   3.1.21.3
gene106984   2.4.1.109
gene106985   3.1.21.3
gene106990   3.4.17.1
gene106998   3.2.1.23
gene107004   3.1.21.3
gene107006   6.1.1.5
gene107009   6.3.5.5
gene107015   2.7.11.1
gene107016   3.1.21.3
gene107017   3.2.1.1
gene107036   3.1.21.3
gene107037   3.2.1.23
gene107049   6.1.1.5
gene107053   3.1.21.3
gene107054   3.1.21.3
gene107056   6.3.5.5
gene107057   3.1.21.3
gene107060   3.1.21.3
gene107065   3.1.21.3
gene107068   3.1.21.3
gene107075   3.1.21.3
gene107077   3.2.1.23
gene107080   3.2.1.24
gene107092   2.7.7.7
gene107099   2.1.1.72
gene107103   3.1.21.3
gene107107   3.1.21.5
gene107110   3.2.1.24
gene107116   2.3.2.27
gene107117   3.1.21.3
gene107127   3.2.1.23
gene107128   2.7.11.1
gene107133   3.2.1.23
gene107147   3.1.21.3
gene107157   3.1.21.3
gene107158   1.2.7.1
gene107165   3.1.1.61
gene107165   3.5.1.44
gene107170   1.2.1.3
gene107174   3.2.1.4
gene107175   3.4.21.96
gene107182   3.1.21.3
gene107186   3.1.21.3
gene107190   6.1.1.5
gene107191   6.1.1.5
gene107201   3.2.1.23
gene107208   6.3.5.5
gene107215   3.1.21.3
gene107216   3.2.1.24
gene107218   1.13.12.16
gene107225   3.1.21.3
gene107232   3.1.21.3
gene107241   3.1.21.3
gene107245   3.1.21.3
gene107252   3.1.21.3
gene107288   6.3.5.5
gene107291   2.7.7.7
gene107297   3.2.1.23
gene107298   3.2.1.14
gene107306   3.2.1.23
gene107312   3.2.1.24
gene107314   3.2.1.21
gene107316   3.1.21.5
gene107319   3.2.1.23
gene107320   3.2.1.24
gene107326   6.3.5.5
gene107330   3.2.1.18
gene107337   3.2.1.23
gene107345   3.6.4.12
gene107347   3.4.19.12
gene107348   2.7.7.7
gene107349   2.1.1.72
gene107350   6.1.1.5
gene107369   6.1.1.5
gene107373   3.1.21.5
gene107374   3.1.21.3
gene107377   3.2.1.24
gene107378   3.1.21.3
gene107387   6.3.5.5
gene107389   3.1.21.3
gene107401   3.2.1.24
gene107404   3.1.21.3
gene107407   1.17.4.1
gene107417   3.6.3.8
gene107434   3.2.1.78
gene107435   3.1.21.3
gene107436   6.3.5.5
gene107447   2.1.1.72
gene107454   3.2.1.23
gene107460   3.1.21.3
gene107465   2.7.1.52
gene107469   3.6.4.12
gene107474   6.1.1.5
gene107490   3.2.1.23
gene107493   3.1.21.3
gene107497   6.3.5.3
gene107498   3.1.21.3
gene107507   3.1.21.3
gene107508   3.1.21.3
gene107513   3.1.11.5
gene107516   2.1.1.43
gene107518   3.1.21.3
gene107524   3.1.21.3
gene107526   6.3.5.5
gene107539   3.1.21.3
gene107541   3.1.21.3
gene107542   3.1.21.3
gene107547   3.1.21.3
gene107548   3.1.13.4
gene107550   3.6.4.12
gene107552   3.1.21.5
gene107554   6.1.1.5
gene107555   2.4.99.18
gene107557   2.7.7.43
gene107566   3.1.21.3
gene107570   6.3.5.5
gene107572   6.1.1.5
gene107575   6.1.1.5
gene107576   3.2.1.78
gene107586   3.1.21.3
gene107593   2.7.13.3
gene107598   3.1.21.5
gene107610   3.1.21.3
gene107617   2.3.1.40
gene107617   6.2.1.20
gene107619   3.2.1.23
gene107624   3.1.21.3
gene107625   3.2.1.23
gene107631   3.1.21.3
gene107632   2.3.2.27
gene107633   3.1.21.3
gene107652   3.1.21.3
gene107655   6.3.5.5
gene107683   3.1.21.3
gene107687   3.1.21.3
gene107688   3.2.1.21
gene107691   3.4.21.10
gene107694   3.2.1.89
gene107702   6.3.5.5
gene107723   3.2.1.4
gene107729   6.1.1.5
gene107732   6.1.1.5
gene107734   3.5.99.6
gene107735   3.2.1.23
gene107736   3.1.11.6
gene107738   3.1.21.3
gene107753   6.1.1.5
gene107757   3.2.1.23
gene107759   3.6.4.12
gene107761   3.6.4.12
gene107770   3.1.21.3
gene107775   3.1.21.3
gene107782   3.1.21.3
gene107786   3.1.21.3
gene107789   3.2.1.24
gene107791   1.14.11.1
gene107793   2.4.2.14
gene107800   2.4.1.109
gene107802   2.7.7.7
gene107803   3.6.4.12
gene107809   5.99.1.3
gene107809   6.5.1.3
gene107811   3.1.21.3
gene107831   3.1.21.3
gene107836   6.1.1.5
gene107837   6.3.1.2
gene107839   3.1.21.3
gene107843   3.1.21.3
gene107850   3.4.21.10
gene107859   3.1.21.3
gene107861   3.2.1.55
gene107863   3.2.1.24
gene107874   3.1.21.3
gene107875   3.1.21.3
gene107882   3.1.21.3
gene107884   3.2.1.23
gene107896   3.1.21.3
gene107903   3.1.21.3
gene107907   2.7.11.1
gene107913   3.1.21.3
gene107917   6.1.1.5
gene107924   2.7.7.7
gene107926   3.2.1.24
gene107932   3.2.1.52
gene107934   2.7.7.7
gene107938   3.1.21.3
gene107940   3.1.1.11
gene107949   6.1.1.5
gene107955   2.7.7.6
gene107974   3.1.21.3
gene107976   3.2.1.23
gene107988   3.1.21.3
gene107997   3.2.1.89
gene107998   3.2.1.23
gene108001   3.1.21.3
gene108012   6.3.5.5
gene108015   3.2.1.23
gene108018   6.1.1.5
gene108022   3.1.21.3
gene108024   3.1.21.3
gene108038   2.7.7.7
gene108040   6.1.1.5
gene108041   3.1.21.3
gene108047   2.7.13.3
gene108051   6.1.1.5
gene108057   3.1.21.3
gene108062   3.2.1.1
gene108063   6.3.5.5
gene108077   3.1.21.3
gene108142   6.3.5.5
gene108159   6.1.1.5
gene108167   3.2.1.23
gene108174   3.2.1.23
gene108175   6.1.1.5
gene108185   3.2.1.23
gene108206   3.1.21.3
gene108208   3.1.21.3
gene108213   3.1.21.3
gene108221   3.1.21.3
gene108227   6.1.1.5
gene108229   3.6.4.12
gene108232   2.7.11.1
gene108246   6.1.1.5
gene108249   3.2.1.52
gene108251   3.6.4.12
gene108258   4.2.2.20
gene108258   4.2.2.21
gene108259   6.3.5.3
gene108261   3.2.1.4
gene108263   3.2.1.23
gene108265   6.1.1.5
gene108266   2.4.1.109
gene108267   2.4.1.109
gene108269   3.1.21.3
gene108270   3.1.21.3
gene108271   3.2.1.4
gene108275   3.6.4.12
gene108276   3.1.21.3
gene108282   6.3.5.5
gene108283   6.3.5.3
gene108288   6.1.1.5
gene108289   3.2.1.24
gene108290   6.1.1.5
gene108296   2.7.7.7
gene108298   3.1.1.53
gene108299   2.4.1.5
gene108307   6.1.1.5
gene108310   3.1.21.3
gene108312   3.2.1.23
gene108314   3.2.1.21
gene108316   3.1.21.3
gene108317   3.2.1.89
gene108325   4.6.1.13
gene108337   2.7.1.68
gene108349   1.2.7.1
gene108352   2.7.11.1
gene108359   3.1.21.3
gene108361   2.3.2.27
gene108373   3.1.21.3
gene108388   3.4.21.96
gene108389   3.1.21.3
gene108390   3.2.1.23
gene108394   3.1.21.3
gene108395   3.2.1.23
gene108399   3.1.21.3
gene108402   3.1.21.3
gene108406   3.1.21.3
gene108409   2.7.7.7
gene108411   3.2.1.23
gene108412   3.1.21.3
gene108430   3.5.4.2
gene108439   4.2.1.3
gene108442   6.1.1.5
gene108445   3.2.1.23
gene108448   3.5.1.18
gene108449   4.2.2.2
gene108458   3.2.1.24
gene108497   3.2.1.18
gene108516   3.2.1.23
gene108517   3.1.21.3
gene108520   3.5.3.12
gene108523   3.1.21.3
gene108529   3.6.4.12
gene108541   3.1.21.3
gene108546   6.1.1.5
gene108547   3.1.21.3
gene108554   3.2.1.21
gene108559   3.1.21.3
gene108562   3.2.1.23
gene108565   6.3.5.5
gene108569   3.1.21.3
gene108570   3.1.21.3
gene108582   6.1.1.20
gene108592   6.2.1.12
gene108593   6.1.1.5
gene108594   2.1.1.72
gene108595   3.2.1.24
gene108610   3.1.21.3
gene108617   6.1.1.5
gene108618   1.1.1.85
gene108621   3.1.21.5
gene108625   3.2.1.23
gene108629   3.1.21.3
gene108632   3.6.4.12
gene108634   3.1.1.53
gene108646   3.1.21.3
gene108648   2.7.1.30
gene108659   3.2.1.23
gene108662   6.1.1.5
gene108663   6.1.1.5
gene108668   6.1.1.5
gene108675   3.2.1.24
gene108680   3.2.1.23
gene108681   4.2.2.23
gene108687   3.1.21.3
gene108701   6.1.1.5
gene108702   3.1.21.3
gene108706   6.1.1.5
gene108707   3.1.21.5
gene108708   3.1.21.3
gene108716   3.1.21.3
gene108725   2.7.11.1
gene108727   3.1.21.3
gene108728   3.6.4.12
gene108734   3.1.21.3
gene108738   3.1.21.3
gene108739   6.1.1.5
gene108742   2.3.1.39
gene108746   3.1.21.3
gene108756   3.1.21.3
gene108771   2.1.1.72
gene108777   3.2.1.23
gene108778   3.1.21.3
gene108781   6.1.1.5
gene108783   3.2.1.113
gene108788   6.1.1.5
gene108796   3.4.21.107
gene108802   3.2.1.23
gene108803   3.1.21.3
gene108808   3.1.21.3
gene108819   2.7.7.7
gene108821   3.1.21.3
gene108823   3.1.21.5
gene108827   3.2.1.26
gene108829   3.1.21.3
gene108833   1.1.98.6
gene108836   3.1.21.5
gene108839   3.1.3.48
gene108843   3.2.1.23
gene108845   3.2.1.78
gene108849   3.2.1.23
gene108854   6.1.1.5
gene108856   6.1.1.5
gene108864   3.2.1.46
gene108865   3.6.4.12
gene108866   6.1.1.5
gene108871   3.1.21.3
gene108873   6.1.1.5
gene108880   1.1.1.205
gene108888   6.1.1.5
gene108889   3.2.1.23
gene108890   3.1.21.3
gene108893   6.1.1.5
gene108901   6.1.1.5
gene108902   3.2.1.23
gene108912   2.7.7.6
gene108931   1.1.1.205
gene108938   3.2.1.24
gene108943   2.4.1.21
gene108946   6.1.1.5
gene108947   3.2.1.23
gene108948   3.1.21.3
gene108968   3.1.21.3
gene108970   6.1.1.5
gene108974   3.1.21.3
gene108975   3.6.4.12
gene108983   3.1.21.3
gene108994   2.7.7.24
gene109004   3.1.21.5
gene109005   3.2.1.1
gene109013   6.3.5.5
gene109015   3.1.21.3
gene109027   3.1.21.3
gene109033   3.2.1.21
gene109035   6.1.1.5
gene109075   6.1.1.5
gene109079   3.1.21.3
gene109080   3.1.1.53
gene109097   3.2.1.78
gene109102   2.7.10.1
gene109104   6.1.1.5
gene109109   6.1.1.5
gene109113   3.1.21.3
gene109116   3.1.21.3
gene109117   3.2.1.23
gene109121   6.1.1.5
gene109146   3.6.4.12
gene109148   3.1.21.5
gene109155   3.2.1.23
gene109162   3.1.3.48
gene109167   2.7.7.7
gene109177   3.2.1.23
gene109180   3.6.3.54
gene109184   3.2.1.23
gene109185   6.1.1.5
gene109186   3.1.21.3
gene109190   3.1.21.5
gene109198   3.1.21.3
gene109199   3.1.21.5
gene109201   3.1.21.3
gene109212   3.2.1.23
gene109217   6.1.1.5
gene109220   3.2.1.21
gene109221   3.2.1.23
gene109222   3.1.21.3
gene109230   3.1.21.3
gene109234   3.2.1.23
gene109243   3.2.1.23
gene109244   6.1.1.5
gene109256   3.1.21.3
gene109259   3.1.21.3
gene109265   3.4.21.112
gene109266   3.1.21.3
gene109267   3.6.4.12
gene109272   3.2.1.45
gene109276   3.5.1.28
gene109280   3.2.1.24
gene109281   6.1.1.5
gene109285   1.14.12.10
gene109292   3.1.3.15
gene109295   3.1.21.3
gene109298   3.5.1.28
gene109300   3.1.21.3
gene109301   2.7.13.3
gene109308   3.2.1.23
gene109311   3.1.21.5
gene109315   3.1.21.3
gene109319   3.1.21.3
gene109323   3.1.21.5
gene109362   6.1.1.5
gene109364   3.6.4.12
gene109365   3.2.1.8
gene109369   6.1.1.5
gene109373   6.1.1.5
gene109376   6.1.1.5
gene109379   3.1.21.3
gene109381   6.1.1.5
gene109382   2.7.7.42
gene109382   2.7.7.89
gene109383   3.6.1.1
gene109387   3.2.1.8
gene109397   3.1.21.3
gene109399   3.2.1.21
gene109416   3.1.21.3
gene109419   3.2.1.24
gene109426   6.3.5.5
gene109427   1.17.4.1
gene109432   2.7.11.1
gene109434   3.1.21.3
gene109437   6.5.1.4
gene109439   3.1.21.3
gene109440   6.1.1.5
gene109454   1.2.1.38
gene109456   6.1.1.5
gene109457   4.2.1.53
gene109468   3.2.1.96
gene109468   3.5.1.28
gene109477   3.1.21.3
gene109482   3.4.24.28
gene109489   3.2.1.23
gene109497   3.2.1.23
gene109500   3.1.21.3
gene109501   3.2.1.21
gene109503   3.1.21.3
gene109504   6.1.1.5
gene109508   3.1.21.5
gene109511   3.2.1.82
gene109512   3.1.21.3
gene109513   1.17.4.1
gene109522   3.1.26.12
gene109529   6.1.1.5
gene109533   6.3.5.5
gene109535   3.2.1.21
gene109542   3.2.1.23
gene109545   3.2.1.23
gene109557   3.1.21.5
gene109561   3.1.21.3
gene109563   3.1.21.3
gene109567   3.2.1.23
gene109586   3.6.4.13
gene109589   3.1.21.3
gene109602   6.1.1.5
gene109604   3.1.21.3
gene109606   3.2.1.23
gene109610   3.4.22.10
gene109621   2.1.1.72
gene109622   3.1.21.5
gene109627   3.1.21.5
gene109637   3.1.21.3
gene109648   3.1.21.3
gene109651   3.1.21.3
gene109655   3.6.4.12
gene109658   3.1.21.3
gene109661   6.6.1.1
gene109665   3.1.21.5
gene109673   3.2.1.23
gene109677   3.1.21.3
gene109683   3.1.21.3
gene109694   2.4.1.161
gene109695   2.7.10.1
gene109697   6.1.1.5
gene109699   3.1.21.3
gene109700   3.1.21.5
gene109702   3.1.21.3
gene109703   3.2.1.21
gene109705   6.1.1.5
gene109709   6.1.1.5
gene109716   6.1.1.5
gene109717   3.4.21.107
gene109727   6.1.1.5
gene109729   6.1.1.5
gene109730   6.1.1.5
gene109734   6.1.1.5
gene109736   3.2.1.4
gene109740   3.2.1.21
gene109747   2.4.1.161
gene109749   2.7.7.7
gene109750   2.7.7.6
gene109752   3.6.4.12
gene109755   3.6.4.12
gene109758   3.1.21.3
gene109765   1.17.4.1
gene109766   3.2.1.24
gene109769   3.2.1.52
gene109786   6.1.1.5
gene109788   3.1.21.3
gene109789   3.2.1.24
gene109798   3.1.21.5
gene109803   4.2.2.20
gene109803   4.2.2.21
gene109804   3.2.1.8
gene109808   3.1.21.5
gene109810   3.1.26.12
gene109817   3.1.1.53
gene109820   3.2.1.1
gene109833   2.4.1.211
gene109836   3.6.4.12
gene109844   3.1.21.5
gene109845   3.1.21.5
gene109865   2.7.7.6
gene109869   3.1.21.5
gene109876   2.1.1.43
gene109880   3.2.1.23
gene109888   3.1.21.3
gene109899   2.7.1.52
gene109903   2.7.13.3
gene109910   6.1.1.5
gene109914   3.1.21.3
gene109927   6.3.5.5
gene109931   3.1.21.3
gene109935   3.2.1.23
gene109941   3.4.21.96
gene109942   3.2.1.51
gene109957   3.1.21.3
gene109965   6.3.5.5
gene109982   4.2.2.20
gene109982   4.2.2.21
gene109992   3.2.1.23
gene110010   3.1.21.5
gene110025   2.7.7.7
gene110042   3.6.4.12
gene110045   3.1.21.3
gene110049   3.1.21.3
gene110063   3.2.1.14
gene110071   3.2.1.21
gene110076   3.2.1.24
gene110077   3.2.1.24
gene110078   2.1.1.72
gene110088   3.2.1.23
gene110089   3.1.21.5
gene110092   3.1.21.3
gene110095   6.1.1.5
gene110096   2.1.1.72
gene110099   3.2.1.21
gene110101   3.2.1.23
gene110102   1.2.7.1
gene110105   3.2.1.23
gene110111   2.7.7.7
gene110124   3.1.21.3
gene110126   6.1.1.5
gene110128   3.2.1.21
gene110130   3.1.21.5
gene110140   3.2.1.23
gene110142   3.2.1.41
gene110146   3.1.21.5
[truncated: 46,103,086 more chars]
