# Supplementary material for: Beyond Taxonomic Analysis of Microbiomes: A Functional Approach for Revisiting Microbiome Changes in Colorectal Cancer
Source: Front Microbiol. 2020 Jan 23;10:3117. doi: 10.3389/fmicb.2019.03117 (PMC6990412; doi:10.3389/fmicb.2019.03117)
Supplement: DATA SHEET S4 — The annotated reaction associated with each gene sequence obtained from the KEGG database. [file Data_Sheet_4.ZIP › supplementary Data Sheet 4.txt]

Gene number and related Reactions
gene22   R04511
gene117   R02170
gene119   R07282
gene145   R09378
gene554   R10181
gene592   R02585
gene593   R02585
gene631   R02585
gene636   R02585
gene653   R00162
gene681   R02585
gene682   R00162
gene683   R00086
gene706   R00162
gene724   R10484
gene790   R00787
gene800   R02585
gene804   R00162
gene810   R02585
gene812   R00444
gene813   R00379
gene816   R00444
gene836   R02585
gene841   R02585
gene906   R01493
gene935   R00086
gene973   R02585
gene999   R00162
gene1038   R00086
gene1052   R00380
gene1068   R00162
gene1094   R03162
gene1135   R00162
gene1138   R00351
gene1170   R02584
gene1186   R02584
gene1190   R02584
gene1197   R02584
gene1320   R02570
gene1347   R02244
gene1370   R00380
gene1475   R00162
gene1484   R00380
gene1558   R00162
gene1588   R02539
gene1652   R08612
gene1669   R00162
gene1686   R00444
gene1711   R02585
gene1743   R08612
gene1757   R00162
gene1769   R00660
gene1802   R00660
gene1823   R01963
gene1901   R10645
gene1901   R10646
gene1901   R10647
gene1902   R10645
gene1902   R10646
gene1902   R10647
gene1903   R10645
gene1903   R10646
gene1903   R10647
gene1906   R10645
gene1906   R10646
gene1906   R10647
gene1907   R08612
gene1919   R01061
gene2072   R08575
gene2082   R00086
gene2087   R08612
gene2110   R08612
gene2117   R08612
gene2137   R00089
gene2169   R00389
gene2175   R00379
gene2194   R02767
gene2195   R02767
gene2196   R02767
gene2231   R03665
gene2305   R06178
gene2305   R06179
gene2361   R08612
gene2376   R00086
gene2413   R05884
gene2413   R08210
gene2442   R00086
gene2461   R03665
gene2478   R02585
gene2486   R00162
gene2511   R00162
gene2533   R00086
gene2538   R00086
gene2547   R00086
gene2567   R00086
gene2635   R00444
gene2667   R04405
gene2682   R00162
gene2787   R00086
gene2849   R00162
gene2872   R00380
gene2939   R04527
gene2939   R06140
gene2945   R00093
gene2945   R00114
gene2945   R00248
gene2945   R00256
gene2957   R08694
gene2967   R08694
gene3014   R00086
gene3025   R00086
gene3098   R03658
gene3105   R00380
gene3111   R05795
gene3168   R08550
gene3193   R08694
gene3199   R00086
gene3206   R00380
gene3208   R08694
gene3229   R08612
gene3339   R00444
gene3345   R00444
gene3366   R03460
gene3383   R00444
gene3434   R03460
gene3498   R00086
gene3574   R00162
gene3587   R00162
gene3618   R00086
gene3621   R00086
gene3634   R10579
gene3667   R03460
gene3670   R02163
gene3687   R00162
gene3698   R02135
gene3710   R01029
gene3721   R03460
gene3740   R06620
gene3762   R00444
gene3770   R00086
gene3803   R00086
gene3807   R08612
gene3808   R00086
gene3826   R00310
gene3826   R11329
gene3827   R00444
gene3829   R00444
gene3848   R00086
gene3882   R03460
gene3997   R02735
gene4048   R00086
gene4111   R02584
gene4218   R00310
gene4218   R11329
gene4233   R04527
gene4233   R06140
gene4234   R00086
gene4380   R00086
gene4387   R00660
gene4400   R00162
gene4494   R00756
gene4494   R00764
gene4514   R00416
gene4617   R00379
gene4622   R00162
gene4629   R00379
gene4713   R00444
gene4720   R02585
gene4772   R00379
gene4800   R00162
gene4807   R00006
gene4883   R00164
gene4915   R00380
gene4922   R03162
gene4994   R02541
gene5061   R01466
gene5078   R00342
gene5090   R01168
gene5113   R00164
gene5119   R04527
gene5119   R06140
gene5175   R00342
gene5187   R00379
gene5259   R09844
gene5265   R00444
gene5281   R05755
gene5281   R05756
gene5412   R00162
gene5425   R01528
gene5425   R10221
gene5479   R08612
gene5572   R00162
gene5729   R01234
gene5729   R03259
gene5844   R01324
gene5844   R01325
gene5844   R01900
gene5844   R04425
gene5875   R04144
gene5887   R03122
gene5887   R06160
gene5920   R00086
gene5951   R00162
gene6013   R02362
gene6013   R06250
gene6043   R00162
gene6062   R02465
gene6062   R06242
gene6094   R04733
gene6150   R00162
gene6200   R07157
gene6242   R05735
gene6281   R02570
gene6311   R03665
gene6358   R02584
gene6384   R00964
gene6418   R00380
gene6440   R00086
gene6474   R05755
gene6474   R05756
gene6492   R04294
gene6509   R04733
gene6519   R00162
gene6523   R00626
gene6605   R00849
gene6654   R04273
gene6690   R04273
gene6890   R02584
gene7012   R00444
gene7103   R00380
gene7105   R03650
gene7106   R04527
gene7106   R06140
gene7130   R03162
gene7201   R03162
gene7256   R03411
gene7259   R00162
gene7271   R04527
gene7271   R06140
gene7292   R01639
gene7297   R04527
gene7297   R06140
gene7311   R00086
gene7342   R00086
gene7428   R01639
gene7460   R04527
gene7460   R06140
gene7471   R04527
gene7471   R06140
gene7539   R08612
gene7549   R01639
gene7822   R01639
gene7854   R00380
gene7971   R06620
gene8003   R03938
gene8008   R11457
gene8009   R10484
gene8022   R01513
gene8022   R11337
gene8034   R01513
gene8034   R11337
gene8052   R00162
gene8082   R02465
gene8082   R06242
gene8101   R01513
gene8101   R11337
gene8118   R04122
gene8120   R00355
gene8122   R02362
gene8122   R06250
gene8131   R01513
gene8131   R11337
gene8154   R00355
gene8163   R00078
gene8164   R03243
gene8167   R00355
gene8173   R03243
gene8184   R00380
gene8187   R00355
gene8199   R02739
gene8207   R03060
gene8207   R03423
gene8207   R07297
gene8210   R00760
gene8218   R03411
gene8235   R00986
gene8244   R01512
gene8260   R00381
gene8264   R00355
gene8265   R03411
gene8294   R02465
gene8294   R06242
gene8301   R01478
gene8304   R00355
gene8309   R00162
gene8310   R02362
gene8310   R06250
gene8333   R04527
gene8333   R06140
gene8380   R02362
gene8380   R06250
gene8383   R00379
gene8383   R04294
gene8433   R09292
gene8467   R02362
gene8467   R06250
gene8489   R00086
gene8509   R03411
gene8527   R03411
gene8629   R00086
gene8695   R00162
gene8727   R00405
gene8752   R03411
gene8770   R00444
gene8783   R00162
gene8784   R04527
gene8784   R06140
gene8824   R03162
gene8833   R00238
gene8836   R00238
gene8849   R02585
gene8875   R00566
gene8889   R04527
gene8889   R06140
gene8894   R03162
gene8920   R04527
gene8920   R06140
gene8949   R04527
gene8949   R06140
gene8975   R04527
gene8975   R06140
gene9037   R01810
gene9056   R01068
gene9056   R08568
gene9061   R01068
gene9061   R08568
gene9082   R00379
gene9114   R00164
gene9123   R09707
gene9143   R04527
gene9143   R06140
gene9170   R04527
gene9170   R06140
gene9208   R00238
gene9225   R02100
gene9259   R00086
gene9270   R00444
gene9299   R03469
gene9326   R01512
gene9354   R04073
gene9391   R00444
gene9407   R04527
gene9407   R06140
gene9408   R04527
gene9408   R06140
gene9434   R09497
gene9441   R04273
gene9461   R07324
gene9537   R02465
gene9537   R06242
gene9600   R01234
gene9600   R03259
gene9603   R01519
gene9635   R02362
gene9635   R06250
gene9672   R03162
gene9679   R04527
gene9679   R06140
gene9843   R04216
gene9848   R03162
gene9939   R02362
gene9939   R06250
gene9952   R04216
gene9958   R02135
gene9983   R10579
gene10002   R00200
gene10007   R06178
gene10007   R06179
gene10020   R04527
gene10020   R06140
gene10068   R01566
gene10074   R05802
gene10118   R01810
gene10125   R00086
gene10135   R00086
gene10137   R00086
gene10157   R04527
gene10157   R06140
gene10162   R01810
gene10317   R02783
gene10323   R00162
gene10357   R02585
gene10362   R00162
gene10445   R00379
gene10463   R00379
gene10480   R00083
gene10489   R04527
gene10489   R06140
gene10491   R00444
gene10510   R00086
gene10623   R11592
gene10632   R03060
gene10632   R03423
gene10632   R07297
gene10654   R00162
gene10713   R03652
gene10742   R02465
gene10742   R06242
gene10830   R03060
gene10830   R03423
gene10830   R07297
gene10858   R00379
gene10867   R05577
gene10875   R03652
gene10886   R04527
gene10886   R06140
gene10925   R09597
gene11074   R00380
gene11093   R08612
gene11098   R04527
gene11098   R06140
gene11195   R01993
gene11212   R00162
gene11239   R02465
gene11239   R06242
gene11247   R02465
gene11247   R06242
gene11253   R00162
gene11285   R02319
gene11285   R10442
gene11285   R10443
gene11340   R04527
gene11340   R06140
gene11355   R04176
gene11500   R00162
gene11526   R02103
gene11529   R03986
gene11529   R07297
gene11592   R00371
gene11625   R04527
gene11625   R06140
gene11628   R00162
gene11699   R00086
gene11801   R00379
gene11812   R10579
gene11843   R00444
gene11877   R04527
gene11877   R06140
gene11908   R05577
gene11920   R04527
gene11920   R06140
gene11951   R08612
gene11954   R02585
gene11970   R02623
gene11970   R02624
gene11984   R00538
gene12005   R03162
gene12054   R07282
gene12063   R04527
gene12063   R06140
gene12072   R00379
gene12123   R08612
gene12149   R01804
gene12174   R02465
gene12174   R06242
gene12192   R04527
gene12192   R06140
gene12203   R00162
gene12213   R04527
gene12213   R06140
gene12218   R00164
gene12249   R04527
gene12249   R06140
gene12312   R00497
gene12333   R02060
gene12448   R03162
gene12470   R00380
gene12485   R00380
gene12539   R00380
gene12598   R00162
gene12604   R00162
gene12609   R09394
gene12624   R02465
gene12624   R06242
gene12664   R04527
gene12664   R06140
gene12694   R09394
gene12729   R00162
gene12733   R02163
gene12820   R03162
gene12868   R03650
gene12871   R02362
gene12871   R06250
gene12890   R03162
gene12905   R02120
gene12905   R06066
gene12930   R02585
gene12959   R02584
gene12962   R04527
gene12962   R06140
gene13052   R03650
gene13080   R02584
gene13083   R00162
gene13104   R04527
gene13104   R06140
gene13127   R03162
gene13170   R10579
gene13213   R04527
gene13213   R06140
gene13251   R00086
gene13259   R02584
gene13268   R11592
gene13278   R03650
gene13283   R02585
gene13284   R00379
gene13457   R04527
gene13457   R06140
gene13472   R09721
gene13477   R00444
gene13490   R00162
gene13492   R08612
gene13495   R01810
gene13521   R00235
gene13537   R03162
gene13554   R00162
gene13563   R04527
gene13563   R06140
gene13605   R08694
gene13653   R03162
gene13681   R03162
gene13805   R03162
gene13831   R00164
gene13842   R02585
gene13875   R00379
gene13902   R03162
gene13910   R04527
gene13910   R06140
gene13917   R04527
gene13917   R06140
gene13962   R03162
gene14078   R10579
gene14121   R00162
gene14140   R00162
gene14142   R04527
gene14142   R06140
gene14159   R00444
gene14170   R02465
gene14170   R06242
gene14204   R00162
gene14325   R04216
gene14331   R03162
gene14338   R01478
gene14380   R01557
gene14380   R06218
gene14437   R04527
gene14437   R06140
gene14462   R00162
gene14569   R05227
gene14708   R00897
gene14719   R04294
gene14730   R00162
gene14792   R00444
gene14826   R00086
gene14841   R00162
gene14867   R00444
gene14914   R00396
gene14917   R00162
gene14986   R00162
gene14987   R00086
gene15029   R00444
gene15051   R00162
gene15053   R06513
gene15100   R00086
gene15150   R00200
gene15156   R10579
gene15222   R03162
gene15238   R04527
gene15238   R06140
gene15276   R04273
gene15278   R00137
gene15278   R03005
gene15290   R01512
gene15296   R02585
gene15459   R00031
gene15459   R00045
gene15480   R03162
gene15498   R00162
gene15508   R08612
gene15534   R02599
gene15553   R00946
gene15608   R00162
gene15632   R00379
gene15641   R00380
gene15666   R02465
gene15666   R06242
gene15695   R00162
gene15706   R04527
gene15706   R06140
gene15791   R08612
gene15792   R00162
gene15797   R00162
gene15802   R03425
gene15822   R00162
gene15824   R00164
gene15852   R01810
gene15895   R03877
gene15958   R00380
gene15980   R04216
gene15999   R08612
gene16029   R03083
gene16031   R03411
gene16056   R00162
gene16080   R01498
gene16090   R03646
gene16186   R00162
gene16239   R02163
gene16244   R03162
gene16258   R00444
gene16270   R00162
gene16307   R08612
gene16312   R03162
gene16330   R03162
gene16391   R01478
gene16403   R04527
gene16403   R06140
gene16452   R08612
gene16462   R08613
gene16481   R00086
gene16504   R00888
gene16590   R01082
gene16613   R03938
gene16622   R02120
gene16622   R06066
gene16632   R03162
gene16688   R03162
gene16692   R09055
gene16707   R08694
gene16820   R00086
gene16853   R00103
gene16853   R11104
gene16875   R02328
gene16878   R03243
gene16909   R03162
gene16932   R00089
gene16943   R02465
gene16943   R06242
gene16963   R00162
gene16995   R03599
gene16995   R07460
gene16995   R11528
gene16995   R11529
gene17014   R07613
gene17038   R08612
gene17048   R00162
gene17063   R03120
gene17124   R00857
gene17174   R00086
gene17209   R03162
gene17210   R03162
gene17216   R00986
gene17247   R10152
gene17268   R02585
gene17285   R00162
gene17362   R04073
gene17393   R03162
gene17394   R08694
gene17448   R04527
gene17448   R06140
gene17465   R02163
gene17476   R00379
gene17508   R02788
gene17525   R09730
gene17538   R02732
gene17541   R06946
gene17541   R06947
gene17541   R10070
gene17557   R02585
gene17569   R03162
gene17642   R03162
gene17654   R00379
gene17668   R05661
gene17671   R02585
gene17696   R03162
gene17719   R01369
gene17719   R02115
gene17734   R00086
gene17742   R03460
gene17774   R00444
gene17818   R00379
gene17823   R00379
gene17875   R04511
gene17881   R03162
gene17892   R09497
gene17895   R00086
gene17913   R01318
gene17913   R02241
gene17923   R00162
gene17957   R00086
gene17972   R02362
gene17972   R06250
gene17979   R04294
gene18002   R02362
gene18002   R06250
gene18028   R00162
gene18072   R03469
gene18133   R03162
gene18198   R00162
gene18244   R03162
gene18283   R04273
gene18294   R07633
gene18334   R00086
gene18412   R00086
gene18438   R00086
gene18443   R03162
gene18486   R00849
gene18514   R02585
gene18591   R00162
gene18619   R00086
gene18627   R02584
gene18643   R00162
gene18672   R00086
gene18688   R00086
gene18692   R00086
gene18732   R02584
gene18733   R02584
gene18736   R00086
gene18809   R00345
gene18845   R00086
gene18862   R03162
gene18876   R00086
gene18899   R03665
gene18940   R03162
gene18942   R05802
gene18946   R11325
gene18946   R11885
gene18946   R11886
gene19096   R00444
gene19108   R00086
gene19118   R04527
gene19118   R06140
gene19129   R00086
gene19146   R01196
gene19159   R00162
gene19170   R00086
gene19188   R08694
gene19231   R03162
gene19234   R02585
gene19235   R02465
gene19235   R06242
gene19237   R04527
gene19237   R06140
gene19238   R00086
gene19243   R03162
gene19245   R01556
gene19245   R06251
gene19267   R01556
gene19267   R06251
gene19268   R03162
gene19279   R00086
gene19280   R04527
gene19280   R06140
gene19282   R11325
gene19282   R11885
gene19282   R11886
gene19286   R00086
gene19294   R08612
gene19303   R01061
gene19303   R01063
gene19305   R03162
gene19316   R00086
gene19348   R04733
gene19351   R01184
gene19369   R04273
gene19389   R00284
gene19394   R03743
gene19401   R01061
gene19401   R01063
gene19427   R03162
gene19441   R00703
gene19461   R03162
gene19500   R03162
gene19519   R00086
gene19567   R03162
gene19584   R00162
gene19600   R00086
gene19628   R03162
gene19636   R00086
gene19639   R08612
gene19652   R03162
gene19657   R00382
gene19671   R02585
gene19709   R03162
gene19714   R02362
gene19714   R06250
gene19717   R03162
gene19737   R03162
gene19750   R00107
gene19750   R00210
gene19750   R01196
gene19754   R00086
gene19765   R00623
gene19765   R00624
gene19765   R06983
gene19765   R07140
gene19776   R03162
gene19803   R03225
gene19826   R04273
gene19867   R02335
gene19867   R06028
gene19886   R00162
gene19908   R00162
gene19918   R00162
gene19952   R00162
gene19953   R00623
gene19953   R00624
gene19953   R06983
gene19953   R07140
gene19984   R00956
gene19997   R00086
gene20005   R00860
gene20066   R00086
gene20104   R02465
gene20104   R06242
gene20125   R00162
gene20132   R00086
gene20167   R00086
gene20171   R00379
gene20175   R00344
gene20230   R01403
gene20230   R01404
gene20233   R04527
gene20233   R06140
gene20277   R03394
gene20277   R03430
gene20296   R00086
gene20319   R00444
gene20334   R04481
gene20334   R08468
gene20334   R08469
gene20334   R10306
gene20335   R03162
gene20347   R02585
gene20357   R01583
gene20376   R00162
gene20378   R00086
gene20380   R00162
gene20385   R08612
gene20405   R03162
gene20414   R06447
gene20424   R00086
gene20433   R03162
gene20440   R01313
gene20472   R00162
gene20494   R02362
gene20494   R06250
gene20548   R00162
gene20617   R00379
gene20619   R00658
gene20622   R00379
gene20640   R04073
gene20657   R03661
gene20670   R05227
gene20675   R00344
gene20690   R02585
gene20699   R07282
gene20764   R00379
gene20814   R00086
gene20832   R03469
gene20875   R00107
gene20875   R00210
gene20875   R01196
gene20881   R00086
gene20882   R01099
gene20902   R04573
gene20916   R02961
gene20927   R03938
gene20931   R01881
gene20957   R08694
gene21013   R03162
gene21023   R07607
gene21025   R08694
gene21076   R04452
gene21089   R08694
gene21107   R03743
gene21179   R04176
gene21180   R00086
gene21191   R00379
gene21233   R02060
gene21234   R03162
gene21249   R03162
gene21255   R00444
gene21259   R03458
gene21259   R03459
gene21268   R11592
gene21292   R00086
gene21317   R00086
gene21328   R00162
gene21349   R01099
gene21367   R00021
gene21367   R00256
gene21367   R10086
gene21376   R08694
gene21380   R03162
gene21385   R04294
gene21388   R03162
gene21397   R00162
gene21401   R00379
gene21413   R01196
gene21448   R00379
gene21483   R00086
gene21524   R00086
gene21530   R00086
gene21536   R03938
gene21539   R08694
gene21551   R00162
gene21556   R00131
gene21561   R02585
gene21570   R00086
gene21579   R00086
gene21588   R02584
gene21610   R01641
gene21629   R00093
gene21629   R00114
gene21629   R00248
gene21629   R00256
gene21715   R04216
gene21719   R02585
gene21726   R02465
gene21726   R06242
gene21731   R05799
gene21731   R08964
gene21750   R08694
gene21754   R08694
gene21800   R03162
gene21824   R08694
gene21840   R00086
gene21871   R00086
gene21880   R00086
gene21892   R04073
gene21919   R08694
gene21930   R00379
gene21932   R00086
gene21956   R00162
gene21973   R00379
gene21983   R00086
gene21994   R01061
gene21994   R01063
gene21997   R00162
gene21998   R00086
gene21999   R04073
gene22012   R00444
gene22016   R00379
gene22031   R07211
gene22047   R02120
gene22047   R06066
gene22051   R04216
gene22060   R00086
gene22080   R00379
gene22083   R05911
gene22100   R00086
gene22102   R00162
gene22123   R00444
gene22146   R00379
gene22157   R00086
gene22180   R02623
gene22180   R02624
gene22201   R00086
gene22214   R00379
gene22216   R00379
gene22225   R02362
gene22225   R06250
gene22232   R00086
gene22245   R03660
gene22247   R08694
gene22248   R03162
gene22250   R01324
gene22250   R01325
gene22250   R01900
gene22250   R04425
gene22255   R00162
gene22277   R03162
gene22313   R07360
gene22313   R09562
gene22322   R01090
gene22327   R00164
gene22327   R02585
gene22336   R03915
gene22344   R00086
gene22349   R00086
gene22353   R00086
gene22361   R01310
gene22376   R00424
gene22378   R00086
gene22381   R00086
gene22387   R00086
gene22414   R00086
gene22426   R00086
gene22428   R00086
gene22430   R03162
gene22439   R03162
gene22457   R00379
gene22461   R00086
gene22478   R00379
gene22491   R00086
gene22495   R00905
gene22495   R05782
gene22506   R00086
gene22508   R00086
gene22512   R00444
gene22533   R04073
gene22544   R00086
gene22554   R00086
gene22587   R00086
gene22596   R00444
gene22599   R00086
gene22600   R00086
gene22601   R00086
gene22605   R00379
gene22606   R00379
gene22607   R00086
gene22609   R00086
gene22610   R00086
gene22615   R00379
gene22616   R00086
gene22619   R00086
gene22620   R00086
gene22626   R00086
gene22645   R00086
gene22646   R08694
gene22655   R00086
gene22658   R00086
gene22664   R00444
gene22665   R00086
gene22667   R00379
gene22674   R03654
gene22678   R08613
gene22683   R00086
gene22700   R08694
gene22708   R02874
gene22713   R00162
gene22719   R00256
gene22719   R00483
gene22719   R00578
gene22728   R00093
gene22728   R00114
gene22728   R00248
gene22728   R00256
gene22759   R04527
gene22759   R06140
gene22762   R00379
gene22766   R00086
gene22781   R04273
gene22782   R00086
gene22786   R00658
gene22787   R00086
gene22811   R02623
gene22811   R02624
gene22828   R00086
gene22833   R00086
gene22845   R00965
gene22846   R00379
gene22848   R04527
gene22848   R06140
gene22867   R02120
gene22867   R06066
gene22869   R04405
gene22871   R02120
gene22871   R06066
gene22895   R00379
gene22899   R00538
gene22899   R02317
gene22899   R02565
gene22899   R03102
gene22899   R03103
gene22899   R11231
gene22899   R11232
gene22917   R00444
gene22935   R00086
gene22974   R00529
gene23028   R00086
gene23033   R00086
gene23037   R00086
gene23050   R04527
gene23050   R06140
gene23054   R00086
gene23067   R03162
gene23088   R00162
gene23099   R00086
gene23102   R03162
gene23105   R00086
gene23110   R00381
gene23110   R00382
gene23110   R10822
gene23110   R10823
gene23113   R00086
gene23121   R01403
gene23121   R01404
gene23155   R03938
gene23166   R00086
gene23196   R04527
gene23196   R06140
gene23244   R00086
gene23248   R01312
gene23249   R00086
gene23260   R00379
gene23274   R03122
gene23274   R06160
gene23275   R08694
gene23277   R00086
gene23290   R00379
gene23295   R00086
gene23298   R00086
gene23305   R04072
gene23305   R07620
gene23305   R11399
gene23307   R00086
gene23344   R03122
gene23344   R06160
gene23354   R00086
gene23368   R03122
gene23368   R06160
gene23388   R00086
gene23389   R00086
gene23405   R00086
gene23431   R00379
gene23433   R00610
gene23434   R00379
gene23439   R00538
gene23439   R02317
gene23439   R02565
gene23439   R03102
gene23439   R03103
gene23439   R11231
gene23439   R11232
gene23448   R00086
gene23451   R00086
gene23481   R00379
gene23485   R00086
gene23486   R00086
gene23489   R01810
gene23495   R03122
gene23495   R06160
gene23511   R00009
gene23512   R00379
gene23513   R00379
gene23528   R00086
gene23529   R02362
gene23529   R06250
gene23531   R00086
gene23533   R03162
gene23559   R00086
gene23572   R00162
gene23598   R00162
gene23614   R03122
gene23614   R06160
gene23666   R00713
gene23666   R00714
gene23666   R02401
gene23672   R03411
gene23683   R00857
gene23713   R04463
gene23716   R00086
gene23721   R03364
gene23722   R02120
gene23722   R06066
gene23728   R03522
gene23728   R08511
gene23728   R08512
gene23734   R02120
gene23734   R06066
gene23736   R00086
gene23742   R00162
gene23743   R00086
gene23750   R00162
gene23756   R00379
gene23769   R00086
gene23776   R00379
gene23788   R07297
gene23789   R02362
gene23789   R06250
gene23801   R01516
gene23801   R01518
gene23813   R03659
gene23820   R00379
gene23823   R03122
gene23823   R06160
gene23840   R02362
gene23840   R06250
gene23874   R00162
gene23880   R00379
gene23903   R00086
gene23905   R03364
gene23915   R00379
gene23920   R00162
gene23948   R00086
gene23949   R00086
gene23951   R08707
gene23955   R00086
gene23981   R00379
gene24030   R00379
gene24046   R00444
gene24046   R11592
gene24058   R00552
gene24066   R00379
gene24071   R01369
gene24100   R02120
gene24100   R06066
gene24116   R08694
gene24121   R00093
gene24121   R00114
gene24121   R00248
gene24121   R00256
gene24151   R00162
gene24164   R02120
gene24164   R06066
gene24173   R00379
gene24192   R02362
gene24192   R06250
gene24215   R00162
gene24226   R00086
gene24232   R00162
gene24263   R00086
gene24276   R01859
gene24284   R04073
gene24294   R00093
gene24294   R00114
gene24294   R00248
gene24294   R00256
gene24346   R00086
gene24347   R00379
gene24353   R02723
gene24353   R02724
gene24353   R03933
gene24353   R04855
gene24390   R00021
gene24390   R00256
gene24390   R10086
gene24392   R00086
gene24426   R00379
gene24427   R05227
gene24492   R00965
gene24516   R03162
gene24550   R03187
gene24576   R02120
gene24576   R06066
gene24612   R02120
gene24612   R06066
gene24624   R02120
gene24624   R06066
gene24630   R02120
gene24630   R06066
gene24632   R08694
gene24642   R00162
gene24652   R00379
gene24659   R00162
gene24709   R00086
gene24725   R00021
gene24725   R00256
gene24725   R10086
gene24745   R00162
gene24751   R00216
gene24751   R00217
gene24761   R00086
gene24767   R00162
gene24775   R01403
gene24775   R01404
gene24776   R00162
gene24777   R02120
gene24777   R06066
gene24784   R01498
gene24790   R08694
gene24804   R00021
gene24804   R00256
gene24804   R10086
gene24805   R03162
gene24878   R00379
gene24925   R00379
gene24940   R00021
gene24940   R00256
gene24940   R10086
gene24941   R00379
gene24976   R00379
gene24982   R00093
gene24982   R00114
gene24982   R00248
gene24982   R00256
gene25023   R09570
gene25044   R00379
gene25059   R08694
gene25072   R02120
gene25072   R06066
gene25073   R02120
gene25073   R06066
gene25083   R00162
gene25085   R02585
gene25104   R00021
gene25104   R00256
gene25104   R10086
gene25106   R00931
gene25116   R08694
gene25144   R03162
gene25160   R02585
gene25171   R00162
gene25175   R00021
gene25175   R00256
gene25175   R10086
gene25176   R00379
gene25188   R01498
gene25191   R01498
gene25217   R00093
gene25217   R00114
gene25217   R00248
gene25217   R00256
gene25232   R03162
gene25240   R00093
gene25240   R00114
gene25240   R00248
gene25240   R00256
gene25255   R00379
gene25257   R00835
gene25257   R10520
gene25263   R00379
gene25266   R00379
gene25273   R00379
gene25275   R02362
gene25275   R06250
gene25304   R00379
gene25321   R01567
gene25329   R02585
gene25330   R00021
gene25330   R00256
gene25330   R10086
gene25332   R00021
gene25332   R00256
gene25332   R10086
gene25335   R00086
gene25352   R02120
gene25352   R06066
gene25354   R03162
gene25370   R08550
gene25380   R00379
gene25399   R00021
gene25399   R00256
gene25399   R10086
gene25414   R00093
gene25414   R00114
gene25414   R00248
gene25414   R00256
gene25421   R02973
gene25424   R00162
gene25443   R00021
gene25443   R00256
gene25443   R10086
gene25498   R00021
gene25498   R00256
gene25498   R10086
gene25501   R02240
gene25533   R00093
gene25533   R00114
gene25533   R00248
gene25533   R00256
gene25538   R00093
gene25538   R00114
gene25538   R00248
gene25538   R00256
gene25540   R00742
gene25540   R04385
gene25540   R04386
gene25553   R00021
gene25553   R00256
gene25553   R10086
gene25561   R08612
gene25563   R00093
gene25563   R00114
gene25563   R00248
gene25563   R00256
gene25568   R08612
gene25569   R00086
gene25578   R02783
gene25609   R00086
gene25649   R08694
gene25652   R02584
gene25682   R00021
gene25682   R00093
gene25682   R00114
gene25682   R00248
gene25682   R00256
gene25682   R10086
gene25688   R00021
gene25688   R00256
gene25688   R10086
gene25697   R00379
gene25715   R00021
gene25715   R00256
gene25715   R10086
gene25722   R02585
gene25740   R00093
gene25740   R00114
gene25740   R00248
gene25740   R00256
gene25745   R00021
gene25745   R00256
gene25745   R10086
gene25775   R00162
gene25792   R01313
gene25813   R03162
gene25844   R03362
gene25868   R00093
gene25868   R00114
gene25868   R00248
gene25868   R00256
gene25872   R00379
gene25900   R03162
gene25902   R04073
gene25906   R00178
gene25912   R00379
gene25932   R00379
gene25935   R00379
gene25948   R02465
gene25948   R06242
gene25950   R03351
gene25957   R00379
gene25975   R00941
gene25976   R00021
gene25976   R00256
gene25976   R10086
gene26010   R02163
gene26014   R00093
gene26014   R00114
gene26014   R00248
gene26014   R00256
gene26045   R05223
gene26045   R11174
gene26050   R00021
gene26050   R00256
gene26050   R10086
gene26054   R00444
gene26059   R05227
gene26069   R00021
gene26069   R00256
gene26069   R10086
gene26072   R00379
gene26103   R08694
gene26105   R00093
gene26105   R00114
gene26105   R00248
gene26105   R00256
gene26124   R03162
gene26137   R02120
gene26137   R06066
gene26146   R00093
gene26146   R00114
gene26146   R00248
gene26146   R00256
gene26148   R00379
gene26197   R00021
gene26197   R00256
gene26197   R10086
gene26206   R08694
gene26222   R00379
gene26236   R02585
gene26263   R00021
gene26263   R00256
gene26263   R10086
gene26266   R00162
gene26269   R00093
gene26269   R00114
gene26269   R00248
gene26269   R00256
gene26273   R00379
gene26276   R02465
gene26276   R06242
gene26292   R02362
gene26292   R06250
gene26299   R00379
gene26303   R00083
gene26315   R00379
gene26323   R00093
gene26323   R00114
gene26323   R00248
gene26323   R00256
gene26326   R00093
gene26326   R00114
gene26326   R00248
gene26326   R00256
gene26334   R00379
gene26339   R02585
gene26376   R00245
gene26376   R01253
gene26406   R00021
gene26406   R00256
gene26406   R10086
gene26409   R00021
gene26409   R00256
gene26409   R10086
gene26420   R00162
gene26421   R00658
gene26438   R00379
gene26449   R00332
gene26459   R04294
gene26462   R00444
gene26474   R04073
gene26499   R00021
gene26499   R00093
gene26499   R00114
gene26499   R00248
gene26499   R00256
gene26499   R10086
gene26500   R00379
gene26510   R00379
gene26514   R00379
gene26541   R01127
gene26541   R04560
gene26549   R00379
gene26552   R00379
gene26553   R00379
gene26557   R00379
gene26571   R00379
gene26597   R04527
gene26597   R06140
gene26604   R00379
gene26605   R00379
gene26627   R00021
gene26627   R00256
gene26627   R10086
gene26646   R00021
gene26646   R00256
gene26646   R10086
gene26663   R00086
gene26667   R00444
gene26668   R01178
gene26671   R01178
gene26676   R00021
gene26676   R00256
gene26676   R10086
gene26678   R06178
gene26678   R06179
gene26694   R00021
gene26694   R00256
gene26694   R10086
gene26700   R00021
gene26700   R00256
gene26700   R10086
gene26710   R00021
gene26710   R00256
gene26710   R10086
gene26711   R00021
gene26711   R00093
gene26711   R00114
gene26711   R00248
gene26711   R00256
gene26711   R10086
gene26714   R00379
gene26730   R00379
gene26758   R00582
gene26758   R02853
gene26765   R00379
gene26767   R00021
gene26767   R00256
gene26767   R10086
gene26775   R00379
gene26786   R00021
gene26786   R00256
gene26786   R10086
gene26797   R00021
gene26797   R00256
gene26797   R10086
gene26802   R00021
gene26802   R00256
gene26802   R10086
gene26811   R00162
gene26817   R00379
gene26833   R00021
gene26833   R00256
gene26833   R10086
gene26835   R00379
gene26852   R00177
gene26865   R00093
gene26865   R00114
gene26865   R00248
gene26865   R00256
gene26878   R08694
gene26883   R00093
gene26883   R00114
gene26883   R00248
gene26883   R00256
gene26887   R00379
gene26898   R00093
gene26898   R00114
gene26898   R00248
gene26898   R00256
gene26900   R00379
gene26917   R00093
gene26917   R00114
gene26917   R00248
gene26917   R00256
gene26922   R00379
gene26947   R00021
gene26947   R00256
gene26947   R10086
gene26952   R00021
gene26952   R00256
gene26952   R10086
gene26956   R00021
gene26956   R00256
gene26956   R10086
gene26957   R00093
gene26957   R00114
gene26957   R00248
gene26957   R00256
gene26963   R00162
gene26987   R06178
gene26987   R06179
gene26989   R01810
gene26997   R00021
gene26997   R00256
gene26997   R10086
gene27002   R00379
gene27003   R00021
gene27003   R00256
gene27003   R10086
gene27010   R00509
gene27010   R00529
gene27020   R00021
gene27020   R00256
gene27020   R10086
gene27022   R00379
gene27029   R04527
gene27029   R06140
gene27037   R02465
gene27037   R06242
gene27043   R00379
gene27058   R00379
gene27059   R00021
gene27059   R00256
gene27059   R10086
gene27070   R00093
gene27070   R00114
gene27070   R00248
gene27070   R00256
gene27079   R00905
gene27079   R05782
gene27094   R00093
gene27094   R00114
gene27094   R00248
gene27094   R00256
gene27099   R00093
gene27099   R00114
gene27099   R00248
gene27099   R00256
gene27129   R02120
gene27129   R06066
gene27132   R00379
gene27133   R00379
gene27145   R00021
gene27145   R00256
gene27145   R10086
gene27146   R00093
gene27146   R00114
gene27146   R00248
gene27146   R00256
gene27155   R03062
gene27173   R00093
gene27173   R00114
gene27173   R00248
gene27173   R00256
gene27186   R00379
gene27210   R00021
gene27210   R00256
gene27210   R10086
gene27212   R00021
gene27212   R00256
gene27212   R10086
gene27215   R00021
gene27215   R00256
gene27215   R10086
gene27237   R00093
gene27237   R00114
gene27237   R00248
gene27237   R00256
gene27238   R00021
gene27238   R00256
gene27238   R10086
gene27242   R00289
gene27244   R00021
gene27244   R00256
gene27244   R10086
gene27248   R08612
gene27251   R00093
gene27251   R00114
gene27251   R00248
gene27251   R00256
gene27266   R00086
gene27274   R02226
gene27279   R00021
gene27279   R00256
gene27279   R10086
gene27284   R00379
gene27325   R00021
gene27325   R00256
gene27325   R10086
gene27332   R02570
gene27334   R00021
gene27334   R00256
gene27334   R10086
gene27344   R00379
gene27352   R00379
gene27369   R00021
gene27369   R00256
gene27369   R10086
gene27373   R00021
gene27373   R00256
gene27373   R10086
gene27377   R00021
gene27377   R00256
gene27377   R10086
gene27383   R00021
gene27383   R00256
gene27383   R10086
gene27385   R00093
gene27385   R00114
gene27385   R00248
gene27385   R00256
gene27389   R00021
gene27389   R00256
gene27389   R10086
gene27403   R00093
gene27403   R00114
gene27403   R00248
gene27403   R00256
gene27407   R00379
gene27410   R00021
gene27410   R00256
gene27410   R10086
gene27416   R00379
gene27419   R00021
gene27419   R00256
gene27419   R10086
gene27420   R00379
gene27447   R00021
gene27447   R00256
gene27447   R10086
gene27458   R00021
gene27458   R00256
gene27458   R10086
gene27459   R00021
gene27459   R00256
gene27459   R10086
gene27465   R00256
gene27465   R00483
gene27465   R00578
gene27482   R00021
gene27482   R00256
gene27482   R10086
gene27484   R04273
gene27485   R00379
gene27493   R00021
gene27493   R00093
gene27493   R00114
gene27493   R00248
gene27493   R00256
gene27493   R10086
gene27499   R00444
gene27501   R00093
gene27501   R00114
gene27501   R00248
gene27501   R00256
gene27502   R00021
gene27502   R00256
gene27502   R10086
gene27503   R03060
gene27503   R03423
gene27506   R00021
gene27506   R00256
gene27506   R10086
gene27512   R00021
gene27512   R00256
gene27512   R10086
gene27532   R00093
gene27532   R00114
gene27532   R00248
gene27532   R00256
gene27542   R00093
gene27542   R00114
gene27542   R00248
gene27542   R00256
gene27550   R02328
gene27558   R00021
gene27558   R00256
gene27558   R10086
gene27567   R00256
gene27567   R00575
gene27567   R01395
gene27567   R10948
gene27567   R10949
gene27568   R00238
gene27580   R00379
gene27586   R04527
gene27586   R06140
gene27590   R00379
gene27614   R00379
gene27616   R02164
gene27617   R00021
gene27617   R00256
gene27617   R10086
gene27618   R00164
gene27622   R00093
gene27622   R00114
gene27622   R00248
gene27622   R00256
gene27625   R00093
gene27625   R00114
gene27625   R00248
gene27625   R00256
gene27626   R00021
gene27626   R00256
gene27626   R10086
gene27631   R00444
gene27650   R00021
gene27650   R00256
gene27650   R10086
gene27652   R00021
gene27652   R00256
gene27652   R10086
gene27657   R00021
gene27657   R00256
gene27657   R10086
gene27658   R00021
gene27658   R00256
gene27658   R10086
gene27659   R00021
gene27659   R00256
gene27659   R10086
gene27664   R02362
gene27664   R06250
gene27666   R03983
gene27678   R00021
gene27678   R00256
gene27678   R10086
gene27686   R00021
gene27686   R00256
gene27686   R10086
gene27687   R00379
gene27688   R00379
gene27695   R00086
gene27701   R00021
gene27701   R00256
gene27701   R10086
gene27713   R00021
gene27713   R00256
gene27713   R10086
gene27719   R00379
gene27738   R00379
gene27746   R00021
gene27746   R00256
gene27746   R10086
gene27748   R00162
gene27756   R05227
gene27761   R00021
gene27761   R00256
gene27761   R10086
gene27762   R00379
gene27769   R00021
gene27769   R00256
gene27769   R10086
gene27771   R00021
gene27771   R00256
gene27771   R10086
gene27772   R00021
gene27772   R00256
gene27772   R10086
gene27779   R00379
gene27788   R00021
gene27788   R00256
gene27788   R10086
gene27790   R00021
gene27790   R00256
gene27790   R10086
gene27794   R00021
gene27794   R00256
gene27794   R10086
gene27802   R00021
gene27802   R00256
gene27802   R10086
gene27816   R00093
gene27816   R00114
gene27816   R00248
gene27816   R00256
gene27827   R00021
gene27827   R00256
gene27827   R10086
gene27831   R00021
gene27831   R00256
gene27831   R10086
gene27834   R00948
gene27849   R00299
gene27852   R00379
gene27862   R00021
gene27862   R00256
gene27862   R10086
gene27871   R00093
gene27871   R00114
gene27871   R00248
gene27871   R00256
gene27883   R00093
gene27883   R00114
gene27883   R00248
gene27883   R00256
gene27885   R00093
gene27885   R00114
gene27885   R00248
gene27885   R00256
gene27894   R00379
gene27900   R00093
gene27900   R00114
gene27900   R00248
gene27900   R00256
gene27901   R00093
gene27901   R00114
gene27901   R00248
gene27901   R00256
gene27905   R00093
gene27905   R00114
gene27905   R00248
gene27905   R00256
gene27906   R00021
gene27906   R00256
gene27906   R10086
gene27909   R00021
gene27909   R00256
gene27909   R10086
gene27910   R00093
gene27910   R00114
gene27910   R00248
gene27910   R00256
gene27919   R00021
gene27919   R00256
gene27919   R10086
gene27937   R00093
gene27937   R00114
gene27937   R00248
gene27937   R00256
gene27941   R00190
gene27950   R00162
gene27955   R00021
gene27955   R00256
gene27955   R10086
gene27961   R00021
gene27961   R00256
gene27961   R10086
gene27963   R00379
gene27966   R00021
gene27966   R00256
gene27966   R10086
gene27967   R00021
gene27967   R00256
gene27967   R10086
gene27969   R00566
gene27979   R00021
gene27979   R00256
gene27979   R10086
gene27986   R00021
gene27986   R00093
gene27986   R00114
gene27986   R00248
gene27986   R00256
gene27986   R10086
gene28000   R00379
gene28008   R08612
gene28012   R00021
gene28012   R00256
gene28012   R10086
gene28013   R00021
gene28013   R00256
gene28013   R10086
gene28028   R00021
gene28028   R00256
gene28028   R10086
gene28047   R00021
gene28047   R00256
gene28047   R10086
gene28049   R00379
gene28069   R00379
gene28070   R00021
gene28070   R00256
gene28070   R10086
gene28075   R00379
gene28091   R00021
gene28091   R00256
gene28091   R10086
gene28096   R00021
gene28096   R00256
gene28096   R10086
gene28103   R00093
gene28103   R00114
gene28103   R00248
gene28103   R00256
gene28106   R02120
gene28106   R06066
gene28117   R00379
gene28130   R00093
gene28130   R00114
gene28130   R00248
gene28130   R00256
gene28138   R02362
gene28138   R06250
gene28143   R00093
gene28143   R00114
gene28143   R00248
gene28143   R00256
gene28144   R00021
gene28144   R00256
gene28144   R10086
gene28146   R01397
gene28147   R00444
gene28149   R00021
gene28149   R00256
gene28149   R10086
gene28153   R00021
gene28153   R00256
gene28153   R10086
gene28154   R00379
gene28155   R00021
gene28155   R00256
gene28155   R10086
gene28157   R00379
gene28159   R00021
gene28159   R00256
gene28159   R10086
gene28160   R00021
gene28160   R00256
gene28160   R10086
gene28161   R00021
gene28161   R00256
gene28161   R10086
gene28162   R00021
gene28162   R00256
gene28162   R10086
gene28165   R00021
gene28165   R00256
gene28165   R10086
gene28168   R00021
gene28168   R00256
gene28168   R10086
gene28169   R00379
gene28178   R02163
gene28188   R00021
gene28188   R00256
gene28188   R10086
gene28193   R02163
gene28195   R00021
gene28195   R00256
gene28195   R10086
gene28203   R00086
gene28204   R00021
gene28204   R00256
gene28204   R10086
gene28208   R00021
gene28208   R00256
gene28208   R10086
gene28209   R00021
gene28209   R00256
gene28209   R10086
gene28224   R00093
gene28224   R00114
gene28224   R00248
gene28224   R00256
gene28226   R00021
gene28226   R00256
gene28226   R10086
gene28228   R00162
gene28236   R00021
gene28236   R00256
gene28236   R10086
gene28237   R00379
gene28238   R08612
gene28240   R03660
gene28242   R00021
gene28242   R00256
gene28242   R10086
gene28243   R00021
gene28243   R00256
gene28243   R10086
gene28246   R00379
gene28252   R00021
gene28252   R00256
gene28252   R10086
gene28263   R00021
gene28263   R00256
gene28263   R10086
gene28266   R00379
gene28272   R00582
gene28272   R02853
gene28283   R00021
gene28283   R00256
gene28283   R10086
gene28288   R00021
gene28288   R00256
gene28288   R10086
gene28290   R00093
gene28290   R00114
gene28290   R00248
gene28290   R00256
gene28302   R00021
gene28302   R00256
gene28302   R10086
gene28306   R00093
gene28306   R00114
gene28306   R00248
gene28306   R00256
gene28307   R00021
gene28307   R00256
gene28307   R10086
gene28309   R00021
gene28309   R00256
gene28309   R10086
gene28314   R00093
gene28314   R00114
gene28314   R00248
gene28314   R00256
gene28315   R00021
gene28315   R00256
gene28315   R10086
gene28317   R00021
gene28317   R00256
gene28317   R10086
gene28320   R00093
gene28320   R00114
gene28320   R00248
gene28320   R00256
gene28322   R00021
gene28322   R00256
gene28322   R10086
gene28326   R00021
gene28326   R00256
gene28326   R10086
gene28327   R00379
gene28335   R00946
gene28341   R00021
gene28341   R00256
gene28341   R10086
gene28350   R00379
gene28351   R00379
gene28356   R00335
gene28357   R00021
gene28357   R00256
gene28357   R10086
gene28358   R00021
gene28358   R00256
gene28358   R10086
gene28363   R00021
gene28363   R00256
gene28363   R10086
gene28368   R00021
gene28368   R00256
gene28368   R10086
gene28369   R00093
gene28369   R00114
gene28369   R00248
gene28369   R00256
gene28370   R00021
gene28370   R00256
gene28370   R10086
gene28372   R02465
gene28372   R06242
gene28376   R00021
gene28376   R00256
gene28376   R10086
gene28382   R00021
gene28382   R00256
gene28382   R10086
gene28385   R00021
gene28385   R00256
gene28385   R10086
gene28390   R00021
gene28390   R00256
gene28390   R10086
gene28392   R00093
gene28392   R00114
gene28392   R00248
gene28392   R00256
gene28393   R00093
gene28393   R00114
gene28393   R00248
gene28393   R00256
gene28395   R00021
gene28395   R00256
gene28395   R10086
gene28397   R00021
gene28397   R00256
gene28397   R10086
gene28402   R00086
gene28409   R00021
gene28409   R00256
gene28409   R10086
gene28416   R00093
gene28416   R00114
gene28416   R00248
gene28416   R00256
gene28423   R01648
gene28426   R00021
gene28426   R00256
gene28426   R10086
gene28430   R00021
gene28430   R00256
gene28430   R10086
gene28434   R00021
gene28434   R00256
gene28434   R10086
gene28439   R00093
gene28439   R00114
gene28439   R00248
gene28439   R00256
gene28447   R00086
gene28452   R00162
gene28454   R00021
gene28454   R00256
gene28454   R10086
gene28464   R00021
gene28464   R00256
gene28464   R10086
gene28465   R00021
gene28465   R00256
gene28465   R10086
gene28469   R03162
gene28471   R00379
gene28473   R00379
gene28479   R00021
gene28479   R00256
gene28479   R10086
gene28480   R00093
gene28480   R00114
gene28480   R00248
gene28480   R00256
gene28488   R00021
gene28488   R00256
gene28488   R10086
gene28492   R00021
gene28492   R00256
gene28492   R10086
gene28493   R00021
gene28493   R00256
gene28493   R10086
gene28499   R00021
gene28499   R00256
gene28499   R10086
gene28503   R00021
gene28503   R00256
gene28503   R10086
gene28506   R00379
gene28507   R00021
gene28507   R00256
gene28507   R10086
gene28515   R00021
gene28515   R00256
gene28515   R10086
gene28518   R00093
gene28518   R00114
gene28518   R00248
gene28518   R00256
gene28519   R00093
gene28519   R00114
gene28519   R00248
gene28519   R00256
gene28522   R00379
gene28524   R00021
gene28524   R00256
gene28524   R10086
gene28531   R00444
gene28534   R00021
gene28534   R00256
gene28534   R10086
gene28536   R00093
gene28536   R00114
gene28536   R00248
gene28536   R00256
gene28541   R00021
gene28541   R00093
gene28541   R00114
gene28541   R00248
gene28541   R00256
gene28541   R10086
gene28543   R00093
gene28543   R00114
gene28543   R00248
gene28543   R00256
gene28545   R00379
gene28548   R00021
gene28548   R00256
gene28548   R10086
gene28553   R00021
gene28553   R00256
gene28553   R10086
gene28560   R00021
gene28560   R00256
gene28560   R10086
gene28567   R00093
gene28567   R00114
gene28567   R00248
gene28567   R00256
gene28570   R00093
gene28570   R00114
gene28570   R00248
gene28570   R00256
gene28572   R00021
gene28572   R00256
gene28572   R10086
gene28584   R00379
gene28585   R00021
gene28585   R00256
gene28585   R10086
gene28587   R00021
gene28587   R00256
gene28587   R10086
gene28590   R00379
gene28591   R08612
gene28592   R00021
gene28592   R00256
gene28592   R10086
gene28597   R00021
gene28597   R00256
gene28597   R10086
gene28598   R00021
gene28598   R00256
gene28598   R10086
gene28601   R00093
gene28601   R00114
gene28601   R00248
gene28601   R00256
gene28603   R00093
gene28603   R00114
gene28603   R00248
gene28603   R00256
gene28604   R00021
gene28604   R00256
gene28604   R10086
gene28605   R00093
gene28605   R00114
gene28605   R00248
gene28605   R00256
gene28613   R00021
gene28613   R00256
gene28613   R10086
gene28616   R00021
gene28616   R00256
gene28616   R10086
gene28621   R00021
gene28621   R00256
gene28621   R10086
gene28624   R00093
gene28624   R00114
gene28624   R00248
gene28624   R00256
gene28625   R00021
gene28625   R00256
gene28625   R10086
gene28630   R00093
gene28630   R00114
gene28630   R00248
gene28630   R00256
gene28640   R00021
gene28640   R00256
gene28640   R10086
gene28644   R00093
gene28644   R00114
gene28644   R00248
gene28644   R00256
gene28650   R00093
gene28650   R00114
gene28650   R00248
gene28650   R00256
gene28651   R00379
gene28653   R00021
gene28653   R00256
gene28653   R10086
gene28656   R00021
gene28656   R00256
gene28656   R10086
gene28657   R00021
gene28657   R00256
gene28657   R10086
gene28665   R00093
gene28665   R00114
gene28665   R00248
gene28665   R00256
gene28667   R00379
gene28671   R00021
gene28671   R00256
gene28671   R10086
gene28672   R00093
gene28672   R00114
gene28672   R00248
gene28672   R00256
gene28676   R00086
gene28677   R00021
gene28677   R00256
gene28677   R10086
gene28678   R00086
gene28682   R00021
gene28682   R00256
gene28682   R10086
gene28683   R00021
gene28683   R00256
gene28683   R10086
gene28685   R00379
gene28686   R00021
gene28686   R00256
gene28686   R10086
gene28688   R00021
gene28688   R00256
gene28688   R10086
gene28691   R00021
gene28691   R00256
gene28691   R10086
gene28705   R00021
gene28705   R00256
gene28705   R10086
gene28708   R00093
gene28708   R00114
gene28708   R00248
gene28708   R00256
gene28710   R00021
gene28710   R00256
gene28710   R10086
gene28711   R00021
gene28711   R00256
gene28711   R10086
gene28712   R00021
gene28712   R00256
gene28712   R10086
gene28715   R00093
gene28715   R00114
gene28715   R00248
gene28715   R00256
gene28723   R00021
gene28723   R00256
gene28723   R10086
gene28726   R00021
gene28726   R00256
gene28726   R10086
gene28732   R00379
gene28734   R00021
gene28734   R00256
gene28734   R10086
gene28741   R00379
gene28745   R00093
gene28745   R00114
gene28745   R00248
gene28745   R00256
gene28753   R00021
gene28753   R00256
gene28753   R10086
gene28755   R00021
gene28755   R00256
gene28755   R10086
gene28758   R00379
gene28760   R00379
gene28761   R00093
gene28761   R00114
gene28761   R00248
gene28761   R00256
gene28764   R00379
gene28767   R00379
gene28769   R00162
gene28771   R03162
gene28774   R00021
gene28774   R00256
gene28774   R10086
gene28776   R00021
gene28776   R00256
gene28776   R10086
gene28790   R00093
gene28790   R00114
gene28790   R00248
gene28790   R00256
gene28800   R00379
gene28812   R00021
gene28812   R00256
gene28812   R10086
gene28815   R00021
gene28815   R00256
gene28815   R10086
gene28819   R04527
gene28819   R06140
gene28820   R08694
gene28821   R00379
gene28822   R00021
gene28822   R00256
gene28822   R10086
gene28827   R00021
gene28827   R00256
gene28827   R10086
gene28830   R00509
gene28833   R00086
gene28847   R00379
gene28853   R00093
gene28853   R00114
gene28853   R00248
gene28853   R00256
gene28866   R00021
gene28866   R00256
gene28866   R10086
gene28867   R04273
gene28868   R00086
gene28874   R00379
gene28875   R00379
gene28879   R00021
gene28879   R00256
gene28879   R10086
gene28882   R00021
gene28882   R00256
gene28882   R10086
gene28887   R08612
gene28888   R00162
gene28901   R02362
gene28901   R06250
gene28908   R00093
gene28908   R00114
gene28908   R00248
gene28908   R00256
gene28912   R00021
gene28912   R00256
gene28912   R10086
gene28928   R00379
gene28942   R00379
gene28944   R00162
gene28948   R00093
gene28948   R00114
gene28948   R00248
gene28948   R00256
gene28952   R00021
gene28952   R00256
gene28952   R10086
gene28979   R00093
gene28979   R00114
gene28979   R00248
gene28979   R00256
gene28989   R00093
gene28989   R00114
gene28989   R00248
gene28989   R00256
gene28997   R00093
gene28997   R00114
gene28997   R00248
gene28997   R00256
gene29004   R00379
gene29009   R00093
gene29009   R00114
gene29009   R00248
gene29009   R00256
gene29014   R00093
gene29014   R00114
gene29014   R00248
gene29014   R00256
gene29018   R00093
gene29018   R00114
gene29018   R00248
gene29018   R00256
gene29030   R00093
gene29030   R00114
gene29030   R00248
gene29030   R00256
gene29040   R00093
gene29040   R00114
gene29040   R00248
gene29040   R00256
gene29047   R00093
gene29047   R00114
gene29047   R00248
gene29047   R00256
gene29054   R00379
gene29061   R00379
gene29063   R00379
gene29070   R00379
gene29071   R00379
gene29072   R00093
gene29072   R00114
gene29072   R00248
gene29072   R00256
gene29076   R00379
gene29077   R00021
gene29077   R00256
gene29077   R10086
gene29079   R00021
gene29079   R00256
gene29079   R10086
gene29087   R00093
gene29087   R00114
gene29087   R00248
gene29087   R00256
gene29093   R00093
gene29093   R00114
gene29093   R00248
gene29093   R00256
gene29096   R00093
gene29096   R00114
gene29096   R00248
gene29096   R00256
gene29097   R00379
gene29106   R00093
gene29106   R00114
gene29106   R00248
gene29106   R00256
gene29107   R00093
gene29107   R00114
gene29107   R00248
gene29107   R00256
gene29112   R00379
gene29120   R03650
gene29124   R00021
gene29124   R00256
gene29124   R10086
gene29129   R05227
gene29136   R07322
gene29136   R07323
gene29140   R00379
gene29150   R00093
gene29150   R00114
gene29150   R00248
gene29150   R00256
gene29152   R00093
gene29152   R00114
gene29152   R00248
gene29152   R00256
gene29156   R00379
gene29160   R00093
gene29160   R00114
gene29160   R00248
gene29160   R00256
gene29163   R00379
gene29164   R00093
gene29164   R00114
gene29164   R00248
gene29164   R00256
gene29172   R00379
gene29175   R00093
gene29175   R00114
gene29175   R00248
gene29175   R00256
gene29188   R00093
gene29188   R00114
gene29188   R00248
gene29188   R00256
gene29196   R00379
gene29202   R00379
gene29209   R00021
gene29209   R00093
gene29209   R00114
gene29209   R00248
gene29209   R00256
gene29209   R10086
gene29221   R00086
gene29242   R00162
gene29250   R00379
gene29257   R00021
gene29257   R00256
gene29257   R10086
gene29261   R00093
gene29261   R00114
gene29261   R00248
gene29261   R00256
gene29264   R00093
gene29264   R00114
gene29264   R00248
gene29264   R00256
gene29265   R00379
gene29275   R00021
gene29275   R00256
gene29275   R10086
gene29284   R06623
gene29287   R00021
gene29287   R00256
gene29287   R10086
gene29301   R00093
gene29301   R00114
gene29301   R00248
gene29301   R00256
gene29305   R03162
gene29306   R00379
gene29308   R00444
gene29309   R00093
gene29309   R00114
gene29309   R00248
gene29309   R00256
gene29315   R00021
gene29315   R00256
gene29315   R10086
gene29320   R00086
gene29326   R03646
gene29332   R00256
gene29332   R00575
gene29332   R01395
gene29332   R10948
gene29332   R10949
gene29336   R00379
gene29340   R00379
gene29344   R00093
gene29344   R00114
gene29344   R00248
gene29344   R00256
gene29347   R00093
gene29347   R00114
gene29347   R00248
gene29347   R00256
gene29349   R00093
gene29349   R00114
gene29349   R00248
gene29349   R00256
gene29353   R00444
gene29361   R00379
gene29363   R00021
gene29363   R00256
gene29363   R10086
gene29365   R00379
gene29376   R00162
gene29385   R00021
gene29385   R00256
gene29385   R10086
gene29393   R00093
gene29393   R00114
gene29393   R00248
gene29393   R00256
gene29403   R00379
gene29405   R00021
gene29405   R00093
gene29405   R00114
gene29405   R00248
gene29405   R00256
gene29405   R10086
gene29414   R00093
gene29414   R00114
gene29414   R00248
gene29414   R00256
gene29430   R00093
gene29430   R00114
gene29430   R00248
gene29430   R00256
gene29431   R00093
gene29431   R00114
gene29431   R00248
gene29431   R00256
gene29433   R01100
gene29433   R01501
gene29433   R06114
gene29439   R00093
gene29439   R00114
gene29439   R00248
gene29439   R00256
gene29441   R00093
gene29441   R00114
gene29441   R00248
gene29441   R00256
gene29442   R00379
gene29443   R08612
gene29448   R00093
gene29448   R00114
gene29448   R00248
gene29448   R00256
gene29455   R08575
gene29459   R00379
gene29467   R03364
gene29470   R10579
gene29472   R00086
gene29480   R00021
gene29480   R00256
gene29480   R10086
gene29500   R00021
gene29500   R00256
gene29500   R10086
gene29502   R00379
gene29504   R00021
gene29504   R00256
gene29504   R10086
gene29509   R00379
gene29515   R02362
gene29515   R06250
gene29555   R00093
gene29555   R00114
gene29555   R00248
gene29555   R00256
gene29557   R00379
gene29559   R00379
gene29560   R00093
gene29560   R00114
gene29560   R00248
gene29560   R00256
gene29564   R00093
gene29564   R00114
gene29564   R00248
gene29564   R00256
gene29568   R00379
gene29570   R00093
gene29570   R00114
gene29570   R00248
gene29570   R00256
gene29593   R00444
gene29594   R00021
gene29594   R00256
gene29594   R10086
gene29597   R08612
gene29604   R00086
gene29608   R01810
gene29631   R00093
gene29631   R00114
gene29631   R00248
gene29631   R00256
gene29644   R00379
gene29653   R02120
gene29653   R06066
gene29667   R00379
gene29673   R03060
gene29673   R03423
gene29673   R07297
gene29682   R03877
gene29692   R03162
gene29705   R00379
gene29718   R05802
gene29726   R00379
gene29730   R00379
gene29735   R00379
gene29742   R00379
gene29746   R00086
gene29760   R00379
gene29765   R05227
gene29766   R00093
gene29766   R00114
gene29766   R00248
gene29766   R00256
gene29768   R00379
gene29776   R00379
gene29784   R00093
gene29784   R00114
gene29784   R00248
gene29784   R00256
gene29787   R00093
gene29787   R00114
gene29787   R00248
gene29787   R00256
gene29789   R00162
gene29791   R00379
gene29796   R04072
gene29796   R07620
gene29796   R11399
gene29800   R08612
gene29802   R00093
gene29802   R00114
gene29802   R00248
gene29802   R00256
gene29805   R00379
gene29809   R00093
gene29809   R00114
gene29809   R00248
gene29809   R00256
gene29813   R00379
gene29829   R00093
gene29829   R00114
gene29829   R00248
gene29829   R00256
gene29845   R00379
gene29874   R00162
gene29876   R00093
gene29876   R00114
gene29876   R00248
gene29876   R00256
gene29881   R00379
gene29883   R00379
gene29888   R00177
gene29896   R08694
gene29904   R00162
gene29927   R00086
gene29933   R00379
gene29941   R00444
gene29942   R00086
gene29945   R00021
gene29945   R00256
gene29945   R10086
gene29956   R00379
gene29967   R00093
gene29967   R00114
gene29967   R00248
gene29967   R00256
gene29968   R00379
gene29979   R00444
gene29980   R00444
gene29983   R03938
gene29984   R02362
gene29984   R06250
gene29986   R00021
gene29986   R00256
gene29986   R10086
gene29995   R00021
gene29995   R00093
gene29995   R00114
gene29995   R00248
gene29995   R00256
gene29995   R10086
gene30021   R00444
gene30049   R00379
gene30050   R00086
gene30051   R00351
gene30055   R00379
gene30069   R00379
gene30081   R03162
gene30104   R00093
gene30104   R00114
gene30104   R00248
gene30104   R00256
gene30105   R00093
gene30105   R00114
gene30105   R00248
gene30105   R00256
gene30108   R00858
gene30110   R00093
gene30110   R00114
gene30110   R00248
gene30110   R00256
gene30111   R00093
gene30111   R00114
gene30111   R00248
gene30111   R00256
gene30112   R00379
gene30114   R00379
gene30115   R00379
gene30116   R00093
gene30116   R00114
gene30116   R00248
gene30116   R00256
gene30120   R00093
gene30120   R00114
gene30120   R00248
gene30120   R00256
gene30123   R00093
gene30123   R00114
gene30123   R00248
gene30123   R00256
gene30131   R00021
gene30131   R00256
gene30131   R10086
gene30132   R00379
gene30147   R00093
gene30147   R00114
gene30147   R00248
gene30147   R00256
gene30155   R00093
gene30155   R00114
gene30155   R00248
gene30155   R00256
gene30168   R00021
gene30168   R00256
gene30168   R10086
gene30178   R03122
gene30178   R06160
gene30185   R00379
gene30196   R00093
gene30196   R00114
gene30196   R00248
gene30196   R00256
gene30199   R00379
gene30200   R03654
gene30219   R00379
gene30220   R00093
gene30220   R00114
gene30220   R00248
gene30220   R00256
gene30222   R00379
gene30226   R00021
gene30226   R00256
gene30226   R10086
gene30244   R03650
gene30247   R04216
gene30248   R00093
gene30248   R00114
gene30248   R00248
gene30248   R00256
gene30260   R00379
gene30262   R00444
gene30267   R00086
gene30272   R03060
gene30272   R03423
gene30293   R00444
gene30306   R00379
gene30309   R00093
gene30309   R00114
gene30309   R00248
gene30309   R00256
gene30322   R03162
gene30324   R00379
gene30360   R00379
gene30369   R00379
gene30416   R02585
gene30425   R00379
gene30429   R00444
gene30457   R00379
gene30459   R00379
gene30468   R02362
gene30468   R06250
gene30471   R00379
gene30474   R00093
gene30474   R00114
gene30474   R00248
gene30474   R00256
gene30510   R00093
gene30510   R00114
gene30510   R00248
gene30510   R00256
gene30513   R00093
gene30513   R00114
gene30513   R00248
gene30513   R00256
gene30516   R00093
gene30516   R00114
gene30516   R00248
gene30516   R00256
gene30528   R00093
gene30528   R00114
gene30528   R00248
gene30528   R00256
gene30541   R00021
gene30541   R00256
gene30541   R10086
gene30549   R00021
gene30549   R00256
gene30549   R10086
gene30560   R00379
gene30567   R00021
gene30567   R00256
gene30567   R10086
gene30571   R00093
gene30571   R00114
gene30571   R00248
gene30571   R00256
gene30582   R11659
gene30586   R00093
gene30586   R00114
gene30586   R00248
gene30586   R00256
gene30590   R00444
gene30593   R00379
gene30603   R00093
gene30603   R00114
gene30603   R00248
gene30603   R00256
gene30604   R00379
gene30609   R07214
gene30613   R02362
gene30613   R06250
gene30614   R00086
gene30663   R00444
gene30681   R00086
gene30687   R00379
gene30727   R00379
gene30728   R05227
gene30730   R00444
gene30732   R00093
gene30732   R00114
gene30732   R00248
gene30732   R00256
gene30746   R00444
gene30789   R00444
gene30796   R00379
gene30801   R00379
gene30813   R00379
gene30816   R00086
gene30819   R00379
gene30832   R00444
gene30840   R00885
gene30840   R01818
gene30841   R00790
gene30864   R03219
gene30886   R02362
gene30886   R06250
gene30897   R00086
gene30929   R00086
gene30930   R00021
gene30930   R00093
gene30930   R00114
gene30930   R00248
gene30930   R00256
gene30930   R10086
gene30936   R00379
gene30963   R00093
gene30963   R00114
gene30963   R00248
gene30963   R00256
gene30970   R00021
gene30970   R00256
gene30970   R10086
gene30978   R00093
gene30978   R00114
gene30978   R00248
gene30978   R00256
gene30992   R00093
gene30992   R00114
gene30992   R00248
gene30992   R00256
gene30993   R00379
gene30995   R00379
gene31010   R01213
gene31017   R00112
gene31022   R03162
gene31027   R00379
gene31037   R03199
gene31071   R00086
gene31076   R00444
gene31078   R05227
gene31096   R00379
gene31107   R03656
gene31109   R00379
gene31111   R00379
gene31112   R01498
gene31116   R00379
gene31121   R00379
gene31126   R04511
gene31137   R00379
gene31139   R00379
gene31158   R03364
gene31176   R00948
gene31180   R04733
gene31203   R04420
gene31224   R00086
gene31226   R02120
gene31226   R06066
gene31232   R00379
gene31235   R00191
gene31249   R00086
gene31263   R05227
gene31293   R00444
gene31296   R00093
gene31296   R00114
gene31296   R00248
gene31296   R00256
gene31308   R00379
gene31315   R00379
gene31347   R00444
gene31353   R00379
gene31359   R00444
gene31364   R00444
gene31374   R00379
gene31382   R00379
gene31387   R05227
gene31388   R00444
gene31391   R00379
gene31397   R00444
gene31428   R02585
gene31438   R00379
gene31443   R00093
gene31443   R00114
gene31443   R00248
gene31443   R00256
gene31448   R00444
gene31465   R00444
gene31483   R10687
gene31497   R00379
gene31506   R00444
gene31532   R00787
gene31540   R03162
gene31547   R01493
gene31553   R00444
gene31568   R05227
gene31571   R08694
gene31588   R00093
gene31588   R00114
gene31588   R00248
gene31588   R00256
gene31589   R02362
gene31589   R06250
gene31603   R00289
gene31623   R00162
gene31649   R00131
gene31659   R00444
gene31664   R00162
gene31671   R00379
gene31677   R00379
gene31678   R00379
gene31690   R00379
gene31696   R04072
gene31696   R07620
gene31696   R11399
gene31697   R00444
gene31703   R00379
gene31720   R00086
gene31727   R01071
gene31734   R05227
gene31736   R00444
gene31738   R02585
gene31752   R00086
gene31753   R00093
gene31753   R00114
gene31753   R00248
gene31753   R00256
gene31769   R03162
gene31774   R00379
gene31792   R00093
gene31792   R00114
gene31792   R00248
gene31792   R00256
gene31800   R00335
gene31808   R00444
gene31830   R05227
gene31837   R02362
gene31837   R06250
gene31861   R00111
gene31861   R00557
gene31861   R00558
gene31864   R00379
gene31875   R00006
gene31880   R00086
gene31892   R00444
gene31897   R00444
gene31908   R00162
gene31914   R00162
gene31927   R00352
gene31934   R08694
gene31949   R00162
gene31953   R00021
gene31953   R00093
gene31953   R00114
gene31953   R00248
gene31953   R00256
gene31953   R10086
gene31961   R00444
gene31967   R02570
gene31968   R00086
gene31994   R00162
gene32006   R00379
gene32020   R00093
gene32020   R00114
gene32020   R00248
gene32020   R00256
gene32025   R00379
gene32026   R00379
gene32033   R00379
gene32037   R00379
gene32041   R00444
gene32043   R00379
gene32044   R00379
gene32045   R04527
gene32045   R06140
gene32050   R00379
gene32056   R00379
gene32059   R00444
gene32063   R00379
gene32064   R00379
gene32067   R00379
gene32068   R00379
gene32073   R00093
gene32073   R00114
gene32073   R00248
gene32073   R00256
gene32083   R00444
gene32096   R00086
gene32133   R08694
gene32138   R03199
gene32139   R00086
gene32145   R00379
gene32147   R00444
gene32167   R00444
gene32175   R00093
gene32175   R00114
gene32175   R00248
gene32175   R00256
gene32198   R08694
gene32217   R00379
gene32218   R00379
gene32227   R04511
gene32237   R00444
gene32242   R02570
gene32246   R00444
gene32252   R00086
gene32261   R01068
gene32266   R04452
gene32278   R00626
gene32285   R00379
gene32296   R01432
gene32300   R00444
gene32304   R00379
gene32329   R00444
gene32330   R00162
gene32334   R02362
gene32334   R06250
gene32338   R00444
gene32365   R00379
gene32368   R00162
gene32380   R00162
gene32387   R01565
gene32391   R00379
gene32401   R05227
gene32419   R00379
gene32426   R00162
gene32433   R00379
gene32436   R00379
gene32469   R00444
gene32476   R00444
gene32481   R08694
gene32485   R00379
gene32490   R02265
gene32494   R00379
gene32495   R00379
gene32498   R00162
gene32517   R00851
gene32522   R08694
gene32527   R00379
gene32532   R02120
gene32532   R06066
gene32535   R00379
gene32556   R00379
gene32559   R03956
gene32563   R00379
gene32569   R05227
gene32572   R00444
gene32575   R00379
gene32583   R05227
gene32590   R00444
gene32622   R00444
gene32627   R00379
gene32643   R00379
gene32663   R00626
gene32678   R00379
gene32685   R00379
gene32686   R00379
gene32687   R01196
gene32714   R00444
gene32723   R00162
gene32725   R00444
gene32746   R00626
gene32749   R00626
gene32750   R00597
gene32752   R00626
gene32755   R00626
gene32773   R02120
gene32773   R06066
gene32779   R00379
gene32781   R00379
gene32782   R00379
gene32785   R00379
gene32798   R05227
gene32821   R00379
gene32823   R00086
gene32839   R05578
gene32858   R00444
gene32861   R01583
gene32872   R03411
gene32877   R00379
gene32879   R00379
gene32908   R00379
gene32915   R00379
gene32916   R00379
gene32921   R00379
gene32939   R00444
gene32952   R00444
gene32960   R01641
gene32963   R00162
gene32974   R00379
gene32976   R00444
gene32977   R04294
gene32981   R05227
gene32990   R08694
gene33001   R00379
gene33003   R08694
gene33004   R01271
gene33030   R00379
gene33032   R00444
gene33034   R00379
gene33076   R00379
gene33084   R05227
gene33087   R00162
gene33089   R00191
gene33091   R00162
gene33103   R00379
gene33113   R00379
gene33115   R00379
gene33120   R00379
gene33122   R00162
gene33124   R00626
gene33127   R00379
gene33138   R00379
gene33145   R00191
gene33150   R02120
gene33150   R06066
gene33151   R00379
gene33153   R00379
gene33154   R00379
gene33159   R00086
gene33160   R00086
gene33162   R00444
gene33163   R00444
gene33176   R00162
gene33183   R00379
gene33186   R00444
gene33187   R00379
gene33195   R00379
gene33197   R00379
gene33205   R00444
gene33224   R00086
gene33226   R00379
gene33229   R00379
gene33230   R00379
gene33233   R00379
gene33234   R00379
gene33244   R00379
gene33245   R00379
gene33247   R00444
gene33253   R00379
gene33259   R05227
gene33269   R00379
gene33274   R01313
gene33275   R00256
gene33275   R00575
gene33275   R01395
gene33275   R10948
gene33275   R10949
gene33277   R00379
gene33278   R00379
gene33289   R00379
gene33293   R00086
gene33298   R02120
gene33298   R06066
gene33301   R00006
gene33306   R00086
gene33320   R00379
gene33323   R00379
gene33325   R00379
gene33334   R00081
gene33335   R00444
gene33348   R00379
gene33349   R00086
gene33358   R00444
gene33364   R00086
gene33367   R00444
gene33374   R00379
gene33380   R00444
gene33393   R00379
gene33398   R00379
gene33403   R00566
gene33411   R00162
gene33449   R00379
gene33453   R00379
gene33462   R00379
gene33489   R00379
gene33498   R00444
gene33509   R00444
gene33523   R00379
gene33526   R00379
gene33528   R00379
gene33534   R00444
gene33545   R00379
gene33550   R00379
gene33552   R00379
gene33558   R00379
gene33572   R00379
gene33578   R00379
gene33585   R00444
gene33587   R00444
gene33588   R00379
gene33593   R00379
gene33599   R00444
gene33600   R00444
gene33603   R00379
gene33607   R04294
gene33612   R03122
gene33612   R06160
gene33617   R00379
gene33623   R00444
gene33627   R00444
gene33635   R00582
gene33635   R02853
gene33640   R00444
gene33643   R05227
gene33646   R00444
gene33647   R03162
gene33648   R00444
gene33656   R00379
gene33658   R00444
gene33659   R00444
gene33671   R00379
gene33673   R00379
gene33675   R00256
gene33675   R00575
gene33675   R01395
gene33675   R10948
gene33675   R10949
gene33682   R00444
gene33685   R00086
gene33689   R00444
gene33691   R00379
gene33694   R00444
gene33695   R00444
gene33697   R00444
gene33698   R00444
gene33700   R00379
gene33703   R00444
gene33708   R00444
gene33713   R00379
gene33716   R00444
gene33725   R00379
gene33726   R02961
gene33730   R00379
gene33733   R00444
gene33736   R00086
gene33740   R00379
gene33762   R00379
gene33769   R00379
gene33771   R00086
gene33776   R00444
gene33778   R00162
gene33780   R00444
gene33783   R00379
gene33790   R00379
gene33799   R00162
gene33810   R00444
gene33818   R00086
gene33828   R00444
gene33830   R00379
gene33832   R00379
gene33860   R00444
gene33869   R00379
gene33880   R00444
gene33911   R00379
gene33917   R00379
gene33931   R00444
gene33973   R00444
gene33980   R00444
gene33994   R00379
gene33997   R00267
gene33997   R00268
gene33997   R01899
gene34000   R01780
gene34003   R00379
gene34009   R00444
gene34013   R00444
gene34025   R00379
gene34026   R03162
gene34052   R00379
gene34062   R00379
gene34074   R05227
gene34076   R00444
gene34080   R00379
gene34082   R00086
gene34110   R00034
gene34117   R02362
gene34117   R06250
gene34133   R00379
gene34135   R00379
gene34137   R00379
gene34147   R00379
gene34154   R00379
gene34155   R00379
gene34163   R02362
gene34163   R06250
gene34168   R00379
gene34178   R00379
gene34179   R00444
gene34180   R00379
gene34191   R00086
gene34192   R00162
gene34202   R00444
gene34209   R00444
gene34217   R02362
gene34217   R06250
gene34221   R00379
gene34224   R00379
gene34227   R00379
gene34232   R00379
gene34234   R00379
gene34237   R00379
gene34238   R00162
gene34242   R08694
gene34247   R00379
gene34249   R03648
gene34252   R00379
gene34257   R00444
gene34261   R00182
gene34262   R00379
gene34264   R01090
gene34267   R00626
gene34277   R00626
gene34286   R00086
gene34306   R00379
gene34308   R00626
gene34310   R00379
gene34312   R00444
gene34327   R00444
gene34328   R00379
gene34342   R00162
gene34346   R00379
gene34358   R00162
gene34370   R00379
gene34373   R00379
gene34378   R00444
gene34388   R01248
gene34388   R01251
gene34397   R00379
gene34405   R00444
gene34406   R00444
gene34407   R00444
gene34409   R00379
gene34415   R00379
gene34421   R00086
gene34425   R01778
gene34434   R00379
gene34435   R00444
gene34440   R00379
gene34442   R03162
gene34443   R00086
gene34445   R00379
gene34446   R00379
gene34454   R00379
gene34464   R00162
gene34478   R02570
gene34484   R00835
gene34484   R10520
gene34486   R00379
gene34497   R00444
gene34516   R00444
gene34540   R00965
gene34541   R00379
gene34542   R00444
gene34553   R00162
gene34558   R00444
gene34563   R00379
gene34573   R00444
gene34585   R00444
gene34588   R02488
gene34588   R03028
gene34588   R10074
gene34590   R00086
gene34592   R00021
gene34592   R00256
gene34592   R10086
gene34593   R00379
gene34605   R00379
gene34611   R01810
gene34612   R00444
gene34624   R00379
gene34658   R00444
gene34664   R02585
gene34671   R00444
gene34672   R00379
gene34678   R00379
gene34682   R00086
gene34696   R00379
gene34698   R00086
gene34701   R00379
gene34705   R00379
gene34711   R00444
gene34716   R01061
gene34723   R00379
gene34732   R00379
gene34733   R00379
gene34739   R00086
gene34748   R00444
gene34750   R00379
gene34751   R00444
gene34753   R00444
gene34755   R00379
gene34757   R00379
gene34762   R00444
gene34773   R00379
gene34788   R00444
gene34795   R00162
gene34804   R00379
gene34813   R00162
gene34814   R00444
gene34819   R00444
gene34820   R00444
gene34821   R00444
gene34822   R00444
gene34826   R00444
gene34829   R00444
gene34832   R01312
gene34836   R00379
gene34840   R00444
gene34841   R00444
gene34859   R00444
gene34861   R00444
gene34866   R00444
gene34867   R00444
gene34869   R00444
gene34870   R00086
gene34872   R00444
gene34876   R00444
gene34879   R03062
gene34897   R05227
gene34900   R03663
gene34904   R00162
gene34911   R00379
gene34915   R00086
gene34941   R01099
gene34944   R00444
gene34952   R00444
gene34954   R00021
gene34954   R00256
gene34954   R10086
gene34956   R00444
gene34958   R07282
gene34969   R00444
gene34983   R03665
gene34991   R00379
gene34993   R00444
gene35005   R00379
gene35006   R04527
gene35006   R06140
gene35013   R00444
gene35014   R00380
gene35031   R00444
gene35035   R00444
gene35036   R00444
gene35038   R00444
gene35039   R00444
gene35043   R00444
gene35045   R00444
gene35047   R00444
gene35052   R00444
gene35055   R00444
gene35061   R00444
gene35064   R00444
gene35068   R00444
gene35072   R00444
gene35075   R00444
gene35080   R00444
gene35091   R00538
gene35092   R00444
gene35107   R00444
gene35108   R00444
gene35118   R01312
gene35125   R03162
gene35135   R00444
gene35138   R05227
gene35139   R00444
gene35146   R00444
gene35151   R00444
gene35162   R00444
gene35165   R00444
gene35168   R08550
gene35169   R00444
gene35170   R00444
gene35172   R00444
gene35175   R00444
gene35191   R00444
gene35196   R00379
gene35200   R00444
gene35202   R00444
gene35210   R00379
gene35211   R00444
gene35222   R00444
gene35230   R00379
gene35237   R00444
gene35242   R00444
gene35248   R00444
gene35250   R00444
gene35254   R00444
gene35264   R00379
gene35265   R00379
gene35282   R00162
gene35288   R00162
gene35290   R00444
gene35301   R00086
gene35303   R00379
gene35308   R00424
gene35312   R00086
gene35313   R00444
gene35315   R01810
gene35328   R05227
gene35336   R00086
gene35340   R00086
gene35345   R05227
gene35346   R00086
gene35359   R00444
gene35360   R00444
gene35371   R01209
gene35391   R00162
gene35395   R00444
gene35396   R00444
gene35398   R01068
gene35401   R01183
gene35401   R09951
gene35422   R00444
gene35424   R01810
gene35427   R00444
gene35437   R00444
gene35445   R00086
gene35448   R01493
gene35456   R00444
gene35500   R00444
gene35519   R00444
gene35523   R00086
gene35530   R02465
gene35530   R06242
gene35531   R00379
gene35534   R00162
gene35534   R04358
gene35541   R00379
gene35546   R00086
gene35549   R00626
gene35554   R00444
gene35558   R00444
gene35571   R00379
gene35577   R00086
gene35578   R00086
gene35596   R00162
gene35598   R05227
gene35604   R00444
gene35605   R00162
gene35616   R00086
gene35620   R00086
gene35621   R00444
gene35625   R00444
gene35647   R00086
gene35650   R00086
gene35672   R00857
gene35689   R00379
gene35700   R02240
gene35712   R00444
gene35713   R00292
gene35713   R01821
gene35713   R06050
gene35713   R06051
gene35723   R00021
gene35723   R00256
gene35723   R10086
gene35724   R00444
gene35735   R00086
gene35741   R00086
gene35746   R00444
gene35747   R00444
gene35771   R00444
gene35775   R00626
gene35777   R00444
gene35792   R05227
gene35802   R00162
gene35812   R05227
gene35819   R00444
gene35831   R00086
gene35832   R00379
gene35847   R00379
gene35850   R00444
gene35855   R00444
gene35870   R00626
gene35874   R00379
gene35875   R01859
gene35888   R00444
gene35890   R00444
gene35897   R00444
gene35917   R00444
gene35918   R01478
gene35920   R05227
gene35928   R00444
gene35932   R00444
gene35936   R00379
gene35937   R00444
gene35940   R00086
gene35945   R05227
gene35946   R00444
gene35947   R00379
gene35949   R00444
gene35952   R03443
gene35953   R00444
gene35962   R00086
gene35972   R00444
gene36010   R00444
gene36011   R00444
gene36052   R00444
gene36055   R00444
gene36058   R00086
gene36059   R00379
gene36065   R00292
gene36065   R01821
gene36065   R06050
gene36065   R06051
gene36072   R00444
gene36077   R00626
gene36091   R00086
gene36103   R00444
gene36109   R00239
gene36109   R03313
gene36129   R00086
gene36134   R05227
gene36142   R00379
gene36144   R00379
gene36145   R00379
gene36146   R03656
gene36152   R00379
gene36156   R00444
gene36157   R00379
gene36163   R05227
gene36183   R00132
gene36187   R00379
gene36194   R00379
gene36195   R00355
gene36201   R00444
gene36210   R05227
gene36211   R03877
gene36211   R05227
gene36213   R00379
gene36216   R01518
gene36218   R00379
gene36228   R00444
gene36229   R00444
gene36231   R00444
gene36234   R00444
gene36236   R00444
gene36237   R00086
gene36241   R00162
gene36247   R00086
gene36251   R00086
gene36255   R05227
gene36256   R00444
gene36260   R00444
gene36268   R03938
gene36278   R00162
gene36284   R00444
gene36286   R00444
gene36290   R00444
gene36301   R00444
gene36305   R00444
gene36306   R00444
gene36309   R00086
gene36320   R00164
gene36334   R00086
gene36351   R02584
gene36356   R07334
gene36356   R07335
gene36358   R05227
gene36374   R08550
gene36378   R00444
gene36381   R00355
gene36384   R00086
gene36424   R00444
gene36432   R03469
gene36447   R00379
gene36459   R00162
gene36460   R01073
gene36468   R00444
gene36470   R05227
gene36499   R00379
gene36512   R00444
gene36515   R05227
gene36516   R00379
gene36518   R00162
gene36534   R00444
gene36561   R03218
gene36593   R00444
gene36601   R00291
gene36617   R00379
gene36627   R00086
gene36660   R00078
gene36676   R00379
gene36698   R02362
gene36698   R06250
gene36699   R02362
gene36699   R06250
gene36706   R02541
gene36730   R03162
gene36744   R00256
gene36744   R00575
gene36744   R01395
gene36744   R10948
gene36744   R10949
gene36745   R01821
gene36745   R06050
gene36746   R00444
gene36764   R05227
gene36768   R00162
gene36802   R04167
gene36834   R00444
gene36839   R00162
gene36841   R05227
gene36849   R03657
gene36869   R03532
gene36892   R05227
gene36895   R01369
gene36899   R00379
gene36909   R05227
gene36914   R04527
gene36914   R06140
gene36915   R03162
gene36919   R00444
gene36921   R00483
gene36933   R00086
gene36953   R00379
gene36969   R00444
gene36971   R00379
gene36983   R00444
gene36985   R02362
gene36985   R06250
gene37003   R00444
gene37005   R01226
gene37014   R05227
gene37036   R03122
gene37036   R06160
gene37039   R05227
gene37081   R00379
gene37085   R00626
gene37111   R00379
gene37127   R00444
gene37137   R00444
gene37140   R00444
gene37154   R00086
gene37170   R00162
gene37174   R00444
gene37180   R00444
gene37182   R00086
gene37199   R00444
gene37217   R00021
gene37217   R00256
gene37217   R10086
gene37233   R00086
gene37237   R00162
gene37268   R00444
gene37299   R00444
gene37340   R00086
gene37341   R02465
gene37341   R06242
gene37342   R00444
gene37378   R08612
gene37385   R03162
gene37393   R00191
gene37403   R00379
gene37415   R00626
gene37417   R03162
gene37423   R00086
gene37433   R03062
gene37435   R00132
gene37449   R00444
gene37497   R03122
gene37497   R06160
gene37506   R01324
gene37506   R01325
gene37506   R01900
gene37517   R03122
gene37517   R06160
gene37531   R00086
gene37535   R00379
gene37537   R00444
gene37538   R00086
gene37547   R00444
gene37563   R00444
gene37565   R04527
gene37565   R06140
gene37585   R03657
gene37594   R00444
gene37613   R00444
gene37635   R05227
gene37647   R03122
gene37647   R06160
gene37652   R00405
gene37658   R05227
gene37666   R00444
gene37672   R00444
gene37680   R00086
gene37697   R00444
gene37707   R02584
gene37725   R00444
gene37735   R03162
gene37742   R00379
gene37751   R03060
gene37751   R03423
gene37759   R03162
gene37762   R03162
gene37781   R00086
gene37784   R00162
gene37808   R00444
gene37810   R00444
gene37822   R08612
gene37843   R08612
gene37852   R00444
gene37857   R00444
gene37868   R01498
gene37874   R00379
gene37899   R00261
gene37924   R05227
gene37932   R01498
gene37949   R00379
gene37962   R00444
gene37976   R00444
gene38002   R00444
gene38009   R00245
gene38009   R01253
gene38011   R00444
gene38013   R00379
gene38018   R03062
gene38028   R00444
gene38043   R00086
gene38049   R00162
gene38074   R00086
gene38078   R00162
gene38086   R00626
gene38103   R00444
gene38106   R03062
gene38110   R00444
gene38141   R03122
gene38141   R06160
gene38154   R03122
gene38154   R06160
gene38174   R00162
gene38187   R03062
gene38194   R03122
gene38194   R06160
gene38203   R00086
gene38207   R00444
gene38208   R05227
gene38220   R09797
gene38237   R01150
gene38263   R03599
gene38263   R07460
gene38263   R11528
gene38263   R11529
gene38269   R00379
gene38306   R00444
gene38316   R00444
gene38318   R00444
gene38339   R00444
gene38347   R00444
gene38359   R00444
gene38376   R00444
gene38379   R02110
gene38379   R06186
gene38381   R00444
gene38390   R00162
gene38395   R00379
gene38401   R00444
gene38404   R00444
gene38409   R00444
gene38424   R00444
gene38436   R03364
gene38439   R00444
gene38446   R00444
gene38447   R00444
gene38450   R00379
gene38468   R00444
gene38470   R01466
gene38471   R03162
gene38475   R00343
gene38477   R00444
gene38491   R02120
gene38491   R06066
gene38499   R05577
gene38528   R00256
gene38528   R00575
gene38528   R01395
gene38528   R10948
gene38528   R10949
gene38534   R00086
gene38535   R00379
gene38548   R00267
gene38548   R00268
gene38548   R01899
gene38558   R00444
gene38561   R00086
gene38562   R00444
gene38567   R00444
gene38569   R00444
gene38574   R02961
gene38606   R02110
gene38606   R06186
gene38622   R00444
gene38623   R00379
gene38626   R00086
gene38628   R08550
gene38631   R08694
gene38633   R00444
gene38647   R00379
gene38648   R00379
gene38649   R08612
gene38656   R03122
gene38656   R06160
gene38671   R10270
gene38678   R00444
gene38680   R00444
gene38708   R02291
gene38711   R00379
gene38713   R05227
gene38717   R05227
gene38722   R00444
gene38724   R03656
gene38730   R03162
gene38749   R00086
gene38757   R00444
gene38762   R00021
gene38762   R00256
gene38762   R10086
gene38800   R00086
gene38803   R00444
gene38821   R00162
gene38830   R08572
gene38832   R04273
gene38835   R00086
gene38866   R00444
gene38868   R00444
gene38874   R03122
gene38874   R06160
gene38875   R00444
gene38877   R00162
gene38879   R00444
gene38888   R00444
gene38900   R00444
gene38901   R00444
gene38906   R00444
gene38907   R00444
gene38908   R00162
gene38918   R00444
gene38924   R00444
gene38965   R00086
gene38968   R00444
gene38972   R00379
gene38983   R00086
gene38995   R00379
gene39009   R00086
gene39026   R00086
gene39034   R00444
gene39081   R00078
gene39082   R00444
gene39109   R00444
gene39123   R00379
gene39124   R03122
gene39124   R06160
gene39125   R00444
gene39130   R00086
gene39132   R00444
gene39137   R00379
gene39154   R04463
gene39164   R00756
gene39170   R00379
gene39171   R00086
gene39174   R00444
gene39178   R00444
gene39188   R05227
gene39194   R00444
gene39203   R03062
gene39204   R00444
gene39216   R00444
gene39220   R00379
gene39232   R00444
gene39257   R00158
gene39267   R02961
gene39325   R02961
gene39339   R00162
gene39357   R00444
gene39361   R00089
gene39362   R02240
gene39377   R00086
gene39380   R00444
gene39383   R00444
gene39384   R00379
gene39396   R04073
gene39407   R00379
gene39412   R00379
gene39434   R00086
gene39437   R00086
gene39452   R03060
gene39452   R03423
gene39495   R00162
gene39503   R00093
gene39503   R00114
gene39503   R00248
gene39503   R00256
gene39524   R02465
gene39524   R06242
gene39547   R00444
gene39566   R00444
gene39572   R00379
gene39580   R00086
gene39582   R00086
gene39599   R00444
gene39600   R00444
gene39644   R00444
gene39651   R00086
gene39655   R00379
gene39657   R02819
gene39657   R02820
gene39664   R00086
gene39668   R00086
gene39678   R00444
gene39689   R00086
gene39719   R01540
gene39721   R00444
gene39726   R00086
gene39746   R00086
gene39767   R00093
gene39767   R00114
gene39767   R00248
gene39767   R00256
gene39772   R02767
gene39793   R00086
gene39795   R00444
gene39821   R04787
gene39821   R04798
gene39821   R04800
gene39821   R09659
gene39821   R09691
gene39821   R09692
gene39821   R09693
gene39821   R09716
gene39823   R00379
gene39837   R04640
gene39840   R00444
gene39850   R03162
gene39861   R03062
gene39909   R00379
gene39919   R05227
gene39952   R00021
gene39952   R00256
gene39952   R10086
gene39957   R00086
gene39971   R00086
gene40007   R00086
gene40050   R03404
gene40051   R00444
gene40066   R00086
gene40081   R00162
gene40082   R03404
gene40098   R00162
gene40107   R00086
gene40124   R00086
gene40127   R05227
gene40145   R08694
gene40152   R00194
gene40153   R00444
gene40197   R05227
gene40231   R08694
gene40258   R00086
gene40279   R00162
gene40289   R00086
gene40304   R00194
gene40307   R00086
gene40309   R02319
gene40309   R10442
gene40309   R10443
gene40311   R00444
gene40313   R00379
gene40322   R00162
gene40346   R00444
gene40352   R04294
gene40362   R00379
gene40377   R00444
gene40392   R00086
gene40396   R00086
gene40409   R03122
gene40409   R06160
gene40410   R00379
gene40411   R00089
gene40413   R04216
gene40418   R00626
gene40432   R00379
gene40433   R03364
gene40443   R00021
gene40443   R00256
gene40443   R10086
gene40448   R03162
gene40460   R00086
gene40467   R03162
gene40475   R00444
gene40479   R00771
gene40487   R00086
gene40503   R00086
gene40505   R00444
gene40518   R05227
gene40541   R00586
gene40558   R00086
gene40575   R00162
gene40631   R00086
gene40634   R00444
gene40660   R02362
gene40660   R06250
gene40672   R00444
gene40679   R00626
gene40693   R03162
gene40694   R00444
gene40695   R00444
gene40728   R03162
gene40742   R00444
gene40746   R00086
gene40747   R04176
gene40753   R00379
gene40756   R00093
gene40756   R00114
gene40756   R00248
gene40756   R00256
gene40767   R00086
gene40780   R00787
gene40823   R10648
gene40826   R00086
gene40849   R00086
gene40865   R01818
gene40886   R01196
gene40887   R00086
gene40895   R00162
gene40906   R08612
gene40913   R00444
gene40915   R02961
gene40919   R00444
gene40927   R00444
gene40950   R00379
gene40956   R00444
gene40957   R05227
gene40960   R00444
gene40980   R00444
gene40986   R00379
gene40987   R00444
gene41000   R00267
gene41000   R00268
gene41000   R01899
gene41008   R00444
gene41019   R00597
gene41030   R00379
gene41039   R00885
gene41056   R00444
gene41061   R11190
gene41063   R03364
gene41066   R00162
gene41072   R04985
gene41078   R00444
gene41087   R00444
gene41089   R00444
gene41106   R02362
gene41106   R06250
gene41143   R00444
gene41150   R00379
gene41167   R03648
gene41173   R02362
gene41173   R06250
gene41175   R00086
gene41181   R09501
gene41189   R00379
gene41202   R00086
gene41239   R01314
gene41247   R00379
gene41262   R05227
gene41282   R00444
gene41286   R08572
gene41301   R00086
gene41305   R03986
gene41305   R07297
gene41310   R00379
gene41340   R05227
gene41357   R00162
gene41366   R00379
gene41376   R00379
gene41381   R05227
gene41411   R01648
gene41417   R00379
gene41438   R05227
gene41440   R08613
gene41441   R00379
gene41460   R05227
gene41492   R04527
gene41492   R06140
gene41502   R00086
gene41520   R00345
gene41534   R00162
gene41573   R00086
gene41575   R00256
gene41575   R00575
gene41575   R01395
gene41575   R10948
gene41575   R10949
gene41577   R02362
gene41577   R06250
gene41597   R01314
gene41607   R00444
gene41612   R04176
gene41614   R08612
gene41617   R05227
gene41625   R08612
gene41635   R00379
gene41648   R00444
gene41653   R00379
gene41681   R05227
gene41682   R08612
gene41718   R00444
gene41734   R02585
gene41738   R00086
gene41744   R00626
gene41784   R00379
gene41805   R00086
gene41819   R00086
gene41833   R03162
gene41866   R04463
gene41876   R03663
gene41904   R00379
gene41905   R00379
gene41909   R00444
gene41929   R04073
gene41945   R00086
gene41948   R00379
gene42018   R00256
gene42018   R00575
gene42018   R01395
gene42018   R10948
gene42018   R10949
gene42032   R00093
gene42032   R00114
gene42032   R00248
gene42032   R00256
gene42068   R00444
gene42098   R02021
gene42098   R07176
gene42110   R00256
gene42110   R00575
gene42110   R01395
gene42110   R10948
gene42110   R10949
gene42118   R03665
gene42161   R08612
gene42172   R00379
gene42184   R00379
gene42202   R00444
gene42230   R00162
gene42231   R00416
gene42231   R10183
gene42239   R00444
gene42280   R00787
gene42350   R00086
gene42351   R03443
gene42382   R01224
gene42382   R07168
gene42396   R00444
gene42399   R00444
gene42408   R00086
gene42423   R05227
gene42443   R00444
gene42448   R03162
gene42452   R00256
gene42452   R00575
gene42452   R01395
gene42452   R10948
gene42452   R10949
gene42456   R00162
gene42461   R00086
gene42462   R00379
gene42465   R00379
gene42467   R00256
gene42467   R00575
gene42467   R01395
gene42467   R10948
gene42467   R10949
gene42534   R02521
gene42535   R00256
gene42535   R00575
gene42535   R01395
gene42535   R10948
gene42535   R10949
gene42574   R00256
gene42574   R00575
gene42574   R01395
gene42574   R10948
gene42574   R10949
gene42575   R00089
gene42578   R00444
gene42595   R00086
gene42619   R00256
gene42619   R00575
gene42619   R01395
gene42619   R10948
gene42619   R10949
gene42648   R00256
gene42648   R00575
gene42648   R01395
gene42648   R10948
gene42648   R10949
gene42652   R00256
gene42652   R00575
gene42652   R01395
gene42652   R10948
gene42652   R10949
gene42655   R00256
gene42655   R00575
gene42655   R01395
gene42655   R10948
gene42655   R10949
gene42656   R00836
gene42656   R02778
gene42656   R06043
gene42656   R06228
gene42668   R03162
gene42687   R00256
gene42687   R00575
gene42687   R01395
gene42687   R10948
gene42687   R10949
gene42698   R00256
gene42698   R00575
gene42698   R01395
gene42698   R10948
gene42698   R10949
gene42702   R00256
gene42702   R00575
gene42702   R01395
gene42702   R10948
gene42702   R10949
gene42708   R08612
gene42711   R00379
gene42714   R00885
gene42731   R00086
gene42752   R00256
gene42752   R00575
gene42752   R01395
gene42752   R10948
gene42752   R10949
gene42812   R00256
gene42812   R00575
gene42812   R01395
gene42812   R10948
gene42812   R10949
gene42829   R00256
gene42829   R00575
gene42829   R01395
gene42829   R10948
gene42829   R10949
gene42863   R00256
gene42863   R00575
gene42863   R01395
gene42863   R10948
gene42863   R10949
gene42868   R00897
gene42871   R00086
gene42885   R00256
gene42885   R00575
gene42885   R01395
gene42885   R10948
gene42885   R10949
gene42933   R00256
gene42933   R00575
gene42933   R01395
gene42933   R10948
gene42933   R10949
gene42937   R00086
gene42955   R00256
gene42955   R00575
gene42955   R01395
gene42955   R10948
gene42955   R10949
gene42999   R00086
gene43032   R01406
gene43032   R04864
gene43039   R00086
gene43040   R00444
gene43046   R00086
gene43057   R00127
gene43075   R00444
gene43096   R00256
gene43096   R00575
gene43096   R01395
gene43096   R10948
gene43096   R10949
gene43097   R00379
gene43106   R00379
gene43109   R00379
gene43123   R00256
gene43123   R00575
gene43123   R01395
gene43123   R10948
gene43123   R10949
gene43136   R04463
gene43149   R00444
gene43179   R03060
gene43179   R03423
gene43200   R00444
gene43220   R00444
gene43230   R00444
gene43255   R00256
gene43255   R00575
gene43255   R01395
gene43255   R10948
gene43255   R10949
gene43289   R00256
gene43289   R00575
gene43289   R01395
gene43289   R10948
gene43289   R10949
gene43310   R00660
gene43336   R00086
gene43379   R04273
gene43410   R00444
gene43414   R00164
gene43420   R08991
gene43431   R00379
gene43436   R00256
gene43436   R00575
gene43436   R01395
gene43436   R10948
gene43436   R10949
gene43437   R00391
gene43457   R00086
gene43458   R00379
gene43463   R00379
gene43465   R00086
gene43468   R00444
gene43475   R00444
gene43488   R06633
gene43498   R00444
gene43549   R00256
gene43549   R00575
gene43549   R01395
gene43549   R10948
gene43549   R10949
gene43552   R00256
gene43552   R00575
gene43552   R01395
gene43552   R10948
gene43552   R10949
gene43563   R00256
gene43563   R00575
gene43563   R01395
gene43563   R10948
gene43563   R10949
gene43574   R00379
gene43575   R00444
gene43588   R00836
gene43588   R02778
gene43588   R06043
gene43588   R06228
gene43590   R01516
gene43590   R01518
gene43609   R00086
gene43610   R00086
gene43622   R00256
gene43622   R00575
gene43622   R01395
gene43622   R10948
gene43622   R10949
gene43625   R00444
gene43643   R00256
gene43643   R00575
gene43643   R01395
gene43643   R10948
gene43643   R10949
gene43649   R00256
gene43649   R00575
gene43649   R01395
gene43649   R10948
gene43649   R10949
gene43651   R00256
gene43651   R00575
gene43651   R01395
gene43651   R10948
gene43651   R10949
gene43659   R00256
gene43659   R00575
gene43659   R01395
gene43659   R10948
gene43659   R10949
gene43664   R00256
gene43664   R00575
gene43664   R01395
gene43664   R10948
gene43664   R10949
gene43666   R00256
gene43666   R00575
gene43666   R01395
gene43666   R10948
gene43666   R10949
gene43670   R00379
gene43695   R00379
gene43701   R00444
gene43705   R00256
gene43705   R00575
gene43705   R01395
gene43705   R10948
gene43705   R10949
gene43717   R08612
gene43718   R00256
gene43718   R00575
gene43718   R01395
gene43718   R10948
gene43718   R10949
gene43735   R00256
gene43735   R00575
gene43735   R01395
gene43735   R10948
gene43735   R10949
gene43737   R00256
gene43737   R00575
gene43737   R01395
gene43737   R10948
gene43737   R10949
gene43760   R00540
gene43778   R01528
gene43778   R10221
gene43786   R03269
gene43786   R04231
gene43791   R02465
gene43791   R06242
gene43796   R02961
gene43799   R00256
gene43799   R00575
gene43799   R01395
gene43799   R10948
gene43799   R10949
gene43800   R00086
gene43803   R00164
gene43807   R00086
gene43814   R00379
gene43830   R00256
gene43830   R00575
gene43830   R01395
gene43830   R10948
gene43830   R10949
gene43832   R00444
gene43838   R00256
gene43838   R00575
gene43838   R01395
gene43838   R10948
gene43838   R10949
gene43839   R00444
gene43844   R00444
gene43852   R03378
gene43874   R00444
gene43875   R00444
gene43892   R00256
gene43892   R00575
gene43892   R01395
gene43892   R10948
gene43892   R10949
gene43895   R00444
gene43914   R00086
gene43921   R00162
gene43936   R00444
gene43943   R00256
gene43943   R00575
gene43943   R01395
gene43943   R10948
gene43943   R10949
gene43961   R00444
gene43964   R00086
gene43966   R03909
gene43976   R02110
gene43976   R06186
gene43994   R03162
gene44009   R00444
gene44017   R00162
gene44024   R00256
gene44024   R00575
gene44024   R01395
gene44024   R10948
gene44024   R10949
gene44047   R00379
gene44063   R02585
gene44089   R00162
gene44092   R00379
gene44099   R00540
gene44116   R00086
gene44130   R00444
gene44132   R00379
gene44134   R00379
gene44142   R00379
gene44176   R00256
gene44176   R00575
gene44176   R01395
gene44176   R10948
gene44176   R10949
gene44192   R00086
gene44219   R00256
gene44219   R00575
gene44219   R01395
gene44219   R01397
gene44219   R01993
gene44219   R10948
gene44219   R10949
gene44238   R00256
gene44238   R00575
gene44238   R01395
gene44238   R10948
gene44238   R10949
gene44245   R00162
gene44251   R02585
gene44262   R00444
gene44267   R00256
gene44267   R00575
gene44267   R01395
gene44267   R10948
gene44267   R10949
gene44270   R00162
gene44283   R02864
gene44283   R03194
gene44283   R03947
gene44283   R07237
gene44283   R07238
gene44284   R00093
gene44284   R00114
gene44284   R00248
gene44284   R00256
gene44343   R03661
gene44343   R05578
gene44352   R04463
gene44364   R00444
gene44368   R00379
gene44369   R00444
gene44371   R07644
gene44379   R07182
gene44388   R00705
gene44388   R00706
gene44388   R00922
gene44389   R00444
gene44406   R00086
gene44414   R00162
gene44431   R00256
gene44431   R00575
gene44431   R01395
gene44431   R10948
gene44431   R10949
gene44436   R00379
gene44437   R00093
gene44437   R00114
gene44437   R00248
gene44437   R00256
gene44438   R00379
gene44439   R00379
gene44459   R03664
gene44468   R02059
gene44486   R01920
gene44513   R03657
gene44515   R07644
gene44546   R08057
gene44548   R00444
gene44549   R01504
gene44549   R07644
gene44554   R00379
gene44571   R00444
gene44580   R00444
gene44582   R00256
gene44582   R00575
gene44582   R01395
gene44582   R10948
gene44582   R10949
gene44583   R00444
gene44586   R00379
gene44595   R00093
gene44595   R00114
gene44595   R00248
gene44595   R00256
gene44600   R00444
gene44606   R00379
gene44614   R01082
gene44625   R00379
gene44630   R00444
gene44641   R00256
gene44641   R00575
gene44641   R01395
gene44641   R10948
gene44641   R10949
gene44657   R00086
gene44660   R00444
gene44671   R08165
gene44679   R00086
gene44697   R00379
gene44700   R00444
gene44737   R00444
gene44743   R08612
gene44748   R03986
gene44748   R07297
gene44758   R00379
gene44769   R02767
gene44807   R00086
gene44814   R00379
gene44820   R00086
gene44844   R00505
gene44850   R00444
gene44856   R00379
gene44863   R00379
gene44870   R00086
gene44872   R00379
gene44882   R00256
gene44882   R00575
gene44882   R01395
gene44882   R10948
gene44882   R10949
gene44906   R00444
gene44910   R00086
gene44920   R03162
gene44957   R00379
gene44963   R03983
gene44966   R00451
gene44968   R00112
gene44969   R00379
gene44974   R00162
gene44985   R00946
gene44988   R00162
gene44990   R00379
gene45001   R00379
gene45009   R00086
gene45021   R02961
gene45026   R00379
gene45058   R00444
gene45059   R00444
gene45062   R03162
gene45063   R00086
gene45066   R00093
gene45066   R00114
gene45066   R00248
gene45066   R00256
gene45078   R04072
gene45078   R07620
gene45078   R11399
gene45093   R00379
gene45119   R00379
gene45141   R00379
gene45167   R00086
gene45194   R00444
gene45222   R00444
gene45224   R00379
gene45230   R00086
gene45251   R00379
gene45257   R02569
gene45260   R00597
gene45263   R00379
gene45277   R02767
gene45279   R00379
gene45288   R00379
gene45361   R00444
gene45379   R00444
gene45382   R00086
gene45384   R00444
gene45385   R00086
gene45391   R02961
gene45405   R00444
gene45407   R00444
gene45411   R02465
gene45411   R06242
gene45425   R11592
gene45440   R00086
gene45444   R03681
gene45457   R04042
gene45537   R00379
gene45539   R00379
gene45548   R00379
gene45573   R00021
gene45573   R00256
gene45573   R10086
gene45580   R00444
gene45641   R00444
gene45654   R00379
gene45670   R00379
gene45691   R00444
gene45698   R03162
gene45699   R08694
gene45705   R00162
gene45732   R00787
gene45753   R00787
gene45754   R00379
gene45756   R04042
gene45760   R00444
gene45764   R00444
gene45784   R00379
gene45814   R00444
gene45816   R04527
gene45816   R06140
gene45826   R00379
gene45829   R00444
gene45840   R00379
gene45855   R00379
gene45863   R00162
gene45866   R00379
gene45868   R00379
gene45873   R00379
gene45890   R00379
gene45901   R00787
gene45903   R00086
gene45932   R00444
gene45940   R00405
gene45943   R00444
gene45944   R00444
gene45949   R00444
gene45956   R00444
gene45957   R00416
gene45989   R00379
gene45993   R01602
gene45997   R00086
gene46017   R00162
gene46020   R00086
gene46026   R00444
gene46041   R00379
gene46051   R00444
gene46052   R02961
gene46076   R00379
gene46114   R01314
gene46124   R00497
gene46130   R04463
gene46148   R04463
gene46154   R02961
gene46156   R00086
gene46162   R00245
gene46162   R01253
gene46165   R00086
gene46168   R00086
gene46172   R00444
gene46184   R00444
gene46208   R00379
gene46216   R00444
gene46217   R00444
gene46235   R00379
gene46255   R00181
gene46261   R00086
gene46284   R00444
gene46286   R00444
gene46294   R00444
gene46298   R08612
gene46302   R00162
gene46304   R00444
gene46317   R04527
gene46317   R06140
gene46336   R00379
gene46348   R00379
gene46378   R01954
gene46380   R00379
gene46398   R00405
gene46411   R02961
gene46435   R02184
gene46452   R00444
gene46484   R00444
gene46501   R00444
gene46522   R02961
gene46560   R00444
gene46580   R00379
gene46609   R00444
gene46610   R00086
gene46616   R00379
gene46617   R00444
gene46622   R00444
gene46632   R00086
gene46645   R02584
gene46672   R04273
gene46678   R05755
gene46678   R05756
gene46682   R00379
gene46703   R00379
gene46705   R04273
gene46727   R00379
gene46746   R00379
gene46749   R00245
gene46749   R01253
gene46764   R08368
gene46764   R10244
gene46781   R00444
gene46795   R08694
gene46805   R00444
gene46806   R08612
gene46832   R01565
gene46833   R00086
gene46836   R04273
gene46850   R00379
gene46861   R00444
gene46865   R00086
gene46870   R03983
gene46878   R00444
gene46879   R00444
gene46884   R00245
gene46884   R01253
gene46892   R00245
gene46892   R01253
gene46893   R00245
gene46893   R01253
gene46906   R00245
gene46906   R01253
gene46907   R00245
gene46907   R01253
gene46908   R00245
gene46908   R01253
gene46911   R00245
gene46911   R01253
gene46920   R00379
gene46937   R00379
gene46954   R07188
gene46987   R00379
gene47001   R00444
gene47004   R00379
gene47016   R00379
gene47027   R01705
gene47072   R00444
gene47094   R00444
gene47102   R00379
gene47118   R00256
gene47118   R00571
gene47118   R00573
gene47124   R00444
gene47132   R00444
gene47139   R00379
gene47149   R03162
gene47195   R00379
gene47199   R00379
gene47200   R00444
gene47211   R00626
gene47217   R02115
gene47224   R00379
gene47226   R02364
gene47232   R00379
gene47233   R00444
gene47235   R00162
gene47241   R03162
gene47251   R08612
gene47255   R00162
gene47270   R00379
gene47271   R02120
gene47271   R06066
gene47276   R00379
gene47285   R08694
gene47303   R00162
gene47314   R03162
gene47318   R00379
gene47328   R00379
gene47329   R02961
gene47342   R00444
gene47344   R00086
gene47345   R00379
gene47348   R00379
gene47349   R11216
gene47349   R11217
gene47349   R11219
gene47352   R00379
gene47361   R00444
gene47365   R04072
gene47365   R07620
gene47365   R11399
gene47366   R00086
gene47370   R00021
gene47370   R00256
gene47370   R10086
gene47397   R00444
gene47398   R00444
gene47404   R04463
gene47414   R00379
gene47425   R10330
gene47429   R00444
gene47453   R00379
gene47458   R01715
gene47479   R00379
gene47499   R00379
gene47504   R04463
gene47508   R00444
gene47522   R01406
gene47522   R04864
gene47527   R04463
gene47534   R08612
gene47538   R01641
gene47543   R08694
gene47544   R04463
gene47552   R00086
gene47553   R04463
gene47560   R02362
gene47560   R06250
gene47568   R01478
gene47574   R00444
gene47579   R00086
gene47587   R00379
gene47595   R04463
gene47598   R00379
gene47603   R00379
gene47607   R00086
gene47617   R00444
gene47620   R00379
gene47623   R00162
gene47640   R00086
gene47642   R05225
gene47644   R04463
gene47653   R00379
gene47664   R00086
gene47686   R00444
gene47690   R00444
gene47699   R01821
gene47699   R06050
gene47700   R04463
gene47704   R04463
gene47706   R00379
gene47711   R02362
gene47711   R06250
gene47716   R00379
gene47721   R00444
gene47723   R00379
gene47726   R00379
gene47740   R00444
gene47746   R00444
gene47758   R04463
gene47759   R00086
gene47766   R03532
gene47767   R00379
gene47793   R00444
gene47803   R00379
gene47804   R02917
gene47807   R00379
gene47810   R05227
gene47818   R00379
gene47825   R00444
gene47830   R00444
gene47832   R00379
gene47833   R00086
gene47864   R00379
gene47876   R01196
gene47880   R05227
gene47895   R00379
gene47900   R00444
gene47905   R08694
gene47908   R00086
gene47917   R00086
gene47925   R00086
gene47926   R00379
gene47941   R00162
gene47953   R00238
gene47960   R03122
gene47960   R06160
gene47961   R00444
gene47970   R00379
gene47972   R00444
gene47986   R00086
gene47988   R00444
gene47992   R00444
gene47995   R00086
gene48001   R00086
gene48011   R03532
gene48014   R04463
gene48021   R07297
gene48042   R02917
gene48043   R00444
gene48058   R02917
gene48072   R00379
gene48073   R00379
gene48075   R00257
gene48090   R00444
gene48097   R00444
gene48099   R00379
gene48115   R00379
gene48116   R02917
gene48118   R01196
gene48120   R01826
gene48121   R00086
gene48124   R02240
gene48125   R02352
gene48125   R02353
gene48134   R00162
gene48146   R00162
gene48149   R00379
gene48150   R00444
gene48163   R04463
gene48171   R00086
gene48193   R00444
gene48201   R00379
gene48203   R00093
gene48203   R00114
gene48203   R00248
gene48203   R00256
gene48206   R00379
gene48216   R00379
gene48229   R00086
gene48233   R00444
gene48244   R02362
gene48244   R06250
gene48246   R00444
gene48247   R00086
gene48255   R04463
gene48267   R02362
gene48267   R06250
gene48278   R00444
gene48280   R00379
gene48282   R00444
gene48288   R00162
gene48303   R00444
gene48312   R00444
gene48316   R02917
gene48326   R00444
gene48331   R00444
gene48349   R05227
gene48372   R08694
gene48376   R00086
gene48380   R02917
gene48385   R02917
gene48397   R00444
gene48409   R00444
gene48415   R00444
gene48420   R00444
gene48434   R00379
gene48440   R00379
gene48460   R00444
gene48470   R00086
gene48471   R08694
gene48478   R00444
gene48498   R00444
gene48519   R00379
gene48526   R00444
gene48573   R00444
gene48585   R08694
gene48590   R00379
gene48594   R11562
gene48594   R11563
gene48594   R11564
gene48596   R00444
gene48627   R00086
gene48630   R00086
gene48638   R00379
gene48642   R00444
gene48644   R04463
gene48654   R04463
gene48655   R00444
gene48668   R00162
gene48672   R00086
gene48673   R00086
gene48688   R00162
gene48697   R00256
gene48697   R00575
gene48697   R01395
gene48697   R10948
gene48697   R10949
gene48698   R00660
gene48708   R04294
gene48710   R00086
gene48714   R00086
gene48722   R02103
gene48723   R01196
gene48724   R00188
gene48734   R04463
gene48735   R00086
gene48740   R00086
gene48741   R05227
gene48746   R00086
gene48748   R00379
gene48754   R00444
gene48756   R05578
gene48778   R03983
gene48796   R00444
gene48801   R09087
gene48801   R10548
gene48802   R00444
gene48833   R05227
gene48857   R03162
gene48861   R02961
gene48864   R00086
gene48876   R00086
gene48877   R00379
gene48880   R04463
gene48893   R00086
gene48897   R00086
gene48904   R01498
gene48910   R00162
gene48912   R04463
gene48940   R00444
gene48941   R00379
gene48951   R04463
gene48956   R05227
gene48957   R04463
gene48960   R00444
gene48966   R02465
gene48966   R06242
gene48968   R00086
gene48980   R00086
gene48986   R02352
gene48986   R02353
gene48990   R00379
gene48993   R00379
gene49001   R00086
gene49005   R00379
gene49006   R00444
gene49020   R00379
gene49040   R03057
gene49053   R00444
gene49054   R00444
gene49066   R00444
gene49070   R00379
gene49075   R05227
gene49076   R00444
gene49079   R00444
gene49087   R04463
gene49122   R00444
gene49124   R00379
gene49129   R00444
gene49162   R00444
gene49167   R00444
gene49168   R01810
gene49174   R00379
gene49179   R00379
gene49182   R02352
gene49182   R02353
gene49208   R00444
gene49221   R02362
gene49221   R06250
gene49231   R00086
gene49235   R00444
gene49240   R00256
gene49240   R00575
gene49240   R01395
gene49240   R10948
gene49240   R10949
gene49243   R00444
gene49250   R04294
gene49262   R02364
gene49282   R00086
gene49293   R00444
gene49318   R08694
gene49326   R00444
gene49332   R00086
gene49333   R07644
gene49338   R00086
gene49351   R00444
gene49353   R00086
gene49364   R02362
gene49364   R06250
gene49368   R00086
gene49370   R00086
gene49374   R00086
gene49376   R00086
gene49381   R08694
gene49391   R00162
gene49393   R00444
gene49396   R00444
gene49399   R00444
gene49406   R07647
gene49406   R07648
gene49406   R09487
gene49411   R00429
gene49422   R00379
gene49431   R00444
gene49437   R00444
gene49454   R00086
gene49469   R00086
gene49480   R00444
gene49481   R00379
gene49484   R04463
gene49486   R00086
gene49490   R00444
gene49496   R08694
gene49497   R00086
gene49499   R00379
gene49504   R08694
gene49505   R03658
gene49511   R02585
gene49522   R04463
gene49526   R00444
gene49538   R00115
gene49569   R03162
gene49585   R04463
gene49595   R00086
gene49598   R04463
gene49602   R04216
gene49606   R00444
gene49612   R08694
gene49617   R00444
gene49619   R08694
gene49626   R00444
gene49628   R00444
gene49629   R00379
gene49637   R00253
gene49640   R04463
gene49642   R00444
gene49643   R11592
gene49646   R00086
gene49647   R00379
gene49661   R04463
gene49668   R00444
gene49669   R08694
gene49672   R00253
gene49677   R00444
gene49678   R00379
gene49685   R03062
gene49691   R00086
gene49694   R00086
gene49706   R00382
gene49709   R00379
gene49715   R05227
gene49719   R00379
gene49722   R04463
gene49723   R04463
gene49724   R04463
gene49731   R00444
gene49739   R08694
gene49744   R01859
gene49745   R00086
gene49746   R00086
gene49748   R00444
gene49753   R08694
gene49756   R04463
gene49757   R00444
gene49788   R04463
gene49791   R03938
gene49793   R00379
gene49805   R00379
gene49813   R00444
gene49815   R00162
gene49819   R03650
gene49826   R05227
gene49834   R00444
gene49835   R04463
gene49837   R06178
gene49837   R06179
gene49845   R00086
gene49849   R00086
gene49855   R00444
gene49862   R04463
gene49867   R07644
gene49875   R00444
gene49876   R00444
gene49883   R00444
gene49885   R00379
gene49887   R00086
gene49899   R03150
gene49920   R03162
gene49921   R00379
gene49922   R00444
gene49928   R04463
gene49941   R00086
gene49942   R04463
gene49945   R00086
gene49947   R00086
gene49950   R10579
gene49954   R03162
gene49956   R05227
gene49959   R00379
gene49968   R04463
gene49972   R04463
gene49977   R00379
gene49978   R00444
gene49979   R00379
gene49988   R00086
gene49996   R00086
gene49998   R00444
gene50006   R00379
gene50013   R00444
gene50015   R00379
gene50024   R04463
gene50031   R00444
gene50040   R00086
gene50075   R02362
gene50075   R06250
gene50082   R00444
gene50089   R01824
gene50089   R06243
gene50092   R00444
gene50110   R00444
gene50111   R04463
gene50112   R04463
gene50113   R07644
gene50119   R00945
gene50122   R00379
gene50124   R01954
gene50125   R00444
gene50129   R00444
gene50133   R00444
gene50136   R00444
gene50137   R00444
gene50142   R00112
gene50144   R00444
gene50145   R00112
gene50154   R00444
gene50166   R00379
gene50168   R00379
gene50169   R00379
gene50170   R08694
gene50172   R00444
gene50176   R00256
gene50176   R00575
gene50176   R01395
gene50176   R10948
gene50176   R10949
gene50179   R00444
gene50197   R00444
gene50199   R00162
gene50206   R00162
gene50229   R00444
gene50230   R07644
gene50231   R07644
gene50233   R07644
gene50236   R00444
gene50238   R00444
gene50240   R00086
gene50244   R04463
gene50254   R00444
gene50255   R00444
gene50263   R00086
gene50268   R00379
gene50272   R00444
gene50286   R00444
gene50287   R00444
gene50290   R00379
gene50297   R04527
gene50297   R06140
gene50307   R00256
gene50307   R00575
gene50307   R01395
gene50307   R10948
gene50307   R10949
gene50309   R00086
gene50313   R00444
gene50320   R04463
gene50324   R00444
gene50325   R00444
gene50330   R00444
gene50333   R00379
gene50335   R00444
gene50336   R00086
gene50341   R00444
gene50354   R00444
gene50357   R01478
gene50359   R00086
gene50372   R00444
gene50375   R00444
gene50381   R00379
gene50382   R00379
gene50398   R00444
gene50404   R03364
gene50424   R00444
gene50435   R00444
gene50438   R00086
gene50439   R00444
gene50441   R08694
gene50454   R00444
gene50455   R00444
gene50457   R00086
gene50460   R02362
gene50460   R06250
gene50465   R05227
gene50466   R00086
gene50468   R00444
gene50481   R02584
gene50492   R00444
gene50496   R00444
gene50497   R00444
gene50528   R00379
gene50569   R00444
gene50585   R00444
gene50594   R09721
gene50603   R00444
gene50620   R00041
gene50629   R00086
gene50630   R00086
gene50632   R00444
gene50635   R00086
gene50637   R00444
gene50638   R00444
gene50652   R00444
gene50653   R00086
gene50654   R00444
gene50665   R00162
gene50670   R01406
gene50670   R04864
gene50680   R00444
gene50683   R00086
gene50684   R09545
gene50689   R03162
gene50696   R03060
gene50696   R03423
gene50696   R07297
gene50701   R00444
gene50703   R00444
gene50709   R00444
gene50712   R00086
gene50715   R00444
gene50717   R00444
gene50737   R00086
gene50739   R00444
gene50742   R00086
gene50744   R02362
gene50744   R06250
gene50749   R00086
gene50771   R04294
gene50775   R00444
gene50780   R00444
gene50782   R04463
gene50784   R00444
gene50792   R00086
gene50798   R00086
gene50811   R00086
gene50820   R00444
gene50822   R00086
gene50826   R00444
gene50827   R00444
gene50830   R02362
gene50830   R06250
gene50831   R00086
gene50834   R00086
gene50836   R00444
gene50839   R00444
gene50840   R02585
gene50841   R00444
gene50846   R00444
gene50849   R00444
gene50858   R00379
gene50865   R00253
gene50872   R00444
gene50874   R08694
gene50876   R00444
gene50878   R00444
gene50884   R00444
gene50885   R00379
gene50889   R00379
gene50892   R00086
gene50893   R00444
gene50895   R00379
gene50906   R00444
gene50907   R02120
gene50907   R06066
gene50908   R01403
gene50908   R01404
gene50929   R09497
gene50933   R00444
gene50934   R00379
gene50937   R08694
gene50938   R00444
gene50939   R00086
gene50940   R00444
gene50941   R00444
gene50942   R00086
gene50943   R08612
gene50944   R00086
gene50949   R00444
gene50953   R00444
gene50955   R00444
gene50956   R00444
gene50959   R00444
gene50968   R00444
gene50972   R00444
gene50978   R00444
gene50979   R00379
gene50982   R00444
gene50988   R00444
gene50995   R00379
gene51007   R00444
gene51010   R00444
gene51011   R00444
gene51012   R00444
gene51014   R00444
gene51018   R00444
gene51022   R08694
gene51025   R03656
gene51029   R00086
gene51034   R00444
gene51038   R00444
gene51046   R04527
gene51046   R06140
gene51051   R00086
gene51055   R00086
gene51057   R00086
gene51060   R00444
gene51063   R00444
gene51064   R00444
gene51065   R00444
gene51080   R00444
gene51082   R00444
gene51084   R00444
gene51085   R00379
gene51087   R00444
gene51093   R00086
gene51094   R00444
gene51096   R04463
gene51098   R00444
gene51100   R00444
gene51102   R00444
gene51104   R00444
gene51106   R00086
gene51110   R00444
gene51115   R00444
gene51116   R00444
gene51118   R00444
gene51119   R00444
gene51120   R00444
gene51126   R00086
gene51128   R00444
gene51133   R00444
gene51135   R00444
gene51139   R01853
gene51141   R00444
gene51147   R00086
gene51149   R00379
gene51154   R00444
gene51155   R00379
gene51156   R00444
gene51157   R00086
gene51163   R00086
gene51184   R00444
gene51191   R00444
gene51193   R00086
gene51204   R04463
gene51207   R00444
gene51219   R03162
gene51222   R00444
gene51227   R00162
gene51236   R00444
gene51237   R00444
gene51239   R00379
gene51243   R00086
gene51247   R00444
gene51248   R00089
gene51251   R00444
gene51254   R04463
gene51260   R00256
gene51260   R00575
gene51260   R01395
gene51260   R10948
gene51260   R10949
gene51261   R00086
gene51268   R00444
gene51284   R00444
gene51286   R00444
gene51287   R00379
gene51288   R00444
gene51290   R00379
gene51294   R00444
gene51299   R00444
gene51307   R05227
gene51309   R00444
gene51324   R00086
gene51338   R00444
gene51344   R08694
gene51345   R00379
gene51353   R00444
gene51354   R00086
gene51361   R00444
gene51362   R00444
gene51367   R00086
gene51368   R00444
gene51374   R00086
gene51404   R00256
gene51404   R00575
gene51404   R01395
gene51404   R10948
gene51404   R10949
gene51423   R00379
gene51424   R00444
gene51435   R04463
gene51442   R00086
gene51449   R08694
gene51452   R00444
gene51458   R00857
gene51466   R00444
gene51467   R00379
gene51469   R04463
gene51470   R00444
gene51478   R00444
gene51486   R00093
gene51486   R00114
gene51486   R00248
gene51486   R00256
gene51488   R00086
gene51492   R04463
gene51493   R00444
gene51494   R00379
gene51500   R00379
gene51501   R00444
gene51504   R00379
gene51507   R00379
gene51524   R00444
gene51527   R00444
gene51534   R00086
gene51536   R00379
gene51559   R00946
gene51564   R00444
gene51571   R00379
gene51572   R00444
gene51580   R04463
gene51590   R00162
gene51604   R00444
gene51605   R00444
gene51616   R02961
gene51641   R10159
gene51642   R00382
gene51644   R00444
gene51658   R00444
gene51662   R00444
gene51663   R00444
gene51664   R08694
gene51668   R04463
gene51685   R00444
gene51686   R00086
gene51693   R00086
gene51694   R07644
gene51696   R00379
gene51700   R00444
gene51710   R00379
gene51715   R00379
gene51716   R00379
gene51718   R00086
gene51724   R00444
gene51725   R00162
gene51738   R00444
gene51749   R00379
gene51755   R00444
gene51762   R03364
gene51764   R00164
gene51766   R00256
gene51766   R00575
gene51766   R01395
gene51766   R10948
gene51766   R10949
gene51767   R04463
gene51776   R00444
gene51779   R00379
gene51787   R00444
gene51790   R04463
gene51812   R04176
gene51832   R00086
gene51833   R00444
gene51843   R00379
gene51867   R04463
gene51870   R00379
gene51874   R00086
gene51886   R00444
gene51887   R10450
gene51903   R04463
gene51907   R00444
gene51916   R06620
gene51966   R00444
gene51983   R01054
gene51983   R09877
gene51983   R11553
gene51987   R00444
gene52002   R00857
gene52027   R00379
gene52044   R00444
gene52051   R00444
gene52054   R06178
gene52054   R06179
gene52057   R00444
gene52059   R00379
gene52064   R00379
gene52073   R04463
gene52078   R00444
gene52081   R00444
gene52088   R00379
gene52095   R01821
gene52095   R06050
gene52102   R00086
gene52103   R00444
gene52110   R00086
gene52111   R01196
gene52114   R00379
gene52124   R02585
gene52134   R02245
gene52142   R00086
gene52144   R02767
gene52155   R04463
gene52172   R03162
gene52173   R00162
gene52179   R01821
gene52179   R06050
gene52187   R00444
gene52209   R03364
gene52210   R03054
gene52214   R04463
gene52228   R00086
gene52243   R00444
gene52249   R04463
gene52253   R05227
gene52256   R00444
gene52265   R00444
gene52267   R00379
gene52270   R00162
gene52280   R04042
gene52303   R04463
gene52306   R00086
gene52308   R00086
gene52312   R00444
gene52314   R00379
gene52318   R00444
gene52320   R00379
gene52324   R00444
gene52325   R00274
gene52332   R00444
gene52333   R00444
gene52335   R00086
gene52343   R00086
gene52345   R00444
gene52346   R00086
gene52359   R00162
gene52361   R00379
gene52372   R00086
gene52375   R04463
gene52376   R00444
gene52384   R01196
gene52391   R00444
gene52392   R00086
gene52394   R04463
gene52411   R00086
gene52414   R00444
gene52423   R01700
gene52425   R04463
gene52433   R00379
gene52435   R00444
gene52439   R00444
gene52442   R00354
gene52443   R00354
gene52444   R00444
gene52447   R00379
gene52449   R04463
gene52451   R08612
gene52459   R00444
gene52465   R05227
gene52469   R00086
gene52470   R00444
gene52471   R00354
gene52472   R02333
gene52472   R06241
gene52483   R00444
gene52496   R00354
gene52500   R00444
gene52509   R00444
gene52512   R00379
gene52523   R08694
gene52527   R00444
gene52529   R05227
gene52537   R00379
gene52546   R01780
gene52547   R00444
gene52551   R01821
gene52551   R06050
gene52554   R00444
gene52562   R00444
gene52565   R00379
gene52566   R00444
gene52567   R00444
gene52568   R00444
gene52578   R00444
gene52582   R00162
gene52583   R00086
gene52591   R00444
gene52601   R00444
gene52604   R00444
gene52606   R03364
gene52627   R00379
gene52640   R00444
gene52643   R03656
gene52663   R00086
gene52664   R00086
gene52667   R00379
gene52668   R00444
gene52670   R00444
gene52673   R00086
gene52674   R01181
gene52676   R01821
gene52676   R06050
gene52677   R02362
gene52677   R06250
gene52678   R04042
gene52685   R00379
gene52693   R00444
gene52694   R00379
gene52696   R04463
gene52698   R04463
gene52704   R00444
gene52710   R00379
gene52711   R00379
gene52712   R00444
gene52714   R04463
gene52718   R04463
gene52720   R00444
gene52724   R00444
gene52732   R00444
gene52735   R00444
gene52739   R00086
gene52742   R00444
gene52746   R00444
gene52751   R00162
gene52752   R04463
gene52753   R00379
gene52755   R04463
gene52771   R00444
gene52773   R00379
gene52788   R03986
gene52788   R07297
gene52789   R00444
gene52798   R00379
gene52802   R00379
gene52804   R04463
gene52811   R00444
gene52816   R00379
gene52819   R00444
gene52821   R00444
gene52823   R00444
gene52824   R00444
gene52828   R00444
gene52830   R00444
gene52831   R00444
gene52835   R00444
gene52840   R00444
gene52847   R00444
gene52848   R00444
gene52849   R00444
gene52853   R00444
gene52854   R00444
gene52860   R00444
gene52861   R00379
gene52862   R00444
gene52866   R00379
gene52867   R00444
gene52869   R00444
gene52872   R08694
gene52877   R04463
gene52879   R00256
gene52879   R00575
gene52879   R01395
gene52879   R10948
gene52879   R10949
gene52880   R00444
gene52888   R00444
gene52889   R00444
gene52896   R00379
gene52899   R08694
gene52900   R04463
gene52901   R00444
gene52903   R00379
gene52905   R00086
gene52914   R00444
gene52915   R00444
gene52919   R00444
gene52922   R00086
gene52925   R00379
gene52926   R00444
gene52928   R00444
gene52929   R00444
gene52930   R00444
gene52932   R00444
gene52934   R00444
gene52935   R00444
gene52936   R00444
gene52937   R00444
gene52938   R00444
gene52940   R00444
gene52941   R00444
gene52942   R00444
gene52943   R00444
gene52944   R00444
gene52945   R00444
gene52947   R00444
gene52948   R00444
gene52949   R00444
gene52950   R00444
gene52951   R00444
gene52952   R00444
gene52953   R00444
gene52954   R00444
gene52957   R00444
gene52958   R00444
gene52962   R00444
gene52966   R00444
gene52967   R00444
gene52968   R00444
gene52969   R00444
gene52971   R00444
gene52972   R00444
gene52973   R00444
gene52975   R00444
gene52978   R00444
gene52979   R00444
gene52981   R00444
gene52982   R00444
gene52983   R00444
gene52986   R00444
gene52988   R00444
gene52989   R00444
gene52990   R00444
gene52991   R00444
gene52992   R00444
gene52993   R00444
gene52994   R00444
gene52995   R00444
gene52996   R00444
gene52997   R00444
gene52998   R00444
gene53000   R00444
gene53002   R04463
gene53003   R00444
gene53006   R00444
gene53007   R00444
gene53008   R00444
gene53009   R00379
gene53010   R00379
gene53011   R00444
gene53013   R00444
gene53014   R00444
gene53015   R00444
gene53016   R00444
gene53017   R00444
gene53018   R00444
gene53019   R00444
gene53020   R00444
gene53022   R00444
gene53023   R00444
gene53024   R00444
gene53025   R00444
gene53029   R00444
gene53030   R00444
gene53031   R00444
gene53032   R00444
gene53033   R00444
gene53035   R00444
gene53036   R00444
gene53037   R00444
gene53039   R04463
gene53040   R00444
gene53043   R00444
gene53044   R00444
gene53046   R00444
gene53047   R00444
gene53052   R00444
gene53053   R00444
gene53055   R00444
gene53058   R00021
gene53058   R00256
gene53058   R10086
gene53065   R00444
gene53066   R02241
gene53069   R00379
gene53071   R00444
gene53072   R00444
gene53073   R00444
gene53074   R00444
gene53075   R00444
gene53077   R00444
gene53079   R00444
gene53082   R00086
gene53083   R00444
gene53084   R00444
gene53089   R00444
gene53092   R00444
gene53094   R00444
gene53098   R00444
gene53100   R00444
gene53101   R00444
gene53104   R01312
gene53107   R00444
gene53108   R00444
gene53110   R04463
gene53112   R00444
gene53114   R00444
gene53119   R00444
gene53122   R00086
gene53123   R00444
gene53125   R00444
gene53128   R00444
gene53137   R00444
gene53139   R00444
gene53142   R04463
gene53143   R00444
gene53150   R00379
gene53152   R01196
gene53154   R02961
gene53156   R00086
gene53158   R00444
gene53159   R04463
gene53160   R00444
gene53161   R00379
gene53164   R00444
gene53165   R00444
gene53166   R00444
gene53167   R00390
gene53168   R00444
gene53170   R00444
gene53171   R00379
gene53173   R00444
gene53175   R00444
gene53179   R00086
gene53183   R00444
gene53190   R00379
gene53191   R00444
gene53193   R00379
gene53197   R00086
gene53217   R00444
gene53224   R00444
gene53225   R00444
gene53233   R00235
gene53241   R00444
gene53246   R00444
gene53247   R00444
gene53248   R00444
gene53254   R00379
gene53255   R00379
gene53258   R00444
gene53259   R00086
gene53260   R04463
gene53261   R00444
gene53265   R00444
gene53267   R00444
gene53274   R00086
gene53278   R00379
gene53282   R02585
gene53283   R00774
gene53286   R00444
gene53299   R00379
gene53304   R04463
gene53305   R04463
gene53319   R00162
gene53321   R00162
gene53322   R00379
gene53325   R00379
gene53328   R00379
gene53333   R04463
gene53338   R00379
gene53339   R00379
gene53342   R00086
gene53343   R04463
gene53347   R03162
gene53350   R00444
gene53351   R00379
gene53357   R00444
gene53358   R03162
gene53373   R00379
gene53375   R00162
gene53377   R00379
gene53380   R00444
gene53384   R04463
gene53387   R00379
gene53388   R00379
gene53392   R00946
gene53394   R00444
gene53398   R04072
gene53398   R07620
gene53398   R11399
gene53404   R02241
gene53408   R00379
gene53413   R05227
gene53420   R00238
gene53422   R04463
gene53423   R00379
gene53427   R00444
gene53428   R00379
gene53429   R00444
gene53430   R04463
gene53437   R04463
gene53439   R00379
gene53442   R00379
gene53444   R00162
gene53445   R00379
gene53455   R04463
gene53467   R00379
gene53471   R00379
gene53478   R00444
gene53483   R00379
gene53493   R04463
gene53494   R00379
gene53495   R00444
gene53501   R00382
gene53505   R00379
gene53508   R02961
gene53512   R00379
gene53513   R00379
gene53515   R00086
gene53519   R00086
gene53523   R00379
gene53529   R00379
gene53538   R00379
gene53539   R00379
gene53540   R00444
gene53546   R00379
gene53547   R04463
gene53552   R04463
gene53553   R00379
gene53555   R02362
gene53555   R06250
gene53566   R00379
gene53577   R04463
gene53581   R00086
gene53592   R00086
gene53597   R05227
gene53598   R00379
gene53599   R00379
gene53601   R04463
gene53605   R00444
gene53610   R00379
gene53622   R04463
gene53628   R09497
gene53632   R00379
gene53634   R00444
gene53635   R00379
gene53636   R00379
gene53637   R00379
gene53639   R00379
gene53640   R04463
gene53641   R00379
gene53643   R00379
gene53644   R00379
gene53648   R00379
gene53649   R00379
gene53651   R00444
gene53652   R00379
gene53653   R00379
gene53654   R00444
gene53656   R00379
gene53660   R00379
gene53664   R00379
gene53665   R00086
gene53667   R00379
gene53668   R00379
gene53677   R08694
gene53678   R00444
gene53684   R03060
gene53684   R03423
gene53684   R07297
gene53685   R00444
gene53686   R00379
gene53687   R00379
gene53690   R00379
gene53693   R01263
gene53693   R10553
gene53695   R00379
gene53697   R00379
gene53702   R00379
gene53703   R00379
gene53707   R00162
gene53708   R00379
gene53710   R00379
gene53711   R00379
gene53712   R00086
gene53724   R04463
gene53726   R00379
gene53734   R00444
gene53735   R00444
gene53742   R00379
gene53743   R00162
gene53745   R00444
gene53746   R04463
gene53750   R10815
gene53753   R00379
gene53757   R02961
gene53760   R00086
gene53763   R00379
gene53767   R00379
gene53778   R00444
gene53779   R04463
gene53780   R00444
gene53781   R04463
gene53782   R00379
gene53783   R00379
gene53785   R00162
gene53789   R00379
gene53790   R00086
gene53794   R04463
gene53797   R03665
gene53798   R04463
gene53802   R00379
gene53805   R00379
gene53810   R04463
gene53812   R00444
gene53815   R00379
gene53816   R00444
gene53822   R11592
gene53824   R00379
gene53827   R02961
gene53830   R00162
gene53831   R01196
gene53836   R00444
gene53842   R04463
gene53851   R01884
gene53852   R04463
gene53853   R04463
gene53863   R00086
gene53868   R00162
gene53873   R00379
gene53881   R00379
gene53884   R00162
gene53891   R00379
gene53894   R11168
gene53896   R01810
gene53906   R00444
gene53907   R00444
gene53909   R04463
gene53912   R00444
gene53913   R00379
gene53915   R00162
gene53917   R00444
gene53918   R03938
gene53927   R04042
gene53942   R00379
gene53943   R00444
gene53945   R00444
gene53946   R00379
gene53948   R00379
gene53949   R00086
gene53954   R00086
gene53957   R00162
gene53966   R04463
gene53972   R04463
gene53973   R00379
gene53977   R00444
gene54009   R00379
gene54012   R00379
gene54014   R00086
gene54016   R04463
gene54017   R04463
gene54018   R04463
gene54019   R00444
gene54020   R02362
gene54020   R06250
gene54021   R00379
gene54024   R00444
gene54025   R00162
gene54028   R00086
gene54029   R04463
gene54032   R05092
gene54033   R00444
gene54041   R04463
gene54044   R00444
gene54047   R00444
gene54052   R00946
gene54053   R04463
gene54059   R00379
gene54071   R00444
gene54074   R00086
gene54077   R04463
gene54080   R00444
gene54084   R00444
gene54097   R05227
gene54099   R00444
gene54100   R04463
gene54104   R05227
gene54105   R00444
gene54106   R00162
gene54110   R00444
gene54113   R09497
gene54120   R09497
gene54134   R04463
gene54146   R01196
gene54156   R00444
gene54157   R00086
gene54163   R03657
gene54177   R00444
gene54178   R00086
gene54179   R04463
gene54184   R00444
gene54185   R02362
gene54185   R06250
gene54186   R00444
gene54187   R04463
gene54188   R04463
gene54201   R00444
gene54209   R04733
gene54215   R04463
gene54224   R00086
gene54235   R04463
gene54242   R00379
gene54256   R01810
gene54257   R00768
gene54261   R00379
gene54262   R01196
gene54268   R09497
gene54271   R00086
gene54272   R04463
gene54273   R04463
gene54274   R11880
gene54274   R11881
gene54274   R11882
gene54275   R00379
gene54277   R00086
gene54279   R00086
gene54280   R00162
gene54281   R04463
gene54290   R00162
gene54293   R04463
gene54298   R04463
gene54300   R00444
gene54312   R00444
gene54318   R04463
gene54326   R02961
gene54328   R00162
gene54329   R04463
gene54335   R00444
gene54342   R00444
gene54347   R00379
gene54355   R04463
gene54358   R00086
gene54359   R00086
gene54362   R04463
gene54369   R00086
gene54373   R04463
gene54383   R04463
gene54384   R00162
gene54419   R02961
gene54422   R00444
gene54423   R04463
gene54426   R01196
gene54432   R04463
gene54443   R04463
gene54445   R00444
gene54450   R00086
gene54458   R00444
gene54464   R00444
gene54465   R03162
gene54466   R00444
gene54475   R00444
gene54477   R00086
gene54478   R00444
gene54489   R04463
gene54490   R00379
gene54505   R02961
gene54509   R00444
gene54511   R04463
gene54512   R03364
gene54521   R00162
gene54527   R00444
gene54534   R00379
gene54537   R00444
gene54538   R04463
gene54551   R00086
gene54554   R02961
gene54560   R00086
gene54561   R11168
gene54563   R04463
gene54568   R00379
gene54569   R04463
gene54570   R04463
gene54578   R04463
gene54580   R05227
gene54581   R00444
gene54582   R04463
gene54585   R00444
gene54592   R04463
gene54595   R01498
gene54596   R01821
gene54596   R06050
gene54600   R00162
gene54608   R04463
gene54610   R00444
gene54626   R04463
gene54627   R04463
gene54628   R04463
gene54631   R04463
gene54645   R00379
gene54648   R00086
gene54654   R04463
gene54655   R04463
gene54657   R04463
gene54660   R05227
gene54666   R04463
gene54668   R04463
gene54677   R09497
gene54679   R00086
gene54681   R09497
gene54682   R00444
gene54684   R01821
gene54684   R06050
gene54685   R05227
gene54686   R00256
gene54686   R00575
gene54686   R01395
gene54686   R10948
gene54686   R10949
gene54687   R00379
gene54688   R04463
gene54697   R00379
gene54702   R05227
gene54703   R00444
gene54704   R00444
gene54711   R04463
gene54717   R00379
gene54718   R00086
gene54720   R05227
gene54725   R02362
gene54725   R06250
gene54726   R05092
gene54735   R02961
gene54736   R05227
gene54738   R00444
gene54739   R04463
gene54740   R00444
gene54743   R02362
gene54743   R06250
gene54745   R04176
gene54749   R04463
gene54754   R01821
gene54754   R06050
gene54755   R00444
gene54756   R05227
gene54764   R03646
gene54767   R00444
gene54778   R00444
gene54779   R04463
gene54787   R00444
gene54788   R04463
gene54793   R05227
gene54795   R00444
gene54798   R05227
gene54820   R05227
gene54826   R04463
gene54830   R04463
gene54834   R00444
gene54841   R02362
gene54841   R06250
gene54844   R00379
gene54846   R00946
gene54847   R04463
gene54849   R04463
gene54854   R00444
gene54861   R04463
gene54864   R02961
gene54870   R00444
gene54873   R00379
gene54874   R00444
gene54887   R00086
gene54890   R00379
gene54894   R00379
gene54898   R04463
gene54901   R04463
gene54905   R00162
gene54911   R04463
gene54914   R04463
gene54926   R00444
gene54930   R00444
gene54935   R04294
gene54939   R00086
gene54944   R04463
gene54957   R00444
gene54971   R04463
gene54975   R01821
gene54975   R06050
gene54977   R04463
gene54979   R00505
gene54981   R00444
gene54982   R00379
gene54983   R00391
gene54984   R00444
gene54985   R00444
gene54986   R03648
gene54988   R00379
gene54990   R00391
gene54992   R04463
gene54995   R04463
gene55002   R00444
gene55007   R04463
gene55018   R01196
gene55021   R00444
gene55023   R04463
gene55025   R00444
gene55037   R05227
gene55042   R04463
gene55048   R02016
gene55049   R04463
gene55052   R04463
gene55053   R04463
gene55054   R04463
gene55057   R04463
gene55062   R04463
gene55070   R04463
gene55078   R00086
gene55086   R00380
gene55089   R00444
gene55092   R00086
gene55093   R00444
gene55097   R00086
gene55105   R04463
gene55107   R04463
gene55111   R02961
gene55115   R05227
gene55119   R00086
gene55129   R00379
gene55133   R00444
gene55136   R04463
gene55140   R00444
gene55146   R01209
gene55147   R04463
gene55149   R04463
gene55150   R04463
gene55152   R04463
gene55153   R04463
gene55157   R00086
gene55158   R00444
gene55159   R00162
gene55163   R00444
gene55170   R00086
gene55172   R02961
gene55180   R03983
gene55185   R00086
gene55188   R04463
gene55197   R00444
gene55202   R00086
gene55207   R00444
gene55213   R04463
gene55215   R00444
gene55219   R00021
gene55219   R00256
gene55219   R10086
gene55228   R04463
gene55230   R02961
gene55247   R00444
gene55256   R00444
gene55270   R00086
gene55282   R00444
gene55283   R00162
gene55286   R09497
gene55293   R00444
gene55296   R04463
gene55303   R00444
gene55305   R00444
gene55307   R00086
gene55312   R00021
gene55312   R00256
gene55312   R10086
gene55313   R00444
gene55314   R11592
gene55317   R00444
gene55321   R08694
gene55323   R00444
gene55324   R04463
gene55326   R04463
gene55328   R00444
gene55329   R00444
gene55332   R00444
gene55334   R04463
gene55340   R00444
gene55342   R04463
gene55344   R04463
gene55346   R09497
gene55347   R04463
gene55348   R11592
gene55350   R04463
gene55351   R09497
gene55353   R00086
gene55359   R00444
gene55366   R00086
gene55368   R00444
gene55372   R05227
gene55384   R00946
gene55386   R00444
gene55393   R04463
gene55395   R00946
gene55396   R00946
gene55399   R02961
gene55401   R00379
gene55402   R00444
gene55411   R00379
gene55413   R00444
gene55414   R04463
gene55422   R00444
gene55428   R00379
gene55431   R00444
gene55437   R00086
gene55438   R00444
gene55443   R00162
gene55452   R00444
gene55454   R04463
gene55456   R04463
gene55462   R05227
gene55466   R04463
gene55467   R00086
gene55469   R02465
gene55469   R06242
gene55470   R04463
gene55474   R04463
gene55479   R09497
gene55482   R04463
gene55483   R04463
gene55485   R04463
gene55489   R00444
gene55490   R00444
gene55491   R04463
gene55494   R00379
gene55495   R00444
gene55497   R04463
gene55498   R04463
gene55500   R04463
gene55504   R04463
gene55508   R00162
gene55514   R02961
gene55515   R02961
gene55523   R00379
gene55528   R00444
gene55533   R04463
gene55536   R00200
gene55539   R04463
gene55546   R00444
gene55548   R04463
gene55551   R01196
gene55554   R04463
gene55555   R00379
gene55556   R04463
gene55557   R00379
gene55560   R04463
gene55561   R05747
gene55562   R00086
gene55563   R04463
gene55569   R04463
gene55571   R04463
gene55574   R04463
gene55575   R04463
gene55576   R04463
gene55577   R00444
gene55579   R04463
gene55582   R04463
gene55586   R00444
gene55588   R00086
gene55589   R00444
gene55590   R00444
gene55591   R04463
gene55595   R04463
gene55597   R04463
gene55599   R00086
gene55600   R00444
gene55603   R04463
gene55609   R00086
gene55612   R00086
gene55614   R00444
gene55621   R05227
gene55622   R04463
gene55625   R00444
gene55628   R00444
gene55630   R00444
gene55632   R04463
gene55638   R04463
gene55640   R04463
gene55649   R04463
gene55651   R04463
gene55653   R03162
gene55656   R00444
gene55657   R04463
gene55659   R04463
gene55661   R04463
gene55665   R00444
gene55667   R04463
gene55672   R00086
gene55677   R00379
gene55683   R01810
gene55686   R04463
gene55687   R04463
gene55688   R04463
gene55701   R04463
gene55704   R00444
gene55705   R00086
gene55706   R04463
gene55708   R04463
gene55712   R04463
gene55713   R00379
gene55715   R04463
gene55716   R04463
gene55718   R05747
gene55727   R04463
gene55730   R00444
gene55731   R04463
gene55732   R04463
gene55733   R04463
gene55738   R00379
gene55739   R00444
gene55744   R00444
gene55745   R00444
gene55746   R00444
gene55750   R00444
gene55751   R05227
gene55753   R04463
gene55754   R04042
gene55758   R00444
gene55759   R00444
gene55760   R04273
gene55764   R00626
gene55765   R04463
gene55769   R00444
gene55772   R00444
gene55774   R00658
gene55777   R00444
gene55778   R00379
gene55782   R04463
gene55785   R04463
gene55793   R00444
gene55797   R04463
gene55802   R04463
gene55804   R00444
gene55805   R00379
gene55817   R04042
gene55823   R00444
gene55824   R00444
gene55833   R00444
gene55837   R03162
gene55838   R00444
gene55839   R00086
gene55841   R02961
gene55842   R00086
gene55845   R02961
gene55848   R04042
gene55853   R00086
gene55854   R03983
gene55861   R00444
gene55874   R04463
gene55887   R02961
gene55888   R04463
gene55894   R03060
gene55894   R03423
gene55905   R00444
gene55910   R00086
gene55911   R04463
gene55916   R03364
gene55918   R00444
gene55926   R04463
gene55932   R00444
gene55937   R00444
gene55943   R02961
gene55956   R04463
gene55968   R04463
gene55973   R09497
gene55980   R00444
gene55982   R00444
gene55985   R02362
gene55985   R06250
gene55989   R04463
gene55990   R00086
gene56011   R00086
gene56025   R00444
gene56027   R04463
gene56028   R00379
gene56041   R00444
gene56042   R04463
gene56044   R04463
gene56045   R04463
gene56049   R00444
gene56057   R04463
gene56058   R04463
gene56059   R04463
gene56071   R00086
gene56072   R03054
gene56077   R00086
gene56079   R05227
gene56083   R00444
gene56084   R00379
gene56086   R04273
gene56093   R00444
gene56097   R04463
gene56098   R04463
gene56099   R00086
gene56102   R04463
gene56104   R04463
gene56109   R05227
gene56110   R00086
gene56112   R00086
gene56113   R04463
gene56114   R00086
gene56120   R04463
gene56137   R00086
gene56152   R03162
gene56158   R04463
gene56159   R04463
gene56161   R09497
gene56169   R00086
gene56170   R03162
gene56179   R00444
gene56181   R00444
gene56183   R00086
gene56184   R04463
gene56190   R03060
gene56190   R03423
gene56195   R04072
gene56195   R07620
gene56195   R11399
gene56204   R00444
gene56207   R04463
gene56209   R04463
gene56210   R04463
gene56211   R00444
gene56218   R04463
gene56220   R00444
gene56221   R00444
gene56227   R00444
gene56232   R04463
gene56233   R04463
gene56235   R04463
gene56238   R04463
gene56239   R00086
gene56240   R02961
gene56241   R00379
gene56247   R04463
gene56248   R00086
gene56257   R04463
gene56258   R04463
gene56259   R03161
gene56265   R04463
gene56282   R04463
gene56283   R04463
gene56289   R09497
gene56298   R09497
gene56299   R09497
gene56300   R09497
gene56307   R04463
gene56312   R05227
gene56315   R05227
gene56319   R09497
gene56321   R00946
gene56322   R04463
gene56324   R04463
gene56325   R09497
gene56333   R00444
gene56334   R00946
gene56336   R00444
gene56337   R03983
gene56344   R00444
gene56349   R00444
gene56350   R00379
gene56354   R00444
gene56358   R09497
gene56362   R00086
gene56363   R00444
gene56364   R00444
gene56366   R00444
gene56372   R04463
gene56374   R04463
gene56375   R00379
gene56376   R00444
gene56381   R00444
gene56382   R04463
gene56390   R00444
gene56392   R00444
gene56404   R00444
gene56406   R00379
gene56409   R00444
gene56411   R00444
gene56414   R04463
gene56415   R08612
gene56419   R00444
gene56420   R00444
gene56421   R00444
gene56422   R09497
gene56425   R00086
gene56426   R00444
gene56434   R00086
gene56438   R00444
gene56441   R00162
gene56443   R00444
gene56447   R00379
gene56448   R09497
gene56451   R09497
gene56455   R09497
gene56459   R09497
gene56467   R11880
gene56467   R11881
gene56467   R11882
gene56472   R00946
gene56477   R02961
gene56479   R04463
gene56482   R09497
gene56484   R04463
gene56489   R09497
gene56491   R04463
gene56498   R00379
gene56506   R04463
gene56512   R03162
gene56518   R00444
gene56523   R03162
gene56525   R00444
gene56527   R04463
gene56534   R00444
gene56548   R00444
gene56551   R05227
gene56555   R04463
gene56561   R04463
gene56565   R00444
gene56566   R00444
gene56568   R00444
gene56571   R05227
gene56572   R00379
gene56574   R00444
gene56577   R02961
gene56583   R05227
gene56586   R00444
gene56588   R00444
gene56600   R00444
gene56603   R04463
gene56611   R04463
gene56622   R04072
gene56622   R07620
gene56622   R11399
gene56630   R00444
gene56631   R00086
gene56632   R00086
gene56636   R00086
gene56638   R00444
gene56647   R04463
gene56648   R00444
gene56652   R04463
gene56653   R00444
gene56654   R00086
gene56656   R00444
gene56660   R01196
gene56670   R11592
gene56682   R04463
gene56683   R00086
gene56685   R00444
gene56690   R00086
gene56693   R03656
gene56698   R05227
gene56701   R05227
gene56708   R04463
gene56710   R04463
gene56711   R04463
gene56712   R00444
gene56713   R00444
gene56719   R04463
gene56723   R04463
gene56731   R04463
gene56740   R00379
gene56745   R04463
gene56746   R00946
gene56766   R00444
gene56772   R04463
gene56773   R00444
gene56776   R04463
gene56777   R00444
gene56780   R05227
gene56782   R00444
gene56783   R04463
gene56785   R05227
gene56786   R04463
gene56790   R00379
gene56796   R04463
gene56797   R04463
gene56802   R04463
gene56804   R00444
gene56805   R00444
gene56813   R00086
gene56823   R00444
gene56834   R00444
gene56837   R00444
gene56847   R04463
gene56848   R04463
gene56849   R00086
gene56857   R00379
gene56858   R04463
gene56860   R00444
gene56865   R00086
gene56870   R00444
gene56873   R03162
gene56876   R00379
gene56883   R00444
gene56899   R00344
gene56900   R00444
gene56903   R05227
gene56907   R00086
gene56909   R00444
gene56910   R00444
gene56912   R00444
gene56914   R00444
gene56924   R00379
gene56925   R04463
gene56934   R00444
gene56938   R00444
gene56940   R00444
gene56944   R00444
gene56945   R08550
gene56948   R03656
gene56949   R00379
gene56950   R02465
gene56950   R06242
gene56953   R02961
gene56955   R05227
gene56962   R00444
gene56963   R00086
gene56964   R04463
gene56970   R00162
gene56975   R00162
gene56977   R05227
gene56979   R00444
gene56982   R00444
gene56983   R04463
gene56988   R00444
gene56994   R00444
gene57002   R00379
gene57003   R01498
gene57008   R00256
gene57008   R00575
gene57008   R01395
gene57008   R10948
gene57008   R10949
gene57010   R00444
gene57018   R04463
gene57020   R04463
gene57027   R04463
gene57038   R08612
gene57039   R04463
gene57047   R00444
gene57055   R00444
gene57057   R04463
gene57062   R00444
gene57064   R00086
gene57065   R04463
gene57070   R00444
gene57072   R05227
gene57073   R00086
gene57074   R00444
gene57076   R00444
gene57082   R00444
gene57083   R00379
gene57084   R00444
gene57086   R04463
gene57088   R00444
gene57095   R04463
gene57096   R00444
gene57101   R00444
gene57104   R05227
gene57107   R04463
gene57108   R03162
gene57110   R00086
gene57112   R00444
gene57115   R00379
gene57119   R04463
gene57122   R01196
gene57127   R04463
gene57133   R04463
gene57137   R04463
gene57141   R05227
gene57143   R04463
gene57150   R04463
gene57151   R04463
gene57154   R00444
gene57156   R05227
gene57176   R04463
gene57180   R05227
gene57181   R04463
gene57184   R00162
gene57187   R00379
gene57188   R04463
gene57193   R04463
gene57196   R00379
gene57203   R03162
gene57205   R04463
gene57207   R00086
gene57208   R00444
gene57209   R04463
gene57215   R04463
gene57218   R04463
gene57219   R00086
gene57220   R04463
gene57222   R00444
gene57224   R04463
gene57226   R00444
gene57231   R00444
gene57233   R00086
gene57235   R00444
gene57236   R00086
gene57239   R00444
gene57242   R00444
gene57249   R00379
gene57252   R00379
gene57253   R00086
gene57254   R00444
gene57255   R08612
gene57258   R04463
gene57259   R00444
gene57263   R00086
gene57264   R00444
gene57266   R00946
gene57276   R00444
gene57277   R05227
gene57278   R00086
gene57279   R00444
gene57283   R00444
gene57285   R00444
gene57290   R05227
gene57293   R04463
gene57295   R00379
gene57297   R00086
gene57298   R00444
gene57310   R02961
gene57311   R00444
gene57312   R00379
gene57318   R00444
gene57322   R00444
gene57325   R00379
gene57327   R00444
gene57328   R00444
gene57330   R00379
gene57332   R00444
gene57336   R01196
gene57342   R05227
gene57343   R09497
gene57344   R00379
gene57353   R05227
gene57355   R00444
gene57361   R00444
gene57374   R04463
gene57375   R04463
gene57382   R00444
gene57388   R04463
gene57392   R00379
gene57395   R05227
gene57396   R05227
gene57399   R00162
gene57401   R00444
gene57402   R04463
gene57408   R04463
gene57409   R00379
gene57410   R00379
gene57411   R00444
gene57412   R00444
gene57413   R04463
gene57420   R04463
gene57423   R04463
gene57426   R00444
gene57428   R00444
gene57434   R05227
gene57437   R05227
gene57438   R05227
gene57439   R05227
gene57440   R00238
gene57441   R00444
gene57444   R00086
gene57445   R02961
gene57446   R00086
gene57450   R00444
gene57451   R00444
gene57453   R00444
gene57455   R00379
gene57456   R00444
gene57459   R02585
gene57462   R00379
gene57469   R05227
gene57476   R00444
gene57479   R05227
gene57483   R00444
gene57486   R00444
gene57488   R04463
gene57490   R00444
gene57499   R00379
gene57502   R05227
gene57506   R00379
gene57507   R05227
gene57509   R04463
gene57510   R05227
gene57512   R00444
gene57513   R05227
gene57520   R00444
gene57533   R00444
gene57544   R03162
gene57549   R05227
gene57552   R03162
gene57555   R00444
gene57556   R00379
gene57557   R03656
gene57563   R04463
gene57567   R03162
gene57569   R00444
gene57574   R00162
gene57575   R00444
gene57576   R00444
gene57578   R02362
gene57578   R06250
gene57579   R02421
gene57579   R06049
gene57580   R04463
gene57581   R04463
gene57582   R00444
gene57583   R05227
gene57585   R05227
gene57599   R04463
gene57600   R05227
gene57603   R05227
gene57607   R00444
gene57608   R00086
gene57614   R00444
gene57615   R04463
gene57620   R05227
gene57630   R00444
gene57632   R05227
gene57635   R00444
gene57641   R01313
gene57641   R07291
gene57642   R00444
gene57650   R02961
gene57654   R00946
gene57656   R03162
gene57661   R00086
gene57666   R00444
gene57668   R04463
gene57674   R00086
gene57675   R00444
gene57677   R04463
gene57681   R00344
gene57683   R04463
gene57685   R00444
gene57686   R00379
gene57687   R00444
gene57689   R00444
gene57691   R00379
gene57692   R00379
gene57694   R00444
gene57698   R00379
gene57699   R04463
gene57700   R00444
gene57702   R00086
gene57704   R00444
gene57713   R00086
gene57715   R00379
gene57716   R00379
gene57719   R00444
gene57720   R00444
gene57721   R00444
gene57726   R00162
gene57727   R00086
gene57729   R00444
gene57731   R04463
gene57733   R04463
gene57734   R00379
gene57739   R00086
gene57747   R00444
gene57750   R01364
gene57754   R05227
gene57755   R00444
gene57756   R04463
gene57760   R00379
gene57761   R04463
gene57767   R00444
gene57768   R00379
gene57771   R04463
gene57775   R00444
gene57780   R00086
gene57795   R00086
gene57799   R00379
gene57807   R00086
gene57827   R05227
gene57834   R03162
gene57837   R05227
gene57838   R00444
gene57840   R01196
gene57847   R00379
gene57863   R00444
gene57864   R00086
gene57870   R00444
gene57872   R00379
gene57873   R00379
gene57874   R00444
gene57875   R00444
gene57879   R00444
gene57880   R02961
gene57885   R00444
gene57894   R04463
gene57897   R03060
gene57897   R03423
gene57904   R04463
gene57913   R00444
gene57915   R00379
gene57921   R05227
gene57924   R04463
gene57926   R00379
gene57927   R05227
gene57930   R04463
gene57934   R04463
gene57935   R00444
gene57937   R00444
gene57940   R04463
gene57942   R00444
gene57946   R00162
gene57956   R00444
gene57958   R00379
gene57967   R11351
gene57967   R11352
gene57970   R00946
gene57971   R00444
gene57975   R05227
gene57983   R02362
gene57983   R06250
gene57987   R02961
gene57990   R04463
gene57991   R00344
gene57993   R00379
gene57997   R00626
gene58002   R00086
gene58005   R00444
gene58007   R04463
gene58008   R00379
gene58009   R00444
gene58015   R00444
gene58034   R00444
gene58036   R05227
gene58037   R04463
gene58038   R03162
gene58046   R01135
gene58048   R00444
gene58050   R00444
gene58053   R00444
gene58058   R04463
gene58060   R00086
gene58067   R00086
gene58072   R00379
gene58073   R00444
gene58075   R04463
gene58078   R04463
gene58080   R04463
gene58081   R00444
gene58082   R04463
gene58083   R04463
gene58085   R04463
gene58086   R00086
gene58088   R00444
gene58089   R00379
gene58092   R00086
gene58093   R04463
gene58095   R04463
gene58096   R00444
gene58097   R04463
gene58100   R00444
gene58101   R04463
gene58110   R00444
gene58113   R00379
gene58114   R04072
gene58114   R07620
gene58114   R11399
gene58116   R04463
gene58119   R04463
gene58123   R00379
gene58126   R04463
gene58130   R04463
gene58136   R00444
gene58137   R00444
gene58138   R00444
gene58139   R00396
gene58142   R00444
gene58143   R00444
gene58146   R04463
gene58147   R00742
gene58147   R04386
gene58149   R00379
gene58150   R04463
gene58151   R00444
gene58152   R00444
gene58154   R04463
gene58166   R04463
gene58170   R00444
gene58171   R00444
gene58172   R00444
gene58175   R01099
gene58180   R00086
gene58182   R00444
gene58185   R04463
gene58187   R04463
gene58188   R00444
gene58194   R00379
gene58195   R04463
gene58197   R04463
gene58201   R00444
gene58205   R02961
gene58206   R04463
gene58207   R03162
gene58213   R05227
gene58218   R04463
gene58222   R00162
gene58224   R00086
gene58228   R00444
gene58230   R00444
gene58232   R03162
gene58233   R04463
gene58238   R00946
gene58239   R04463
gene58241   R04463
gene58242   R04463
gene58243   R00379
gene58245   R04463
gene58250   R04463
gene58252   R00444
gene58253   R04463
gene58258   R04463
gene58259   R04463
gene58261   R04463
gene58263   R00379
gene58264   R04463
gene58267   R00444
gene58269   R00444
gene58270   R00086
gene58272   R00086
gene58273   R00379
gene58274   R04463
gene58275   R04463
gene58278   R04463
gene58279   R04463
gene58283   R04463
gene58285   R00086
gene58289   R00379
gene58291   R04463
gene58292   R04463
gene58297   R00444
gene58299   R04463
gene58301   R04463
gene58304   R04463
gene58306   R04463
gene58310   R04463
gene58311   R04463
gene58312   R00379
gene58315   R00444
gene58316   R04463
gene58320   R00444
gene58321   R00444
gene58324   R04463
gene58328   R04463
gene58332   R00444
gene58337   R00379
gene58338   R00379
gene58339   R03656
gene58344   R00444
gene58348   R04463
gene58353   R00946
gene58355   R04463
gene58360   R00444
gene58365   R04463
gene58370   R04463
gene58374   R00086
gene58377   R04463
gene58381   R04463
gene58395   R00379
gene58396   R00086
gene58398   R09497
gene58400   R08694
gene58404   R00444
gene58406   R04463
gene58409   R00444
gene58410   R04463
gene58411   R04463
gene58412   R04463
gene58414   R04463
gene58417   R02240
gene58419   R00444
gene58426   R00379
gene58428   R04463
gene58429   R04463
gene58431   R00344
gene58438   R04463
gene58440   R03162
gene58443   R00444
gene58444   R03986
gene58444   R07297
gene58445   R00444
gene58463   R00086
gene58464   R00444
gene58466   R05227
gene58468   R00444
gene58469   R04463
gene58470   R00164
gene58471   R04463
gene58474   R00444
gene58479   R04463
gene58483   R00344
gene58486   R00086
gene58491   R00444
gene58493   R04463
gene58494   R00086
gene58495   R00086
gene58496   R04463
gene58497   R00444
gene58498   R04463
gene58500   R00086
gene58502   R04463
gene58505   R00444
gene58506   R04463
gene58511   R04463
gene58514   R04463
gene58515   R00086
gene58517   R00379
gene58518   R04463
gene58526   R00344
gene58528   R04463
gene58531   R00379
gene58532   R04463
gene58537   R00086
gene58538   R04463
gene58539   R04463
gene58543   R04463
gene58548   R04463
gene58550   R00086
gene58552   R00444
gene58553   R00344
gene58556   R00444
gene58558   R00086
gene58559   R04463
gene58560   R00086
gene58565   R00444
gene58575   R04463
gene58582   R00444
gene58583   R00379
gene58584   R02961
gene58587   R00086
gene58590   R00444
gene58591   R04463
gene58593   R04463
gene58594   R02585
gene58597   R04463
gene58599   R00162
gene58604   R05227
gene58608   R00086
gene58614   R00086
gene58617   R00379
gene58622   R05227
gene58630   R00444
gene58631   R02362
gene58631   R06250
gene58632   R00379
gene58633   R02768
gene58637   R04463
gene58646   R09497
gene58650   R00444
gene58651   R00444
gene58652   R00444
gene58653   R00379
gene58664   R00444
gene58668   R00444
gene58671   R00444
gene58675   R00086
gene58684   R00086
gene58685   R00946
gene58687   R04463
gene58692   R00946
gene58696   R04463
gene58699   R00444
gene58705   R00444
gene58707   R00086
gene58713   R00444
gene58718   R04463
gene58725   R00444
gene58728   R00444
gene58729   R00444
gene58733   R00444
gene58734   R00444
gene58737   R00086
gene58738   R05747
gene58741   R04463
gene58753   R00444
gene58754   R00267
gene58754   R00268
gene58754   R01899
gene58758   R00444
gene58767   R00086
gene58776   R00086
gene58779   R00444
gene58780   R00444
gene58784   R00086
gene58785   R00444
gene58799   R00946
gene58813   R04463
gene58814   R04463
gene58815   R02961
gene58818   R04463
gene58823   R04463
gene58825   R00379
gene58826   R04463
gene58829   R00946
gene58831   R04042
gene58837   R04463
gene58838   R00390
gene58842   R00444
gene58843   R00086
gene58845   R04463
gene58847   R00444
gene58857   R00444
gene58858   R04463
gene58859   R04463
gene58860   R00235
gene58862   R00086
gene58863   R00444
gene58864   R00857
gene58867   R00444
gene58868   R04463
gene58873   R04042
gene58876   R00086
gene58885   R00162
gene58888   R00444
gene58890   R00946
gene58896   R04463
gene58909   R00444
gene58910   R04463
gene58915   R00946
gene58917   R03656
gene58918   R00444
gene58923   R04463
gene58926   R04463
gene58929   R04463
gene58932   R04463
gene58935   R04463
gene58938   R04463
gene58942   R04463
gene58947   R04463
gene58951   R02120
gene58951   R06066
gene58963   R01196
gene58970   R00444
gene58972   R02961
gene58973   R05227
gene58983   R00379
gene58985   R00444
gene58991   R04463
gene58993   R04463
gene58997   R00444
gene58998   R11880
gene58998   R11881
gene58998   R11882
gene58999   R00086
gene59002   R00086
gene59007   R02362
gene59007   R06250
gene59009   R00946
gene59012   R02584
gene59013   R09497
gene59015   R00444
gene59016   R04463
gene59019   R02961
gene59020   R00086
gene59024   R00086
gene59033   R04463
gene59035   R00379
gene59039   R04463
gene59043   R00444
gene59046   R04463
gene59047   R00444
gene59051   R04463
gene59055   R04463
gene59056   R00946
gene59059   R04463
gene59061   R09497
gene59062   R00086
gene59063   R04463
gene59065   R09497
gene59066   R00444
gene59067   R04463
gene59070   R00444
gene59072   R04463
gene59076   R04463
gene59079   R00444
gene59080   R00086
gene59083   R00086
gene59085   R00444
gene59087   R00946
gene59094   R00444
gene59097   R09497
gene59099   R00086
gene59103   R04463
gene59105   R04463
gene59110   R00444
gene59119   R00444
gene59121   R04463
gene59122   R00946
gene59124   R02362
gene59124   R06250
gene59129   R04463
gene59131   R04463
gene59132   R04463
gene59134   R04463
gene59137   R04463
gene59145   R04463
gene59155   R00444
gene59167   R09497
gene59176   R00946
gene59177   R04463
gene59179   R09497
gene59183   R04463
gene59186   R04463
gene59187   R00086
gene59188   R00946
gene59191   R04463
gene59198   R00946
gene59199   R01196
gene59202   R01196
gene59203   R00086
gene59204   R00946
gene59210   R04463
gene59216   R04463
gene59223   R00086
gene59224   R04463
gene59225   R01498
gene59226   R00946
gene59228   R02465
gene59228   R06242
gene59230   R04463
gene59231   R02362
gene59231   R06250
gene59233   R00444
gene59234   R00946
gene59235   R00086
gene59238   R04463
gene59243   R04463
gene59249   R00086
gene59250   R04463
gene59251   R04463
gene59252   R04463
gene59253   R00379
gene59254   R04463
gene59255   R00946
gene59256   R04463
gene59258   R04463
gene59264   R04463
gene59265   R00444
gene59268   R04463
gene59270   R00444
gene59271   R00444
gene59274   R04463
gene59280   R04463
gene59287   R04463
gene59290   R00444
gene59291   R04463
gene59296   R00444
gene59297   R00444
gene59301   R00086
gene59303   R02585
gene59304   R00946
gene59305   R01810
gene59306   R07161
gene59312   R03425
gene59314   R00444
gene59315   R00086
gene59317   R00086
gene59330   R00344
gene59335   R04463
gene59338   R04463
gene59345   R04463
gene59349   R04463
gene59351   R00444
gene59352   R00162
gene59356   R08969
gene59370   R04463
gene59372   R04463
gene59374   R00086
gene59378   R00086
gene59381   R04463
gene59388   R04463
gene59399   R00946
gene59401   R00444
gene59403   R04463
gene59404   R04463
gene59415   R00086
gene59416   R00162
gene59420   R00444
gene59421   R04463
gene59423   R00379
gene59428   R00086
gene59435   R00086
gene59440   R00086
gene59448   R00946
gene59449   R00444
gene59451   R00444
gene59455   R04463
gene59457   R00444
gene59458   R04463
gene59472   R00379
gene59486   R00086
gene59497   R00086
gene59499   R04463
gene59501   R00086
gene59504   R00086
gene59506   R00379
gene59514   R02961
gene59515   R04463
gene59520   R00444
gene59526   R04463
gene59527   R00444
gene59535   R08694
gene59541   R00086
gene59545   R00086
gene59546   R04463
gene59548   R00162
gene59549   R00086
gene59550   R00086
gene59554   R04463
gene59560   R01196
gene59561   R00086
gene59562   R00444
gene59564   R00379
gene59566   R04291
gene59567   R00086
gene59575   R04072
gene59575   R07620
gene59575   R11399
gene59576   R00086
gene59581   R00444
gene59584   R04463
gene59592   R00379
gene59598   R00086
gene59604   R01196
gene59610   R00444
gene59614   R00086
gene59616   R03656
gene59628   R00162
gene59631   R00946
gene59633   R05227
gene59638   R00946
gene59640   R09497
gene59646   R11880
gene59646   R11881
gene59646   R11882
gene59655   R00379
gene59661   R00444
gene59662   R00444
gene59667   R03522
gene59667   R08511
gene59667   R08512
gene59678   R00444
gene59682   R03364
gene59686   R00086
gene59687   R00444
gene59692   R00379
gene59696   R00086
gene59698   R03928
gene59698   R06083
gene59699   R00444
gene59700   R04463
gene59703   R00444
gene59705   R00444
gene59711   R00946
gene59715   R00444
gene59718   R00379
gene59719   R00946
gene59720   R00946
gene59723   R00946
gene59729   R00946
gene59735   R04463
gene59741   R00379
gene59743   R00946
gene59752   R00444
gene59753   R00946
gene59755   R03472
gene59761   R03162
gene59762   R00946
gene59768   R08694
gene59772   R00086
gene59773   R00379
gene59778   R00379
gene59781   R00086
gene59783   R00444
gene59789   R00444
gene59790   R00444
gene59796   R00086
gene59797   R00444
gene59804   R02961
gene59805   R00444
gene59808   R00086
gene59814   R05227
gene59816   R00086
gene59817   R00444
gene59822   R00444
gene59824   R00444
gene59825   R00444
gene59827   R05227
gene59830   R01196
gene59833   R00444
gene59834   R02961
gene59844   R01100
gene59844   R01501
gene59844   R06114
gene59849   R00444
gene59856   R04463
gene59858   R00086
gene59862   R00379
gene59873   R00444
gene59875   R00086
gene59878   R00093
gene59878   R00114
gene59878   R00248
gene59878   R00256
gene59881   R11880
gene59881   R11881
gene59881   R11882
gene59885   R00086
gene59888   R00086
gene59894   R00086
gene59895   R02465
gene59895   R06242
gene59898   R02362
gene59898   R06250
gene59912   R00444
gene59919   R00379
gene59926   R00444
gene59928   R03656
gene59929   R04463
gene59934   R03192
gene59938   R00444
gene59940   R00444
gene59941   R00086
gene59944   R00444
gene59947   R00379
gene59954   R00444
gene59960   R00444
gene59967   R00444
gene59974   R00444
gene59977   R00086
gene59978   R00444
gene59982   R00444
gene59986   R04463
gene59994   R04463
gene60012   R00086
gene60028   R00086
gene60029   R09497
gene60046   R00444
gene60048   R00444
gene60051   R04463
gene60053   R02585
gene60062   R08694
gene60064   R07374
gene60066   R00086
gene60079   R00444
gene60080   R02362
gene60080   R06250
gene60083   R02362
gene60083   R06250
gene60086   R04320
gene60086   R06201
gene60089   R00086
gene60091   R09497
gene60093   R00946
gene60102   R00177
gene60119   R00444
gene60125   R04463
gene60126   R00086
gene60127   R04463
gene60131   R04463
gene60136   R00444
gene60138   R00444
gene60139   R00086
gene60153   R02961
gene60162   R00086
gene60170   R00946
gene60172   R00444
gene60177   R00379
gene60182   R00444
gene60187   R00086
gene60195   R00658
gene60199   R00086
gene60202   R04463
gene60210   R00444
gene60214   R00086
gene60215   R00086
gene60218   R11880
gene60218   R11881
gene60218   R11882
gene60225   R07772
gene60228   R00086
gene60233   R00086
gene60235   R00444
gene60238   R00379
gene60239   R01196
gene60244   R00382
gene60245   R00162
gene60247   R02961
gene60260   R00086
gene60263   R04463
gene60266   R05227
gene60274   R00480
gene60279   R00444
gene60280   R00444
gene60281   R00444
gene60283   R00086
gene60285   R00444
gene60290   R00086
gene60297   R00444
gene60300   R00444
gene60301   R00086
gene60302   R00086
gene60303   R03162
gene60307   R00379
gene60315   R03760
gene60316   R11592
gene60326   R00444
gene60334   R08694
gene60339   R00444
gene60340   R00379
gene60345   R00086
gene60353   R00086
gene60359   R00379
gene60360   R00112
gene60364   R00444
gene60366   R00444
gene60373   R00086
gene60381   R00086
gene60392   R00086
gene60403   R00162
gene60408   R01196
gene60409   R00444
gene60411   R01196
gene60414   R00444
gene60418   R02465
gene60418   R06242
gene60419   R00444
gene60421   R02961
gene60424   R00086
gene60425   R00379
gene60428   R00444
gene60432   R00086
gene60437   R00444
gene60439   R02961
gene60444   R00444
gene60447   R00444
gene60448   R00444
gene60470   R00444
gene60471   R00379
gene60478   R00444
gene60482   R02362
gene60482   R06250
gene60488   R00444
gene60491   R00444
gene60497   R08694
gene60501   R02362
gene60501   R06250
gene60504   R00086
gene60507   R01196
gene60511   R01196
gene60517   R00444
gene60518   R00444
gene60520   R03656
gene60521   R04463
gene60526   R02961
gene60527   R05227
gene60529   R00480
gene60534   R00771
gene60535   R00086
gene60567   R00086
gene60570   R08694
gene60577   R03656
gene60578   R04463
gene60584   R00086
gene60589   R00444
gene60592   R00444
gene60596   R04176
gene60599   R00956
gene60605   R00086
gene60606   R01889
gene60606   R11229
gene60607   R00177
gene60615   R02961
gene60618   R00086
gene60619   R00444
gene60624   R00444
gene60625   R01196
gene60631   R00086
gene60633   R00857
gene60636   R00093
gene60636   R00114
gene60636   R00248
gene60636   R00256
gene60637   R00379
gene60651   R00379
gene60656   R01196
gene60671   R00086
gene60674   R05227
gene60675   R00086
gene60680   R00379
gene60688   R09497
gene60722   R00086
gene60724   R09497
gene60725   R00086
gene60731   R00086
gene60735   R00086
gene60743   R00444
gene60744   R00444
gene60749   R00086
gene60751   R11880
gene60751   R11881
gene60751   R11882
gene60752   R00444
gene60754   R00086
gene60756   R00379
gene60772   R00444
gene60773   R01196
gene60774   R00444
gene60775   R00086
gene60777   R00444
gene60783   R03656
gene60786   R03122
gene60786   R06160
gene60794   R09382
gene60794   R09383
gene60794   R09384
gene60794   R09386
gene60798   R00086
gene60802   R00444
gene60807   R05227
gene60814   R00379
gene60817   R04463
gene60818   R00444
gene60819   R00379
gene60827   R00086
gene60829   R00946
gene60836   R00946
gene60843   R00162
gene60854   R00086
gene60856   R00379
gene60862   R00946
gene60864   R00379
gene60888   R00444
gene60906   R00444
gene60907   R00086
gene60917   R00444
gene60921   R03656
gene60922   R00444
gene60932   R00444
gene60934   R00444
gene60937   R00444
gene60939   R00444
gene60940   R00379
gene60944   R00379
gene60947   R04463
gene60961   R01526
gene60961   R02439
gene60969   R02584
gene60972   R00379
gene60979   R00162
gene60981   R00444
gene60982   R00379
gene60984   R01196
gene60989   R01526
gene60989   R02439
gene60990   R00379
gene60993   R00444
gene60995   R00086
gene61001   R03038
gene61033   R00086
gene61035   R00444
gene61038   R00444
gene61052   R00444
gene61055   R00086
gene61071   R00444
gene61072   R00379
gene61075   R00162
gene61077   R05227
gene61078   R00444
gene61080   R00444
gene61081   R00086
gene61087   R00379
gene61100   R00444
gene61104   R00379
gene61105   R00444
gene61124   R00444
gene61136   R00444
gene61141   R00623
gene61141   R00624
gene61143   R08165
gene61144   R00379
gene61145   R00379
gene61147   R00086
gene61151   R00291
gene61159   R01196
gene61169   R00444
gene61170   R01196
gene61193   R00379
gene61205   R00946
gene61213   R00214
gene61213   R00217
gene61216   R00379
gene61224   R02961
gene61231   R00086
gene61232   R01196
gene61234   R04463
gene61236   R00162
gene61250   R00379
gene61277   R00595
gene61281   R04042
gene61283   R00444
gene61295   R00086
gene61298   R00379
gene61313   R00162
gene61315   R00086
gene61321   R00086
gene61323   R00444
gene61331   R00444
gene61339   R00444
gene61345   R03681
gene61352   R00164
gene61358   R00086
gene61368   R00086
gene61370   R01196
gene61373   R00086
gene61374   R00086
gene61382   R00444
gene61385   R00595
gene61386   R00086
gene61387   R00444
gene61392   R04463
gene61393   R01196
gene61411   R01196
gene61412   R04042
gene61413   R00444
gene61415   R00086
gene61416   R00086
gene61430   R00086
gene61431   R04463
gene61441   R00946
gene61444   R00946
gene61457   R00379
gene61458   R00444
gene61470   R00379
gene61472   R00444
gene61474   R00444
gene61476   R00086
gene61489   R00086
gene61495   R00086
gene61499   R00444
gene61507   R00444
gene61510   R00444
gene61514   R00379
gene61520   R00379
gene61524   R00444
gene61525   R00256
gene61525   R00575
gene61525   R01395
gene61525   R10948
gene61525   R10949
gene61529   R00444
gene61557   R00444
gene61559   R00086
gene61567   R04042
gene61570   R03654
gene61587   R00379
gene61591   R01196
gene61598   R11880
gene61598   R11881
gene61598   R11882
gene61599   R00946
gene61607   R00086
gene61624   R00086
gene61625   R00444
gene61627   R00379
gene61633   R00379
gene61652   R00086
gene61656   R00444
gene61658   R00444
gene61664   R03060
gene61664   R03423
gene61666   R00444
gene61669   R01196
gene61674   R00086
gene61675   R00379
gene61681   R00086
gene61682   R01196
gene61686   R00444
gene61689   R00444
gene61697   R02465
gene61697   R06242
gene61707   R01196
gene61708   R03656
gene61709   R00086
gene61712   R08694
gene61714   R00444
gene61737   R00444
gene61742   R00086
gene61750   R06977
gene61752   R00086
gene61763   R08694
gene61772   R03656
gene61778   R00379
gene61785   R08165
gene61793   R03060
gene61793   R03423
gene61801   R00379
gene61809   R00086
gene61827   R00086
gene61833   R02164
gene61839   R00444
gene61843   R00379
gene61848   R00379
gene61866   R00444
gene61872   R00379
gene61874   R00379
gene61875   R00086
gene61878   R00379
gene61883   R00444
gene61887   R00162
gene61888   R03435
gene61893   R00444
gene61909   R00291
gene61916   R05227
gene61919   R03060
gene61919   R03423
gene61922   R00379
gene61935   R04463
gene61938   R02961
gene61950   R00379
gene61964   R00444
gene61968   R00379
gene61973   R00379
gene61974   R00444
gene61975   R00086
gene61980   R00086
gene61982   R00444
gene61996   R00379
gene62003   R00086
gene62011   R00086
gene62029   R00086
gene62036   R00379
gene62047   R00390
gene62060   R00086
gene62082   R05636
gene62086   R00086
gene62089   R00379
gene62112   R00444
gene62115   R00444
gene62118   R00444
gene62123   R00742
gene62123   R04385
gene62123   R04386
gene62126   R00444
gene62136   R00444
gene62138   R00086
gene62148   R00444
gene62151   R00379
gene62153   R00444
gene62154   R00444
gene62164   R01196
gene62168   R00444
gene62172   R00444
gene62178   R00379
gene62179   R08694
gene62180   R00444
gene62184   R00444
gene62189   R00444
gene62192   R00379
gene62193   R02272
gene62193   R03165
gene62193   R03194
gene62193   R07237
gene62193   R07238
gene62195   R00086
gene62196   R00256
gene62196   R01230
gene62196   R01231
gene62199   R00086
gene62200   R00379
gene62201   R00086
gene62206   R00444
gene62209   R00444
gene62212   R01196
gene62217   R00946
gene62219   R00086
gene62222   R00444
gene62223   R00444
gene62242   R00444
gene62244   R00444
gene62245   R05227
gene62259   R00086
gene62261   R00444
gene62262   R00444
gene62263   R00444
gene62269   R00444
gene62272   R01196
gene62274   R03656
gene62281   R00379
gene62285   R00444
gene62291   R01196
gene62295   R00946
gene62297   R01196
gene62301   R00946
gene62324   R00379
gene62325   R00162
gene62327   R00379
gene62331   R00444
gene62335   R00444
gene62336   R00733
gene62345   R00444
gene62346   R08694
gene62355   R00444
gene62357   R00444
gene62358   R02164
gene62364   R00444
gene62366   R02961
gene62369   R01196
gene62370   R00379
gene62375   R00086
gene62376   R00444
gene62382   R11562
gene62382   R11563
gene62382   R11564
gene62383   R01196
gene62390   R00444
gene62391   R01498
gene62394   R00444
gene62398   R00444
gene62399   R00379
gene62403   R00444
gene62411   R05227
gene62413   R00444
gene62418   R00086
gene62419   R00444
gene62441   R07460
gene62441   R11528
gene62441   R11529
gene62445   R00086
gene62448   R01512
gene62450   R00444
gene62452   R02584
gene62455   R00444
gene62458   R00444
gene62468   R00379
gene62471   R00444
gene62476   R00444
gene62480   R00444
gene62481   R00444
gene62483   R00444
gene62493   R00444
gene62494   R00086
gene62495   R00444
gene62501   R03743
gene62507   R00444
gene62508   R00444
gene62510   R00444
gene62512   R00444
gene62513   R00444
gene62522   R00379
gene62524   R00444
gene62530   R00162
gene62543   R05227
gene62544   R00444
gene62548   R05227
gene62555   R00086
gene62556   R00086
gene62561   R00086
gene62565   R00444
gene62575   R00379
gene62583   R00946
gene62604   R00379
gene62606   R00086
gene62607   R00379
gene62629   R00444
gene62637   R00444
gene62641   R00444
gene62655   R00444
gene62657   R00379
gene62674   R00444
gene62684   R00444
gene62686   R00444
gene62691   R00086
gene62696   R00444
gene62698   R00162
gene62699   R00444
gene62703   R00444
gene62705   R07158
gene62707   R04527
gene62707   R06140
gene62710   R00086
gene62715   R02584
gene62719   R00086
gene62742   R00444
gene62743   R00444
gene62754   R08694
gene62758   R00444
gene62766   R00444
gene62773   R00444
gene62778   R00086
gene62782   R00444
gene62784   R00444
gene62785   R01196
gene62802   R00162
gene62803   R03656
gene62815   R00162
gene62816   R00444
gene62831   R00379
gene62833   R00444
gene62850   R00444
gene62853   R00444
gene62859   R00444
gene62860   R00444
gene62861   R00444
gene62863   R00444
gene62867   R00444
gene62868   R00444
gene62869   R00444
gene62872   R08612
gene62875   R03656
gene62885   R03060
gene62885   R03423
gene62890   R00444
gene62892   R00946
gene62895   R00086
gene62900   R01196
gene62902   R00444
gene62903   R00444
gene62905   R00444
gene62906   R01196
gene62909   R00379
gene62912   R00444
gene62922   R00379
gene62925   R04294
gene62932   R00444
gene62933   R00379
gene62938   R00379
gene62942   R00379
gene62944   R01196
gene62945   R00086
gene62950   R00162
gene62951   R03162
gene62959   R03654
gene62960   R00444
gene62970   R00444
gene62982   R01196
gene62989   R00390
gene62994   R03656
gene62996   R02584
gene62999   R00379
gene63015   R01196
gene63023   R00444
gene63031   R00379
gene63041   R00086
gene63047   R00444
gene63049   R00444
gene63051   R00379
gene63070   R00444
gene63073   R00086
gene63083   R03656
gene63090   R00946
gene63092   R00444
gene63095   R00379
gene63102   R00444
gene63104   R01196
gene63105   R00379
gene63114   R01196
gene63115   R00444
gene63116   R01196
gene63121   R00086
gene63124   R01196
gene63132   R03656
gene63135   R01196
gene63137   R00379
gene63138   R00444
gene63143   R00379
gene63147   R00086
gene63152   R00086
gene63154   R00444
gene63159   R03656
gene63161   R03656
gene63162   R03656
gene63167   R00946
gene63169   R00115
gene63189   R05227
gene63192   R05227
gene63193   R08694
gene63199   R00379
gene63201   R00444
gene63204   R00379
gene63214   R00379
gene63215   R00245
gene63215   R01253
gene63218   R00444
gene63241   R08639
gene63243   R00086
gene63248   R00379
gene63261   R00086
gene63263   R05227
gene63264   R05227
gene63267   R00444
gene63271   R00946
gene63272   R00444
gene63277   R01196
gene63282   R00086
gene63289   R00444
gene63293   R00946
gene63297   R00946
gene63314   R00444
gene63319   R11592
gene63336   R01196
gene63339   R01196
gene63343   R00086
gene63348   R01196
gene63351   R00379
gene63353   R00086
gene63365   R00444
gene63372   R00086
gene63373   R00444
gene63377   R00086
gene63378   R00946
gene63380   R00086
gene63391   R01196
gene63400   R01196
gene63405   R00444
gene63412   R00086
gene63414   R03656
gene63415   R00086
gene63427   R00086
gene63428   R00379
gene63451   R01196
gene63452   R00444
gene63453   R00086
gene63455   R00379
gene63457   R03656
gene63458   R00086
gene63463   R00086
gene63464   R00444
gene63471   R00946
gene63473   R02362
gene63473   R06250
gene63479   R00162
gene63484   R00086
gene63485   R00379
gene63518   R00086
gene63527   R00444
gene63537   R00444
gene63539   R00379
gene63563   R00086
gene63594   R00444
gene63631   R00086
gene63640   R02465
gene63640   R06242
gene63647   R00444
gene63648   R00444
gene63650   R00946
gene63652   R00444
gene63654   R01196
gene63661   R03656
gene63665   R00444
gene63675   R00390
gene63691   R00946
gene63693   R08694
gene63720   R06469
gene63726   R00444
gene63727   R00444
gene63728   R00256
gene63728   R00575
gene63728   R01395
gene63728   R10948
gene63728   R10949
gene63729   R03469
gene63731   R03162
gene63742   R00444
gene63751   R00390
gene63760   R01341
gene63773   R00086
gene63781   R00390
gene63785   R03656
gene63786   R00086
gene63797   R00086
gene63804   R01196
gene63808   R00086
gene63809   R00162
gene63819   R00086
gene63820   R00086
gene63831   R00086
gene63846   R00086
gene63858   R00946
gene63865   R00444
gene63867   R03656
gene63876   R00444
gene63891   R00444
gene63892   R01196
gene63900   R00086
gene63902   R00379
gene63903   R00946
gene63911   R00444
gene63914   R03656
gene63921   R00379
gene63922   R01196
gene63927   R00086
gene63930   R00444
gene63932   R00379
gene63944   R00086
gene63954   R00086
gene63955   R03656
gene63959   R01196
gene63964   R00086
gene63993   R00086
gene63995   R01196
gene63998   R00379
gene64005   R00086
gene64006   R00444
gene64009   R00379
gene64010   R02465
gene64010   R06242
gene64014   R01196
gene64016   R00162
gene64018   R00444
gene64019   R00021
gene64019   R00256
gene64019   R10086
gene64020   R02585
gene64025   R05227
gene64039   R00086
gene64040   R00086
gene64043   R01196
gene64055   R00086
gene64056   R00379
gene64060   R01196
gene64062   R00086
gene64073   R03656
gene64074   R00946
gene64078   R00086
gene64082   R00444
gene64087   R08694
gene64090   R00444
gene64114   R01196
gene64120   R01196
gene64127   R00444
gene64128   R00261
gene64159   R00379
gene64165   R00086
gene64169   R00086
gene64170   R00379
gene64171   R01196
gene64172   R05227
gene64175   R03411
gene64183   R03122
gene64183   R06160
gene64185   R00086
gene64193   R01196
gene64204   R00086
gene64205   R02362
gene64205   R06250
gene64210   R00086
gene64212   R04463
gene64217   R00162
gene64219   R00444
gene64228   R01196
gene64234   R01196
gene64240   R00379
gene64243   R00444
gene64245   R00444
gene64246   R01196
gene64247   R00444
gene64250   R00444
gene64253   R00086
gene64254   R00444
gene64263   R00379
gene64270   R01196
gene64285   R00444
gene64287   R00444
gene64298   R00379
gene64303   R00444
gene64307   R00444
gene64313   R00256
gene64313   R00575
gene64313   R01395
gene64313   R10948
gene64313   R10949
gene64316   R00291
gene64327   R01196
gene64337   R00086
gene64340   R01196
gene64350   R02120
gene64350   R06066
gene64361   R01196
gene64365   R00444
gene64384   R00379
gene64403   R00390
gene64404   R00379
gene64418   R00256
gene64418   R00575
gene64418   R01395
gene64418   R10948
gene64418   R10949
gene64430   R00379
gene64436   R01196
gene64448   R00379
gene64450   R00774
gene64451   R00774
gene64459   R01196
gene64462   R00086
gene64464   R00444
gene64468   R01196
gene64469   R04273
gene64474   R00444
gene64477   R00444
gene64485   R01196
gene64486   R03656
gene64495   R01196
gene64497   R01196
gene64500   R02585
gene64510   R01196
gene64513   R00444
gene64515   R00379
gene64521   R00379
gene64522   R01196
gene64535   R01196
gene64538   R00444
gene64541   R00444
gene64543   R00086
gene64552   R00379
gene64555   R00444
gene64564   R11592
gene64565   R00086
gene64568   R00086
gene64574   R00086
gene64590   R00444
gene64591   R00444
gene64599   R00774
gene64600   R02585
gene64618   R03162
gene64626   R00444
gene64627   R00444
gene64635   R00379
gene64641   R00379
gene64650   R00444
gene64651   R01196
gene64658   R00444
gene64662   R00162
gene64666   R01196
gene64674   R03435
gene64677   R01196
gene64680   R01196
gene64685   R00444
gene64686   R00444
gene64687   R00379
gene64693   R00444
gene64704   R00444
gene64708   R08612
gene64714   R00379
gene64730   R00086
gene64739   R03162
gene64741   R00379
gene64762   R00444
gene64766   R02961
gene64767   R00086
gene64773   R01196
gene64774   R00444
gene64785   R00774
gene64788   R00086
gene64795   R00444
gene64797   R01196
gene64800   R00774
gene64803   R00444
gene64804   R01196
gene64810   R00379
gene64813   R01196
gene64817   R00379
gene64819   R00444
gene64820   R00444
gene64825   R00086
gene64833   R01196
gene64837   R00086
gene64846   R01196
gene64849   R00086
gene64864   R00086
gene64866   R01196
gene64871   R00390
gene64896   R00444
gene64901   R00444
gene64910   R00086
gene64913   R00379
gene64924   R01196
gene64927   R00444
gene64928   R01196
gene64939   R01196
gene64943   R01196
gene64948   R07297
gene64949   R00086
gene64951   R00444
gene64969   R02623
gene64969   R02624
gene64971   R00086
gene64975   R01196
gene64979   R00379
gene64993   R00444
gene65013   R00444
gene65015   R03473
gene65015   R03474
gene65016   R00086
gene65026   R00086
gene65028   R00086
gene65032   R00379
gene65033   R00444
gene65044   R00086
gene65045   R01196
gene65048   R00379
gene65055   R00674
gene65055   R02340
gene65055   R02722
gene65062   R00379
gene65072   R00444
gene65084   R01196
gene65095   R01196
gene65098   R00379
gene65110   R04072
gene65110   R07620
gene65110   R11399
gene65115   R03656
gene65116   R01196
gene65118   R00379
gene65121   R00086
gene65145   R00444
gene65150   R00444
gene65160   R00379
gene65174   R01196
gene65178   R04463
gene65181   R00086
gene65182   R00390
gene65183   R01196
gene65189   R00444
gene65202   R00444
gene65210   R00379
gene65224   R02961
gene65225   R00444
gene65232   R00444
gene65240   R00379
gene65241   R00379
gene65251   R00379
gene65257   R00379
gene65259   R00444
gene65260   R00081
gene65267   R01196
gene65273   R00086
gene65278   R00379
gene65282   R01196
gene65287   R00086
gene65289   R01196
gene65290   R00444
gene65306   R00086
gene65309   R00379
gene65326   R01196
gene65334   R00444
gene65337   R04463
gene65340   R04294
gene65350   R00081
gene65358   R00379
gene65368   R00379
gene65371   R00444
gene65376   R00444
gene65377   R00086
gene65378   R00379
gene65390   R00379
gene65392   R00086
gene65409   R00086
gene65413   R01931
gene65413   R03106
gene65417   R02585
gene65423   R00086
gene65424   R00162
gene65426   R00379
gene65429   R06447
gene65431   R09497
gene65437   R00086
gene65452   R00379
gene65458   R01196
gene65460   R00086
gene65464   R01196
gene65489   R01196
gene65490   R01196
gene65492   R00379
gene65498   R00379
gene65522   R01196
gene65528   R01196
gene65530   R00774
gene65531   R01526
gene65531   R02439
gene65536   R00379
gene65538   R00444
gene65539   R01826
gene65543   R00086
gene65546   R00379
gene65558   R00086
gene65566   R03162
gene65573   R01196
gene65574   R01196
gene65575   R00379
gene65578   R04463
gene65583   R05795
gene65588   R07171
gene65588   R07172
gene65592   R01196
gene65598   R01196
gene65613   R03656
gene65631   R00379
gene65633   R00086
gene65638   R00243
gene65640   R01196
gene65645   R00379
gene65650   R01196
gene65651   R00444
gene65665   R00742
gene65665   R04385
gene65671   R00444
gene65676   R00444
gene65677   R00444
gene65681   R00086
gene65684   R02362
gene65684   R06250
gene65686   R00379
gene65696   R00444
gene65699   R00086
gene65702   R01196
gene65705   R00086
gene65711   R00021
gene65711   R00256
gene65711   R10086
gene65717   R00243
gene65717   R00248
gene65724   R01196
gene65736   R00444
gene65737   R00444
gene65739   R00742
gene65739   R04385
gene65740   R00444
gene65744   R00086
gene65748   R00379
gene65750   R01196
gene65753   R04294
gene65761   R00379
gene65777   R00379
gene65808   R00379
gene65809   R01196
gene65814   R00379
gene65816   R00379
gene65828   R00379
gene65841   R00444
gene65846   R00344
gene65848   R00256
gene65848   R00575
gene65848   R01395
gene65848   R10948
gene65848   R10949
gene65853   R00444
gene65861   R00086
gene65868   R00774
gene65874   R00086
gene65875   R02585
gene65876   R01196
gene65877   R00086
gene65887   R08124
gene65890   R00946
gene65895   R00245
gene65895   R01253
gene65898   R00162
gene65900   R01196
gene65906   R00245
gene65906   R01253
gene65908   R00086
gene65913   R00379
gene65915   R00946
gene65918   R02584
gene65927   R01196
gene65943   R00086
gene65945   R00086
gene65947   R01196
gene65950   R01196
gene65957   R00444
gene65969   R00379
gene65971   R00444
gene65972   R01196
gene65979   R00444
gene65981   R00086
gene65993   R00379
gene65995   R00086
gene66004   R00086
gene66006   R00444
gene66007   R04294
gene66012   R03162
gene66013   R03983
gene66017   R00379
gene66035   R09497
gene66046   R02362
gene66046   R06250
gene66050   R00444
gene66080   R00444
gene66089   R00444
gene66090   R01196
gene66091   R01196
gene66102   R00162
gene66111   R01196
gene66112   R00379
gene66132   R00162
gene66137   R00086
gene66141   R01196
gene66146   R00444
gene66149   R01196
gene66160   R00444
gene66162   R00444
gene66167   R00379
gene66169   R00444
gene66186   R00086
gene66188   R01196
gene66189   R01196
gene66207   R01196
gene66221   R01196
gene66222   R01196
gene66223   R00444
gene66239   R00444
gene66257   R00444
gene66260   R01196
gene66266   R10652
gene66266   R10653
gene66266   R10654
gene66269   R00379
gene66270   R01196
gene66273   R00444
gene66275   R00162
gene66283   R00379
gene66290   R00162
gene66305   R08612
gene66322   R00379
gene66325   R00379
gene66342   R00444
gene66344   R00379
gene66346   R00444
gene66347   R00444
gene66353   R00379
gene66354   R00444
gene66355   R01196
gene66359   R00444
gene66370   R00444
gene66389   R00086
gene66392   R00444
gene66395   R01196
gene66396   R00444
gene66400   R00379
gene66405   R01196
gene66412   R00444
gene66426   R01196
gene66438   R00444
gene66443   R00444
gene66447   R00379
gene66460   R00086
gene66463   R01196
gene66464   R00444
gene66479   R00086
gene66482   R00444
gene66486   R00946
gene66495   R00379
gene66498   R01196
gene66505   R01196
gene66510   R00444
gene66512   R01196
gene66513   R03162
gene66516   R00379
gene66533   R00379
gene66534   R03162
gene66539   R00444
gene66540   R01196
gene66549   R00086
gene66558   R00379
gene66559   R00199
gene66563   R01196
gene66568   R01196
gene66571   R01196
gene66575   R01196
gene66579   R00086
gene66582   R00086
gene66583   R08694
gene66584   R01196
gene66587   R00444
gene66591   R00379
gene66603   R00162
gene66606   R00086
gene66618   R00379
gene66619   R00444
gene66620   R00444
gene66624   R00086
gene66625   R00086
gene66630   R02465
gene66630   R06242
gene66635   R01532
gene66637   R01196
gene66640   R00086
gene66642   R03938
gene66643   R01196
gene66648   R00444
gene66661   R00379
gene66665   R01196
gene66680   R01369
gene66680   R02115
gene66683   R00444
gene66690   R00086
gene66691   R01196
gene66705   R05227
gene66724   R00379
gene66728   R00444
gene66731   R01196
gene66740   R00086
gene66741   R00379
gene66749   R00021
gene66749   R00256
gene66749   R10086
gene66755   R00444
gene66758   R00086
gene66765   R01196
gene66777   R01196
gene66796   R00444
gene66800   R01196
gene66801   R00086
gene66803   R00245
gene66803   R01253
gene66805   R00444
gene66807   R01196
gene66810   R01196
gene66813   R00162
gene66814   R01196
gene66821   R01196
gene66827   R01196
gene66832   R01196
gene66835   R01196
gene66836   R00086
gene66837   R01196
gene66840   R00086
gene66848   R00444
gene66857   R00379
gene66862   R00444
gene66866   R00086
gene66868   R01196
gene66882   R00444
gene66886   R00444
gene66897   R01196
gene66906   R01196
gene66913   R00086
gene66924   R03656
gene66925   R00379
gene66927   R00379
gene66937   R00444
gene66939   R01196
gene66943   R03060
gene66943   R03423
gene66947   R01196
gene66953   R00086
gene66955   R00086
gene66958   R00444
gene66963   R00444
gene66966   R00379
gene66971   R00379
gene66979   R00199
gene66989   R00199
gene66990   R00086
gene66994   R00379
gene66998   R01196
gene67016   R01196
gene67017   R01196
gene67029   R01196
gene67033   R00245
gene67033   R01253
gene67038   R00086
gene67045   R00086
gene67049   R03656
gene67050   R01196
gene67055   R01196
gene67067   R00444
gene67071   R00086
gene67072   R03656
gene67074   R00444
gene67076   R01196
gene67078   R00086
gene67085   R03656
gene67106   R01196
gene67107   R03983
gene67109   R03656
gene67118   R01196
gene67119   R00162
gene67125   R01196
gene67131   R01196
gene67132   R00086
gene67133   R01196
gene67139   R03656
gene67142   R01196
gene67144   R01196
gene67146   R01196
gene67149   R00857
gene67150   R00835
gene67150   R10520
gene67151   R00086
gene67153   R00946
gene67154   R01196
gene67164   R01196
gene67167   R04042
gene67168   R01196
gene67169   R03656
gene67174   R00086
gene67179   R01196
gene67183   R00444
gene67184   R01196
gene67198   R01196
gene67199   R00379
gene67207   R01196
gene67208   R01196
gene67209   R01196
gene67212   R00086
gene67213   R00086
gene67216   R00444
gene67219   R01196
gene67221   R00086
gene67224   R00086
gene67227   R00379
gene67232   R00379
gene67234   R01196
gene67252   R04294
gene67254   R01056
gene67256   R01196
gene67258   R00086
gene67259   R00086
gene67265   R01196
gene67270   R04463
gene67272   R03656
gene67280   R00946
gene67281   R01196
gene67288   R00379
gene67293   R00444
gene67294   R00086
gene67304   R00946
gene67305   R00444
gene67308   R01196
gene67311   R01196
gene67319   R00379
gene67321   R01196
gene67329   R00379
gene67330   R00444
gene67332   R00086
gene67334   R01196
gene67336   R00379
gene67339   R00379
gene67342   R00444
gene67347   R00379
gene67351   R01196
gene67358   R01196
gene67369   R01196
gene67373   R00086
gene67375   R08612
gene67377   R01196
gene67378   R03656
gene67379   R01196
gene67381   R00086
gene67382   R00086
gene67387   R01196
gene67396   R01196
gene67399   R01196
gene67401   R00444
gene67404   R01196
gene67408   R01196
gene67410   R01196
gene67412   R00086
gene67422   R03656
gene67424   R01196
gene67431   R00162
gene67435   R01196
gene67444   R00086
gene67450   R01196
gene67460   R00658
gene67478   R00379
gene67480   R06178
gene67480   R06179
gene67482   R00086
gene67483   R00444
gene67497   R00086
gene67505   R01196
gene67506   R01196
gene67508   R01196
gene67519   R00379
gene67521   R00379
gene67523   R00444
gene67539   R02585
gene67544   R00379
gene67547   R00444
gene67553   R00344
gene67559   R00444
gene67562   R00379
gene67570   R01196
gene67581   R00379
gene67590   R01196
gene67602   R00444
gene67603   R00086
gene67618   R00086
gene67620   R00379
gene67637   R00379
gene67647   R01196
gene67655   R00379
gene67656   R01196
gene67662   R01196
gene67664   R00444
gene67669   R00086
gene67674   R00086
gene67675   R00444
gene67677   R01196
gene67687   R00379
gene67690   R00946
gene67692   R00444
gene67698   R02961
gene67709   R01196
gene67714   R00444
gene67719   R00162
gene67722   R00379
gene67764   R00086
gene67769   R01196
gene67770   R00379
gene67786   R00444
gene67796   R00199
gene67810   R01196
gene67811   R00379
gene67813   R00444
gene67830   R00216
gene67830   R00217
gene67846   R01196
gene67867   R00086
gene67875   R03656
gene67877   R01196
gene67879   R00379
gene67881   R00444
gene67884   R01196
gene67887   R00444
gene67891   R03060
gene67891   R03423
gene67899   R01196
gene67902   R01196
gene67904   R01196
gene67914   R01196
gene67915   R10339
gene67916   R01196
gene67918   R01196
gene67929   R01196
gene67932   R01196
gene67936   R01196
gene67940   R01196
gene67943   R00199
gene67944   R01196
gene67951   R01196
gene67954   R01196
gene67961   R01196
gene67962   R01196
gene67969   R01196
gene67974   R01196
gene67975   R01196
gene67979   R03656
gene67983   R01196
gene67984   R00086
gene67986   R01196
gene67988   R01196
gene67989   R01196
gene67991   R01196
gene67994   R00444
gene68000   R00444
gene68001   R00086
gene68002   R00444
gene68006   R01196
gene68016   R00519
gene68017   R01196
gene68022   R00086
gene68023   R00086
gene68035   R00379
gene68037   R00379
gene68038   R01196
gene68044   R00086
gene68049   R00444
gene68059   R00086
gene68061   R01196
gene68075   R00086
gene68076   R01196
gene68086   R01196
gene68095   R00086
gene68096   R00086
gene68103   R01196
gene68110   R00379
gene68111   R01196
gene68114   R03986
gene68114   R07297
gene68123   R00444
gene68135   R01196
gene68136   R01196
gene68139   R00199
gene68146   R00086
gene68147   R03922
gene68150   R01512
gene68155   R04463
gene68166   R01196
gene68168   R01196
gene68169   R01196
gene68172   R00379
gene68174   R01196
gene68178   R01196
gene68183   R00086
gene68184   R01196
gene68190   R01196
gene68196   R01196
gene68206   R00086
gene68210   R01196
gene68214   R00379
gene68216   R00086
gene68219   R00444
gene68220   R03422
gene68223   R01196
gene68230   R01196
gene68244   R00444
gene68250   R01196
gene68256   R00086
gene68257   R01196
gene68264   R03656
gene68271   R00379
gene68281   R01196
gene68287   R00086
gene68294   R00444
gene68296   R01196
gene68303   R01196
gene68324   R00444
gene68335   R00379
gene68338   R00086
gene68342   R03656
gene68347   R00379
gene68348   R00444
gene68349   R00444
gene68351   R00086
gene68353   R00379
gene68356   R01196
gene68359   R00086
gene68363   R00444
gene68369   R01196
gene68380   R01196
gene68392   R01196
gene68395   R00086
gene68397   R01196
gene68398   R00444
gene68402   R01196
gene68407   R01196
gene68408   R00086
gene68432   R00444
gene68436   R00086
gene68442   R01196
gene68444   R00444
gene68447   R01196
gene68449   R00086
gene68451   R00379
gene68453   R00379
gene68462   R01196
gene68468   R00086
gene68469   R01196
gene68472   R01196
gene68473   R01196
gene68481   R01196
gene68482   R03656
gene68484   R00086
gene68485   R01196
gene68491   R01196
gene68493   R00444
gene68495   R01196
gene68497   R01196
gene68498   R01196
gene68500   R00379
gene68506   R01196
gene68507   R00379
gene68510   R00379
gene68513   R00086
gene68519   R01196
gene68523   R01196
gene68528   R00162
gene68532   R01196
gene68546   R00379
gene68565   R01196
gene68567   R00086
gene68568   R01196
gene68583   R00444
gene68592   R00379
gene68593   R00742
gene68593   R04386
gene68599   R00086
gene68601   R01196
gene68612   R02362
gene68612   R06250
gene68614   R01196
gene68620   R01196
gene68645   R00444
gene68655   R00379
gene68660   R01196
gene68665   R03986
gene68665   R07297
gene68671   R01196
gene68672   R01196
gene68673   R01196
gene68680   R01196
gene68684   R01196
gene68685   R01196
gene68687   R01196
gene68690   R03656
gene68691   R01196
gene68695   R00379
gene68697   R01196
gene68699   R01196
gene68700   R01196
gene68704   R01196
gene68717   R00086
gene68721   R01196
gene68723   R01196
gene68724   R01196
gene68730   R01196
gene68734   R03656
gene68736   R00379
gene68737   R01196
gene68739   R01196
gene68741   R01196
gene68746   R01196
gene68752   R01196
gene68753   R01196
gene68754   R01196
gene68759   R01196
gene68765   R01196
gene68767   R01196
gene68771   R00086
gene68777   R00379
gene68778   R00379
gene68779   R01196
gene68780   R01196
gene68781   R01196
gene68796   R01196
gene68798   R00191
gene68803   R01196
gene68807   R11592
gene68810   R00379
gene68813   R01196
gene68815   R00379
gene68817   R01196
gene68820   R04173
gene68820   R05085
gene68825   R01196
gene68845   R00086
gene68852   R01196
gene68854   R01196
gene68864   R01196
gene68866   R01196
gene68869   R00086
gene68870   R01196
gene68879   R00444
gene68897   R01196
gene68911   R05227
gene68924   R00379
gene68927   R01196
gene68934   R00379
gene68954   R00086
gene68957   R03656
gene68971   R01196
gene68972   R00444
gene68978   R03656
gene68986   R01196
gene68987   R01196
gene68993   R00086
gene68994   R01196
gene68995   R01196
gene68998   R00379
gene69000   R01196
gene69002   R03351
gene69003   R01196
gene69006   R00086
gene69009   R01196
gene69015   R01196
gene69018   R04073
gene69024   R01196
gene69025   R01196
gene69028   R00379
gene69030   R03656
gene69042   R01122
gene69048   R01196
gene69052   R01196
gene69055   R00379
gene69061   R00086
gene69065   R01196
gene69082   R00086
gene69092   R01196
gene69111   R00086
gene69120   R01196
gene69122   R00379
gene69125   R01196
gene69135   R00444
gene69136   R01196
gene69138   R01196
gene69146   R01196
gene69166   R00704
gene69167   R01196
gene69168   R00444
gene69172   R01196
gene69175   R01196
gene69177   R00086
gene69179   R01196
gene69181   R00086
gene69184   R01196
gene69190   R03656
gene69193   R01196
gene69199   R01920
gene69207   R03060
gene69207   R03423
gene69223   R01196
gene69225   R01196
gene69226   R03162
gene69227   R04294
gene69228   R01196
gene69229   R01196
gene69230   R01196
gene69235   R00444
gene69239   R01196
gene69240   R00086
gene69242   R01196
gene69245   R00086
gene69246   R01196
gene69259   R00086
gene69260   R05181
gene69260   R05810
gene69262   R00086
gene69266   R04294
gene69271   R01196
gene69281   R01196
gene69282   R00344
gene69283   R01196
gene69285   R00444
gene69291   R01196
gene69304   R00379
gene69305   R04463
gene69310   R01196
gene69317   R00444
gene69320   R03656
gene69323   R01196
gene69326   R01196
gene69331   R01196
gene69335   R01196
gene69336   R01196
gene69338   R01196
gene69343   R00379
gene69354   R00444
gene69357   R00086
gene69361   R00086
gene69370   R00162
gene69374   R01196
gene69375   R01196
gene69387   R01196
gene69388   R01196
gene69394   R07644
gene69403   R01196
gene69408   R01196
gene69415   R00162
gene69416   R01196
gene69422   R01196
gene69434   R01196
gene69436   R00444
gene69440   R01196
gene69444   R01196
gene69452   R01196
gene69458   R00086
gene69459   R00444
gene69469   R01196
gene69470   R00162
gene69473   R02819
gene69473   R02820
gene69474   R00086
gene69476   R00444
gene69477   R01196
gene69478   R01196
gene69479   R00086
gene69482   R01196
gene69485   R00379
gene69486   R00379
gene69490   R01196
gene69496   R01196
gene69500   R00444
gene69505   R01196
gene69506   R01196
gene69509   R00379
gene69516   R01196
gene69517   R00162
gene69519   R01196
gene69521   R00086
gene69525   R01196
gene69526   R00379
gene69528   R00858
gene69529   R01196
gene69531   R01196
gene69532   R00162
gene69533   R00379
gene69535   R01196
gene69536   R00379
gene69540   R00444
gene69544   R01196
gene69545   R01196
gene69546   R00444
gene69551   R00444
gene69552   R00086
gene69553   R01196
gene69554   R03162
gene69555   R00162
gene69559   R05227
gene69561   R00444
gene69563   R01196
gene69571   R01196
gene69573   R00086
gene69581   R01196
gene69587   R01196
gene69588   R01196
gene69593   R00086
gene69601   R01196
gene69608   R00379
gene69611   R00086
gene69619   R00162
gene69624   R01196
gene69634   R01196
gene69635   R00379
gene69643   R01196
gene69648   R01196
gene69657   R03656
gene69658   R01196
gene69668   R01196
gene69683   R01196
gene69691   R00379
gene69694   R00162
gene69697   R00379
gene69703   R00086
gene69709   R01196
gene69716   R01196
gene69717   R00444
gene69718   R00444
gene69719   R01196
gene69722   R01196
gene69723   R00379
gene69726   R00086
gene69730   R03656
gene69733   R00444
gene69734   R01196
gene69738   R01196
gene69740   R01196
gene69743   R00086
gene69745   R00379
gene69751   R00379
gene69753   R00444
gene69763   R01196
gene69772   R00162
gene69790   R01196
gene69793   R00946
gene69802   R00444
gene69803   R00444
gene69809   R00379
gene69814   R00444
gene69821   R01196
gene69825   R01196
gene69826   R01196
gene69828   R00379
gene69832   R00444
gene69834   R00379
gene69835   R01196
gene69837   R00444
gene69838   R00162
gene69839   R01196
gene69840   R01196
gene69847   R01196
gene69850   R01196
gene69851   R01196
gene69854   R00086
gene69855   R01196
gene69861   R01196
gene69864   R00444
gene69866   R00086
gene69872   R01196
gene69885   R00086
gene69894   R01196
gene69902   R01196
gene69904   R00444
gene69913   R01196
gene69916   R01196
gene69919   R00344
gene69929   R01196
gene69931   R01196
gene69933   R00086
gene69936   R01196
gene69938   R00379
gene69945   R00444
gene69946   R01196
gene69951   R01196
gene69955   R01196
gene69960   R04273
gene69977   R00444
gene69987   R00444
gene69988   R00379
gene69991   R01196
gene69994   R10152
gene70015   R00086
gene70025   R01196
gene70026   R01196
gene70029   R01196
gene70032   R01196
gene70039   R03162
gene70040   R00379
gene70042   R01196
gene70043   R00086
gene70050   R00086
gene70052   R01196
gene70055   R01196
gene70057   R01196
gene70058   R00379
gene70059   R00379
gene70063   R00379
gene70064   R00444
gene70069   R00379
gene70076   R01196
gene70078   R00444
gene70080   R01196
gene70086   R00379
gene70091   R01196
gene70098   R01196
gene70099   R00086
gene70100   R00379
gene70104   R01196
gene70105   R01196
gene70106   R00444
gene70114   R00444
gene70119   R01196
gene70120   R00444
gene70121   R00444
gene70124   R01196
gene70129   R00444
gene70132   R01196
gene70136   R01196
gene70137   R00086
gene70138   R01196
gene70144   R00379
gene70145   R03162
gene70147   R00086
gene70154   R01196
gene70156   R01196
gene70157   R01196
gene70158   R01196
gene70160   R01196
gene70161   R01196
gene70162   R00379
gene70163   R00379
gene70173   R00379
gene70174   R01196
gene70176   R00379
gene70177   R00379
gene70186   R00379
gene70187   R01196
gene70192   R01196
gene70193   R00162
gene70194   R01196
gene70197   R01196
gene70198   R01196
gene70200   R01196
gene70224   R01196
gene70227   R01196
gene70229   R01196
gene70230   R01196
gene70231   R00444
gene70245   R04463
gene70253   R01196
gene70267   R01196
gene70268   R00379
gene70270   R01196
gene70274   R00444
gene70276   R00379
gene70280   R00086
gene70293   R01196
gene70294   R01196
gene70300   R01196
gene70303   R04294
gene70306   R01196
gene70308   R00086
gene70313   R00697
gene70314   R01196
gene70320   R01196
gene70341   R01196
gene70344   R00444
gene70348   R01196
gene70352   R01196
gene70358   R01196
gene70361   R00379
gene70363   R01196
gene70378   R00379
gene70384   R01196
gene70385   R01196
gene70394   R00379
gene70395   R01196
gene70403   R01196
gene70406   R01196
gene70407   R00086
gene70408   R01196
gene70410   R02110
gene70410   R06186
gene70412   R00379
gene70417   R00162
gene70418   R01196
gene70422   R01196
gene70423   R00444
gene70430   R04463
gene70431   R08612
gene70435   R04294
gene70436   R01196
gene70438   R00379
gene70443   R01196
gene70452   R00086
gene70454   R00444
gene70466   R01196
gene70469   R01196
gene70471   R03364
gene70475   R00379
gene70481   R03532
gene70484   R01196
gene70491   R00086
gene70498   R00086
gene70499   R00086
gene70500   R03681
gene70501   R01196
gene70502   R01196
gene70505   R01196
gene70508   R01196
gene70510   R00379
gene70513   R00444
gene70521   R00444
gene70525   R00379
gene70528   R00379
gene70529   R01196
gene70533   R00444
gene70541   R01196
gene70545   R01196
gene70546   R01196
gene70548   R00444
gene70551   R01196
gene70555   R00444
gene70559   R03877
gene70562   R01196
gene70563   R00444
gene70564   R01196
gene70568   R00086
gene70574   R01196
gene70577   R02362
gene70577   R06250
gene70579   R01196
gene70582   R00086
gene70584   R00946
gene70587   R01196
gene70589   R01196
gene70590   R01196
gene70594   R01196
gene70597   R01196
gene70599   R00444
gene70600   R00379
gene70602   R01196
gene70610   R00086
gene70621   R01196
gene70622   R00344
gene70624   R00379
gene70626   R00379
gene70630   R01196
gene70635   R00086
gene70638   R01196
gene70645   R01196
gene70650   R00379
gene70654   R01196
gene70657   R00086
gene70666   R01196
gene70706   R02623
gene70706   R02624
gene70711   R00444
gene70712   R01196
gene70718   R01196
gene70722   R01196
gene70729   R01196
gene70738   R01196
gene70741   R01196
gene70745   R00660
gene70752   R00379
gene70767   R00379
gene70768   R01196
gene70771   R01196
gene70772   R01196
gene70774   R01196
gene70780   R01196
gene70782   R01196
gene70784   R01196
gene70785   R01196
gene70786   R00444
gene70793   R00379
gene70795   R00379
gene70796   R00379
gene70802   R01196
gene70803   R01196
gene70804   R01196
gene70807   R01196
gene70814   R01196
gene70815   R01196
gene70816   R00444
gene70817   R01196
gene70818   R01196
gene70819   R00946
gene70826   R01196
gene70827   R01648
gene70828   R01196
gene70830   R00379
gene70833   R01196
gene70844   R00379
gene70850   R00379
gene70854   R01196
gene70865   R01196
gene70873   R01196
gene70878   R01196
gene70883   R01196
gene70887   R01196
gene70891   R00086
gene70898   R01196
gene70912   R00086
gene70913   R01196
gene70914   R01196
gene70917   R00379
gene70926   R00379
gene70929   R01196
gene70930   R01196
gene70931   R01196
gene70934   R00086
gene70937   R01196
gene70941   R00444
gene70946   R00555
gene70952   R01196
gene70953   R03657
gene70954   R01196
gene70956   R01196
gene70965   R01196
gene70966   R00379
gene70971   R00379
gene70984   R01196
gene70987   R01818
gene70997   R01196
gene71000   R01196
gene71003   R01196
gene71004   R01196
gene71005   R08612
gene71006   R00086
gene71013   R01196
gene71014   R00379
gene71019   R00162
gene71021   R05578
gene71024   R00379
gene71040   R00444
gene71041   R00086
gene71047   R00946
gene71049   R00444
gene71056   R08612
gene71060   R01196
gene71063   R01196
gene71065   R00379
gene71071   R00379
gene71076   R00379
gene71077   R00086
gene71085   R00086
gene71089   R00256
gene71089   R00575
gene71089   R01395
gene71089   R10948
gene71089   R10949
gene71090   R01196
gene71098   R00086
gene71105   R01196
gene71115   R04463
gene71119   R01196
gene71123   R02362
gene71123   R06250
gene71130   R02362
gene71130   R06250
gene71134   R00086
gene71139   R00444
gene71140   R01196
gene71142   R01196
gene71145   R01196
gene71155   R01196
gene71156   R00379
gene71160   R03042
gene71160   R03409
gene71165   R00379
gene71176   R00379
gene71182   R00379
gene71204   R01196
gene71221   R00435
gene71239   R00444
gene71240   R01196
gene71241   R01196
gene71242   R00086
gene71244   R00086
gene71245   R00379
gene71248   R00946
gene71249   R01196
gene71256   R00191
gene71258   R00379
gene71260   R03659
gene71261   R00086
gene71270   R03656
gene71274   R00162
gene71275   R00379
gene71276   R01196
gene71278   R00379
gene71280   R01196
gene71283   R00379
gene71285   R00379
gene71290   R00379
gene71291   R01196
gene71299   R00379
gene71302   R00444
gene71305   R00379
gene71311   R01196
gene71317   R00379
gene71320   R00344
gene71346   R01196
gene71347   R01196
gene71348   R00379
gene71353   R00379
gene71355   R08612
gene71358   R00379
gene71366   R01196
gene71370   R01196
gene71374   R00379
gene71382   R00444
gene71391   R01196
gene71393   R00379
gene71399   R00379
gene71403   R03656
gene71404   R00379
gene71405   R00379
gene71412   R01196
gene71418   R00379
gene71419   R01196
gene71420   R01196
gene71423   R01196
gene71424   R01196
gene71426   R00390
gene71444   R01196
gene71445   R00344
gene71446   R01196
gene71459   R00946
gene71465   R00341
gene71467   R00379
gene71480   R00162
gene71483   R00444
gene71485   R00086
gene71492   R00162
gene71498   R01196
gene71502   R00379
gene71505   R00086
gene71512   R01196
gene71515   R00444
gene71517   R01196
gene71520   R00379
gene71522   R01196
gene71525   R00379
gene71526   R01196
gene71527   R01196
gene71528   R01196
gene71529   R01196
gene71530   R00086
gene71534   R00086
gene71537   R01196
gene71541   R00379
gene71542   R08694
gene71544   R00444
gene71545   R01196
gene71548   R00379
gene71559   R01196
gene71573   R00946
gene71580   R00379
gene71582   R01196
gene71583   R00379
gene71593   R01196
gene71596   R00379
gene71597   R01196
gene71602   R00379
gene71605   R01196
gene71606   R01196
gene71608   R00379
gene71609   R01196
gene71611   R01196
gene71613   R01196
gene71622   R01196
gene71623   R01196
gene71624   R01196
gene71625   R01196
gene71636   R00379
gene71646   R00444
gene71650   R01196
gene71668   R01196
gene71670   R00444
gene71672   R00086
gene71682   R00379
gene71687   R00379
gene71691   R00086
gene71695   R00444
gene71698   R00086
gene71699   R00379
gene71705   R01196
gene71706   R00857
gene71707   R01196
gene71715   R00086
gene71716   R00379
gene71721   R01196
gene71727   R01196
gene71732   R01196
gene71740   R00089
gene71743   R01196
gene71750   R01196
gene71753   R00086
gene71758   R01196
gene71763   R00379
gene71764   R01196
gene71768   R01196
gene71771   R01196
gene71778   R00379
gene71779   R01196
gene71789   R01196
gene71790   R01196
gene71798   R00857
gene71800   R01196
gene71801   R00444
gene71803   R00086
gene71814   R01196
gene71815   R00086
gene71820   R04176
gene71824   R01196
gene71827   R00086
gene71829   R01196
gene71830   R00379
gene71840   R01196
gene71844   R01641
gene71847   R00379
gene71858   R01196
gene71859   R00379
gene71863   R01196
gene71872   R01196
gene71879   R01196
gene71884   R01196
gene71900   R00379
gene71903   R01196
gene71904   R01196
gene71914   R00379
gene71918   R00162
gene71919   R01196
gene71922   R00379
gene71923   R03362
gene71924   R00086
gene71929   R01196
gene71930   R00162
gene71936   R01196
gene71943   R00626
gene71945   R00379
gene71946   R01369
gene71949   R00379
gene71953   R00086
gene71955   R00379
gene71956   R01196
gene71959   R00379
gene71965   R00162
gene71969   R01196
gene71971   R01196
gene71976   R01196
gene71980   R03696
gene71983   R00086
gene71985   R01196
gene71993   R06178
gene71993   R06179
gene71996   R00519
gene71997   R00086
gene71998   R00086
gene72000   R00086
gene72001   R00379
gene72008   R00086
gene72012   R00379
gene72015   R00390
gene72017   R01196
gene72021   R00379
gene72023   R00444
gene72024   R00379
gene72040   R00162
gene72043   R01196
gene72052   R01196
gene72067   R00021
gene72067   R00256
gene72067   R10086
gene72080   R00379
gene72081   R00086
gene72089   R01196
gene72092   R00379
gene72115   R00379
gene72126   R00379
gene72127   R00379
gene72136   R00444
gene72137   R01196
gene72143   R00086
gene72144   R00444
gene72148   R01196
gene72157   R00086
gene72162   R01196
gene72169   R00444
gene72197   R00162
gene72200   R10343
gene72202   R01196
gene72212   R01196
gene72219   R00379
gene72241   R00379
gene72248   R00946
gene72250   R01196
gene72252   R00379
gene72271   R01498
gene72274   R00379
gene72277   R00444
gene72286   R00379
gene72289   R00086
gene72292   R00379
gene72296   R00086
gene72299   R03656
gene72307   R01914
gene72307   R09076
gene72313   R00379
gene72317   R01196
gene72320   R01196
gene72321   R00379
gene72322   R01196
gene72336   R00379
gene72338   R02961
gene72339   R00379
gene72348   R01196
gene72365   R01196
gene72371   R00379
gene72374   R00379
gene72377   R01196
gene72379   R00379
gene72380   R00379
gene72394   R01196
gene72398   R01196
gene72418   R01196
gene72424   R00344
gene72425   R01196
gene72433   R03656
gene72448   R04042
gene72449   R01196
gene72474   R01196
gene72480   R01196
gene72491   R01196
gene72494   R00379
gene72506   R00086
gene72518   R01196
gene72531   R00086
gene72558   R00086
gene72563   R00256
gene72563   R00483
gene72563   R00578
gene72564   R00086
gene72569   R00379
gene72584   R00444
gene72587   R00086
gene72591   R01196
gene72596   R00379
gene72599   R01196
gene72600   R01196
gene72606   R00379
gene72607   R00086
gene72608   R04511
gene72612   R08612
gene72618   R03657
gene72623   R05227
gene72639   R01196
gene72644   R00086
gene72655   R07297
gene72656   R00444
gene72664   R00162
gene72665   R00379
gene72668   R01196
gene72672   R00519
gene72673   R00444
gene72674   R00444
gene72675   R00444
gene72679   R00086
gene72685   R01196
gene72689   R00086
gene72694   R00519
gene72699   R00086
gene72700   R00086
gene72708   R00444
gene72712   R01196
gene72729   R03060
gene72729   R03423
gene72742   R07393
gene72742   R07394
gene72742   R07395
gene72744   R00379
gene72745   R00946
gene72750   R00379
gene72756   R03986
gene72756   R07297
gene72759   R00444
gene72766   R03656
gene72776   R02362
gene72776   R06250
gene72796   R00444
gene72801   R00086
gene72825   R03656
gene72826   R01196
gene72829   R00086
gene72837   R00086
gene72848   R00519
gene72862   R00379
gene72870   R00086
gene72888   R00086
gene72897   R10484
gene72908   R00086
gene72911   R00379
gene72912   R00086
gene72913   R04463
gene72914   R00086
gene72915   R02961
gene72917   R00379
gene72922   R01196
gene72926   R01196
gene72929   R03656
gene72931   R04294
gene72933   R00245
gene72933   R01253
gene72939   R01196
gene72947   R00379
gene72968   R03656
gene72997   R00086
gene72998   R00086
gene72999   R01196
gene73000   R00379
gene73028   R03656
gene73036   R00379
gene73039   R00379
gene73046   R03656
gene73047   R00086
gene73056   R00379
gene73068   R03656
gene73069   R00086
gene73075   R00086
gene73116   R04042
gene73119   R00379
gene73127   R00379
gene73133   R00379
gene73138   R03909
gene73139   R03656
gene73145   R00379
gene73153   R00086
gene73161   R01570
gene73161   R01876
gene73161   R02484
gene73163   R01196
gene73165   R00243
gene73171   R00379
gene73185   R02362
gene73185   R06250
gene73191   R00379
gene73192   R00344
gene73204   R00086
gene73218   R00399
gene73224   R00379
gene73227   R03656
gene73228   R00379
gene73243   R00379
gene73260   R06225
gene73260   R08715
gene73263   R00379
gene73264   R00379
gene73267   R03656
gene73270   R00379
gene73272   R00379
gene73275   R00379
gene73280   R00086
gene73288   R00086
gene73290   R02421
gene73290   R06049
gene73292   R00444
gene73296   R03656
gene73298   R00162
gene73306   R02362
gene73306   R06250
gene73309   R00379
gene73312   R00086
gene73317   R00379
gene73327   R00379
gene73338   R01196
gene73344   R00379
gene73352   R00346
gene73357   R00086
gene73366   R00444
gene73368   R01196
gene73375   R00379
gene73376   R00379
gene73381   R00379
gene73387   R04042
gene73407   R00379
gene73434   R03656
gene73435   R03656
gene73436   R03656
gene73444   R03656
gene73448   R00379
gene73450   R00162
gene73452   R03656
gene73453   R03656
gene73454   R03656
gene73455   R03656
gene73457   R00162
gene73458   R03656
gene73459   R00379
gene73460   R00086
gene73461   R03656
gene73464   R00379
gene73465   R03656
gene73468   R00379
gene73469   R03656
gene73475   R03656
gene73476   R00086
gene73477   R00379
gene73479   R00086
gene73484   R00086
gene73486   R00086
gene73488   R03665
gene73491   R03656
gene73494   R00379
gene73495   R00379
gene73496   R00379
gene73497   R03656
gene73499   R03656
gene73501   R00379
gene73503   R00379
gene73504   R03656
gene73508   R00379
gene73510   R03656
gene73512   R03656
gene73514   R01196
gene73516   R00379
gene73519   R00086
gene73524   R00379
gene73526   R00444
gene73531   R03656
gene73540   R00379
gene73541   R00086
gene73548   R00379
gene73563   R03656
gene73564   R00379
gene73567   R03656
gene73576   R03656
gene73577   R03656
gene73581   R03656
gene73588   R00444
gene73591   R03656
gene73594   R00379
gene73596   R07613
gene73603   R03656
gene73614   R00379
gene73617   R00086
gene73618   R03656
gene73620   R00086
gene73622   R00086
gene73625   R01196
gene73632   R03656
gene73634   R00086
gene73642   R03656
gene73652   R01466
gene73653   R04072
gene73653   R07620
gene73653   R11399
gene73656   R03656
gene73678   R03656
gene73679   R00379
gene73692   R00086
gene73693   R00379
gene73695   R00379
gene73698   R00086
gene73699   R00379
gene73702   R03656
gene73714   R00086
gene73717   R03656
gene73723   R00379
gene73727   R00379
gene73729   R00379
gene73731   R00379
gene73742   R00379
gene73743   R04320
gene73743   R06201
gene73755   R03656
gene73759   R00379
gene73763   R00086
gene73772   R00379
gene73775   R00379
gene73776   R03656
gene73781   R00379
gene73784   R00379
gene73801   R00379
gene73804   R00379
gene73805   R01196
gene73819   R00379
gene73830   R00379
gene73833   R00379
gene73838   R00086
gene73839   R00379
gene73843   R00379
gene73850   R00086
gene73852   R00086
gene73872   R10645
gene73872   R10646
gene73872   R10647
gene73877   R00379
gene73880   R00379
gene73898   R00379
gene73904   R00379
gene73914   R00379
gene73915   R00379
gene73920   R00086
gene73931   R00379
gene73935   R00379
gene73937   R00379
gene73944   R00379
gene73946   R00379
gene73954   R00379
gene73955   R00379
gene73960   R00379
gene73963   R00379
gene73965   R00379
gene73968   R03422
gene73973   R00086
gene73975   R00379
gene73982   R03656
gene73983   R03162
gene73985   R00379
gene74003   R01196
gene74004   R03656
gene74006   R00379
gene74019   R00379
gene74024   R00379
gene74025   R00379
gene74026   R00086
gene74033   R00379
gene74034   R02570
gene74035   R00945
gene74039   R00086
gene74044   R00379
gene74051   R00379
gene74054   R00379
gene74057   R00379
gene74063   R00086
gene74064   R00086
gene74071   R00379
gene74076   R00379
gene74077   R00379
gene74078   R00086
gene74079   R00379
gene74080   R00379
gene74086   R00379
gene74089   R08612
gene74111   R00379
gene74118   R00086
gene74130   R00379
gene74137   R00086
gene74143   R00379
gene74146   R00086
gene74157   R00379
gene74158   R00379
gene74164   R00379
gene74165   R00379
gene74167   R00379
gene74181   R00379
gene74183   R00379
gene74186   R00379
gene74195   R00379
gene74197   R00379
gene74208   R00379
gene74211   R00379
gene74221   R00379
gene74226   R00379
gene74234   R00086
gene74237   R00379
gene74239   R03656
gene74241   R01196
gene74244   R00381
gene74250   R00379
gene74252   R00379
gene74264   R00444
gene74268   R00086
gene74272   R00379
gene74276   R00379
gene74289   R00086
gene74302   R00379
gene74313   R00379
gene74314   R00379
gene74328   R03162
gene74333   R08612
gene74338   R00379
gene74342   R00379
gene74343   R00379
gene74349   R02362
gene74349   R06250
gene74352   R00086
gene74357   R00344
gene74360   R00086
gene74366   R00086
gene74373   R00379
gene74375   R00444
gene74384   R00086
gene74385   R01196
gene74408   R00379
gene74419   R00379
gene74420   R00086
gene74421   R00379
gene74423   R02016
gene74429   R00379
gene74434   R00086
gene74440   R00162
gene74445   R00379
gene74447   R00009
gene74455   R00379
gene74457   R00379
gene74471   R00086
gene74477   R00086
gene74479   R00379
gene74488   R00086
gene74493   R00379
gene74496   R01779
gene74498   R00379
gene74501   R00379
gene74502   R00379
gene74511   R00379
gene74512   R00086
gene74525   R01196
gene74529   R00379
gene74530   R00379
gene74533   R00390
gene74548   R00379
gene74549   R00379
gene74552   R00379
gene74559   R00379
gene74562   R00379
gene74563   R00379
gene74566   R00379
gene74572   R00086
gene74574   R00086
gene74599   R02541
gene74600   R00086
gene74603   R00086
gene74609   R00086
gene74629   R00086
gene74639   R00379
gene74644   R00379
gene74645   R00379
gene74655   R02362
gene74655   R06250
gene74656   R00379
gene74658   R00379
gene74662   R00379
gene74664   R00379
gene74669   R00379
gene74671   R00086
gene74673   R00379
gene74676   R00379
gene74689   R00379
gene74693   R00379
gene74694   R00379
gene74699   R00379
gene74701   R00379
gene74702   R00379
gene74704   R00379
gene74708   R00344
gene74715   R02362
gene74715   R06250
gene74717   R00379
gene74719   R00379
gene74728   R00086
gene74743   R00444
gene74749   R00086
gene74753   R00379
gene74756   R01652
gene74756   R04426
gene74756   R10052
gene74766   R02362
gene74766   R06250
gene74768   R00379
gene74778   R00379
gene74781   R00379
gene74782   R00444
gene74784   R00379
gene74792   R00086
gene74802   R00444
gene74803   R00444
gene74804   R00379
gene74808   R00379
gene74813   R00344
gene74822   R00379
gene74825   R00021
gene74825   R00256
gene74825   R10086
gene74826   R00086
gene74831   R00379
gene74839   R00086
gene74843   R00379
gene74862   R00379
gene74866   R00379
gene74873   R00379
gene74903   R00379
gene74908   R00379
gene74909   R00086
gene74912   R00379
gene74915   R00379
gene74926   R00379
gene74928   R00379
gene74933   R00379
gene74942   R00086
gene74944   R00379
gene74945   R00379
gene74962   R00379
gene74970   R00379
gene74976   R00379
gene74980   R11592
gene74982   R00379
gene74985   R00379
gene74986   R03657
gene74987   R00379
gene74991   R00379
gene74998   R00379
gene75002   R00344
gene75003   R08694
gene75016   R00444
gene75019   R00390
gene75021   R00897
gene75024   R00444
gene75028   R00379
gene75033   R00379
gene75037   R00379
gene75052   R00379
gene75056   R00086
gene75059   R00379
gene75060   R00444
gene75074   R00245
gene75074   R01253
gene75076   R00379
gene75082   R00379
gene75085   R00379
gene75091   R00256
gene75091   R00575
gene75091   R01395
gene75091   R10948
gene75091   R10949
gene75111   R00086
gene75120   R00379
gene75124   R00379
gene75127   R00086
gene75141   R00379
gene75149   R00379
gene75156   R01196
gene75159   R00086
gene75163   R00162
gene75172   R00435
gene75174   R00379
gene75181   R00379
gene75184   R00379
gene75185   R00379
gene75187   R00379
gene75188   R00379
gene75189   R00344
gene75191   R00086
gene75194   R00444
gene75197   R00379
gene75206   R00086
gene75220   R00379
gene75224   R00379
gene75230   R00379
gene75231   R00379
gene75235   R00086
gene75236   R00379
gene75249   R00379
gene75251   R00086
gene75252   R00379
gene75253   R00379
gene75256   R00379
gene75261   R00379
gene75264   R04527
gene75264   R06140
gene75268   R00379
gene75269   R00379
gene75272   R00390
gene75273   R00344
gene75274   R00304
gene75277   R00379
gene75285   R00379
gene75292   R02783
gene75294   R00379
gene75303   R03656
gene75309   R00086
gene75334   R00162
gene75347   R03656
gene75349   R00342
gene75367   R00086
gene75379   R00379
gene75381   R00162
gene75382   R00086
gene75405   R00086
gene75408   R00086
gene75414   R00086
gene75420   R01196
gene75424   R00086
gene75426   R01658
gene75426   R02003
gene75429   R00344
gene75430   R00379
gene75434   R00379
gene75439   R00519
gene75456   R00086
gene75459   R00379
gene75464   R00379
gene75465   R00086
gene75466   R00086
gene75469   R00344
gene75470   R00344
gene75477   R00086
gene75479   R04294
gene75484   R00086
gene75492   R00344
gene75498   R00379
gene75505   R01196
gene75507   R03877
gene75507   R05227
gene75510   R00379
gene75512   R00519
gene75515   R00444
gene75528   R00379
gene75534   R00379
gene75536   R00093
gene75536   R00114
gene75536   R00248
gene75536   R00256
gene75545   R00344
gene75558   R00086
gene75559   R00086
gene75575   R01480
gene75590   R00379
gene75591   R00379
gene75614   R00379
gene75615   R00086
gene75626   R00444
gene75631   R00519
gene75632   R00086
gene75645   R00416
gene75647   R00086
gene75649   R08694
gene75655   R00086
gene75684   R00379
gene75692   R00379
gene75694   R01493
gene75695   R00164
gene75699   R00344
gene75703   R00344
gene75707   R00379
gene75709   R00379
gene75723   R00379
gene75724   R00379
gene75729   R09497
gene75752   R00379
gene75773   R01373
gene75775   R00086
gene75783   R00379
gene75785   R00245
gene75785   R01253
gene75791   R00086
gene75812   R01196
gene75815   R00379
gene75818   R00379
gene75825   R02804
gene75830   R00379
gene75841   R08694
gene75847   R00086
gene75856   R00086
gene75867   R00379
gene75872   R04463
gene75875   R00379
gene75907   R00162
gene75924   R00021
gene75924   R00256
gene75924   R10086
gene75928   R00379
gene75941   R00444
gene75943   R00379
gene75951   R00379
gene75958   R05692
gene75973   R00086
gene75974   R00086
gene75976   R00086
gene76010   R00086
gene76014   R01196
gene76022   R00086
gene76024   R00379
gene76042   R00086
gene76045   R00086
gene76050   R00379
gene76062   R00086
gene76071   R00344
gene76079   R00379
gene76091   R04294
gene76093   R00379
gene76098   R00086
gene76107   R00379
gene76117   R03877
gene76117   R05227
gene76125   R00086
gene76126   R00344
gene76133   R00379
gene76138   R00086
gene76143   R00162
gene76144   R00444
gene76145   R00086
gene76149   R00379
gene76163   R00086
gene76174   R01652
gene76174   R04426
gene76174   R10052
gene76213   R00086
gene76219   R00344
gene76234   R05631
gene76234   R05962
gene76236   R00086
gene76249   R00086
gene76253   R03656
gene76260   R00379
gene76287   R00379
gene76292   R00379
gene76294   R00086
gene76296   R00086
gene76299   R04343
gene76299   R06072
gene76312   R08550
gene76320   R01196
gene76332   R00444
gene76336   R00379
gene76347   R00379
gene76353   R00444
gene76354   R04042
gene76360   R00086
gene76364   R00379
gene76374   R00344
gene76377   R01868
gene76385   R00379
gene76389   R00086
gene76390   R00086
gene76393   R00162
gene76416   R00344
gene76439   R01196
gene76459   R00086
gene76466   R04550
gene76469   R00384
gene76469   R01403
gene76477   R00379
gene76481   R00379
gene76485   R00206
gene76486   R00379
gene76490   R00086
gene76495   R00379
gene76500   R04216
gene76520   R00379
gene76522   R00086
gene76524   R02115
gene76533   R00379
gene76537   R00444
gene76547   R00379
gene76549   R02585
gene76570   R03656
gene76571   R00086
gene76576   R01196
gene76578   R00444
gene76581   R00379
gene76586   R00086
gene76590   R00379
gene76595   R04042
gene76599   R00344
gene76608   R00379
gene76614   R00344
gene76615   R00086
gene76616   R00379
gene76617   R01406
gene76617   R04864
gene76618   R00379
gene76622   R00379
gene76630   R08612
gene76641   R01480
gene76644   R00344
gene76650   R00379
gene76664   R01209
gene76698   R03656
gene76700   R03656
gene76702   R00379
gene76703   R00086
gene76737   R00086
gene76738   R03162
gene76746   R00379
gene76760   R00379
gene76761   R00344
gene76762   R00086
gene76768   R00344
gene76779   R00379
gene76780   R03219
gene76787   R00379
gene76799   R03656
gene76824   R00379
gene76829   R00344
gene76834   R00093
gene76834   R00114
gene76834   R00248
gene76834   R00256
gene76841   R03656
gene76849   R00344
gene76854   R00344
gene76860   R03657
gene76867   R00344
gene76900   R00344
gene76917   R03162
gene76919   R00086
gene76923   R00086
gene76924   R00344
gene76928   R01196
gene76930   R01196
gene76940   R07812
gene76940   R07821
gene76950   R01324
gene76950   R01325
gene76950   R01900
gene76953   R00379
gene76956   R03656
gene76960   R00086
gene76961   R00344
gene76962   R00379
gene76964   R00379
gene76979   R00086
gene76986   R00344
gene76993   R00086
gene76994   R00086
gene77002   R00379
gene77004   R00379
gene77010   R00379
gene77024   R00857
gene77027   R00346
gene77031   R00086
gene77035   R00086
gene77048   R11592
gene77049   R00086
gene77050   R00086
gene77052   R00379
gene77058   R00344
gene77059   R00086
gene77063   R00086
gene77064   R00344
gene77070   R01196
gene77078   R11592
gene77086   R05146
gene77093   R00086
gene77095   R00086
gene77103   R03656
gene77110   R00390
gene77123   R00344
gene77132   R01406
gene77132   R04864
gene77143   R00344
gene77148   R00086
gene77150   R00245
gene77150   R01253
gene77153   R03656
gene77166   R00344
gene77175   R00086
gene77192   R00086
gene77204   R00344
gene77205   R03656
gene77208   R00245
gene77208   R01253
gene77223   R00086
gene77238   R00162
gene77239   R00344
gene77240   R00344
gene77244   R00344
gene77246   R01196
gene77249   R03665
gene77250   R00344
gene77252   R00245
gene77252   R01253
gene77277   R00086
gene77278   R00379
gene77284   R00379
gene77289   R00344
gene77294   R00444
gene77305   R00379
gene77306   R00379
gene77310   R03656
gene77312   R10530
gene77314   R02768
gene77316   R00344
gene77320   R00344
gene77327   R00379
gene77329   R00164
gene77334   R00379
gene77365   R00344
gene77374   R00344
gene77375   R02055
gene77398   R07229
gene77403   R00344
gene77406   R03656
gene77407   R00379
gene77418   R03656
gene77426   R04042
gene77431   R00162
gene77441   R00379
gene77457   R00379
gene77461   R03656
gene77465   R03656
gene77468   R03656
gene77485   R00086
gene77487   R00444
gene77489   R03656
gene77500   R00086
gene77502   R00379
gene77507   R00379
gene77510   R03656
gene77524   R00086
gene77528   R00379
gene77532   R00444
gene77567   R00379
gene77570   R00086
gene77574   R00086
gene77577   R00344
gene77581   R00245
gene77581   R01253
gene77607   R00086
gene77612   R00086
gene77613   R04173
gene77613   R05085
gene77622   R03656
gene77639   R00344
gene77640   R00086
gene77642   R00245
gene77642   R01253
gene77646   R00245
gene77646   R01253
gene77647   R00086
gene77651   R00245
gene77651   R01253
gene77666   R00245
gene77666   R01253
gene77668   R00086
gene77671   R00245
gene77671   R01253
gene77673   R03656
gene77674   R00086
gene77682   R00086
gene77685   R00379
gene77694   R03656
gene77695   R03656
gene77698   R03656
gene77703   R00086
gene77708   R00086
gene77711   R02150
gene77728   R00245
gene77728   R01253
gene77730   R03656
gene77731   R00379
gene77739   R00379
gene77749   R00344
gene77754   R00086
gene77772   R02362
gene77772   R06250
gene77776   R01196
gene77802   R01324
gene77802   R01325
gene77802   R01900
gene77802   R04425
gene77803   R00086
gene77805   R00344
gene77807   R00344
gene77813   R00344
gene77816   R03656
gene77817   R00379
gene77818   R00444
gene77828   R00379
gene77830   R00379
gene77832   R00245
gene77832   R01253
gene77836   R00245
gene77836   R01253
gene77843   R00162
gene77845   R00086
gene77850   R00245
gene77850   R01253
gene77854   R00379
gene77866   R00086
gene77869   R01196
gene77870   R04292
gene77871   R00162
gene77884   R00444
gene77894   R00379
gene77899   R00379
gene77908   R00086
gene77911   R00344
gene77912   R03656
gene77913   R03656
gene77925   R03656
gene77926   R03656
gene77930   R03656
gene77939   R03656
gene77949   R03656
gene77950   R03656
gene77951   R03656
gene77976   R03656
gene77983   R00086
gene77986   R00086
gene77987   R00086
gene77992   R00344
gene77995   R00086
gene78000   R00086
gene78004   R01196
gene78011   R01196
gene78025   R00344
gene78041   R00086
gene78043   R03656
gene78047   R03274
gene78056   R00245
gene78056   R01253
gene78059   R04463
gene78064   R00086
gene78073   R00162
gene78079   R10285
gene78082   R00086
gene78085   R02362
gene78085   R06250
gene78094   R00245
gene78094   R01253
gene78095   R00086
gene78106   R00344
gene78113   R00086
gene78123   R03656
gene78130   R00086
gene78137   R00261
gene78141   R00086
gene78143   R03656
gene78147   R00086
gene78148   R00086
gene78151   R00379
gene78159   R00344
gene78173   R00742
gene78173   R04385
gene78173   R04386
gene78175   R01196
gene78176   R00086
gene78180   R00379
gene78182   R00344
gene78184   R00344
gene78188   R00344
gene78191   R00086
gene78193   R00086
gene78198   R00162
gene78203   R02584
gene78206   R00344
gene78210   R00086
gene78221   R00344
gene78233   R00344
gene78234   R00344
gene78235   R00344
gene78244   R03656
gene78254   R00162
gene78261   R08572
gene78265   R11614
gene78265   R11621
gene78268   R00344
gene78277   R03650
gene78278   R00379
gene78281   R01196
gene78286   R00344
gene78287   R00379
gene78298   R00344
gene78300   R00344
gene78301   R03150
gene78307   R00945
gene78308   R00344
gene78309   R00344
gene78310   R01196
gene78315   R00086
gene78316   R00444
gene78319   R10285
gene78320   R00379
gene78329   R00379
gene78368   R00382
gene78369   R00086
gene78371   R03656
gene78381   R03656
gene78393   R03656
gene78406   R00344
gene78421   R00093
gene78421   R00114
gene78421   R00248
gene78421   R00256
gene78425   R03656
gene78433   R03656
gene78434   R03656
gene78444   R03656
gene78446   R00086
gene78449   R03656
gene78453   R00379
gene78456   R08057
gene78475   R00379
gene78489   R00344
gene78492   R00379
gene78494   R00379
gene78498   R00379
gene78500   R03656
gene78506   R03656
gene78508   R00344
gene78511   R00379
gene78515   R00946
gene78519   R00379
gene78520   R03656
gene78526   R00379
gene78528   R00086
gene78537   R00379
gene78538   R01196
gene78542   R00379
gene78546   R00379
gene78549   R00379
gene78551   R03656
gene78554   R00379
gene78557   R00086
gene78563   R00379
gene78568   R02585
gene78576   R00379
gene78577   R00379
gene78587   R00379
gene78589   R09735
gene78591   R04273
gene78595   R00379
gene78597   R00379
gene78598   R00344
gene78599   R00379
gene78600   R00086
gene78606   R00379
gene78607   R00344
gene78610   R00379
gene78611   R00379
gene78613   R03656
gene78614   R00086
gene78618   R00379
gene78625   R00379
gene78628   R00379
gene78631   R03656
gene78633   R00379
gene78634   R00379
gene78640   R00344
gene78650   R00086
gene78654   R00379
gene78659   R03656
gene78661   R00086
gene78668   R00379
gene78670   R00344
gene78686   R00444
gene78688   R00086
gene78689   R00379
gene78693   R00344
gene78697   R00344
gene78699   R00344
gene78700   R00379
gene78701   R00379
gene78703   R00379
gene78708   R03656
gene78710   R05227
gene78713   R00379
gene78714   R00086
gene78721   R03656
gene78722   R00086
gene78723   R05227
gene78725   R00379
gene78729   R03162
gene78749   R00379
gene78753   R00086
gene78763   R01196
gene78765   R00086
gene78767   R00946
gene78771   R02739
gene78777   R03162
gene78782   R00379
gene78784   R00344
gene78788   R03656
gene78810   R02767
gene78816   R00086
gene78831   R00344
gene78832   R00946
gene78835   R00086
gene78842   R00344
gene78844   R00207
gene78845   R03656
gene78857   R00379
gene78862   R03656
gene78871   R01209
gene78873   R00086
gene78875   R00444
gene78876   R08694
gene78877   R00344
gene78886   R00086
gene78898   R03656
gene78899   R00086
gene78901   R00086
gene78908   R00086
gene78912   R06469
gene78918   R00379
gene78926   R03656
gene78928   R00379
gene78935   R00086
gene78937   R00086
gene78938   R03656
gene78939   R00086
gene78952   R01196
gene78955   R10285
gene78960   R00086
gene78970   R00380
gene78984   R00086
gene78991   R01196
gene79019   R02362
gene79019   R06250
gene79050   R11592
gene79059   R04294
gene79083   R00086
gene79084   R01406
gene79084   R04864
gene79092   R04294
gene79113   R05227
gene79115   R01196
gene79117   R00379
gene79139   R00379
gene79140   R00344
gene79143   R00086
gene79145   R00379
gene79147   R00086
gene79148   R00379
gene79170   R00162
gene79176   R00344
gene79180   R00086
gene79194   R04273
gene79227   R00162
gene79232   R01196
gene79235   R00086
gene79240   R00086
gene79241   R00379
gene79250   R00379
gene79259   R03656
gene79266   R00086
gene79281   R00086
gene79291   R00379
gene79303   R00086
gene79315   R03656
gene79321   R00086
gene79335   R00086
gene79338   R00379
gene79364   R00379
gene79366   R00379
gene79374   R00086
gene79376   R00379
gene79379   R00379
gene79384   R08694
gene79390   R00086
gene79398   R00344
gene79404   R00379
gene79411   R00379
gene79421   R00086
gene79441   R00086
gene79442   R00379
gene79475   R00346
gene79497   R00086
gene79510   R00379
gene79537   R03656
gene79539   R05795
gene79553   R00162
gene79557   R00379
gene79558   R00379
gene79567   R00086
gene79572   R00162
gene79573   R00086
gene79574   R00086
gene79577   R00086
gene79584   R00379
gene79590   R00086
gene79602   R03656
gene79610   R00086
gene79615   R03656
gene79616   R03162
gene79624   R00379
gene79626   R00379
gene79641   R00444
gene79647   R03656
gene79650   R00086
gene79651   R03656
gene79658   R00344
gene79682   R00086
gene79692   R00162
gene79742   R00379
gene79749   R00086
gene79785   R00086
gene79813   R01196
gene79815   R00086
gene79820   R00379
gene79823   R00086
gene79831   R00086
gene79833   R00086
gene79848   R03656
gene79851   R00086
gene79852   R00086
gene79854   R00086
gene79863   R00803
gene79863   R06034
gene79869   R00379
gene79876   R00259
gene79899   R00379
gene79905   R00086
gene79917   R02585
gene79938   R00086
gene79939   R00086
gene79940   R00670
gene79941   R00086
gene79942   R00379
gene79956   R01196
gene79960   R00379
gene79994   R00162
gene80002   R00086
gene80006   R04273
gene80027   R00086
gene80028   R00086
gene80035   R03656
gene80036   R00379
gene80043   R00086
gene80044   R01196
gene80046   R00086
gene80050   R00086
gene80052   R01196
gene80057   R00086
gene80066   R03371
gene80077   R00086
gene80078   R00086
gene80095   R00379
gene80097   R00379
gene80099   R00379
gene80101   R00162
gene80108   R00086
gene80118   R01196
gene80143   R00344
gene80152   R03656
gene80156   R00086
gene80158   R00379
gene80161   R00086
gene80164   R01100
gene80164   R01501
gene80164   R06114
gene80165   R00021
gene80165   R00256
gene80165   R10086
gene80171   R00086
gene80174   R00086
gene80175   R00379
gene80177   R00086
gene80179   R00086
gene80180   R00379
gene80183   R00379
gene80193   R00086
gene80207   R00379
gene80210   R00086
gene80228   R00162
gene80242   R04463
gene80261   R03656
gene80264   R00004
gene80277   R00379
gene80280   R00379
gene80282   R00379
gene80286   R00379
gene80302   R01318
gene80302   R02241
gene80316   R00086
gene80338   R00379
gene80340   R00086
gene80344   R00112
gene80345   R00086
gene80352   R03656
gene80354   R00379
gene80386   R01196
gene80395   R00086
gene80414   R00086
gene80425   R00379
gene80439   R00379
gene80444   R03656
gene80481   R00946
gene80485   R02362
gene80485   R06250
gene80492   R11592
gene80503   R01196
gene80507   R00379
gene80531   R00379
gene80535   R00086
gene80537   R03656
gene80540   R01196
gene80541   R00379
gene80544   R00086
gene80545   R01196
gene80548   R00086
gene80565   R00086
gene80569   R00086
gene80582   R00379
gene80598   R01196
gene80627   R00379
gene80636   R03656
gene80651   R00444
gene80662   R00379
gene80667   R00086
gene80668   R00379
gene80684   R03656
gene80696   R00086
gene80699   R00086
gene80707   R03986
gene80707   R07297
gene80726   R03656
gene80730   R01313
gene80740   R01993
gene80751   R03656
gene80764   R02465
gene80764   R06242
gene80775   R00086
gene80778   R01196
gene80779   R00086
gene80809   R00379
gene80818   R03986
gene80818   R07297
gene80825   R00086
gene80833   R01196
gene80842   R00086
gene80856   R00259
gene80856   R02282
gene80866   R00379
gene80895   R00162
gene80902   R00259
gene80902   R02282
gene80906   R00086
gene80910   R00086
gene80913   R09721
gene80915   R00086
gene80924   R00379
gene80925   R00086
gene80935   R09721
gene80938   R03656
gene80939   R00086
gene80961   R00086
gene80975   R00086
gene80976   R00086
gene81003   R00086
gene81028   R00086
gene81033   R01196
gene81041   R00379
gene81058   R00162
gene81062   R00444
gene81110   R00086
gene81137   R00086
gene81141   R00086
gene81150   R00451
gene81185   R00379
gene81192   R01196
gene81201   R00086
gene81210   R00086
gene81224   R04527
gene81224   R06140
gene81230   R00086
gene81243   R01213
gene81286   R00086
gene81297   R00086
gene81299   R01196
gene81304   R00086
gene81306   R00086
gene81320   R00435
gene81332   R00086
gene81341   R00086
gene81351   R00086
gene81369   R00086
gene81375   R03652
gene81376   R00086
gene81383   R00086
gene81397   R00086
gene81420   R00379
gene81437   R00086
gene81451   R00086
gene81474   R01196
gene81476   R08612
gene81480   R03913
gene81480   R03914
gene81492   R00379
gene81504   R00086
gene81539   R02961
gene81553   R00086
gene81572   R01196
gene81579   R00086
gene81584   R00086
gene81603   R00658
gene81605   R00162
gene81611   R00162
gene81648   R00086
gene81649   R00787
gene81663   R00086
gene81670   R01196
gene81682   R00086
gene81698   R00444
gene81700   R00086
gene81734   R01196
gene81741   R00335
gene81763   R00519
gene81789   R00086
gene81791   R00379
gene81818   R02362
gene81818   R06250
gene81843   R05227
gene81874   R00086
gene81892   R00086
gene81919   R00379
gene81936   R03656
gene81946   R00379
gene81949   R00379
gene81971   R08612
gene82021   R00086
gene82036   R00256
gene82036   R00575
gene82036   R01395
gene82036   R10948
gene82036   R10949
gene82047   R00444
gene82062   R00379
gene82081   R00380
gene82090   R00086
gene82106   R10285
gene82124   R00086
gene82142   R00086
gene82152   R00086
gene82170   R01090
gene82179   R01196
gene82183   R08694
gene82189   R00086
gene82190   R00086
gene82195   R00086
gene82196   R00086
gene82200   R00086
gene82209   R00086
gene82214   R03656
gene82229   R00086
gene82242   R01196
gene82263   R01196
gene82299   R00948
gene82367   R00086
gene82371   R00086
gene82383   R04527
gene82383   R06140
gene82405   R00256
gene82405   R00575
gene82405   R01395
gene82405   R10948
gene82405   R10949
gene82412   R00379
gene82419   R00444
gene82421   R02961
gene82426   R00086
gene82430   R00086
gene82444   R00086
gene82457   R00256
gene82457   R00575
gene82457   R01395
gene82457   R10948
gene82457   R10949
gene82465   R00086
gene82471   R00086
gene82496   R00086
gene82501   R00256
gene82501   R00575
gene82501   R01395
gene82501   R10948
gene82501   R10949
gene82509   R00086
gene82515   R00444
gene82533   R00086
gene82548   R00256
gene82548   R00575
gene82548   R01395
gene82548   R10948
gene82548   R10949
gene82550   R00444
gene82556   R00256
gene82556   R00575
gene82556   R01395
gene82556   R10948
gene82556   R10949
gene82557   R00086
gene82594   R00086
gene82595   R03062
gene82601   R00256
gene82601   R00575
gene82601   R01395
gene82601   R10948
gene82601   R10949
gene82608   R00379
gene82614   R07299
gene82636   R00086
gene82652   R04527
gene82652   R06140
gene82658   R00379
gene82687   R00086
gene82704   R00162
gene82706   R03656
gene82707   R00379
gene82715   R00379
gene82717   R03656
gene82723   R00086
gene82730   R00086
gene82744   R00245
gene82744   R01253
gene82785   R00086
gene82787   R01196
gene82807   R00379
gene82817   R00086
gene82840   R01100
gene82840   R01501
gene82840   R06114
gene82841   R01954
gene82860   R00162
gene82866   R04527
gene82866   R06140
gene82871   R01196
gene82897   R00086
gene82905   R01259
gene82919   R02961
gene82920   R00086
gene82922   R00379
gene82953   R01196
gene82974   R00086
gene82979   R00162
gene82990   R00162
gene83009   R01196
gene83010   R01196
gene83024   R01196
gene83028   R01196
gene83072   R06178
gene83072   R06179
gene83073   R00086
gene83083   R03665
gene83086   R01196
gene83092   R01761
gene83094   R04176
gene83106   R00086
gene83110   R00086
gene83133   R05227
gene83144   R00031
gene83144   R00045
gene83148   R02767
gene83160   R00086
gene83164   R00379
gene83167   R00086
gene83182   R08694
gene83204   R03656
gene83281   R02362
gene83281   R06250
gene83283   R00379
gene83289   R00086
gene83290   R01196
gene83293   R09249
gene83295   R00086
gene83302   R00086
gene83303   R08612
gene83305   R00086
gene83318   R00086
gene83337   R00086
gene83348   R00379
gene83350   R00086
gene83355   R08694
gene83361   R00086
gene83381   R00086
gene83388   R03162
gene83391   R01429
gene83415   R00086
gene83421   R02163
gene83436   R04463
gene83448   R00086
gene83449   R00086
gene83452   R00164
gene83456   R00086
gene83471   R00086
gene83475   R03986
gene83475   R07297
gene83477   R00086
gene83493   R01196
gene83525   R00256
gene83525   R00575
gene83525   R01395
gene83525   R10948
gene83525   R10949
gene83534   R00086
gene83544   R00086
gene83548   R00086
gene83549   R00086
gene83554   R00086
gene83568   R00086
gene83571   R01196
gene83574   R00086
gene83611   R02362
gene83611   R06250
gene83635   R05799
gene83635   R08964
gene83637   R02918
gene83650   R00086
gene83656   R05227
gene83664   R00512
gene83664   R01665
gene83676   R00379
gene83691   R00086
gene83698   R00086
gene83704   R00200
gene83710   R00379
gene83720   R01196
gene83723   R00162
gene83729   R00086
gene83730   R04294
gene83732   R02103
gene83732   R02107
gene83735   R00379
gene83770   R00256
gene83770   R00575
gene83770   R01395
gene83770   R10948
gene83770   R10949
gene83790   R03656
gene83798   R00379
gene83833   R01196
gene83838   R11592
gene83843   R01196
gene83869   R04985
gene83871   R04072
gene83871   R07620
gene83871   R11399
gene83887   R00086
gene83906   R00444
gene83965   R00086
gene83983   R01324
gene83983   R01325
gene83983   R01900
gene83983   R04425
gene83986   R00086
gene83988   R04320
gene83988   R06201
gene84021   R02585
gene84026   R00379
gene84045   R02767
gene84063   R01196
gene84106   R01196
gene84108   R03656
gene84111   R01196
gene84133   R00086
gene84160   R00086
gene84166   R00086
gene84176   R00379
gene84177   R04294
gene84178   R03656
gene84181   R04463
gene84188   R00379
gene84225   R00379
gene84254   R00086
gene84255   R00086
gene84294   R00379
gene84307   R00086
gene84340   R00086
gene84361   R00086
gene84367   R01196
gene84369   R00086
gene84372   R00259
gene84372   R02282
gene84373   R00086
gene84392   R00086
gene84394   R00086
gene84395   R00444
gene84400   R00086
gene84430   R01406
gene84430   R04864
gene84433   R00086
gene84434   R01196
gene84449   R05227
gene84466   R00086
gene84473   R11216
gene84473   R11217
gene84473   R11219
gene84497   R00086
gene84506   R04294
gene84508   R00086
gene84516   R00649
gene84526   R00086
gene84529   R00086
gene84535   R02362
gene84535   R06250
gene84540   R11592
gene84550   R00162
gene84591   R00086
gene84601   R00379
gene84620   R05884
gene84620   R08210
gene84628   R00086
gene84638   R00086
gene84650   R00086
gene84671   R00086
gene84680   R00086
gene84697   R11592
gene84703   R03656
gene84706   R00162
gene84707   R00162
gene84725   R00086
gene84726   R00379
gene84728   R00086
gene84772   R00444
gene84783   R03162
gene84790   R02584
gene84791   R00379
gene84807   R00086
gene84817   R00086
gene84824   R00379
gene84826   R02362
gene84826   R06250
gene84829   R01406
gene84829   R04864
gene84833   R00256
gene84833   R00575
gene84833   R01395
gene84833   R10948
gene84833   R10949
gene84851   R00379
gene84860   R00086
gene84868   R01406
gene84868   R04864
gene84872   R00086
gene84892   R00086
gene84908   R03913
gene84908   R03914
gene84912   R00086
gene84913   R04042
gene84920   R00086
gene84926   R00086
gene84934   R00086
gene84936   R00086
gene84940   R02362
gene84940   R06250
gene84957   R02362
gene84957   R06250
gene84978   R00086
gene84985   R00086
gene84987   R00086
gene85000   R00086
gene85035   R00086
gene85038   R01073
gene85053   R08612
gene85077   R00086
gene85084   R01196
gene85095   R00086
gene85097   R00086
gene85101   R00086
gene85106   R00086
gene85107   R00086
gene85110   R00086
gene85113   R00086
gene85121   R00444
gene85148   R00538
gene85148   R02317
gene85148   R02565
gene85148   R03102
gene85148   R03103
gene85148   R11231
gene85148   R11232
gene85151   R00162
gene85153   R08057
gene85156   R02362
gene85156   R06250
gene85159   R08057
gene85168   R00243
gene85179   R04030
gene85181   R00444
gene85184   R00086
gene85195   R08057
gene85203   R08057
gene85220   R00086
gene85235   R02362
gene85235   R06250
gene85239   R00086
gene85269   R01196
gene85272   R03656
gene85273   R00162
gene85287   R03656
gene85303   R00379
gene85307   R00086
gene85335   R03656
gene85337   R00379
gene85347   R00086
gene85351   R01196
gene85367   R02362
gene85367   R06250
gene85371   R00444
gene85376   R00379
gene85385   R00860
gene85393   R00086
gene85414   R00380
gene85420   R00086
gene85424   R00086
gene85449   R00086
gene85501   R00086
gene85517   R00086
gene85549   R00379
gene85564   R03038
gene85572   R03913
gene85572   R03914
gene85626   R00444
gene85627   R00355
gene85633   R00379
gene85670   R00086
gene85693   R02328
gene85714   R02411
gene85714   R06071
gene85716   R02362
gene85716   R06250
gene85717   R00164
gene85718   R00379
gene85727   R05176
gene85729   R00379
gene85730   R00086
gene85753   R00086
gene85761   R00086
gene85788   R00162
gene85791   R00162
gene85827   R00162
gene85834   R00636
gene85859   R00086
gene85865   R00086
gene85884   R00086
gene85900   R01498
gene85909   R00444
gene85910   R00086
gene85939   R00379
gene85941   R00086
gene85976   R01196
gene85999   R00086
gene86008   R00379
gene86012   R04042
gene86015   R03656
gene86040   R01196
gene86044   R01196
gene86058   R01196
gene86068   R07223
gene86071   R00086
gene86111   R00379
gene86116   R00238
gene86117   R00162
gene86125   R00256
gene86125   R00575
gene86125   R01395
gene86125   R10948
gene86125   R10949
gene86165   R00086
gene86176   R00162
gene86202   R00086
gene86217   R00086
gene86222   R00256
gene86222   R00575
gene86222   R01395
gene86222   R10948
gene86222   R10949
gene86241   R04527
gene86241   R06140
gene86242   R00086
gene86249   R02362
gene86249   R06250
gene86276   R09721
gene86290   R00086
gene86313   R00946
gene86344   R03656
gene86360   R08057
gene86368   R00086
gene86372   R01810
gene86398   R00086
gene86399   R03660
gene86411   R00379
gene86415   R00379
gene86428   R00086
gene86435   R00086
gene86437   R00086
gene86442   R00086
gene86469   R00379
gene86474   R00379
gene86481   R00086
gene86482   R00086
gene86495   R02570
gene86500   R00086
gene86507   R00086
gene86513   R00086
gene86534   R09510
gene86534   R09511
gene86534   R10056
gene86536   R00086
gene86553   R00379
gene86562   R08694
gene86572   R00086
gene86581   R00162
gene86584   R01516
gene86584   R01518
gene86586   R00086
gene86616   R00086
gene86633   R00162
gene86639   R00444
gene86647   R00086
gene86653   R00086
gene86667   R00086
gene86673   R00946
gene86687   R00379
gene86702   R09721
gene86710   R02599
gene86735   R00086
gene86739   R03656
gene86751   R00086
gene86770   R03656
gene86775   R00379
gene86783   R00086
gene86788   R00086
gene86799   R00086
gene86801   R00379
gene86820   R00086
gene86833   R00086
gene86841   R01532
gene86857   R09597
gene86897   R00086
gene86920   R00086
gene86927   R08694
gene86954   R00086
gene86990   R00444
gene87009   R00086
gene87037   R01196
gene87038   R00009
gene87038   R03532
gene87047   R01196
gene87067   R00086
gene87069   R03656
gene87082   R00086
gene87091   R00086
gene87097   R00086
gene87104   R00086
gene87115   R00086
gene87131   R02362
gene87131   R06250
gene87152   R00086
gene87164   R03150
gene87201   R00086
gene87216   R00086
gene87228   R00086
gene87229   R03656
gene87233   R00200
gene87237   R07297
gene87247   R00230
gene87249   R03656
gene87252   R00379
gene87280   R00086
gene87282   R00086
gene87294   R01466
gene87333   R00086
gene87354   R00086
gene87357   R00379
gene87363   R00162
gene87369   R03162
gene87378   R00086
gene87380   R00086
gene87381   R00086
gene87391   R00086
gene87417   R01196
gene87429   R00086
gene87454   R00086
gene87461   R00086
gene87468   R00086
gene87471   R00086
gene87478   R00086
gene87483   R00379
gene87487   R00086
gene87495   R00086
gene87522   R00086
gene87532   R04120
gene87532   R07606
gene87533   R00086
gene87536   R00162
gene87553   R00086
gene87574   R00946
gene87592   R00086
gene87594   R00444
gene87599   R00086
gene87602   R00086
gene87605   R08057
gene87644   R00390
gene87655   R03656
gene87671   R00379
gene87674   R00086
gene87683   R00379
gene87687   R08057
gene87688   R08057
gene87691   R08057
gene87696   R01480
gene87701   R00206
gene87704   R01196
gene87707   R00086
gene87709   R01196
gene87713   R01196
gene87773   R02961
gene87778   R00086
gene87786   R00086
gene87788   R00086
gene87841   R00086
gene87843   R00379
gene87847   R00379
gene87874   R00379
gene87878   R00086
gene87879   R00086
gene87884   R03656
gene87895   R00390
gene87900   R03656
gene87904   R00086
gene87905   R04294
gene87911   R00380
gene87916   R03187
gene87954   R00086
gene87968   R03913
gene87968   R03914
gene87999   R00086
gene88009   R00857
gene88035   R01196
gene88041   R02961
gene88050   R09827
gene88052   R00086
gene88062   R00379
gene88063   R00086
gene88070   R02978
gene88072   R04294
gene88073   R00086
gene88093   R00379
gene88105   R08057
gene88111   R00379
gene88118   R00162
gene88140   R01196
gene88145   R00444
gene88156   R00509
gene88156   R00529
gene88168   R00162
gene88174   R00086
gene88195   R03656
gene88211   R00086
gene88213   R01195
gene88213   R11485
gene88219   R00086
gene88228   R02961
gene88236   R02961
gene88248   R00256
gene88248   R00575
gene88248   R01395
gene88248   R10948
gene88248   R10949
gene88251   R08057
gene88264   R01632
gene88278   R01056
gene88279   R00086
gene88285   R00379
gene88307   R00086
gene88372   R00086
gene88429   R00444
gene88434   R00162
gene88457   R04527
gene88457   R06140
gene88472   R00086
gene88474   R00379
gene88512   R00379
gene88516   R00086
gene88518   R00086
gene88524   R00379
gene88535   R01493
gene88538   R04294
gene88546   R04073
gene88547   R00379
gene88555   R04294
gene88558   R00379
gene88576   R00444
gene88630   R02120
gene88630   R06066
gene88633   R00086
gene88634   R00086
gene88641   R02465
gene88641   R06242
gene88645   R00086
gene88650   R00444
gene88656   R08057
gene88658   R00444
gene88667   R00256
gene88667   R00575
gene88667   R01395
gene88667   R10948
gene88667   R10949
gene88671   R00086
gene88672   R00444
gene88673   R00444
gene88676   R00444
gene88685   R00444
gene88688   R00086
gene88698   R00444
gene88703   R00379
gene88706   R00086
gene88709   R00444
gene88711   R00444
gene88712   R00086
gene88723   R00086
gene88735   R00444
gene88741   R00086
gene88743   R00379
gene88748   R00444
gene88760   R00379
gene88779   R00086
gene88780   R00086
gene88786   R03656
gene88788   R00086
gene88790   R00086
gene88796   R00444
gene88797   R03654
gene88798   R00086
gene88802   R00379
gene88805   R00444
gene88823   R00086
gene88838   R05227
gene88844   R00086
gene88856   R04463
gene88868   R00086
gene88877   R00379
gene88882   R00086
gene88888   R00086
gene88900   R04294
gene88925   R01468
gene88936   R00379
gene88955   R00086
gene88965   R01583
gene88967   R08057
gene88984   R00086
gene88996   R00444
gene89006   R00086
gene89007   R00089
gene89018   R05747
gene89033   R01290
gene89051   R03656
gene89061   R00086
gene89062   R00086
gene89069   R00162
gene89071   R00444
gene89073   R00379
gene89084   R00086
gene89085   R00086
gene89092   R03656
gene89100   R00444
gene89103   R00444
gene89108   R00162
gene89120   R00444
gene89123   R00086
gene89127   R00086
gene89128   R03656
gene89169   R03657
gene89176   R00256
gene89176   R00575
gene89176   R01395
gene89176   R10948
gene89176   R10949
gene89178   R00256
gene89178   R00575
gene89178   R01395
gene89178   R10948
gene89178   R10949
gene89193   R00256
gene89193   R00575
gene89193   R01395
gene89193   R10948
gene89193   R10949
gene89195   R00256
gene89195   R00575
gene89195   R01395
gene89195   R10948
gene89195   R10949
gene89203   R02362
gene89203   R06250
gene89212   R00256
gene89212   R00575
gene89212   R01395
gene89212   R10948
gene89212   R10949
gene89217   R00162
gene89221   R00946
gene89231   R00256
gene89231   R00575
gene89231   R01395
gene89231   R10948
gene89231   R10949
gene89259   R00256
gene89259   R00575
gene89259   R01395
gene89259   R10948
gene89259   R10949
gene89266   R00086
gene89272   R00946
gene89301   R04294
gene89322   R11592
gene89335   R00006
gene89338   R00086
gene89339   R00086
gene89340   R01196
gene89352   R00086
gene89359   R00162
gene89364   R03656
gene89388   R00086
gene89421   R08057
gene89433   R00086
gene89440   R01196
gene89462   R04294
gene89470   R00086
gene89478   R00021
gene89478   R00256
gene89478   R10086
gene89484   R08057
gene89490   R00379
gene89494   R03656
gene89500   R00379
gene89522   R00086
gene89541   R06178
gene89541   R06179
gene89543   R00086
gene89556   R00086
gene89565   R03656
gene89568   R00379
gene89601   R00086
gene89606   R00086
gene89621   R03656
gene89623   R01705
gene89644   R00086
gene89666   R00379
gene89684   R00086
gene89691   R00162
gene89693   R00086
gene89704   R02362
gene89704   R06250
gene89710   R00086
gene89731   R00379
gene89738   R00086
gene89752   R10827
gene89768   R02120
gene89768   R06066
gene89772   R00086
gene89773   R00086
gene89783   R03656
gene89804   R00086
gene89806   R00444
gene89817   R00379
gene89857   R11488
gene89869   R00256
gene89869   R00575
gene89869   R01395
gene89869   R10948
gene89869   R10949
gene89902   R00256
gene89902   R00575
gene89902   R01395
gene89902   R10948
gene89902   R10949
gene89904   R00379
gene89907   R00379
gene89919   R00379
gene89940   R00086
gene89964   R00086
gene89970   R00369
gene89970   R00585
gene89970   R00588
gene89975   R02120
gene89975   R06066
gene89987   R00086
gene89988   R00086
gene89995   R03460
gene89996   R00379
gene90002   R01196
gene90011   R11592
gene90012   R00716
gene90012   R02313
gene90018   R00162
gene90033   R00162
gene90034   R01761
gene90042   R01196
gene90070   R00086
gene90074   R01196
gene90078   R00086
gene90086   R04120
gene90086   R07606
gene90102   R00086
gene90112   R04176
gene90133   R01810
gene90137   R00379
gene90139   R00086
gene90151   R00086
gene90158   R00842
gene90158   R00844
gene90176   R00444
gene90189   R04072
gene90189   R07620
gene90189   R11399
gene90204   R00086
gene90223   R00256
gene90223   R00575
gene90223   R01395
gene90223   R10948
gene90223   R10949
gene90226   R00086
gene90236   R00086
gene90274   R00379
gene90291   R00444
gene90326   R00626
gene90331   R00021
gene90331   R00256
gene90331   R10086
gene90359   R00379
gene90369   R00379
gene90384   R00086
gene90385   R00256
gene90385   R00575
gene90385   R01395
gene90385   R10948
gene90385   R10949
gene90392   R00086
gene90393   R03162
gene90401   R00379
gene90408   R00086
gene90419   R00162
gene90434   R01324
gene90434   R01325
gene90434   R01900
gene90434   R04425
gene90441   R08165
gene90478   R00086
gene90535   R00238
gene90564   R04072
gene90564   R07620
gene90564   R11399
gene90583   R04294
gene90620   R01196
gene90623   R00162
gene90627   R00086
gene90633   R00256
gene90633   R00575
gene90633   R01395
gene90633   R10948
gene90633   R10949
gene90644   R00256
gene90644   R00575
gene90644   R01395
gene90644   R10948
gene90644   R10949
gene90648   R00256
gene90648   R00575
gene90648   R01395
gene90648   R10948
gene90648   R10949
gene90651   R00331
gene90656   R02060
gene90673   R00086
gene90680   R00086
gene90689   R00086
gene90699   R00444
gene90700   R00086
gene90706   R00086
gene90729   R00086
gene90730   R00086
gene90738   R00379
gene90752   R00379
gene90811   R00086
gene90831   R00086
gene90834   R00086
gene90835   R01397
gene90845   R02362
gene90845   R06250
gene90865   R00256
gene90865   R00575
gene90865   R01395
gene90865   R10948
gene90865   R10949
gene90875   R04294
gene90895   R00086
gene90900   R01150
gene90929   R00434
gene90931   R00086
gene90936   R00379
gene90937   R00086
gene90938   R00086
gene90950   R01478
gene90954   R00379
gene90977   R01195
gene90977   R11485
gene90991   R00086
gene90992   R00086
gene91107   R00086
gene91112   R00256
gene91112   R00575
gene91112   R01395
gene91112   R10948
gene91112   R10949
gene91128   R00086
gene91137   R00379
gene91139   R06513
gene91164   R00086
gene91184   R00379
gene91254   R00256
gene91254   R00575
gene91254   R01395
gene91254   R10948
gene91254   R10949
gene91307   R00379
gene91313   R00379
gene91314   R00164
gene91337   R00086
gene91345   R05227
gene91354   R00379
gene91358   R02465
gene91358   R06242
gene91378   R00086
gene91384   R03656
gene91388   R00379
gene91392   R00086
gene91436   R08694
gene91445   R00379
gene91501   R00086
gene91510   R03197
gene91517   R00259
gene91517   R02282
gene91565   R00086
gene91567   R02362
gene91567   R06250
gene91578   R03986
gene91578   R07297
gene91636   R00379
gene91643   R00379
gene91650   R07322
gene91650   R07323
gene91681   R00164
gene91702   R03231
gene91728   R00379
gene91754   R00086
gene91766   R03656
gene91780   R00379
gene91809   R00162
gene91822   R05578
gene91897   R00162
gene91907   R00086
gene91913   R00379
gene91916   R00444
gene91944   R02362
gene91944   R06250
gene91964   R02585
gene91989   R00162
gene92011   R05326
gene92011   R06057
gene92015   R00379
gene92022   R00086
gene92028   R00086
gene92041   R00086
gene92074   R00256
gene92074   R00575
gene92074   R01395
gene92074   R10948
gene92074   R10949
gene92098   R00086
gene92147   R00086
gene92153   R00379
gene92164   R00965
gene92164   R01870
gene92186   R02961
gene92212   R02362
gene92212   R06250
gene92222   R00086
gene92229   R00379
gene92250   R04042
gene92312   R00379
gene92330   R04463
gene92340   R02161
gene92345   R00086
gene92355   R00086
gene92403   R00256
gene92403   R00575
gene92403   R01395
gene92403   R10948
gene92403   R10949
gene92411   R01493
gene92414   R00086
gene92416   R00162
gene92434   R00086
gene92449   R00086
gene92455   R00256
gene92455   R00575
gene92455   R01395
gene92455   R10948
gene92455   R10949
gene92460   R00444
gene92496   R04294
gene92499   R00086
gene92538   R00444
gene92539   R00444
gene92542   R06469
gene92584   R00086
gene92624   R00086
gene92638   R03656
gene92659   R00086
gene92687   R11592
gene92693   R00086
gene92704   R00256
gene92704   R00575
gene92704   R01395
gene92704   R10948
gene92704   R10949
gene92750   R01526
gene92750   R02439
gene92758   R00086
gene92762   R03210
gene92781   R03364
gene92804   R00086
gene92805   R00086
gene92813   R00086
gene92816   R00256
gene92816   R00575
gene92816   R01395
gene92816   R10948
gene92816   R10949
gene92819   R00086
gene92824   R09651
gene92831   R03657
gene92834   R00379
gene92840   R00162
gene92847   R00256
gene92847   R00575
gene92847   R01395
gene92847   R10948
gene92847   R10949
gene92864   R01196
gene92910   R00086
gene92921   R00256
gene92921   R00575
gene92921   R01395
gene92921   R10948
gene92921   R10949
gene92946   R01513
gene92946   R11337
gene92949   R04463
gene92950   R00086
gene92957   R00086
gene92978   R03656
gene92983   R00086
gene93000   R00379
gene93007   R00379
gene93030   R04463
gene93035   R01196
gene93046   R00086
gene93053   R00444
gene93055   R00379
gene93056   R02161
gene93065   R00086
gene93070   R00946
gene93094   R00256
gene93094   R00575
gene93094   R01395
gene93094   R10948
gene93094   R10949
gene93138   R00086
gene93143   R00256
gene93143   R00575
gene93143   R01395
gene93143   R10948
gene93143   R10949
gene93157   R00086
gene93161   R00086
gene93179   R00239
gene93184   R00164
gene93188   R00162
gene93191   R00444
gene93196   R00162
gene93221   R00256
gene93221   R00575
gene93221   R01395
gene93221   R10948
gene93221   R10949
gene93226   R01196
gene93232   R02241
gene93243   R00256
gene93243   R00575
gene93243   R01395
gene93243   R10948
gene93243   R10949
gene93248   R00086
gene93251   R03210
gene93289   R00379
gene93300   R04733
gene93303   R00086
gene93305   R00256
gene93305   R00575
gene93305   R01395
gene93305   R10948
gene93305   R10949
gene93325   R00379
gene93332   R05623
gene93350   R00162
gene93356   R03656
gene93361   R00162
gene93383   R00379
gene93388   R00256
gene93388   R01230
gene93388   R01231
gene93400   R00444
gene93410   R01480
gene93446   R00086
gene93467   R00086
gene93471   R02584
gene93486   R00256
gene93486   R00575
gene93486   R01395
gene93486   R10948
gene93486   R10949
gene93495   R00086
gene93503   R00256
gene93503   R00575
gene93503   R01395
gene93503   R10948
gene93503   R10949
gene93504   R03361
gene93509   R04733
gene93510   R09382
gene93510   R09383
gene93510   R09384
gene93510   R09386
gene93514   R03656
gene93529   R03656
gene93563   R00086
gene93564   R00086
gene93569   R00256
gene93569   R00575
gene93569   R01395
gene93569   R10948
gene93569   R10949
gene93574   R00086
gene93582   R00256
gene93582   R00575
gene93582   R01395
gene93582   R10948
gene93582   R10949
gene93591   R00379
gene93598   R03656
gene93599   R00086
gene93605   R00379
gene93608   R00379
gene93610   R00086
gene93611   R02120
gene93611   R06066
gene93617   R00444
gene93619   R00162
gene93664   R00379
gene93670   R00444
gene93673   R11592
gene93684   R00086
gene93694   R03656
gene93700   R09597
gene93708   R04511
gene93714   R00086
gene93723   R00086
gene93766   R00379
gene93777   R00162
gene93830   R01810
gene93851   R00379
gene93880   R03162
gene93886   R01994
gene93893   R03657
gene93906   R03038
gene93920   R00162
gene93927   R01150
gene93965   R00256
gene93965   R00575
gene93965   R01395
gene93965   R10948
gene93965   R10949
gene93969   R00379
gene94012   R00379
gene94028   R11592
gene94031   R03656
gene94050   R01057
gene94055   R00379
gene94066   R00444
gene94083   R00379
gene94086   R00256
gene94086   R00575
gene94086   R01395
gene94086   R10948
gene94086   R10949
gene94127   R00256
gene94127   R00575
gene94127   R01395
gene94127   R10948
gene94127   R10949
gene94154   R00256
gene94154   R00575
gene94154   R01395
gene94154   R10948
gene94154   R10949
gene94158   R02362
gene94158   R06250
gene94182   R00086
gene94195   R00086
gene94200   R03656
gene94213   R00086
gene94216   R04072
gene94216   R07620
gene94216   R11399
gene94219   R00086
gene94226   R00256
gene94226   R00575
gene94226   R01395
gene94226   R10948
gene94226   R10949
gene94229   R04138
gene94260   R00086
gene94263   R00086
gene94266   R00444
gene94281   R00379
gene94285   R00256
gene94285   R00575
gene94285   R01395
gene94285   R10948
gene94285   R10949
gene94315   R03656
gene94319   R00379
gene94365   R00379
gene94369   R00379
gene94371   R00086
gene94373   R00256
gene94373   R00575
gene94373   R01395
gene94373   R10948
gene94373   R10949
gene94383   R02362
gene94383   R06250
gene94401   R03313
gene94436   R00086
gene94439   R00086
gene94442   R00086
gene94449   R09557
gene94451   R06178
gene94451   R06179
gene94455   R02396
gene94478   R02814
gene94478   R04014
gene94480   R05140
gene94480   R06079
gene94506   R03162
gene94540   R04073
gene94547   R00444
gene94570   R00086
gene94582   R08694
gene94601   R00256
gene94601   R00575
gene94601   R01395
gene94601   R10948
gene94601   R10949
gene94607   R00086
gene94613   R00444
gene94626   R03162
gene94632   R00086
gene94658   R00256
gene94658   R00575
gene94658   R01395
gene94658   R10948
gene94658   R10949
gene94662   R00086
gene94680   R00379
gene94694   R01821
gene94694   R06050
gene94698   R01196
gene94709   R00379
gene94711   R04437
gene94738   R00256
gene94738   R00575
gene94738   R01395
gene94738   R10948
gene94738   R10949
gene94741   R01540
gene94744   R00379
gene94759   R00162
gene94776   R00256
gene94776   R00575
gene94776   R01395
gene94776   R10948
gene94776   R10949
gene94804   R00086
gene94826   R03003
gene94870   R00379
gene94887   R00256
gene94887   R00575
gene94887   R01395
gene94887   R10948
gene94887   R10949
gene94891   R00162
gene94893   R00086
gene94900   R00256
gene94900   R00575
gene94900   R01395
gene94900   R10948
gene94900   R10949
gene94920   R00444
gene94924   R00086
gene94927   R00162
gene94938   R00256
gene94938   R00575
gene94938   R01395
gene94938   R10948
gene94938   R10949
gene94965   R00086
gene94973   R00162
gene94998   R04072
gene94998   R07620
gene94998   R11399
gene95009   R00256
gene95009   R00575
gene95009   R01395
gene95009   R10948
gene95009   R10949
gene95020   R00281
gene95020   R02163
gene95032   R00086
gene95056   R03656
gene95091   R01369
gene95136   R03220
gene95152   R00256
gene95152   R00575
gene95152   R01395
gene95152   R10948
gene95152   R10949
gene95153   R00256
gene95153   R00575
gene95153   R01395
gene95153   R10948
gene95153   R10949
gene95155   R00019
gene95175   R03986
gene95175   R07297
gene95197   R00086
gene95219   R03656
gene95243   R00086
gene95246   R04072
gene95246   R07620
gene95246   R11399
gene95264   R00256
gene95264   R00575
gene95264   R01395
gene95264   R10948
gene95264   R10949
gene95273   R01639
gene95274   R02183
gene95277   R01196
gene95326   R00086
gene95340   R03656
gene95351   R00162
gene95360   R00444
gene95370   R07282
gene95387   R00086
gene95402   R01196
gene95414   R00086
gene95417   R00768
gene95418   R04073
gene95434   R00946
gene95439   R00256
gene95439   R00575
gene95439   R01395
gene95439   R10948
gene95439   R10949
gene95476   R02961
gene95482   R00086
gene95507   R04073
gene95539   R00256
gene95539   R00575
gene95539   R01395
gene95539   R10948
gene95539   R10949
gene95548   R00162
gene95582   R00162
gene95593   R01196
gene95594   R00162
gene95628   R00162
gene95648   R00086
gene95657   R01196
gene95690   R00444
gene95701   R00444
gene95715   R03656
gene95743   R05185
gene95757   R00379
gene95781   R00946
gene95786   R00379
gene95804   R00162
gene95827   R00256
gene95827   R00575
gene95827   R01395
gene95827   R10948
gene95827   R10949
gene95838   R00086
gene95868   R00256
gene95868   R00575
gene95868   R01395
gene95868   R10948
gene95868   R10949
gene95919   R03162
gene95924   R00086
gene95925   R01728
gene95945   R03162
gene95967   R00086
gene95976   R00256
gene95976   R00575
gene95976   R01395
gene95976   R10948
gene95976   R10949
gene95978   R00256
gene95978   R00575
gene95978   R01395
gene95978   R10948
gene95978   R10949
gene95979   R03162
gene96001   R00256
gene96001   R00575
gene96001   R01395
gene96001   R10948
gene96001   R10949
gene96009   R00444
gene96012   R00086
gene96020   R00162
gene96025   R00086
gene96027   R00256
gene96027   R00575
gene96027   R01395
gene96027   R10948
gene96027   R10949
gene96028   R00256
gene96028   R00575
gene96028   R01395
gene96028   R10948
gene96028   R10949
gene96036   R00235
gene96038   R03656
gene96041   R00086
gene96045   R00256
gene96045   R00575
gene96045   R01395
gene96045   R10948
gene96045   R10949
gene96050   R00256
gene96050   R00575
gene96050   R01395
gene96050   R10948
gene96050   R10949
gene96067   R00379
gene96079   R04584
gene96079   R05939
gene96082   R00162
gene96096   R00086
gene96106   R02362
gene96106   R06250
gene96109   R03656
gene96110   R00162
gene96125   R00086
gene96141   R00256
gene96141   R00575
gene96141   R01395
gene96141   R10948
gene96141   R10949
gene96172   R00256
gene96172   R00575
gene96172   R01395
gene96172   R10948
gene96172   R10949
gene96185   R00256
gene96185   R00575
gene96185   R01395
gene96185   R10948
gene96185   R10949
gene96206   R00256
gene96206   R00575
gene96206   R01395
gene96206   R10948
gene96206   R10949
gene96255   R00162
gene96286   R00379
gene96315   R03162
gene96320   R00256
gene96320   R00575
gene96320   R01395
gene96320   R10948
gene96320   R10949
gene96347   R04273
gene96353   R00256
gene96353   R00575
gene96353   R01395
gene96353   R10948
gene96353   R10949
gene96370   R00379
gene96374   R04294
gene96386   R00379
gene96389   R00086
gene96416   R00444
gene96417   R03657
gene96418   R00086
gene96424   R00256
gene96424   R00575
gene96424   R01395
gene96424   R10948
gene96424   R10949
gene96441   R01498
gene96443   R02362
gene96443   R06250
gene96453   R01196
gene96488   R00086
gene96542   R00379
gene96551   R00480
gene96562   R03905
gene96562   R04212
gene96586   R00162
gene96605   R00086
gene96609   R00379
gene96626   R00256
gene96626   R00575
gene96626   R01395
gene96626   R10948
gene96626   R10949
gene96636   R00162
gene96641   R04294
gene96642   R00379
gene96646   R04294
gene96657   R00444
gene96704   R03656
gene96728   R00086
gene96758   R00379
gene96775   R00256
gene96775   R00575
gene96775   R01395
gene96775   R10948
gene96775   R10949
gene96783   R03656
gene96796   R00086
gene96800   R00086
gene96803   R04294
gene96834   R00086
gene96837   R00379
gene96859   R00431
gene96860   R05636
gene96861   R00256
gene96861   R00575
gene96861   R01395
gene96861   R10948
gene96861   R10949
gene96866   R02362
gene96866   R06250
gene96876   R00256
gene96876   R00575
gene96876   R01395
gene96876   R10948
gene96876   R10949
gene96896   R00256
gene96896   R00575
gene96896   R01395
gene96896   R10948
gene96896   R10949
gene96898   R02465
gene96898   R06242
gene96909   R00946
gene96915   R02362
gene96915   R06250
gene96918   R03652
gene96920   R00256
gene96920   R00575
gene96920   R01395
gene96920   R10948
gene96920   R10949
gene96923   R00086
gene96931   R00256
gene96931   R00575
gene96931   R01395
gene96931   R10948
gene96931   R10949
gene96939   R02362
gene96939   R06250
gene96940   R00256
gene96940   R00575
gene96940   R01395
gene96940   R10948
gene96940   R10949
gene96960   R02362
gene96960   R06250
gene96966   R04073
gene96978   R01761
gene96992   R00086
gene97031   R01196
gene97054   R00256
gene97054   R00575
gene97054   R01395
gene97054   R10948
gene97054   R10949
gene97085   R08612
gene97103   R01196
gene97109   R00086
gene97111   R00379
gene97117   R00472
gene97119   R03665
gene97164   R08612
gene97170   R03656
gene97176   R00086
gene97187   R03656
gene97191   R02362
gene97191   R06250
gene97192   R00256
gene97192   R00575
gene97192   R01395
gene97192   R10948
gene97192   R10949
gene97223   R03656
gene97225   R00086
gene97227   R00086
gene97229   R02362
gene97229   R06250
gene97236   R00256
gene97236   R00575
gene97236   R01395
gene97236   R10948
gene97236   R10949
gene97295   R00086
gene97307   R00444
gene97322   R00256
gene97322   R00575
gene97322   R01395
gene97322   R10948
gene97322   R10949
gene97328   R00086
gene97333   R00256
gene97333   R00575
gene97333   R01395
gene97333   R10948
gene97333   R10949
gene97335   R00256
gene97335   R00575
gene97335   R01395
gene97335   R10948
gene97335   R10949
gene97346   R00086
gene97347   R01196
gene97427   R00086
gene97442   R00256
gene97442   R00575
gene97442   R01395
gene97442   R10948
gene97442   R10949
gene97443   R00256
gene97443   R00575
gene97443   R01395
gene97443   R10948
gene97443   R10949
gene97448   R00256
gene97448   R00575
gene97448   R01395
gene97448   R10948
gene97448   R10949
gene97449   R00256
gene97449   R00575
gene97449   R01395
gene97449   R10948
gene97449   R10949
gene97460   R00086
gene97474   R00162
gene97489   R00256
gene97489   R00575
gene97489   R01395
gene97489   R10948
gene97489   R10949
gene97501   R00256
gene97501   R00575
gene97501   R01395
gene97501   R10948
gene97501   R10949
gene97515   R00256
gene97515   R00575
gene97515   R01395
gene97515   R10948
gene97515   R10949
gene97517   R00256
gene97517   R00575
gene97517   R01395
gene97517   R10948
gene97517   R10949
gene97526   R00256
gene97526   R00575
gene97526   R01395
gene97526   R10948
gene97526   R10949
gene97538   R00256
gene97538   R00575
gene97538   R01395
gene97538   R10948
gene97538   R10949
gene97541   R00379
gene97542   R00379
gene97557   R00086
gene97560   R04294
gene97561   R02362
gene97561   R06250
gene97568   R00256
gene97568   R00575
gene97568   R01395
gene97568   R10948
gene97568   R10949
gene97579   R00256
gene97579   R00575
gene97579   R01395
gene97579   R10948
gene97579   R10949
gene97597   R03162
gene97607   R01583
gene97626   R03162
gene97651   R03656
gene97673   R02362
gene97673   R06250
gene97674   R02362
gene97674   R06250
gene97677   R02362
gene97677   R06250
gene97696   R11592
gene97712   R00256
gene97712   R00575
gene97712   R01395
gene97712   R10948
gene97712   R10949
gene97713   R00086
gene97748   R00256
gene97748   R00575
gene97748   R01395
gene97748   R10948
gene97748   R10949
gene97749   R06178
gene97749   R06179
gene97758   R00379
gene97792   R07291
gene97794   R02362
gene97794   R06250
gene97815   R00444
gene97819   R00256
gene97819   R00575
gene97819   R01395
gene97819   R10948
gene97819   R10949
gene97856   R00086
gene97864   R06620
gene97871   R00256
gene97871   R00575
gene97871   R01395
gene97871   R10948
gene97871   R10949
gene97878   R00256
gene97878   R00575
gene97878   R01395
gene97878   R10948
gene97878   R10949
gene97895   R00256
gene97895   R00575
gene97895   R01395
gene97895   R10948
gene97895   R10949
gene97902   R03162
gene97906   R00256
gene97906   R00575
gene97906   R01395
gene97906   R10948
gene97906   R10949
gene97915   R04072
gene97915   R07620
gene97915   R11399
gene97935   R00256
gene97935   R00575
gene97935   R01395
gene97935   R10948
gene97935   R10949
gene97953   R04294
gene97956   R00256
gene97956   R00575
gene97956   R01395
gene97956   R10948
gene97956   R10949
gene97980   R00256
gene97980   R00575
gene97980   R01395
gene97980   R10948
gene97980   R10949
gene97990   R00256
gene97990   R00575
gene97990   R01395
gene97990   R10948
gene97990   R10949
gene98003   R00256
gene98003   R00575
gene98003   R01395
gene98003   R10948
gene98003   R10949
gene98012   R08612
gene98022   R00256
gene98022   R00575
gene98022   R01395
gene98022   R10948
gene98022   R10949
gene98023   R00256
gene98023   R00575
gene98023   R01395
gene98023   R10948
gene98023   R10949
gene98025   R00162
gene98026   R01406
gene98026   R04864
gene98065   R00946
gene98068   R01099
gene98078   R04320
gene98078   R06201
gene98115   R00256
gene98115   R00575
gene98115   R01395
gene98115   R10948
gene98115   R10949
gene98117   R00371
gene98118   R01061
gene98144   R03656
gene98184   R00256
gene98184   R00575
gene98184   R01395
gene98184   R10948
gene98184   R10949
gene98186   R02362
gene98186   R06250
gene98209   R00256
gene98209   R00575
gene98209   R01395
gene98209   R10948
gene98209   R10949
gene98211   R00379
gene98224   R00256
gene98224   R00575
gene98224   R01395
gene98224   R10948
gene98224   R10949
gene98240   R02362
gene98240   R06250
gene98244   R00256
gene98244   R00575
gene98244   R01395
gene98244   R10948
gene98244   R10949
gene98252   R00256
gene98252   R00575
gene98252   R01395
gene98252   R10948
gene98252   R10949
gene98254   R00256
gene98254   R00575
gene98254   R01395
gene98254   R10948
gene98254   R10949
gene98262   R00256
gene98262   R00575
gene98262   R01395
gene98262   R10948
gene98262   R10949
gene98265   R05227
gene98288   R00086
gene98290   R00256
gene98290   R00575
gene98290   R01395
gene98290   R10948
gene98290   R10949
gene98302   R03877
gene98314   R00162
gene98316   R00086
gene98318   R00256
gene98318   R00575
gene98318   R01395
gene98318   R10948
gene98318   R10949
gene98320   R00086
gene98342   R04463
gene98361   R00256
gene98361   R00575
gene98361   R01395
gene98361   R10948
gene98361   R10949
gene98373   R00256
gene98373   R00575
gene98373   R01395
gene98373   R10948
gene98373   R10949
gene98376   R00379
gene98377   R00256
gene98377   R00575
gene98377   R01395
gene98377   R10948
gene98377   R10949
gene98379   R00256
gene98379   R00575
gene98379   R01395
gene98379   R10948
gene98379   R10949
gene98381   R00256
gene98381   R00575
gene98381   R01395
gene98381   R10948
gene98381   R10949
gene98385   R00086
gene98399   R00256
gene98399   R00575
gene98399   R01395
gene98399   R10948
gene98399   R10949
gene98401   R00379
gene98413   R01196
gene98421   R00256
gene98421   R00575
gene98421   R01395
gene98421   R10948
gene98421   R10949
gene98424   R03983
gene98427   R00093
gene98427   R00114
gene98427   R00248
gene98427   R00256
gene98446   R00256
gene98446   R00575
gene98446   R01395
gene98446   R10948
gene98446   R10949
gene98452   R09651
gene98453   R00256
gene98453   R00575
gene98453   R01395
gene98453   R10948
gene98453   R10949
gene98455   R00086
gene98460   R00256
gene98460   R00575
gene98460   R01395
gene98460   R10948
gene98460   R10949
gene98473   R00256
gene98473   R00575
gene98473   R01395
gene98473   R10948
gene98473   R10949
gene98484   R00086
gene98495   R00086
gene98508   R00086
gene98511   R03656
gene98557   R00256
gene98557   R00575
gene98557   R01395
gene98557   R10948
gene98557   R10949
gene98574   R00256
gene98574   R00575
gene98574   R01395
gene98574   R10948
gene98574   R10949
gene98589   R00857
gene98623   R00256
gene98623   R00575
gene98623   R01395
gene98623   R10948
gene98623   R10949
gene98629   R00256
gene98629   R00575
gene98629   R01395
gene98629   R10948
gene98629   R10949
gene98630   R02362
gene98630   R06250
gene98643   R03162
gene98646   R02362
gene98646   R06250
gene98647   R00256
gene98647   R00575
gene98647   R01395
gene98647   R10948
gene98647   R10949
gene98648   R00256
gene98648   R00575
gene98648   R01395
gene98648   R10948
gene98648   R10949
gene98649   R00086
gene98656   R00256
gene98656   R00575
gene98656   R01395
gene98656   R10948
gene98656   R10949
gene98657   R02585
gene98673   R00256
gene98673   R00575
gene98673   R01395
gene98673   R10948
gene98673   R10949
gene98682   R00256
gene98682   R00575
gene98682   R01395
gene98682   R10948
gene98682   R10949
gene98688   R00256
gene98688   R00575
gene98688   R01395
gene98688   R10948
gene98688   R10949
gene98690   R00256
gene98690   R00575
gene98690   R01395
gene98690   R10948
gene98690   R10949
gene98707   R00256
gene98707   R00575
gene98707   R01395
gene98707   R10948
gene98707   R10949
gene98708   R00086
gene98714   R00256
gene98714   R00575
gene98714   R01395
gene98714   R10948
gene98714   R10949
gene98723   R00256
gene98723   R00575
gene98723   R01395
gene98723   R10948
gene98723   R10949
gene98726   R00256
gene98726   R00575
gene98726   R01395
gene98726   R10948
gene98726   R10949
gene98733   R00256
gene98733   R00575
gene98733   R01395
gene98733   R10948
gene98733   R10949
gene98735   R00256
gene98735   R00575
gene98735   R01395
gene98735   R10948
gene98735   R10949
gene98738   R03473
gene98738   R03474
gene98740   R01196
gene98745   R00256
gene98745   R00575
gene98745   R01395
gene98745   R10948
gene98745   R10949
gene98750   R00256
gene98750   R00575
gene98750   R01395
gene98750   R10948
gene98750   R10949
gene98760   R00256
gene98760   R00575
gene98760   R01395
gene98760   R10948
gene98760   R10949
gene98763   R00256
gene98763   R00575
gene98763   R01395
gene98763   R10948
gene98763   R10949
gene98770   R02961
gene98772   R00256
gene98772   R00575
gene98772   R01395
gene98772   R10948
gene98772   R10949
gene98795   R00256
gene98795   R00575
gene98795   R01395
gene98795   R10948
gene98795   R10949
gene98801   R00086
gene98810   R00256
gene98810   R00575
gene98810   R01395
gene98810   R10948
gene98810   R10949
gene98811   R03656
gene98823   R00256
gene98823   R00575
gene98823   R01395
gene98823   R10948
gene98823   R10949
gene98829   R00256
gene98829   R00575
gene98829   R01395
gene98829   R10948
gene98829   R10949
gene98833   R00256
gene98833   R00575
gene98833   R01395
gene98833   R10948
gene98833   R10949
gene98842   R01728
gene98850   R00256
gene98850   R00575
gene98850   R01395
gene98850   R10948
gene98850   R10949
gene98852   R00256
gene98852   R00575
gene98852   R01395
gene98852   R10948
gene98852   R10949
gene98856   R00256
gene98856   R00575
gene98856   R01395
gene98856   R10948
gene98856   R10949
gene98863   R00256
gene98863   R00575
gene98863   R01395
gene98863   R10948
gene98863   R10949
gene98868   R00256
gene98868   R00575
gene98868   R01395
gene98868   R10948
gene98868   R10949
gene98869   R00256
gene98869   R00575
gene98869   R01395
gene98869   R10948
gene98869   R10949
gene98878   R02961
gene98887   R03656
gene98890   R00162
gene98891   R00256
gene98891   R00575
gene98891   R01395
gene98891   R10948
gene98891   R10949
gene98898   R00256
gene98898   R00575
gene98898   R01395
gene98898   R10948
gene98898   R10949
gene98906   R03658
gene98907   R00256
gene98907   R00575
gene98907   R01395
gene98907   R10948
gene98907   R10949
gene98909   R03062
gene98914   R00256
gene98914   R00575
gene98914   R01395
gene98914   R10948
gene98914   R10949
gene98915   R02585
gene98920   R03473
gene98920   R03474
gene98923   R00086
gene98925   R00379
gene98938   R00256
gene98938   R00575
gene98938   R01395
gene98938   R10948
gene98938   R10949
gene98954   R00086
gene98955   R00256
gene98955   R00575
gene98955   R01395
gene98955   R10948
gene98955   R10949
gene98970   R00379
gene98973   R00256
gene98973   R00575
gene98973   R01395
gene98973   R10948
gene98973   R10949
gene99026   R00256
gene99026   R00575
gene99026   R01395
gene99026   R10948
gene99026   R10949
gene99029   R01810
gene99034   R00086
gene99040   R00086
gene99042   R00256
gene99042   R00575
gene99042   R01395
gene99042   R10948
gene99042   R10949
gene99046   R00256
gene99046   R00575
gene99046   R01395
gene99046   R10948
gene99046   R10949
gene99047   R00256
gene99047   R00575
gene99047   R01395
gene99047   R10948
gene99047   R10949
gene99050   R00256
gene99050   R00575
gene99050   R01395
gene99050   R10948
gene99050   R10949
gene99054   R00256
gene99054   R00575
gene99054   R01395
gene99054   R10948
gene99054   R10949
gene99055   R03656
gene99059   R00256
gene99059   R00575
gene99059   R01395
gene99059   R10948
gene99059   R10949
gene99063   R00256
gene99063   R00575
gene99063   R01395
gene99063   R10948
gene99063   R10949
gene99066   R00256
gene99066   R00575
gene99066   R01395
gene99066   R10948
gene99066   R10949
gene99068   R00256
gene99068   R00575
gene99068   R01395
gene99068   R10948
gene99068   R10949
gene99071   R00256
gene99071   R00575
gene99071   R01395
gene99071   R10948
gene99071   R10949
gene99083   R00256
gene99083   R00575
gene99083   R01395
gene99083   R10948
gene99083   R10949
gene99085   R00379
gene99089   R00256
gene99089   R00575
gene99089   R01395
gene99089   R10948
gene99089   R10949
gene99090   R00256
gene99090   R00575
gene99090   R01395
gene99090   R10948
gene99090   R10949
gene99093   R00256
gene99093   R00575
gene99093   R01395
gene99093   R10948
gene99093   R10949
gene99095   R00256
gene99095   R00575
gene99095   R01395
gene99095   R10948
gene99095   R10949
gene99096   R00256
gene99096   R00575
gene99096   R01395
gene99096   R10948
gene99096   R10949
gene99098   R00256
gene99098   R00575
gene99098   R01395
gene99098   R10948
gene99098   R10949
gene99099   R00256
gene99099   R00575
gene99099   R01395
gene99099   R10948
gene99099   R10949
gene99105   R00086
gene99110   R00256
gene99110   R00575
gene99110   R01395
gene99110   R10948
gene99110   R10949
gene99113   R00341
gene99121   R00256
gene99121   R00575
gene99121   R01395
gene99121   R10948
gene99121   R10949
gene99122   R00379
gene99127   R00256
gene99127   R00575
gene99127   R01395
gene99127   R10948
gene99127   R10949
gene99140   R00256
gene99140   R00575
gene99140   R01395
gene99140   R10948
gene99140   R10949
gene99146   R00256
gene99146   R00575
gene99146   R01395
gene99146   R10948
gene99146   R10949
gene99148   R00256
gene99148   R00575
gene99148   R01395
gene99148   R10948
gene99148   R10949
gene99149   R00256
gene99149   R00575
gene99149   R01395
gene99149   R10948
gene99149   R10949
gene99151   R00256
gene99151   R00575
gene99151   R01395
gene99151   R10948
gene99151   R10949
gene99152   R00256
gene99152   R00575
gene99152   R01395
gene99152   R10948
gene99152   R10949
gene99155   R00256
gene99155   R00575
gene99155   R01395
gene99155   R10948
gene99155   R10949
gene99160   R00256
gene99160   R00575
gene99160   R01395
gene99160   R10948
gene99160   R10949
gene99172   R00021
gene99172   R00093
gene99172   R00114
gene99172   R00248
gene99172   R00256
gene99172   R10086
gene99174   R02110
gene99174   R06186
gene99179   R00086
gene99182   R00256
gene99182   R00575
gene99182   R01395
gene99182   R10948
gene99182   R10949
gene99187   R00256
gene99187   R00575
gene99187   R01395
gene99187   R10948
gene99187   R10949
gene99194   R00256
gene99194   R00575
gene99194   R01395
gene99194   R10948
gene99194   R10949
gene99201   R03656
gene99204   R00256
gene99204   R00575
gene99204   R01395
gene99204   R10948
gene99204   R10949
gene99219   R00256
gene99219   R00575
gene99219   R01395
gene99219   R10948
gene99219   R10949
gene99220   R00086
gene99227   R00162
gene99255   R00256
gene99255   R00575
gene99255   R01395
gene99255   R10948
gene99255   R10949
gene99257   R00256
gene99257   R00575
gene99257   R01395
gene99257   R10948
gene99257   R10949
gene99259   R02521
gene99264   R00256
gene99264   R00575
gene99264   R01395
gene99264   R10948
gene99264   R10949
gene99267   R03656
gene99271   R00086
gene99280   R00256
gene99280   R00575
gene99280   R01395
gene99280   R10948
gene99280   R10949
gene99283   R00256
gene99283   R00575
gene99283   R01395
gene99283   R10948
gene99283   R10949
gene99287   R00086
gene99302   R00162
gene99309   R00256
gene99309   R00575
gene99309   R01395
gene99309   R10948
gene99309   R10949
gene99312   R00256
gene99312   R00575
gene99312   R01395
gene99312   R10948
gene99312   R10949
gene99313   R00162
gene99315   R00256
gene99315   R00575
gene99315   R01395
gene99315   R10948
gene99315   R10949
gene99319   R03657
gene99323   R00256
gene99323   R00575
gene99323   R01395
gene99323   R10948
gene99323   R10949
gene99338   R00256
gene99338   R00575
gene99338   R01395
gene99338   R10948
gene99338   R10949
gene99339   R00256
gene99339   R00575
gene99339   R01395
gene99339   R10948
gene99339   R10949
gene99346   R02362
gene99346   R06250
gene99348   R00256
gene99348   R00575
gene99348   R01395
gene99348   R10948
gene99348   R10949
gene99351   R00379
gene99356   R00256
gene99356   R00575
gene99356   R01395
gene99356   R10948
gene99356   R10949
gene99376   R03656
gene99379   R00021
gene99379   R00256
gene99379   R10086
gene99382   R00256
gene99382   R00575
gene99382   R01395
gene99382   R10948
gene99382   R10949
gene99394   R00256
gene99394   R00575
gene99394   R01395
gene99394   R10948
gene99394   R10949
gene99399   R04073
gene99400   R04527
gene99400   R06140
gene99402   R00256
gene99402   R00575
gene99402   R01395
gene99402   R10948
gene99402   R10949
gene99418   R00256
gene99418   R00575
gene99418   R01395
gene99418   R10948
gene99418   R10949
gene99436   R00444
gene99450   R00379
gene99454   R02813
gene99460   R00256
gene99460   R00575
gene99460   R01395
gene99460   R10948
gene99460   R10949
gene99463   R00256
gene99463   R00575
gene99463   R01395
gene99463   R10948
gene99463   R10949
gene99468   R00256
gene99468   R00575
gene99468   R01395
gene99468   R10948
gene99468   R10949
gene99474   R00256
gene99474   R00575
gene99474   R01395
gene99474   R10948
gene99474   R10949
gene99490   R00256
gene99490   R00575
gene99490   R01395
gene99490   R10948
gene99490   R10949
gene99495   R00256
gene99495   R00575
gene99495   R01395
gene99495   R10948
gene99495   R10949
gene99496   R00256
gene99496   R00575
gene99496   R01395
gene99496   R10948
gene99496   R10949
gene99497   R00256
gene99497   R00575
gene99497   R01395
gene99497   R10948
gene99497   R10949
gene99498   R00256
gene99498   R00575
gene99498   R01395
gene99498   R10948
gene99498   R10949
gene99499   R00256
gene99499   R00575
gene99499   R01395
gene99499   R10948
gene99499   R10949
gene99500   R00256
gene99500   R00575
gene99500   R01395
gene99500   R10948
gene99500   R10949
gene99501   R00256
gene99501   R00575
gene99501   R01395
gene99501   R10948
gene99501   R10949
gene99503   R00256
gene99503   R00575
gene99503   R01395
gene99503   R10948
gene99503   R10949
gene99510   R00256
gene99510   R00575
gene99510   R01395
gene99510   R10948
gene99510   R10949
gene99511   R04072
gene99511   R07620
gene99511   R11399
gene99514   R00256
gene99514   R00575
gene99514   R01395
gene99514   R10948
gene99514   R10949
gene99515   R01092
gene99517   R00256
gene99517   R00575
gene99517   R01395
gene99517   R10948
gene99517   R10949
gene99518   R00256
gene99518   R00575
gene99518   R01395
gene99518   R10948
gene99518   R10949
gene99520   R00256
gene99520   R00575
gene99520   R01395
gene99520   R10948
gene99520   R10949
gene99521   R00256
gene99521   R00575
gene99521   R01395
gene99521   R10948
gene99521   R10949
gene99524   R00256
gene99524   R00575
gene99524   R01395
gene99524   R10948
gene99524   R10949
gene99526   R00256
gene99526   R00575
gene99526   R01395
gene99526   R10948
gene99526   R10949
gene99531   R00256
gene99531   R00575
gene99531   R01395
gene99531   R10948
gene99531   R10949
gene99534   R00256
gene99534   R00575
gene99534   R01395
gene99534   R10948
gene99534   R10949
gene99536   R00256
gene99536   R00575
gene99536   R01395
gene99536   R10948
gene99536   R10949
gene99550   R00256
gene99550   R00575
gene99550   R01395
gene99550   R10948
gene99550   R10949
gene99559   R03656
gene99560   R03162
gene99562   R00256
gene99562   R00575
gene99562   R01395
gene99562   R10948
gene99562   R10949
gene99566   R00256
gene99566   R00575
gene99566   R01395
gene99566   R10948
gene99566   R10949
gene99568   R00256
gene99568   R00575
gene99568   R01395
gene99568   R10948
gene99568   R10949
gene99572   R00256
gene99572   R00575
gene99572   R01395
gene99572   R10948
gene99572   R10949
gene99580   R00256
gene99580   R00575
gene99580   R01395
gene99580   R10948
gene99580   R10949
gene99585   R00256
gene99585   R00575
gene99585   R01395
gene99585   R10948
gene99585   R10949
gene99587   R00256
gene99587   R00575
gene99587   R01395
gene99587   R10948
gene99587   R10949
gene99591   R00256
gene99591   R00575
gene99591   R01395
gene99591   R10948
gene99591   R10949
gene99600   R00379
gene99607   R00256
gene99607   R00575
gene99607   R01395
gene99607   R10948
gene99607   R10949
gene99611   R03656
gene99619   R00256
gene99619   R00575
gene99619   R01395
gene99619   R10948
gene99619   R10949
gene99620   R00256
gene99620   R00575
gene99620   R01395
gene99620   R10948
gene99620   R10949
gene99625   R00256
gene99625   R00575
gene99625   R01395
gene99625   R10948
gene99625   R10949
gene99627   R00162
gene99628   R04294
gene99631   R00256
gene99631   R00575
gene99631   R01395
gene99631   R10948
gene99631   R10949
gene99633   R00256
gene99633   R00575
gene99633   R01395
gene99633   R10948
gene99633   R10949
gene99634   R00256
gene99634   R00575
gene99634   R01395
gene99634   R10948
gene99634   R10949
gene99635   R00256
gene99635   R00575
gene99635   R01395
gene99635   R10948
gene99635   R10949
gene99639   R00256
gene99639   R00575
gene99639   R01395
gene99639   R10948
gene99639   R10949
gene99653   R00256
gene99653   R00575
gene99653   R01395
gene99653   R10948
gene99653   R10949
gene99657   R00256
gene99657   R00575
gene99657   R01395
gene99657   R10948
gene99657   R10949
gene99663   R00256
gene99663   R00575
gene99663   R01395
gene99663   R10948
gene99663   R10949
gene99667   R00256
gene99667   R00575
gene99667   R01395
gene99667   R10948
gene99667   R10949
gene99670   R00256
gene99670   R00575
gene99670   R01395
gene99670   R10948
gene99670   R10949
gene99679   R00256
gene99679   R00575
gene99679   R01395
gene99679   R10948
gene99679   R10949
gene99688   R03656
gene99692   R00162
gene99701   R02917
gene99703   R00256
gene99703   R00575
gene99703   R01395
gene99703   R10948
gene99703   R10949
gene99704   R00256
gene99704   R00575
gene99704   R01395
gene99704   R10948
gene99704   R10949
gene99705   R00256
gene99705   R00575
gene99705   R01395
gene99705   R10948
gene99705   R10949
gene99718   R00256
gene99718   R00575
gene99718   R01395
gene99718   R10948
gene99718   R10949
gene99722   R00256
gene99722   R00575
gene99722   R01395
gene99722   R10948
gene99722   R10949
gene99725   R00256
gene99725   R00575
gene99725   R01395
gene99725   R10948
gene99725   R10949
gene99734   R00256
gene99734   R00575
gene99734   R01395
gene99734   R10948
gene99734   R10949
gene99740   R00256
gene99740   R00575
gene99740   R01395
gene99740   R10948
gene99740   R10949
gene99744   R00256
gene99744   R00575
gene99744   R01395
gene99744   R10948
gene99744   R10949
gene99746   R00256
gene99746   R00575
gene99746   R01395
gene99746   R10948
gene99746   R10949
gene99752   R00256
gene99752   R00575
gene99752   R01395
gene99752   R10948
gene99752   R10949
gene99757   R01853
gene99762   R00256
gene99762   R00575
gene99762   R01395
gene99762   R10948
gene99762   R10949
gene99765   R00256
gene99765   R00575
gene99765   R01395
gene99765   R10948
gene99765   R10949
gene99768   R00256
gene99768   R00575
gene99768   R01395
gene99768   R10948
gene99768   R10949
gene99781   R00256
gene99781   R00575
gene99781   R01395
gene99781   R10948
gene99781   R10949
gene99787   R00256
gene99787   R00575
gene99787   R01395
gene99787   R10948
gene99787   R10949
gene99788   R00256
gene99788   R00575
gene99788   R01395
gene99788   R10948
gene99788   R10949
gene99795   R00379
gene99800   R00256
gene99800   R00575
gene99800   R01395
gene99800   R10948
gene99800   R10949
gene99803   R00256
gene99803   R00575
gene99803   R01395
gene99803   R10948
gene99803   R10949
gene99812   R00256
gene99812   R00575
gene99812   R01395
gene99812   R10948
gene99812   R10949
gene99818   R00658
gene99831   R00256
gene99831   R00575
gene99831   R01395
gene99831   R10948
gene99831   R10949
gene99832   R00256
gene99832   R00575
gene99832   R01395
gene99832   R10948
gene99832   R10949
gene99840   R02362
gene99840   R06250
gene99843   R00086
gene99845   R00162
gene99847   R00256
gene99847   R00575
gene99847   R01395
gene99847   R10948
gene99847   R10949
gene99849   R00519
gene99850   R00256
gene99850   R00575
gene99850   R01395
gene99850   R10948
gene99850   R10949
gene99852   R00379
gene99856   R00256
gene99856   R00575
gene99856   R01395
gene99856   R10948
gene99856   R10949
gene99859   R00379
gene99860   R00256
gene99860   R00575
gene99860   R01395
gene99860   R10948
gene99860   R10949
gene99874   R00256
gene99874   R00575
gene99874   R01395
gene99874   R10948
gene99874   R10949
gene99884   R00256
gene99884   R00575
gene99884   R01395
gene99884   R10948
gene99884   R10949
gene99886   R00256
gene99886   R00575
gene99886   R01395
gene99886   R10948
gene99886   R10949
gene99896   R00256
gene99896   R00575
gene99896   R01395
gene99896   R10948
gene99896   R10949
gene99906   R00086
gene99907   R02328
gene99919   R00256
gene99919   R00575
gene99919   R01395
gene99919   R10948
gene99919   R10949
gene99920   R00379
gene99922   R00256
gene99922   R00575
gene99922   R01395
gene99922   R10948
gene99922   R10949
gene99929   R02585
gene99935   R03656
gene99955   R00256
gene99955   R00575
gene99955   R01395
gene99955   R10948
gene99955   R10949
gene99959   R00256
gene99959   R00575
gene99959   R01395
gene99959   R10948
gene99959   R10949
gene99962   R00256
gene99962   R00575
gene99962   R01395
gene99962   R10948
gene99962   R10949
gene99965   R00256
gene99965   R00575
gene99965   R01395
gene99965   R10948
gene99965   R10949
gene99967   R00256
gene99967   R00575
gene99967   R01395
gene99967   R10948
gene99967   R10949
gene99968   R00256
gene99968   R00575
gene99968   R01395
gene99968   R10948
gene99968   R10949
gene99969   R00256
gene99969   R00575
gene99969   R01395
gene99969   R10948
gene99969   R10949
gene99971   R00256
gene99971   R00575
gene99971   R01395
gene99971   R10948
gene99971   R10949
gene99974   R00256
gene99974   R00575
gene99974   R01395
gene99974   R10948
gene99974   R10949
gene99975   R00256
gene99975   R00575
gene99975   R01395
gene99975   R10948
gene99975   R10949
gene99980   R00256
gene99980   R00575
gene99980   R01395
gene99980   R10948
gene99980   R10949
gene99985   R00256
gene99985   R00575
gene99985   R01395
gene99985   R10948
gene99985   R10949
gene99987   R00256
gene99987   R00575
gene99987   R01395
gene99987   R10948
gene99987   R10949
gene99990   R02421
gene99990   R06049
gene99991   R03033
gene100007   R05636
gene100010   R00162
gene100013   R00256
gene100013   R00575
gene100013   R01395
gene100013   R10948
gene100013   R10949
gene100021   R00256
gene100021   R00575
gene100021   R01395
gene100021   R10948
gene100021   R10949
gene100024   R00256
gene100024   R00575
gene100024   R01395
gene100024   R10948
gene100024   R10949
gene100043   R00289
gene100068   R00256
gene100068   R00575
gene100068   R01395
gene100068   R10948
gene100068   R10949
gene100070   R00256
gene100070   R00575
gene100070   R01395
gene100070   R10948
gene100070   R10949
gene100072   R00256
gene100072   R00575
gene100072   R01395
gene100072   R10948
gene100072   R10949
gene100084   R00256
gene100084   R00575
gene100084   R01395
gene100084   R10948
gene100084   R10949
gene100087   R00256
gene100087   R00575
gene100087   R01395
gene100087   R10948
gene100087   R10949
gene100088   R00256
gene100088   R00575
gene100088   R01395
gene100088   R10948
gene100088   R10949
gene100093   R00256
gene100093   R00575
gene100093   R01395
gene100093   R10948
gene100093   R10949
gene100100   R03656
gene100102   R02585
gene100116   R00256
gene100116   R00575
gene100116   R01395
gene100116   R10948
gene100116   R10949
gene100120   R00021
gene100120   R00256
gene100120   R10086
gene100125   R00256
gene100125   R00575
gene100125   R01395
gene100125   R10948
gene100125   R10949
gene100142   R00256
gene100142   R00575
gene100142   R01395
gene100142   R10948
gene100142   R10949
gene100148   R00256
gene100148   R00575
gene100148   R01395
gene100148   R10948
gene100148   R10949
gene100164   R00256
gene100164   R00575
gene100164   R01395
gene100164   R10948
gene100164   R10949
gene100173   R00256
gene100173   R00575
gene100173   R01395
gene100173   R10948
gene100173   R10949
gene100189   R00256
gene100189   R00575
gene100189   R01395
gene100189   R10948
gene100189   R10949
gene100196   R00256
gene100196   R00575
gene100196   R01395
gene100196   R10948
gene100196   R10949
gene100202   R00256
gene100202   R00575
gene100202   R01395
gene100202   R10948
gene100202   R10949
gene100207   R00162
gene100218   R00256
gene100218   R00575
gene100218   R01395
gene100218   R10948
gene100218   R10949
gene100221   R00256
gene100221   R00575
gene100221   R01395
gene100221   R10948
gene100221   R10949
gene100222   R00256
gene100222   R00575
gene100222   R01395
gene100222   R10948
gene100222   R10949
gene100226   R00093
gene100226   R00114
gene100226   R00248
gene100226   R00256
gene100237   R00256
gene100237   R00575
gene100237   R01395
gene100237   R10948
gene100237   R10949
gene100240   R00256
gene100240   R00575
gene100240   R01395
gene100240   R10948
gene100240   R10949
gene100246   R00162
gene100253   R03656
gene100267   R00256
gene100267   R00575
gene100267   R01395
gene100267   R10948
gene100267   R10949
gene100269   R00256
gene100269   R00575
gene100269   R01395
gene100269   R10948
gene100269   R10949
gene100270   R00256
gene100270   R00575
gene100270   R01395
gene100270   R10948
gene100270   R10949
gene100271   R00256
gene100271   R00575
gene100271   R01395
gene100271   R10948
gene100271   R10949
gene100283   R00256
gene100283   R00575
gene100283   R01395
gene100283   R10948
gene100283   R10949
gene100285   R00256
gene100285   R00575
gene100285   R01395
gene100285   R10948
gene100285   R10949
gene100292   R00256
gene100292   R00575
gene100292   R01395
gene100292   R10948
gene100292   R10949
gene100295   R00256
gene100295   R00575
gene100295   R01395
gene100295   R10948
gene100295   R10949
gene100297   R00256
gene100297   R00575
gene100297   R01395
gene100297   R10948
gene100297   R10949
gene100303   R00086
gene100325   R00256
gene100325   R00575
gene100325   R01395
gene100325   R10948
gene100325   R10949
gene100327   R00162
gene100330   R02961
gene100347   R00256
gene100347   R00575
gene100347   R01395
gene100347   R10948
gene100347   R10949
gene100350   R00256
gene100350   R00575
gene100350   R01395
gene100350   R10948
gene100350   R10949
gene100354   R00256
gene100354   R00575
gene100354   R01395
gene100354   R10948
gene100354   R10949
gene100358   R00256
gene100358   R00575
gene100358   R01395
gene100358   R10948
gene100358   R10949
gene100360   R00256
gene100360   R00575
gene100360   R01395
gene100360   R10948
gene100360   R10949
gene100364   R00256
gene100364   R00575
gene100364   R01395
gene100364   R10948
gene100364   R10949
gene100366   R00379
gene100368   R00256
gene100368   R00575
gene100368   R01395
gene100368   R10948
gene100368   R10949
gene100376   R00256
gene100376   R00575
gene100376   R01395
gene100376   R10948
gene100376   R10949
gene100377   R00256
gene100377   R00575
gene100377   R01395
gene100377   R10948
gene100377   R10949
gene100378   R00256
gene100378   R00575
gene100378   R01395
gene100378   R10948
gene100378   R10949
gene100381   R03656
gene100384   R00256
gene100384   R00575
gene100384   R01395
gene100384   R10948
gene100384   R10949
gene100395   R00256
gene100395   R00575
gene100395   R01395
gene100395   R10948
gene100395   R10949
gene100396   R04273
gene100408   R00162
gene100413   R00256
gene100413   R00575
gene100413   R01395
gene100413   R10948
gene100413   R10949
gene100418   R00256
gene100418   R00575
gene100418   R01395
gene100418   R10948
gene100418   R10949
gene100431   R00256
gene100431   R00575
gene100431   R01395
gene100431   R10948
gene100431   R10949
gene100437   R00256
gene100437   R00575
gene100437   R01395
gene100437   R10948
gene100437   R10949
gene100442   R00256
gene100442   R00575
gene100442   R01395
gene100442   R10948
gene100442   R10949
gene100446   R00256
gene100446   R00575
gene100446   R01395
gene100446   R10948
gene100446   R10949
gene100451   R00256
gene100451   R00575
gene100451   R01395
gene100451   R10948
gene100451   R10949
gene100454   R00256
gene100454   R00575
gene100454   R01395
gene100454   R10948
gene100454   R10949
gene100458   R00256
gene100458   R00575
gene100458   R01395
gene100458   R10948
gene100458   R10949
gene100465   R00256
gene100465   R00575
gene100465   R01395
gene100465   R10948
gene100465   R10949
gene100470   R00256
gene100470   R00575
gene100470   R01395
gene100470   R10948
gene100470   R10949
gene100471   R00256
gene100471   R00575
gene100471   R01395
gene100471   R10948
gene100471   R10949
gene100487   R00256
gene100487   R00575
gene100487   R01395
gene100487   R10948
gene100487   R10949
gene100492   R00256
gene100492   R00575
gene100492   R01395
gene100492   R10948
gene100492   R10949
gene100493   R00379
gene100496   R08612
gene100497   R00256
gene100497   R00575
gene100497   R01395
gene100497   R10948
gene100497   R10949
gene100502   R00256
gene100502   R00575
gene100502   R01395
gene100502   R10948
gene100502   R10949
gene100504   R00256
gene100504   R00575
gene100504   R01395
gene100504   R10948
gene100504   R10949
gene100511   R06896
gene100513   R00086
gene100516   R00086
gene100522   R00162
gene100530   R00256
gene100530   R00575
gene100530   R01395
gene100530   R10948
gene100530   R10949
gene100534   R00256
gene100534   R00575
gene100534   R01395
gene100534   R10948
gene100534   R10949
gene100537   R00256
gene100537   R00575
gene100537   R01395
gene100537   R10948
gene100537   R10949
gene100546   R00256
gene100546   R00575
gene100546   R01395
gene100546   R10948
gene100546   R10949
gene100547   R00256
gene100547   R00575
gene100547   R01395
gene100547   R10948
gene100547   R10949
gene100549   R00256
gene100549   R00575
gene100549   R01395
gene100549   R10948
gene100549   R10949
gene100553   R00256
gene100553   R00575
gene100553   R01395
gene100553   R10948
gene100553   R10949
gene100557   R00086
gene100558   R00256
gene100558   R00575
gene100558   R01395
gene100558   R10948
gene100558   R10949
gene100573   R00256
gene100573   R00575
gene100573   R01395
gene100573   R10948
gene100573   R10949
gene100582   R00256
gene100582   R00575
gene100582   R01395
gene100582   R10948
gene100582   R10949
gene100583   R00256
gene100583   R00575
gene100583   R01395
gene100583   R10948
gene100583   R10949
gene100589   R00256
gene100589   R00575
gene100589   R01395
gene100589   R10948
gene100589   R10949
gene100590   R00256
gene100590   R00575
gene100590   R01395
gene100590   R10948
gene100590   R10949
gene100598   R00256
gene100598   R00575
gene100598   R01395
gene100598   R10948
gene100598   R10949
gene100601   R00256
gene100601   R00575
gene100601   R01395
gene100601   R10948
gene100601   R10949
gene100610   R00256
gene100610   R00575
gene100610   R01395
gene100610   R10948
gene100610   R10949
gene100617   R04463
gene100618   R00256
gene100618   R00575
gene100618   R01395
gene100618   R10948
gene100618   R10949
gene100624   R00256
gene100624   R00575
gene100624   R01395
gene100624   R10948
gene100624   R10949
gene100648   R00256
gene100648   R00575
gene100648   R01395
gene100648   R10948
gene100648   R10949
gene100659   R00379
gene100660   R00162
gene100665   R00256
gene100665   R00575
gene100665   R01395
gene100665   R10948
gene100665   R10949
gene100686   R00256
gene100686   R00575
gene100686   R01395
gene100686   R10948
gene100686   R10949
gene100689   R00086
gene100693   R00256
gene100693   R00575
gene100693   R01395
gene100693   R10948
gene100693   R10949
gene100702   R03656
gene100725   R00086
gene100729   R00256
gene100729   R00575
gene100729   R01395
gene100729   R10948
gene100729   R10949
gene100744   R00256
gene100744   R00575
gene100744   R01395
gene100744   R10948
gene100744   R10949
gene100747   R00256
gene100747   R00575
gene100747   R01395
gene100747   R10948
gene100747   R10949
gene100748   R00256
gene100748   R00575
gene100748   R01395
gene100748   R10948
gene100748   R10949
gene100760   R00256
gene100760   R00575
gene100760   R01395
gene100760   R10948
gene100760   R10949
gene100764   R00256
gene100764   R00575
gene100764   R01395
gene100764   R10948
gene100764   R10949
gene100792   R00086
gene100794   R00256
gene100794   R00575
gene100794   R01395
gene100794   R10948
gene100794   R10949
gene100795   R00256
gene100795   R00575
gene100795   R01395
gene100795   R10948
gene100795   R10949
gene100799   R00379
gene100818   R00256
gene100818   R00575
gene100818   R01395
gene100818   R10948
gene100818   R10949
gene100819   R00256
gene100819   R00575
gene100819   R01395
gene100819   R10948
gene100819   R10949
gene100820   R00256
gene100820   R00575
gene100820   R01395
gene100820   R10948
gene100820   R10949
gene100843   R00256
gene100843   R00575
gene100843   R01395
gene100843   R10948
gene100843   R10949
gene100844   R00256
gene100844   R00575
gene100844   R01395
gene100844   R10948
gene100844   R10949
gene100848   R00256
gene100848   R00575
gene100848   R01395
gene100848   R10948
gene100848   R10949
gene100849   R00256
gene100849   R00575
gene100849   R01395
gene100849   R10948
gene100849   R10949
gene100852   R00379
gene100853   R03913
gene100853   R03914
gene100854   R00256
gene100854   R00575
gene100854   R01395
gene100854   R10948
gene100854   R10949
gene100870   R00256
gene100870   R00575
gene100870   R01395
gene100870   R10948
gene100870   R10949
gene100874   R00256
gene100874   R00575
gene100874   R01395
gene100874   R10948
gene100874   R10949
gene100875   R00256
gene100875   R00575
gene100875   R01395
gene100875   R10948
gene100875   R10949
gene100906   R00256
gene100906   R00575
gene100906   R01395
gene100906   R10948
gene100906   R10949
gene100914   R00256
gene100914   R00575
gene100914   R01395
gene100914   R10948
gene100914   R10949
gene100933   R00256
gene100933   R00575
gene100933   R01395
gene100933   R10948
gene100933   R10949
gene100955   R00256
gene100955   R00575
gene100955   R01395
gene100955   R10948
gene100955   R10949
gene100956   R02539
gene100957   R00256
gene100957   R00575
gene100957   R01395
gene100957   R10948
gene100957   R10949
gene100965   R00256
gene100965   R00575
gene100965   R01395
gene100965   R10948
gene100965   R10949
gene100973   R01557
gene100973   R06218
gene100975   R02120
gene100975   R06066
gene100977   R00256
gene100977   R00575
gene100977   R01395
gene100977   R10948
gene100977   R10949
gene100979   R00256
gene100979   R00575
gene100979   R01395
gene100979   R10948
gene100979   R10949
gene100986   R00256
gene100986   R00575
gene100986   R01395
gene100986   R10948
gene100986   R10949
gene100989   R00086
gene100998   R00519
gene100999   R00256
gene100999   R00575
gene100999   R01395
gene100999   R10948
gene100999   R10949
gene101003   R00256
gene101003   R00575
gene101003   R01395
gene101003   R10948
gene101003   R10949
gene101004   R00379
gene101005   R00256
gene101005   R00575
gene101005   R01395
gene101005   R10948
gene101005   R10949
gene101012   R00256
gene101012   R00575
gene101012   R01395
gene101012   R10948
gene101012   R10949
gene101013   R03656
gene101017   R05224
gene101017   R05815
gene101017   R09598
gene101017   R09599
gene101021   R00256
gene101021   R00575
gene101021   R01395
gene101021   R10948
gene101021   R10949
gene101024   R02120
gene101024   R06066
gene101026   R00256
gene101026   R00575
gene101026   R01395
gene101026   R10948
gene101026   R10949
gene101028   R00256
gene101028   R00575
gene101028   R01395
gene101028   R10948
gene101028   R10949
gene101031   R04072
gene101031   R07620
gene101031   R11399
gene101036   R00256
gene101036   R00575
gene101036   R01395
gene101036   R10948
gene101036   R10949
gene101037   R00256
gene101037   R00575
gene101037   R01395
gene101037   R10948
gene101037   R10949
gene101038   R00256
gene101038   R00575
gene101038   R01395
gene101038   R10948
gene101038   R10949
gene101054   R00256
gene101054   R00575
gene101054   R01395
gene101054   R10948
gene101054   R10949
gene101057   R00256
gene101057   R00575
gene101057   R01395
gene101057   R10948
gene101057   R10949
gene101064   R00086
gene101068   R00256
gene101068   R00575
gene101068   R01395
gene101068   R10948
gene101068   R10949
gene101073   R00379
gene101084   R00256
gene101084   R00575
gene101084   R01395
gene101084   R10948
gene101084   R10949
gene101104   R04072
gene101104   R07620
gene101104   R11399
gene101114   R02961
gene101153   R00256
gene101153   R00575
gene101153   R01395
gene101153   R10948
gene101153   R10949
gene101155   R00256
gene101155   R00575
gene101155   R01395
gene101155   R10948
gene101155   R10949
gene101158   R00086
gene101170   R00256
gene101170   R00575
gene101170   R01395
gene101170   R10948
gene101170   R10949
gene101194   R00256
gene101194   R00575
gene101194   R01395
gene101194   R10948
gene101194   R10949
gene101207   R00256
gene101207   R00575
gene101207   R01395
gene101207   R10948
gene101207   R10949
gene101221   R00256
gene101221   R00575
gene101221   R01395
gene101221   R10948
gene101221   R10949
gene101224   R00379
gene101237   R00256
gene101237   R00575
gene101237   R01395
gene101237   R10948
gene101237   R10949
gene101244   R02961
gene101253   R00086
gene101259   R00256
gene101259   R00575
gene101259   R01395
gene101259   R10948
gene101259   R10949
gene101263   R00256
gene101263   R00575
gene101263   R01395
gene101263   R10948
gene101263   R10949
gene101265   R00256
gene101265   R00575
gene101265   R01395
gene101265   R10948
gene101265   R10949
gene101285   R00256
gene101285   R00575
gene101285   R01395
gene101285   R10948
gene101285   R10949
gene101286   R03411
gene101298   R00086
gene101302   R00256
gene101302   R00575
gene101302   R01395
gene101302   R10948
gene101302   R10949
gene101303   R00086
gene101308   R00379
gene101310   R01976
gene101312   R00256
gene101312   R00575
gene101312   R01395
gene101312   R10948
gene101312   R10949
gene101314   R03656
gene101327   R03519
gene101327   R04553
gene101377   R02465
gene101377   R06242
gene101383   R00086
gene101418   R00256
gene101418   R00575
gene101418   R01395
gene101418   R10948
gene101418   R10949
gene101420   R00256
gene101420   R00575
gene101420   R01395
gene101420   R10948
gene101420   R10949
gene101424   R00379
gene101425   R03656
gene101426   R00626
gene101445   R04733
gene101504   R00256
gene101504   R00575
gene101504   R01395
gene101504   R10948
gene101504   R10949
gene101533   R00162
gene101543   R00256
gene101543   R00575
gene101543   R01395
gene101543   R10948
gene101543   R10949
gene101545   R00379
gene101564   R00256
gene101564   R00575
gene101564   R01395
gene101564   R10948
gene101564   R10949
gene101570   R00256
gene101570   R00575
gene101570   R01395
gene101570   R10948
gene101570   R10949
gene101573   R00086
gene101574   R00162
gene101578   R09646
gene101582   R00256
gene101582   R00575
gene101582   R01395
gene101582   R10948
gene101582   R10949
gene101600   R00256
gene101600   R00575
gene101600   R01395
gene101600   R10948
gene101600   R10949
gene101603   R00256
gene101603   R00575
gene101603   R01395
gene101603   R10948
gene101603   R10949
gene101620   R00086
gene101625   R00256
gene101625   R00575
gene101625   R01395
gene101625   R10948
gene101625   R10949
gene101631   R00086
gene101639   R00086
gene101642   R03656
gene101645   R00256
gene101645   R00575
gene101645   R01395
gene101645   R10948
gene101645   R10949
gene101646   R00256
gene101646   R00575
gene101646   R01395
gene101646   R10948
gene101646   R10949
gene101658   R00946
gene101659   R03656
gene101663   R00256
gene101663   R00575
gene101663   R01395
gene101663   R10948
gene101663   R10949
gene101672   R00256
gene101672   R00575
gene101672   R01395
gene101672   R10948
gene101672   R10949
gene101692   R00256
gene101692   R00575
gene101692   R01395
gene101692   R10948
gene101692   R10949
gene101693   R00379
gene101709   R03656
gene101719   R00256
gene101719   R00575
gene101719   R01395
gene101719   R10948
gene101719   R10949
gene101751   R00256
gene101751   R00575
gene101751   R01395
gene101751   R10948
gene101751   R10949
gene101757   R00256
gene101757   R00575
gene101757   R01395
gene101757   R10948
gene101757   R10949
gene101761   R00256
gene101761   R00575
gene101761   R01395
gene101761   R10948
gene101761   R10949
gene101776   R00021
gene101776   R00256
gene101776   R10086
gene101782   R00086
gene101789   R00379
gene101791   R00086
gene101792   R00086
gene101795   R02120
gene101795   R06066
gene101804   R00256
gene101804   R00575
gene101804   R01395
gene101804   R10948
gene101804   R10949
gene101810   R00519
gene101822   R00256
gene101822   R00575
gene101822   R01395
gene101822   R10948
gene101822   R10949
gene101840   R03656
gene101846   R00256
gene101846   R00575
gene101846   R01395
gene101846   R10948
gene101846   R10949
gene101856   R00256
gene101856   R00575
gene101856   R01395
gene101856   R10948
gene101856   R10949
gene101863   R00256
gene101863   R00575
gene101863   R01395
gene101863   R10948
gene101863   R10949
gene101869   R04073
gene101879   R00256
gene101879   R00575
gene101879   R01395
gene101879   R10948
gene101879   R10949
gene101883   R00086
gene101889   R00444
gene101906   R01810
gene101911   R03913
gene101911   R03914
gene101913   R00335
gene101933   R00256
gene101933   R00575
gene101933   R01395
gene101933   R10948
gene101933   R10949
gene101938   R00256
gene101938   R00575
gene101938   R01395
gene101938   R10948
gene101938   R10949
gene101939   R02362
gene101939   R06250
gene101953   R00256
gene101953   R00575
gene101953   R01395
gene101953   R10948
gene101953   R10949
gene101957   R00379
gene101960   R09053
gene101960   R09060
gene101960   R11531
gene101962   R00256
gene101962   R00575
gene101962   R01395
gene101962   R10948
gene101962   R10949
gene101973   R00256
gene101973   R00575
gene101973   R01395
gene101973   R10948
gene101973   R10949
gene101975   R00256
gene101975   R00575
gene101975   R01395
gene101975   R10948
gene101975   R10949
gene101979   R00256
gene101979   R00575
gene101979   R01395
gene101979   R10948
gene101979   R10949
gene101985   R00256
gene101985   R00575
gene101985   R01395
gene101985   R10948
gene101985   R10949
gene102000   R00256
gene102000   R00575
gene102000   R01395
gene102000   R10948
gene102000   R10949
gene102013   R02362
gene102013   R06250
gene102015   R00256
gene102015   R00575
gene102015   R01395
gene102015   R10948
gene102015   R10949
gene102029   R03060
gene102029   R03423
gene102045   R00256
gene102045   R00575
gene102045   R01395
gene102045   R10948
gene102045   R10949
gene102047   R00379
gene102065   R00256
gene102065   R00575
gene102065   R01395
gene102065   R10948
gene102065   R10949
gene102067   R00256
gene102067   R00575
gene102067   R01395
gene102067   R10948
gene102067   R10949
gene102070   R04463
gene102082   R00256
gene102082   R00575
gene102082   R01395
gene102082   R10948
gene102082   R10949
gene102086   R00256
gene102086   R00575
gene102086   R01395
gene102086   R10948
gene102086   R10949
gene102095   R00256
gene102095   R00575
gene102095   R01395
gene102095   R10948
gene102095   R10949
gene102109   R00256
gene102109   R00575
gene102109   R01395
gene102109   R10948
gene102109   R10949
gene102132   R00256
gene102132   R00575
gene102132   R01395
gene102132   R10948
gene102132   R10949
gene102135   R00256
gene102135   R00575
gene102135   R01395
gene102135   R10948
gene102135   R10949
gene102137   R00256
gene102137   R00575
gene102137   R01395
gene102137   R10948
gene102137   R10949
gene102158   R00162
gene102158   R02584
gene102159   R01480
gene102160   R00256
gene102160   R00575
gene102160   R01395
gene102160   R10948
gene102160   R10949
gene102175   R00379
gene102178   R00256
gene102178   R00575
gene102178   R01395
gene102178   R10948
gene102178   R10949
gene102179   R00256
gene102179   R00575
gene102179   R01395
gene102179   R10948
gene102179   R10949
gene102181   R00256
gene102181   R00575
gene102181   R01395
gene102181   R10948
gene102181   R10949
gene102183   R00256
gene102183   R00575
gene102183   R01395
gene102183   R10948
gene102183   R10949
gene102209   R00256
gene102209   R00575
gene102209   R01395
gene102209   R10948
gene102209   R10949
gene102210   R00256
gene102210   R00575
gene102210   R01395
gene102210   R10948
gene102210   R10949
gene102211   R00256
gene102211   R00575
gene102211   R01395
gene102211   R10948
gene102211   R10949
gene102214   R00256
gene102214   R00575
gene102214   R01395
gene102214   R10948
gene102214   R10949
gene102223   R00256
gene102223   R00575
gene102223   R01395
gene102223   R10948
gene102223   R10949
gene102228   R00256
gene102228   R00575
gene102228   R01395
gene102228   R10948
gene102228   R10949
gene102229   R00256
gene102229   R00575
gene102229   R01395
gene102229   R10948
gene102229   R10949
gene102230   R00256
gene102230   R00575
gene102230   R01395
gene102230   R10948
gene102230   R10949
gene102240   R00256
gene102240   R00575
gene102240   R01395
gene102240   R10948
gene102240   R10949
gene102248   R00256
gene102248   R00575
gene102248   R01395
gene102248   R10948
gene102248   R10949
gene102249   R00086
gene102252   R00256
gene102252   R00575
gene102252   R01395
gene102252   R10948
gene102252   R10949
gene102257   R00256
gene102257   R00575
gene102257   R01395
gene102257   R10948
gene102257   R10949
gene102261   R00256
gene102261   R00575
gene102261   R01395
gene102261   R10948
gene102261   R10949
gene102264   R00256
gene102264   R00575
gene102264   R01395
gene102264   R10948
gene102264   R10949
gene102271   R00256
gene102271   R00575
gene102271   R01395
gene102271   R10948
gene102271   R10949
gene102274   R00379
gene102283   R00256
gene102283   R00575
gene102283   R01395
gene102283   R10948
gene102283   R10949
gene102301   R02362
gene102301   R06250
gene102307   R00256
gene102307   R00575
gene102307   R01395
gene102307   R10948
gene102307   R10949
gene102311   R00256
gene102311   R00575
gene102311   R01395
gene102311   R10948
gene102311   R10949
gene102317   R00256
gene102317   R00575
gene102317   R01395
gene102317   R10948
gene102317   R10949
gene102318   R00256
gene102318   R00575
gene102318   R01395
gene102318   R10948
gene102318   R10949
gene102323   R00256
gene102323   R00575
gene102323   R01395
gene102323   R10948
gene102323   R10949
gene102338   R00256
gene102338   R00575
gene102338   R01395
gene102338   R10948
gene102338   R10949
gene102340   R00787
gene102347   R00256
gene102347   R00575
gene102347   R01395
gene102347   R10948
gene102347   R10949
gene102348   R00256
gene102348   R00575
gene102348   R01395
gene102348   R10948
gene102348   R10949
gene102349   R00256
gene102349   R00575
gene102349   R01395
gene102349   R10948
gene102349   R10949
gene102359   R00256
gene102359   R00575
gene102359   R01395
gene102359   R10948
gene102359   R10949
gene102360   R00256
gene102360   R00575
gene102360   R01395
gene102360   R10948
gene102360   R10949
gene102362   R00256
gene102362   R00575
gene102362   R01395
gene102362   R10948
gene102362   R10949
gene102368   R00086
gene102373   R00256
gene102373   R00575
gene102373   R01395
gene102373   R10948
gene102373   R10949
gene102375   R00256
gene102375   R00575
gene102375   R01395
gene102375   R10948
gene102375   R10949
gene102397   R00256
gene102397   R00575
gene102397   R01395
gene102397   R10948
gene102397   R10949
gene102398   R00256
gene102398   R00575
gene102398   R01395
gene102398   R10948
gene102398   R10949
gene102404   R00256
gene102404   R00575
gene102404   R01395
gene102404   R10948
gene102404   R10949
gene102421   R03363
gene102421   R10928
gene102438   R00256
gene102438   R00575
gene102438   R01395
gene102438   R10948
gene102438   R10949
gene102447   R00256
gene102447   R00575
gene102447   R01395
gene102447   R10948
gene102447   R10949
gene102452   R00379
gene102461   R00162
gene102469   R00256
gene102469   R00575
gene102469   R01395
gene102469   R10948
gene102469   R10949
gene102472   R00256
gene102472   R00575
gene102472   R01395
gene102472   R10948
gene102472   R10949
gene102492   R03656
gene102498   R07459
gene102498   R07461
gene102502   R00256
gene102502   R00575
gene102502   R01395
gene102502   R10948
gene102502   R10949
gene102503   R00161
gene102503   R00549
gene102504   R00256
gene102504   R00575
gene102504   R01395
gene102504   R10948
gene102504   R10949
gene102517   R00256
gene102517   R00575
gene102517   R01395
gene102517   R10948
gene102517   R10949
gene102519   R00256
gene102519   R00575
gene102519   R01395
gene102519   R10948
gene102519   R10949
gene102522   R00256
gene102522   R00575
gene102522   R01395
gene102522   R10948
gene102522   R10949
gene102531   R03656
gene102539   R00162
gene102540   R03162
gene102545   R00086
gene102555   R00256
gene102555   R00575
gene102555   R01395
gene102555   R10948
gene102555   R10949
gene102557   R00256
gene102557   R00575
gene102557   R01395
gene102557   R10948
gene102557   R10949
gene102560   R00256
gene102560   R00575
gene102560   R01395
gene102560   R10948
gene102560   R10949
gene102563   R01810
gene102569   R00086
gene102570   R00256
gene102570   R00575
gene102570   R01395
gene102570   R10948
gene102570   R10949
gene102589   R00256
gene102589   R00575
gene102589   R01395
gene102589   R10948
gene102589   R10949
gene102590   R00379
gene102607   R00256
gene102607   R00575
gene102607   R01395
gene102607   R10948
gene102607   R10949
gene102608   R00379
gene102610   R00444
gene102614   R00256
gene102614   R00575
gene102614   R01395
gene102614   R10948
gene102614   R10949
gene102618   R00379
gene102620   R00256
gene102620   R00575
gene102620   R01395
gene102620   R10948
gene102620   R10949
gene102625   R00519
gene102646   R00762
gene102651   R00256
gene102651   R00575
gene102651   R01395
gene102651   R10948
gene102651   R10949
gene102657   R00256
gene102657   R00575
gene102657   R01395
gene102657   R10948
gene102657   R10949
gene102659   R00256
gene102659   R00575
gene102659   R01395
gene102659   R10948
gene102659   R10949
gene102690   R00256
gene102690   R00575
gene102690   R01395
gene102690   R10948
gene102690   R10949
gene102693   R00256
gene102693   R00575
gene102693   R01395
gene102693   R10948
gene102693   R10949
gene102704   R00256
gene102704   R00575
gene102704   R01395
gene102704   R10948
gene102704   R10949
gene102705   R00256
gene102705   R00575
gene102705   R01395
gene102705   R10948
gene102705   R10949
gene102707   R00256
gene102707   R00575
gene102707   R01395
gene102707   R10948
gene102707   R10949
gene102713   R00256
gene102713   R00575
gene102713   R01395
gene102713   R10948
gene102713   R10949
gene102720   R00256
gene102720   R00575
gene102720   R01395
gene102720   R10948
gene102720   R10949
gene102737   R00341
gene102754   R00256
gene102754   R00575
gene102754   R01395
gene102754   R10948
gene102754   R10949
gene102758   R00256
gene102758   R00575
gene102758   R01395
gene102758   R10948
gene102758   R10949
gene102759   R00256
gene102759   R00575
gene102759   R01395
gene102759   R10948
gene102759   R10949
gene102760   R00256
gene102760   R00575
gene102760   R01395
gene102760   R10948
gene102760   R10949
gene102766   R00256
gene102766   R00575
gene102766   R01395
gene102766   R10948
gene102766   R10949
gene102770   R00256
gene102770   R00575
gene102770   R01395
gene102770   R10948
gene102770   R10949
gene102771   R00256
gene102771   R00575
gene102771   R01395
gene102771   R10948
gene102771   R10949
gene102781   R00379
gene102789   R00256
gene102789   R00575
gene102789   R01395
gene102789   R10948
gene102789   R10949
gene102790   R00256
gene102790   R00575
gene102790   R01395
gene102790   R10948
gene102790   R10949
gene102791   R00380
gene102796   R00256
gene102796   R00575
gene102796   R01395
gene102796   R10948
gene102796   R10949
gene102809   R00256
gene102809   R00575
gene102809   R01395
gene102809   R10948
gene102809   R10949
gene102810   R00256
gene102810   R00575
gene102810   R01395
gene102810   R10948
gene102810   R10949
gene102816   R00256
gene102816   R00575
gene102816   R01395
gene102816   R10948
gene102816   R10949
gene102828   R00379
gene102836   R00768
gene102838   R00256
gene102838   R00575
gene102838   R01395
gene102838   R10948
gene102838   R10949
gene102846   R00256
gene102846   R00575
gene102846   R01395
gene102846   R10948
gene102846   R10949
gene102851   R00256
gene102851   R00575
gene102851   R01395
gene102851   R10948
gene102851   R10949
gene102862   R00086
gene102866   R03656
gene102881   R00256
gene102881   R00575
gene102881   R01395
gene102881   R10948
gene102881   R10949
gene102895   R00256
gene102895   R00575
gene102895   R01395
gene102895   R10948
gene102895   R10949
gene102905   R00256
gene102905   R00575
gene102905   R01395
gene102905   R10948
gene102905   R10949
gene102909   R00256
gene102909   R00575
gene102909   R01395
gene102909   R10948
gene102909   R10949
gene102912   R00256
gene102912   R00575
gene102912   R01395
gene102912   R10948
gene102912   R10949
gene102913   R00256
gene102913   R00575
gene102913   R01395
gene102913   R10948
gene102913   R10949
gene102916   R02961
gene102917   R00256
gene102917   R00575
gene102917   R01395
gene102917   R10948
gene102917   R10949
gene102930   R00379
gene102933   R02973
gene102957   R00086
gene102970   R00256
gene102970   R00575
gene102970   R01395
gene102970   R10948
gene102970   R10949
gene102976   R00379
gene102978   R00256
gene102978   R00575
gene102978   R01395
gene102978   R10948
gene102978   R10949
gene102989   R00256
gene102989   R00575
gene102989   R01395
gene102989   R10948
gene102989   R10949
gene102995   R00256
gene102995   R00575
gene102995   R01395
gene102995   R10948
gene102995   R10949
gene102996   R00256
gene102996   R00575
gene102996   R01395
gene102996   R10948
gene102996   R10949
gene102997   R00256
gene102997   R00575
gene102997   R01395
gene102997   R10948
gene102997   R10949
gene103004   R00256
gene103004   R00575
gene103004   R01395
gene103004   R10948
gene103004   R10949
gene103005   R00256
gene103005   R00575
gene103005   R01395
gene103005   R10948
gene103005   R10949
gene103010   R00256
gene103010   R00575
gene103010   R01395
gene103010   R10948
gene103010   R10949
gene103013   R00256
gene103013   R00575
gene103013   R01395
gene103013   R10948
gene103013   R10949
gene103020   R00256
gene103020   R00575
gene103020   R01395
gene103020   R10948
gene103020   R10949
gene103032   R00256
gene103032   R00575
gene103032   R01395
gene103032   R10948
gene103032   R10949
gene103039   R00256
gene103039   R00575
gene103039   R01395
gene103039   R10948
gene103039   R10949
gene103061   R01810
gene103062   R00494
gene103062   R04159
gene103069   R00256
gene103069   R00575
gene103069   R01395
gene103069   R10948
gene103069   R10949
gene103076   R02961
gene103103   R00086
gene103108   R00256
gene103108   R00575
gene103108   R01395
gene103108   R10948
gene103108   R10949
gene103132   R00256
gene103132   R00575
gene103132   R01395
gene103132   R10948
gene103132   R10949
gene103146   R00256
gene103146   R00575
gene103146   R01395
gene103146   R10948
gene103146   R10949
gene103153   R00379
gene103157   R00256
gene103157   R00575
gene103157   R01395
gene103157   R10948
gene103157   R10949
gene103159   R00256
gene103159   R00575
gene103159   R01395
gene103159   R10948
gene103159   R10949
gene103160   R00256
gene103160   R00575
gene103160   R01395
gene103160   R10948
gene103160   R10949
gene103161   R00256
gene103161   R00575
gene103161   R01395
gene103161   R10948
gene103161   R10949
gene103166   R00256
gene103166   R00575
gene103166   R01395
gene103166   R10948
gene103166   R10949
gene103189   R00256
gene103189   R00575
gene103189   R01395
gene103189   R10948
gene103189   R10949
gene103202   R00256
gene103202   R00575
gene103202   R01395
gene103202   R10948
gene103202   R10949
gene103217   R00379
gene103218   R00086
gene103219   R00256
gene103219   R00575
gene103219   R01395
gene103219   R10948
gene103219   R10949
gene103225   R00256
gene103225   R00575
gene103225   R01395
gene103225   R10948
gene103225   R10949
gene103234   R03656
gene103250   R00256
gene103250   R00575
gene103250   R01395
gene103250   R10948
gene103250   R10949
gene103262   R00344
gene103267   R01196
gene103269   R00256
gene103269   R00575
gene103269   R01395
gene103269   R10948
gene103269   R10949
gene103274   R00256
gene103274   R00575
gene103274   R01395
gene103274   R10948
gene103274   R10949
gene103282   R00086
gene103285   R00379
gene103286   R00512
gene103286   R01665
gene103289   R03656
gene103290   R00256
gene103290   R00575
gene103290   R01395
gene103290   R10948
gene103290   R10949
gene103301   R00256
gene103301   R00575
gene103301   R01395
gene103301   R10948
gene103301   R10949
gene103317   R00256
gene103317   R00575
gene103317   R01395
gene103317   R10948
gene103317   R10949
gene103319   R01810
gene103322   R00256
gene103322   R00575
gene103322   R01395
gene103322   R10948
gene103322   R10949
gene103324   R00256
gene103324   R00575
gene103324   R01395
gene103324   R10948
gene103324   R10949
gene103331   R00379
gene103334   R00379
gene103342   R00379
gene103347   R09501
gene103351   R00772
gene103363   R00256
gene103363   R00575
gene103363   R01395
gene103363   R10948
gene103363   R10949
gene103379   R00256
gene103379   R00575
gene103379   R01395
gene103379   R10948
gene103379   R10949
gene103384   R00256
gene103384   R00575
gene103384   R01395
gene103384   R10948
gene103384   R10949
gene103393   R00256
gene103393   R00575
gene103393   R01395
gene103393   R10948
gene103393   R10949
gene103407   R00162
gene103409   R00256
gene103409   R00575
gene103409   R01395
gene103409   R10948
gene103409   R10949
gene103413   R00256
gene103413   R00575
gene103413   R01395
gene103413   R10948
gene103413   R10949
gene103415   R00256
gene103415   R00575
gene103415   R01395
gene103415   R10948
gene103415   R10949
gene103423   R00256
gene103423   R00575
gene103423   R01395
gene103423   R10948
gene103423   R10949
gene103434   R00256
gene103434   R00575
gene103434   R01395
gene103434   R10948
gene103434   R10949
gene103438   R00256
gene103438   R00575
gene103438   R01395
gene103438   R10948
gene103438   R10949
gene103445   R00839
gene103445   R06112
gene103469   R00256
gene103469   R00575
gene103469   R01395
gene103469   R10948
gene103469   R10949
gene103470   R00256
gene103470   R00575
gene103470   R01395
gene103470   R10948
gene103470   R10949
gene103486   R03162
gene103496   R00256
gene103496   R00575
gene103496   R01395
gene103496   R10948
gene103496   R10949
gene103501   R00256
gene103501   R00575
gene103501   R01395
gene103501   R10948
gene103501   R10949
gene103545   R02585
gene103573   R00256
gene103573   R00575
gene103573   R01395
gene103573   R10948
gene103573   R10949
gene103576   R04463
gene103584   R00256
gene103584   R00575
gene103584   R01395
gene103584   R10948
gene103584   R10949
gene103587   R00256
gene103587   R00575
gene103587   R01395
gene103587   R10948
gene103587   R10949
gene103591   R02465
gene103591   R06242
gene103601   R00256
gene103601   R00575
gene103601   R01395
gene103601   R10948
gene103601   R10949
gene103640   R03656
gene103653   R03656
gene103661   R03656
gene103662   R00379
gene103669   R00093
gene103669   R00114
gene103669   R00248
gene103669   R00256
gene103675   R00256
gene103675   R00575
gene103675   R01395
gene103675   R10948
gene103675   R10949
gene103688   R00256
gene103688   R00575
gene103688   R01395
gene103688   R10948
gene103688   R10949
gene103698   R00162
gene103727   R00256
gene103727   R00575
gene103727   R01395
gene103727   R10948
gene103727   R10949
gene103729   R03656
gene103735   R00256
gene103735   R00575
gene103735   R01395
gene103735   R10948
gene103735   R10949
gene103738   R03656
gene103741   R00256
gene103741   R00575
gene103741   R01395
gene103741   R10948
gene103741   R10949
gene103767   R00256
gene103767   R00575
gene103767   R01395
gene103767   R10948
gene103767   R10949
gene103778   R00256
gene103778   R00575
gene103778   R01395
gene103778   R10948
gene103778   R10949
gene103797   R00256
gene103797   R00575
gene103797   R01395
gene103797   R10948
gene103797   R10949
gene103801   R00256
gene103801   R00575
gene103801   R01395
gene103801   R10948
gene103801   R10949
gene103805   R03656
gene103809   R00256
gene103809   R00575
gene103809   R01395
gene103809   R10948
gene103809   R10949
gene103810   R00256
gene103810   R00575
gene103810   R01395
gene103810   R10948
gene103810   R10949
gene103814   R00086
gene103817   R00256
gene103817   R00575
gene103817   R01395
gene103817   R10948
gene103817   R10949
gene103823   R00444
gene103828   R00256
gene103828   R00575
gene103828   R01395
gene103828   R10948
gene103828   R10949
gene103840   R00086
gene103854   R00256
gene103854   R00575
gene103854   R01395
gene103854   R10948
gene103854   R10949
gene103856   R00380
gene103861   R00379
gene103866   R00086
gene103868   R00256
gene103868   R00575
gene103868   R01395
gene103868   R10948
gene103868   R10949
gene103871   R00256
gene103871   R00575
gene103871   R01395
gene103871   R10948
gene103871   R10949
gene103882   R03656
gene103888   R00256
gene103888   R00575
gene103888   R01395
gene103888   R10948
gene103888   R10949
gene103896   R00086
gene103897   R00256
gene103897   R00575
gene103897   R01395
gene103897   R10948
gene103897   R10949
gene103918   R00379
gene103928   R00256
gene103928   R00575
gene103928   R01395
gene103928   R10948
gene103928   R10949
gene103930   R00162
gene103935   R00256
gene103935   R00575
gene103935   R01395
gene103935   R10948
gene103935   R10949
gene104000   R00256
gene104000   R00575
gene104000   R01395
gene104000   R10948
gene104000   R10949
gene104008   R00256
gene104008   R00575
gene104008   R01395
gene104008   R10948
gene104008   R10949
gene104014   R00086
gene104055   R03162
gene104061   R00256
gene104061   R00575
gene104061   R01395
gene104061   R10948
gene104061   R10949
gene104069   R00444
gene104085   R03656
gene104111   R00256
gene104111   R00575
gene104111   R01395
gene104111   R10948
gene104111   R10949
gene104118   R03656
gene104127   R00256
gene104127   R00575
gene104127   R01395
gene104127   R10948
gene104127   R10949
gene104139   R00086
gene104156   R00857
gene104157   R00256
gene104157   R00575
gene104157   R01395
gene104157   R10948
gene104157   R10949
gene104179   R00256
gene104179   R00575
gene104179   R01395
gene104179   R10948
gene104179   R10949
gene104187   R00086
gene104222   R01196
gene104225   R03656
gene104238   R00379
gene104259   R03656
gene104281   R03656
gene104293   R03656
gene104298   R00256
gene104298   R00575
gene104298   R01395
gene104298   R10948
gene104298   R10949
gene104305   R00256
gene104305   R00575
gene104305   R01395
gene104305   R10948
gene104305   R10949
gene104307   R00256
gene104307   R00575
gene104307   R01395
gene104307   R10948
gene104307   R10949
gene104311   R00103
gene104311   R11104
gene104313   R00379
gene104327   R00256
gene104327   R00575
gene104327   R01395
gene104327   R10948
gene104327   R10949
gene104328   R00256
gene104328   R00575
gene104328   R01395
gene104328   R10948
gene104328   R10949
gene104331   R00256
gene104331   R00575
gene104331   R01395
gene104331   R10948
gene104331   R10949
gene104338   R02362
gene104338   R06250
gene104345   R00086
gene104353   R03665
gene104355   R00380
gene104378   R00256
gene104378   R00575
gene104378   R01395
gene104378   R10948
gene104378   R10949
gene104380   R02362
gene104380   R06250
gene104397   R00974
gene104424   R01699
gene104440   R03658
gene104460   R00162
gene104468   R00086
gene104481   R02362
gene104481   R06250
gene104528   R03656
gene104533   R02362
gene104533   R06250
gene104569   R00256
gene104569   R00575
gene104569   R01395
gene104569   R10948
gene104569   R10949
gene104577   R03656
gene104588   R00162
gene104605   R00444
gene104611   R00379
gene104615   R03656
gene104630   R10575
gene104635   R00842
gene104635   R00844
gene104641   R00162
gene104650   R00519
gene104652   R01369
gene104658   R03656
gene104667   R03656
gene104697   R00256
gene104697   R00575
gene104697   R01395
gene104697   R10948
gene104697   R10949
gene104705   R02362
gene104705   R06250
gene104706   R10652
gene104706   R10653
gene104706   R10654
gene104708   R00162
gene104712   R00256
gene104712   R00575
gene104712   R01395
gene104712   R10948
gene104712   R10949
gene104727   R00256
gene104727   R00575
gene104727   R01395
gene104727   R10948
gene104727   R10949
gene104741   R00256
gene104741   R00575
gene104741   R01395
gene104741   R10948
gene104741   R10949
gene104754   R02813
gene104755   R00181
gene104759   R03656
gene104764   R00256
gene104764   R00575
gene104764   R01395
gene104764   R10948
gene104764   R10949
gene104789   R00162
gene104795   R09382
gene104795   R09383
gene104795   R09384
gene104795   R09386
gene104803   R02362
gene104803   R06250
gene104814   R00256
gene104814   R00575
gene104814   R01395
gene104814   R10948
gene104814   R10949
gene104816   R00256
gene104816   R00575
gene104816   R01395
gene104816   R10948
gene104816   R10949
gene104829   R00162
gene104855   R00162
gene104859   R00086
gene104866   R00390
gene104870   R00256
gene104870   R00575
gene104870   R01395
gene104870   R10948
gene104870   R10949
gene104887   R00256
gene104887   R00575
gene104887   R01395
gene104887   R10948
gene104887   R10949
gene104905   R00256
gene104905   R00575
gene104905   R01395
gene104905   R10948
gene104905   R10949
gene104908   R02362
gene104908   R06250
gene104911   R00162
gene104914   R00256
gene104914   R00575
gene104914   R01395
gene104914   R10948
gene104914   R10949
gene104918   R00256
gene104918   R00575
gene104918   R01395
gene104918   R10948
gene104918   R10949
gene104952   R00086
gene104967   R00162
gene104973   R00390
gene104974   R05227
gene104979   R00256
gene104979   R00575
gene104979   R01395
gene104979   R10948
gene104979   R10949
gene104987   R00162
gene104993   R00256
gene104993   R00575
gene104993   R01395
gene104993   R10948
gene104993   R10949
gene105002   R00256
gene105002   R00575
gene105002   R01395
gene105002   R10948
gene105002   R10949
gene105006   R09721
gene105012   R00256
gene105012   R00575
gene105012   R01395
gene105012   R10948
gene105012   R10949
gene105020   R00256
gene105020   R00575
gene105020   R01395
gene105020   R10948
gene105020   R10949
gene105021   R00256
gene105021   R00575
gene105021   R01395
gene105021   R10948
gene105021   R10949
gene105025   R00162
gene105029   R00444
gene105037   R07502
gene105037   R07503
gene105037   R10623
gene105037   R10624
gene105041   R00256
gene105041   R00575
gene105041   R01395
gene105041   R10948
gene105041   R10949
gene105043   R00256
gene105043   R00575
gene105043   R01395
gene105043   R10948
gene105043   R10949
gene105063   R00021
gene105063   R00256
gene105063   R10086
gene105066   R00162
gene105081   R00256
gene105081   R00575
gene105081   R01395
gene105081   R10948
gene105081   R10949
gene105093   R00256
gene105093   R00575
gene105093   R01395
gene105093   R10948
gene105093   R10949
gene105094   R00379
gene105167   R03656
gene105172   R00256
gene105172   R00575
gene105172   R01395
gene105172   R10948
gene105172   R10949
gene105177   R03656
gene105178   R00256
gene105178   R00575
gene105178   R01395
gene105178   R10948
gene105178   R10949
gene105200   R00256
gene105200   R00575
gene105200   R01395
gene105200   R10948
gene105200   R10949
gene105211   R00256
gene105211   R00575
gene105211   R01395
gene105211   R10948
gene105211   R10949
gene105212   R00256
gene105212   R00575
gene105212   R01395
gene105212   R10948
gene105212   R10949
gene105226   R03656
gene105232   R00256
gene105232   R00575
gene105232   R01395
gene105232   R10948
gene105232   R10949
gene105234   R00256
gene105234   R00575
gene105234   R01395
gene105234   R10948
gene105234   R10949
gene105241   R00256
gene105241   R00575
gene105241   R01395
gene105241   R10948
gene105241   R10949
gene105242   R03656
gene105252   R00379
gene105253   R00444
gene105269   R00256
gene105269   R00575
gene105269   R01395
gene105269   R10948
gene105269   R10949
gene105276   R00256
gene105276   R00575
gene105276   R01395
gene105276   R10948
gene105276   R10949
gene105277   R03656
gene105294   R03656
gene105298   R03656
gene105305   R00256
gene105305   R00575
gene105305   R01395
gene105305   R10948
gene105305   R10949
gene105311   R00086
gene105313   R03656
gene105316   R00379
gene105325   R03656
gene105326   R00256
gene105326   R00575
gene105326   R01395
gene105326   R10948
gene105326   R10949
gene105330   R00379
gene105331   R04072
gene105331   R07620
gene105331   R11399
gene105344   R00256
gene105344   R00575
gene105344   R01395
gene105344   R10948
gene105344   R10949
gene105347   R00256
gene105347   R00575
gene105347   R01395
gene105347   R10948
gene105347   R10949
gene105410   R00256
gene105410   R00575
gene105410   R01395
gene105410   R10948
gene105410   R10949
gene105415   R00256
gene105415   R00575
gene105415   R01395
gene105415   R10948
gene105415   R10949
gene105432   R00256
gene105432   R00575
gene105432   R01395
gene105432   R10948
gene105432   R10949
gene105439   R00379
gene105443   R02120
gene105443   R06066
gene105445   R00256
gene105445   R00575
gene105445   R01395
gene105445   R10948
gene105445   R10949
gene105446   R00256
gene105446   R00575
gene105446   R01395
gene105446   R10948
gene105446   R10949
gene105448   R00256
gene105448   R00575
gene105448   R01395
gene105448   R10948
gene105448   R10949
gene105474   R00379
gene105476   R05224
gene105476   R05815
gene105476   R09598
gene105476   R09599
gene105483   R11351
gene105483   R11352
gene105493   R10648
gene105494   R00256
gene105494   R00575
gene105494   R01395
gene105494   R10948
gene105494   R10949
gene105520   R05227
gene105552   R00086
gene105578   R00256
gene105578   R00575
gene105578   R01395
gene105578   R10948
gene105578   R10949
gene105594   R00256
gene105594   R00575
gene105594   R01395
gene105594   R10948
gene105594   R10949
gene105599   R00256
gene105599   R00575
gene105599   R01395
gene105599   R10948
gene105599   R10949
gene105605   R00444
gene105622   R00379
gene105627   R00256
gene105627   R00575
gene105627   R01395
gene105627   R10948
gene105627   R10949
gene105642   R03656
gene105645   R00256
gene105645   R00575
gene105645   R01395
gene105645   R10948
gene105645   R10949
gene105656   R00256
gene105656   R00575
gene105656   R01395
gene105656   R10948
gene105656   R10949
gene105657   R00256
gene105657   R00575
gene105657   R01395
gene105657   R10948
gene105657   R10949
gene105658   R00256
gene105658   R00575
gene105658   R01395
gene105658   R10948
gene105658   R10949
gene105659   R03656
gene105683   R00256
gene105683   R00575
gene105683   R01395
gene105683   R10948
gene105683   R10949
gene105697   R03656
gene105700   R00256
gene105700   R00575
gene105700   R01395
gene105700   R10948
gene105700   R10949
gene105702   R03656
gene105740   R00034
gene105745   R00379
gene105756   R00086
gene105769   R00256
gene105769   R00575
gene105769   R01395
gene105769   R10948
gene105769   R10949
gene105778   R00256
gene105778   R00575
gene105778   R01395
gene105778   R10948
gene105778   R10949
gene105782   R00256
gene105782   R00575
gene105782   R01395
gene105782   R10948
gene105782   R10949
gene105783   R00256
gene105783   R00575
gene105783   R01395
gene105783   R10948
gene105783   R10949
gene105788   R08694
gene105798   R00256
gene105798   R00575
gene105798   R01395
gene105798   R10948
gene105798   R10949
gene105800   R01810
gene105803   R00379
gene105804   R00256
gene105804   R00575
gene105804   R01395
gene105804   R10948
gene105804   R10949
gene105809   R01068
gene105818   R00256
gene105818   R00575
gene105818   R01395
gene105818   R10948
gene105818   R10949
gene105826   R00256
gene105826   R00575
gene105826   R01395
gene105826   R10948
gene105826   R10949
gene105831   R00256
gene105831   R00575
gene105831   R01395
gene105831   R10948
gene105831   R10949
gene105845   R00256
gene105845   R00575
gene105845   R01395
gene105845   R10948
gene105845   R10949
gene105846   R04072
gene105846   R07620
gene105846   R11399
gene105848   R00256
gene105848   R00575
gene105848   R01395
gene105848   R10948
gene105848   R10949
gene105866   R00256
gene105866   R00575
gene105866   R01395
gene105866   R10948
gene105866   R10949
gene105874   R00256
gene105874   R00575
gene105874   R01395
gene105874   R10948
gene105874   R10949
gene105879   R00256
gene105879   R00575
gene105879   R01395
gene105879   R10948
gene105879   R10949
gene105882   R00256
gene105882   R00575
gene105882   R01395
gene105882   R10948
gene105882   R10949
gene105887   R00256
gene105887   R00575
gene105887   R01395
gene105887   R10948
gene105887   R10949
gene105892   R00256
gene105892   R00575
gene105892   R01395
gene105892   R10948
gene105892   R10949
gene105901   R00379
gene105905   R00256
gene105905   R00575
gene105905   R01395
gene105905   R10948
gene105905   R10949
gene105924   R00256
gene105924   R00575
gene105924   R01395
gene105924   R10948
gene105924   R10949
gene105937   R09382
gene105937   R09383
gene105937   R09384
gene105937   R09386
gene105940   R00256
gene105940   R00575
gene105940   R01395
gene105940   R10948
gene105940   R10949
gene105961   R00256
gene105961   R00575
gene105961   R01395
gene105961   R10948
gene105961   R10949
gene105971   R00021
gene105971   R00256
gene105971   R10086
gene105976   R00256
gene105976   R00575
gene105976   R01395
gene105976   R10948
gene105976   R10949
gene106005   R01061
gene106025   R00256
gene106025   R00575
gene106025   R01395
gene106025   R10948
gene106025   R10949
gene106027   R03656
gene106037   R01810
gene106054   R00256
gene106054   R00575
gene106054   R01395
gene106054   R10948
gene106054   R10949
gene106059   R00256
gene106059   R00575
gene106059   R01395
gene106059   R10948
gene106059   R10949
gene106075   R00256
gene106075   R00575
gene106075   R01395
gene106075   R10948
gene106075   R10949
gene106082   R00256
gene106082   R00575
gene106082   R01395
gene106082   R10948
gene106082   R10949
gene106084   R06178
gene106084   R06179
gene106086   R00256
gene106086   R00575
gene106086   R01395
gene106086   R10948
gene106086   R10949
gene106089   R03656
gene106092   R00256
gene106092   R00575
gene106092   R01395
gene106092   R10948
gene106092   R10949
gene106094   R00256
gene106094   R00575
gene106094   R01395
gene106094   R10948
gene106094   R10949
gene106103   R11592
gene106115   R03656
gene106146   R04550
gene106154   R03656
gene106170   R00256
gene106170   R00575
gene106170   R01395
gene106170   R10948
gene106170   R10949
gene106173   R10484
gene106191   R02961
gene106209   R00256
gene106209   R00575
gene106209   R01395
gene106209   R10948
gene106209   R10949
gene106210   R00256
gene106210   R00575
gene106210   R01395
gene106210   R10948
gene106210   R10949
gene106214   R00379
gene106218   R02362
gene106218   R06250
gene106223   R00086
gene106239   R00256
gene106239   R00575
gene106239   R01395
gene106239   R10948
gene106239   R10949
gene106247   R00086
gene106260   R00086
gene106285   R07644
gene106300   R02362
gene106300   R06250
gene106313   R08612
gene106315   R03473
gene106315   R03474
gene106321   R09663
gene106327   R00256
gene106327   R00575
gene106327   R01395
gene106327   R10948
gene106327   R10949
gene106342   R03656
gene106377   R00256
gene106377   R00575
gene106377   R01395
gene106377   R10948
gene106377   R10949
gene106405   R02110
gene106405   R06186
gene106415   R03656
gene106429   R02110
gene106429   R06186
gene106461   R00086
gene106473   R03656
gene106478   R00256
gene106478   R00575
gene106478   R01395
gene106478   R10948
gene106478   R10949
gene106490   R00444
gene106499   R00948
gene106512   R00379
gene106522   R00162
gene106527   R00256
gene106527   R00575
gene106527   R01395
gene106527   R10948
gene106527   R10949
gene106530   R00256
gene106530   R00575
gene106530   R01395
gene106530   R10948
gene106530   R10949
gene106531   R00256
gene106531   R00575
gene106531   R01395
gene106531   R10948
gene106531   R10949
gene106557   R00256
gene106557   R00575
gene106557   R01395
gene106557   R10948
gene106557   R10949
gene106589   R00379
gene106604   R00086
gene106606   R00256
gene106606   R00575
gene106606   R01395
gene106606   R10948
gene106606   R10949
gene106612   R02362
gene106612   R06250
gene106635   R00256
gene106635   R00575
gene106635   R01395
gene106635   R10948
gene106635   R10949
gene106645   R00256
gene106645   R00575
gene106645   R01395
gene106645   R10948
gene106645   R10949
gene106651   R00379
gene106694   R03656
gene106695   R00162
gene106699   R00256
gene106699   R00575
gene106699   R01395
gene106699   R10948
gene106699   R10949
gene106709   R00162
gene106728   R00086
gene106758   R08550
gene106763   R00379
gene106769   R00093
gene106769   R00114
gene106769   R00248
gene106769   R00256
gene106781   R05227
gene106794   R03913
gene106794   R03914
gene106797   R00444
gene106798   R00256
gene106798   R00575
gene106798   R01395
gene106798   R10948
gene106798   R10949
gene106799   R00344
gene106800   R01406
gene106800   R04864
gene106806   R03656
gene106809   R00379
gene106813   R00256
gene106813   R00575
gene106813   R01395
gene106813   R10948
gene106813   R10949
gene106823   R00256
gene106823   R00575
gene106823   R01395
gene106823   R10948
gene106823   R10949
gene106855   R02961
gene106883   R04587
gene106885   R00086
gene106888   R00086
gene106900   R00086
gene106922   R00379
gene106946   R03656
gene106984   R04072
gene106984   R07620
gene106984   R11399
gene107006   R03656
gene107009   R00256
gene107009   R00575
gene107009   R01395
gene107009   R10948
gene107009   R10949
gene107015   R00162
gene107049   R03656
gene107056   R00256
gene107056   R00575
gene107056   R01395
gene107056   R10948
gene107056   R10949
gene107092   R00379
gene107099   R02961
gene107128   R00162
gene107158   R01196
gene107165   R02622
gene107165   R02624
gene107170   R00538
gene107190   R03656
gene107191   R03656
gene107208   R00256
gene107208   R00575
gene107208   R01395
gene107208   R10948
gene107208   R10949
gene107218   R00025
gene107288   R00256
gene107288   R00575
gene107288   R01395
gene107288   R10948
gene107288   R10949
gene107291   R00379
gene107326   R00256
gene107326   R00575
gene107326   R01395
gene107326   R10948
gene107326   R10949
gene107345   R00086
gene107348   R00379
gene107349   R02961
gene107350   R03656
gene107369   R03656
gene107387   R00256
gene107387   R00575
gene107387   R01395
gene107387   R10948
gene107387   R10949
gene107407   R04294
gene107417   R00086
gene107434   R08612
gene107436   R00256
gene107436   R00575
gene107436   R01395
gene107436   R10948
gene107436   R10949
gene107447   R02961
gene107465   R03161
gene107469   R00086
gene107474   R03656
gene107497   R04463
gene107516   R03938
gene107526   R00256
gene107526   R00575
gene107526   R01395
gene107526   R10948
gene107526   R10949
gene107550   R00086
gene107554   R03656
gene107555   R04216
gene107557   R02599
gene107570   R00256
gene107570   R00575
gene107570   R01395
gene107570   R10948
gene107570   R10949
gene107572   R03656
gene107575   R03656
gene107576   R08612
gene107617   R01406
gene107617   R04864
gene107655   R00256
gene107655   R00575
gene107655   R01395
gene107655   R10948
gene107655   R10949
gene107702   R00256
gene107702   R00575
gene107702   R01395
gene107702   R10948
gene107702   R10949
gene107729   R03656
gene107732   R03656
gene107734   R00765
gene107753   R03656
gene107759   R00086
gene107761   R00086
gene107791   R02397
gene107793   R01072
gene107800   R04072
gene107800   R07620
gene107800   R11399
gene107802   R00379
gene107803   R00086
gene107809   R07640
gene107836   R03656
gene107837   R00253
gene107907   R00162
gene107917   R03656
gene107924   R00379
gene107934   R00379
gene107940   R02362
gene107940   R06250
gene107949   R03656
gene107955   R00444
gene108012   R00256
gene108012   R00575
gene108012   R01395
gene108012   R10948
gene108012   R10949
gene108018   R03656
gene108038   R00379
gene108040   R03656
gene108051   R03656
gene108063   R00256
gene108063   R00575
gene108063   R01395
gene108063   R10948
gene108063   R10949
gene108142   R00256
gene108142   R00575
gene108142   R01395
gene108142   R10948
gene108142   R10949
gene108159   R03656
gene108175   R03656
gene108227   R03656
gene108229   R00086
gene108232   R00162
gene108246   R03656
gene108251   R00086
gene108259   R04463
gene108265   R03656
gene108266   R04072
gene108266   R07620
gene108266   R11399
gene108267   R04072
gene108267   R07620
gene108267   R11399
gene108275   R00086
gene108282   R00256
gene108282   R00575
gene108282   R01395
gene108282   R10948
gene108282   R10949
gene108283   R04463
gene108288   R03656
gene108290   R03656
gene108296   R00379
gene108298   R01810
gene108299   R02120
gene108299   R06066
gene108307   R03656
gene108325   R03364
gene108337   R03469
gene108349   R01196
gene108352   R00162
gene108409   R00379
gene108430   R01244
gene108439   R01324
gene108439   R01325
gene108439   R01900
gene108442   R03656
gene108448   R02734
gene108449   R08694
gene108520   R01416
gene108529   R00086
gene108546   R03656
gene108565   R00256
gene108565   R00575
gene108565   R01395
gene108565   R10948
gene108565   R10949
gene108582   R03660
gene108592   R01616
gene108593   R03656
gene108594   R02961
gene108617   R03656
gene108618   R01652
gene108618   R04426
gene108618   R10052
gene108632   R00086
gene108634   R01810
gene108648   R00847
gene108662   R03656
gene108663   R03656
gene108668   R03656
gene108701   R03656
gene108706   R03656
gene108725   R00162
gene108728   R00086
gene108739   R03656
gene108742   R01626
gene108771   R02961
gene108781   R03656
gene108788   R03656
gene108819   R00379
gene108833   R11592
gene108839   R02585
gene108845   R08612
gene108854   R03656
gene108856   R03656
gene108864   R03617
gene108865   R00086
gene108866   R03656
gene108873   R03656
gene108880   R01130
gene108888   R03656
gene108893   R03656
gene108901   R03656
gene108912   R00444
gene108931   R01130
gene108943   R02421
gene108943   R06049
gene108946   R03656
gene108970   R03656
gene108975   R00086
gene108994   R02328
gene109013   R00256
gene109013   R00575
gene109013   R01395
gene109013   R10948
gene109013   R10949
gene109035   R03656
gene109075   R03656
gene109080   R01810
gene109097   R08612
gene109102   R02584
gene109104   R03656
gene109109   R03656
gene109121   R03656
gene109146   R00086
gene109162   R02585
gene109167   R00379
gene109180   R00086
gene109185   R03656
gene109217   R03656
gene109244   R03656
gene109267   R00086
gene109272   R01498
gene109281   R03656
gene109285   R07188
gene109292   R03013
gene109362   R03656
gene109364   R00086
gene109369   R03656
gene109373   R03656
gene109376   R03656
gene109381   R03656
gene109382   R03473
gene109382   R03474
gene109383   R00004
gene109426   R00256
gene109426   R00575
gene109426   R01395
gene109426   R10948
gene109426   R10949
gene109427   R04294
gene109432   R00162
gene109437   R04274
gene109440   R03656
gene109454   R03443
gene109456   R03656
gene109457   R02813
gene109504   R03656
gene109513   R04294
gene109529   R03656
gene109533   R00256
gene109533   R00575
gene109533   R01395
gene109533   R10948
gene109533   R10949
gene109586   R00086
gene109602   R03656
gene109621   R02961
gene109655   R00086
gene109661   R03877
gene109695   R02584
gene109697   R03656
gene109705   R03656
gene109709   R03656
gene109716   R03656
gene109727   R03656
gene109729   R03656
gene109730   R03656
gene109734   R03656
gene109749   R00379
gene109750   R00444
gene109752   R00086
gene109755   R00086
gene109765   R04294
gene109786   R03656
gene109817   R01810
gene109833   R05326
gene109833   R06057
gene109836   R00086
gene109865   R00444
gene109876   R03938
gene109899   R03161
gene109910   R03656
gene109927   R00256
gene109927   R00575
gene109927   R01395
gene109927   R10948
gene109927   R10949
gene109942   R03162
gene109965   R00256
gene109965   R00575
gene109965   R01395
gene109965   R10948
gene109965   R10949
gene110025   R00379
gene110042   R00086
gene110078   R02961
gene110095   R03656
gene110096   R02961
gene110102   R01196
gene110111   R00379
gene110126   R03656
gene110152   R01224
gene110152   R07168
gene110153   R03161
gene110254   R08612
gene110262   R01512
gene110267   R02961
gene110273   R00379
gene110275   R03657
gene110289   R03656
gene110290   R03656
gene110295   R04527
gene110295   R06140
gene110300   R03656
gene110321   R00379
gene110324   R00379
gene110327   R00444
gene110336   R03656
gene110337   R03656
gene110342   R00256
gene110342   R00575
gene110342   R01395
gene110342   R10948
gene110342   R10949
gene110346   R03656
gene110358   R03656
gene110363   R00379
gene110374   R03656
gene110378   R03656
gene110383   R02184
gene110384   R00256
gene110384   R00575
gene110384   R01395
gene110384   R10948
gene110384   R10949
gene110385   R03656
gene110450   R03656
gene110476   R04072
gene110476   R07620
gene110476   R11399
gene110478   R03656
gene110518   R00162
gene110532   R00086
gene110543   R03656
gene110561   R03656
gene110565   R00086
gene110591   R00086
gene110592   R03656
gene110606   R03656
gene110637   R05708
gene110664   R00086
gene110678   R00086
gene110695   R04294
gene110708   R10825
gene110744   R00256
gene110744   R00575
gene110744   R01395
gene110744   R10948
gene110744   R10949
gene110745   R00444
gene110767   R00086
gene110797   R03656
gene110803   R00481
gene110825   R02961
gene110829   R00444
gene110856   R03656
gene110904   R00379
gene110930   R00100
gene110969   R01324
gene110969   R01325
gene110969   R01900
gene111000   R03656
gene111015   R00289
gene111038   R00379
gene111090   R03656
gene111104   R04607
gene111104   R05928
gene111107   R03656
gene111142   R00086
gene111148   R03656
gene111201   R02421
gene111201   R06049
gene111222   R03656
gene111224   R03656
gene111225   R03656
gene111240   R03656
gene111252   R03659
gene111258   R03656
gene111268   R00086
gene111274   R03656
gene111301   R00341
gene111302   R03656
gene111324   R04294
gene111341   R00380
gene111357   R02362
gene111357   R06250
gene111370   R00609
gene111380   R03938
gene111425   R02120
gene111425   R06066
gene111430   R02961
gene111454   R05930
gene111454   R07334
gene111454   R07397
gene111462   R03656
gene111464   R03656
gene111488   R05930
gene111488   R07334
gene111488   R07397
gene111503   R03656
gene111520   R03656
gene111522   R06178
gene111522   R06179
gene111542   R03656
gene111557   R00086
gene111599   R00380
gene111628   R00086
gene111642   R00390
gene111657   R01799
gene111702   R00086
gene111707   R03656
gene111747   R03067
gene111747   R03503
gene111765   R03656
gene111766   R02961
gene111767   R00086
gene111770   R03656
gene111773   R03986
gene111773   R07297
gene111777   R00086
gene111778   R01061
gene111814   R03161
gene111821   R02961
gene111882   R03067
gene111882   R03503
gene111898   R03656
gene111900   R04042
gene111904   R05930
gene111904   R07334
gene111904   R07397
gene111918   R03656
gene111936   R03656
gene111950   R00086
gene111951   R00162
gene111957   R03983
gene111966   R00086
gene111976   R03656
gene111994   R03656
gene111998   R03656
gene112003   R03656
gene112008   R03656
gene112017   R07334
gene112017   R07335
gene112041   R03656
gene112048   R06178
gene112048   R06179
gene112055   R03656
gene112065   R02961
gene112068   R03656
gene112069   R00256
gene112069   R00575
gene112069   R01395
gene112069   R10948
gene112069   R10949
gene112078   R03656
gene112090   R02110
gene112090   R06186
gene112100   R04072
gene112100   R07620
gene112100   R11399
gene112102   R03656
gene112138   R03656
gene112152   R00086
gene112157   R03656
gene112177   R04382
gene112177   R06249
gene112203   R00199
gene112209   R04573
gene112215   R03983
gene112218   R00086
gene112225   R03656
gene112253   R03656
gene112264   R00379
gene112303   R06178
gene112303   R06179
gene112425   R00112
gene112427   R00162
gene112466   R03656
gene112478   R00833
gene112493   R00444
gene112499   R03656
gene112512   R00379
gene112527   R00086
gene112565   R03657
gene112583   R03656
gene112586   R00379
gene112595   R00771
gene112631   R00086
gene112635   R01099
gene112706   R04730
gene112715   R04294
gene112732   R03656
gene112738   R03656
gene112748   R08694
gene112776   R00162
gene112819   R03656
gene112835   R00086
gene112854   R02362
gene112854   R06250
gene112877   R02120
gene112877   R06066
gene112879   R03656
gene112888   R03162
gene112906   R00086
gene112912   R00086
gene112946   R03656
gene112951   R00444
gene112954   R03656
gene112968   R00086
gene112977   R00519
gene112993   R00162
gene113011   R00086
gene113027   R00086
gene113030   R03656
gene113043   R00519
gene113046   R03656
gene113083   R03656
gene113089   R00021
gene113089   R00256
gene113089   R10086
gene113106   R00086
gene113108   R03656
gene113130   R01310
gene113134   R08612
gene113171   R00162
gene113177   R00162
gene113203   R00086
gene113222   R03656
gene113225   R03656
gene113230   R00839
gene113230   R06112
gene113242   R00086
gene113244   R00162
gene113271   R00162
gene113323   R08612
gene113336   R00086
gene113341   R03656
gene113357   R00086
gene113358   R00256
gene113358   R00575
gene113358   R01395
gene113358   R10948
gene113358   R10949
gene113391   R00749
gene113396   R00756
gene113401   R03656
gene113444   R03656
gene113483   R04072
gene113483   R07620
gene113483   R11399
gene113493   R00833
gene113499   R00200
gene113506   R03656
gene113510   R02961
gene113513   R00086
gene113516   R03656
gene113529   R03656
gene113560   R03656
gene113578   R00379
gene113590   R00086
gene113613   R03656
gene113632   R00086
gene113657   R00086
gene113699   R03656
gene113727   R03656
gene113729   R04138
gene113758   R00162
gene113779   R00086
gene113813   R00086
gene113824   R02163
gene113848   R03656
gene113862   R00162
gene113913   R03656
gene113921   R00162
gene113929   R02788
gene113936   R00162
gene113977   R00444
gene114004   R00086
gene114020   R00086
gene114035   R03656
gene114061   R00162
gene114064   R03656
gene114079   R03656
gene114085   R00086
gene114094   R00444
gene114115   R11592
gene114129   R00519
gene114138   R03656
gene114165   R02541
gene114168   R00379
gene114189   R00379
gene114244   R03656
gene114267   R03656
gene114291   R00162
gene114292   R03656
gene114297   R00162
gene114321   R03656
gene114355   R00086
gene114390   R03656
gene114418   R03656
gene114422   R03656
gene114423   R00344
gene114437   R00086
gene114440   R03656
gene114448   R08124
gene114463   R02961
gene114483   R03656
gene114494   R03656
gene114497   R00658
gene114500   R03656
gene114537   R03656
gene114540   R03656
gene114587   R01196
gene114589   R11256
gene114598   R03005
gene114609   R03656
gene114623   R03656
gene114625   R02163
gene114631   R01196
gene114633   R00086
gene114688   R01196
gene114796   R03162
gene114821   R03656
gene114845   R04320
gene114845   R06201
gene114846   R00379
gene114866   R03656
gene114882   R00256
gene114882   R00575
gene114882   R01395
gene114882   R10948
gene114882   R10949
gene114891   R05227
gene114898   R00162
gene114908   R03664
gene114910   R03656
gene114925   R03656
gene114928   R08612
gene114930   R02362
gene114930   R06250
gene114962   R03656
gene114983   R00379
gene114986   R03656
gene114990   R03656
gene114997   R04042
gene115003   R00086
gene115010   R02961
gene115029   R07334
gene115029   R07335
gene115038   R00256
gene115038   R00575
gene115038   R01395
gene115038   R10948
gene115038   R10949
gene115042   R03657
gene115047   R03656
gene115055   R04042
gene115066   R08612
gene115075   R00086
gene115085   R03656
gene115095   R01196
gene115099   R01130
gene115110   R00444
gene115119   R00379
gene115215   R03656
gene115229   R02961
gene115234   R00379
gene115241   R02961
gene115261   R00379
gene115265   R03656
gene115291   R06178
gene115291   R06179
gene115294   R00086
gene115318   R00086
gene115320   R11592
gene115343   R03656
gene115354   R03656
gene115359   R06178
gene115359   R06179
gene115371   R00344
gene115391   R00379
gene115404   R00086
gene115408   R03656
gene115412   R06178
gene115412   R06179
gene115432   R00086
gene115448   R03656
gene115465   R00086
gene115471   R03656
gene115476   R03656
gene115478   R00086
gene115479   R03938
gene115490   R06513
gene115493   R03656
gene115494   R03656
gene115507   R03656
gene115514   R03656
gene115515   R00086
gene115518   R00379
gene115522   R00086
gene115526   R03656
gene115532   R00162
gene115535   R03656
gene115545   R03656
gene115563   R00379
gene115570   R00086
gene115574   R08694
gene115576   R00379
gene115602   R04511
gene115651   R00162
gene115658   R04294
gene115660   R00379
gene115674   R02961
gene115679   R03656
gene115681   R00379
gene115692   R00284
gene115719   R08057
gene115742   R00379
gene115743   R03656
gene115762   R03656
gene115766   R00086
gene115773   R00086
gene115790   R00519
gene115801   R03656
gene115866   R00379
gene115879   R00086
gene115883   R00286
gene115887   R00021
gene115887   R00256
gene115887   R10086
gene115936   R00379
gene115943   R00379
gene115954   R00162
gene115955   R06291
gene115955   R06292
gene115955   R06293
gene115955   R10066
gene115963   R00379
gene115971   R03656
gene115989   R00519
gene115995   R03656
gene116007   R01196
gene116052   R02961
gene116069   R03656
gene116091   R03617
gene116101   R01196
gene116150   R00768
gene116151   R00519
gene116152   R03656
gene116156   R00086
gene116173   R08694
gene116194   R03656
gene116213   R00086
gene116231   R00086
gene116238   R03656
gene116249   R00086
gene116251   R00086
gene116255   R00965
gene116256   R00086
gene116259   R07334
gene116259   R07335
gene116263   R03118
gene116263   R06020
gene116284   R00379
gene116289   R03656
gene116290   R02961
gene116304   R02961
gene116317   R03656
gene116318   R03656
gene116323   R03656
gene116324   R03656
gene116374   R00162
gene116382   R03656
gene116390   R00086
gene116395   R00086
gene116401   R05149
gene116421   R01810
gene116431   R03656
gene116446   R00379
gene116449   R00444
gene116452   R00086
gene116459   R00086
gene116487   R00086
gene116488   R03656
gene116500   R00519
gene116506   R03656
gene116514   R00086
gene116519   R00086
gene116520   R00379
gene116521   R03656
gene116530   R00505
gene116532   R00444
gene116533   R00379
gene116552   R03656
gene116578   R00086
gene116587   R00086
gene116606   R00086
gene116619   R04463
gene116626   R03656
gene116636   R02788
gene116646   R00162
gene116669   R00379
gene116670   R03656
gene116674   R00379
gene116679   R00162
gene116714   R04733
gene116729   R00086
gene116739   R00086
gene116743   R02961
gene116745   R00519
gene116753   R03656
gene116778   R00086
gene116789   R02961
gene116804   R03657
gene116832   R03656
gene116859   R03656
gene116863   R01810
gene116865   R00351
gene116876   R00162
gene116879   R00379
gene116880   R00379
gene116898   R00086
gene116943   R00379
gene116967   R03656
gene116972   R00086
gene116992   R03656
gene117001   R03656
gene117014   R03656
gene117018   R00379
gene117019   R03473
gene117019   R03474
gene117027   R03656
gene117034   R00086
gene117035   R00379
gene117037   R00379
gene117059   R04463
gene117062   R00086
gene117097   R00379
gene117098   R00086
gene117147   R00379
gene117157   R07229
gene117172   R03656
gene117176   R00086
gene117179   R00519
gene117199   R03656
gene117200   R00086
gene117207   R00162
gene117212   R11098
gene117212   R11099
gene117216   R00086
gene117230   R03656
gene117241   R03656
gene117242   R02961
gene117251   R00162
gene117252   R00086
gene117258   R02163
gene117273   R03656
gene117281   R00256
gene117281   R00575
gene117281   R01395
gene117281   R10948
gene117281   R10949
gene117283   R04511
gene117287   R03656
gene117308   R04073
gene117337   R00112
gene117358   R03660
gene117383   R03656
gene117452   R00379
gene117497   R00162
gene117527   R00162
gene117571   R03656
gene117610   R01196
gene117614   R07229
gene117615   R07229
gene117625   R03473
gene117625   R03474
gene117639   R00086
gene117655   R03938
gene117665   R01518
gene117677   R00086
gene117684   R03656
gene117685   R04173
gene117685   R05085
gene117722   R00086
gene117737   R03657
gene117741   R00479
gene117772   R00162
gene117791   R03656
gene117798   R02585
gene117803   R02163
gene117805   R02163
gene117822   R05176
gene117843   R01821
gene117843   R06050
gene117861   R04733
gene117891   R00086
gene117900   R00162
gene117902   R00379
gene117913   R00379
gene117916   R00021
gene117916   R00256
gene117916   R10086
gene117922   R10091
gene117924   R03656
gene117938   R03656
gene117941   R03656
gene117945   R03656
gene117949   R03656
gene117950   R00379
gene117960   R00021
gene117960   R00256
gene117960   R10086
gene117963   R01196
gene117981   R00086
gene117984   R01192
gene117984   R06214
gene117998   R00086
gene118017   R00093
gene118017   R00114
gene118017   R00248
gene118017   R00256
gene118018   R01810
gene118043   R00382
gene118045   R03656
gene118047   R03656
gene118073   R00379
gene118080   R03656
gene118081   R00379
gene118082   R00379
gene118083   R00379
gene118093   R07229
gene118121   R03656
gene118122   R00086
gene118130   R00086
gene118132   R03656
gene118154   R01195
gene118195   R03656
gene118215   R03656
gene118221   R02889
gene118221   R06023
gene118227   R01478
gene118259   R00946
gene118264   R00256
gene118264   R00575
gene118264   R01395
gene118264   R10948
gene118264   R10949
gene118288   R03656
gene118296   R03656
gene118304   R00253
gene118305   R06178
gene118305   R06179
gene118335   R00086
gene118340   R03656
gene118352   R03162
gene118355   R07229
gene118380   R00379
gene118420   R00086
gene118444   R01196
gene118476   R00086
gene118492   R03656
gene118522   R03656
gene118524   R02163
gene118542   R09724
gene118561   R00086
gene118576   R02412
gene118576   R02413
gene118576   R03083
gene118576   R03084
gene118577   R03656
gene118603   R00086
gene118629   R00162
gene118646   R00004
gene118648   R00086
gene118676   R00162
gene118683   R08613
gene118701   R00086
gene118712   R03656
gene118718   R00086
gene118719   R03656
gene118752   R00086
gene118759   R08057
gene118769   R00086
gene118770   R03656
gene118775   R00162
gene118805   R03656
gene118809   R00086
gene118842   R00379
gene118868   R04527
gene118868   R06140
gene118877   R00379
gene118918   R04072
gene118918   R07620
gene118918   R11399
gene118951   R03657
gene118958   R00256
gene118958   R00575
gene118958   R01395
gene118958   R10948
gene118958   R10949
gene118988   R02163
gene118989   R02961
gene119001   R03656
gene119005   R01196
gene119010   R01195
gene119029   R00379
gene119060   R03656
gene119062   R00256
gene119062   R00575
gene119062   R01395
gene119062   R01397
gene119062   R10948
gene119062   R10949
gene119065   R00379
gene119075   R01073
gene119077   R03656
gene119084   R03162
gene119087   R04463
gene119088   R00379
gene119100   R00379
gene119124   R00086
gene119128   R05144
gene119168   R00086
gene119184   R08575
gene119186   R00086
gene119192   R00379
gene119224   R00086
gene119232   R00086
gene119275   R03656
gene119286   R01406
gene119286   R04864
gene119308   R00379
gene119337   R00256
gene119337   R00575
gene119337   R01395
gene119337   R10948
gene119337   R10949
gene119344   R00444
gene119368   R00256
gene119368   R00575
gene119368   R01395
gene119368   R10948
gene119368   R10949
gene119425   R00444
gene119427   R00086
gene119430   R00086
gene119441   R02120
gene119441   R06066
gene119489   R00379
gene119491   R03665
gene119496   R00086
gene119498   R00379
gene119566   R00162
gene119607   R00379
gene119621   R02585
gene119641   R06178
gene119641   R06179
gene119668   R02362
gene119668   R06250
gene119705   R00162
gene119710   R00379
gene119724   R00379
gene119739   R00086
gene119752   R08612
gene119777   R00256
gene119777   R00575
gene119777   R01395
gene119777   R10948
gene119777   R10949
gene119799   R00444
gene119802   R03161
gene119840   R00086
gene119841   R00256
gene119841   R00575
gene119841   R01395
gene119841   R10948
gene119841   R10949
gene119853   R01810
gene119857   R03161
gene119873   R00538
gene119873   R02317
gene119873   R02565
gene119873   R03102
gene119873   R03103
gene119873   R11231
gene119873   R11232
gene119885   R03905
gene119888   R02465
gene119888   R06242
gene119968   R03656
gene119980   R03380
gene119995   R00086
gene119996   R09942
gene119997   R09555
gene120052   R03656
gene120059   R00379
gene120121   R00480
gene120132   R03161
gene120137   R01196
gene120145   R03656
gene120146   R00162
gene120174   R00379
gene120192   R03161
gene120205   R00162
gene120212   R00379
gene120231   R00086
gene120283   R00086
gene120291   R00086
gene120296   R00379
gene120312   R00720
gene120312   R02720
gene120312   R03531
gene120369   R00379
gene120403   R03656
gene120407   R00162
gene120425   R00162
gene120427   R00086
gene120428   R02584
gene120429   R00162
gene120443   R08613
gene120478   R00162
gene120481   R00086
gene120506   R00379
gene120509   R00380
gene120510   R00086
gene120522   R00379
gene120561   R00839
gene120561   R06112
gene120577   R00379
gene120579   R01196
gene120596   R11592
gene120632   R00379
gene120635   R02163
gene120654   R00199
gene120678   R03161
gene120679   R00379
gene120683   R00256
gene120683   R00575
gene120683   R01395
gene120683   R10948
gene120683   R10949
gene120696   R00086
gene120697   R03657
gene120734   R00416
gene120753   R11592
gene120765   R00964
gene120776   R00379
gene120810   R02961
gene120838   R00086
gene120843   R00086
gene120867   R00086
gene120930   R03162
gene120947   R00086
gene120996   R00444
gene120999   R00086
gene121007   R08612
gene121031   R11592
gene121037   R00086
gene121048   R00162
gene121057   R00379
gene121063   R08694
gene121078   R00379
gene121092   R00381
gene121143   R00444
gene121153   R01493
gene121155   R00086
gene121163   R00379
gene121166   R03663
gene121204   R00379
gene121205   R00379
gene121257   R04072
gene121257   R07620
gene121257   R11399
gene121269   R02961
gene121273   R00086
gene121285   R04472
gene121295   R00444
gene121322   R03656
gene121337   R00086
gene121338   R00946
gene121370   R01061
gene121401   R00162
gene121424   R05227
gene121438   R00379
gene121439   R03162
gene121457   R00086
gene121462   R00790
gene121472   R02961
gene121489   R00162
gene121505   R04072
gene121505   R07620
gene121505   R11399
gene121508   R04072
gene121508   R07620
gene121508   R11399
gene121515   R00086
gene121518   R00086
gene121618   R01810
gene121629   R02362
gene121629   R06250
gene121657   R00256
gene121657   R00575
gene121657   R01395
gene121657   R10948
gene121657   R10949
gene121669   R00086
gene121675   R00444
gene121690   R02961
gene121722   R00086
gene121727   R00086
gene121728   R01810
gene121768   R00162
gene121796   R00086
gene121808   R11380
gene121818   R00162
gene121822   R00256
gene121822   R00575
gene121822   R01395
gene121822   R10948
gene121822   R10949
gene121826   R00162
gene121837   R00444
gene121855   R08612
gene121874   R00086
gene121913   R00379
gene121914   R00086
gene121924   R00089
gene121943   R00256
gene121943   R00575
gene121943   R01395
gene121943   R10948
gene121943   R10949
gene121944   R00379
gene121945   R11592
gene121956   R10645
gene121956   R10646
gene121956   R10647
gene121964   R02115
gene121975   R00379
gene121977   R02961
gene121979   R00162
gene122048   R03037
gene122048   R07644
gene122055   R10463
gene122059   R00946
gene122109   R00086
gene122111   R00086
gene122134   R02961
gene122137   R00086
gene122143   R00086
gene122158   R00086
gene122165   R00379
gene122193   R00162
gene122197   R00086
gene122212   R10988
gene122212   R10989
gene122212   R10990
gene122224   R03657
gene122231   R00519
gene122238   R06178
gene122238   R06179
gene122251   R03657
gene122300   R00595
gene122321   R00004
gene122327   R11941
gene122338   R00086
gene122348   R00379
gene122355   R02184
gene122383   R00379
gene122396   R00086
gene122400   R04294
gene122444   R01445
gene122444   R06245
gene122461   R00294
gene122503   R00379
gene122505   R00194
gene122520   R00086
gene122524   R03013
gene122527   R03656
gene122528   R00086
gene122535   R00444
gene122546   R02961
gene122548   R01818
gene122553   R00256
gene122553   R00575
gene122553   R01395
gene122553   R10948
gene122553   R10949
gene122559   R00162
gene122566   R00162
gene122568   R00086
gene122584   R04463
gene122596   R04072
gene122596   R07620
gene122596   R11399
gene122615   R01324
gene122615   R01325
gene122615   R01900
gene122615   R04425
gene122624   R00086
gene122633   R00245
gene122634   R00379
gene122650   R00086
gene122656   R06178
gene122656   R06179
gene122675   R00444
gene122706   R00379
gene122730   R03161
gene122740   R02110
gene122740   R06186
gene122777   R00379
gene122816   R01196
gene122835   R03060
gene122835   R03423
gene122841   R00162
gene122875   R00086
gene122884   R00380
gene122885   R05227
gene122888   R04072
gene122888   R07620
gene122888   R11399
gene122963   R00191
gene122966   R00086
gene122982   R00379
gene123016   R02585
gene123021   R00086
gene123042   R00836
gene123042   R06043
gene123042   R11783
gene123061   R00086
gene123064   R07343
gene123073   R02961
gene123079   R02961
gene123093   R00379
gene123138   R00379
gene123161   R09740
gene123161   R09741
gene123168   R00086
gene123197   R00021
gene123197   R00256
gene123197   R10086
gene123199   R00379
gene123203   R00379
gene123257   R02570
gene123273   R00256
gene123273   R00575
gene123273   R01395
gene123273   R10948
gene123273   R10949
gene123306   R01445
gene123306   R06245
gene123326   R00379
gene123333   R00162
gene123352   R02961
gene123358   R00480
gene123359   R03161
gene123366   R06178
gene123366   R06179
gene123378   R03654
gene123389   R04527
gene123389   R06140
gene123402   R04042
gene123434   R01810
gene123444   R00379
gene123456   R00379
gene123471   R00379
gene123492   R04733
gene123519   R00379
gene123544   R11592
gene123589   R00379
gene123640   R08550
gene123644   R00086
gene123656   R00705
gene123656   R00706
gene123656   R00922
gene123676   R08639
gene123683   R00379
gene123690   R03896
gene123690   R03968
gene123690   R04001
gene123690   R10170
gene123713   R00086
gene123724   R01196
gene123758   R00086
gene123763   R00191
gene123818   R00444
gene123843   R00379
gene123859   R00444
gene123867   R03162
gene123910   R00444
gene123912   R00379
gene123920   R02272
gene123928   R08694
gene123948   R00379
gene123952   R03161
gene123955   R02585
gene123967   R00281
gene123969   R00086
gene123972   R00379
gene124006   R03940
gene124026   R02184
gene124030   R00379
gene124063   R00086
gene124070   R00162
gene124078   R00946
gene124093   R01498
gene124094   R03161
gene124129   R03161
gene124166   R11013
gene124176   R00086
gene124189   R00086
gene124204   R00444
gene124212   R00162
gene124231   R01196
gene124240   R02425
gene124242   R02961
gene124255   R00946
gene124262   R02961
gene124274   R02961
gene124285   R02961
gene124301   R00086
gene124307   R00291
gene124317   R00379
gene124322   R02240
gene124332   R02961
gene124371   R02584
gene124375   R02465
gene124375   R06242
gene124381   R03161
gene124386   R00086
gene124416   R00086
gene124420   R00162
gene124428   R03364
gene124505   R00379
gene124538   R03657
gene124541   R07229
gene124557   R03986
gene124557   R07297
gene124576   R04294
gene124578   R02421
gene124578   R06049
gene124580   R04540
gene124603   R00086
gene124608   R00086
gene124627   R00086
gene124631   R02961
gene124667   R03162
gene124694   R03364
gene124704   R10172
gene124717   R00162
gene124718   R00444
gene124724   R02961
gene124743   R00086
gene124749   R00379
gene124769   R00086
gene124777   R03665
gene124778   R00086
gene124791   R03656
gene124803   R01196
gene124829   R00435
gene124859   R00086
gene124903   R00086
gene124983   R03162
gene124984   R04463
gene125004   R00086
gene125036   R06178
gene125036   R06179
gene125064   R00086
gene125071   R01810
gene125098   R00086
gene125147   R00379
gene125154   R06447
gene125160   R02585
gene125164   R02961
gene125198   R04463
gene125199   R00086
gene125224   R02961
gene125265   R00086
gene125266   R00256
gene125266   R00575
gene125266   R01395
gene125266   R10948
gene125266   R10949
gene125307   R11592
gene125355   R02961
gene125357   R00021
gene125357   R00256
gene125357   R10086
gene125364   R06178
gene125364   R06179
gene125375   R00379
gene125399   R02623
gene125399   R02624
gene125408   R03161
gene125415   R00086
gene125486   R05227
gene125500   R00379
gene125505   R00379
gene125542   R08612
gene125565   R00086
gene125566   R03162
gene125569   R00086
gene125576   R00162
gene125596   R07229
gene125603   R03532
gene125647   R02120
gene125647   R06066
gene125696   R02961
gene125701   R02283
gene125701   R04475
gene125725   R01761
gene125734   R00626
gene125737   R00379
gene125747   R01498
gene125770   R08612
gene125772   R11941
gene125811   R00379
gene125825   R00379
gene125838   R00505
gene125904   R00379
gene125917   R03162
gene125933   R00257
gene125936   R03162
gene125940   R00379
gene125952   R03657
gene125967   R00086
gene125983   R05227
gene126013   R00162
gene126037   R08639
gene126043   R00946
gene126061   R00086
gene126117   R01532
gene126178   R00519
gene126178   R09494
gene126225   R04527
gene126225   R06140
gene126238   R00086
gene126242   R02961
gene126283   R00162
gene126289   R02961
gene126297   R00086
gene126298   R02961
gene126333   R00066
gene126334   R02584
gene126343   R00086
gene126414   R00086
gene126457   R02961
gene126471   R00444
gene126485   R00379
gene126504   R03162
gene126529   R08572
gene126540   R00021
gene126540   R00256
gene126540   R10086
gene126580   R00086
gene126605   R03532
gene126618   R00089
gene126634   R02961
gene126706   R00444
gene126738   R03656
gene126742   R00768
gene126751   R00086
gene126752   R02465
gene126752   R06242
gene126782   R00086
gene126805   R00086
gene126816   R06178
gene126816   R06179
gene126819   R00086
gene126830   R03657
gene126844   R00086
gene126848   R00086
gene126872   R00379
gene126890   R10147
gene126902   R08612
gene126916   R02961
gene126924   R00086
gene126966   R00086
gene126968   R00086
gene126976   R00379
gene127018   R00946
gene127023   R00379
gene127076   R00162
gene127109   R11941
gene127129   R04294
gene127156   R00086
gene127160   R04294
gene127174   R04216
gene127193   R00086
gene127194   R01025
gene127195   R00086
gene127205   R06178
gene127205   R06179
gene127225   R00444
gene127227   R00086
gene127229   R00444
gene127238   R04294
gene127240   R03665
gene127262   R00086
gene127277   R01213
gene127279   R00674
gene127279   R02340
gene127279   R02722
gene127285   R00946
gene127286   R00086
gene127291   R00380
gene127295   R04463
gene127315   R04294
gene127332   R00444
gene127339   R07229
gene127346   R04294
gene127347   R02584
gene127390   R00086
gene127412   R02364
gene127425   R00086
gene127439   R00946
gene127448   R00952
gene127448   R06056
gene127456   R00336
gene127456   R00429
gene127461   R02465
gene127461   R06242
gene127502   R11592
gene127520   R11941
gene127558   R00379
gene127563   R11941
gene127572   R03161
gene127597   R00379
gene127603   R00086
gene127630   R00162
gene127695   R00086
gene127705   R03161
gene127712   R00444
gene127719   R02889
gene127719   R06023
gene127802   R00381
gene127806   R00379
gene127807   R00379
gene127815   R03656
gene127824   R00086
gene127890   R00086
gene127949   R00379
gene127960   R00086
gene127979   R00379
gene128011   R00086
gene128026   R00379
gene128029   R00444
gene128061   R08694
gene128067   R00086
gene128070   R00444
gene128095   R00078
gene128155   R02362
gene128155   R06250
gene128164   R00086
gene128172   R00162
gene128182   R07297
gene128207   R06178
gene128207   R06179
gene128219   R00245
gene128219   R01253
gene128222   R00379
gene128238   R00086
gene128253   R00162
gene128261   R00379
gene128262   R00444
gene128281   R03162
gene128317   R01196
gene128334   R00344
gene128347   R00444
gene128386   R00444
gene128419   R00086
gene128481   R00380
gene128489   R00444
gene128492   R02362
gene128492   R06250
gene128500   R00162
gene128506   R00256
gene128506   R00575
gene128506   R01395
gene128506   R10948
gene128506   R10949
gene128523   R07229
gene128528   R03656
gene128547   R00162
gene128576   R00444
gene128606   R08845
gene128613   R07229
gene128618   R07229
gene128657   R00086
gene128676   R00256
gene128676   R00575
gene128676   R01395
gene128676   R10948
gene128676   R10949
gene128749   R00379
gene128750   R00379
gene128810   R00380
gene128816   R03660
gene128827   R00086
gene128842   R00086
gene128855   R00191
gene128870   R04540
gene128889   R03656
gene128896   R00086
gene128905   R00256
gene128905   R00575
gene128905   R01395
gene128905   R10948
gene128905   R10949
gene128910   R00086
gene128921   R00086
gene128926   R01810
gene128928   R00379
gene128952   R00379
gene128976   R00086
gene128980   R07229
gene128983   R00191
gene129003   R00379
gene129056   R07229
gene129076   R00162
gene129097   R00369
gene129097   R02050
gene129115   R03162
gene129158   R03656
gene129162   R03162
gene129176   R00206
gene129211   R00444
gene129216   R00086
gene129219   R03162
gene129223   R06178
gene129223   R06179
gene129246   R02541
gene129254   R00897
gene129263   R00444
gene129270   R03162
gene129298   R00086
gene129321   R00448
gene129352   R04463
gene129363   R00086
gene129373   R00379
gene129394   R02961
gene129407   R02961
gene129419   R04463
gene129421   R03986
gene129421   R07297
gene129424   R00086
gene129459   R11380
gene129528   R00086
gene129536   R01498
gene129544   R00519
gene129565   R00379
gene129572   R00379
gene129600   R02961
gene129602   R03656
gene129630   R01290
gene129674   R02961
gene129700   R03665
gene129701   R00379
gene129706   R02539
gene129708   R00946
gene129737   R02362
gene129737   R06250
gene129740   R00379
gene129746   R00379
gene129749   R00519
gene129761   R00086
gene129798   R06178
gene129798   R06179
gene129808   R00086
gene129820   R03162
gene129837   R00379
gene129842   R00086
gene129860   R00235
gene129862   R02961
gene129880   R00379
gene129897   R03162
gene129915   R00836
gene129915   R02778
gene129915   R06043
gene129915   R06228
gene129924   R06178
gene129924   R06179
gene129933   R10342
gene129960   R00086
gene129962   R03938
gene129970   R00444
gene129982   R00086
gene129986   R00191
gene130004   R02465
gene130004   R06242
gene130019   R00086
gene130048   R00948
gene130051   R00379
gene130053   R00086
gene130058   R00162
gene130071   R03938
gene130076   R04603
gene130076   R05929
gene130076   R05932
gene130085   R07291
gene130111   R01874
gene130139   R04463
gene130144   R00086
gene130148   R00379
gene130152   R07229
gene130172   R07229
gene130185   R00162
gene130187   R00006
gene130195   R00948
gene130204   R04463
gene130208   R03162
gene130222   R00162
gene130232   R00720
gene130232   R02720
gene130232   R03531
gene130252   R00162
gene130283   R02961
gene130305   R00086
gene130357   R00086
gene130358   R04176
gene130360   R06178
gene130360   R06179
gene130366   R02961
gene130373   R00086
gene130380   R03665
gene130413   R00086
gene130439   R01540
gene130453   R00379
gene130458   R00086
gene130460   R02961
gene130506   R00837
gene130506   R06113
gene130522   R04985
gene130528   R00086
gene130552   R00444
gene130562   R00093
gene130562   R00114
gene130562   R00248
gene130562   R00256
gene130607   R03656
gene130613   R00379
gene130619   R01196
gene130629   R00206
gene130639   R02465
gene130639   R06242
gene130694   R00256
gene130694   R00575
gene130694   R01395
gene130694   R10948
gene130694   R10949
gene130728   R02961
gene130737   R00086
gene130747   R00162
gene130783   R00162
gene130784   R10205
gene130789   R04463
gene130810   R00021
gene130810   R00256
gene130810   R10086
gene130824   R01406
gene130824   R04864
gene130825   R00164
gene130836   R07393
gene130836   R07394
gene130836   R07395
gene130837   R00379
gene130846   R00162
gene130853   R02788
gene130859   R03161
gene130874   R02914
gene130894   R00086
gene130970   R00086
gene130972   R05227
gene130976   R02961
gene130985   R02821
gene131012   R02961
gene131031   R00379
gene131041   R00086
gene131044   R00379
gene131056   R03662
gene131061   R02585
gene131072   R02584
gene131088   R00086
gene131117   R07229
gene131121   R00344
gene131132   R03508
gene131146   R02961
gene131154   R00162
gene131165   R00444
gene131222   R11788
gene131222   R11789
gene131222   R11790
gene131227   R05227
gene131249   R02539
gene131260   R11788
gene131260   R11789
gene131260   R11790
gene131264   R02961
gene131266   R03986
gene131266   R07297
gene131298   R02961
gene131311   R00379
gene131386   R07229
gene131391   R02961
gene131397   R04985
gene131400   R02961
gene131405   R02961
gene131418   R08878
gene131430   R02961
gene131433   R02961
gene131446   R02961
gene131464   R00066
gene131473   R04463
gene131476   R02961
gene131487   R00379
gene131504   R02961
gene131529   R00379
gene131538   R02852
gene131538   R03275
gene131540   R01196
gene131547   R00256
gene131547   R00575
gene131547   R01395
gene131547   R10948
gene131547   R10949
gene131561   R02961
gene131572   R06016
gene131578   R03162
gene131585   R00256
gene131585   R00575
gene131585   R01395
gene131585   R10948
gene131585   R10949
gene131595   R02961
gene131600   R02961
gene131603   R07229
gene131608   R00444
gene131612   R02961
gene131613   R04294
gene131617   R00494
gene131617   R04159
gene131622   R02961
gene131631   R00162
gene131635   R02961
gene131647   R00086
gene131651   R02961
gene131654   R02961
gene131667   R02961
gene131669   R02961
gene131670   R08613
gene131680   R04073
gene131695   R00086
gene131697   R06178
gene131697   R06179
gene131703   R02961
gene131741   R02961
gene131756   R02961
gene131769   R00086
gene131771   R02961
gene131781   R00086
gene131782   R01061
gene131787   R02961
gene131798   R02961
gene131810   R00857
gene131821   R02961
gene131832   R02961
gene131834   R02961
gene131837   R00086
gene131847   R04072
gene131847   R07620
gene131847   R11399
gene131869   R03657
gene131915   R00379
gene131939   R00093
gene131939   R00114
gene131939   R00248
gene131939   R00256
gene131960   R02163
gene131973   R09501
gene131975   R07229
gene132017   R01648
gene132019   R00379
gene132066   R02961
gene132071   R07229
gene132076   R07229
gene132091   R00966
gene132093   R01699
gene132103   R00379
gene132112   R07229
gene132113   R00086
gene132115   R00444
gene132117   R04463
gene132127   R04463
gene132149   R00444
gene132162   R04294
gene132174   R00379
gene132197   R00381
gene132197   R00382
gene132197   R10822
gene132197   R10823
gene132211   R04463
gene132215   R00164
gene132220   R03162
gene132225   R05227
gene132238   R03042
gene132238   R03409
gene132258   R07229
gene132265   R00086
gene132275   R00256
gene132275   R00575
gene132275   R01395
gene132275   R10948
gene132275   R10949
gene132286   R00086
gene132303   R02362
gene132303   R06250
gene132321   R00162
gene132322   R04073
gene132397   R00086
gene132404   R03435
gene132414   R00538
gene132423   R00162
gene132424   R00379
gene132442   R00086
gene132449   R03060
gene132449   R03423
gene132449   R07297
gene132461   R00444
gene132495   R03162
gene132498   R00162
gene132529   R00089
gene132531   R01196
gene132532   R00086
gene132537   R01213
gene132552   R00379
gene132553   R00086
gene132561   R00086
gene132563   R00039
gene132563   R06139
gene132569   R07229
gene132577   R01540
gene132630   R01196
gene132634   R00006
gene132638   R02362
gene132638   R06250
gene132651   R03060
gene132651   R03423
gene132664   R00379
gene132672   R07229
gene132690   R02961
gene132712   R00391
gene132828   R00286
gene132842   R00086
gene132849   R07229
gene132851   R00256
gene132851   R00575
gene132851   R01395
gene132851   R01397
gene132851   R01993
gene132851   R10948
gene132851   R10949
gene132853   R00162
gene132854   R02961
gene132855   R00379
gene132875   R03162
gene132879   R00162
gene132883   R03162
gene132884   R00444
gene132895   R00256
gene132919   R00444
gene132943   R01540
gene132946   R02961
gene132947   R02110
gene132947   R06186
gene132958   R07229
gene132960   R04463
gene132965   R01923
gene133020   R01699
gene133027   R07229
gene133032   R08694
gene133033   R00162
gene133066   R07229
gene133104   R00658
gene133121   R00086
gene133129   R06178
gene133129   R06179
gene133149   R11592
gene133151   R00162
gene133155   R07229
gene133159   R00444
gene133168   R00379
gene133183   R00434
gene133212   R00086
gene133223   R00086
gene133226   R02465
gene133226   R06242
gene133261   R00086
gene133278   R04294
gene133283   R07229
gene133287   R00897
gene133314   R07297
gene133318   R11592
gene133335   R00162
gene133344   R02362
gene133344   R06250
gene133360   R00371
gene133365   R00086
gene133376   R00086
gene133405   R00162
gene133417   R07229
gene133435   R00086
gene133438   R07229
gene133461   R07229
gene133471   R06178
gene133471   R06179
gene133475   R00162
gene133498   R00162
gene133504   R02465
gene133504   R06242
gene133534   R00444
gene133561   R00544
gene133563   R00444
gene133579   R03162
gene133630   R00379
gene133664   R00086
gene133669   R04463
gene133672   R01826
gene133676   R07229
gene133690   R00705
gene133690   R00706
gene133690   R00922
gene133691   R00086
gene133692   R07229
gene133696   R07229
gene133705   R00086
gene133706   R00086
gene133723   R03905
gene133723   R04212
gene133761   R02465
gene133761   R06242
gene133786   R00086
gene133792   R00256
gene133792   R00575
gene133792   R01395
gene133792   R10948
gene133792   R10949
gene133794   R03657
gene133802   R08057
gene133811   R07229
gene133813   R00039
gene133813   R06139
gene133823   R00086
gene133829   R02465
gene133829   R06242
gene133847   R02016
gene133850   R03657
gene133875   R10152
gene133955   R00086
gene134002   R03364
gene134033   R00086
gene134053   R00191
gene134056   R02184
gene134064   R07229
gene134067   R00162
gene134075   R00086
gene134080   R00086
gene134099   R00162
gene134102   R00086
gene134123   R00379
gene134127   R00444
gene134130   R03905
gene134130   R04212
gene134131   R03060
gene134131   R03423
gene134143   R03657
gene134144   R01512
gene134170   R07229
gene134174   R07229
gene134184   R00086
gene134265   R03657
gene134283   R03665
gene134303   R06178
gene134303   R06179
gene134304   R00626
gene134328   R00086
gene134340   R00086
gene134353   R01150
gene134359   R00444
gene134366   R00086
gene134376   R00086
gene134437   R07264
gene134441   R01196
gene134446   R00444
gene134454   R00379
gene134462   R06513
gene134485   R00379
gene134500   R04463
gene134506   R07229
gene134509   R00086
gene134522   R01039
gene134523   R00039
gene134523   R06139
gene134535   R06178
gene134535   R06179
gene134548   R00162
gene134554   R00379
gene134565   R07229
gene134577   R03657
gene134613   R00379
gene134616   R03162
gene134633   R06178
gene134633   R06179
gene134652   R01810
gene134661   R00379
gene134665   R00379
gene134685   R07229
gene134692   R00086
gene134709   R00849
gene134729   R02584
gene134757   R00086
gene134772   R03657
gene134830   R00379
gene134833   R03657
gene134851   R00162
gene134869   R02362
gene134869   R06250
gene134891   R02585
gene134894   R08612
gene134895   R00086
gene134929   R00379
gene134935   R01870
gene134944   R00086
gene135008   R00086
gene135022   R00086
gene135035   R00086
gene135043   R00162
gene135047   R02961
gene135078   R07229
gene135083   R00086
gene135099   R08612
gene135124   R00658
gene135125   R00086
gene135149   R00379
gene135155   R02961
gene135167   R00086
gene135193   R03313
gene135209   R00021
gene135209   R00256
gene135209   R10086
gene135226   R00162
gene135300   R01196
gene135330   R02584
gene135351   R00379
gene135367   R00256
gene135367   R00575
gene135367   R01395
gene135367   R10948
gene135367   R10949
gene135369   R03657
gene135418   R03657
gene135437   R00086
gene135493   R03657
gene135514   R00162
gene135534   R00162
gene135540   R07229
gene135542   R00086
gene135549   R00379
gene135561   R05802
gene135593   R00256
gene135593   R00575
gene135593   R01395
gene135593   R10948
gene135593   R10949
gene135596   R00444
gene135598   R00162
gene135603   R08612
gene135622   R03657
gene135641   R00379
gene135671   R03657
gene135672   R03657
gene135689   R02961
gene135698   R03162
gene135700   R06178
gene135700   R06179
gene135713   R00093
gene135713   R00114
gene135713   R00248
gene135713   R00256
gene135729   R02961
gene135742   R00086
gene135750   R00315
gene135760   R00379
gene135765   R06178
gene135765   R06179
gene135786   R00162
gene135802   R00674
gene135802   R02340
gene135802   R02722
gene135811   R09645
gene135820   R02362
gene135820   R06250
gene135847   R00162
gene135884   R00344
gene135894   R07282
gene135899   R00480
gene135899   R01773
gene135899   R01775
gene135900   R08967
gene135909   R00164
gene135930   R00086
gene136003   R03472
gene136036   R07229
gene136085   R03655
gene136086   R03473
gene136086   R03474
gene136089   R00086
gene136093   R03038
gene136094   R00021
gene136094   R00256
gene136094   R10086
gene136099   R00379
gene136107   R02263
gene136114   R04463
gene136134   R04030
gene136155   R00379
gene136185   R00228
gene136185   R00623
gene136185   R00624
gene136189   R03657
gene136200   R02961
gene136236   R04463
gene136258   R03193
gene136260   R04273
gene136262   R02961
gene136279   R02362
gene136279   R06250
gene136280   R00674
gene136280   R02340
gene136280   R02722
gene136283   R00212
gene136309   R02115
gene136320   R00379
gene136350   R00162
gene136355   R06178
gene136355   R06179
gene136398   R04273
gene136408   R03657
gene136411   R02961
gene136416   R07229
gene136442   R00086
gene136459   R05577
gene136477   R07229
gene136482   R00162
gene136544   R03364
gene136559   R02961
gene136592   R00162
gene136601   R02961
gene136606   R03656
gene136645   R08639
gene136660   R00089
gene136667   R04463
gene136669   R00086
gene136671   R04073
gene136696   R00379
gene136709   R00379
gene136710   R08694
gene136731   R06178
gene136731   R06179
gene136741   R00162
gene136768   R03657
gene136770   R08639
gene136775   R00379
gene136791   R00086
gene136794   R00039
gene136794   R06139
gene136809   R03161
gene136820   R08639
gene136834   R08639
gene136862   R03161
gene136880   R03162
gene136881   R01196
gene136887   R07229
gene136888   R03665
gene136889   R01196
gene136891   R03161
gene136901   R02961
gene136909   R00039
gene136909   R06139
gene136914   R03665
gene136924   R03161
gene136926   R02727
gene136926   R02728
gene136926   R06053
gene136939   R06178
gene136939   R06179
gene136941   R04527
gene136941   R06140
gene136948   R00086
gene136954   R00379
gene136964   R00086
gene136968   R09651
gene136969   R09543
gene136983   R09543
gene136991   R04463
gene136999   R00379
gene137003   R04463
gene137030   R03657
gene137037   R04294
gene137040   R00039
gene137040   R06139
gene137041   R00857
gene137068   R01658
gene137068   R02003
gene137095   R03161
gene137109   R00086
gene137120   R03657
gene137182   R00162
gene137183   R00379
gene137186   R00379
gene137187   R03656
gene137202   R00162
gene137213   R00162
gene137213   R04358
gene137223   R02961
gene137227   R05578
gene137270   R00086
gene137273   R05797
gene137281   R02961
gene137284   R03913
gene137284   R03914
gene137286   R00379
gene137311   R03938
gene137337   R03161
gene137389   R00379
gene137395   R03656
gene137410   R00390
gene137478   R02585
gene137482   R00086
gene137515   R03656
gene137524   R00379
gene137526   R03996
gene137526   R06045
gene137542   R00162
gene137554   R03161
gene137567   R07229
gene137583   R00444
gene137601   R00379
gene137620   R02585
gene137632   R00086
gene137665   R09676
gene137665   R09677
gene137719   R00089
gene137790   R02362
gene137790   R06250
gene137808   R00857
gene137834   R11592
gene137836   R00093
gene137836   R00114
gene137836   R00248
gene137836   R00256
gene137841   R04072
gene137841   R07620
gene137841   R11399
gene137860   R02961
gene137867   R07229
gene137878   R02961
gene137879   R07229
gene137982   R00086
gene137987   R02362
gene137987   R06250
gene137996   R03657
gene138011   R02961
gene138047   R02961
gene138048   R00857
gene138064   R08612
gene138077   R02961
gene138098   R06178
gene138098   R06179
gene138102   R00379
gene138133   R03162
gene138145   R00162
gene138167   R07229
gene138175   R07229
gene138182   R02465
gene138182   R06242
gene138183   R06178
gene138183   R06179
gene138209   R07229
gene138210   R07229
gene138214   R00086
gene138252   R07229
gene138256   R07229
gene138267   R07229
gene138270   R02961
gene138283   R00519
gene138294   R02362
gene138294   R06250
gene138301   R00444
gene138302   R07229
gene138316   R07229
gene138341   R00039
gene138341   R06139
gene138365   R07229
gene138374   R07229
gene138399   R00162
gene138409   R07229
gene138418   R02961
gene138421   R00379
gene138433   R07229
gene138455   R06178
gene138455   R06179
gene138462   R03657
gene138468   R04463
gene138495   R00379
gene138497   R00086
gene138502   R07229
gene138504   R02183
gene138510   R00344
gene138537   R07229
gene138540   R03422
gene138543   R03650
gene138589   R00379
gene138600   R08612
gene138603   R02961
gene138615   R03508
gene138627   R00379
gene138634   R11544
gene138659   R07229
gene138666   R01780
gene138685   R00444
gene138691   R07229
gene138704   R04452
gene138705   R00379
gene138706   R00086
gene138710   R03665
gene138731   R03473
gene138731   R03474
gene138740   R00057
gene138756   R02585
gene138759   R00256
gene138759   R00575
gene138759   R01395
gene138759   R10948
gene138759   R10949
gene138808   R01196
gene138831   R08694
gene138841   R02110
gene138841   R06186
gene138903   R04463
gene138910   R00086
gene138916   R02585
gene138918   R00379
gene138977   R03161
gene138987   R03350
gene138992   R00162
gene138997   R11592
gene138999   R00857
gene139006   R02585
gene139009   R00086
gene139020   R02362
gene139020   R06250
gene139026   R00379
gene139028   R00284
gene139042   R00162
gene139055   R07229
gene139059   R00243
gene139073   R00379
gene139090   R02961
gene139122   R00086
gene139138   R00086
gene139152   R02961
gene139160   R04072
gene139160   R07620
gene139160   R11399
gene139172   R00544
gene139188   R03657
gene139215   R03657
gene139221   R00379
gene139268   R03161
gene139284   R03425
gene139299   R00444
gene139303   R02961
gene139306   R02961
gene139334   R00390
gene139345   R03657
gene139355   R00086
gene139358   R03656
gene139366   R04985
gene139372   R00206
gene139376   R00086
gene139390   R00086
gene139397   R03659
gene139398   R00379
gene139401   R00444
gene139423   R02961
gene139427   R00444
gene139441   R03665
gene139444   R02961
gene139455   R03161
gene139468   R03656
gene139496   R00086
gene139502   R02961
gene139505   R00162
gene139509   R00021
gene139509   R00256
gene139509   R10086
gene139529   R01057
gene139541   R02961
gene139551   R04072
gene139551   R07620
gene139551   R11399
gene139571   R00086
gene139581   R00594
gene139583   R00379
gene139642   R01026
gene139669   R00379
gene139691   R07229
gene139702   R07229
gene139704   R07229
gene139722   R06178
gene139722   R06179
gene139743   R00162
gene139750   R07229
gene139755   R00206
gene139758   R07229
gene139760   R00086
gene139764   R07640
gene139790   R00162
gene139793   R00390
gene139794   R03986
gene139794   R07297
gene139797   R07229
gene139803   R02961
gene139826   R00379
gene139829   R00291
gene139865   R11592
gene139901   R04556
gene139901   R04557
gene139925   R02253
gene139935   R00379
gene139954   R00444
gene139984   R03656
gene140017   R00379
gene140043   R00086
gene140067   R03161
gene140069   R00086
gene140074   R00379
gene140078   R00519
gene140090   R08689
gene140090   R10859
gene140136   R03161
gene140160   R00086
gene140165   R03161
gene140180   R00444
gene140198   R02183
gene140205   R00379
gene140217   R03005
gene140234   R06178
gene140234   R06179
gene140237   R02184
gene140240   R00379
gene140251   R05227
gene140257   R00380
gene140262   R00379
gene140276   R00086
gene140295   R00086
gene140302   R02362
gene140302   R06250
gene140308   R02961
gene140319   R00086
gene140324   R00379
gene140332   R00086
gene140336   R03657
gene140340   R00379
gene140365   R00444
gene140366   R06178
gene140366   R06179
gene140381   R11592
gene140387   R02961
gene140400   R00256
gene140400   R00483
gene140400   R00578
gene140410   R00086
gene140411   R00768
gene140417   R08612
gene140424   R00086
gene140443   R00162
gene140492   R00086
gene140494   R00164
gene140495   R00379
[truncated: 39,033,226 more chars]
