# Supplementary material for: Beyond Taxonomic Analysis of Microbiomes: A Functional Approach for Revisiting Microbiome Changes in Colorectal Cancer
Source: Front Microbiol. 2020 Jan 23;10:3117. doi: 10.3389/fmicb.2019.03117 (PMC6990412; doi:10.3389/fmicb.2019.03117)
Supplement: DATA SHEET S5 — The nucleotide sequence of the 20 genes referred to as a marker for colorectal cancer is presented in Yu et al. (2017). [file Data_Sheet_5.ZIP]

Archive with 1 entries (1 files):
- supplementary Data Sheet 5.txt
