# Supplementary material for: Beyond Taxonomic Analysis of Microbiomes: A Functional Approach for Revisiting Microbiome Changes in Colorectal Cancer
Source: Front Microbiol. 2020 Jan 23;10:3117. doi: 10.3389/fmicb.2019.03117 (PMC6990412; doi:10.3389/fmicb.2019.03117)
Supplement: DATA SHEET S5 — The nucleotide sequence of the 20 genes referred to as a marker for colorectal cancer is presented in Yu et al. (2017). [file Data_Sheet_5.ZIP › supplementary Data Sheet 5.txt]

>181682
ATGGAAAAAGTAAAGGCATTTTGTAAACGGAAAAACATTGAGATATCCGTCAAGCGCTACCTGATTGATGCACTTGGTGCGATGGCACAGGGATTATTTGCATCGCTTTTGATCGGAACGATCATCAGTACACTTGGAACGCAGCTTAATATTCCGATTCTTGTGACAGTCGGGACTTACGCGAAAGCGGCAGTCGGACCGGCAATGGCGATCGCAATCGGATATGCACTGCAGGCAGCGCCTTTAGTACTGTTTTCACTTGCGGCAGTCGGTGCGGCGGCAAATGAACTTGGCGGGGCAGGCGGACCGCTTGCGGTACTTGTGGTTGCAATTTTTGCAGCAGAATTTGGAAAAGCAGTTTCCAAAGAGACAAAAATCGATATTATTGTCACTCCGTTTGTGACCATTTTTGTCGGGGTCGCGCTTTCTATCTGGTGGGCTCCGGCGATCGGTGCGGCAGCGAGTGCAGTCGGTAATGCGATCATGTGGGCAACCGAGCTGCAGCCGTTTTTCATGGGAATCATTGTATCTGTGATCGTCGGGATTGCACTGACACTGCCGATCAGCAGCGCAGCAATCTGTGCAGCACTTGGACTGACCGGATTAGCCGGTGGTGCAGCACTTGCCGGATGCTGTGCGCAGATGGTCGGATTTGCAGTGGCAAGTTTCCGTGAAAATAAATGGGGCGGATTGTTTGCACAGGGAATCGGTACATCCATGCTTCAGATGGGTAATATCGTGAAAAATCCGCGCATCTGGCTGCCGGCGACATTGGCGTCTGCAATCACCGGACCGATCGCAATGTGTCTGTTCCATTTACAGATGAATGGTGCAGCAGTTTCCTCCGGTATGGGAACCTGTGGACTGGTCGGACAGATTGGTGTCTATACGGGATGGATCGCAGATATTGAAGCGGGAAGCAAAGCTGCCATTACACCGATGGACTGGATCGGACTGATTTTCGTAAGCTTTCTTCTGCCGGGCGTTTTATCATGGCTTTTTAGTGTGTTATTCCGTAAGATCGGCTGGATCAAAGAAGGCGATATGAGGCTGGACTTATAA
>258548
ATGCTTGTGTCTGCGGTCTCGTGCTCATCCGGAGGGAATGTCGGCGGAGCGGATTCCGCCTATATAGGGACTGATATTTTCACGGAGAAACGGACGGAGACACAGAACGAAACGGAAGAAGAAACTTTATTTTTTACGGAGGAAAAAATGGACGGAAAGAATGTTTACAGAGTTGCGCGATTTGCAAAGAAAGCGGATATCGATTGGAAGAAGGTATCCGCCGCTCCGATAGACAAGTACAAATGGGTGGAATGCCGCGAGTATAAGGCGTATGCACAGCTTGCGTTTGCCGAGGACTTCGGTTTTGTGTGCCGCATGACCTGCGAGGAAACCAACCCCGTTGCCACATTTACAAAGATGGATGACGCGGTGTGCCTTGATTCCTGCATGGAGTTCTTCGTGATATTCGACGGTGACAAGTACCTCAACCTCGAGGCGAATTCAATCGGAACGAAGTGCATGGGCTTCGGCGCGCGGCGTGAAAACCGCAAGCCCGTAAAGCGCGTGCTTCCCGAAGGCTTCCCCGCGATTCCCGAGGTCGGCGAGAACGAGTGGACGCTTACCTATGAGCTTTCGATGGAGGACATAAAGAAGTTTTATCCCGACGTAGATTTCGCCACGTTTGCGGCGGGATATGAGTTCAGCGGAAACTTTTACAAGACCGGCGGCAAGGATATCACCGGGAACGAGCATTACGGCATGTGGAACGAGGTCATGACGGAAAATCCCGACTTCCATCAG
>370640
ATGAAAATCAAACAATTAGCGAAAAGCGCATCATTCTTGCTGGTGGCAGGTTTTATCAGTTTTACTATTCCGTCGTGTAGCAGTGAAGAAGAAATCATCATCCTTCAGGATGTAAAAGTAAACAGTGAAAGCTTCAATCTGGCCGAAGACGGCAGTACGACCATAGAAGTCAAGGTAGTACCCGAAAATACTCCAATAGCCAAAGCCGTACTCAGCACATCATTATTTAATGAAAGCGGTGTTTTCGAAGTAACCCGACTCACTCCCAAAGGTAACGGTGTATGGCAGATAGCAGCAAAAGTAAAGGACTTCTCACGCATTCAAAACGGTCAGGACGTAATACTTTCCGTCTATCAGGAAGATAATATGTATATCCAAACCACATTGAAAATAAACGACCCATATAGCATCGAGGGTAAATATACACCGGTCCATCCGCAAGCCTTTACTTTCTACAGTGCCGAAGACGGCAAACTGATGGAGATTCCGTTCATCATCACAGCCGACAACGCAGCCGACCTTGCCGCCATCAGCTACGACAATATAAAGGTAGTCAATGGCACCGGAAGCTCTACACCCAGCATAAGTATCACACATTTCGCAATAGCTCCGATGACAGGTAAAACAGGCTTCTATCTGCAAGTGGATAACGCCCAACTCGAAACGGTAAAAAAAGCCATCACAACCATCGCTTTTTTGGACTGCCGGGTTATGATAACCGGCCCTAACGGCCGTGTTGCCTATACTCCTGTGCGCCTCATTGTTTCTTCTCCGAAGTGCATCATCAAGGACGACCAACTCAGCCTGCTGCATACAGAATTGTCCGCCCCGGAGTTTAATAGACAAATCACCATAGATATGACCCACGATTTTTATCGTTTGGGCAAACAGAATGATAAAACAACCTTTGAGGCGTTTGAAAACCGAGGCTTGTATAACTCACAAGGAGAAATGGCAGATGCAGACCCTCAGTTCATTTCGTTGGGTTATACCACTCAGGGCAAAAATACAACATGTAACGTAACTTTAAAACATGATGCCACAATTCCTGCAATCGGCACTTACCACATGGTAGAACGCCTAAAAGGATATTGGGAATATGACGGAAAGAAATATCCGACCGTTTGTACAGACCTGCAATTCCAAATCACGATTAAATAA
>1559769
ATGAAAGGAAAAAGAGTTATTGCAGGCATTCTGCTTGCAGGAATTTTAGCAGTTACCCTGGCAGGGTGTAAAAACACAGATAACACTAAAGAAGAATCAGAAAAGCCGGTTATTACCCTCGGCAGCGATAGCTATCCACCATACAATTATCTGAATGAGGATGGTGTACCGACGGGCATAGATGTGGAACTAGCTACAGAAGCTTTCAAAAGAATGGGATATCAGGTGAATGTCGTCCAAATCAACTGGGAGGAGAAAAAAGAACTGGTAGAGAGTGGAAAGATCGATTGTATCATGGGTTGTTTTTCTATGGAAGGACGTCTTGACGATTACCGCTGGGCAGGGGCGTACATAGCAAGCCGTCAGGTTGTAGCGGTAAATGAGGACAGTGATATTTATAAATTGAGTGACCTTGAGGGAAAGAACCTGGCTGTCCAGTCCACAACTAAACCGGAAGTTATATTTCTGAACCGGTTGGATAAGAGAATCCACAAACTGGGAAATCTGATCAGTCTTGGACACCGCGAGCTGATATATACATTTCTTGGGAAAGGATATGTAGATGCAGTTGCCGCACATGAGGAATCAATCATCCAGTATATGAAGGATTATGACATAGACTTCCGTATCCTGGAAGAATCGCTGATGATTACGGGGATAGGTGTTGCTTTCGCAAAAGATGATGACAGAGGAATTGTGAGCAGATGGACCAGACCCTTGAAGAAATGCGTAAGGATGGCACGTCTTTGA
>1696299********
AATCAATTTAGAATTGGTTTATCAAGAATGGAGAGAGTTGTTAGAGAAAGAATGTCAACTCAAGATCCAGACCTTGCTACGCCTCAAGGACTTATTAATATAAGACCTCTTGTTGCGTCTTTAAAAGAATTCTTCGGTTCTTCACAATTATCACAATTCATGGATCAAAACAATCCACTTGCAGAACTTACTCATAAGAGAAGATTATCAGCATTAGGACCTGGTGGTCTTAGTAGAGATAGAGCAGGATACGAAGTAAGAGACGTTCATGAAAGTCACTACGGAAGAATTTGTCCGATAGAAACTCCAGAAGGTCCAAACATCGGTCTTATTACTTCTCTTACAACTTATGCAAGAGTTGATCAATATGGATTTATTGAAACACCATATCGTGTTGTAAATAATGGAATTGCTACAAAGGACATTGTTTATTTAACTGCTGATGAAGAAGATGAAGTTATTATCGCTCAAGCCAATGAACCACTTGATGAAAATGGACGTTTTGTAAACGAAAGAGTAAGTGGTCGTGGTATTAATGGCGAAAATGATATTTATCCAAGAGATACAATTCAACTTATGGACGTTTCTCCTCAACAAATTGTATCAGTTGGTACAGCAATGATTCCTTTCCTTGAAAATGACGATGCTACTCGTGCGTTGATGGGTTCAAACATGCAAAGACAAGCAGTGCCTCTACTTGTTACTGAAGCTCCTATTGTAGGAACCGGTATAGAACATAAAGCGGCAAGAGATAGTGGTGTTGTTATCATTGCTAAAAATTCAGGAATTGTTACAAAAGTTGATAGTGATGAAATTCATATTAAAAGAGATTTAGATAATGTAGTTGATAAATATAGATTACTTAAATTTAAACGTTCAAATCAAGGAACAACAATTAATCAAAGACCTATAGTTAATGAAAATGACAGA
>1704941********
TCTGCAAAAGAAAAAGTTGCTGCATTAGTTGCTGCATTAAAAGCAGATGGATATGATTTTACTGTTGGTATCCCTCTTGATACACCAATAGGAAAATCTGAAAGAGTTGTAAGTGCTGGTAAAGGGATTGGAGATAAAAAGAATATGAAGCTAATTGAAAACTTAGCAAAACAAGCTGGAGCTTCTATTGGTTCTTCTCGTCCAGTGGCAGAAACATTGCAATATGTACCTCTTGACCGTTATGTAGGAATGTCAGGACAAAAATTTGTTGGAAACCTTTATATAGCTTGTGGAATTTCAGGAGCTTTACAACATTTAAAAGGAATTAAAGATGCAACAACAATAGTTGCTATAAATACAAACTCAAATGCTCCAATATTTAAGAATGCAGACTATGGAATAGTTGGAGATTTAGCAGAAATTTTACCTTTATTAACTAAGGAATTAGATAATGGAGAAGCTAAAAAAGATGCACCACCTATGAAGAAAATGAAGAGAGTTATACCTAGAGTAGTGTATAGTCCTCATGTATATGTATGTAGTGGTTGTGGACATGAATACAATCCTGATTTAGGAGATGAAGATTCTGACATAAAACCAGGAACTAGATTTAAAGATTTACCAGAAGATTGGACTTGTCCTGATTGTGGAGATCCAAAATCTGGATATATAGATGCAAAAAAATAA
>1804565
ATGGCAATGCTCACTGTAGAAAATATCAATGTATATTACGGCGTGATCCACGCCCTTAAAGACATCTCCTTTCAGGTAAACGAAGGCGAGATCGTCGCACTGATCGGCGCAAACGGTGCCGGCAAAACCACCACCCTGCAGACTGTCAGCGGCATGCTGAGCGCAAAGTCCGGTTCGATCCGATTTCAGGATCAGGAGATTTCCAGAATGCCGGAGCACAAAATCGTGAAGCAGGGAATTTCCCACGTCCCCGAAGGACGCCGGATGTTCTCCAATCTGACGGTTTTGGAAAACCTGAAAATGGGCGCTTACACCAGAAAAGACAAGCAGGAAATCAACAATTCCCTGGAAATGGTTTATGAGCGGTTTCCCCGCTTAAAGGAACGTACCCGCCAGCTGGCAGGAACTCTTTCCGGCGGTGAACAGCAGATGCTTGCAATGGGACGTGCACTGATGTCTCATCCGAAGATCATCCTTCTGGATGAACCGTCTATGGGACTTTCACCGATTTTTGTAAATGAGATTTTCGAAATTATCAAGAAAGTCAGTGCAGCCGGCACGACCGTACTTCTGGTAGAGCAGAATGCAAAGAAA
>2040133
ATGGTTGCACTTGTATGGCTACTGATTGAAATGAAATATAAAATCAGTGTCCCATCTCCACTGTTGCTCAGCATGGTTTACAAACTTTTGCTTCCGGCTATGCCTGCCTATCTTCTGGCTAAAATCCCCTCTGGGAAATTAACGGCCAGCTTGAGAAGAATGCCGATTTCTACCCATATCATGCTTGTATTGATCGTCATGCTCCGCTTTGCGCCGACTGTGCTGCATGAATTTGGAGAAGTCAGGGAAGCCATGAAAATTCGTGGCTTCTTAAAATCGGTCGGTAATGTTTTGAGGCATCCAATGGACACGTTGGAATACGCCATTGTTCCGATGGTGTTCCGCTCCTTAAAGATCGCGGACGAGTTAGCAGCTTCTGCCATAGTCAGGGGAATTGAAAGCCCCTACAAGAAAGAAAGCTACTATGTCAGCCGGATCGCTGCGCTGGATTACTTTTTGATTGTTGTCAGCGTGGGAGCTGCCGTGTGCTGCTGTCTTTTATAG
>2206475
GCAGCTTCAAACTACGACCTTTGTACAACAATCCTTAGAAATGAATGGGGATACGATGGTATCGTAATGACTGACTGGTGGGCCAAGATGAACGACGTTGTAGAAGGTGGCGAAGAATCAAATCAGGATACAAGAGATATGGTTCGCTCACAGAACGACGTATATATGGTTGTAAACAATAACGGCGCAGAAGTTAACTCAAACAACGACAACACAGAGAAATCAATTAAAGAGGGAAGACTTACAATCGGAGAACTTCAGCGAGCTGCAATCAACATCTGCAACTTCATTCTTTCAGCACCTGTTATTGAAAGAGAATTAGTTGACACAGACGTTGCAAAACATTACGATTCAGTTCCAAATGATCAGGCCAAGTATGAAGTATTTAACATTGAAAAAGACAATAAGGTAATGTTCAATAGCGGAGCAGAAGCAACATTGGAAGTTGAAGACGAAGGGGAATACACAATTATTGTTAACATCTCATTTGACAAGTCCAACTTATCACAGTCAACAGTAAACGTTAATGCCAACGGCACAACAATGGTAGTAATCCAGACTAATGGAACAGACGGCAACTGGATTACACAGAAGCTTTGCAAGGTTAAACTTGACAAGGGTGTATACAACTTAAAACTTGAAGAAGTATTAGCAGGAATCAAAGTTAAATATATTCAGTTTAAGAAGATTCCTAAGAAAAATAAATAA
>2211919
ATGGCGATTGATACTGAATTAGCAAAAAGATTACGTTCATATCGTAATTTTAAACATTTAACACAAAAAGATGTTGCTGCGCATTTAAATGTTCCTCATTCTGCAATTTCCGATATAGAAAATGGTAAAAGAGACATTACTGTTAGCGAGTTAAAAGTGTTTTCAAATTTATATGGTAGAAGTGTAGAAGAAATTATGAGCGGGAAAAAATATGACTATTATAATATTGCCAATATCGCTCGTTTACTTACTGAACTTCCTGATGATGATTTAAAAGAAATCATGTTTATTATTGAATATAAAAGAAAAAGAAATGAAGAACGTCATTTGAAATAA
>2361423********
ATGGCCAAAACACCTATCGTAGATAAGGGGTGCTTCATATCGAATGATGTTAAAAGGTCAATAGTTTTAAACCTATGTGAGACTAAGTCAATGGATCTAATTGCAAGAGAACACTGTGTATCTCCTAGTAGTGTTGCCAGAATACTTCGTTTAACTGAAGATAGGAGAAGAAAAAATTATCTTCCTAGGATTCTATCAATAGACGAATTCAAGTCAGTAAATACAGTTGATGCGTCTATGAGTGTAAATTTAACTGATTTAGAAGGCGGTCATATTTTTGATATCCTGGTGGATAGGAGGCAAAGATACCTCTTTGAGTACTTTAATTCCTATCCCTTGAAGGTCAGAAAAAGGGTAGAATATGTGACTACAGACATGTATAAGCCATATATTGATCTTGCCAAGAAGGTCTTTCCAAATGCCAATATTGTGGTAGATAAATTCCATATAGTACAGCTCTTGACAAGAGAGCTAAACAAGTTAAGGATAAATGAGATGAAGAAGCTTAATACCAGGTCTAGAGAGTATAAAATACTGAAGAGATACTGGAAAATACCCCTTAGGAAGAAGAGAGACTTAAACAGTATATATTTTTACAAGAATAGGCACTTTAAAAATATGACCAGTTCAATTGATATATTAGACTATATGTTAAAGGAATTTCCCAACTTAAAAGAGGCCTATGATTTTTATCAAAACTTCCTATTAAGTATATCTAATAATGATGTCGCTATGCTTGAAGACATTCTAAATACTAGGACTGATGAAATTCCCATGTGTTTTAGGAAGAGTATAAAAAGCCTTAAAAAGCTTAGA
>2736705
ATGCCTATACTTCAGCAGCTTCTCACATTAGTAGAGCAGCACTTCGGTAACAAATGCGAAATCGTGCTTCATGATCTGACAAAGGATTACAACCATACCATTGTCGATATCCGAAACGGAGACATTACCCATCGTTCCATCGGGGGCTGCGGAAGCAACTTAGGGCTGGAAGTCCTGCGCGGAACCGTGCTGGATGGGGATCGTTTTAACTATGTTACCACCACACAGGACGGAAAGATTCTCCGTTCCTCATCGATCTATCTAAAAAATGATCAGGGCGAGGTCATCGGATCGATCTGCGTGAACCTGGATATCACAGAGACACTTCAGTTTGAAGGGTATTTACGCCAGTTTAACCAGTTTGACAGCTTTACTTCCAACGACGAGGAGATTTTCGCTCCCGACGTGAATAATCTTCTCAGCCATCTGATTCAGATGGGACAGGAACAGATCGGAAAGCCTGCGCTGGAGATGAACAAGAACGAGAAGATTGAGTTTATCCGTTTCCTTGACCAGAAAGGAGCATTCCTCATCACGAAGTCCGGGGAACAGATCTGTGAACTTCTGGGAATCAGCAAATTTACCTTTTATAATTACCTTGAAAGCAGCCGCAGCCAGTCGGATTCG
>3173495********
TATTTTTACAAGAATAGGCACTTTAAAAATATGACCAGTTCAGTTGATATATTAGATTATATGTTAAAAGAATTTCCCAACTTAAAAGATGCCTATGATTTTTATCAAAACTTCCTATTAAGTATATCTAATAATGATGTGGCTATGCTTGAAGATATTCTAAATACTAGGACTGATAAAATACCAATGTGTTTTAGGAAGAGTATAAAAAGCCTTAAAAAGTTTAGAAAGTATGTGGTAAATTCACTGAAATATGACTATACGAATGCCATGGTGGAGGGTAAAAACAACAAGATAAAGGTAATTAAAAGAGTATCCTACGGATATAGGAGTTTTAGGAATTTTAAGGCAAGGATAATGCTAATGGAAAGGTATAAAATACAAAAGGGCAACATCCATAGTTATCAGTTTGCTATGGATGCTGCCGCATAA
>3246804
ATGTTAGCAATCGTAGGTTTATTAACTATCCTGGTCGTAATGTTTCTGATTATGACAAAAAAATGTTCGACTCTGGTCGCACTGATTGCAGTTCCCATGATTGCATGTGTTATTGTGGGTCAGGGCGCCGATATGGGAGGGTACATAACGGCCGGTATCAAAAGTGTGGCCGCCACCGGAGTCATGTTTATTTTTGCAGTGGCCTTTTTCGGTGTCATGGGTGATGTGGGTGCATTTGAAATCGTAGTGAATAAAATACTCAGGATTATTGGGAAAGATCCTTTGAAAATCTGTATCGGCACGCTGATTATCACATTGATGACCCACCTGGACGGCTCCGGCGCAACGACATTTTTGATCACAATACCGGCGCTGCTGCCGATATACGATAAATTGAAGATGGATCGGCGTGTGCTGGCAACTATAGTGGCGGCAGGAGCAGGAACCATGAATCTCGTCCCTTGGGGAGGGCCGACGATCCGAGCAGCGACGGCACTGGAGGTCTCACTGACCGAGCTTTACAATCCTATGATTGTCCCTCAGCTTTGCGGAGTCGCCGCCTGCGTGACAGTGGCGGTGATGTTTGGCCTGAAGGAACGGAAACGTTTAAAAGGGACTCTGGAATCTGTTTCGGTAGAGCCTCCGAAATTTGAGGACTTACCGGAGGAGGAGAGAGTGAAACGCCGTCCCCACCTTGTCTGGTTTAACATTCTGCTCATTATAGTTACAATTGTGTCATTGGTTATGGAGCTTTTGCCGCCGGCCGGCTGTTTTATGGCGGCGCTGTGCATCGCAATGCTGGTTAACTACCGTGATTTAAAGGATCAGGGAAAACGGATGGACGAGCATGCGGTAGCGGCCATGATGATGGCATCCACCCTGTTTGGCGCAGGCTGCTTTACCGGTATCCTGGGAGGCTGCGGCATGCTGGAAGCGATGGCCCAGGGACTCTGTGATATTCTCCCGGTAGCCATTATGGGTCACATTGCGATTTTGGTGGCAGTTTTCTCCATGCCTCTGTCGCTGATGTTCGATCCGGACAGCTTCTACTATGCAGTACTTCCGGTAATTGCAGTGGCGGCCGAGGTGGCCGGTGTTCCGGCATTGGCAGTGGGCCGCGCGGCGATATGCGGACAGATTACTGTTGGATTCCCCATTTCACCACTGACTCCATCCACCTTCCTTCTGACAGGACTAACGGGCGTGGATCTCGGGGACCATCAGAAGCACAGTTTCGTGTGGCTGTGGCTGATTTCCCTGACGATTGTGCTGGTTGCCGTGGTGATGGGCGTAATTCCGGTATAG
>3319526
ATGCCGAACGAACGACATTACTCCAATGAACTGAATCTGGAAAGCGTGGGCATCAATCTGCCCTACAACATGCAGGCCGAGCAGAGCGTGCTGGGTGCGGTGCTGCTCAAGCCGGAAACACTGACCGACCTGGTTGAGATCATCCGGCCGGAAATGTTCTACACCCGGCAGAACGCCCAAATTTATTCGGAAATGCTCCGGCTGTTCACCAGCGACCAGACCATTGATTTCGTCACCCTGCTGGACGCGGTCATCTCAGACGGCGTGTTTCCCAGCGCGGACGAGGCGAAAGTCTACCTGACCGGTCTGGCCGAGACGGTGCCCAGCATCTCCAACGTGAAAGCCTACGCCCAGATCGTGCAGGAAAAATATCTGGTCCGCCAGCTCATGGGTGTGGCGAAAGATATCTTGCAGGATGCGGGCGACGAGCCGGACGCGGACCTGCTGCTGGAAAACGCCGAGCAGCGCATTTATGAGATCCGCTCCGGGCGGGATTCCAGCGCCCTGACGCCCCTTTCTTCCAGCATGGTGGAAACGCTGACCAATCTGCAGAAGATCAGCGGCCCGGATGCCGATAAGTACAAGGGCATCCCTACAGGCTTCCGCCTGCTGGACACCGTGCTCACCGGCCTTGGCCGCGGCGACCTTATTATTCTGGCTGCCCGCCCCGGTATGGGCAAGACCAGTTTTGCGCTGAACATTGCCACCCGCGTGGCCATGCAGCAGAAAGTACCGGTGGCCATCTTCAGCCTCGAAATGACCAAGGAGCAGCTGACCAACCGGATCCTCTCGGCGGAGGCCGGCATCGACAGCCAGGCGTTCCGCACCGGCGCCCTCCGGGCGGAGGACTGGGAGTACCTGGCCCTTGCCACCGAGAAGCTCCATGACGCGCCCATTTATATGGATGACACCTCGGGCATCACCATCACCGAGATGAAAGCCAAGATCCGCCGGGTGAACCAGGACCCCAGCCGCCCCAATGTGGGGCTCATCGTCATCGACTATCTGCAGCTGATGACCACGGGCCAGCGCACCGAGAACCGTGTACAGGAGATCAGCTCCATCACCCGAAACCTCAAGATCATGGCCAAAGAGATGAATGTGCCCATCATTGCGCTGAGCCAGCTGTCCCGTGCGGTGGAAAAGCAGGGCAACAACTCCTCCCACCGCCCCCAGCTGTCCGACCTGCGTGATTCCGGTTCCATCGAGCAGGACGCCGACTGCGTGCTGTTCCTCTACCGTGATTCTTATTACGCCAGCCAGAACCCGGACGGTGCCGAGGTGGACGCCGACACGGCCGAGTGCATCGTGGCCAAAAACCGCCACGGTGAGACCAGTACCGTGCCGCTGGGCTGGGATGGTGCCCACACCCGCTTTATGGATGTGGACTTCAAACGCTGA
>3531210
ATGAAACGTATTTTATTAACTGGAGCAAGTGGATTTATAGGTAAAAACATTAAAGAGACATTAAACAGTAAATATGACATATGGAGCCCGTCAAGCCAGGAGCTGGATTTAAAAGATACCGAATGCGTTGAAGCATATTTGAAGCAGCATTCTTTCGATGTAATATTGCATGCAGCAAATTGTAATGATACAAGGAATTCCATATCAGCATACGATGTACTCAATGGAAATCTCAGAATGTTTTTTAACCTAGAGAGATGTTCTCACTATTATGGAAAAATGATTTATTTTGGGTCTGGGGCAGAATATGACAGAAGTAATAACATCCCTAATATGTCAGAGGACTATTTTGATACCAGTGTTCCGAAAGATGCTTACGGACTTTCAAAATATATTATGGCAAAAGCCTGTTTAAATCAGAAGAACATTTATGAATTGTGTTTATTTGGAGTATACGGAAAATATGAGGAATGGGAGAGAAGATTTATCTCTAATGCGATATGTCGTGCATTAAAGGGTATGGATATTACGCTTCATAAAAATGTATACTTTGATTATTTGTGGGTAGATGACCTCATAAAAATTATTTCTTTTTTCATTGAGAAAGATAACTTGAGGTACAAGAGGTACAATGTGTGTAGAGGCGAGAAGGTTGATCTATATTCGCTGGCAGTACAGGTAAAGAAGACTTTGGATAGCGAATGTTCAATATTAGTTGGTGAGCCTGGATGGAAGAGGGAGTATACTGCGGATAACAATAGAATGTTGAACGAAATGAATGGTTTATCTTTTACAAAACTGGAAGTGACGATAGCTGAATTGTGTGAATATTATAAAGAGCATTTATCAGAAATAGTTACTGAAAAATTGTAA
>3611706
ATGAAGAATATGATAAAAATATTTGAAAATGACGAATTCGGAAAAGTGAGAACAGTCATTAAGGACGGCGAACCGTGGCTTGTAGGAAAAGATGTTGCGGAAATTTTAGGGTATTCCAACACAAGGGACGCTCTTTCACGTCATGTGGATACCGAGGATAAAACCACCGTCGTGATTTCCGACAGTGGTTCAAATTACAAGAGCAAGACCACTATTATCAATGAAAGCGGCTTTTACAGCTTAGTTCTCTCAAGCAAAATGCCGAGAGCCAAAGAGTTCAGGCGTTGGGTGACCGCCGAAGTCCTCCCCACCATCAGACGCACCGGCGGCTACGTTTCCAACGAGGATATGTTCATCAAAAACTATCTCCCCTTTCTCGACGAGCCATACCGTGACCTGTTCCGACTTCAAATGACCATTATCAACAAGCTGAATGAACGTATCCGCCACGATCAGCCGCTGGTGGAGTTTGCGAATCAGGTGTCAAATACCGATAATCTTATCGACATGAACGCAATGGCAAAGCTTGCGAGAGCGGAAAATATCCCCGTCGGCAGAAACAAGCTTTACGGCTGGCTGAAAGGAAAAGGTGTGCTTATGGCAAACAATCTGCCGTATCAGGCTTTTATCGACCGCGGATATTTTTCCGTAAAGGAGTCGGTGTTTGAAACTGCGACTATGACAAAGACTTATCAGCAGACGTTTGTTACGGGCAGGGGGCAGCAGTTCGTCATAAATTTGCTGAAGAAATATTATGGGAAGGAGGTTTTGCAATAA
>3976414
ATCTCCAAACTGGAAAAAACGCTGCGGGCACGGTTCCCGAAAACGCAGCAGGGCGAACTGCTGGCCGGGGCGGTGCTGGCCTTCTGCCTGCCGGTGGGCACCTTTCTGCTCACAAGCGCCGTGTGCCTTCTGGCGGCAAAAATCAGCCCCTGGCTCGGCCTTGCCGTGCAGATGTTCTGGTGCGGGCAGGCGCTGGCGGCAAAGGGACTTGTGCAGGAGAGCCGGAACGTTTACAACAAGCTGGTAAAGCCCGACCTGCCCGCCGCCCGCAAGGCCGTGAGCCGCATCGTGGGGCGGGACACCGAGAACCTGACCGCCGAGGGCGTGACCAAGGCTGCCGTGGAGACTGTGGCCGAGAATGCCAGCGACGGCGTGATTGCGCCGCTGCTGTACATGCTGCTGGGCGGCGCGCCGCTGGCGCTGACCTACAAGGCCGTCAACACCATGGACAGCATGGTGGGCTACAAAAACGAGACCTATCTCTACTTCGGCCGGGCGGCGGCAAAGCTGGACGATATGGCAAACTACATTCCCAGCCGCCTTGCCGCCCTGCTGTGGGCGGCGGCTGCTGCCCTGACCGGCAACGATGCCAAAGGCGCGTGGCGCATCTGGCGGCGGGACCGGCGCAATCACGCCAGCCCCAACAGCGCCCAGACCGAAAGCGCCTGCGCCGGTGCGCTGGGCGTGCAGCTGGCCGGGCCGGCCTACTACTTTGGCGAATACTACCCGAAACCCACCATCGGCGATGCCCTGCGCCCCATTGAGCCGCAGGACATCCTGCGGGCCGACCGCATGATGTACGCCGCCAGCATTCTGGCGCTGGTGCTCGGGCTTGTGATACGGGGGTTCGTTGTATGA
>4171064
ATGAACAGAGAAACGGTGAACATGGTGCGCAGTCCGATTTCTGTGGAGGGGAACATCCGGCTTGTTCCGTATTATCCGGCCTACGATACAGCACTTGCGTGGTATCAGGATGCACAGCTCTGCAAACAGGTAGATAACAGGGACTTCGTTTATGATTTGCCGCTGCTGAAGCGGATGTATCATTATCTGGACACACACGGGGAACTGTTTTATATTGAGTATCGGGGTGTGCTTTGTGGTGACGTCAGCCTGCGGACGACCGGCGAGCTGGCCATCGTCATCTGCAAGGAGTACCAGAATAAACACATCGGGCGGAAGGTCATCGAAAAAATGCTGGAGCTGGCTCGGGAAAGGGGCTTGGCGGAGTGCTTCGCGCACATCTATTCTTTCAATACCCAGTCGCAGAAAATGTTTGAATCCATTGGCTTTGTCCCACAGGACGAAGAACGCTATATCTACAAATTGCAAAAAGGAGAACCGACTATGACAAAACTGACTCTGGAAGAAAAGCAGGAGCTCATCCGGATGGCCCTTGCGGCCAGGGAGAGGGCTTACGTGCCTTACAGCGACTTTATGGTGGGCGCTGCCCTGCGCGCCGAGGATGGCCGTGTCTTTACCGGCTGCCATGTGGAGAATGCCGCCTTTACCCCCACCAGCTGCGCCGAGCGCACCGCGCTGTTCAAAGCCGTGAGCGAGGGCGTGACCAAATTTACGGACATCGCCGTGGTAGGCTCCCGCCGGGGCGAGATCAATCAGCAGATCACCTCGCCCTGCGGCGTCTGCCGTCAGGCACTGTTTGAGTTTGGCGGCCCGGAGCTGAACGTCATCATGGCCAAAACGCCGGATGATTTCATGGAGCGCAGCATGGATGAGCTGCTGCCCTTTGGCTTCGGTCCCTCCAATGTGGCGGGCAACAAGGCCGTGGAAGAGGAAGAAAAAGGCTGA
>4256106
ATGAGGTTATTTTTTGATATGGTATGTAACGGCAGGGCATTGCAAAATGTACAAATGTATAAATTGAATATGGTTTTAGATGTACACCCCTATGCTATTACAGCACCGTCAAAAACTGGTGGCCGTTGGCAGACATATGTAAAGGAAGGTGATAAGCGTAAGATTATAAGGGCTTCTTCAAAGGAAAAACTAATGGACAAATTATATACTGCCTATTTTGTTCAAAATGGTGTTTCTGGTATGACCATGGACAAGCTTTTTCTCGAATGGTTAGCTTATAAGGAATGTATCACAAATAGTATGAATACGATTCGCAGACATGAACAACACTGGAAAAAGTATTTTCAGGATATTTCCCCAAATAAGGTATCTTCCTATGATCGTCTGGAATTGCAGAAAGAATGTAATCAGTTAATAAAAGTTAATAACCTTTCTTCCAAAGAATGGCAGAATGTAAAAACAATTCTTTTAGGTATGTTTGACTATGCCTTTGAAAAAGGATATATTAATACAAACCCCATGCCCAGTATTAAAATCACTGTTAAATTCCGTCAGGTCAATAAAAAGAGTGGTAGGACTGAAACATATCAGACAGACGAATACAAAGCACTTATGCAATATCTAGATGCAGAATATACAGCTACAGAAGACCTTGCTTTATTGGCTGTTAAATTTGATTTTTTTATTGGATGCCGTGTTGCTGAGTTGGTAGCTCTCAAGTGGTGTGATGTTGAAAATCTACGGCATTTACATATTTGTAGGGAAGAGGTTAAAGAGTCTGTCCGTGTTGGTGATACCTGGAAAGATGTTTATACCGTTTCAGAGCATACTAAGACATATACAGACCGGTCTATAAATTTAGTTCCTAATGCGATTGCTATTTTAAATCATATCCGTCTTAAAATGGCTTATAATGTATCTGACGATGATTATATCTTTACCCGGAACGGTTCCCGGATCACTTCACGCCAGATTAATTATATTCTTGAAAAAGCATGTACAAAACTGGGAATTATGATTAAGAGGTCGCATAAGGTAAGAAAAACGGTTGCAAGTCGTCTCAATGTCGGTGAGGTTCCGTTAGATTCTATTCGTGAGCTGTTAGGTCATGCAAATTTAAGCACTACACTAAGTTATATTTATAATCCGTTATCGGAAAAAGAAACCTATAACCTGATGTCCAGAGCCTTGGGGAAAGTTCAATAG
